# Supplementary material for: Persistent homology elucidates hierarchical structures responsible for mechanical properties in covalent amorphous solids
Source: Nat Commun. 2025 Sep 25;16:8226. doi: 10.1038/s41467-025-63424-z (PMC12462471; doi:10.1038/s41467-025-63424-z)
Supplement: Supplementary file 3 — Source Data 1 [file 41467_2025_63424_MOESM3_ESM.xlsx]

## Sheet: Figure 2b
Figure 2b		nonaffine(Di)	born(Bi)
		2.11762	0.003656
		1.39633	0.005666
		1.19199	0.0067
		1.09709	0.004593
		1.03979	0.00764
		0.460977	0.003651
		1.0986	0.005713
		0.801174	0.006616
		0.955502	0.003039
		0.870398	0.007522
		1.18104	0.0051
		0.414456	0.005264
		0.45904	0.006022
		1.31875	0.005553
		1.15656	0.004776
		1.06343	0.003884
		0.959134	0.005269
		0.800517	0.00534
		0.681278	0.00685
		0.653383	0.006189
		1.11523	0.006725
		0.990309	0.006415
		1.11717	0.004193
		0.899674	0.006106
		0.523418	0.004749
		0.667232	0.00681
		0.828898	0.004834
		1.21986	0.0055
		1.38749	0.004595
		1.35412	0.005421
		0.747186	0.007023
		0.529184	0.004987
		1.19785	0.004106
		1.10872	0.00627
		1.32479	0.005523
		0.833595	0.00638
		1.24243	0.006204
		0.742906	0.006798
		0.849067	0.005857
		0.569677	0.006329
		0.628834	0.007059
		0.530384	0.00437
		0.493032	0.004681
		0.937281	0.004146
		1.18658	0.005453
		1.35801	0.004299
		1.49076	0.005797
		1.49291	0.002719
		0.547881	0.006344
		0.927629	0.004973
		0.466356	0.005752
		0.990631	0.00495
		1.45863	0.006881
		0.528714	0.005203
		1.7704	0.003867
		1.22736	0.004664
		1.11321	0.005691
		0.872304	0.003666
		0.768683	0.005129
		0.833548	0.00605
		0.633861	0.00522
		0.664379	0.006258
		0.650174	0.005883
		0.544982	0.006193
		1.385	0.004121
		1.2875	0.003338
		0.884016	0.005098
		0.771098	0.005496
		0.40709	0.004911
		0.886619	0.005287
		0.774068	0.007537
		0.527185	0.004628
		0.641794	0.006333
		0.68505	0.006512
		0.783873	0.005514
		1.33216	0.006062
		0.809652	0.00511
		0.614755	0.004385
		0.788963	0.004714
		0.89504	0.005947
		0.600271	0.003851
		0.573582	0.005351
		0.599131	0.003893
		0.928919	0.003523
		0.567798	0.004824
		0.701002	0.005098
		0.605557	0.005423
		1.14703	0.004581
		1.34447	0.005113
		0.892096	0.004734
		0.574899	0.005437
		0.569225	0.005036
		1.07285	0.008751
		1.12321	0.005063
		0.879625	0.005199
		0.586119	0.005749
		1.19575	0.002484
		0.768142	0.004969
		0.84789	0.003848
		0.729077	0.003581
		0.825636	0.005984
		0.974271	0.002594
		0.845468	0.005956
		0.653218	0.00536
		0.997169	0.006192
		1.15603	0.004613
		1.22835	0.004405
		0.883761	0.004564
		0.991815	0.005025
		0.95789	0.007133
		0.820629	0.006491
		0.552266	0.005576
		1.28203	0.006199
		0.516812	0.006227
		0.931684	0.004081
		1.06753	0.005798
		0.712074	0.005282
		0.82573	0.005039
		1.00961	0.004825
		1.4606	0.004384
		0.890791	0.004796
		0.88339	0.005528
		0.480586	0.006515
		0.543359	0.005888
		0.595087	0.004752
		0.930735	0.003219
		0.883344	0.005904
		1.01612	0.00584
		0.838323	0.005788
		0.728065	0.005774
		1.20009	0.004497
		0.545145	0.005802
		0.713037	0.005743
		0.820588	0.006304
		0.717774	0.004711
		0.799219	0.003832
		0.721597	0.005988
		1.13646	0.004406
		0.81731	0.006015
		0.387893	0.004855
		0.47609	0.005083
		0.851231	0.004973
		0.996542	0.005353
		0.477191	0.004771
		0.548343	0.004914
		1.03943	0.006159
		0.554711	0.005043
		0.659758	0.005155
		0.672664	0.004089
		0.839529	0.006498
		0.548164	0.00644
		0.854221	0.007147
		0.814201	0.005814
		0.873189	0.006028
		0.717398	0.006423
		0.708267	0.005761
		0.793105	0.004823
		0.932243	0.004992
		1.14864	0.00525
		0.469326	0.004917
		0.474352	0.005672
		0.264317	0.005071
		0.407751	0.004905
		0.509753	0.005473
		1.13405	0.006125
		0.402097	0.005093
		1.02054	0.004832
		1.33922	0.004653
		0.672958	0.006916
		1.0352	0.004187
		0.787484	0.006095
		0.860088	0.005901
		0.962222	0.006631
		1.01882	0.005381
		0.706369	0.005881
		0.881111	0.003285
		0.873266	0.005189
		0.688773	0.005122
		0.701151	0.00366
		0.583889	0.004058
		1.00524	0.004913
		0.603973	0.003426
		1.9733	0.002244
		1.79418	0.004966
		1.25666	0.004253
		0.913268	0.00612
		0.886002	0.005375
		1.22908	0.004345
		1.03208	0.005701
		1.10942	0.004793
		1.0255	0.006577
		0.984834	0.006479
		1.33048	0.006915
		0.838833	0.004838
		1.00435	0.005614
		0.709762	0.004525
		1.473	0.005435
		1.08023	0.006613
		1.00573	0.003795
		1.67045	0.008306
		1.0498	0.005849
		0.81877	0.006323
		0.840847	0.004866
		0.708872	0.005314
		0.77713	0.006348
		1.14831	0.006254
		1.00466	0.007212
		0.898917	0.004948
		0.867378	0.003887
		0.818294	0.00576
		0.428469	0.005341
		1.05485	0.006064
		1.62977	0.007634
		1.09181	0.004921
		0.849629	0.004014
		0.802694	0.005895
		1.65328	0.005201
		1.14686	0.005485
		1.10637	0.004645
		0.953348	0.00582
		0.946201	0.006952
		0.980078	0.006146
		1.50622	0.003576
		0.823777	0.005232
		0.487646	0.004944
		0.548908	0.005353
		0.607309	0.004982
		1.09111	0.007132
		1.524	0.004663
		0.534396	0.005815
		0.771358	0.004421
		0.765515	0.003897
		0.554697	0.004659
		0.968771	0.005189
		0.697661	0.007252
		1.10555	0.006245
		0.561144	0.00581
		0.966902	0.004915
		0.747931	0.005145
		0.626869	0.005588
		1.04193	0.003457
		1.29256	0.005368
		0.927595	0.003777
		0.446849	0.004746
		0.502166	0.005785
		0.418774	0.005636
		0.641223	0.004865
		1.37539	0.002665
		0.679368	0.005406
		0.494062	0.004983
		0.439173	0.005594
		0.418506	0.004653
		0.561863	0.004758
		0.397882	0.005392
		0.488492	0.005659
		0.415618	0.003773
		0.967551	0.005408
		0.832937	0.004616
		0.624478	0.005372
		1.04928	0.006079
		0.928971	0.006311
		0.88216	0.005891
		0.758987	0.006485
		0.844401	0.005253
		0.993203	0.006082
		1.47304	0.005505
		1.70904	0.004142
		1.0278	0.004531
		1.51499	0.004486
		1.12475	0.003532
		1.40825	0.005682
		1.03587	0.006683
		1.69454	0.005696
		1.06197	0.006792
		1.16171	0.007106
		0.751903	0.006816
		1.32309	0.006803
		1.4408	0.007737
		1.08807	0.005802
		1.20659	0.003834
		0.916042	0.004852
		1.59255	0.007802
		0.605814	0.005301
		1.51696	0.005591
		1.83384	0.004957
		1.58947	0.006214
		1.27901	0.006801
		0.842215	0.005141
		1.04337	0.006457
		0.515245	0.005061
		0.799059	0.006071
		0.89115	0.004567
		0.842884	0.003337
		1.09841	0.003961
		1.02413	0.004826
		1.10017	0.004037
		0.802704	0.005426
		1.04423	0.004914
		1.23709	0.004722
		1.40337	0.00493
		1.08247	0.005141
		0.927901	0.005247
		0.418487	0.005893
		3.9637	0.006378
		1.58251	0.006659
		1.60738	0.007627
		1.04993	0.005106
		1.11128	0.004908
		0.717224	0.005068
		0.788938	0.005671
		1.04811	0.004659
		1.00116	0.005223
		0.616169	0.005467
		0.54345	0.00576
		0.748534	0.006753
		0.625569	0.004939
		1.18431	0.006137
		1.15716	0.005169
		0.590909	0.004489
		0.672184	0.005038
		0.489772	0.004491
		0.453029	0.005481
		0.678377	0.00413
		0.706956	0.005269
		0.621927	0.004225
		1.23848	0.003599
		0.392447	0.005066
		0.997963	0.005049
		0.371821	0.004633
		1.00412	0.002784
		0.481438	0.005491
		0.799556	0.003491
		0.684491	0.005862
		0.980155	0.004075
		0.80193	0.005354
		0.688018	0.005827
		0.699807	0.004855
		0.364685	0.004666
		0.54688	0.004513
		1.34109	0.003503
		0.652557	0.005385
		0.956702	0.006449
		0.577607	0.003493
		1.87878	0.005999
		1.51163	0.006
		1.0082	0.005063
		0.803332	0.005203
		0.493793	0.005534
		0.824714	0.00556
		1.31881	0.00489
		0.866039	0.005779
		0.882291	0.005226
		1.16029	0.005164
		0.704875	0.005468
		0.870503	0.005538
		0.748113	0.005974
		1.22292	0.006785
		1.51827	0.005288
		0.987709	0.003781
		1.40128	0.00527
		0.782376	0.006153
		1.24288	0.006543
		1.51764	0.005779
		1.45763	0.005145
		1.08581	0.00654
		0.696916	0.005656
		1.3317	0.006645
		0.761292	0.004455
		1.02003	0.004683
		0.640306	0.005173
		0.851306	0.004753
		0.684019	0.0054
		1.08595	0.005851
		0.877498	0.004115
		0.874309	0.005182
		0.835252	0.00728
		1.16177	0.004636
		1.12082	0.004169
		1.01968	0.003991
		1.15661	0.00386
		0.984572	0.004495
		0.702291	0.004678
		0.869544	0.005683
		0.431925	0.004534
		2.32162	0.007089
		3.4433	0.006662
		0.946345	0.005539
		0.553532	0.005325
		0.653922	0.006124
		0.911462	0.005125
		0.874263	0.004797
		1.82439	0.006099
		1.19847	0.006419
		1.34948	0.004724
		0.770018	0.005372
		0.722965	0.005194
		0.499555	0.004081
		0.523889	0.005568
		0.698356	0.007067
		2.37533	0.004447
		0.921075	0.007754
		0.785597	0.004652
		0.695285	0.005047
		0.472411	0.005906
		0.500401	0.004718
		0.319465	0.004487
		0.6762	0.003974
		0.723454	0.006611
		0.865573	0.005733
		0.500111	0.005297
		1.20705	0.004626
		0.918396	0.004431
		0.669267	0.004876
		0.625225	0.004076
		0.723535	0.005344
		0.657189	0.004307
		0.51491	0.006794
		0.387782	0.007415
		1.89008	0.005252
		0.845038	0.005813
		0.650241	0.004425
		0.689305	0.005558
		0.271983	0.004002
		0.634771	0.005357
		0.600483	0.00546
		0.660558	0.00377
		0.95366	0.004674
		0.569009	0.005666
		0.638114	0.005678
		0.811235	0.005328
		1.01747	0.005752
		0.409062	0.004331
		0.754598	0.004932
		0.492724	0.005667
		1.12859	0.00555
		1.39017	0.007158
		1.33912	0.005802
		0.760268	0.0066
		0.577649	0.005644
		1.29082	0.005845
		0.714413	0.004187
		0.852753	0.004684
		1.46034	0.003206
		1.01255	0.004801
		0.849152	0.004904
		0.844567	0.005614
		0.906905	0.005719
		1.64841	0.005014
		1.04261	0.004247
		1.15417	0.005204
		1.94093	0.005133
		1.00177	0.004401
		1.57928	0.004968
		1.47265	0.007749
		1.33205	0.006065
		0.871479	0.004806
		0.968817	0.005266
		0.651133	0.005878
		0.963876	0.006208
		1.09813	0.004909
		1.28887	0.006086
		1.39185	0.004547
		0.933498	0.005008
		0.918089	0.005637
		1.09994	0.004013
		0.895443	0.004601
		0.47362	0.004854
		0.654958	0.005431
		1.3884	0.006005
		1.36481	0.006824
		1.45348	0.007571
		0.616901	0.005379
		1.11563	0.006587
		0.594658	0.004016
		0.739198	0.005824
		0.718643	0.006633
		3.25447	0.004814
		1.17797	0.004797
		2.58735	0.002968
		2.48347	0.004925
		0.840361	0.0064
		0.493492	0.006145
		0.7018	0.006232
		0.333939	0.005152
		0.5611	0.006092
		0.655891	0.004956
		0.501726	0.005189
		0.505142	0.005829
		0.779314	0.005761
		0.40116	0.005707
		0.804647	0.004061
		0.517882	0.005646
		0.71911	0.005945
		0.549477	0.005273
		1.09493	0.005697
		1.43979	0.005626
		0.885443	0.005824
		0.647615	0.005895
		0.441625	0.005491
		0.556945	0.005361
		0.403483	0.007257
		0.927591	0.005938
		0.835425	0.007478
		0.881457	0.005011
		2.17068	0.004367
		1.26944	0.005497
		0.666749	0.006064
		0.657873	0.007071
		0.5316	0.005583
		0.501945	0.005903
		0.649384	0.005224
		0.752146	0.00653
		0.590366	0.005828
		0.350335	0.004647
		0.677083	0.007531
		0.666638	0.005194
		0.742816	0.005963
		0.81967	0.005424
		1.04163	0.005183
		0.898298	0.005756
		1.13527	0.003688
		0.860758	0.003928
		0.749078	0.007351
		1.16414	0.007662
		0.93784	0.005673
		1.03352	0.004296
		2.10158	0.00602
		1.7459	0.005771
		1.17992	0.006702
		1.44302	0.007771
		1.61865	0.004857
		0.807163	0.005036
		1.60394	0.005541
		0.83074	0.005185
		1.16193	0.004994
		0.86194	0.00607
		1.04988	0.005866
		0.953216	0.005414
		0.806798	0.006458
		1.06349	0.005066
		1.04544	0.005486
		2.15239	0.002261
		1.80105	0.004753
		0.967869	0.007796
		1.53366	0.003433
		1.46772	0.005294
		2.23747	0.006048
		0.754389	0.006674
		1.07464	0.005247
		0.788741	0.0057
		1.04216	0.005491
		1.22165	0.005424
		1.10254	0.006254
		1.25311	0.004476
		0.910284	0.004567
		0.984659	0.006827
		1.53042	0.006183
		0.976372	0.006258
		1.34993	0.005005
		0.981243	0.00591
		0.869577	0.007359
		0.837186	0.006545
		0.840301	0.005136
		0.84237	0.005009
		1.61163	0.007203
		1.38054	0.005878
		1.39289	0.004084
		2.75138	0.004143
		0.81794	0.006035
		1.29271	0.005405
		0.603294	0.005852
		0.583158	0.005972
		1.02482	0.005854
		1.09074	0.006353
		1.02752	0.005098
		1.24133	0.003266
		0.909792	0.007516
		0.752853	0.005431
		0.640963	0.005505
		0.437883	0.006472
		0.789907	0.004153
		0.770721	0.006321
		0.753743	0.006329
		1.22685	0.006222
		1.11637	0.005851
		2.34241	0.005756
		0.805868	0.004563
		0.946495	0.005416
		0.71041	0.004777
		0.660199	0.005031
		0.664392	0.00555
		0.897878	0.006122
		0.954579	0.005612
		1.48498	0.008342
		1.19771	0.003204
		1.25961	0.004761
		1.5636	0.004915
		1.1433	0.005668
		0.92897	0.00481
		0.619947	0.006145
		0.574605	0.006686
		0.574753	0.005666
		0.568729	0.006698
		0.716983	0.00699
		0.665076	0.005659
		0.458493	0.006066
		0.551291	0.005497
		1.00781	0.003717
		0.809701	0.004507
		1.43316	0.005838
		1.14881	0.006282
		1.50554	0.006155
		0.942791	0.003565
		1.87421	0.006484
		1.41981	0.00616
		1.18843	0.007064
		0.982327	0.003413
		1.0213	0.006143
		1.23653	0.005184
		1.18794	0.008168
		0.88365	0.005847
		0.863825	0.006285
		0.840919	0.005611
		0.597643	0.004543
		0.779733	0.006857
		0.745945	0.005558
		0.926806	0.005135
		1.36178	0.004145
		0.995775	0.004827
		1.69648	0.006596
		1.21559	0.004837
		1.33666	0.00707
		1.98609	0.004873
		1.67842	0.007002
		1.00396	0.005571
		1.08844	0.005461
		1.14196	0.006515
		0.816872	0.005737
		1.03134	0.004846
		0.831744	0.006663
		1.11035	0.003922
		1.44061	0.004096
		1.69981	0.004894
		0.889934	0.005284
		1.25847	0.005942
		1.30241	0.006235
		0.728862	0.005544
		0.586405	0.005729
		1.09563	0.004825
		0.701052	0.00456
		1.05094	0.004459
		0.861221	0.005792
		0.905894	0.006229
		0.564116	0.005563
		0.683791	0.005977
		0.820226	0.006294
		1.23138	0.00602
		1.2733	0.004008
		1.0096	0.00312
		1.20262	0.00424
		1.02804	0.004097
		1.43298	0.007122
		1.59486	0.006816
		0.918436	0.00424
		1.03055	0.00653
		1.47231	0.006392
		0.659547	0.005873
		1.3465	0.005324
		0.53128	0.005719
		0.805362	0.006826
		0.742703	0.005536
		1.07215	0.004677
		0.807286	0.004765
		0.553062	0.006131
		0.604552	0.005825
		0.673481	0.004111
		0.719613	0.004834
		0.967948	0.005395
		0.861047	0.005544
		1.16088	0.005115
		1.25295	0.003109
		1.32663	0.005911
		0.85625	0.004355
		0.955902	0.005585
		0.979192	0.003145
		0.617773	0.004829
		0.843944	0.004771
		0.930882	0.004978
		0.743629	0.005398
		0.298341	0.005302
		0.738814	0.006598
		0.942275	0.004869
		1.2522	0.003983
		1.08766	0.005416
		0.954932	0.003433
		1.0154	0.005989
		0.792779	0.004496
		1.36574	0.006333
		1.73351	0.005066
		1.3888	0.007175
		1.68164	0.006406
		1.61508	0.005754
		2.01033	0.004913
		1.67781	0.005697
		1.09136	0.006321
		1.49886	0.005335
		1.01946	0.004985
		1.06725	0.004672
		1.0406	0.003623
		0.689331	0.00276
		0.583984	0.006351
		0.75242	0.005726
		0.606048	0.004901
		1.24158	0.004895
		1.16514	0.007533
		1.36407	0.006262
		1.82861	0.005766
		1.68661	0.005211
		1.10092	0.004901
		1.11093	0.0054
		0.943325	0.005651
		0.976036	0.005908
		1.56467	0.004602
		1.00602	0.007594
		1.3904	0.00414
		0.607558	0.005489
		0.585731	0.004617
		1.0252	0.005462
		0.690047	0.005412
		0.693431	0.004891
		0.445534	0.005701
		0.587175	0.00608
		0.860064	0.005034
		1.3452	0.005771
		0.996716	0.00411
		1.88977	0.001133
		1.49514	0.007991
		1.74395	0.003492
		1.27619	0.005773
		0.954797	0.006554
		0.701401	0.005467
		0.959915	0.006496
		0.804602	0.005962
		0.860197	0.004924
		0.958073	0.005807
		0.899491	0.005381
		0.90045	0.005353
		1.31165	0.003596
		0.636881	0.003498
		0.749395	0.004643
		1.17887	0.006504
		0.94762	0.005606
		1.51575	0.005065
		0.98929	0.005175
		0.64122	0.006037
		0.44302	0.006387
		0.646746	0.005672
		0.736568	0.005167
		0.371794	0.005598
		0.695588	0.005845
		0.598462	0.006857
		0.848541	0.005807
		0.539985	0.005908
		0.883186	0.005571
		0.853004	0.00488
		1.30676	0.00465
		1.37251	0.006606
		0.915301	0.00688
		0.968058	0.004456
		1.15377	0.006412
		0.972192	0.002963
		0.543903	0.004386
		0.793497	0.004622
		0.885957	0.004394
		0.641025	0.006398
		0.498644	0.005211
		0.452755	0.005988
		0.674273	0.00602
		0.65758	0.006788
		0.676401	0.006523
		0.839692	0.005443
		1.07248	0.002265
		0.89628	0.005068
		1.08331	0.007551
		1.86612	0.004566
		1.93371	0.005485
		2.25996	0.005549
		2.80809	0.006397
		1.59667	0.004527
		1.67891	0.00498
		1.92803	0.00522
		1.47013	0.00475
		1.39153	0.005391
		1.18155	0.00458
		0.771926	0.00483
		0.975734	0.005671
		0.774926	0.00481
		0.988568	0.006652
		1.55931	0.00405
		0.416718	0.005459
		0.497487	0.005923
		0.511722	0.006105
		0.72183	0.006248
		1.55167	0.004866
		1.63986	0.00601
		1.9328	0.00572
		1.12795	0.006786
		1.39872	0.00672
		1.45321	0.006614
		1.169	0.004512
		1.76209	0.00425
		1.42775	0.004219
		0.925536	0.004941
		0.990887	0.004413
		1.01346	0.003885
		1.13272	0.007398
		1.13226	0.005796
		1.08315	0.006334
		0.780234	0.006376
		0.765613	0.004731
		0.495593	0.005693
		1.32819	0.006659
		1.52268	0.004187
		0.942798	0.005927
		1.00956	0.00633
		1.15326	0.006906
		1.35261	0.007323
		1.14977	0.006924
		0.996807	0.005433
		0.868367	0.005307
		0.826303	0.006002
		1.11194	0.004209
		0.725212	0.004848
		0.674723	0.004272
		0.450447	0.005682
		0.799434	0.007391
		0.501427	0.00438
		0.461372	0.004929
		1.5371	0.004531
		0.544569	0.006009
		0.841	0.007262
		0.534981	0.005534
		0.666152	0.005477
		0.83341	0.006814
		0.697624	0.004997
		0.632477	0.005534
		0.379118	0.005148
		0.37594	0.005324
		0.94536	0.005094
		0.346513	0.005567
		0.668165	0.005336
		0.55754	0.004695
		0.796924	0.005368
		1.16638	0.006679
		0.872784	0.005301
		0.781364	0.00492
		0.843247	0.004603
		0.929166	0.004064
		0.729895	0.00361
		0.694745	0.00525
		1.09234	0.005276
		0.777319	0.006377
		0.405084	0.005849
		0.532144	0.006254
		0.61965	0.006073
		0.546187	0.005337
		0.581567	0.005667
		0.613311	0.004543
		0.765427	0.005371
		0.557182	0.004424
		0.830691	0.005168
		2.25324	0.004805
		1.60276	0.005636
		1.88821	0.005163
		2.74566	0.005325
		1.99564	0.005336
		1.51157	0.005304
		0.699988	0.004891
		0.936453	0.004872
		1.76541	0.006358
		1.30359	0.005105
		0.736803	0.005684
		0.616896	0.004484
		0.595112	0.004759
		0.75386	0.005733
		0.621344	0.004719
		0.682715	0.004418
		0.864059	0.006833
		0.572023	0.006342
		1.55457	0.006655
		1.68689	0.005923
		1.10433	0.00552
		0.998217	0.005291
		1.30759	0.003896
		0.962433	0.003787
		1.78149	0.004554
		0.873229	0.004249
		1.13705	0.004603
		0.775982	0.006116
		1.20698	0.006183
		0.668799	0.0068
		0.762046	0.006721
		0.841042	0.004292
		0.716787	0.004536
		1.51388	0.002705
		0.983506	0.005794
		0.900266	0.005408
		0.818635	0.004306
		1.42514	0.004125
		0.665488	0.00546
		0.673722	0.004455
		1.17252	0.004488
		0.553269	0.004878
		1.69393	0.003318
		0.641884	0.004431
		0.770932	0.005491
		0.90592	0.00636
		0.732544	0.00739
		1.1422	0.00577
		0.340022	0.004439
		0.627027	0.004773
		0.729599	0.00389
		0.816575	0.004656
		0.58619	0.006129
		0.733717	0.007495
		1.87013	0.005341
		1.43727	0.00543
		0.566343	0.004107
		0.700393	0.005787
		0.830863	0.005886
		0.542584	0.005377
		0.871939	0.006037
		0.463714	0.005657
		0.532263	0.005785
		0.469056	0.006838
		0.700999	0.005903
		0.553872	0.005572
		1.14779	0.004245
		0.560049	0.005388
		0.539092	0.007189
		0.774082	0.004851
		0.771739	0.004287
		1.10862	0.005196
		0.552694	0.005286
		0.995821	0.006197
		0.681187	0.005735
		0.426585	0.0073
		0.513896	0.006297
		0.668957	0.006378
		0.576916	0.005869
		0.703898	0.005642
		0.470067	0.006817
		0.653698	0.004889
		0.416171	0.004544
		0.753663	0.004148
		1.6686	0.004545
		2.32539	0.006756
		2.02609	0.006864
		3.09131	0.005
		1.63688	0.007314
		2.40848	0.005706
		4.83469	0.005034
		1.70511	0.006924
		1.01278	0.00549
		0.753411	0.005569
		1.15413	0.004641
		1.10093	0.006142
		1.1697	0.004414
		0.740321	0.007118
		0.806674	0.006285
		0.646583	0.00655
		0.610578	0.005611
		0.827242	0.005398
		0.308459	0.004482
		0.661761	0.004807
		0.569359	0.007721
		1.19109	0.006119
		1.29418	0.005796
		0.885685	0.005583
		0.788909	0.006104
		0.950613	0.00615
		0.945693	0.004032
		1.45263	0.004235
		0.907944	0.004016
		0.900659	0.005781
		0.817378	0.004515
		1.3728	0.005994
		1.26415	0.005956
		0.634856	0.004383
		0.671179	0.004757
		0.694039	0.005917
		0.780604	0.004525
		0.723618	0.00475
		1.15633	0.004087
		1.18584	0.005944
		1.01109	0.005895
		0.524156	0.006126
		0.824162	0.005631
		0.822163	0.006342
		0.955435	0.005308
		1.3141	0.005565
		1.02568	0.003487
		0.969512	0.004039
		0.742557	0.004331
		1.04622	0.005553
		1.69445	0.004413
		0.952051	0.005259
		0.869455	0.005755
		0.937396	0.00542
		0.773705	0.006427
		0.528009	0.006219
		0.652811	0.004794
		1.69042	0.006601
		1.05838	0.005336
		0.838741	0.005088
		0.894099	0.006139
		1.15327	0.004864
		0.777955	0.006996
		0.501333	0.007711
		0.935504	0.006056
		0.52731	0.005598
		0.750516	0.006209
		0.720386	0.005663
		0.602363	0.004551
		0.913676	0.005083
		0.474648	0.004973
		0.899122	0.006138
		0.539613	0.00526
		0.529737	0.005959
		1.088	0.006174
		0.579301	0.006814
		0.445406	0.006433
		0.471909	0.00629
		0.66149	0.007064
		0.73743	0.005261
		0.919218	0.006014
		0.702411	0.00567
		0.645666	0.004618
		0.688131	0.006324
		0.487127	0.005714
		0.340898	0.004829
		0.554066	0.006627
		0.649253	0.004878
		0.739449	0.005163
		2.75075	0.004806
		2.20928	0.005785
		8.81161	0.00301
		4.43566	0.00501
		2.06213	0.006224
		1.70203	0.007957
		0.735008	0.005496
		1.05386	0.00402
		0.548086	0.004957
		1.68168	0.003712
		0.546642	0.005011
		0.857638	0.004719
		0.797297	0.005396
		0.506287	0.007243
		0.710465	0.004734
		0.558922	0.004454
		0.849916	0.004869
		0.699596	0.005878
		1.50622	0.005261
		2.35726	0.004861
		1.80058	0.004811
		0.65873	0.006739
		0.721616	0.004404
		0.930545	0.005156
		0.758881	0.005134
		0.955291	0.004646
		0.640297	0.004839
		0.38766	0.005147
		0.921311	0.004976
		0.903092	0.00563
		0.697691	0.006873
		0.715868	0.006153
		1.05127	0.005921
		1.13457	0.005839
		1.02981	0.005929
		0.9435	0.004607
		0.974764	0.004608
		0.894061	0.006754
		1.03664	0.005583
		0.883239	0.006304
		0.988571	0.00473
		0.929458	0.006507
		0.933354	0.005426
		1.02618	0.005931
		0.894035	0.005347
		1.23399	0.003572
		0.730484	0.005251
		0.389484	0.004378
		0.413677	0.006698
		0.983417	0.005513
		0.721893	0.00638
		0.94267	0.005504
		0.721176	0.006979
		0.639754	0.006665
		0.546826	0.006699
		0.962927	0.005714
		0.889371	0.005477
		0.695498	0.004279
		0.747961	0.005439
		0.750793	0.005231
		0.826479	0.005035
		0.613429	0.00434
		0.711989	0.004131
		0.842332	0.003944
		1.05403	0.005825
		0.655296	0.005827
		0.718496	0.006259
		0.794604	0.006646
		0.3684	0.00677
		0.480414	0.006842
		0.530148	0.005189
		0.311287	0.005304
		0.832004	0.005106
		0.612207	0.005657
		0.533229	0.00427
		0.8926	0.005337
		0.384544	0.004503
		0.479699	0.004264
		0.912007	0.003619
		0.857108	0.004617
		0.489925	0.004202
		0.690017	0.004914
		0.582164	0.004969
		0.305884	0.004282
		2.57754	0.005133
		2.78442	0.005205
		2.42253	0.007464
		4.87589	0.004719
		1.18676	0.005047
		3.02841	0.006133
		0.946074	0.004512
		1.07579	0.005311
		0.779579	0.004961
		1.06067	0.004387
		0.526005	0.004701
		1.02631	0.004707
		1.01577	0.005928
		0.482949	0.00395
		0.923711	0.006831
		0.757902	0.006778
		1.02558	0.005636
		0.883708	0.006311
		1.14952	0.006647
		2.1333	0.005438
		2.60113	0.004425
		2.07658	0.005754
		1.93766	0.003651
		0.937873	0.005301
		1.33769	0.005941
		0.861768	0.005221
		1.29004	0.005235
		0.984363	0.005271
		0.616108	0.006729
		0.796945	0.005193
		0.503079	0.004013
		0.717469	0.004764
		1.67809	0.004778
		1.0031	0.005366
		0.901583	0.005051
		1.48531	0.006386
		1.36018	0.004728
		1.12617	0.00586
		1.09906	0.005686
		1.348	0.007396
		0.689324	0.00639
		1.52022	0.003803
		0.605068	0.006517
		0.844803	0.006343
		0.710286	0.006577
		1.24043	0.005203
		0.947145	0.005214
		0.685158	0.004974
		0.512717	0.006284
		1.71774	0.005869
		0.772076	0.007665
		0.738017	0.005957
		1.161	0.005977
		0.798726	0.00617
		0.772209	0.006565
		0.490214	0.006497
		0.682091	0.006484
		0.742775	0.005932
		1.15878	0.004314
		0.795062	0.004474
		0.769074	0.006164
		0.621051	0.004854
		0.819645	0.00604
		0.95113	0.004361
		0.758933	0.004372
		0.698606	0.004786
		0.586368	0.005003
		0.859225	0.006233
		0.616091	0.006927
		0.77244	0.006001
		0.505094	0.006506
		0.545769	0.004963
		0.553752	0.006584
		0.646693	0.006689
		1.02188	0.003358
		0.807008	0.004931
		0.435151	0.004928
		0.681727	0.005185
		0.547253	0.004157
		1.05835	0.006046
		0.425579	0.004614
		0.706293	0.004757
		0.762686	0.004161
		0.706529	0.005354
		2.18866	0.004334
		2.39688	0.002674
		1.89928	0.003896
		1.12779	0.005639
		1.39345	0.006019
		1.52695	0.007333
		0.835503	0.00626
		0.79403	0.006277
		0.744458	0.006678
		0.867377	0.004569
		1.0368	0.004697
		0.832181	0.004548
		1.21285	0.003837
		0.76419	0.005706
		0.9286	0.006272
		0.598536	0.00593
		0.735246	0.004846
		1.59324	0.004958
		2.27636	0.004694
		2.93682	0.005176
		1.81383	0.003496
		0.943093	0.006562
		0.694243	0.006085
		1.62539	0.002488
		0.927268	0.004472
		0.874138	0.004858
		0.95855	0.004982
		0.93272	0.004763
		1.11366	0.004706
		0.636855	0.006754
		0.9661	0.004809
		0.770118	0.004377
		1.4316	0.003627
		1.68572	0.004472
		2.79032	0.005262
		0.715537	0.007939
		0.91219	0.005751
		1.61356	0.005289
		1.62816	0.005628
		1.1679	0.004205
		1.02348	0.004219
		1.02174	0.007043
		2.27275	0.003858
		1.13152	0.005437
		1.04282	0.005352
		0.845614	0.004554
		0.664261	0.005697
		1.09718	0.006222
		1.04978	0.005298
		0.768076	0.004824
		1.07893	0.006946
		0.786609	0.006845
		0.697469	0.005394
		0.670284	0.004727
		0.714786	0.00621
		0.842658	0.006247
		0.776254	0.006921
		0.796178	0.006555
		0.693693	0.006594
		0.967883	0.006461
		1.13899	0.005453
		0.879457	0.005963
		0.618969	0.005141
		0.831124	0.003849
		1.38687	0.004548
		1.36165	0.004739
		1.21103	0.003696
		0.8412	0.00457
		0.775335	0.00567
		1.27283	0.008553
		0.682381	0.0066
		0.578795	0.006655
		0.689646	0.006472
		0.858563	0.004852
		0.42906	0.004899
		1.06105	0.004324
		0.629949	0.005682
		1.38068	0.006121
		1.06679	0.003371
		0.830615	0.004662
		0.349135	0.005837
		1.39204	0.003708
		1.111	0.004085
		1.39254	0.006149
		1.25085	0.004871
		1.75243	0.006199
		1.22418	0.005679
		1.13132	0.005367
		1.07292	0.006453
		0.502558	0.005947
		0.902494	0.006258
		0.922904	0.004425
		0.755186	0.003709
		1.62463	0.004739
		0.904517	0.004251
		0.95848	0.006704
		0.907865	0.006095
		0.71993	0.005555
		0.735854	0.004275
		1.44739	0.004808
		0.888295	0.003061
		1.59231	0.004341
		1.46108	0.005323
		1.54642	0.004538
		2.0251	0.003634
		0.695433	0.004327
		0.667114	0.004514
		0.667401	0.004448
		0.444754	0.003711
		1.17129	0.00529
		1.30407	0.005921
		1.20159	0.005186
		1.59294	0.003819
		2.14821	0.00178
		0.801857	0.004812
		0.726921	0.004973
		0.454351	0.00476
		0.85534	0.004996
		1.01303	0.004946
		0.743313	0.005141
		1.43699	0.005763
		0.457979	0.004818
		0.949996	0.006056
		1.64988	0.004016
		1.05289	0.005523
		1.05707	0.004329
		1.01513	0.00625
		1.03207	0.004898
		1.13756	0.004871
		0.974104	0.003693
		0.949807	0.006779
		1.01633	0.004791
		0.904726	0.006422
		1.10683	0.006738
		0.785176	0.006799
		0.922098	0.007119
		1.17666	0.004306
		0.697478	0.004463
		1.33891	0.005113
		0.712614	0.004925
		0.903376	0.004839
		1.05603	0.005791
		1.31161	0.004759
		1.2215	0.005613
		0.785374	0.005282
		1.03052	0.005681
		0.940655	0.003932
		0.701583	0.005901
		0.413377	0.004445
		1.06933	0.005779
		0.704421	0.007161
		0.613454	0.00539
		1.42545	0.00311
		1.71683	0.006412
		0.675366	0.005423
		0.819996	0.005967
		0.730521	0.006221
		0.837894	0.004368
		1.13125	0.004612
		0.603819	0.004543
		0.656387	0.004157
		1.32634	0.004779
		0.891453	0.005337
		0.83625	0.004714
		0.805599	0.005427
		1.14737	0.006811
		0.544687	0.006168
		1.36394	0.008567
		0.891848	0.004598
		0.494619	0.006468
		1.30336	0.004955
		0.845322	0.005616
		1.12107	0.004802
		1.92208	0.005075
		1.66545	0.005289
		2.37875	0.004846
		3.12183	0.004168
		0.898099	0.007709
		0.747472	0.006828
		0.778479	0.003606
		1.17454	0.005479
		1.20545	0.004467
		0.451693	0.006217
		0.940924	0.005922
		0.646962	0.004959
		0.810183	0.005687
		0.648882	0.004609
		0.53777	0.004984
		0.410716	0.004822
		0.698203	0.005003
		1.06598	0.005126
		0.830702	0.004969
		1.02577	0.004901
		1.4308	0.004885
		2.30138	0.005892
		0.823186	0.005912
		0.893357	0.005245
		0.82303	0.007277
		0.822818	0.007728
		1.37461	0.005555
		0.381075	0.004328
		0.709435	0.003945
		0.657081	0.006142
		0.494651	0.004507
		1.23232	0.005326
		0.693616	0.004616
		0.903428	0.004157
		1.11297	0.005159
		1.16715	0.004427
		1.06244	0.005859
		0.808118	0.005496
		1.37955	0.005724
		1.32319	0.006095
		0.673966	0.007062
		1.12087	0.0049
		0.905335	0.005647
		0.723542	0.003548
		1.09391	0.004503
		0.84804	0.004562
		1.60047	0.003279
		1.26859	0.003438
		1.20252	0.006107
		0.892595	0.004135
		0.567224	0.004798
		0.688899	0.005317
		0.668501	0.006229
		1.13851	0.00339
		0.608973	0.005278
		0.567103	0.007007
		0.686172	0.006376
		0.877769	0.006125
		0.792665	0.005272
		0.212242	0.006159
		0.744054	0.005241
		0.84397	0.005653
		0.644488	0.007922
		0.886389	0.007116
		0.971412	0.005313
		0.669827	0.004961
		0.633899	0.005701
		0.87976	0.004773
		0.697583	0.004794
		0.912151	0.004991
		1.08497	0.007045
		0.808897	0.005708
		1.25067	0.005263
		0.830283	0.005808
		1.0045	0.0046
		0.821098	0.005173
		1.34638	0.005178
		0.639051	0.00691
		0.873343	0.006362
		0.525791	0.00502
		0.636102	0.00616
		0.779629	0.006905
		0.960489	0.005364
		1.00151	0.005975
		0.859362	0.005259
		0.899521	0.004799
		1.1201	0.004606
		0.947819	0.005994
		1.17776	0.004727
		1.78791	0.003702
		1.22544	0.004357
		1.11069	0.004771
		0.763006	0.00606
		0.524507	0.005261
		0.715856	0.004404
		0.547684	0.004801
		0.963155	0.005378
		0.753831	0.007455
		0.872812	0.007913
		1.10126	0.004454
		0.871316	0.004873
		1.21956	0.005218
		0.665786	0.005119
		0.978348	0.005131
		1.08942	0.004601
		0.627508	0.003696
		1.41104	0.003112
		1.29983	0.005767
		0.809801	0.003913
		0.883473	0.007204
		1.23864	0.005443
		0.666997	0.006703
		0.794349	0.005402
		0.672398	0.006036
		0.967983	0.005744
		0.716311	0.006083
		0.948161	0.007467
		1.26031	0.00712
		1.1671	0.005632
		1.05247	0.005757
		1.77778	0.004927
		1.20234	0.004855
		1.17644	0.004206
		0.568771	0.004982
		1.03622	0.005286
		0.888161	0.004495
		1.21823	0.005485
		0.918489	0.004511
		0.837604	0.003668
		0.783434	0.004044
		0.53498	0.003969
		1.00281	0.004727
		0.74842	0.005033
		0.647235	0.002579
		0.618015	0.003316
		0.785524	0.005853
		1.15406	0.006287
		1.15898	0.005255
		0.998001	0.005659
		1.25036	0.006297
		1.31896	0.003907
		0.999353	0.005135
		0.781555	0.005239
		0.828364	0.005418
		0.943739	0.007217
		1.5943	0.006519
		1.16546	0.00506
		2.24547	0.005699
		0.872274	0.004305
		1.02627	0.006891
		0.781911	0.004161
		0.643599	0.004203
		0.661974	0.005679
		0.938321	0.005454
		0.634977	0.004993
		0.834997	0.008842
		0.765665	0.006111
		0.526124	0.006123
		1.05107	0.004785
		0.833744	0.005579
		0.53092	0.004913
		0.637404	0.006015
		0.799682	0.00607
		1.5304	0.005585
		1.16456	0.004945
		0.613753	0.005093
		1.18791	0.006926
		0.851416	0.004973
		0.643524	0.005633
		0.508055	0.005779
		1.00105	0.004235
		0.939157	0.005648
		0.849604	0.004643
		1.53887	0.004862
		0.527329	0.005342
		1.27218	0.00513
		1.18872	0.004557
		1.80242	0.0036
		0.6878	0.004891
		0.964815	0.005176
		1.35563	0.00548
		0.715537	0.004154
		2.04018	0.004173
		2.14505	0.002897
		1.02418	0.007219
		2.85736	0.002572
		0.97122	0.004376
		0.831644	0.00431
		0.854209	0.005071
		0.910488	0.006754
		1.00762	0.006168
		0.665924	0.004134
		0.523954	0.004317
		2.14231	0.00436
		1.78832	0.0055
		1.44018	0.003509
		1.25396	0.004765
		1.17528	0.004388
		1.89132	0.003974
		1.26216	0.005165
		1.30731	0.007519
		1.10609	0.005874
		0.996737	0.005302
		0.597984	0.006434
		1.16083	0.005995
		1.19408	0.005398
		1.18899	0.004808
		1.60734	0.005376
		1.7435	0.003033
		1.29662	0.00473
		1.7044	0.005093
		1.16375	0.005256
		1.82973	0.0042
		1.38815	0.003597
		1.5237	0.004411
		1.19443	0.00472
		1.42956	0.006352
		1.28827	0.005285
		0.860481	0.005382
		0.917037	0.004936
		0.720288	0.005627
		1.27797	0.004841
		1.13146	0.004195
		1.43785	0.004515
		1.02775	0.005303
		1.18272	0.003878
		1.18508	0.005186
		1.16074	0.004791
		0.831549	0.005583
		0.717584	0.004993
		2.13792	0.006663
		3.45636	0.003394
		2.69369	0.003476
		1.44649	0.005528
		1.57928	0.006177
		0.710925	0.007388
		1.13386	0.005787
		0.567973	0.005306
		0.842218	0.005825
		0.807159	0.006144
		0.625099	0.005669
		0.935216	0.004242
		1.45359	0.003371
		0.814321	0.006525
		1.03742	0.005712
		0.683796	0.006609
		1.00058	0.005398
		0.751721	0.005306
		1.2627	0.004907
		1.68119	0.004736
		0.994265	0.004421
		0.966089	0.005706
		1.26591	0.005383
		1.57283	0.004897
		0.694141	0.005395
		0.945836	0.003693
		0.492019	0.005296
		0.81255	0.005422
		0.829518	0.004984
		4.32235	0.00503
		2.27093	0.004203
		2.16914	0.005273
		1.4668	0.003685
		0.98966	0.006429
		1.1857	0.004742
		0.773229	0.006259
		1.01555	0.0042
		2.28435	0.005685
		1.03349	0.004722
		0.76678	0.004176
		1.08234	0.00453
		0.602581	0.007068
		1.16381	0.004121
		0.365795	0.004935
		6.73407	0.008141
		2.61024	0.00429
		3.11146	0.005819
		1.78747	0.005888
		1.39321	0.005414
		1.44277	0.003441
		1.01733	0.00578
		1.25812	0.004933
		0.698635	0.003656
		1.07546	0.007049
		0.921931	0.005293
		1.49151	0.005206
		1.58298	0.005227
		1.66328	0.004732
		1.09966	0.004269
		1.15438	0.004431
		1.65358	0.004825
		0.8501	0.002314
		1.11614	0.003876
		1.16329	0.005287
		0.515658	0.00579
		0.95308	0.004858
		1.85508	0.005658
		1.69839	0.004271
		0.687881	0.003968
		1.38329	0.004476
		0.736935	0.004884
		1.65443	0.006112
		2.19025	0.004878
		1.42562	0.006157
		1.27494	0.005437
		0.930607	0.005284
		1.25479	0.004811
		1.11905	0.005737
		1.14415	0.006895
		0.896452	0.004347
		0.684317	0.006669
		1.08211	0.003656
		0.732966	0.005316
		0.999445	0.004299
		0.827936	0.005998
		1.0475	0.004127
		0.886274	0.005172
		2.97602	0.005279
		1.07704	0.006049
		0.964742	0.004503
		0.937705	0.006131
		0.930478	0.005262
		1.94847	0.003979
		1.21248	0.006994
		0.650886	0.007085
		1.15036	0.005293
		0.727552	0.006352
		0.65189	0.005807
		0.66019	0.004929
		1.65979	0.005358
		1.00345	0.005325
		1.24894	0.007734
		0.924734	0.007136
		1.47099	0.006507
		1.6187	0.007202
		1.17182	0.006098
		0.61874	0.005562
		1.13396	0.004892
		1.45198	0.006046
		0.990428	0.006736
		1.17637	0.00635
		1.24563	0.006179
		1.02628	0.00667
		1.04706	0.006365
		1.29647	0.004498
		0.468249	0.006221
		0.524422	0.004422
		0.580598	0.006973
		0.603221	0.005015
		0.627826	0.005701
		1.23014	0.004058
		0.726231	0.006254
		0.660671	0.004755
		1.14528	0.005524
		0.975497	0.006595
		0.768261	0.003447
		1.34954	0.004474
		0.725148	0.004998
		0.845544	0.005006
		0.545635	0.004506
		0.818952	0.006469
		0.72777	0.00509
		0.613516	0.00458
		0.744712	0.007072
		1.0012	0.006986
		0.952248	0.003802
		1.79183	0.007454
		3.11958	0.004938
		1.39512	0.006994
		0.88821	0.006668
		1.01554	0.004884
		1.49504	0.005621
		1.26854	0.006054
		0.689855	0.006331
		1.33513	0.004436
		1.92802	0.003821
		1.13022	0.003331
		2.05341	0.00724
		1.08614	0.005621
		1.0419	0.004256
		0.550715	0.006197
		0.677715	0.006833
		0.563817	0.005542
		1.01122	0.005276
		0.444045	0.004763
		1.71525	0.006813
		1.38468	0.007253
		1.99162	0.006493
		0.817266	0.006304
		1.3161	0.004038
		1.14721	0.005718
		0.808925	0.006371
		1.08439	0.005884
		1.59433	0.006628
		1.05853	0.004828
		0.707249	0.004791
		0.635919	0.004748
		0.852964	0.003357
		0.623795	0.006661
		0.931714	0.005153
		0.822973	0.006675
		0.621803	0.006982
		1.03781	0.006153
		0.702478	0.005016
		0.987028	0.00459
		0.788667	0.005214
		0.642421	0.004084
		0.680708	0.005215
		1.20227	0.006153
		1.35284	0.005933
		1.64786	0.005215
		1.25721	0.004632
		0.848386	0.005638
		0.789764	0.008077
		1.00882	0.006577
		0.663995	0.00501
		0.651585	0.005338
		1.23858	0.005401
		1.38583	0.005731
		1.11013	0.00367
		1.12458	0.005356
		0.893348	0.004834
		0.924817	0.005314
		1.02295	0.005671
		1.66418	0.005283
		1.04495	0.004745
		1.10108	0.00595
		1.47105	0.006137
		0.874569	0.006853
		1.249	0.007952
		0.7941	0.00466
		0.825145	0.006732
		1.19879	0.005764
		0.891181	0.004296
		1.98686	0.004414
		2.11587	0.005952
		0.829551	0.006413
		0.59495	0.005772
		0.474329	0.005562
		0.373618	0.005183
		0.864945	0.005218
		0.941197	0.005805
		1.05328	0.005145
		0.814315	0.005385
		0.895971	0.006022
		0.721164	0.00648
		1.11132	0.005793
		1.31697	0.003032
		1.33293	0.004703
		0.712131	0.00466
		0.830266	0.00382
		0.75283	0.006761
		0.693639	0.00599
		0.884745	0.005201
		0.524629	0.006284
		0.688954	0.005206
		0.788347	0.006066
		0.464866	0.005227
		1.37638	0.005891
		1.3846	0.00601
		1.50492	0.005635
		1.40619	0.005067
		1.14567	0.005318
		1.80412	0.004285
		1.05797	0.005967
		1.0089	0.005214
		1.48096	0.003262
		0.827682	0.004595
		0.79746	0.004687
		0.561085	0.006502
		1.04479	0.005048
		0.96676	0.00556
		0.63413	0.005703
		0.558474	0.006972
		0.911406	0.005194
		0.684595	0.004843
		1.0009	0.006214
		0.824222	0.005825
		1.03654	0.004257
		0.796731	0.005085
		1.03795	0.005165
		0.676364	0.005023
		1.02049	0.004346
		0.650361	0.004992
		0.877637	0.004624
		0.926564	0.006298
		0.435898	0.005233
		1.06937	0.006405
		0.805905	0.00672
		0.717303	0.006026
		0.693417	0.005742
		0.652635	0.005836
		1.04575	0.004653
		0.588628	0.003838
		0.787801	0.005185
		0.872817	0.005647
		0.724101	0.004032
		0.46663	0.005808
		0.82312	0.005116
		1.21459	0.00492
		0.783484	0.005057
		1.14858	0.005787
		0.751883	0.004864
		0.905215	0.004435
		0.492887	0.004747
		1.03104	0.007326
		0.961199	0.005674
		0.91142	0.004998
		1.04669	0.00551
		0.612282	0.004133
		1.05997	0.004993
		0.65263	0.0049
		0.949901	0.004836
		0.810393	0.004477
		0.63329	0.005852
		1.42882	0.002267
		0.67787	0.005385
		1.11436	0.00704
		1.97537	0.006008
		1.23903	0.003731
		0.654224	0.005063
		0.43246	0.004873
		0.698629	0.005079
		0.621679	0.006309
		0.767826	0.003954
		0.793118	0.003896
		0.727381	0.006187
		0.621318	0.005438
		0.858702	0.00618
		1.43866	0.003694
		1.19881	0.004827
		1.15797	0.005101
		0.816188	0.004902
		0.955346	0.006535
		0.80955	0.005586
		0.846428	0.004396
		0.654904	0.005495
		0.549276	0.004787
		0.293427	0.003583
		0.360838	0.003528
		0.937582	0.00388
		0.566921	0.004885
		1.09916	0.004821
		0.890085	0.005577
		0.890447	0.003916
		0.788917	0.004564
		0.724522	0.003725
		0.493524	0.005324
		1.65456	0.003563
		0.594962	0.005449
		0.888497	0.004943
		0.818221	0.004976
		0.723318	0.004587
		1.00629	0.006816
		0.525059	0.006023
		0.823339	0.005648
		0.372697	0.00519
		0.462139	0.006123
		0.640969	0.005069
		0.630492	0.005906
		0.576612	0.006181
		0.859842	0.004629
		0.847486	0.005737
		0.507399	0.006935
		0.50115	0.006751
		0.998637	0.004957
		0.625923	0.004151
		0.666962	0.005316
		0.440157	0.004593
		0.620637	0.004598
		0.558577	0.005849
		0.76247	0.00698
		1.14961	0.008214
		0.681397	0.004833
		0.809751	0.005844
		1.01004	0.005616
		0.704823	0.005494
		0.677565	0.005241
		0.509749	0.005633
		0.490545	0.004568
		0.562281	0.006329
		0.747147	0.004846
		0.917952	0.004424
		0.873508	0.004409
		0.632171	0.005638
		1.08196	0.005304
		1.18565	0.006514
		1.61318	0.003895
		0.587298	0.00589
		0.75155	0.005301
		0.612454	0.005737
		0.828129	0.007504
		1.54089	0.005221
		1.03309	0.005591
		0.945698	0.004866
		0.717434	0.003907
		0.69253	0.005
		1.01468	0.005218
		0.555231	0.00498
		1.46468	0.003525
		0.780232	0.005777
		0.815567	0.005194
		0.540324	0.005253
		1.17078	0.006708
		0.49658	0.005541
		0.434894	0.005178
		0.690455	0.004063
		0.664964	0.006318
		0.605901	0.006914
		0.493264	0.003689
		0.325041	0.005541
		0.439792	0.005442
		0.777308	0.005848
		0.979986	0.004405
[truncated: 11,825 more rows]

## Sheet: Figure 3b
Figure 3b		m	NAmax10	Bmin10	Bmax10
		0	0	0	0
		0.05051	0	0	0
		0.10101	0	0	0
		0.15152	0	0	0
		0.20202	0	0	0
		0.25253	0	0	0
		0.30303	0	0	0
		0.35354	0	0	0
		0.40404	0	0	0
		0.45455	0	0	0
		0.50505	0	0	0
		0.55556	0	0	0
		0.60606	0	0	0
		0.65657	0	0	0
		0.70707	0	0	0
		0.75758	0	0	0
		0.80808	0	0	0
		0.85859	0	0	0
		0.90909	0	0	0
		0.9596	0	0	0
		1.0101	0	0	0
		1.06061	0	0	0
		1.11111	0	0	0
		1.16162	0	0	0
		1.21212	0	0	0
		1.26263	0	0	0
		1.31313	0	0	0
		1.36364	0	0	0
		1.41414	0	0	0
		1.46465	0	0	0
		1.51515	0	0	0
		1.56566	0	0	0
		1.61616	0	0	0
		1.66667	0	0	0
		1.71717	0	0	0
		1.76768	0	0	0
		1.81818	0	0	0
		1.86869	0	0	0
		1.91919	0	0	0
		1.9697	0	0	0
		2.0202	0	0	0
		2.07071	0	0	0
		2.12121	0	0.00364	0
		2.17172	0	0.00755	0
		2.22222	0.00525	0.00755	0
		2.27273	0.01756	0.01788	0.00915
		2.32323	0.03754	0.05899	0.02517
		2.37374	0.13421	0.12302	0.11052
		2.42424	0.31006	0.22051	0.19001
		2.47475	0.4084	0.34934	0.26
		2.52525	0.59183	0.42922	0.34391
		2.57576	0.70467	0.44675	0.44256
		2.62626	0.81548	0.46119	0.7091
		2.67677	0.91346	0.47202	0.90597
		2.72727	1.00745	0.47901	1.08204
		2.77778	1.06091	0.48471	1.16934
		2.82828	1.10554	0.49342	1.29075
		2.87879	1.14978	0.49564	1.42739
		2.92929	1.15147	0.49717	1.53672
		2.9798	1.2001	0.49855	1.66112
		3.0303	1.21711	0.50233	1.80228
		3.08081	1.21711	0.50241	1.81418
		3.13131	1.21711	0.50241	1.81418
		3.18182	1.21745	0.50243	1.81418
		3.23232	1.21745	0.50249	1.81418
		3.28283	1.21745	0.50329	1.81521
		3.33333	1.21754	0.50345	1.81608
		3.38384	1.21755	0.50376	1.81609
		3.43434	1.21755	0.50377	1.81609
		3.48485	1.21802	0.5049	1.81609
		3.53535	1.21802	0.50537	1.81668
		3.58586	1.21802	0.50537	1.81762
		3.63636	1.21802	0.5055	1.81805
		3.68687	1.21822	0.5055	1.81805
		3.73737	1.21869	0.5055	1.81805
		3.78788	1.21882	0.50554	1.81813
		3.83838	1.21882	0.5056	1.81823
		3.88889	1.21892	0.5056	1.81823
		3.93939	1.22043	0.50605	1.8187
		3.9899	1.22043	0.50616	1.8187
		4.0404	1.22043	0.50616	1.8187
		4.09091	1.22044	0.50616	1.81886
		4.14141	1.22044	0.50616	1.81886
		4.19192	1.22044	0.50616	1.81886
		4.24242	1.22044	0.50616	1.81886
		4.29293	1.22059	0.50616	1.81886
		4.34343	1.22059	0.50616	1.81888
		4.39394	1.22059	0.50616	1.81909
		4.44444	1.22059	0.50616	1.81909
		4.49495	1.22064	0.50616	1.81912
		4.54545	1.22077	0.50616	1.81924
		4.59596	1.22077	0.50616	1.81925
		4.64646	1.22077	0.50616	1.8193
		4.69697	1.22077	0.50616	1.8193
		4.74747	1.22083	0.50616	1.81934
		4.79798	1.22083	0.50617	1.81934
		4.84848	1.22083	0.50617	1.81934
		4.89899	1.22083	0.50617	1.81937
		4.94949	1.22083	0.50617	1.81937
		5	1.22083	0.50617	1.81937

## Sheet: Figure 3c
Figure 3c		Birth	Death
		2.48	2.60098
		2.21367	2.78988
		1.62609	2.97
		1.69449	3.08446
		1.55732	3.19869
		1.53549	3.375
		1.60624	3.40842
		1.52155	3.49614
		1.50493	3.68978
		1.5515	3.77784
		1.46785	3.78219
		1.46759	3.99579
		1.48089	4.1888
		4.29291	4.38579
		4.49691	4.49742
		4.61317	4.63045
		4.6804	4.68971
		4.87133	4.95764
		2.24656	2.48
		2.76507	2.76518
		1.82961	3.05426
		1.59188	3.13794
		1.63889	3.1466
		1.60564	3.14882
		1.62809	3.176
		1.57897	3.19235
		1.60689	3.20874
		1.43782	3.22731
		1.55234	3.38468
		1.54135	3.42159
		1.51842	3.42727
		1.51497	3.57045
		1.51573	3.62209
		1.50337	3.67657
		1.38372	3.69747
		1.49542	3.9394
		1.42883	4.21966
		1.42308	4.3233
		1.42402	4.45235
		1.40083	4.52527
		1.39251	4.66019
		4.71354	4.71682
		2.48	2.60098
		2.21367	2.78988
		2.55303	2.83642
		1.62609	2.97
		2.20433	2.99611
		3.03656	3.03683
		1.69449	3.08446
		1.55732	3.19869
		3.14718	3.21237
		1.53549	3.375
		1.60624	3.40842
		1.52155	3.49614
		1.5515	3.77784
		1.48753	3.79907
		1.47352	3.82665
		1.47	3.83902
		1.45614	3.90586
		1.45271	3.91327
		1.46759	3.99579
		2.09151	2.47678
		1.83746	2.79283
		1.85836	2.81973
		2.81112	2.8415
		1.65365	3.17544
		3.22522	3.22523
		1.61868	3.30709
		1.57029	3.583
		1.48112	3.60218
		1.47855	3.63457
		1.47562	3.64609
		1.43656	3.93329
		1.43264	4.23006
		5.32059	5.32146
		1.95779	2.4616
		2.62034	2.69449
		1.8769	2.86255
		2.20433	2.99611
		1.69449	3.08446
		1.76626	3.22495
		1.52155	3.49614
		1.44504	3.67055
		1.5515	3.77784
		1.48753	3.79907
		1.47352	3.82665
		1.47	3.83902
		1.45614	3.90586
		1.4467	3.92972
		1.43656	3.93329
		1.46759	3.99579
		1.43243	4.03964
		1.42816	4.21447
		1.43264	4.23006
		1.42182	4.48614
		2.24656	2.48
		2.34809	2.56918
		2.76507	2.76518
		1.7264	2.79689
		2.76954	2.83924
		1.70466	2.88442
		2.63914	2.93309
		2.86722	2.94571
		1.69139	3.02799
		1.82961	3.05426
		1.59188	3.13794
		1.63889	3.1466
		1.60564	3.14882
		1.62809	3.176
		1.57897	3.19235
		1.59539	3.20725
		1.60689	3.20874
		1.7405	3.21961
		3.34552	3.34718
		3.86176	3.87952
		2.35239	2.6518
		2.0279	2.79053
		1.85836	2.81973
		2.89127	2.90486
		1.6877	2.99667
		1.67094	3.0304
		1.60624	3.40842
		1.54188	3.50274
		1.52671	3.52377
		1.65963	3.55524
		1.49439	3.57952
		1.57029	3.583
		3.67664	3.76654
		1.45271	3.91327
		1.4467	3.92972
		1.47269	4.0314
		4.08619	4.08704
		4.46347	4.473
		4.51631	4.52281
		4.72152	4.72881
		2.31878	2.58228
		2.52891	2.70353
		2.77377	2.78342
		2.0279	2.79053
		1.85836	2.81973
		2.83932	2.94174
		2.93705	2.99548
		1.6877	2.99667
		1.58028	3.01002
		1.67094	3.0304
		3.11973	3.11979
		1.55325	3.19448
		1.76626	3.22495
		1.61868	3.30709
		1.54188	3.50274
		1.52671	3.52377
		1.57029	3.583
		3.88347	3.92442
		4.51631	4.52281
		2.55303	2.83642
		2.89127	2.90486
		2.20433	2.99611
		1.69449	3.08446
		3.14718	3.21237
		3.22522	3.22523
		3.27901	3.28769
		1.61868	3.30709
		1.53549	3.375
		1.60624	3.40842
		1.52155	3.49614
		1.54188	3.50274
		1.52671	3.52377
		1.57029	3.583
		1.48112	3.60218
		1.47855	3.63457
		1.47562	3.64609
		1.50493	3.68978
		1.46785	3.78219
		1.48753	3.79907
		1.47352	3.82665
		1.47	3.83902
		1.43656	3.93329
		1.46759	3.99579
		1.43264	4.23006
		4.49691	4.49742
		1.95779	2.4616
		2.62034	2.69449
		2.52891	2.70353
		2.0279	2.79053
		1.85836	2.81973
		2.55303	2.83642
		2.89127	2.90486
		2.83932	2.94174
		2.20433	2.99611
		1.6877	2.99667
		1.67094	3.0304
		1.69449	3.08446
		1.76626	3.22495
		3.27901	3.28769
		1.61868	3.30709
		1.60624	3.40842
		1.54188	3.50274
		1.52671	3.52377
		1.57029	3.583
		3.63887	3.67678

## Sheet: Figure 3d
Figure 3d		Birth	Death
		2.56972	2.63531
		1.64057	3.06541
		1.61876	3.44555
		1.5278	3.4581
		1.413	3.48509
		1.53523	3.52095
		1.56766	3.59029
		1.53162	3.62261
		1.50097	3.64228
		1.43	3.68368
		1.47299	3.72409
		1.4739	3.78792
		1.52337	3.79715
		1.4564	3.82366
		1.44201	3.84448
		1.44397	3.86454
		1.43083	3.96256
		3.87444	4.00402
		1.41617	4.03548
		1.42959	4.1002
		1.43232	4.13888
		1.42523	4.15252
		1.4236	4.19429
		1.41777	4.2275
		1.41492	4.30915
		1.41049	4.34369
		1.4024	4.441
		1.40196	4.45843
		4.50764	4.51236
		4.52272	4.55233
		1.39899	4.55699
		1.42505	4.62607
		1.39887	4.63597
		4.71788	4.72107
		5.24048	5.24795
		2.71139	2.72466
		1.53401	3.21255
		3.44172	3.5306
		3.51131	3.64074
		1.45066	3.6443
		1.52512	3.74143
		1.48194	3.75799
		1.47241	3.77174
		3.77322	3.79371
		1.46945	3.83828
		1.45821	3.85287
		1.46851	3.90916
		1.4493	3.92802
		1.41527	3.93989
		1.44845	3.94897
		4.02692	4.06994
		1.43953	4.0915
		1.43098	4.17429
		1.42052	4.1784
		1.42182	4.22963
		1.41747	4.25089
		1.4069	4.25531
		1.41784	4.2683
		1.4174	4.29227
		1.41641	4.30429
		1.41237	4.31548
		1.41208	4.32905
		1.44108	4.34426
		1.40308	4.35589
		1.40893	4.36756
		1.40742	4.37209
		1.40408	4.39734
		1.40168	4.41141
		1.40331	4.44287
		1.39536	4.49185
		1.39517	4.5779
		1.39373	4.58823
		4.58766	4.58926
		1.39198	4.64338
		1.4082	4.6555
		2.57527	2.64986
		2.71999	2.77721
		2.80718	2.8074
		1.68414	3.02948
		1.65548	3.09139
		1.68102	3.12374
		1.6033	3.14348
		1.65063	3.20006
		1.60143	3.29232
		1.65937	3.30374
		1.62443	3.34204
		1.527	3.40083
		1.51845	3.50036
		1.5438	3.58284
		1.45807	3.58723
		3.50673	3.63189
		1.547	3.63647
		3.53228	3.64922
		1.52357	3.6848
		1.52152	3.68878
		1.51725	3.70949
		1.50588	3.72039
		1.48737	3.73903
		1.54082	3.76619
		1.4463	3.78529
		1.46881	3.80601
		1.45898	3.81058
		1.42989	4.07042
		4.36742	4.37327
		4.62706	4.64078
		2.68454	2.6873
		1.67853	3.00984
		1.67187	3.08986
		1.65057	3.10065
		1.52424	3.13279
		1.44044	3.13427
		3.2144	3.37008
		1.46718	3.57748
		1.50432	3.61753
		1.4912	3.67916
		1.50933	3.68989
		1.47596	3.70274
		1.48699	3.79136
		1.43234	3.80688
		1.45169	3.81855
		1.44099	3.85642
		1.43129	3.94951
		1.41708	3.96562
		1.43799	3.98342
		1.43325	3.99703
		1.41927	3.99795
		1.41901	4.01046
		1.42197	4.13561
		1.45257	4.27294
		4.76035	4.76061
		2.54473	2.66601
		2.47084	2.75847
		1.94056	2.80114
		2.77308	2.80292
		1.7802	2.86756
		1.72109	3.0728
		1.58464	3.11931
		1.64801	3.14799
		1.64024	3.3163
		1.61871	3.31835
		3.12207	3.35459
		1.54844	3.35602
		1.64309	3.36009
		1.54936	3.40096
		1.5323	3.61219
		1.55399	3.61237
		1.52791	3.65723
		1.53789	3.66048
		1.53648	3.68381
		1.52419	3.70947
		1.50225	3.77681
		1.51173	3.80782
		1.47292	3.81383
		1.45322	3.84152
		1.44725	3.85507
		1.43933	3.86704
		1.45218	4.00511
		1.43958	4.00543
		1.44212	4.10222
		1.43488	4.20669
		1.42759	4.20944
		1.43729	4.31732
		4.70899	4.71641
		2.73706	2.73719
		1.58282	3.21689
		1.40809	3.27213
		1.55964	3.67727
		1.44206	3.68481
		1.43974	3.72963
		1.47839	3.92611
		1.42729	4.08102
		1.42372	4.08242
		1.40515	4.15254
		1.43544	4.16037
		1.43949	4.23962
		1.40938	4.45516
		1.39632	4.46455
		1.39623	4.46932
		1.40674	4.61148
		1.40105	4.64092
		5.16254	5.16686
		2.41959	2.56021
		2.57273	2.64513
		2.54931	2.69192
		1.9799	2.8885
		1.61131	2.91258
		1.59112	3.00927
		1.69985	3.14705
		1.54874	3.24752
		1.45254	3.46445
		1.52309	3.51747
		3.4773	3.5512
		1.49699	3.6747
		1.49131	3.70475
		1.54936	3.71764
		1.50436	3.73582
		1.49278	3.95976
		1.46325	3.9724
		4.84853	4.85679
		2.74087	2.74544
		1.65184	2.91335
		2.87516	2.92727
		1.64523	3.06084
		1.52628	3.12333
		1.48304	3.20074
		1.79897	3.26274
		1.43111	3.44671
		1.52091	3.63519
		1.56561	3.63611
		1.51855	3.64699
		1.41979	3.75249
		1.47781	3.87183
		1.47434	3.93311
		1.41788	4.00343
		1.44677	4.01363
		1.43635	4.02022
		1.42097	4.28176
		4.3401	4.34613
		4.35661	4.35977
		4.33448	4.38344
		1.42182	4.38682
		1.42285	4.388
		1.42735	4.44206
		4.47151	4.47763
		1.41465	4.48071
		1.4164	4.51935
		1.4072	4.53658
		1.40309	4.55412
		1.40293	4.56035
		1.40049	4.5837
		1.40268	4.60788
		1.40134	4.62124
		1.40266	4.65714
		4.79706	4.79713
		2.35295	2.54656
		2.69089	2.70982
		2.70043	2.7633
		2.75356	2.7768
		2.78854	2.8384
		1.70315	3.09606
		1.77007	3.11763
		1.6358	3.12502
		1.50474	3.23708
		1.49946	3.27114
		3.35459	3.35573
		1.56997	3.42702
		1.54729	3.43081
		3.54016	3.54161
		1.54407	3.54748
		1.50732	3.57442
		1.54167	3.579
		1.53014	3.64487
		1.50892	3.68925
		3.82032	3.84794
		1.49426	3.95532
		2.45327	2.537
		2.38108	2.56879
		2.72225	2.75721
		2.66499	2.76208
		2.76612	2.77665
		2.29591	2.78059
		1.63397	2.83162
		1.77707	2.90261
		2.90231	2.90547
		3.00088	3.00636
		1.63557	3.1802
		1.51206	3.28075
		3.25157	3.30038
		1.52505	3.31516
		3.25796	3.34194
		1.50083	3.43947
		1.54791	3.61067
		1.51769	3.8056

## Sheet: Figure 3e
Figure 3e		Birth	Death
		2.04351	2.46177
		2.21684	2.53474
		2.37797	2.63508
		2.39078	2.64111
		2.61712	2.70627
		2.35411	2.78108
		2.66639	2.79553
		1.91318	2.89907
		1.92483	2.9297
		2.82853	3.01277
		3.00566	3.02839
		2.15447	2.44623
		2.36075	2.55416
		2.03824	2.66206
		2.51401	2.73398
		1.83125	2.82939
		2.74269	2.86732
		2.83374	2.87532
		1.69069	2.90633
		2.95426	2.98176
		2.98891	3.01225
		1.66094	3.23444
		4.98126	4.98149
		1.82019	2.35521
		2.40122	2.61054
		2.60702	2.67444
		2.50177	2.70784
		2.71041	2.742
		2.35778	2.84002
		2.87576	2.90907
		1.79949	2.96901
		2.06261	2.97491
		2.57054	3.00012
		3.00205	3.00334
		1.73716	3.01829
		3.08268	3.08308
		1.65416	3.10034
		1.67626	3.19488
		1.6955	3.19984
		4.75501	4.75502
		2.4494	2.6421
		2.61897	2.72327
		2.69013	2.77707
		2.77843	2.82887
		2.85714	2.89238
		1.78864	2.93832
		2.88413	3.0918
		1.72782	3.12542
		1.67891	3.22427
		3.39171	3.39229
		3.49908	3.56786
		3.90049	3.90092
		5.23282	5.26759
		1.84793	2.4224
		2.36471	2.55403
		2.66699	2.68658
		2.2979	2.81048
		2.51166	2.88116
		2.48223	2.90923
		2.93513	2.95102
		1.81859	2.97515
		1.76775	3.00639
		2.89252	3.05191
		3.22162	3.23036
		3.61745	3.63113
		3.90267	3.96816
		2.64201	2.70521
		2.55327	2.76497
		2.44882	2.78261
		2.05351	2.78579
		2.63978	2.82924
		2.67398	2.83887
		2.63917	2.84373
		2.72596	2.89055
		2.20333	2.89449
		2.69463	2.8998
		2.15149	2.90489
		2.80509	2.90544
		2.07949	2.92701
		2.30558	2.94132
		1.58919	2.98267
		1.98424	3.00134
		1.78717	3.01437
		1.65703	3.05589
		1.81455	3.1469
		1.60137	3.15434
		1.70407	3.28558
		3.29375	3.31812
		1.59473	3.35046
		3.96613	3.9822
		2.25189	2.57717
		2.33829	2.60491
		2.55398	2.69315
		2.57728	2.69924
		1.88569	2.73078
		2.76852	2.88909
		2.69069	2.94135
		2.93974	3.06806
		1.95384	3.08556
		2.91943	3.09047
		1.78234	3.15687
		3.17099	3.17321
		5.09346	5.18711
		2.3834	2.58609
		2.5893	2.70284
		2.77419	2.77935
		2.76873	2.77964
		2.63482	2.81533
		2.81237	2.82062
		1.89437	2.96954
		3.01099	3.01261
		3.03773	3.04866
		1.81513	3.096
		1.6386	3.15003
		1.54251	3.15645
		1.71305	3.17697
		1.52925	3.19514
		1.51825	3.20317
		1.56857	3.38781
		3.35772	3.40296
		1.52087	3.49991
		3.62184	3.62664
		4.41687	4.41779
		2.18873	2.46588
		2.32247	2.53084
		2.35834	2.54314
		2.56433	2.66961
		2.52307	2.80836
		2.7775	2.82492
		1.69859	2.85929
		2.41965	2.87188
		1.74771	2.88461
		2.90507	2.91322
		1.6927	3.07865
		3.63357	3.63521
		3.81244	3.82085
		2.40591	2.60887
		2.23479	2.6139
		2.58779	2.67019
		2.10642	2.74642
		2.75103	2.79767
		1.70423	2.80501
		2.82777	2.85575
		1.73886	3.12009
		3.18274	3.30081
		3.37316	3.53964
		3.7847	3.79063

## Sheet: Figure 6a
Figure 6a		group	birth	death
		with children	1.64057	3.06541
		with children	1.61876	3.44555
		with children	1.5278	3.4581
		with children	1.53523	3.52095
		with children	1.56766	3.59029
		with children	1.53162	3.62261
		with children	1.50097	3.64228
		with children	1.47299	3.72409
		with children	1.4739	3.78792
		with children	1.52337	3.79715
		with children	1.4564	3.82366
		with children	1.44201	3.84448
		with children	1.44397	3.86454
		with children	1.43083	3.96256
		with children	1.41617	4.03548
		with children	1.42959	4.1002
		with children	1.43232	4.13888
		with children	1.42523	4.15252
		with children	1.4236	4.19429
		with children	1.41492	4.30915
		with children	1.40196	4.45843
		with children	1.39899	4.55699
		with children	1.39887	4.63597
		with children	1.53401	3.21255
		with children	1.45066	3.6443
		with children	1.52512	3.74143
		with children	1.48194	3.75799
		with children	1.47241	3.77174
		with children	1.46945	3.83828
		with children	1.45821	3.85287
		with children	1.46851	3.90916
		with children	1.4493	3.92802
		with children	1.41527	3.93989
		with children	1.44845	3.94897
		with children	1.43953	4.0915
		with children	1.43098	4.17429
		with children	1.42052	4.1784
		with children	1.42182	4.22963
		with children	1.41747	4.25089
		with children	1.4069	4.25531
		with children	1.41784	4.2683
		with children	1.4174	4.29227
		with children	1.41641	4.30429
		with children	1.41237	4.31548
		with children	1.41208	4.32905
		with children	1.40308	4.35589
		with children	1.40742	4.37209
		with children	1.40408	4.39734
		with children	1.40168	4.41141
		with children	1.39536	4.49185
		with children	1.39373	4.58823
		with children	1.39198	4.64338
		with children	1.68414	3.02948
		with children	1.65548	3.09139
		with children	1.68102	3.12374
		with children	1.65063	3.20006
		with children	1.60143	3.29232
		with children	1.65937	3.30374
		with children	1.62443	3.34204
		with children	1.51845	3.50036
		with children	1.5438	3.58284
		with children	1.45807	3.58723
		with children	1.547	3.63647
		with children	1.52357	3.6848
		with children	1.52152	3.68878
		with children	1.51725	3.70949
		with children	1.50588	3.72039
		with children	1.48737	3.73903
		with children	1.54082	3.76619
		with children	1.4463	3.78529
		with children	1.46881	3.80601
		with children	1.45898	3.81058
		with children	1.42989	4.07042
		with children	1.67853	3.00984
		with children	1.67187	3.08986
		with children	1.65057	3.10065
		with children	1.52424	3.13279
		with children	1.44044	3.13427
		with children	1.46718	3.57748
		with children	1.50432	3.61753
		with children	1.50933	3.68989
		with children	1.47596	3.70274
		with children	1.48699	3.79136
		with children	1.43234	3.80688
		with children	1.45169	3.81855
		with children	1.44099	3.85642
		with children	1.43129	3.94951
		with children	1.41708	3.96562
		with children	1.43799	3.98342
		with children	1.43325	3.99703
		with children	1.41927	3.99795
		with children	1.41901	4.01046
		with children	1.42197	4.13561
		with children	1.45257	4.27294
		with children	1.94056	2.80114
		with children	1.7802	2.86756
		with children	1.72109	3.0728
		with children	1.58464	3.11931
		with children	1.64801	3.14799
		with children	1.64024	3.3163
		with children	1.61871	3.31835
		with children	1.54844	3.35602
		with children	1.64309	3.36009
		with children	1.54936	3.40096
		with children	1.5323	3.61219
		with children	1.55399	3.61237
		with children	1.52791	3.65723
		with children	1.53789	3.66048
		with children	1.53648	3.68381
		with children	1.52419	3.70947
		with children	1.50225	3.77681
		with children	1.51173	3.80782
		with children	1.47292	3.81383
		with children	1.45322	3.84152
		with children	1.44725	3.85507
		with children	1.43933	3.86704
		with children	1.45218	4.00511
		with children	1.43958	4.00543
		with children	1.43488	4.20669
		with children	1.42759	4.20944
		with children	1.43729	4.31732
		with children	1.58282	3.21689
		with children	1.55964	3.67727
		with children	1.44206	3.68481
		with children	1.42729	4.08102
		with children	1.42372	4.08242
		with children	1.40515	4.15254
		with children	1.43544	4.16037
		with children	1.43949	4.23962
		with children	1.39632	4.46455
		with children	1.39623	4.46932
		with children	1.9799	2.8885
		with children	1.61131	2.91258
		with children	1.59112	3.00927
		with children	1.69985	3.14705
		with children	1.54874	3.24752
		with children	1.52309	3.51747
		with children	1.49699	3.6747
		with children	1.49131	3.70475
		with children	1.50436	3.73582
		with children	1.49278	3.95976
		with children	1.46325	3.9724
		with children	1.65184	2.91335
		with children	1.64523	3.06084
		with children	1.52628	3.12333
		with children	1.79897	3.26274
		with children	1.43111	3.44671
		with children	1.52091	3.63519
		with children	1.56561	3.63611
		with children	1.51855	3.64699
		with children	1.41979	3.75249
		with children	1.47781	3.87183
		with children	1.47434	3.93311
		with children	1.41788	4.00343
		with children	1.44677	4.01363
		with children	1.43635	4.02022
		with children	1.42182	4.38682
		with children	1.42285	4.388
		with children	1.41465	4.48071
		with children	1.4072	4.53658
		with children	1.40309	4.55412
		with children	1.40293	4.56035
		with children	1.40049	4.5837
		with children	1.40268	4.60788
		with children	1.70315	3.09606
		with children	1.77007	3.11763
		with children	1.6358	3.12502
		with children	1.50474	3.23708
		with children	1.49946	3.27114
		with children	1.56997	3.42702
		with children	1.54729	3.43081
		with children	1.54407	3.54748
		with children	1.50732	3.57442
		with children	1.54167	3.579
		with children	1.50892	3.68925
		with children	1.49426	3.95532
		with children	2.29591	2.78059
		with children	1.63397	2.83162
		with children	1.77707	2.90261
		with children	1.63557	3.1802
		with children	1.51206	3.28075
		with children	1.52505	3.31516
		with children	1.50083	3.43947
		with children	1.54791	3.61067
		with children	1.51769	3.8056
		with children	1.413	3.48509
		with children	1.41777	4.2275
		with children	1.41049	4.34369
		with children	1.4024	4.441
		with children	1.42505	4.62607
		with children	1.44108	4.34426
		with children	1.40893	4.36756
		with children	1.40331	4.44287
		with children	1.39517	4.5779
		with children	1.4082	4.6555
		with children	1.6033	3.14348
		with children	1.4912	3.67916
		with children	1.44212	4.10222
		with children	1.40809	3.27213
		with children	1.40938	4.45516
		with children	1.40674	4.61148
		with children	1.40105	4.64092
		with children	1.54936	3.71764
		with children	1.48304	3.20074
		with children	1.42097	4.28176
		with children	1.42735	4.44206
		with children	1.4164	4.51935
		with children	1.40134	4.62124
		with children	1.40266	4.65714
		with children	1.53014	3.64487
		no children	2.56972	2.63531
		no children	1.43	3.68368
		no children	3.87444	4.00402
		no children	4.50764	4.51236
		no children	4.52272	4.55233
		no children	4.71788	4.72107
		no children	5.24048	5.24795
		no children	2.71139	2.72466
		no children	3.44172	3.5306
		no children	3.51131	3.64074
		no children	3.77322	3.79371
		no children	4.02692	4.06994
		no children	4.58766	4.58926
		no children	2.57527	2.64986
		no children	2.71999	2.77721
		no children	2.80718	2.8074
		no children	1.527	3.40083
		no children	3.50673	3.63189
		no children	3.53228	3.64922
		no children	4.36742	4.37327
		no children	4.62706	4.64078
		no children	2.68454	2.6873
		no children	3.2144	3.37008
		no children	4.76035	4.76061
		no children	2.54473	2.66601
		no children	2.47084	2.75847
		no children	2.77308	2.80292
		no children	3.12207	3.35459
		no children	4.70899	4.71641
		no children	2.73706	2.73719
		no children	1.43974	3.72963
		no children	1.47839	3.92611
		no children	5.16254	5.16686
		no children	2.41959	2.56021
		no children	2.57273	2.64513
		no children	2.54931	2.69192
		no children	1.45254	3.46445
		no children	3.4773	3.5512
		no children	4.84853	4.85679
		no children	2.74087	2.74544
		no children	2.87516	2.92727
		no children	4.3401	4.34613
		no children	4.35661	4.35977
		no children	4.33448	4.38344
		no children	4.47151	4.47763
		no children	4.79706	4.79713
		no children	2.35295	2.54656
		no children	2.69089	2.70982
		no children	2.70043	2.7633
		no children	2.75356	2.7768
		no children	2.78854	2.8384
		no children	3.35459	3.35573
		no children	3.54016	3.54161
		no children	3.82032	3.84794
		no children	2.45327	2.537
		no children	2.38108	2.56879
		no children	2.72225	2.75721
		no children	2.66499	2.76208
		no children	2.76612	2.77665
		no children	2.90231	2.90547
		no children	3.00088	3.00636
		no children	3.25157	3.30038
		no children	3.25796	3.34194

## Sheet: Figure 6b
Figure 6b		group	birth	death
		with children	2.21367	2.78988
		with children	1.62609	2.97
		with children	1.69449	3.08446
		with children	1.55732	3.19869
		with children	1.53549	3.375
		with children	1.60624	3.40842
		with children	1.52155	3.49614
		with children	1.50493	3.68978
		with children	1.5515	3.77784
		with children	1.46785	3.78219
		with children	1.46759	3.99579
		with children	1.82961	3.05426
		with children	1.59188	3.13794
		with children	1.63889	3.1466
		with children	1.60564	3.14882
		with children	1.57897	3.19235
		with children	1.60689	3.20874
		with children	1.43782	3.22731
		with children	1.55234	3.38468
		with children	1.54135	3.42159
		with children	1.51842	3.42727
		with children	1.51573	3.62209
		with children	1.50337	3.67657
		with children	1.42883	4.21966
		with children	1.42308	4.3233
		with children	1.42402	4.45235
		with children	1.40083	4.52527
		with children	1.39251	4.66019
		with children	2.21367	2.78988
		with children	1.62609	2.97
		with children	2.20433	2.99611
		with children	1.69449	3.08446
		with children	1.55732	3.19869
		with children	1.53549	3.375
		with children	1.60624	3.40842
		with children	1.52155	3.49614
		with children	1.5515	3.77784
		with children	1.48753	3.79907
		with children	1.47352	3.82665
		with children	1.47	3.83902
		with children	1.45614	3.90586
		with children	1.45271	3.91327
		with children	1.46759	3.99579
		with children	1.83746	2.79283
		with children	1.85836	2.81973
		with children	1.65365	3.17544
		with children	1.61868	3.30709
		with children	1.57029	3.583
		with children	1.47855	3.63457
		with children	1.47562	3.64609
		with children	1.43656	3.93329
		with children	1.43264	4.23006
		with children	1.8769	2.86255
		with children	2.20433	2.99611
		with children	1.69449	3.08446
		with children	1.76626	3.22495
		with children	1.52155	3.49614
		with children	1.5515	3.77784
		with children	1.48753	3.79907
		with children	1.47352	3.82665
		with children	1.47	3.83902
		with children	1.45614	3.90586
		with children	1.4467	3.92972
		with children	1.43656	3.93329
		with children	1.46759	3.99579
		with children	1.43243	4.03964
		with children	1.42816	4.21447
		with children	1.43264	4.23006
		with children	1.42182	4.48614
		with children	1.7264	2.79689
		with children	1.70466	2.88442
		with children	1.69139	3.02799
		with children	1.82961	3.05426
		with children	1.59188	3.13794
		with children	1.63889	3.1466
		with children	1.60564	3.14882
		with children	1.57897	3.19235
		with children	1.59539	3.20725
		with children	1.60689	3.20874
		with children	2.0279	2.79053
		with children	1.85836	2.81973
		with children	1.6877	2.99667
		with children	1.67094	3.0304
		with children	1.60624	3.40842
		with children	1.54188	3.50274
		with children	1.52671	3.52377
		with children	1.65963	3.55524
		with children	1.49439	3.57952
		with children	1.57029	3.583
		with children	1.45271	3.91327
		with children	1.4467	3.92972
		with children	1.47269	4.0314
		with children	2.0279	2.79053
		with children	1.85836	2.81973
		with children	1.6877	2.99667
		with children	1.58028	3.01002
		with children	1.67094	3.0304
		with children	1.55325	3.19448
		with children	1.76626	3.22495
		with children	1.61868	3.30709
		with children	1.54188	3.50274
		with children	1.52671	3.52377
		with children	1.57029	3.583
		with children	2.20433	2.99611
		with children	1.69449	3.08446
		with children	1.61868	3.30709
		with children	1.53549	3.375
		with children	1.60624	3.40842
		with children	1.52155	3.49614
		with children	1.54188	3.50274
		with children	1.52671	3.52377
		with children	1.57029	3.583
		with children	1.47855	3.63457
		with children	1.47562	3.64609
		with children	1.50493	3.68978
		with children	1.46785	3.78219
		with children	1.48753	3.79907
		with children	1.47352	3.82665
		with children	1.47	3.83902
		with children	1.43656	3.93329
		with children	1.46759	3.99579
		with children	1.43264	4.23006
		with children	2.0279	2.79053
		with children	1.85836	2.81973
		with children	2.20433	2.99611
		with children	1.6877	2.99667
		with children	1.67094	3.0304
		with children	1.69449	3.08446
		with children	1.76626	3.22495
		with children	1.61868	3.30709
		with children	1.60624	3.40842
		with children	1.54188	3.50274
		with children	1.52671	3.52377
		with children	1.57029	3.583
		with children	1.62809	3.176
		with children	1.51497	3.57045
		with children	1.49542	3.9394
		with children	1.48112	3.60218
		with children	1.62809	3.176
		with children	1.7405	3.21961
		with children	1.48112	3.60218
		no children	2.48	2.60098
		no children	1.48089	4.1888
		no children	4.29291	4.38579
		no children	4.49691	4.49742
		no children	4.61317	4.63045
		no children	4.6804	4.68971
		no children	4.87133	4.95764
		no children	2.24656	2.48
		no children	2.76507	2.76518
		no children	1.38372	3.69747
		no children	4.71354	4.71682
		no children	2.48	2.60098
		no children	2.55303	2.83642
		no children	3.03656	3.03683
		no children	3.14718	3.21237
		no children	2.09151	2.47678
		no children	2.81112	2.8415
		no children	3.22522	3.22523
		no children	5.32059	5.32146
		no children	1.95779	2.4616
		no children	2.62034	2.69449
		no children	1.44504	3.67055
		no children	2.24656	2.48
		no children	2.34809	2.56918
		no children	2.76507	2.76518
		no children	2.76954	2.83924
		no children	2.63914	2.93309
		no children	2.86722	2.94571
		no children	3.34552	3.34718
		no children	3.86176	3.87952
		no children	2.35239	2.6518
		no children	2.89127	2.90486
		no children	3.67664	3.76654
		no children	4.08619	4.08704
		no children	4.46347	4.473
		no children	4.51631	4.52281
		no children	4.72152	4.72881
		no children	2.31878	2.58228
		no children	2.52891	2.70353
		no children	2.77377	2.78342
		no children	2.83932	2.94174
		no children	2.93705	2.99548
		no children	3.11973	3.11979
		no children	3.88347	3.92442
		no children	4.51631	4.52281
		no children	2.55303	2.83642
		no children	2.89127	2.90486
		no children	3.14718	3.21237
		no children	3.22522	3.22523
		no children	3.27901	3.28769
		no children	4.49691	4.49742
		no children	1.95779	2.4616
		no children	2.62034	2.69449
		no children	2.52891	2.70353
		no children	2.55303	2.83642
		no children	2.89127	2.90486
		no children	2.83932	2.94174
		no children	3.27901	3.28769
		no children	3.63887	3.67678

## Sheet: Figure 6c
Figure 6c		group	birth	death
		with children	1.91318	2.89907
		with children	1.92483	2.9297
		with children	2.03824	2.66206
		with children	1.83125	2.82939
		with children	1.69069	2.90633
		with children	1.66094	3.23444
		with children	2.35778	2.84002
		with children	1.79949	2.96901
		with children	2.06261	2.97491
		with children	2.57054	3.00012
		with children	1.73716	3.01829
		with children	1.65416	3.10034
		with children	1.67626	3.19488
		with children	1.6955	3.19984
		with children	1.78864	2.93832
		with children	1.72782	3.12542
		with children	1.67891	3.22427
		with children	2.2979	2.81048
		with children	2.48223	2.90923
		with children	1.81859	2.97515
		with children	1.76775	3.00639
		with children	2.05351	2.78579
		with children	2.20333	2.89449
		with children	2.15149	2.90489
		with children	2.07949	2.92701
		with children	2.30558	2.94132
		with children	1.58919	2.98267
		with children	1.98424	3.00134
		with children	1.78717	3.01437
		with children	1.65703	3.05589
		with children	1.60137	3.15434
		with children	1.70407	3.28558
		with children	1.59473	3.35046
		with children	1.88569	2.73078
		with children	1.95384	3.08556
		with children	1.78234	3.15687
		with children	1.81513	3.096
		with children	1.6386	3.15003
		with children	1.54251	3.15645
		with children	1.71305	3.17697
		with children	1.52925	3.19514
		with children	1.56857	3.38781
		with children	1.52087	3.49991
		with children	1.69859	2.85929
		with children	2.41965	2.87188
		with children	1.74771	2.88461
		with children	1.6927	3.07865
		with children	2.10642	2.74642
		with children	1.70423	2.80501
		with children	1.73886	3.12009
		with children	1.81455	3.1469
		with children	1.89437	2.96954
		with children	1.51825	3.20317
		no children	2.04351	2.46177
		no children	2.21684	2.53474
		no children	2.37797	2.63508
		no children	2.39078	2.64111
		no children	2.61712	2.70627
		no children	2.35411	2.78108
		no children	2.66639	2.79553
		no children	2.82853	3.01277
		no children	3.00566	3.02839
		no children	2.15447	2.44623
		no children	2.36075	2.55416
		no children	2.51401	2.73398
		no children	2.74269	2.86732
		no children	2.83374	2.87532
		no children	2.95426	2.98176
		no children	2.98891	3.01225
		no children	4.98126	4.98149
		no children	1.82019	2.35521
		no children	2.40122	2.61054
		no children	2.60702	2.67444
		no children	2.50177	2.70784
		no children	2.71041	2.742
		no children	2.87576	2.90907
		no children	3.00205	3.00334
		no children	3.08268	3.08308
		no children	4.75501	4.75502
		no children	2.4494	2.6421
		no children	2.61897	2.72327
		no children	2.69013	2.77707
		no children	2.77843	2.82887
		no children	2.85714	2.89238
		no children	2.88413	3.0918
		no children	3.39171	3.39229
		no children	3.49908	3.56786
		no children	3.90049	3.90092
		no children	5.23282	5.26759
		no children	1.84793	2.4224
		no children	2.36471	2.55403
		no children	2.66699	2.68658
		no children	2.51166	2.88116
		no children	2.93513	2.95102
		no children	2.89252	3.05191
		no children	3.22162	3.23036
		no children	3.61745	3.63113
		no children	3.90267	3.96816
		no children	2.64201	2.70521
		no children	2.55327	2.76497
		no children	2.44882	2.78261
		no children	2.63978	2.82924
		no children	2.67398	2.83887
		no children	2.63917	2.84373
		no children	2.72596	2.89055
		no children	2.69463	2.8998
		no children	2.80509	2.90544
		no children	3.29375	3.31812
		no children	3.96613	3.9822
		no children	2.25189	2.57717
		no children	2.33829	2.60491
		no children	2.55398	2.69315
		no children	2.57728	2.69924
		no children	2.76852	2.88909
		no children	2.69069	2.94135
		no children	2.93974	3.06806
		no children	2.91943	3.09047
		no children	3.17099	3.17321
		no children	5.09346	5.18711
		no children	2.3834	2.58609
		no children	2.5893	2.70284
		no children	2.77419	2.77935
		no children	2.76873	2.77964
		no children	2.63482	2.81533
		no children	2.81237	2.82062
		no children	3.01099	3.01261
		no children	3.03773	3.04866
		no children	3.35772	3.40296
		no children	3.62184	3.62664
		no children	4.41687	4.41779
		no children	2.18873	2.46588
		no children	2.32247	2.53084
		no children	2.35834	2.54314
		no children	2.56433	2.66961
		no children	2.52307	2.80836
		no children	2.7775	2.82492
		no children	2.90507	2.91322
		no children	3.63357	3.63521
		no children	3.81244	3.82085
		no children	2.40591	2.60887
		no children	2.23479	2.6139
		no children	2.58779	2.67019
		no children	2.75103	2.79767
		no children	2.82777	2.85575
		no children	3.18274	3.30081
		no children	3.37316	3.53964
		no children	3.7847	3.79063

## Sheet: Figure 6d
Figure 6d		group	birth	death
		parents_in	2.56972	2.63531
		parents_in	1.64057	3.06541
		parents_in	1.61876	3.44555
		parents_in	1.5278	3.4581
		parents_in	1.53523	3.52095
		parents_in	1.56766	3.59029
		parents_in	1.50097	3.64228
		parents_in	1.47299	3.72409
		parents_in	1.4739	3.78792
		parents_in	1.4564	3.82366
		parents_in	1.44201	3.84448
		parents_in	1.44397	3.86454
		parents_in	3.87444	4.00402
		parents_in	1.42959	4.1002
		parents_in	1.43232	4.13888
		parents_in	1.4236	4.19429
		parents_in	1.41492	4.30915
		parents_in	1.40196	4.45843
		parents_in	2.71139	2.72466
		parents_in	1.53401	3.21255
		parents_in	3.44172	3.5306
		parents_in	3.51131	3.64074
		parents_in	1.45066	3.6443
		parents_in	1.52512	3.74143
		parents_in	1.48194	3.75799
		parents_in	1.47241	3.77174
		parents_in	1.46945	3.83828
		parents_in	1.45821	3.85287
		parents_in	1.4493	3.92802
		parents_in	4.02692	4.06994
		parents_in	1.43953	4.0915
		parents_in	1.43098	4.17429
		parents_in	1.42052	4.1784
		parents_in	1.41747	4.25089
		parents_in	1.4069	4.25531
		parents_in	1.41784	4.2683
		parents_in	1.41641	4.30429
		parents_in	1.41237	4.31548
		parents_in	1.41208	4.32905
		parents_in	1.40308	4.35589
		parents_in	1.39536	4.49185
		parents_in	1.39373	4.58823
		parents_in	2.57527	2.64986
		parents_in	2.71999	2.77721
		parents_in	2.80718	2.8074
		parents_in	1.68414	3.02948
		parents_in	1.65548	3.09139
		parents_in	1.68102	3.12374
		parents_in	1.65063	3.20006
		parents_in	1.60143	3.29232
		parents_in	1.65937	3.30374
		parents_in	1.62443	3.34204
		parents_in	1.527	3.40083
		parents_in	1.51845	3.50036
		parents_in	1.5438	3.58284
		parents_in	1.45807	3.58723
		parents_in	3.50673	3.63189
		parents_in	1.52152	3.68878
		parents_in	1.51725	3.70949
		parents_in	1.50588	3.72039
		parents_in	1.48737	3.73903
		parents_in	1.46881	3.80601
		parents_in	2.68454	2.6873
		parents_in	1.67853	3.00984
		parents_in	1.65057	3.10065
		parents_in	1.44044	3.13427
		parents_in	3.2144	3.37008
		parents_in	1.50432	3.61753
		parents_in	1.45169	3.81855
		parents_in	1.44099	3.85642
		parents_in	1.43129	3.94951
		parents_in	1.43325	3.99703
		parents_in	2.54473	2.66601
		parents_in	2.47084	2.75847
		parents_in	1.94056	2.80114
		parents_in	2.77308	2.80292
		parents_in	1.7802	2.86756
		parents_in	1.72109	3.0728
		parents_in	1.58464	3.11931
		parents_in	1.64801	3.14799
		parents_in	1.64024	3.3163
		parents_in	1.61871	3.31835
		parents_in	3.12207	3.35459
		parents_in	1.54844	3.35602
		parents_in	1.64309	3.36009
		parents_in	1.5323	3.61219
		parents_in	1.53789	3.66048
		parents_in	1.50225	3.77681
		parents_in	1.51173	3.80782
		parents_in	1.47292	3.81383
		parents_in	1.45322	3.84152
		parents_in	1.44725	3.85507
		parents_in	1.45218	4.00511
		parents_in	2.73706	2.73719
		parents_in	1.58282	3.21689
		parents_in	1.55964	3.67727
		parents_in	1.43974	3.72963
		parents_in	1.42729	4.08102
		parents_in	1.39632	4.46455
		parents_in	2.41959	2.56021
		parents_in	2.57273	2.64513
		parents_in	2.54931	2.69192
		parents_in	1.9799	2.8885
		parents_in	1.61131	2.91258
		parents_in	1.59112	3.00927
		parents_in	1.54874	3.24752
		parents_in	1.52309	3.51747
		parents_in	3.4773	3.5512
		parents_in	1.49699	3.6747
		parents_in	1.50436	3.73582
		parents_in	2.74087	2.74544
		parents_in	1.65184	2.91335
		parents_in	2.87516	2.92727
		parents_in	1.64523	3.06084
		parents_in	1.79897	3.26274
		parents_in	1.43111	3.44671
		parents_in	1.52091	3.63519
		parents_in	1.56561	3.63611
		parents_in	1.51855	3.64699
		parents_in	1.41979	3.75249
		parents_in	1.41788	4.00343
		parents_in	1.44677	4.01363
		parents_in	1.43635	4.02022
		parents_in	4.3401	4.34613
		parents_in	4.33448	4.38344
		parents_in	1.42182	4.38682
		parents_in	1.42285	4.388
		parents_in	4.47151	4.47763
		parents_in	1.41465	4.48071
		parents_in	1.40309	4.55412
		parents_in	1.40293	4.56035
		parents_in	1.40049	4.5837
		parents_in	2.35295	2.54656
		parents_in	2.69089	2.70982
		parents_in	2.70043	2.7633
		parents_in	2.75356	2.7768
		parents_in	2.78854	2.8384
		parents_in	1.70315	3.09606
		parents_in	1.77007	3.11763
		parents_in	1.6358	3.12502
		parents_in	3.35459	3.35573
		parents_in	1.56997	3.42702
		parents_in	3.54016	3.54161
		parents_in	1.54407	3.54748
		parents_in	1.50892	3.68925
		parents_in	2.45327	2.537
		parents_in	2.38108	2.56879
		parents_in	2.72225	2.75721
		parents_in	2.66499	2.76208
		parents_in	2.76612	2.77665
		parents_in	2.29591	2.78059
		parents_in	1.77707	2.90261
		parents_in	2.90231	2.90547
		parents_in	3.00088	3.00636
		parents_in	3.25157	3.30038
		parents_in	1.52505	3.31516
		parents_in	1.54791	3.61067
		parents_out	1.53162	3.62261
		parents_out	1.43	3.68368
		parents_out	1.52337	3.79715
		parents_out	1.43083	3.96256
		parents_out	1.41617	4.03548
		parents_out	1.42523	4.15252
		parents_out	4.50764	4.51236
		parents_out	4.52272	4.55233
		parents_out	1.39899	4.55699
		parents_out	1.39887	4.63597
		parents_out	4.71788	4.72107
		parents_out	5.24048	5.24795
		parents_out	3.77322	3.79371
		parents_out	1.46851	3.90916
		parents_out	1.41527	3.93989
		parents_out	1.44845	3.94897
		parents_out	1.42182	4.22963
		parents_out	1.4174	4.29227
		parents_out	1.40742	4.37209
		parents_out	1.40408	4.39734
		parents_out	1.40168	4.41141
		parents_out	4.58766	4.58926
		parents_out	1.39198	4.64338
		parents_out	1.547	3.63647
		parents_out	3.53228	3.64922
		parents_out	1.52357	3.6848
		parents_out	1.54082	3.76619
		parents_out	1.4463	3.78529
		parents_out	1.45898	3.81058
		parents_out	1.42989	4.07042
		parents_out	4.36742	4.37327
		parents_out	4.62706	4.64078
		parents_out	1.67187	3.08986
		parents_out	1.52424	3.13279
		parents_out	1.46718	3.57748
		parents_out	1.50933	3.68989
		parents_out	1.47596	3.70274
		parents_out	1.48699	3.79136
		parents_out	1.43234	3.80688
		parents_out	1.41708	3.96562
		parents_out	1.43799	3.98342
		parents_out	1.41927	3.99795
		parents_out	1.41901	4.01046
		parents_out	1.42197	4.13561
		parents_out	1.45257	4.27294
		parents_out	4.76035	4.76061
		parents_out	1.54936	3.40096
		parents_out	1.55399	3.61237
		parents_out	1.52791	3.65723
		parents_out	1.53648	3.68381
		parents_out	1.52419	3.70947
		parents_out	1.43933	3.86704
		parents_out	1.43958	4.00543
		parents_out	1.43488	4.20669
		parents_out	1.42759	4.20944
		parents_out	1.43729	4.31732
		parents_out	4.70899	4.71641
		parents_out	1.44206	3.68481
		parents_out	1.47839	3.92611
		parents_out	1.42372	4.08242
		parents_out	1.40515	4.15254
		parents_out	1.43544	4.16037
		parents_out	1.43949	4.23962
		parents_out	1.39623	4.46932
		parents_out	5.16254	5.16686
		parents_out	1.69985	3.14705
		parents_out	1.45254	3.46445
		parents_out	1.49131	3.70475
		parents_out	1.49278	3.95976
		parents_out	1.46325	3.9724
		parents_out	4.84853	4.85679
		parents_out	1.52628	3.12333
		parents_out	1.47781	3.87183
		parents_out	1.47434	3.93311
		parents_out	4.35661	4.35977
		parents_out	1.4072	4.53658
		parents_out	1.40268	4.60788
		parents_out	4.79706	4.79713
		parents_out	1.50474	3.23708
		parents_out	1.49946	3.27114
		parents_out	1.54729	3.43081
		parents_out	1.50732	3.57442
		parents_out	1.54167	3.579
		parents_out	3.82032	3.84794
		parents_out	1.49426	3.95532
		parents_out	1.63397	2.83162
		parents_out	1.63557	3.1802
		parents_out	1.51206	3.28075
		parents_out	3.25796	3.34194
		parents_out	1.50083	3.43947
		parents_out	1.51769	3.8056
		root	1.413	3.48509
		root	1.41777	4.2275
		root	1.41049	4.34369
		root	1.4024	4.441
		root	1.42505	4.62607
		root	1.44108	4.34426
		root	1.40893	4.36756
		root	1.40331	4.44287
		root	1.39517	4.5779
		root	1.4082	4.6555
		root	1.6033	3.14348
		root	1.4912	3.67916
		root	1.44212	4.10222
		root	1.40809	3.27213
		root	1.40938	4.45516
		root	1.40674	4.61148
		root	1.40105	4.64092
		root	1.54936	3.71764
		root	1.48304	3.20074
		root	1.42097	4.28176
		root	1.42735	4.44206
		root	1.4164	4.51935
		root	1.40134	4.62124
		root	1.40266	4.65714
		root	1.53014	3.64487

## Sheet: Figure 6e
Figure 6e		group	birth	death
		parents_in	2.48	2.60098
		parents_in	2.21367	2.78988
		parents_in	1.62609	2.97
		parents_in	1.69449	3.08446
		parents_in	1.55732	3.19869
		parents_in	1.53549	3.375
		parents_in	1.50493	3.68978
		parents_in	2.24656	2.48
		parents_in	2.76507	2.76518
		parents_in	1.82961	3.05426
		parents_in	1.59188	3.13794
		parents_in	1.63889	3.1466
		parents_in	1.60564	3.14882
		parents_in	1.57897	3.19235
		parents_in	1.60689	3.20874
		parents_in	1.43782	3.22731
		parents_in	1.54135	3.42159
		parents_in	1.51842	3.42727
		parents_in	1.51573	3.62209
		parents_in	1.50337	3.67657
		parents_in	1.42883	4.21966
		parents_in	1.42308	4.3233
		parents_in	2.48	2.60098
		parents_in	2.21367	2.78988
		parents_in	2.55303	2.83642
		parents_in	1.62609	2.97
		parents_in	2.20433	2.99611
		parents_in	3.03656	3.03683
		parents_in	1.55732	3.19869
		parents_in	3.14718	3.21237
		parents_in	1.53549	3.375
		parents_in	1.60624	3.40842
		parents_in	1.48753	3.79907
		parents_in	1.47352	3.82665
		parents_in	2.09151	2.47678
		parents_in	1.83746	2.79283
		parents_in	1.85836	2.81973
		parents_in	2.81112	2.8415
		parents_in	1.65365	3.17544
		parents_in	1.61868	3.30709
		parents_in	1.47855	3.63457
		parents_in	1.47562	3.64609
		parents_in	1.95779	2.4616
		parents_in	2.62034	2.69449
		parents_in	1.8769	2.86255
		parents_in	2.20433	2.99611
		parents_in	1.76626	3.22495
		parents_in	1.52155	3.49614
		parents_in	1.44504	3.67055
		parents_in	1.48753	3.79907
		parents_in	1.47352	3.82665
		parents_in	1.45614	3.90586
		parents_in	1.4467	3.92972
		parents_in	1.46759	3.99579
		parents_in	2.24656	2.48
		parents_in	2.34809	2.56918
		parents_in	2.76507	2.76518
		parents_in	1.7264	2.79689
		parents_in	2.76954	2.83924
		parents_in	1.70466	2.88442
		parents_in	2.63914	2.93309
		parents_in	2.86722	2.94571
		parents_in	1.69139	3.02799
		parents_in	1.82961	3.05426
		parents_in	1.63889	3.1466
		parents_in	1.60564	3.14882
		parents_in	2.35239	2.6518
		parents_in	2.0279	2.79053
		parents_in	1.85836	2.81973
		parents_in	2.89127	2.90486
		parents_in	1.60624	3.40842
		parents_in	1.54188	3.50274
		parents_in	1.65963	3.55524
		parents_in	3.67664	3.76654
		parents_in	1.45271	3.91327
		parents_in	1.4467	3.92972
		parents_in	2.31878	2.58228
		parents_in	2.52891	2.70353
		parents_in	2.77377	2.78342
		parents_in	2.0279	2.79053
		parents_in	1.85836	2.81973
		parents_in	2.83932	2.94174
		parents_in	2.93705	2.99548
		parents_in	1.6877	2.99667
		parents_in	1.58028	3.01002
		parents_in	3.11973	3.11979
		parents_in	1.61868	3.30709
		parents_in	1.54188	3.50274
		parents_in	2.55303	2.83642
		parents_in	2.89127	2.90486
		parents_in	2.20433	2.99611
		parents_in	1.69449	3.08446
		parents_in	3.14718	3.21237
		parents_in	3.27901	3.28769
		parents_in	1.61868	3.30709
		parents_in	1.53549	3.375
		parents_in	1.54188	3.50274
		parents_in	1.52671	3.52377
		parents_in	1.47855	3.63457
		parents_in	1.47562	3.64609
		parents_in	1.50493	3.68978
		parents_in	1.48753	3.79907
		parents_in	1.47352	3.82665
		parents_in	1.95779	2.4616
		parents_in	2.62034	2.69449
		parents_in	2.52891	2.70353
		parents_in	2.0279	2.79053
		parents_in	1.85836	2.81973
		parents_in	2.55303	2.83642
		parents_in	2.89127	2.90486
		parents_in	2.83932	2.94174
		parents_in	2.20433	2.99611
		parents_in	1.61868	3.30709
		parents_in	1.54188	3.50274
		parents_out	1.60624	3.40842
		parents_out	1.52155	3.49614
		parents_out	1.5515	3.77784
		parents_out	1.46785	3.78219
		parents_out	1.46759	3.99579
		parents_out	1.48089	4.1888
		parents_out	4.29291	4.38579
		parents_out	4.49691	4.49742
		parents_out	4.61317	4.63045
		parents_out	4.6804	4.68971
		parents_out	4.87133	4.95764
		parents_out	1.55234	3.38468
		parents_out	1.38372	3.69747
		parents_out	1.42402	4.45235
		parents_out	1.40083	4.52527
		parents_out	1.39251	4.66019
		parents_out	4.71354	4.71682
		parents_out	1.69449	3.08446
		parents_out	1.52155	3.49614
		parents_out	1.5515	3.77784
		parents_out	1.47	3.83902
		parents_out	1.45614	3.90586
		parents_out	1.45271	3.91327
		parents_out	1.46759	3.99579
		parents_out	3.22522	3.22523
		parents_out	1.57029	3.583
		parents_out	1.43656	3.93329
		parents_out	1.43264	4.23006
		parents_out	5.32059	5.32146
		parents_out	1.69449	3.08446
		parents_out	1.5515	3.77784
		parents_out	1.47	3.83902
		parents_out	1.43656	3.93329
		parents_out	1.43243	4.03964
		parents_out	1.42816	4.21447
		parents_out	1.43264	4.23006
		parents_out	1.42182	4.48614
		parents_out	1.59188	3.13794
		parents_out	1.57897	3.19235
		parents_out	1.59539	3.20725
		parents_out	1.60689	3.20874
		parents_out	3.34552	3.34718
		parents_out	3.86176	3.87952
		parents_out	1.6877	2.99667
		parents_out	1.67094	3.0304
		parents_out	1.52671	3.52377
		parents_out	1.49439	3.57952
		parents_out	1.57029	3.583
		parents_out	1.47269	4.0314
		parents_out	4.08619	4.08704
		parents_out	4.46347	4.473
		parents_out	4.51631	4.52281
		parents_out	4.72152	4.72881
		parents_out	1.67094	3.0304
		parents_out	1.55325	3.19448
		parents_out	1.76626	3.22495
		parents_out	1.52671	3.52377
		parents_out	1.57029	3.583
		parents_out	3.88347	3.92442
		parents_out	4.51631	4.52281
		parents_out	3.22522	3.22523
		parents_out	1.60624	3.40842
		parents_out	1.52155	3.49614
		parents_out	1.57029	3.583
		parents_out	1.46785	3.78219
		parents_out	1.47	3.83902
		parents_out	1.43656	3.93329
		parents_out	1.46759	3.99579
		parents_out	1.43264	4.23006
		parents_out	4.49691	4.49742
		parents_out	1.6877	2.99667
		parents_out	1.67094	3.0304
		parents_out	1.69449	3.08446
		parents_out	1.76626	3.22495
		parents_out	3.27901	3.28769
		parents_out	1.60624	3.40842
		parents_out	1.52671	3.52377
		parents_out	1.57029	3.583
		parents_out	3.63887	3.67678
		root	1.62809	3.176
		root	1.51497	3.57045
		root	1.49542	3.9394
		root	1.48112	3.60218
		root	1.62809	3.176
		root	1.7405	3.21961
		root	1.48112	3.60218

[truncated: 4 more sheets: Figure 6f, Figure 8a, Figure 8b, Figure 8c]
