# Supplementary material for: Persistent homology elucidates hierarchical structures responsible for mechanical properties in covalent amorphous solids
Source: Nat Commun. 2025 Sep 25;16:8226. doi: 10.1038/s41467-025-63424-z (PMC12462471; doi:10.1038/s41467-025-63424-z)
Supplement: Supplementary file 4 — Source Data 2 [file 41467_2025_63424_MOESM4_ESM.zip]

Archive with 114 entries (113 files):
- SupplementarySourceData/
- __MACOSX/._SupplementarySourceData
- SupplementarySourceData/SupplementaryFigure19c.txt
- __MACOSX/SupplementarySourceData/._SupplementaryFigure19c.txt
- SupplementarySourceData/SupplementaryFigure2i.txt
- __MACOSX/SupplementarySourceData/._SupplementaryFigure2i.txt
- SupplementarySourceData/SupplementaryFigure2h.txt
- __MACOSX/SupplementarySourceData/._SupplementaryFigure2h.txt
- SupplementarySourceData/SupplementaryFigure19b.txt
- __MACOSX/SupplementarySourceData/._SupplementaryFigure19b.txt
- SupplementarySourceData/SupplementaryFigure15a.txt
- __MACOSX/SupplementarySourceData/._SupplementaryFigure15a.txt
- SupplementarySourceData/SupplementaryFigure15c.txt
- __MACOSX/SupplementarySourceData/._SupplementaryFigure15c.txt
- SupplementarySourceData/SupplementaryFigure2j.txt
- __MACOSX/SupplementarySourceData/._SupplementaryFigure2j.txt
- SupplementarySourceData/SupplementaryFigure2k.txt
- __MACOSX/SupplementarySourceData/._SupplementaryFigure2k.txt
- SupplementarySourceData/SupplementaryFigure19a.txt
- __MACOSX/SupplementarySourceData/._SupplementaryFigure19a.txt
- SupplementarySourceData/SupplementaryFigure15b.txt
- __MACOSX/SupplementarySourceData/._SupplementaryFigure15b.txt
- SupplementarySourceData/SupplementaryFigure14b.txt
- __MACOSX/SupplementarySourceData/._SupplementaryFigure14b.txt
- SupplementarySourceData/SupplementaryFigure18a.txt
- __MACOSX/SupplementarySourceData/._SupplementaryFigure18a.txt
- SupplementarySourceData/.DS_Store
- __MACOSX/SupplementarySourceData/._.DS_Store
- SupplementarySourceData/SupplementaryFigure14c.txt
- __MACOSX/SupplementarySourceData/._SupplementaryFigure14c.txt
- SupplementarySourceData/SupplementaryFigure14a.txt
- __MACOSX/SupplementarySourceData/._SupplementaryFigure14a.txt
- SupplementarySourceData/SupplementaryFigure18b.txt
- __MACOSX/SupplementarySourceData/._SupplementaryFigure18b.txt
- SupplementarySourceData/SupplementaryFigure2l.txt
- __MACOSX/SupplementarySourceData/._SupplementaryFigure2l.txt
- SupplementarySourceData/SupplementaryFigure18c.txt
- __MACOSX/SupplementarySourceData/._SupplementaryFigure18c.txt
- SupplementarySourceData/SupplementaryFigure13c.txt
- __MACOSX/SupplementarySourceData/._SupplementaryFigure13c.txt
- SupplementarySourceData/SupplementaryFigure6b.txt
- __MACOSX/SupplementarySourceData/._SupplementaryFigure6b.txt
- SupplementarySourceData/SupplementaryFigure13b.txt
- __MACOSX/SupplementarySourceData/._SupplementaryFigure13b.txt
- SupplementarySourceData/SupplementaryFigure6a.txt
- __MACOSX/SupplementarySourceData/._SupplementaryFigure6a.txt
- SupplementarySourceData/SupplementaryFigure7d.txt
- __MACOSX/SupplementarySourceData/._SupplementaryFigure7d.txt
- SupplementarySourceData/SupplementaryFigure13a.txt
- __MACOSX/SupplementarySourceData/._SupplementaryFigure13a.txt
- SupplementarySourceData/SupplementaryFigure12a.txt
- __MACOSX/SupplementarySourceData/._SupplementaryFigure12a.txt
- SupplementarySourceData/SupplementaryFigure7a.txt
- __MACOSX/SupplementarySourceData/._SupplementaryFigure7a.txt
- SupplementarySourceData/SupplementaryFigure12b.txt
- __MACOSX/SupplementarySourceData/._SupplementaryFigure12b.txt
- SupplementarySourceData/SupplementaryFigure7c.txt
- __MACOSX/SupplementarySourceData/._SupplementaryFigure7c.txt
- SupplementarySourceData/SupplementaryFigure7b.txt
- __MACOSX/SupplementarySourceData/._SupplementaryFigure7b.txt
- SupplementarySourceData/SupplementaryFigure11b.txt
- __MACOSX/SupplementarySourceData/._SupplementaryFigure11b.txt
- SupplementarySourceData/SupplementaryFigure8a.txt
- __MACOSX/SupplementarySourceData/._SupplementaryFigure8a.txt
- SupplementarySourceData/SupplementaryFigure11a.txt
- __MACOSX/SupplementarySourceData/._SupplementaryFigure11a.txt
- SupplementarySourceData/SupplementaryFigure8c.txt
- __MACOSX/SupplementarySourceData/._SupplementaryFigure8c.txt
- SupplementarySourceData/SupplementaryFigure6cde.txt
- __MACOSX/SupplementarySourceData/._SupplementaryFigure6cde.txt
- SupplementarySourceData/SupplementaryFigure8b.txt
- __MACOSX/SupplementarySourceData/._SupplementaryFigure8b.txt
- SupplementarySourceData/SupplementaryFigure9b.txt
- __MACOSX/SupplementarySourceData/._SupplementaryFigure9b.txt
- SupplementarySourceData/SupplementaryFigure10a.txt
- __MACOSX/SupplementarySourceData/._SupplementaryFigure10a.txt
- SupplementarySourceData/SupplementaryFigure10c.txt
- __MACOSX/SupplementarySourceData/._SupplementaryFigure10c.txt
- SupplementarySourceData/SupplementaryFigure9a.txt
- __MACOSX/SupplementarySourceData/._SupplementaryFigure9a.txt
- SupplementarySourceData/SupplementaryFigure10b.txt
- __MACOSX/SupplementarySourceData/._SupplementaryFigure10b.txt
- SupplementarySourceData/SupplementaryFigure17a.txt
- __MACOSX/SupplementarySourceData/._SupplementaryFigure17a.txt
- SupplementarySourceData/SupplementaryFigure2a.txt
- __MACOSX/SupplementarySourceData/._SupplementaryFigure2a.txt
- SupplementarySourceData/SupplementaryFigure17b.txt
- __MACOSX/SupplementarySourceData/._SupplementaryFigure17b.txt
- SupplementarySourceData/SupplementaryFigure2c.txt
- __MACOSX/SupplementarySourceData/._SupplementaryFigure2c.txt
- SupplementarySourceData/SupplementaryFigure2b.txt
- __MACOSX/SupplementarySourceData/._SupplementaryFigure2b.txt
- SupplementarySourceData/SupplementaryFigure17c.txt
- __MACOSX/SupplementarySourceData/._SupplementaryFigure17c.txt
- SupplementarySourceData/SupplementaryFigure16c.txt
- __MACOSX/SupplementarySourceData/._SupplementaryFigure16c.txt
- SupplementarySourceData/SupplementaryFigure3b.txt
- __MACOSX/SupplementarySourceData/._SupplementaryFigure3b.txt
- SupplementarySourceData/SupplementaryFigure2f.txt
- __MACOSX/SupplementarySourceData/._SupplementaryFigure2f.txt
- SupplementarySourceData/SupplementaryFigure2g.txt
- __MACOSX/SupplementarySourceData/._SupplementaryFigure2g.txt
- SupplementarySourceData/SupplementaryFigure3c.txt
- __MACOSX/SupplementarySourceData/._SupplementaryFigure3c.txt
- SupplementarySourceData/SupplementaryFigure16b.txt
- __MACOSX/SupplementarySourceData/._SupplementaryFigure16b.txt
- SupplementarySourceData/SupplementaryFigure2e.txt
- __MACOSX/SupplementarySourceData/._SupplementaryFigure2e.txt
- SupplementarySourceData/SupplementaryFigure3a.txt
- __MACOSX/SupplementarySourceData/._SupplementaryFigure3a.txt
- SupplementarySourceData/SupplementaryFigure2d.txt
- __MACOSX/SupplementarySourceData/._SupplementaryFigure2d.txt
- SupplementarySourceData/SupplementaryFigure16a.txt
- __MACOSX/SupplementarySourceData/._SupplementaryFigure16a.txt
