# Supplementary material for: Persistent homology elucidates hierarchical structures responsible for mechanical properties in covalent amorphous solids
Source: Nat Commun. 2025 Sep 25;16:8226. doi: 10.1038/s41467-025-63424-z (PMC12462471; doi:10.1038/s41467-025-63424-z)
Supplement: Supplementary file 4 — Source Data 2 [file 41467_2025_63424_MOESM4_ESM.zip › SupplementarySourceData/SupplementaryFigure19c.txt]

# AMP_i D_i
0.617507 1.140623
0.720298 1.725228
0.614180 1.141390
0.627829 1.541663
0.601975 1.111517
0.660978 1.838110
0.682428 1.873224
0.735200 1.259587
0.777018 1.336950
0.628015 1.363016
0.565647 1.290397
0.649499 1.447027
0.645669 1.096792
0.701415 1.514913
0.689132 1.309711
0.693615 1.256994
0.709458 1.718732
0.771215 1.672009
0.759106 1.490283
0.763132 1.348385
0.575485 1.011585
0.643030 1.278682
0.664615 1.248100
0.792514 1.746264
0.692059 1.210765
0.878037 1.265667
0.724762 1.313867
0.674679 0.831249
0.853881 1.022753
1.327998 1.631098
0.720784 1.384970
0.821124 1.930831
0.693004 1.175720
0.689359 1.116858
0.720129 1.250054
0.895491 0.944948
0.916774 1.010438
1.632807 2.455999
1.648928 2.084741
0.918672 0.972953
0.814133 1.178498
0.707820 0.976365
0.725455 1.154386
0.703846 0.859625
0.691892 1.303804
0.875531 1.221384
0.765518 1.274177
0.643263 1.309994
0.638210 1.624866
0.575278 1.504013
0.627302 1.625947
0.688527 1.245706
0.761666 1.482871
0.779310 1.335508
0.642291 1.894520
0.618149 1.209872
0.649973 1.216491
0.608739 1.502695
0.702232 1.201613
0.696984 0.972417
0.704214 0.911423
0.669915 1.241120
0.874422 1.422824
0.704206 1.161893
0.677742 1.415449
0.645319 0.737193
0.696944 1.026199
0.774880 1.547829
0.671213 1.249106
0.714206 1.237536
0.802827 1.347608
1.178848 1.251119
1.185061 1.490492
0.727605 1.068268
0.611594 1.252204
0.651555 1.170781
0.634640 0.842860
0.755584 0.569474
0.727145 0.915454
0.764556 1.292233
0.700054 1.292839
0.720227 1.362261
0.647319 1.124773
0.638620 1.150395
0.624529 1.319521
0.649306 1.020486
0.759176 1.184756
0.691095 1.050885
0.573350 1.255676
0.556172 1.175763
0.628786 1.128611
0.644385 1.035116
0.697164 1.041282
0.685252 1.153405
0.757297 0.873693
0.870522 1.126915
0.615590 1.361717
0.526104 1.265418
0.560622 1.049317
0.567584 1.396823
0.554111 1.333313
0.622949 1.209312
0.597107 1.074706
0.619440 1.244282
0.648882 0.923022
0.646990 0.928434
0.713363 0.942610
0.653947 1.010792
0.590216 1.301754
0.677029 1.721928
0.578389 1.114124
0.555563 1.451234
0.574159 1.000475
0.591059 1.293661
0.620106 1.190275
0.644151 0.874558
0.626611 0.760870
0.967661 1.653784
0.623431 1.408226
0.609301 1.022559
0.627090 1.402007
0.617544 1.025457
0.618425 0.791648
0.651294 0.551858
0.695662 0.993234
0.739666 1.426315
0.741716 0.898299
0.602470 0.853272
0.674728 1.447172
1.061043 1.328145
0.680098 1.988307
0.648455 1.364055
0.633789 1.326393
0.653878 1.177951
0.657657 0.920601
0.473977 0.926152
0.502698 1.060516
0.601272 0.940238
0.515286 0.835269
0.729967 0.897941
0.649381 1.004338
0.692754 0.994614
0.747605 0.809547
0.760923 0.993109
0.539953 1.018393
0.578792 0.930944
0.688011 1.138746
0.693836 1.091332
0.765349 1.186529
0.806048 0.725913
0.603468 0.877215
0.562665 1.114073
0.570356 1.139145
0.586865 1.104770
0.648452 1.217427
0.629622 1.169675
0.587603 0.825539
0.650040 1.137848
0.710084 0.973960
0.706458 0.757499
0.852799 1.439067
0.601324 1.393908
0.653719 1.023493
0.676717 1.233519
0.591543 1.052315
0.633453 1.348942
0.688980 1.053647
0.627797 0.942933
0.697330 0.883688
0.758782 0.829605
0.771317 0.970413
0.736267 1.283269
0.691506 1.541631
0.697008 1.188640
0.789996 0.841500
0.777202 1.267482
0.955734 1.334181
0.452952 0.940895
0.481149 0.936269
0.553115 0.903299
0.610017 0.949731
0.720958 0.959646
0.815454 1.010481
0.873516 1.120929
1.064599 1.101167
0.500384 1.025352
0.477439 0.910240
0.649520 1.036642
0.561438 1.051926
0.723149 1.140149
1.025294 1.209148
0.863420 1.131118
1.554473 1.815874
0.874664 0.997685
2.596147 2.841596
0.532778 1.354205
0.531559 0.957576
0.681188 1.338733
0.749909 1.564977
0.784919 1.319307
0.988418 1.079271
0.982102 1.142582
0.952271 0.821443
0.640965 1.169167
0.651714 0.871465
0.613260 1.212526
0.599698 1.068788
0.651884 1.140647
0.709694 1.003304
0.762894 1.053082
0.811807 1.030127
0.713869 1.046415
0.758240 1.007867
0.696338 1.004938
0.682067 1.388305
0.830461 1.114901
0.861262 0.821105
0.649763 1.087808
0.457399 0.911219
0.467032 0.820675
0.484201 0.892829
0.598907 1.247927
0.805903 1.340395
0.690101 1.165787
1.062446 1.558665
1.343736 1.830595
0.493838 1.066726
0.505571 1.005741
0.514481 0.952877
0.560113 1.088383
0.549555 1.204896
1.094013 1.483792
0.768106 1.593402
2.145563 2.431619
1.184997 1.265633
1.128635 1.374620
0.561075 1.004014
0.548001 1.095764
0.593075 1.086996
0.834421 1.392741
0.668078 1.320994
0.592465 1.460348
0.777495 1.271156
0.714159 0.979162
1.134002 1.035720
0.566761 1.080485
0.562782 0.720199
0.639043 1.126486
0.673178 1.321975
0.544446 1.170985
0.573182 1.183506
0.963689 1.277916
1.083716 1.451065
1.349887 0.912857
0.674628 0.704712
0.704592 0.868784
0.846436 1.350034
0.805972 1.247849
0.733248 1.218532
0.836726 1.199411
1.480053 1.696720
1.820065 1.890267
0.437967 0.747599
0.479877 0.905754
0.485820 0.984373
0.491742 0.995474
0.519864 0.977180
0.701034 1.335595
0.917479 1.365726
0.997088 1.204474
0.479468 0.876622
0.488915 1.016311
0.496443 1.011101
0.499844 1.041124
0.519647 1.155516
0.603037 1.430863
0.931773 1.716459
0.504188 1.180350
0.493787 1.007067
0.517369 1.185473
0.516069 1.255392
0.538293 1.066191
0.543139 1.466988
0.620845 1.094564
0.723556 0.930247
1.024053 0.873955
0.490055 1.146429
0.556064 0.992916
0.507773 0.840839
0.505579 0.905751
0.565432 1.227780
0.597067 1.137456
0.707927 1.208450
0.739449 1.058037
0.917553 0.860836
0.555082 0.748292
0.590438 0.734433
0.605532 1.046153
0.633002 1.369923
0.693878 1.430935
0.677500 1.335567
0.728704 1.236905
0.975331 1.682410
0.831272 1.219429
0.938397 1.683354
1.009780 1.026989
0.919420 0.896372
0.497677 0.991503
0.494941 0.855453
0.489967 1.003646
0.512580 1.147534
0.524708 1.073760
0.502718 1.153492
0.525344 1.003459
0.568017 1.251981
0.887031 1.101944
0.623902 0.877632
0.522750 1.057840
0.517568 1.171912
0.526401 1.157983
0.552218 1.403177
0.554450 1.311235
0.581506 0.906143
0.657299 1.167954
0.839559 0.910810
0.520488 0.999839
0.503551 1.282109
0.521628 1.219261
0.554249 0.982670
0.618773 1.248256
0.710948 1.083782
0.769337 0.679910
0.774137 0.868039
0.562049 1.095480
0.558769 1.331575
0.635850 0.967334
0.694161 0.745576
0.696750 1.399746
0.734430 0.890999
0.520720 0.972709
0.520103 1.218411
0.593719 1.381285
0.570219 1.149607
1.190294 2.464283
0.946122 1.526060
0.795437 1.073422
0.827029 1.917767
0.860937 1.225947
0.791933 0.924148
0.534200 1.029067
0.557772 1.287186
0.576833 1.648160
0.538894 1.250917
0.575880 1.129859
0.587714 0.967665
0.528229 1.159849
0.521132 1.242339
0.546447 1.243542
0.561101 1.191633
0.560156 0.957217
0.554401 0.828919
0.614129 0.928230
0.720100 0.628723
0.812563 0.800318
0.713440 0.594262
0.521965 1.069303
0.534302 0.969381
0.548944 1.214068
0.601521 1.313503
0.628701 1.366783
0.653286 0.635230
0.514036 1.362830
0.558495 1.301271
0.532917 1.303074
0.590694 1.227605
0.680061 1.667061
0.667095 1.179561
0.658344 0.732582
0.655537 1.012434
0.680392 1.189085
0.649087 0.765825
0.632609 1.180107
0.612326 1.694518
0.740502 1.773108
0.657957 1.215575
0.672809 1.343987
0.615234 0.933585
0.696195 0.764312
0.726670 0.912358
0.992703 1.326566
0.560039 1.173230
0.562137 1.099495
0.564022 0.952277
0.554774 1.232962
0.575229 1.333159
0.686105 1.643255
0.674045 1.210686
0.675708 1.098733
0.889786 1.305953
1.064498 2.209467
0.528225 1.000123
0.547072 1.273955
0.553940 0.839731
0.590660 1.081336
0.620523 0.893052
0.616039 1.163143
0.631784 0.752081
0.707430 1.022565
0.663354 1.234077
0.532891 1.255618
0.533934 1.322675
0.582545 1.021922
0.655603 1.102906
0.591950 0.569942
0.728701 0.609349
0.890477 0.721691
0.589581 1.368896
0.561328 1.405405
0.555237 1.479546
0.643380 1.634441
0.603244 1.192722
0.567435 0.973749
0.548955 1.010761
0.622459 0.759660
0.626729 1.042436
0.623003 0.641828
0.538098 1.132855
0.565577 1.358985
0.582495 1.113366
0.547231 1.578854
0.571567 0.919154
0.561525 1.253328
0.675295 1.200493
0.617202 0.925960
0.574179 1.290912
0.585926 1.105449
0.577396 1.320500
0.561986 0.965489
0.558768 1.131242
0.739422 1.834510
0.740102 1.372341
0.571015 0.861523
0.593334 1.045741
0.641315 0.773415
0.621099 1.136494
0.711293 0.809376
0.754800 0.600047
1.062696 0.846381
0.572844 1.283004
0.560644 1.344348
0.585303 0.885854
0.611619 1.223832
0.612087 0.902177
0.638305 1.007456
0.655501 0.967421
0.689718 1.009503
0.631922 0.716692
0.649389 0.757386
0.686944 0.501530
0.591558 1.434899
0.537291 1.169050
0.560081 1.007221
0.586243 0.650148
0.537421 0.974851
0.571372 0.713044
0.585171 1.031013
0.694440 1.030683
0.585099 1.238315
0.562604 0.918041
0.541385 1.042107
0.596876 1.331739
0.555348 1.061698
0.576458 0.372173
0.651355 0.841360
0.649695 0.555240
0.642739 1.116683
0.651451 0.984059
0.631940 1.138443
0.682702 0.926897
0.730978 1.026403
0.769382 1.419182
0.796274 0.978060
0.873507 0.573294
0.938680 0.811462
0.615434 0.830139
0.725294 1.470766
0.763819 1.334145
0.721115 0.987466
0.680949 0.833483
0.681739 0.915068
0.731823 0.813182
0.833452 0.492942
0.908731 0.845716
0.697774 1.014994
0.615396 0.860249
0.652188 0.638307
0.744801 0.831782
0.648004 1.005803
0.674847 1.272146
0.772175 0.790746
0.759367 0.792127
0.699349 0.831367
0.837876 1.015403
0.815768 1.121883
0.627033 1.251118
0.691536 0.935347
0.623564 0.789949
0.627599 0.782228
0.610847 0.686785
0.754861 0.765387
0.726884 0.984334
0.645076 0.788456
0.713915 0.514847
0.639005 0.753163
0.652291 1.102889
0.700832 0.872600
0.630356 0.825915
0.608962 0.824571
0.663251 0.977922
0.671206 0.885766
0.642690 0.655193
0.673559 0.946449
0.657707 1.126757
0.719558 0.845042
0.719447 1.141701
0.778326 0.770102
0.717437 0.743581
0.754041 0.583326
0.721467 0.803155
0.786023 0.628799
0.764877 0.709597
0.838576 1.498954
0.743220 1.347356
0.651613 1.133872
0.679903 1.254781
0.626996 0.745713
0.706768 0.786175
0.787260 1.112813
0.711956 0.843594
0.864150 0.615761
0.815933 0.746895
0.948633 0.556361
0.688616 1.016266
0.698392 0.981866
0.840563 0.693482
0.649967 0.816093
0.688895 0.660572
0.815980 0.608321
0.795330 0.891513
0.759819 0.806272
1.316696 1.065239
0.889674 0.626853
0.844017 0.735149
0.704993 0.814111
0.813129 0.956360
0.701319 0.529165
0.684397 0.606138
0.758010 0.715412
0.787460 0.919279
0.960818 0.859078
0.876477 1.185891
1.088694 0.687179
0.739957 0.739333
0.684017 0.934290
0.697885 0.979878
0.775058 0.726508
0.810642 0.841847
0.904739 0.836661
0.742372 0.798057
0.720807 0.887271
0.817249 0.985865
0.730772 0.377523
0.778083 0.931657
0.753661 0.536228
0.676168 0.924107
0.700810 1.283522
0.747900 0.887471
0.683628 0.724245
0.697800 0.910162
0.765560 0.665239
0.708063 1.062475
0.693836 0.782954
0.933851 0.904794
0.823323 0.515466
0.776818 1.001192
0.713771 0.816036
0.870283 1.205813
0.690048 0.897102
0.725762 1.075100
0.736423 1.115710
0.778911 0.836356
0.786507 0.928323
0.777334 0.902315
0.975294 1.103770
1.083513 1.009037
2.215082 1.374922
2.974474 2.022266
1.004499 0.958641
0.774215 0.744530
1.410844 0.965476
0.679930 0.953694
0.813012 0.674551
0.931323 0.686895
0.927947 1.109227
0.833075 0.768942
1.048332 0.552366
0.830230 0.785395
0.815024 1.189460
0.715430 0.816231
0.820017 0.922545
0.687184 0.527787
0.782982 0.804437
0.707705 1.190338
0.746725 1.457712
0.788013 0.907786
0.810900 1.045722
0.856871 0.921970
0.777210 0.860042
0.716206 0.475066
0.719981 0.842222
0.697834 0.500831
0.777495 0.666546
0.746071 1.065986
0.767215 1.121331
0.830907 0.890502
0.783720 0.776820
0.741611 0.744854
0.792253 0.965156
0.722865 0.674688
0.808283 1.174687
0.951539 1.102830
0.879782 1.218276
0.798082 1.090915
0.784995 0.685734
0.758153 1.043761
0.829955 0.751345
0.795678 1.021391
0.920054 1.936452
1.004049 1.120432
1.304431 0.747187
1.850040 1.500199
1.304890 1.241124
0.796547 1.046359
1.013679 1.238697
0.721976 0.870582
0.939823 1.217337
0.929826 0.746772
1.049301 0.941678
0.957956 0.868204
0.943472 1.118126
1.025814 1.248038
0.895973 0.540969
0.726209 1.146292
0.743732 0.983422
0.727308 0.835473
0.714127 0.944053
0.652087 0.538487
0.692374 0.958127
0.705495 0.810997
0.734129 0.646403
0.667875 1.538298
0.659021 1.268238
0.754989 1.260407
0.842085 1.341065
0.719052 1.223067
0.720472 0.947678
0.698585 0.721504
0.740769 1.169820
0.717184 1.061725
0.962594 1.990301
0.969100 1.958194
0.946606 0.963740
0.737224 1.479567
0.895258 1.238741
0.670252 1.265297
0.747341 1.102221
0.710550 1.085137
0.783071 1.251393
0.735069 0.897458
1.021998 1.326277
0.919335 0.854547
1.443678 1.361899
1.069959 1.295681
0.817876 1.010296
0.893077 1.239303
0.716663 0.822415
0.787071 0.918619
0.830425 1.104243
0.921648 0.891821
0.955780 0.985577
0.921285 1.039589
0.918040 1.098475
0.850765 1.134040
0.945567 0.824624
0.796478 0.851965
0.905029 1.160449
0.842401 1.133413
0.576513 1.190664
0.575337 0.954785
0.623104 0.962620
0.636563 0.825416
0.671495 0.895337
0.667827 0.454130
0.667899 0.929007
0.656401 0.897559
0.657098 0.714852
0.728048 0.920329
0.788780 1.081283
0.711848 1.075217
0.748368 1.036401
0.697113 0.848814
0.672537 1.301888
0.653501 1.224121
0.677182 0.854109
0.940008 1.911699
0.737826 1.059715
0.721346 0.779126
0.693790 1.052463
0.663339 0.756247
0.645404 1.184739
0.873115 1.635637
1.048369 1.223473
0.800053 1.097740
0.881947 0.841344
0.743917 0.600992
0.744221 0.705775
0.666355 1.019868
0.680988 0.674252
0.761649 0.851128
0.881043 1.672556
0.977058 1.574109
1.003337 1.165104
0.905680 1.411531
0.825517 0.478089
0.913441 1.051583
0.824536 0.706597
0.790223 0.846951
0.712327 0.527662
0.963601 1.473842
0.547359 1.150473
0.554364 1.415075
0.616330 1.521975
0.597334 1.106097
0.634959 1.076645
0.652399 1.550651
0.659150 1.087081
0.630986 0.993416
0.629068 0.809819
0.602034 0.812665
0.715935 1.187407
0.596290 1.332195
0.716552 1.014758
0.645838 0.823050
0.634229 1.125365
0.618449 1.243296
0.664572 1.225248
0.627746 1.247385
0.583738 1.219948
0.659731 1.588308
0.789206 1.541027
0.855119 1.711635
0.895544 1.323246
0.881821 1.173753
0.754284 0.982908
0.678070 0.680933
0.629583 1.129165
0.635683 1.050504
0.612426 1.083613
0.889660 1.669102
0.962407 2.171318
1.107531 2.038686
0.821363 0.615590
1.001531 0.825013
0.667228 0.422470
0.731379 0.763141
1.163185 1.798911
1.293003 2.492314
0.938914 1.949527
0.896557 1.231701
0.775543 0.786338
0.845648 1.037166
0.904329 1.089652
0.548215 1.443765
0.555420 1.083492
0.581816 1.482071
0.616761 1.644917
0.593107 1.220594
0.613008 1.268261
0.578100 1.359376
0.629985 1.080329
0.615793 1.157728
0.592390 1.493842
0.588713 1.536609
0.639001 0.982632
0.618660 1.014598
0.637080 1.404609
0.615210 1.303431
0.734792 1.229831
0.652298 1.185075
0.712410 1.074716
0.622639 1.148293
0.660277 1.426016
0.594240 1.096567
0.622001 0.944107
0.866431 1.745728
0.917142 2.567231
0.848615 1.494567
0.772517 1.783638
0.742784 1.808216
0.742538 1.350483
0.700989 1.161514
0.683497 1.228732
0.837190 1.962924
0.600328 0.945309
0.653007 1.128275
1.123665 1.611759
1.561944 1.046320
1.001934 1.416879
0.884875 0.787581
0.925580 2.386784
0.987891 1.602104
0.901344 1.668534
1.073251 1.930691
0.555186 1.425120
0.595363 1.280207
0.607329 1.475545
0.606622 1.059584
0.612870 0.935990
0.604596 1.283389
0.661968 1.141237
0.713246 1.423276
0.544182 1.110883
0.573366 1.398373
0.633506 1.080404
0.681941 1.018214
0.796722 1.195825
0.893917 1.791648
0.664697 0.936247
0.634071 1.171438
0.661234 0.919115
0.715926 1.165161
0.595755 1.445889
0.672590 1.234014
0.671589 1.295361
0.654734 1.189211
0.596303 1.331248
0.734813 1.385352
0.737953 1.257271
0.722426 1.108660
0.808064 1.303616
0.643677 1.411213
0.690223 1.301182
0.747606 1.412769
0.684707 1.124192
0.772314 1.585061
0.992390 1.343896
0.816512 1.170816
0.767870 0.951501
0.770459 1.756360
0.952380 1.301103
0.827706 1.671907
0.717104 1.168231
1.194487 2.302676
1.074543 1.628654
0.599972 1.184181
0.702368 0.849789
0.987948 1.782242
1.463132 1.254252
0.971667 0.961232
1.136816 0.876759
1.217249 1.128156
1.104211 0.856554
0.951188 0.651997
0.661311 1.183325
0.704610 1.331256
1.025935 1.138804
0.717421 0.984907
0.766917 1.188124
0.893553 1.005566
0.915258 0.731273
0.858266 0.821027
0.878801 1.055145
0.760401 0.725345
0.894435 1.340464
0.709547 0.606789
0.811624 1.089928
0.920901 1.036582
0.810491 0.999566
1.157208 1.324637
0.776790 0.906621
0.808894 0.839938
0.801465 0.676776
0.869155 0.795510
0.815580 0.641665
0.807359 1.094243
0.834142 1.120636
0.998433 1.115285
1.197809 1.440561
0.906504 0.699012
0.957279 0.779092
0.964192 0.843221
0.830009 0.994264
0.756928 0.867757
0.806070 0.703158
1.213212 1.265883
1.512904 2.602894
2.186345 3.258931
1.322720 0.937232
1.673728 1.928463
1.956580 1.643713
1.295296 1.027590
0.798012 0.968420
0.847403 0.755074
0.737232 1.153092
0.692298 0.661800
0.659595 1.106018
0.609026 1.386031
0.666514 0.614717
0.670528 1.011042
0.686125 0.740853
1.387959 1.488782
2.117444 1.949356
0.978487 1.084452
0.701681 1.113427
0.674948 0.736539
0.809804 0.882285
0.941689 1.583952
1.231338 1.984017
0.922441 0.982862
0.741937 0.777346
0.783743 0.837639
0.763792 0.779993
0.882923 1.094408
0.803569 1.007103
0.778812 1.045016
0.752880 0.816649
0.789265 1.098804
0.909927 0.888157
0.872592 1.144158
0.956666 1.395889
0.878044 1.243541
0.837166 1.400040
0.805322 1.044683
0.854086 1.236690
0.744710 1.083518
0.747118 0.879406
0.935495 1.155342
1.016850 1.144202
1.266449 1.926443
1.359581 3.214712
1.035924 1.934451
1.002118 0.931918
0.880860 0.886712
1.015886 0.687898
0.869270 1.288942
0.854593 1.186443
0.881548 0.958314
1.106145 0.885463
0.822527 0.968742
0.778020 0.983451
0.662283 1.039654
0.675119 0.986910
0.746679 0.853928
0.754701 1.103373
0.677885 1.204233
1.115023 1.226902
0.912173 0.953471
0.697973 1.037555
0.750729 1.128969
0.660400 1.072810
0.803131 0.604989
0.715886 0.978773
0.834876 0.797677
0.684834 0.880681
0.876403 0.881909
0.866063 0.941690
0.874944 0.972480
0.831465 0.721071
0.816274 1.264695
0.832872 0.832925
0.793584 0.942397
0.795814 0.716288
0.814856 1.060285
0.834336 1.183821
0.811651 0.683806
0.795099 1.127372
0.837854 0.713200
0.854332 1.300461
0.931983 1.092802
0.873671 0.786687
0.759148 0.918035
0.802751 1.038965
0.804769 1.131832
0.866047 1.278155
0.876021 1.107866
0.921220 1.250316
1.003196 0.755877
0.866544 0.520229
0.783043 0.634910
0.791819 0.860736
0.696676 1.505107
0.783326 2.177709
0.958982 1.991015
0.883612 1.905131
1.039199 1.389862
0.689529 0.904737
0.867401 0.864785
0.811983 0.897935
0.776778 0.940750
0.852367 0.689920
0.833924 1.153325
0.928229 1.296208
1.429811 2.085092
1.064532 1.724072
1.049472 0.713770
0.780138 0.789772
0.762329 0.551053
0.764355 0.972116
0.811161 0.812087
0.825719 0.927903
0.867125 0.737707
0.936223 0.749173
1.089473 0.829501
0.753441 0.659377
0.767340 0.564287
0.742621 0.725391
0.733617 0.525661
0.764056 1.063296
0.752947 1.045306
0.831491 0.867361
0.909959 0.800378
0.967745 1.009841
1.015994 0.719244
0.720180 0.806203
0.733555 0.710054
0.713649 1.047304
0.734369 0.926065
0.777322 1.441648
0.829535 0.887793
1.143049 1.470862
1.028067 1.133269
1.380873 1.836665
0.739115 0.600615
0.725861 0.794291
0.648309 1.050341
0.726409 1.208853
0.716211 1.230242
1.084734 1.111125
1.145283 1.365083
1.569571 1.548941
0.903370 1.387708
0.810360 0.735501
0.747152 0.660132
0.704611 0.831100
0.701829 0.964886
0.854350 0.770699
0.895559 1.177250
1.206009 1.340758
1.103470 1.398189
1.515102 0.937969
1.503875 1.141904
0.790447 0.537554
0.736015 0.833641
0.788692 0.745887
0.715571 0.666349
1.003861 0.876047
0.843823 0.767254
0.896570 1.294534
1.078142 0.986103
1.089871 0.836630
1.227909 0.734843
0.688570 0.870642
0.713703 0.588762
0.705167 0.439468
0.731622 0.820915
0.801261 0.941308
0.773897 0.844375
0.896701 0.720856
0.665476 0.554457
0.677206 0.696774
0.723527 0.845965
0.710154 0.689622
0.767095 1.324400
0.785926 1.032870
0.741398 0.963842
0.736335 1.020568
1.328224 1.551346
0.666178 0.785237
0.650801 0.990416
0.696666 0.857008
0.849302 1.824714
0.883890 1.673493
0.691409 1.220200
1.269991 0.958950
0.954573 0.856486
0.672497 0.736717
0.665162 0.928733
0.669460 0.499018
0.778680 1.389421
0.710264 0.817574
0.888887 0.827147
1.027356 0.658632
1.079372 1.331636
0.654326 0.851362
0.710950 0.962288
0.707536 0.584441
0.810269 0.867809
0.770251 0.547108
0.894621 1.034822
0.937002 1.051639
0.691022 1.154015
0.667878 0.946260
0.709458 0.838580
0.734496 0.689103
0.751556 0.730674
0.790187 0.499796
0.828277 0.887658
0.666937 0.674678
0.698542 1.075618
0.730336 1.043572
0.744662 0.826882
0.809585 1.350075
0.883202 1.487366
0.911421 1.809782
0.817082 0.779549
0.828082 0.973879
0.607054 0.596616
0.666067 0.761990
0.729258 1.220198
0.735783 0.711457
0.780010 0.570053
0.816780 1.367173
0.615525 0.961673
0.664152 0.905532
0.575893 1.410731
0.749116 0.805488
0.686885 0.768560
0.630707 0.803248
0.733604 0.709099
0.668110 0.701735
0.722242 0.536491
0.601108 0.932629
0.594643 0.878309
0.794491 1.283683
0.841277 1.517126
0.698924 0.952611
0.706858 0.715321
0.769947 0.705346
0.713271 0.521895
0.777250 0.720831
0.793066 0.825281
0.665818 1.481802
0.762673 1.008915
0.801837 0.998960
0.665874 0.798082
0.692892 0.602482
0.749469 0.622330
0.698535 0.880500
0.715573 0.730728
0.617079 0.522944
0.660817 0.972049
0.783051 1.068764
1.219573 1.143819
0.734124 0.580326
0.716305 0.759962
0.978364 0.965421
0.838358 1.368912
0.757012 1.090807
0.555348 0.782594
0.553134 0.837720
0.602370 1.421098
0.586680 1.186702
0.680701 0.653879
0.699836 0.673654
0.693617 0.960316
0.820602 1.025211
0.547153 1.037785
0.565796 0.841672
0.745555 0.971000
0.583268 1.087569
0.622915 0.798156
0.894652 1.162244
0.592829 0.721933
0.699523 0.951228
0.639438 0.734092
0.643717 1.183051
0.685748 0.872316
0.727925 0.646126
0.743593 0.628280
0.662683 1.173062
1.042250 1.417238
0.894054 2.096817
0.633245 0.686986
0.641314 0.854633
0.673985 0.744399
0.634926 0.942501
0.652016 0.837882
0.679164 1.385126
0.595685 0.746427
0.633402 1.285218
0.671736 0.813016
0.638289 0.667898
0.646554 0.779919
0.692999 0.752135
0.646096 0.959005
0.656679 0.847204
0.631147 0.742091
0.628186 1.126425
0.781646 1.090204
0.918771 0.875577
0.662167 0.582637
0.728401 0.807039
0.675105 0.768498
0.717869 1.132272
0.695084 1.325222
0.783737 1.601513
0.695616 1.781826
0.570043 1.117482
0.597393 1.399349
0.684154 1.268391
0.665825 1.391789
0.702069 1.700598
0.692120 1.096165
0.644921 0.817608
0.693927 1.062863
0.763848 1.274180
0.563136 0.918534
0.560960 1.038707
0.649973 1.026662
0.976682 0.854527
0.762483 1.027273
0.894403 1.865438
0.735064 1.007767
0.671444 0.946310
0.697095 1.338211
0.587975 1.284608
0.688575 0.808011
0.728757 0.927541
0.739229 0.990315
0.660898 1.193780
0.636759 0.719458
0.621549 0.946906
0.663631 1.141754
0.644144 0.775424
0.648843 1.072934
0.598253 0.858394
0.626572 0.654941
0.622213 0.561554
0.631371 0.697485
0.639918 0.914893
0.651592 1.083857
0.678743 1.148287
0.673780 0.992458
0.745547 1.095278
0.675687 1.130109
0.702545 1.474418
0.645705 1.384904
0.634960 0.577606
0.641394 1.136169
0.622811 1.137981
0.732555 1.946300
0.665320 1.269229
0.533619 1.184749
0.563381 0.635036
0.534894 1.149430
0.580977 1.608191
0.617917 0.983427
0.601438 0.973256
0.657494 0.640198
0.697516 0.909920
0.564347 1.281842
0.556381 1.025189
0.652067 0.907902
0.678130 2.101061
0.604109 1.399137
0.586004 0.916638
0.623086 0.807634
0.602679 1.110799
0.673415 0.851167
0.666480 1.031587
0.581768 1.003050
0.605735 1.034088
0.634323 1.061931
0.603628 1.118053
0.617903 0.549591
0.652990 0.942691
0.558286 1.091896
0.572532 1.079860
0.610188 0.893901
0.610045 1.147153
0.705806 1.329115
0.617156 0.718972
0.644460 1.002540
0.640401 1.118749
0.668902 0.956222
0.627441 0.906049
0.673006 1.408919
0.920317 1.851585
0.664439 1.126520
0.674085 0.780555
0.640203 0.830495
0.619720 0.557613
0.561142 1.044678
0.597143 1.161173
0.557270 1.195726
0.616345 0.560505
0.629579 0.921253
0.629562 0.541674
0.670713 0.970753
0.690892 0.953317
0.671005 0.987886
0.548317 1.043718
0.594139 1.449837
0.666451 0.979520
0.638757 1.284161
0.661277 0.707688
0.625747 0.576627
0.609885 0.596271
0.601307 0.442443
0.575768 1.176364
0.655266 1.071074
0.597972 1.334325
0.597356 0.821870
0.656548 0.709009
0.630049 0.549047
0.631600 1.607408
0.649348 1.296346
0.718544 1.056134
0.641356 0.497550
0.635832 0.579836
0.773728 0.792021
0.743797 0.712204
0.644734 0.734232
0.651046 0.723025
0.602138 1.278250
0.622785 1.325452
0.714651 1.154398
0.699966 0.836184
0.673974 0.578917
0.677208 0.959340
0.647424 0.631957
0.878308 0.694132
0.662240 0.684031
0.670577 0.720571
0.619971 0.608805
0.665759 0.860167
0.609061 0.768789
0.680852 1.083454
0.630592 0.495859
0.669998 0.905896
0.635123 0.787192
0.684118 0.929483
0.695880 0.816281
0.781827 1.110407
0.915110 1.500615
0.737189 1.396014
0.772266 0.588417
0.719244 0.913688
0.783816 0.599436
0.668710 0.739184
0.642748 0.694474
1.014998 1.085377
0.730255 1.403264
0.719394 1.279313
0.893365 1.663198
1.251265 2.498965
0.694467 0.998749
0.922594 0.996623
0.783844 0.645555
0.656789 0.797237
0.723877 1.698813
0.846981 0.930274
0.958924 1.369707
0.953376 1.082936
0.989928 0.582152
0.708190 0.772806
0.748023 0.719029
0.697333 0.909868
0.741517 0.860147
0.650395 1.465351
0.872050 0.868148
0.924144 0.948776
1.111536 1.422922
0.992246 1.151366
0.954274 0.752066
1.261424 0.993379
0.801838 0.775918
0.722876 0.559309
0.755303 0.499030
0.682243 0.961912
0.708494 0.987492
0.763764 0.641497
0.648290 1.018934
0.730456 1.026284
0.764624 0.706413
0.686067 0.977480
0.673399 0.755819
0.838542 1.107369
0.805581 0.914173
1.039843 1.068095
0.930950 1.419857
0.716408 0.640282
0.703248 0.665936
1.046191 1.178090
0.974229 1.437607
1.482614 2.224461
1.284094 2.644681
0.926722 0.850598
1.105899 1.305086
0.792532 0.647055
0.780355 0.813797
0.897575 1.029267
1.145158 1.284846
1.530993 2.310800
1.751148 1.800134
1.713326 2.310677
2.353185 1.739068
0.877664 1.411333
1.016945 1.137320
0.910360 0.630279
0.780544 0.874825
0.854370 1.155792
0.789096 0.773778
1.040402 1.341614
1.076367 0.819877
1.507687 0.990194
0.776838 0.653961
0.769837 0.843039
0.725738 0.639665
0.791062 0.937361
0.705936 0.740357
0.792731 0.538105
0.920268 1.024995
0.736697 0.675881
0.835154 0.729461
0.767714 0.918282
1.021360 1.367928
0.870881 0.899138
0.888802 0.711407
1.230884 0.922800
1.020523 1.279521
1.051328 1.013892
1.042568 1.147595
1.080312 0.763419
0.870788 1.350955
0.913541 1.480850
0.873354 1.006330
1.043401 1.241567
1.258020 0.887008
1.248827 0.955100
1.689787 1.027807
2.411707 1.480381
0.963732 0.586095
1.092086 0.921710
0.886974 1.430158
2.029562 2.040549
2.554304 1.962044
2.793837 1.591498
1.812672 1.029670
2.104207 1.216560
0.963931 0.835623
1.208643 0.884458
0.929232 0.966250
0.910589 0.915130
0.844844 0.749872
1.216474 0.973186
1.395040 1.223685
1.216243 1.279093
1.247422 0.775594
1.143328 0.585811
1.147789 0.744746
0.939714 0.690489
0.775065 0.445652
0.890861 1.001258
0.887383 0.636594
0.768444 0.883630
1.129729 0.888550
0.919453 0.663953
1.174092 1.225451
0.890322 0.930320
1.024124 0.697455
0.933784 0.679980
0.841460 0.535510
1.022403 1.011666
1.615607 1.516458
1.648353 1.415329
1.290808 0.905267
2.347855 3.413203
1.336050 1.587980
0.981488 1.731784
2.024634 2.192145
1.688440 1.362939
0.986895 1.384210
1.029131 0.826814
1.639766 0.714788
2.066733 1.662876
2.172161 0.822571
2.680707 2.413666
1.279053 1.102450
1.012057 0.827426
1.110481 1.156734
1.086884 0.916267
1.340143 1.097865
1.366734 0.446478
1.667854 0.922311
1.507254 0.922921
0.768577 0.986199
1.290650 1.194418
1.230271 0.920353
1.424633 1.267933
1.339685 1.412937
1.148896 0.410764
1.928791 0.374347
1.474739 1.335914
1.483424 0.985693
0.930613 0.879221
0.594944 1.253987
0.893484 1.025946
1.118978 1.012938
0.904015 1.486572
0.864693 0.773596
0.784167 0.530116
1.023808 0.608919
1.116872 0.612225
0.901724 0.726318
1.036944 0.958515
0.995539 0.666309
1.019294 0.775062
0.813887 0.873669
1.040441 0.826913
1.007024 0.833916
1.311061 1.727522
1.772999 1.533769
2.726647 3.718527
2.310822 2.656964
1.808558 1.945924
1.199885 1.028859
1.285962 0.798963
2.249613 2.775297
1.404810 1.454488
1.025113 1.192636
1.309278 1.612303
1.378569 1.168387
1.318445 1.105362
1.323234 0.745234
1.224335 0.959828
1.195402 0.399180
0.819796 0.930254
1.095684 1.291740
1.086220 1.220292
1.435290 1.396378
1.110353 0.960329
1.595532 1.992778
2.259369 2.727346
1.543136 1.548738
0.862437 1.361419
0.910043 1.494648
0.839985 0.718155
0.756586 0.484552
0.793032 0.562458
0.714714 0.504609
1.202973 1.378626
0.916999 0.938818
0.848026 1.144134
0.844428 1.005976
0.929718 0.770926
0.929703 0.961932
0.904289 0.657820
0.982509 0.710925
0.815016 0.629633
0.892164 0.659259
0.849856 0.649812
1.156703 1.457204
1.016631 1.033879
1.209909 1.087750
1.442879 0.860501
1.081367 0.727571
1.185495 1.002578
1.261823 0.848879
1.470252 1.519284
1.843994 1.716108
1.131904 0.951375
1.224017 1.271321
1.269813 2.072321
1.307507 0.584145
1.351256 0.906557
1.269861 0.659977
1.320118 0.753468
0.971187 0.944843
0.896797 1.388063
0.879874 1.088061
1.092709 1.270550
1.316451 1.757267
1.487911 1.683093
1.231045 1.258536
1.399824 1.066002
1.571544 1.533581
1.587629 1.882078
1.043367 1.443394
0.878528 1.310980
0.842869 0.548496
0.937964 1.688639
0.811124 0.638212
0.783496 0.575372
0.791050 1.033532
0.758802 0.714967
1.301413 1.882024
0.866135 1.131686
0.871542 1.069606
0.755614 1.200397
0.849067 1.041945
0.883115 0.832235
0.824532 0.660576
0.831965 0.619324
1.108975 1.239447
0.977311 0.718012
1.041235 1.112184
0.938154 0.835615
0.959312 0.983030
0.902431 1.007385
1.108709 0.965646
1.264923 0.830821
1.179628 0.962333
1.374028 1.102718
1.422182 0.882505
1.260729 0.989544
1.351112 1.482250
1.052801 1.208095
1.318606 0.893639
1.142148 1.488610
1.106929 1.651290
1.014583 0.851974
1.013401 1.235926
1.265014 0.656607
1.583668 0.838653
0.967297 0.968019
1.272426 1.072003
1.475315 2.137576
1.035462 1.242986
1.532087 1.971764
1.690573 1.107315
1.859957 1.862685
2.389545 2.916709
1.654752 2.309989
2.019892 2.455459
2.831289 3.901820
1.010944 1.035996
0.926068 1.392630
0.944902 1.156097
0.783755 0.994078
0.813994 0.805157
0.943802 1.998214
0.862868 1.363872
1.153021 1.760508
2.473985 4.928890
1.384380 1.716516
1.432644 2.518594
0.852421 1.069761
0.779371 0.810469
0.852320 0.739391
1.069707 1.278459
1.247178 1.172160
1.700241 2.860359
1.508543 2.272388
0.933188 1.306667
0.888632 1.132075
0.779133 0.822700
1.176097 0.771231
1.334569 1.261731
1.218599 1.254164
1.325612 2.368092
1.551319 1.833300
1.127198 0.830897
1.778536 2.344783
1.558629 1.720711
1.383728 1.247444
1.629648 0.877891
1.170495 0.670529
0.892929 0.878094
1.188511 0.784150
1.213405 0.824242
1.129135 0.570370
4.041776 8.158785
5.421222 9.041252
1.985232 2.317823
3.745528 5.612571
1.913367 2.300512
3.722034 5.897412
1.192612 0.885815
1.324474 1.333605
1.083998 0.623821
0.983517 0.735794
0.935171 0.682235
0.831941 1.123776
0.846174 0.733870
0.949015 1.121657
1.427029 2.338230
1.749426 2.506835
1.487299 1.415126
0.821463 0.937784
0.762286 0.911168
0.937145 0.945559
0.827298 0.557568
0.818327 0.786398
0.797693 0.621413
1.183738 0.911935
0.985995 1.262320
1.128496 1.351644
0.750938 0.939069
0.894481 0.799493
0.851122 0.794285
0.872160 1.003458
1.121497 0.859974
1.090615 0.907488
0.877069 1.015754
1.010474 1.018309
1.112377 1.997232
1.064539 1.852836
1.087277 0.719778
1.114502 1.104338
1.085728 0.886494
1.082760 1.057800
0.861766 0.479408
0.834038 0.651191
4.294989 7.663915
1.407298 1.979811
3.269449 4.935683
1.709565 1.911670
1.747105 2.033402
1.480670 1.215794
1.592017 1.869671
1.570067 2.026994
0.839710 0.830202
1.967028 2.854185
2.027706 2.635669
1.754609 2.690950
1.377965 1.783375
1.669346 2.388742
1.372014 2.150724
1.367338 2.107165
1.424116 1.436515
3.515392 3.663976
1.045262 1.457834
1.419519 2.540382
2.076720 2.283335
1.341893 1.172310
1.526123 2.209836
0.833629 1.321935
0.764227 1.271084
0.883762 1.076463
0.772870 1.220893
1.268180 2.048160
0.860008 1.044082
0.997440 1.267474
1.051731 1.397300
0.984098 1.227007
0.717995 1.228870
0.648238 1.347650
0.727744 1.164540
0.623244 1.334409
0.779562 1.040010
0.844377 1.166695
0.902254 0.955310
0.827338 0.845403
0.602977 1.508783
0.584674 1.086966
0.559433 1.265217
0.632042 1.319273
0.589834 1.318504
0.709248 1.469973
0.668007 1.565838
0.706715 1.050705
0.687252 1.410681
0.761608 1.003263
0.991627 1.781002
1.293334 1.496172
1.389323 3.319472
0.851618 1.325210
1.041675 1.642888
0.892452 1.140421
0.816780 1.270829
1.084696 0.981047
1.098853 1.311620
1.247480 1.512789
0.984640 0.960569
0.981395 1.161352
1.349401 1.926012
0.892276 1.594674
1.109016 0.934507
0.949218 0.963837
1.163634 1.534245
0.879169 0.865423
0.763495 1.660487
0.793795 1.221412
0.707918 1.370872
0.766285 1.578946
1.032940 1.575270
0.847057 1.023602
0.840044 1.130329
0.890428 0.871811
0.724596 1.280467
0.670056 1.347607
0.820474 1.260879
0.747524 1.415442
0.787807 0.875645
0.763467 1.249076
0.918170 0.753494
0.875059 1.208026
0.614779 1.283072
0.617439 1.483129
0.642516 1.254289
0.651997 1.486586
0.745200 1.563345
0.723531 0.923592
0.806967 1.172892
0.931607 1.501421
0.877081 1.175389
0.842932 0.665475
1.044368 1.843857
0.930695 1.517342
0.805020 1.153675
0.757122 0.936372
0.774068 0.961877
0.723448 0.812303
0.768323 0.743047
0.842702 1.067742
0.862668 1.271901
0.857054 1.039958
0.801773 1.103247
0.770081 1.532633
0.810906 1.105279
0.820745 1.162842
0.864118 0.938660
0.865086 1.047832
0.927691 1.249147
0.917867 1.636586
0.967484 1.417184
0.796461 1.136310
0.815965 1.133209
0.871790 1.290253
0.817945 1.107135
0.850563 0.937162
0.699681 1.363382
0.669419 1.311998
0.711558 1.370546
0.647100 1.426625
0.770094 1.225900
0.696820 1.376875
0.666388 1.310556
0.865681 1.431996
0.937879 0.665907
0.639822 1.431650
0.628210 1.302466
0.693195 1.228907
0.652531 1.175069
0.692495 1.108305
0.871050 0.923472
0.853813 1.177801
0.955290 0.688138
0.953810 0.664208
0.805210 0.879093
0.895302 1.011848
0.807530 0.963199
0.796249 0.954153
0.786731 1.400307
0.781657 0.816772
0.737181 1.063795
0.826112 0.685892
0.821236 0.962159
0.886299 1.463344
0.910154 1.324874
0.889047 1.258037
0.805893 0.982402
0.774908 1.422125
0.811967 1.060311
0.883040 1.125070
0.951060 1.154625
0.908116 1.214516
0.922536 0.923299
0.916125 1.159372
0.839953 0.954208
0.875336 1.117890
1.056384 1.460164
1.244543 1.750189
2.076220 3.136573
0.997797 1.273915
1.359858 1.369875
1.021367 1.114246
0.908553 0.976861
0.863397 0.758932
0.877966 1.021843
0.909348 1.073310
0.796072 1.284898
0.648882 0.979452
0.681248 1.211182
0.775533 1.309060
1.201696 1.422346
2.401147 2.267885
0.882627 1.130841
1.090108 0.700345
0.908772 0.913585
0.688908 1.004529
0.707785 0.622335
0.723136 0.598798
0.742745 1.164251
0.754535 1.044982
0.758125 1.474183
0.759725 0.865257
0.764898 0.875646
0.788119 1.005046
0.778278 1.075938
0.821813 0.911320
0.782958 1.150458
0.836909 1.102313
0.796475 1.302539
0.803910 0.907221
0.828232 0.911409
0.848350 0.760474
0.770534 0.898456
0.717331 0.603190
0.828239 0.842689
0.791914 1.502833
0.886570 1.121685
0.903550 1.239504
0.846222 1.352546
0.871762 1.158049
0.877144 1.187721
0.963437 0.793574
0.818394 0.859584
0.931861 1.535916
0.867744 1.326227
2.684563 3.609363
1.186045 1.386044
1.149564 1.110470
0.907484 0.841501
0.623859 1.033607
0.756060 1.281831
0.749738 1.169609
0.889712 1.467487
2.162960 2.543307
3.791737 3.572643
1.336065 1.834585
1.541738 1.524172
0.987189 1.088946
0.679229 1.132338
0.736615 0.882900
0.698174 1.271273
0.669866 1.284679
0.897201 0.777699
0.806375 1.055775
1.122058 1.511896
0.810098 1.044201
0.760797 0.975422
0.754319 0.547885
0.802061 0.879302
0.706118 0.877556
0.705875 1.273114
0.704526 1.034027
0.917354 0.551458
0.834135 1.308965
0.783248 0.843683
0.780172 0.801845
0.713704 0.690275
0.614207 0.924344
0.738523 1.229455
0.677545 1.147817
0.820825 1.573832
0.761515 0.628196
0.817368 0.827102
0.916085 1.022890
0.646906 1.157531
0.702945 1.152065
0.648115 1.399927
0.756416 1.606257
0.897963 0.783312
0.815417 0.934700
1.039729 0.871127
0.914322 0.877051
0.825575 0.874273
0.892551 1.091523
0.606399 0.986567
0.653914 1.213972
0.870593 1.444468
0.779552 0.886949
0.703952 0.912405
1.049297 0.998719
0.776905 0.553382
0.967593 0.692171
0.880878 0.575717
0.735515 0.891256
0.919952 1.082160
0.714694 0.693289
1.283968 1.571196
0.637748 0.925413
0.871825 1.158723
0.713249 0.825318
0.745081 1.328205
0.634358 0.944197
0.634002 1.273154
0.654392 1.013762
0.613820 1.167960
0.658940 0.784100
0.639401 0.958729
0.769733 0.881724
0.724702 0.673027
0.702440 0.579941
0.583219 0.972069
0.557881 1.011192
0.576968 1.345245
0.549519 1.061302
0.674996 1.033379
0.590017 1.030907
0.716986 1.202423
0.779196 0.698726
0.838346 0.337222
0.585999 1.135223
0.568714 0.954456
0.592654 1.100477
0.581852 1.307274
0.867559 0.976407
0.673185 0.975636
0.759545 0.943425
0.859635 0.766525
0.837231 1.059973
1.025950 1.525311
0.580696 1.081997
0.634697 1.281440
0.603653 1.161183
0.664253 0.836096
0.805496 0.933004
0.863894 0.482621
0.885464 0.918678
0.737329 1.071342
0.793317 0.984709
0.547204 0.787500
0.637032 1.117412
0.675175 1.050538
0.669819 1.287661
0.664218 1.096200
0.696100 1.096698
0.702590 0.983971
0.629936 1.007227
0.547727 0.846461
0.525657 0.975299
0.585308 1.461014
0.689562 1.269176
0.715373 1.113163
0.715164 1.052117
0.569152 1.030500
0.543205 1.110173
0.535810 0.943254
0.553190 1.109785
0.595131 1.214637
0.744817 1.283193
0.797094 0.984642
0.791845 0.841459
0.777772 0.691675
0.551105 0.991815
0.561008 1.016349
0.540247 0.903324
0.569466 1.052512
0.606927 0.932007
0.692749 0.961236
0.732300 1.130943
0.788769 0.961872
0.801311 0.450145
0.826130 0.795303
0.555215 1.177357
0.571838 1.297788
0.560358 0.987504
0.594124 1.676462
0.763813 0.991119
0.790934 1.360829
0.884018 0.347338
0.713738 1.537011
0.606747 1.257039
0.651636 1.520287
0.655601 1.532936
0.654599 1.055890
0.695925 1.358568
0.718738 1.281621
0.709026 1.417331
0.719477 1.298434
0.581899 1.278341
0.615367 1.336385
0.710576 2.006086
0.545583 0.903458
0.642678 1.135059
0.557874 1.035897
0.739961 0.933384
0.721554 1.100207
0.593991 1.293162
0.575440 0.777605
0.604412 0.750176
0.792904 1.247602
0.757532 0.731264
0.788558 1.104257
0.774345 0.849116
0.761419 0.940891
0.739570 0.896066
0.560448 1.064700
0.576634 0.934184
0.611824 1.047372
0.959161 1.185928
0.657483 1.448789
0.966052 1.647759
0.898862 1.266292
0.830874 0.658065
0.554422 1.023869
0.581494 1.275422
0.646202 1.787725
0.623002 1.415590
0.785613 1.188569
0.753924 1.118931
0.917307 1.288369
0.851888 1.355606
0.753156 0.832540
0.868623 0.982501
0.892407 0.729808
1.059587 2.435391
0.731542 1.140808
0.837567 1.527039
0.753430 1.202087
0.752462 0.915979
0.831481 1.186209
0.934726 1.846110
0.760231 1.140776
0.687633 0.696502
0.726845 1.268853
0.643749 1.814453
1.052572 2.676231
0.626582 0.989647
0.879847 1.154489
0.730036 1.064695
0.746862 0.811097
0.729016 0.470186
0.778638 0.761231
0.610250 1.002110
0.602211 0.928695
0.644234 1.314107
0.664359 0.925896
1.519878 3.395262
0.731122 0.978372
0.817358 1.063191
0.722531 1.142622
0.834412 0.822632
0.821881 0.643809
0.781063 0.710412
0.729911 0.538574
0.606743 0.938467
0.629496 0.913716
0.546730 0.880161
0.770708 1.002971
0.934647 1.328601
0.911403 0.805890
0.879440 1.046493
0.538738 0.995883
0.565980 0.940882
0.568727 1.330818
0.563962 0.774500
0.683621 1.437790
0.649918 1.122462
0.843901 0.956042
0.860230 0.638039
1.059952 1.220717
0.699847 0.687894
0.654233 0.999427
2.716963 3.679006
0.663880 1.366146
0.986896 1.092430
0.855143 1.036315
0.812008 1.091093
0.718247 1.023814
0.761336 1.084496
0.686855 0.633609
1.077145 2.592800
2.472649 1.904838
0.757204 0.905705
0.792704 0.804139
0.752185 0.804398
0.793650 0.759902
0.702509 0.802333
0.766101 1.077944
0.689672 1.336220
1.567536 1.593859
0.750216 1.502904
0.922376 0.938748
0.845559 0.823823
0.825107 0.681486
0.777408 0.476929
0.786914 0.524878
0.592583 0.858879
0.584182 0.622163
0.593202 0.788298
0.705526 0.714168
0.616140 0.566309
0.668342 0.471924
0.643317 1.003978
0.784058 1.299190
0.778138 0.692022
0.793420 1.237105
0.612866 0.750397
0.562318 0.885407
0.679981 1.019533
0.798560 0.938114
0.815991 0.950569
0.618095 0.942922
0.886470 1.182049
0.896370 0.618605
1.621957 1.964578
0.907733 0.786784
0.963546 1.014663
0.896833 0.854453
0.802201 0.472871
0.712215 0.919254
0.737154 1.569532
0.722421 1.173643
1.637510 0.888292
0.959438 1.006834
0.868720 1.000768
0.968707 0.990842
0.814184 0.958652
0.756888 0.909083
0.809025 0.697393
0.757983 1.121494
0.655558 1.133732
0.745226 1.167898
0.752197 0.724640
0.743547 0.641496
0.734860 0.929347
0.822745 0.856871
0.868343 0.392001
0.780810 0.678342
0.837046 0.790795
0.638411 0.741785
0.639182 0.678382
0.684578 0.527588
0.653275 0.516434
0.678732 0.754993
0.788587 0.747349
0.802964 0.561689
0.913841 0.951399
1.031342 1.293338
0.849088 0.752469
0.713959 0.524682
0.704007 0.725642
0.638727 0.983507
0.695892 1.079263
0.661107 0.745689
0.703157 0.569316
1.477934 2.361177
0.714141 0.749107
0.803118 0.737031
0.669914 1.181794
0.692278 0.915655
0.724243 0.434691
0.943350 0.886867
0.991697 0.981900
0.898498 0.820417
0.778358 0.615943
0.879257 0.555307
0.676377 1.193991
0.870809 0.816557
0.726456 0.610484
0.943025 0.800436
0.841107 0.653108
0.819340 0.899334
0.837845 0.862502
0.829822 0.906579
0.753742 0.729668
0.733654 0.967442
0.749879 0.810256
0.715392 0.302410
0.745329 0.722762
0.778474 0.683398
0.834730 0.581028
0.789742 0.460971
0.808010 0.449697
0.767972 0.714513
0.656303 0.708588
0.729712 0.786028
0.801151 0.622378
0.745406 0.761341
0.691651 0.555065
0.857674 0.663304
0.764497 0.488274
0.812067 0.880457
0.813238 0.614356
0.805441 1.107756
1.153750 1.006197
0.832532 0.702658
0.819624 0.751960
0.734696 0.900708
0.822245 1.166823
0.792586 0.735062
0.630405 0.683293
0.673946 0.740151
0.802923 0.727208
0.744429 0.879880
0.923461 0.805449
0.913908 1.025743
0.947930 0.878588
0.813018 0.462955
1.158926 1.001010
1.068209 0.864429
1.042273 1.362865
0.794143 0.891900
0.755177 0.373732
0.795275 0.958395
0.822043 0.495579
0.826777 0.767180
0.789057 0.462921
0.843671 0.820068
0.861799 0.471583
0.781088 0.832766
0.764438 0.721956
0.885201 0.910029
0.788412 0.990316
0.809243 0.591549
0.656782 0.734342
0.792504 0.587871
0.837936 0.546884
0.768221 0.706118
0.911521 0.766817
0.838573 0.487130
0.916937 0.813501
0.684814 0.583755
0.717732 0.485927
0.774938 0.886125
0.686881 0.720487
0.928959 0.572732
0.932276 0.793352
1.232434 0.972562
0.924685 0.857492
1.145109 0.732647
1.566600 1.304001
0.678263 0.639658
0.710666 0.940547
0.705744 0.655744
0.851362 0.921266
0.909391 1.147052
0.906202 0.561713
0.999919 0.841971
1.223793 1.053823
3.163693 4.512233
1.285204 1.452533
1.496006 1.562957
1.397494 1.648813
0.851528 1.094063
0.809941 0.773115
0.946326 0.806172
0.918426 0.900352
0.845596 1.102943
0.859316 0.668301
0.757576 0.490912
0.848433 0.879017
0.804886 0.938201
1.218514 1.154298
0.811312 1.132646
0.885186 0.996505
0.887055 1.243333
0.852196 1.165267
0.873709 1.353387
0.787959 0.737729
0.832900 1.185186
0.639695 0.600454
0.857193 0.659868
1.060138 1.102880
0.813465 1.116402
0.820528 0.608830
0.963635 0.871151
0.883622 0.813240
0.659311 1.197880
0.786230 0.898248
0.823153 0.852428
0.958077 1.275663
1.340172 1.326967
1.068407 1.185362
1.162933 1.080682
1.064333 1.591381
0.849992 0.729618
0.813591 1.072127
1.717252 2.909893
0.905105 0.975556
0.932543 1.106458
1.050982 1.124702
1.009709 0.733998
1.293868 1.279734
2.246865 3.066204
2.322297 3.942706
4.995189 7.841045
5.275300 8.189324
0.846305 0.658738
1.037031 1.274415
0.961261 0.670480
0.785742 1.065774
0.948714 0.969912
1.536292 1.775292
1.059162 1.796973
1.455107 1.562204
1.132324 0.661429
1.595875 0.976138
0.775820 0.977807
0.691340 0.511975
0.772622 0.897551
1.026310 0.964062
0.817731 0.906774
0.950792 1.558735
1.160524 1.160852
1.028897 0.991169
1.276810 1.660267
1.043533 0.923348
1.071944 1.190594
0.909620 1.117038
0.837488 0.903649
0.808576 0.928869
0.771336 0.989400
1.027214 1.261009
0.854860 1.386584
1.101121 1.209113
1.343727 1.060873
1.257213 0.807892
0.982311 1.033861
0.864441 0.765472
0.953417 1.363268
1.152007 1.450962
0.982738 1.706557
1.000937 1.095862
1.185263 1.783959
1.143908 1.314503
1.045003 1.081925
1.877258 1.239111
2.049501 1.550523
1.697912 1.664523
0.797925 1.369334
0.928337 1.137902
1.073018 1.068595
0.837808 0.823477
1.042394 1.378822
0.917377 1.153019
1.089616 0.624471
1.804832 2.392731
1.190789 1.461992
0.887865 0.934307
0.686344 1.412472
1.133035 1.183305
0.960450 0.716691
0.986552 1.206264
1.084447 1.436806
0.907948 1.299040
0.845516 0.804808
0.994442 1.060289
1.010548 0.692164
1.446042 2.582572
1.570091 1.936716
1.435365 1.478444
2.345809 2.184747
2.105058 1.709509
0.875525 0.941232
0.785055 1.199646
0.687760 1.258122
0.780417 1.231285
0.657693 0.934564
0.825704 1.400055
0.801964 1.337182
1.178902 1.187541
1.110021 1.333597
0.942847 0.990303
0.923677 1.133812
0.657206 1.555425
1.369313 1.859767
0.739104 1.493162
1.410231 1.724633
1.083337 1.610495
1.155577 2.016598
1.339213 1.214187
0.690574 0.985515
1.203255 1.188545
1.836422 1.938059
0.804651 1.532464
0.973731 1.229327
0.993601 1.331747
1.117827 1.223523
0.954919 1.149055
1.107395 1.260036
1.424203 0.868613
1.252164 1.219173
1.690708 1.918766
1.697328 1.210671
0.685064 1.361160
0.978704 1.455120
1.001660 1.707874
0.968722 1.314343
1.184930 1.144643
1.281980 1.857285
0.807187 1.039415
0.804467 1.092329
0.826960 1.174886
0.755448 1.242572
0.803333 1.233138
0.842651 1.421430
0.777218 1.244679
0.854045 1.399403
0.704975 0.970106
0.617435 1.426810
0.723805 1.019193
1.069694 1.612569
0.720317 1.721453
0.682815 1.242913
0.712898 1.408209
0.694420 1.178834
0.644405 1.495117
0.602318 1.560097
0.592268 1.283548
1.304042 1.680574
2.814855 4.640316
1.759371 2.225842
1.429288 1.572999
1.761862 1.267320
4.045670 6.416727
2.251932 2.041061
4.501929 7.147478
1.366185 1.473802
1.449533 1.038043
1.565002 1.482111
1.154453 1.139207
1.653742 1.609420
1.118834 1.127117
1.145125 0.908831
1.640615 1.948634
1.258956 1.362821
0.952929 1.451852
1.337041 1.789924
0.929040 1.281205
0.840932 1.202310
1.188462 1.427204
0.945976 0.911943
0.729457 1.041814
0.910178 1.436827
0.896648 1.433664
0.957602 1.112704
0.893159 0.857034
0.787831 1.276591
0.760046 1.232564
0.694607 1.310947
0.701291 1.916862
0.699960 1.495732
0.641973 1.118732
0.721648 1.674556
0.797673 0.958740
0.631152 1.550380
0.596355 1.446375
0.693903 1.457367
0.634230 1.615588
0.649878 1.107757
0.654602 1.564731
0.619787 0.977112
0.621773 0.988067
0.688695 1.341747
0.699809 0.974963
2.773025 4.136513
2.803992 5.268230
2.049783 3.105194
2.361504 2.033816
2.628875 2.213139
1.842536 2.343410
3.671377 2.996297
0.660144 1.413533
2.852363 3.790069
1.753808 2.270673
1.996591 2.853669
1.149748 1.334483
1.130281 1.715489
1.067143 1.062913
1.195656 1.315497
2.624260 3.448219
1.474201 1.504824
1.188266 1.530724
1.334114 1.880686
0.982771 1.452265
0.799471 1.195499
0.711464 1.142658
0.870869 1.126286
0.684494 0.909210
1.156125 1.280279
0.983795 1.337981
0.937791 1.355726
0.629021 1.802607
0.660956 1.454085
0.977257 1.061153
0.744322 1.509813
0.858176 1.126935
0.867864 1.097461
0.606058 1.485497
0.594397 1.401499
0.684141 1.115084
0.653895 1.475511
0.579170 1.079778
0.599711 1.003174
0.640580 1.249551
0.616910 1.068033
0.646619 0.927376
0.654197 1.404379
0.642044 1.333308
0.574283 0.827724
0.737731 0.935090
0.586409 0.872989
0.574861 0.941784
0.582508 0.916858
0.598720 1.069779
0.605373 1.266847
0.600598 1.046517
0.643373 1.350893
0.585308 0.806724
0.545017 0.971688
0.565987 0.835097
0.559068 0.863409
0.579541 0.918583
0.553463 0.935956
0.572313 1.164680
0.554703 0.866621
0.585489 1.262903
0.582625 1.040555
0.576883 1.157809
0.620722 1.090495
0.591674 0.895956
0.660125 0.799110
0.696237 0.664651
0.605050 1.008181
0.699173 1.261966
0.596531 1.433291
0.609290 1.316747
0.623111 1.475128
0.618220 1.181081
0.717578 1.298889
0.938785 1.295543
0.712262 0.704894
0.688573 0.850479
0.563481 1.006320
0.582069 0.791093
0.591877 0.999406
0.596167 1.021364
0.603849 1.026112
0.601506 1.227933
0.604585 1.044324
0.607039 1.234479
0.597152 1.282126
0.672845 0.819394
0.764356 1.083022
0.569750 0.716156
0.588865 0.859230
0.591887 0.850143
0.597999 1.003008
0.610392 0.881393
0.636218 1.162404
0.640325 1.247847
0.547696 0.717192
0.588083 0.861245
0.570235 0.850568
0.589714 0.733661
0.589054 0.892847
0.593873 0.997495
0.749255 1.666983
0.687546 1.194792
0.976132 1.269790
0.927263 1.854158
0.538535 0.994820
0.559199 0.867459
0.571714 0.931708
0.613523 1.021297
0.612608 0.887335
0.706608 1.555609
0.753050 1.195613
0.879223 1.016611
0.553988 0.902768
0.596219 1.318577
0.606678 1.148331
0.601370 1.171589
0.613703 1.293531
0.680574 1.195677
0.677128 1.080656
0.735148 1.142156
0.834554 1.115100
0.615354 1.107619
0.607316 1.003971
0.597305 0.799294
0.592771 1.211863
0.587962 1.073779
0.610624 1.154791
0.843190 0.760164
0.736502 1.155760
0.750285 1.156386
0.559051 0.590634
0.565602 0.824611
0.545149 0.623903
0.590392 0.819686
0.592672 0.883290
0.633499 1.018784
0.627927 0.989271
0.811898 0.734001
0.802586 0.816271
0.868428 1.098234
0.540701 0.665871
0.499123 0.689955
0.556259 0.765039
0.605554 0.910765
0.646499 0.849675
0.714095 1.376148
0.714212 0.971565
0.846009 1.106515
0.499994 0.686855
0.562050 0.689385
0.590323 0.857657
0.656630 0.993429
0.689268 0.944697
0.707613 0.879501
0.792047 1.090384
0.761489 1.135035
0.522041 1.074426
0.537026 0.923001
0.540394 0.986735
0.620637 0.868243
0.632595 1.003461
0.716607 1.096672
0.692584 0.988999
0.702184 1.022895
0.734626 0.721031
0.872513 0.872175
0.711746 1.022153
0.573937 1.077607
0.569763 1.471880
0.593277 1.471731
0.725126 1.094828
0.701253 0.951211
0.798318 0.551341
0.568916 0.844498
0.531504 0.563761
0.565261 0.886636
0.540900 0.865677
0.611819 1.100325
0.615485 0.970089
0.650419 1.124034
0.962992 1.252639
0.497744 0.690961
0.476190 0.528787
0.550956 0.724273
0.597264 0.797311
0.576459 0.855355
0.684937 0.970058
0.742701 0.932275
0.812815 0.722354
0.816695 0.910951
0.508603 0.722487
0.526634 0.704841
0.566045 0.723357
0.659447 0.797611
0.623456 0.794204
0.657510 0.771970
0.740680 0.979811
0.825865 0.651924
0.447701 0.713714
0.474652 0.929310
0.574506 0.847686
0.593802 0.851444
0.663249 0.781347
0.676094 0.861990
0.704791 0.675106
0.758944 1.089702
0.912503 0.762059
0.650906 1.044238
0.594046 0.777217
0.622707 1.165392
0.585806 1.012570
0.592716 0.852217
0.770764 2.040934
0.641940 1.322992
1.221483 1.092175
0.783261 1.145078
1.072775 0.297454
0.519565 0.850411
0.495215 0.856950
0.557091 1.122025
0.539177 1.024347
0.615628 1.101432
0.800007 0.953542
0.790736 1.128439
0.436883 0.442027
0.426729 0.614378
0.488425 0.675497
0.485949 0.707609
0.599064 0.904927
0.537727 0.707028
0.656861 0.603920
0.713166 1.036719
0.429840 0.546197
0.449951 0.622684
0.499520 0.721910
0.635859 0.885309
0.671867 0.976322
0.653948 1.136312
0.984558 1.118450
0.729366 1.099828
0.466889 0.720035
0.444659 0.794604
0.524255 0.750823
0.482643 0.740275
0.732205 0.702057
0.582522 0.809114
0.622607 0.955871
0.747784 1.013658
0.539954 1.119050
0.876544 1.932676
0.841945 1.381462
0.785198 1.521028
0.490379 0.646328
0.535699 0.879042
0.459665 0.820703
0.514441 0.859516
0.545512 0.891178
0.604548 0.972989
0.696171 1.047225
0.629478 0.954927
0.760027 0.814064
0.440486 0.697012
0.445504 0.663000
0.487797 0.768359
0.570658 0.797813
0.510358 0.831194
0.675162 0.761582
0.609596 0.829701
0.650788 0.689734
0.655075 0.937073
0.415564 0.702212
0.395196 0.655966
0.473152 0.742835
0.520874 0.701757
0.570481 1.082916
0.620214 0.785930
0.595459 0.789021
0.666121 0.763442
0.715450 0.841257
0.415470 0.655368
0.444413 0.750568
0.536568 0.976203
0.577950 1.019526
0.643128 1.293844
0.633023 0.983382
0.665561 1.055914
0.888594 1.278384
0.556664 0.926190
0.536036 0.797482
0.629555 1.073790
0.580453 0.859615
0.581947 1.020930
0.668364 1.284674
0.800182 1.718797
0.889379 2.029435
0.834605 0.909700
1.077304 1.448824
0.992344 0.618754
0.501703 0.778179
0.579732 0.976834
0.590590 0.875040
0.577951 0.815215
0.710048 1.005243
0.718665 0.682804
0.791802 1.326160
0.445583 0.676270
0.492128 0.936079
0.518056 0.865255
0.631554 0.624911
0.658551 0.915917
0.718058 0.706362
0.649156 0.688716
0.412660 0.786507
0.430828 0.782765
0.474206 0.944492
0.508557 1.042751
0.478173 1.103497
0.569197 1.161724
0.563337 1.074355
0.576757 0.677426
0.567007 1.245227
0.613788 0.715045
0.453820 0.891394
0.464336 0.906082
0.489100 0.942995
0.521975 1.249980
0.487360 1.161531
0.588375 0.806717
0.682411 0.926992
0.565288 1.126284
0.584701 1.255501
0.622303 1.497549
0.637689 1.333749
0.609182 1.191223
0.861536 0.962049
0.850807 0.836255
0.837926 0.496881
0.820652 0.958178
0.498815 0.758332
0.521166 0.886173
0.521034 0.939393
0.530057 0.978910
0.612653 1.203726
0.658081 0.977388
0.816168 1.579851
0.808483 0.990718
1.082791 1.873244
0.890538 1.556482
0.808679 0.934739
0.479972 0.874457
0.490478 0.997633
0.562453 1.152247
0.540924 1.318012
0.587136 0.810713
0.635485 0.744878
0.649636 1.089910
0.608060 0.814807
0.730901 1.048475
0.465728 0.864563
0.426983 0.674713
0.476529 1.133908
0.525249 1.212629
0.545083 1.055765
0.693385 0.995211
0.614302 1.010971
0.433185 0.855604
0.440141 0.900743
0.453227 1.016998
0.504293 1.188531
0.502467 1.167856
0.517316 0.948578
0.528594 1.075858
0.551301 1.266454
0.562710 1.095122
0.544255 1.385134
0.541367 1.142940
0.585296 1.392778
0.576575 1.551315
0.688197 0.932649
0.650113 1.062063
0.721764 0.785265
0.770372 0.953065
0.520807 1.095274
0.524326 1.175731
0.510494 1.224409
0.681209 1.008634
0.687399 0.628131
0.877420 1.533722
0.492432 0.953312
0.528549 1.070643
0.565670 1.041303
0.616578 0.788982
0.680587 0.871451
0.639043 1.063909
0.699815 0.897638
0.466800 0.944002
0.461603 1.014918
0.524022 1.235426
0.531458 0.972343
0.562234 1.068199
0.670462 1.057366
0.657384 1.736585
0.716290 1.223569
0.504373 1.050111
0.517351 1.054822
0.540987 1.182883
0.563588 1.249070
0.551769 1.437788
0.534852 1.185346
0.588913 1.159757
0.780872 1.653786
0.694045 1.330645
0.585576 1.251658
0.552557 0.962764
0.677936 1.006835
0.636140 1.023164
0.598178 0.639362
0.670144 0.959613
0.700124 0.860596
0.729557 0.841737
0.562184 1.050288
0.514707 1.398911
0.569239 1.058930
0.598268 0.877489
0.659472 0.831887
0.637442 0.819039
0.641769 1.113066
0.653967 0.902885
0.491066 1.105035
0.536574 1.208695
0.514894 1.080210
0.634908 1.470766
0.694948 1.846294
0.623324 0.875826
0.634783 1.005408
0.668379 1.232196
0.661203 1.494661
0.675064 1.358817
0.515916 0.931990
0.607437 1.274997
0.545999 1.220551
0.581211 1.177921
0.591213 1.034725
0.670231 1.125256
0.765677 0.903172
0.525742 1.005705
0.518532 1.011145
0.586767 1.229056
0.545153 1.315991
0.598609 1.774657
0.623978 1.511331
0.665870 2.907611
0.953671 3.445371
0.768099 0.876558
0.864228 1.658691
0.624765 1.446274
0.654197 0.812480
0.570960 0.850892
0.608079 0.804042
0.660149 1.191175
0.642326 1.305651
0.706076 1.003983
0.708909 0.680583
0.725177 0.913318
0.745353 0.780064
0.645668 0.852357
0.562894 1.219450
0.678047 0.929451
0.676171 1.291895
0.830020 2.033789
0.659753 0.747985
0.702925 0.782424
0.766681 0.856795
0.713564 0.752798
0.645352 0.568526
0.577770 1.230582
0.672321 1.721486
0.953426 2.386452
0.945692 2.596917
0.723191 1.314873
0.787234 1.696070
0.649730 1.186560
0.737294 0.955486
0.571516 1.095573
0.572506 1.086166
0.614866 1.533334
0.666902 1.581333
0.674846 1.313281
0.826661 1.990153
0.707342 0.890756
0.696871 0.978155
0.725695 0.595191
0.581771 0.908803
0.610922 1.156708
0.736162 2.056194
0.637397 1.573163
0.645976 1.153267
0.946133 2.727219
0.791923 1.159276
0.776822 1.042826
0.917638 2.221429
0.882208 1.240063
1.021955 0.905022
0.848384 1.032847
0.799345 0.911470
0.769095 0.842442
0.774689 1.088228
0.732712 0.684944
0.673816 0.757735
0.622079 0.263197
0.855810 0.822325
0.747298 1.149842
0.776425 1.464132
0.983072 2.456160
0.842215 0.946778
0.791573 0.466568
0.754457 0.777586
0.582789 0.654890
0.614714 1.185266
0.702285 1.284187
0.750326 1.316120
0.770972 1.590462
0.803980 0.864870
0.766490 0.672534
0.848532 1.204060
0.787160 0.966605
0.920071 1.224911
0.652078 0.701109
0.664064 1.125853
0.629731 1.004214
0.815322 1.619525
0.684594 1.349354
0.720805 0.660383
0.714749 1.009774
0.740224 1.008101
0.781080 0.961893
0.662072 0.488290
0.677609 0.700517
0.640317 1.048567
0.637477 1.174728
0.657352 1.283613
0.789751 0.812575
0.737502 0.734473
0.804076 0.894486
0.746817 0.522816
2.085003 2.137276
1.244962 1.208192
0.974180 1.321289
0.869929 1.419031
0.847341 0.992580
0.947355 1.104526
0.699128 0.812637
0.544356 0.325401
0.692484 0.806661
0.608791 0.626523
0.981383 1.966537
0.849091 1.145145
0.785712 1.177425
0.886409 0.669211
0.815974 0.483922
0.729924 0.679939
0.875802 1.038357
0.564046 0.607861
0.661196 0.915719
0.722493 1.260347
0.827352 1.686178
0.759306 1.068339
0.995077 2.729173
0.780198 0.622883
0.808049 0.942299
0.753394 0.627089
0.707128 0.605457
0.646913 0.642390
0.755505 0.691931
0.692373 0.827038
0.707143 1.250304
0.800239 1.120329
0.748333 0.819696
0.777215 0.839399
0.774804 0.860422
0.894085 0.964612
0.679291 0.532543
0.670497 0.466210
0.656995 1.036396
0.690641 0.995343
0.703647 0.868972
0.793543 0.408459
1.465398 1.030911
2.539871 2.011265
1.251155 0.887716
0.947406 1.713999
1.108994 1.439980
0.803149 1.022745
0.831162 1.870042
1.180460 1.373872
0.959924 0.750716
1.079338 1.949866
1.423686 1.115144
1.130317 0.838565
0.855889 1.270980
0.733093 0.908803
0.699534 1.222979
0.954742 1.118345
0.912001 1.692533
1.206179 2.204473
0.900864 0.836421
0.809341 0.790966
0.741570 0.619174
0.707203 0.691196
0.647278 0.921686
0.795034 1.039742
0.827015 1.298629
0.851053 1.453710
0.894765 1.200347
0.795936 0.642458
0.745397 0.859820
0.743148 0.747995
0.748126 0.935736
0.847217 1.616697
0.872974 1.086279
0.824498 0.785335
0.738070 0.778025
0.729996 0.714778
0.737690 0.588291
0.775265 0.469632
0.814727 1.124098
2.000439 1.581813
0.875240 1.365364
1.984680 1.468794
2.416461 2.310372
1.995442 1.734705
0.833079 1.211582
0.810179 1.103284
1.475017 0.602628
0.994429 1.182418
1.594844 1.325824
1.555976 1.226288
0.937839 0.846195
0.745189 0.767648
0.727492 1.192860
0.682473 0.939632
0.798162 0.861472
0.707950 1.515713
0.953530 1.221524
1.019141 1.098802
0.844925 0.853445
0.752068 0.892874
0.711970 1.120838
0.705034 1.259295
0.926233 1.503003
0.789703 1.559795
0.752000 1.531166
1.024797 1.549354
0.742894 0.398767
0.885421 1.147901
0.833585 1.047104
0.786778 1.457690
0.754224 1.384625
0.720883 1.343743
0.755956 0.961158
0.785207 1.281340
0.817058 0.913625
0.792286 0.737633
0.778880 0.993639
0.670800 0.725191
0.712746 0.600399
0.704015 0.468614
0.706655 0.678222
0.872715 1.778241
0.847895 0.704844
0.826326 0.701258
1.384763 1.525064
1.581923 1.203195
2.648056 2.549819
0.917788 0.699243
1.096991 1.319121
0.975732 0.896431
0.796115 1.323790
0.743952 1.339789
0.748483 1.193307
0.942959 1.035395
1.105475 1.635514
1.556296 1.246207
0.888420 1.314490
0.785846 0.821276
0.738984 1.045374
0.652377 0.853833
0.696396 1.113510
0.717674 1.242639
0.606631 1.464519
1.201104 2.958375
0.987807 2.256859
0.783817 1.176710
0.710656 1.126493
0.656090 0.689485
0.631588 0.945928
0.621456 1.055149
0.871068 2.277590
0.764099 1.204380
0.732671 1.404234
0.747277 0.996404
0.678888 1.085531
0.687365 1.047169
0.711639 1.322278
0.670633 1.136956
0.635082 1.205670
0.726866 0.737510
0.690484 0.767194
0.778593 0.600820
0.732748 1.099675
0.661202 0.827862
0.657527 0.558389
0.695617 1.209833
0.633848 0.961923
0.787929 1.255159
0.981609 1.144081
1.300992 1.198274
0.934310 0.922976
0.817880 1.095031
0.749412 1.024730
0.640802 1.229099
0.697725 1.130729
0.660437 0.959489
0.647230 0.753265
0.715221 1.009197
1.138821 1.330246
0.977906 1.731951
1.302249 1.351120
0.830178 0.660352
0.749339 1.114631
0.648982 1.078169
0.625058 1.008122
0.695550 1.077661
0.738706 1.170883
0.859702 0.794281
0.615632 1.565440
0.663676 0.997845
0.686687 1.357206
0.891774 2.522232
0.684696 0.872762
0.691414 1.031349
0.621170 1.092841
0.631909 1.064312
0.648873 1.185882
0.653760 1.205651
0.660704 0.689132
0.642587 1.481695
0.711514 0.805605
0.652084 1.085192
0.674987 0.939735
0.691210 0.703629
0.657485 0.690934
0.627989 1.051159
0.636529 0.861052
0.604667 1.485842
0.612792 1.420279
0.654967 1.093169
0.711720 1.128101
0.644503 1.016626
0.627384 1.307772
0.634491 1.068405
0.707676 1.076619
0.676965 1.087141
0.915751 1.073019
0.639056 0.917119
0.712761 1.014874
0.682021 0.882658
0.626046 0.851657
0.610944 1.068304
0.662126 1.095754
0.565500 1.340129
0.845320 0.737931
0.811216 1.063058
0.615927 0.715131
0.707979 0.906259
0.675169 0.621072
0.666758 1.137416
0.657467 0.729939
0.604272 0.942448
0.628884 1.146837
0.540635 0.932723
0.710625 1.077701
0.824404 2.227111
0.659388 0.805239
0.624637 0.820381
0.656371 1.063165
0.615440 1.424536
0.603452 1.177310
0.586866 1.237369
0.559031 1.408762
0.668611 1.268333
0.623214 1.199919
0.623904 1.084183
0.609396 0.749707
0.595922 1.183824
0.600150 1.229323
0.607736 1.286369
0.607027 1.186422
0.652606 1.146868
0.607752 1.391146
0.594266 0.882322
0.610428 1.363732
0.625812 1.251846
0.668100 1.497984
0.533764 1.387822
0.559053 1.007264
0.588338 1.198010
0.579040 0.730503
0.610265 0.867073
0.627726 1.121756
0.630726 1.238814
0.606879 0.788110
0.589809 1.152804
0.561086 1.114131
0.598004 1.009862
0.542000 1.168472
0.600513 0.763928
0.592068 1.032436
0.590417 0.844326
0.523089 1.250027
0.541513 1.429517
0.600862 1.330221
0.576770 1.190704
0.567724 0.879734
0.582249 0.870051
0.573725 0.862498
0.535172 1.240124
0.556358 1.123455
0.576403 1.142477
0.595240 0.909580
0.584060 1.183102
0.564443 1.055852
0.580456 1.411213
0.575505 0.873611
0.647891 0.821884
0.600748 1.201586
0.573205 1.131494
0.572194 0.977905
0.612274 1.181340
0.590398 1.155380
0.622548 1.328393
0.612494 1.309367
0.649393 0.983157
0.659220 0.957729
0.683010 1.346458
0.685849 0.813465
0.559945 1.018415
0.543953 0.831929
0.562728 1.017841
0.583474 1.006310
0.573164 0.930105
0.602206 1.080607
0.600100 0.824884
0.578616 1.127647
0.623711 1.164174
0.543639 0.844025
0.517159 1.409414
0.550829 0.938438
0.555051 1.097837
0.554676 0.936269
0.536007 0.967452
0.559351 0.711665
0.562052 0.947350
0.590731 0.718462
0.575841 1.136217
0.530321 1.395576
0.580973 1.335274
0.642760 2.300968
0.543534 1.200673
0.601744 1.642591
0.545232 0.912996
0.578272 0.556030
0.570657 1.005853
0.571815 0.955082
0.665493 0.875356
0.571741 1.126806
0.616955 1.318129
0.579667 0.997356
0.630368 0.964360
0.785981 1.685203
0.692109 1.039236
0.717470 1.199909
0.641063 0.588645
0.760529 1.718514
0.760374 1.203517
0.748713 1.666635
0.766774 1.343908
0.655540 0.956658
0.605395 1.498695
0.700465 1.537054
0.712324 1.538734
0.833367 1.255972
0.775094 0.435218
0.790849 1.110718
0.647156 0.684177
0.737818 1.115695
0.649469 1.371256
0.667443 1.071835
0.677674 1.538637
0.759045 1.347374
0.732572 1.745069
0.802539 0.910961
0.910703 1.011956
0.750578 0.902374
0.721093 0.972433
0.658513 1.003604
0.673468 0.933889
0.598154 1.149522
0.662383 1.175773
0.615648 1.211826
1.151123 1.776858
0.954302 1.036127
0.978895 1.375669
0.889252 1.331154
0.878224 0.906235
0.770687 0.719081
0.685372 1.174407
0.708534 1.347631
0.678900 1.214289
0.626600 1.244340
0.729742 1.656270
0.799008 0.923354
0.803002 1.534460
0.794105 1.417298
0.874591 1.235131
0.721754 0.729258
0.633813 1.093116
0.737177 1.229059
0.733986 1.566937
0.721018 1.286840
0.778047 0.918802
0.691137 1.130165
0.772559 1.233185
0.719481 1.300874
0.675379 0.649535
0.817923 1.287931
0.690176 0.732823
0.749374 1.241535
0.756065 1.160255
0.955614 1.413176
0.697468 1.258301
0.709388 0.762560
0.720986 0.726262
0.679376 1.080003
0.711739 0.812918
0.727633 1.100101
0.853982 1.032307
0.893046 1.485805
1.021755 1.485881
0.746661 0.937235
0.949566 0.722459
0.811634 0.866812
0.700879 0.930226
0.713792 0.808702
0.728483 1.138412
0.776249 1.023573
0.764549 0.875415
0.717277 0.928787
0.744295 1.145511
0.821317 0.952566
0.839013 0.871760
0.887903 1.195515
0.861155 1.190783
0.787145 1.079653
0.732191 1.075588
0.744166 0.824789
0.739957 1.361966
0.825025 1.339448
0.945499 0.731476
0.720423 0.970162
0.701514 0.788442
0.694028 0.992027
0.736635 1.089708
1.100863 1.141206
2.605168 2.418097
0.678077 1.169056
0.788840 0.860073
0.737995 0.929869
0.676478 0.861445
0.747261 0.968959
0.762339 0.803359
0.938314 0.883885
1.278282 1.430948
1.142222 1.659979
4.179516 2.363531
0.739843 1.032672
0.675789 0.548535
0.728889 1.296014
0.776094 0.927446
1.061707 1.505445
0.859473 1.511649
2.040655 1.295867
0.677729 0.643405
0.769126 0.745367
0.801848 0.831446
0.869525 0.504744
0.821077 1.200846
1.028626 1.407529
0.983764 1.512228
1.389487 1.525539
0.921244 1.008996
0.727751 0.752215
0.797134 0.854900
0.911389 1.024655
0.854707 1.124460
0.819141 1.300386
0.842623 1.323653
0.858917 1.225404
0.785102 1.030077
0.799026 1.270792
0.867044 0.892109
1.090636 1.211756
0.733241 0.799342
0.831712 0.854798
0.820213 1.424292
0.790065 1.086798
0.982657 1.918167
0.893461 1.518853
1.014140 1.154860
1.165745 1.481391
0.812816 1.059534
0.767335 1.064583
1.053904 2.725154
0.886685 1.855399
1.170033 1.529961
0.878564 0.708938
0.899214 1.549402
1.018943 2.108272
1.248913 1.506926
1.403266 2.323350
2.618251 1.648101
1.084052 1.042942
0.735970 0.913442
0.770105 0.948532
0.706159 0.750360
0.838352 0.563863
0.896311 0.859674
1.004506 1.220795
1.266900 1.984350
1.048859 1.545063
1.075033 1.085812
1.124990 1.563390
0.791262 0.950904
1.054728 1.121566
0.927128 0.875026
0.866147 0.962788
0.871002 0.510901
0.869376 1.039881
0.852184 1.380544
0.992324 1.331315
0.875111 1.205455
1.513899 1.456699
2.479050 2.460218
0.831062 0.922735
0.996533 0.682715
1.005811 0.926756
1.016118 0.999445
0.921891 1.553364
0.770383 1.401476
1.192323 1.004662
1.058731 1.024191
0.906625 0.860701
0.754863 0.843805
0.811342 1.417503
0.805835 1.335181
1.239859 2.071803
1.092832 1.276794
1.102072 0.876491
0.992542 1.094422
1.187467 0.895302
0.759741 0.807321
0.925418 0.795874
0.744647 1.056636
0.742477 0.794420
0.877266 1.125986
0.867502 1.150971
0.843133 0.961073
0.843310 1.068362
1.372287 1.063330
0.943449 1.103170
0.917608 0.843629
0.855613 1.061568
0.996538 1.482004
0.852713 0.856577
0.908044 1.149945
1.232940 1.034990
1.788143 1.348383
1.202607 1.162277
1.163811 0.953365
1.008948 0.848112
1.093185 1.386152
0.934422 1.051639
0.939360 1.005999
0.886527 1.249511
0.810179 1.155045
0.754477 1.022467
2.217247 1.548563
1.552978 1.345020
1.317420 1.058287
1.309309 0.965557
1.041234 1.071523
0.844529 1.448614
0.842713 0.955107
0.826774 1.600578
2.712874 2.636776
1.497590 1.062931
0.830853 0.935924
1.022814 1.026369
1.084655 0.921283
1.311333 2.775511
1.138432 1.958326
1.212776 0.994969
1.012629 1.661559
1.230020 1.011139
0.905867 0.703609
0.782250 0.714791
0.750207 1.036809
0.913358 1.033592
0.850680 0.868658
0.886850 1.127757
0.972233 0.903252
0.992666 1.202641
3.294588 2.373664
1.579748 0.935703
1.498911 1.355830
1.024498 0.869173
0.930833 0.922294
0.830487 0.744242
0.759549 0.770012
0.851705 1.040206
0.826521 1.051317
0.897877 1.239168
4.085769 3.270014
2.362122 1.711345
1.366755 1.104234
1.558268 1.353736
1.146774 0.719480
0.995018 0.941229
1.208278 1.142190
0.851097 0.845503
0.907135 1.000831
0.807673 1.016734
0.864306 1.185973
1.036890 0.740726
1.477531 1.661000
1.068162 0.905942
0.923949 0.912572
0.996590 1.778337
0.950247 1.068653
1.038046 1.337608
1.002734 1.330502
1.095647 1.429802
1.207045 1.639983
0.930380 0.782154
0.867575 0.707503
1.023147 0.811041
0.975435 1.432347
0.880699 1.087113
1.056427 1.834608
1.014551 1.253026
1.438304 0.965971
0.967384 0.559269
1.071518 0.852133
1.452796 1.405557
0.823355 1.169729
0.854240 0.734832
1.193309 1.251419
0.971453 1.048743
0.943238 1.097109
1.306879 1.225204
1.308014 0.996488
2.932084 2.976877
0.799213 0.961702
1.768782 1.256792
0.948211 0.666395
0.856748 0.941153
0.895666 0.641076
1.063822 1.075621
1.079684 1.284332
1.842093 1.469098
1.041355 0.930384
2.682737 2.051646
0.982757 0.532073
1.291526 0.851709
0.973592 0.972462
0.824238 0.846723
0.884720 1.280325
0.840723 0.826948
0.951790 1.085810
1.021659 0.565365
0.813590 1.180690
1.056428 1.123726
0.973428 1.209268
0.964511 0.859441
0.990890 1.079942
1.044605 1.703889
1.065515 0.831466
1.035740 0.916161
0.975477 1.261123
0.983207 1.352462
1.042488 1.094598
0.896120 0.970532
0.942954 1.190347
0.825804 1.012764
0.854358 1.100181
0.895458 1.120071
0.948657 0.942476
1.028274 0.773972
0.881865 1.387584
0.867989 1.208078
1.124826 1.488033
0.856550 0.837039
0.815921 0.835275
1.107510 1.788489
0.779802 0.844621
0.940470 0.901647
0.968539 1.503826
1.179501 1.289686
0.959196 1.051995
1.206505 0.811524
1.006766 0.674137
0.949400 0.997084
1.094688 0.734234
1.057762 1.382621
1.253478 0.993548
0.914619 0.539198
0.847588 0.846779
0.926487 1.093183
0.918546 0.726527
0.913675 0.835917
0.778593 0.867847
0.881997 0.765949
0.855712 0.856783
1.204589 0.982067
0.998074 0.761227
0.983452 1.165503
0.841392 0.851689
1.192736 1.420266
1.030266 1.324716
0.980698 0.854785
0.845974 0.939789
0.798439 0.956308
1.268282 1.393705
1.163170 0.982272
1.057394 1.775280
0.862400 0.979196
0.927491 1.010655
0.887472 0.774661
0.781535 1.405543
0.773448 0.853616
0.622566 0.740816
0.652741 0.763988
0.803991 1.369767
0.793713 1.295006
0.977296 0.959335
0.956926 0.989331
0.938440 0.753890
0.712234 1.042396
0.710229 1.119789
0.741964 0.864388
0.775382 0.826870
0.745950 0.868321
0.915633 1.061335
0.876699 0.908936
0.851086 1.107135
0.880471 1.044994
0.909313 1.005182
0.666545 1.041713
0.927333 1.142064
1.215905 0.963709
0.968251 1.354363
0.843834 0.746887
0.860174 0.984700
0.798378 0.518408
0.841991 0.803164
0.854887 0.702512
0.992762 1.080540
1.035929 1.732755
1.342321 1.134104
1.303588 1.693280
1.906230 2.736615
0.968613 0.984210
1.342354 1.896876
0.838258 0.978183
0.790460 0.800474
1.011376 1.369863
0.973683 0.703156
0.897429 1.505054
1.368669 1.397769
1.396952 1.847173
0.896429 1.023311
1.032188 1.166169
0.779801 1.705371
0.903215 1.154468
0.942470 0.799633
0.788876 1.060235
0.805716 0.845495
0.882450 0.888497
0.925102 0.795585
0.942705 1.199364
0.830766 0.829858
0.753732 1.403934
0.724014 0.619029
0.602052 1.065583
0.782746 0.737492
0.798307 0.764187
0.883687 0.935237
1.004041 0.817197
0.942828 1.214293
0.706954 0.919418
0.695609 0.744385
0.694624 0.813975
0.837809 0.657778
0.816733 0.873652
0.814463 0.757064
0.776729 0.555949
0.757502 0.665624
0.716713 0.783952
0.757980 0.778694
1.048016 1.605231
1.338535 3.536687
4.122927 5.901577
3.725548 5.757609
1.282711 1.747560
1.115888 1.669343
1.091272 1.205833
0.867455 0.959606
0.921285 1.398291
0.865038 1.449680
2.106628 3.377441
1.630082 1.559972
2.190708 4.032944
1.510475 1.797474
1.885050 3.026591
1.204545 1.603883
0.869961 0.888080
0.832307 1.005943
1.044922 1.136693
0.889983 0.887755
1.000021 0.749208
0.845994 0.539390
0.777555 1.212098
0.761206 0.839575
0.814199 1.078776
0.809662 0.851827
0.683775 0.674527
0.830728 1.415713
0.821929 0.792185
0.736270 0.806795
0.747991 0.577045
0.766174 0.845704
0.744629 0.734946
0.853993 1.148431
0.707562 0.640970
0.684465 0.499543
0.800762 1.280979
0.689361 0.645382
0.802768 0.741980
0.743585 0.489325
0.713540 0.849049
0.734233 0.662956
0.742993 0.848263
0.919956 0.565184
2.150220 3.040639
0.866506 0.875787
0.995282 1.108324
0.751462 1.609028
0.748985 1.657242
0.686121 0.623531
0.705958 1.048813
1.564819 2.503228
0.840786 0.913723
1.307961 1.536326
0.788009 0.927550
0.815013 1.266168
0.717940 0.624480
0.834118 0.494106
0.718970 1.608253
0.732987 0.915459
1.014997 1.845384
0.886105 1.426319
0.867372 1.230243
1.130326 1.359570
0.766890 0.942510
0.915430 1.546742
0.696527 0.867841
0.673861 0.464576
0.684184 1.065911
0.679670 0.615249
0.717341 0.780718
0.735207 0.712995
0.795697 0.898496
0.772759 0.696821
0.720559 0.761846
0.672205 0.821656
0.648962 0.962964
0.681194 0.752425
0.669427 0.626191
0.716913 0.606335
0.711043 0.795603
0.795356 0.942948
0.688621 0.723473
0.825464 1.112766
0.845800 1.398770
0.693261 0.770425
0.719316 0.808838
0.737104 0.981473
0.730417 0.752609
0.649325 1.015326
0.828436 1.511413
0.683614 1.179559
0.669361 1.191845
0.755258 0.559817
0.908929 1.386906
0.771658 0.764613
0.867872 1.522916
0.731693 0.564895
0.768642 0.759458
0.765284 0.868131
0.700466 0.669776
0.765283 1.159115
1.024445 1.717647
0.785402 0.714118
0.761375 1.055764
0.757848 0.867298
0.728800 0.734982
0.663486 0.730484
0.681146 0.740210
0.701124 1.076641
0.649516 1.277492
0.861790 1.680986
0.675207 0.843979
0.712278 0.778153
0.670285 1.039781
0.735429 0.928923
0.682848 0.690231
0.723194 0.557457
0.840057 1.221924
0.649142 0.586600
0.651142 0.537307
0.639572 0.692170
0.663798 0.735615
0.597569 0.698085
0.771493 1.802009
1.068620 2.478916
1.178250 3.805297
0.735741 1.275379
0.677326 1.308171
0.661568 0.655889
0.744085 1.010569
0.702074 0.621023
0.763354 1.575106
0.786305 1.594017
0.730104 1.103984
0.751092 0.900249
0.738578 0.895549
0.833415 0.761824
0.785269 0.461859
0.740754 1.084157
0.730622 0.750490
0.732225 0.811985
0.738747 0.380643
0.782075 0.809228
0.814438 0.813980
0.775057 0.586893
0.796914 0.787376
0.741038 0.960727
0.749401 1.002148
0.773659 1.148411
0.724161 1.016617
0.729591 0.808176
0.766381 1.007185
0.819238 1.379855
0.791975 1.153289
0.648235 0.754091
0.758869 0.878753
0.712164 0.569496
0.668630 0.744234
0.652476 0.691269
0.672037 0.822336
0.735154 0.776371
0.841503 0.786132
0.702780 0.548428
0.613387 0.688613
0.701496 0.747072
0.649733 0.878312
0.623621 0.756831
0.646760 0.815315
0.770178 0.963134
0.837375 0.853250
0.865511 1.506225
0.783658 0.657363
0.746515 0.607200
0.767688 0.926417
0.732808 1.017446
0.733641 0.584440
0.722194 1.133885
0.747296 1.044340
0.967433 2.657255
0.716779 1.180384
0.704938 1.091440
0.758057 1.301320
0.767224 0.827328
0.759600 0.595682
0.762910 0.521133
0.780711 1.132214
0.708517 0.645223
0.659473 0.608883
0.711747 0.735529
0.778456 1.358297
0.846671 1.488682
0.818947 1.117664
0.776571 1.246617
0.775058 0.763956
0.747320 1.003913
0.772043 1.436446
0.713263 0.815411
0.924996 1.264114
0.759832 0.667852
0.823710 1.478863
0.904364 1.988911
0.720121 1.086178
0.919499 1.586107
0.869596 1.932810
0.964971 1.746798
0.912189 1.315825
0.799582 1.120484
0.693232 0.608383
0.748365 0.804271
0.776740 1.241855
0.823842 0.922839
0.765939 0.914334
0.893395 1.398198
0.867518 1.029695
0.853140 1.269751
1.041803 1.260542
0.972982 1.494585
0.764864 1.058516
0.839313 0.833381
0.707589 0.698427
0.705428 0.756364
0.722949 0.703402
0.742940 1.259891
0.705278 0.982412
0.735646 1.122476
0.854421 2.258017
0.695998 1.599277
0.803964 0.984863
0.740839 0.696128
0.727694 0.844534
0.722209 0.806780
0.718368 1.155071
0.700239 1.241888
0.984829 1.509384
1.408133 2.150368
1.029534 1.308416
0.834268 1.129244
0.744416 1.249102
0.790145 1.297782
0.728878 1.051759
0.714150 0.850987
0.662140 0.852226
0.667715 0.761659
0.701629 1.055533
0.752435 0.811545
1.055122 0.804466
0.833395 1.382041
0.799850 0.878444
0.831507 1.119929
0.783773 0.488392
0.723694 0.906057
0.688694 0.653304
0.889825 1.365878
0.931510 0.573436
0.827744 0.816906
0.703278 0.726491
0.792958 0.776632
0.776111 1.004093
0.783495 1.027538
0.795697 0.701971
0.910539 0.972361
1.000100 1.459141
1.131297 1.793252
0.640620 1.199707
0.670538 0.847254
0.686022 0.801561
0.669787 1.172490
0.735138 1.005356
0.652920 0.915471
0.720573 1.284722
0.815992 0.990722
0.879259 1.640487
0.714346 0.931566
0.699300 0.956929
0.677404 0.671869
0.654257 1.086486
0.684219 1.262478
0.767605 1.260835
0.796248 1.209293
2.077002 2.374610
0.990004 1.819439
0.712919 1.107470
0.692899 1.335491
0.744396 1.233731
0.839601 1.801341
0.688881 0.859347
0.604044 1.139303
0.679652 0.829114
0.752675 1.311489
0.678458 0.920093
0.749069 0.844474
0.901749 1.062198
0.760442 1.081596
0.806881 1.382516
0.853407 1.381911
0.785212 0.854462
0.768142 1.333506
0.854308 1.093497
0.965306 0.890111
0.817349 1.042996
0.878251 1.170120
0.949033 1.213310
1.203412 1.055674
1.055027 1.650288
1.069217 1.375675
1.128086 1.781632
1.262663 2.482086
1.101723 1.589084
0.969382 1.120414
0.619152 1.374571
0.676833 1.226438
0.660222 1.944558
0.687179 1.174779
0.660863 1.640417
0.701271 1.459342
0.774093 1.139791
0.844180 1.325637
0.713537 1.552568
0.675599 1.691237
0.616125 1.172921
0.739305 1.504552
0.672683 1.910832
0.708112 1.674317
0.652514 1.387172
0.922343 1.458383
0.809442 1.454360
0.776473 1.478336
0.800096 2.130196
0.775049 1.341613
0.622623 1.369392
0.628657 0.654608
0.712252 1.748149
0.778800 2.217189
0.668374 0.911014
0.694139 0.865485
0.756463 1.236428
0.786669 1.427071
0.746921 1.108614
0.622628 1.172463
0.762221 1.326019
0.804745 1.278442
0.830445 1.227114
0.772769 0.689233
0.821774 1.259137
0.780686 0.927915
1.420877 1.971509
1.346377 1.432990
0.942887 1.165152
1.109835 1.349954
0.989985 1.235925
1.281683 2.158560
1.006502 1.541787
0.948341 1.522865
0.672698 1.321527
0.710743 1.128425
0.723777 1.344467
0.774464 1.436597
0.968587 2.622801
1.030784 3.181019
0.763290 1.967107
0.627969 1.486869
0.736630 1.607313
0.731392 1.676892
0.706897 1.466044
0.737182 1.723566
0.777694 1.858888
0.826213 2.320854
0.844458 2.134056
0.768242 2.008841
0.853810 1.787246
0.677350 1.340688
0.587842 1.018609
0.664183 1.477788
0.689404 1.418413
0.696393 1.629473
0.811474 2.283146
0.767417 1.696687
0.786426 1.661612
0.778818 1.293083
0.798570 1.223213
0.801388 1.444489
0.742643 1.137563
0.838643 1.179093
0.864520 1.618802
0.839317 1.459629
0.751742 1.025716
0.642531 1.166876
0.711043 1.641250
0.947856 1.387154
1.158733 2.499177
1.005364 1.456966
0.932524 1.133635
0.947122 1.436393
0.941774 1.503992
0.643664 1.313238
0.714180 0.950554
0.677091 1.259556
0.664485 1.144278
0.761538 2.084299
0.835739 2.581275
0.790749 1.675603
0.692771 1.745416
0.701444 1.531205
0.762252 1.383578
0.759704 1.636402
0.664626 1.187545
0.686334 1.347732
0.801419 2.207822
0.688771 1.457054
0.705417 1.859414
0.744504 1.438776
0.699503 1.156052
0.698158 1.689747
0.711291 1.625391
0.643074 1.153147
0.800266 1.277514
0.728152 1.395717
0.803083 1.259995
0.787113 1.215430
0.916979 1.419874
0.782396 0.998032
0.711361 1.076895
0.695068 0.915594
0.686156 0.953359
0.624420 0.925040
0.590808 1.209768
0.593431 1.050567
1.190680 2.042390
1.001268 1.236105
0.759495 1.221551
0.914241 1.151531
0.809570 1.731856
0.730221 1.313247
0.650667 1.333218
0.649546 1.258630
0.862619 0.810146
1.015047 1.271282
0.962057 1.098572
1.124584 1.541796
0.776951 1.225134
0.848166 1.584130
0.807096 1.988522
0.766992 1.492942
0.761985 2.086550
0.791722 1.701021
1.005431 1.228901
1.003879 1.086829
1.063395 1.267756
0.945296 1.198955
0.947283 0.918008
0.910599 1.186893
0.746518 1.400343
0.765447 0.967374
0.902047 1.916212
0.898586 1.157019
0.827543 0.842114
0.806988 0.982247
0.871179 1.161119
0.949182 1.143912
0.932945 0.753544
0.807870 0.884195
0.737998 0.656374
0.813925 1.082942
0.816008 0.645226
0.857581 0.935254
0.927088 0.922494
0.922740 0.656366
1.274794 1.337108
0.850503 0.990086
0.801014 0.715945
0.812788 0.860213
0.843090 0.714026
0.927153 0.827411
0.836052 0.827534
0.768047 0.553835
0.800954 0.799188
0.771276 0.539061
1.013572 1.223491
0.928672 0.896540
0.948951 1.625948
0.753827 1.106315
0.735034 0.814976
0.870148 1.261674
0.769766 1.507645
0.748802 1.519266
0.917714 1.038286
0.958807 0.968914
0.949898 0.968404
0.782866 0.700796
1.058546 1.997391
0.951598 1.504880
0.775901 1.538333
0.853826 1.551338
0.807635 0.982901
0.828960 0.898704
1.077664 1.237773
1.516554 2.120156
0.973756 1.449324
1.956895 3.944201
1.242491 2.299690
0.842892 1.665429
0.857463 1.325942
0.915555 0.953205
0.753130 1.028084
1.076111 1.149764
2.468958 4.130984
1.768884 2.363941
1.078886 1.401913
1.111112 1.911546
0.960935 1.486895
0.888675 0.767615
0.761473 0.577964
0.784748 1.066250
0.975462 0.464292
0.745752 0.656028
0.673585 0.473416
0.910379 1.059702
0.799040 0.529315
0.830004 0.481988
0.752397 0.861539
0.788313 0.481156
0.765065 1.208157
0.726308 1.242140
0.717113 0.697064
0.774458 1.046748
0.786423 1.134809
0.831439 1.136242
0.956000 1.127406
0.812051 0.783272
0.678003 0.934104
0.749981 1.381924
0.674332 0.781480
0.816485 1.249523
0.683600 1.217168
0.775676 1.108637
0.665393 1.204317
1.496720 2.141623
0.956880 1.549340
0.850705 1.312697
0.862438 2.058493
0.837599 1.322413
0.835255 1.766439
0.626115 0.630490
0.555371 0.896507
1.001200 1.503158
0.869301 1.331389
0.835815 0.947558
0.725004 1.085520
0.712916 1.221746
0.721763 0.845526
0.665706 1.057215
0.832147 1.169103
0.737301 0.695381
0.873056 1.453454
0.889579 1.634009
0.775007 1.289562
0.797282 1.148618
0.658932 0.970467
0.706707 0.794582
0.699766 1.131569
0.743368 0.925894
0.843357 1.205110
1.392282 1.578568
0.756436 1.101785
0.970211 1.863366
0.756045 1.011692
0.883612 1.062744
0.712749 0.974749
1.503349 1.377655
2.403067 2.858440
1.915432 2.421050
1.299302 2.270883
0.675387 1.089623
0.744399 0.890838
0.692884 0.826274
0.661294 1.129955
1.924727 2.471030
0.851711 1.105490
0.684652 0.726588
0.751209 1.130760
0.570629 0.550704
0.540937 0.838975
1.082201 1.371712
1.093317 1.310681
0.869830 1.008758
1.342632 2.214279
1.095767 1.470846
0.596827 0.673174
0.611028 0.781019
0.622280 0.851055
0.559009 0.515513
0.541994 0.711248
0.948877 1.575009
0.978568 1.379232
0.801430 1.228848
0.773556 1.020878
0.846552 1.290686
0.719436 1.111927
0.613857 0.716704
0.554850 0.669480
0.570155 0.850887
1.833504 1.934662
3.494692 3.062762
0.939018 0.862716
0.751086 1.037386
0.884112 0.429840
0.954637 1.222992
0.949440 1.191244
0.817387 1.459421
0.788820 1.299027
0.701059 1.012051
0.798867 1.294254
1.909693 2.541059
0.997407 0.911236
0.970882 1.228001
0.733375 0.657631
0.678444 0.940036
0.623231 0.709990
0.569480 0.792507
0.586470 0.614267
1.378071 1.627815
2.464261 3.856971
2.209138 3.716308
1.584442 2.968692
0.777500 0.960921
0.630940 0.751123
0.583927 0.716607
1.456768 1.843348
1.988601 3.181494
0.920857 1.205166
0.843057 0.540503
0.682857 0.752458
0.672161 0.849808
0.548444 0.560017
0.555156 0.779231
0.555011 0.709722
0.536529 0.688417
0.785101 0.871891
1.096159 1.619937
0.836528 0.622029
0.636860 0.353806
0.665514 0.847646
0.642388 0.841679
0.555426 0.721547
0.623444 0.839258
0.592943 0.832169
0.547901 0.799148
4.068212 4.023547
0.714166 0.945042
0.819925 0.686242
0.745548 0.537246
0.899733 1.194717
0.749180 0.680113
0.786672 1.283889
0.751575 1.096492
1.082394 1.270420
1.361023 1.430882
0.634304 0.723439
0.745690 0.881241
0.581935 0.393256
0.607330 0.762779
0.582997 0.651438
0.663476 1.287619
0.636780 1.037867
0.853447 0.815908
0.946885 1.019013
0.635991 0.524518
0.797260 0.913308
0.712133 0.955882
0.635038 0.695016
0.576811 0.654599
0.590651 0.711951
0.544325 0.910611
0.568348 0.703332
0.747764 0.728376
0.797596 0.959963
0.699296 0.511153
0.707267 0.672237
0.647286 0.699459
0.628660 0.843407
0.615773 0.889534
0.567117 0.789397
0.605355 0.943591
0.690381 0.973438
0.617930 0.648017
0.669391 0.764360
0.662445 1.237711
0.617912 0.983239
0.597743 1.022193
0.610144 0.885520
0.879529 1.776292
0.934608 1.298773
0.873899 1.259788
0.720664 1.038016
0.671492 1.025476
0.847824 0.628538
0.780201 0.904866
0.687176 1.016278
0.814321 1.137285
0.709620 1.616090
0.802336 1.266638
0.814414 0.868326
0.619466 0.683392
0.557063 0.787125
0.549203 0.870717
0.573686 0.682994
0.539944 0.794387
0.576380 1.188955
0.653034 1.289486
0.628639 1.357967
0.664434 0.766353
0.678705 0.723413
0.647996 0.894787
0.700976 0.983468
0.618388 0.904155
0.700372 1.182744
0.574610 0.896093
0.632054 1.271007
0.767606 0.536011
0.669885 0.704801
0.697757 0.986282
0.835585 1.728127
0.647110 1.081042
0.588664 1.057725
0.554963 0.900634
0.708409 1.096481
0.720450 1.063627
0.698001 0.688281
0.762268 0.871393
0.788884 1.488518
0.694859 1.155566
0.681961 1.301785
0.609224 1.093173
0.952518 1.305780
0.862374 1.319203
0.736961 0.933947
0.674035 0.593288
0.736821 0.836555
0.841371 1.832091
0.724965 1.386640
0.857775 1.068583
0.701260 1.078598
0.813836 1.655406
0.810872 1.155899
0.689435 1.072328
0.688258 0.843532
0.804042 1.379669
0.653292 0.648153
0.723383 2.392500
0.871409 3.340312
0.983491 2.628026
0.643254 0.693134
0.654130 0.772994
0.672371 1.112024
0.754310 1.134746
0.660259 1.211506
0.745736 1.364744
0.752830 1.729398
0.664604 1.299385
0.673337 0.897307
0.682153 0.549463
0.851600 1.701816
0.698838 0.700748
0.878518 1.297797
0.860389 1.924147
0.820479 1.424730
0.768025 0.903401
0.694395 1.301831
0.600316 1.061889
0.691856 1.104685
0.755168 1.258480
0.789993 1.714840
0.791450 0.860557
0.732953 0.885639
0.743350 0.904835
0.786108 1.243693
0.702538 0.806760
0.740490 1.100213
0.735802 1.066868
0.803568 0.777946
0.736698 0.734066
0.777797 0.877030
0.767971 1.029474
0.791281 1.687934
0.817719 0.948786
0.993670 2.739089
0.626013 0.879199
0.657760 1.134844
0.769009 0.950376
0.762930 1.035064
0.804670 1.528651
0.833975 2.385712
0.717870 0.915862
0.633785 1.045150
0.768345 0.835305
0.971975 1.235080
0.745312 1.013390
0.850834 1.262155
0.972066 2.061020
0.779283 0.790419
0.687020 1.372562
0.621509 1.302114
0.719812 1.023022
0.771097 0.988055
0.968154 1.845053
1.032374 1.391165
0.684150 0.490897
0.666036 0.933395
0.707342 0.877647
0.710137 1.427704
0.765325 1.258131
0.750326 2.462532
0.673760 1.078272
0.811591 1.745084
0.788619 2.037991
0.706594 0.764214
0.856267 1.133293
0.798473 1.212052
0.756795 1.068900
0.700485 1.395619
0.644497 0.822291
0.743740 0.779235
0.810199 0.783479
1.072568 0.481930
1.062793 0.774057
0.858621 0.771999
0.747466 1.063163
0.834298 1.521294
0.926170 2.768920
0.690950 0.784182
0.775209 1.064588
0.712126 1.452134
0.808326 0.600364
0.744207 1.049663
0.638017 0.603481
0.678105 1.261299
0.837873 1.460568
0.647810 0.685461
0.752372 1.054068
0.881112 1.114217
0.782202 1.394377
0.649240 0.779354
0.707060 1.032776
0.661618 0.941330
0.686067 0.666785
0.824758 1.998753
0.903021 2.990679
0.830191 1.820303
0.829341 1.169896
0.624500 0.928768
0.656670 0.901257
0.681870 0.871504
0.659482 0.755647
0.678095 0.781175
0.658399 0.740051
0.632198 1.256172
0.595757 0.681628
0.654403 1.209330
0.808430 0.900436
0.756233 1.609170
0.658454 0.640633
0.696756 0.481674
0.638264 0.763766
0.874426 0.750824
0.704480 0.570092
0.778248 0.771930
0.709074 0.817073
0.740552 1.170230
0.746138 0.610100
0.629753 0.414478
0.631976 0.549575
0.842279 0.649196
0.661135 0.770578
0.632908 0.451545
0.645748 0.860406
0.611855 0.670832
0.621619 1.253185
0.672222 1.035187
0.647411 0.819775
0.664122 0.774788
0.756308 0.643521
0.652909 0.576511
0.681647 0.611881
0.665689 0.680081
0.657757 0.952316
0.651722 0.919914
0.687131 1.045177
0.772166 1.637832
0.633358 0.565330
0.655664 1.134648
0.620446 0.591881
0.627731 0.773627
0.649449 0.973612
0.781246 1.939611
0.781314 1.134869
0.725281 1.322723
0.646893 0.818971
0.618962 0.573991
0.659408 0.821375
0.602185 1.011614
0.787086 1.596310
1.175932 2.012504
1.066837 1.380294
0.788494 0.919258
0.633336 0.805415
0.648411 0.543651
0.644899 0.532927
0.630181 0.347898
0.683840 0.699681
0.627699 0.827455
0.733583 0.810038
0.714851 0.842626
0.698820 0.754713
0.693656 0.560304
0.693162 0.477731
0.637477 0.532285
0.653992 0.690373
0.609570 0.606880
0.610136 0.945613
0.598816 0.498697
0.644652 1.067580
0.660057 0.941702
0.690248 0.702998
0.666576 0.650712
0.649188 0.488526
0.619012 0.519364
0.644104 0.652808
0.607980 0.762285
0.577104 0.658264
0.612913 0.747516
0.609640 0.777476
0.641934 0.959491
0.634592 0.995037
0.658768 1.047464
0.713004 0.828824
0.622780 0.676202
0.607807 0.748135
0.663219 1.533426
0.603391 0.634382
0.846970 1.441430
0.745354 1.183241
0.896586 1.443401
0.816278 1.259478
0.712270 0.415653
0.752547 0.599279
0.630671 0.680856
0.973618 1.636519
1.267027 3.175891
1.195236 1.548865
0.877432 1.148394
0.693250 0.794436
0.752115 0.784588
0.658210 0.682842
0.633187 0.894977
0.653078 1.194239
0.717456 1.080790
0.857160 0.726811
0.815739 1.330863
0.713970 0.697847
0.764453 1.016387
0.758570 1.201730
0.674386 0.940523
0.735272 0.892941
0.590563 0.735961
0.671336 1.388500
0.729083 1.017212
0.649075 1.337102
0.720512 0.864897
0.674043 1.071479
0.750960 0.540626
0.830359 1.452990
0.570588 1.075437
0.666048 1.372626
0.741672 0.669746
0.705121 1.187285
0.767118 1.017772
0.768438 0.748850
0.671249 1.287314
0.720544 1.160401
0.677821 1.370540
0.738394 1.800198
0.717233 1.206383
0.762963 0.899232
0.850345 0.776207
0.780013 1.013800
0.936616 1.249470
0.992299 2.069150
0.690995 1.350939
0.822063 1.355261
0.687328 1.221102
0.753651 1.135729
0.790146 0.772280
0.696986 0.713615
0.721935 1.112521
0.688805 0.943335
0.672175 1.369474
0.666762 0.827519
0.901210 2.158879
0.658152 1.002701
0.931768 1.751336
0.795878 2.023036
1.022550 0.878533
0.761495 1.176300
0.697900 0.719936
0.661084 0.837049
0.694465 0.693878
0.800050 1.070739
0.788296 1.185597
0.809231 1.291673
1.187082 1.700548
0.705346 0.769404
0.659726 1.040717
0.689319 0.521644
0.703418 1.112648
0.735996 1.119626
0.765970 0.950893
0.819615 1.008429
0.823788 0.570308
0.700511 0.863365
0.708192 1.188126
0.691974 0.556173
0.588728 0.936212
0.733356 1.192359
0.743894 1.164578
0.738030 0.841421
0.744041 1.243643
0.800351 1.277989
1.006654 0.942543
0.648708 0.904686
0.743377 0.766065
0.592620 0.877400
0.632919 0.828373
0.629232 0.628383
0.774588 0.985156
0.883890 1.364234
0.747034 0.998519
0.980408 1.137958
0.952658 0.948824
0.732787 0.991195
0.708835 0.826804
0.852941 1.140730
0.745792 1.023722
0.799623 1.199826
0.851730 1.222098
0.778879 0.968559
1.116153 2.315221
1.839449 2.242202
0.753510 1.227602
0.830520 1.356149
0.840896 0.859012
0.835875 1.169493
0.938506 1.360032
0.730010 1.157692
0.935813 1.768718
0.905004 0.951047
0.963846 1.482249
0.772260 0.927417
0.731514 1.097733
0.752090 0.882617
1.081279 1.951239
0.937160 1.908449
0.911657 1.555343
1.054853 0.839237
1.061240 0.635515
0.834747 0.707159
0.780862 1.123102
0.867595 1.516788
0.773454 1.156458
0.913231 2.188792
0.712650 1.245044
0.975918 1.014322
1.015296 1.520086
1.137478 0.556684
1.064457 0.826026
1.031616 1.618237
0.905663 1.281341
0.729004 1.083796
1.047589 2.039817
0.851413 1.718203
0.694174 0.689974
0.818326 1.059778
0.649810 0.867436
0.980148 1.236784
0.918831 0.796859
0.816212 0.761558
0.721268 1.019031
0.799316 0.793047
0.867570 1.055930
0.897534 1.589954
1.305164 2.226749
1.593042 3.394914
1.303285 2.313307
0.743892 0.550884
0.780278 1.110126
0.758519 0.783469
0.775161 1.079049
0.748804 0.755466
1.583355 2.502719
0.976903 1.079630
1.499325 2.936714
4.394921 11.293507
0.882394 0.872663
1.374660 1.755222
0.810343 1.490887
0.807827 1.426494
0.866371 1.570941
1.575577 3.635690
1.469228 2.898846
2.629959 6.168720
0.924344 1.274414
0.839949 1.209766
1.113021 0.955878
1.165358 1.180732
0.855637 1.299723
1.542346 2.821550
1.223398 2.893955
0.844717 0.902856
0.799218 0.747263
0.994512 1.111062
1.364691 1.319335
1.019316 1.175937
1.413288 1.311386
0.899149 1.614510
0.947219 1.221714
1.114168 2.047438
0.781873 1.711021
0.905243 1.705929
0.725742 1.253875
1.069941 1.446741
1.049060 1.341916
1.029390 1.583448
1.290381 1.928542
1.390506 2.274890
1.763696 3.540466
1.673024 3.430486
1.078892 1.857184
0.884480 1.044952
1.110449 1.406813
0.886683 1.002853
1.149820 1.828176
1.851759 3.268638
4.549930 11.586075
3.255495 8.118420
3.108405 7.271218
0.714796 0.545527
0.828690 1.038533
0.766194 1.247984
0.698753 0.731981
1.077110 1.446772
1.027649 1.303263
1.036005 1.536408
2.749459 6.221059
1.114474 1.743213
0.877400 1.383575
1.446454 1.384900
0.776782 1.248995
1.003874 1.041011
1.049183 1.199320
1.191550 1.860748
1.464830 2.174520
0.972802 1.270918
0.896911 1.260734
0.897622 1.223000
1.744504 1.667267
1.139546 0.896792
1.252506 1.913237
1.315644 1.686874
1.370151 2.029519
0.981935 1.387942
1.104056 1.465962
1.023631 1.707822
1.823318 2.659044
1.132381 0.793501
1.191361 1.014285
1.262940 1.388643
1.427130 2.235041
1.714934 3.300491
2.208602 4.394564
1.157159 1.661006
0.782051 0.741111
0.914962 0.829004
0.949756 0.804819
0.800781 1.023783
1.322858 1.953337
0.927848 1.013122
1.424975 2.486418
1.258254 1.940115
0.987787 0.921187
0.783753 0.592864
0.830984 0.957369
0.709928 0.866630
0.820470 0.512754
1.223266 2.106742
1.157217 1.622974
0.992339 1.482202
1.080236 1.499424
0.829792 0.952024
0.939954 0.783115
0.929675 0.997394
0.943334 1.176060
1.018308 1.571526
2.320946 4.588238
1.338795 2.010132
0.970013 1.443601
1.127674 0.810690
1.143024 0.858911
0.955181 0.703631
1.070434 0.904846
1.031135 1.077185
0.992165 1.705269
0.927602 1.156694
0.911774 1.302553
0.930578 1.532641
1.121622 1.075660
1.117789 1.363487
0.997155 0.907274
0.989516 0.914317
1.009427 1.300566
1.128242 2.037538
0.843592 1.667150
0.911356 1.677010
0.949425 0.829210
1.969025 2.081014
1.031159 1.017125
1.007834 0.744980
1.023315 1.064527
1.170486 1.221329
0.929622 0.834123
0.861650 0.749529
0.979434 0.856638
0.947802 1.096978
1.422244 1.416065
0.748955 0.640514
0.791176 0.613896
0.826954 0.966179
0.988553 1.419514
0.985282 0.832966
0.863029 1.318155
0.919360 0.825491
0.855837 0.840444
0.749436 0.802482
0.937281 1.079894
0.810387 1.064146
1.171151 2.089935
0.874713 1.210906
0.982268 1.188266
0.976940 1.148244
0.818541 0.803506
0.952369 1.134965
0.826280 0.955923
0.848714 0.663852
1.021295 1.305590
0.867371 1.352014
1.362081 2.343594
2.073958 4.006070
0.968536 1.295709
0.929359 0.834892
0.902090 1.187123
0.794698 0.951077
0.790072 1.167823
0.771059 1.227883
1.627244 2.434551
1.048121 0.963991
0.988812 1.358314
0.867214 0.765466
0.860904 0.706883
0.829609 0.540114
0.949320 1.296839
0.960097 1.008387
0.712410 1.163412
0.856694 0.921197
0.959730 0.962114
0.890977 1.013063
0.985566 0.832839
0.953714 0.862775
0.859648 0.957901
0.854883 0.941716
0.825076 1.163102
0.735910 0.675175
0.795220 0.587178
0.834563 0.477022
0.803325 0.794791
0.813380 0.816820
0.845339 1.038807
0.808317 0.720758
0.810546 1.097998
0.860214 0.869914
1.190676 1.089404
0.891787 0.651503
0.803318 1.106675
0.770042 0.967210
0.867771 0.762966
0.753487 0.631174
0.791319 0.789471
0.764417 0.959645
0.853754 1.095399
0.774528 0.727207
1.242049 0.980500
1.172229 1.207677
1.044212 1.082232
1.081483 1.344157
0.884253 0.883620
0.989489 0.806293
0.776299 0.659937
0.709251 0.721477
0.738339 0.677243
0.808987 0.800733
1.122132 1.236534
1.228733 1.392158
1.116757 1.261542
1.246357 2.317514
0.967730 1.328008
0.795064 1.034647
0.748582 0.831367
0.735728 0.777455
0.749150 0.976132
0.737710 0.908806
0.897511 0.866133
0.915082 0.707404
0.912302 1.030481
0.833688 0.771660
0.812049 1.036537
0.740097 0.734176
0.764595 0.946184
0.680708 0.856117
0.661510 1.060360
0.805296 0.816019
0.842213 1.000328
0.854233 0.876714
0.852152 0.516893
0.802240 0.410091
0.806683 0.965389
0.730043 0.786623
0.731414 1.070294
0.646651 1.115756
0.640968 1.263147
0.771884 1.023792
0.778335 0.601759
0.819382 1.063262
0.738938 1.035801
0.799785 0.932397
0.722900 1.172595
0.796240 1.251437
0.634868 1.019766
0.604901 1.184720
1.518381 2.491306
0.917817 1.714081
1.316116 3.118556
0.935157 1.959900
1.214910 1.459550
0.834740 1.037514
1.063915 1.672343
0.734920 0.590801
0.675678 0.697252
0.833475 0.968881
0.647331 0.712932
0.676110 0.875058
0.821205 0.706944
0.920285 1.545684
0.932529 1.095641
0.823822 0.609888
0.865113 0.771006
0.921436 1.607549
0.945947 1.207192
1.010842 0.906199
0.845616 0.688901
1.016294 2.353542
0.907420 1.776130
0.846274 0.628781
0.788630 1.000738
0.822813 0.850280
0.697701 1.030344
1.098993 0.829729
0.927276 0.877539
1.042377 2.002257
0.906933 0.898092
0.929567 1.470981
0.832357 1.384956
0.799923 1.146418
0.656610 1.160817
0.903369 0.743472
0.950710 0.672979
0.953432 1.516980
0.989208 1.066007
1.017887 0.814674
1.052494 0.687141
0.766020 1.261139
0.746451 0.886394
0.809595 0.916368
0.852061 1.243315
0.897252 1.499902
0.927342 1.691220
0.879837 1.078467
0.761872 1.116561
0.830604 1.085692
0.588584 0.687258
0.631814 1.207137
0.637009 1.368523
0.848167 1.298184
1.074863 1.860520
0.926285 1.613272
0.770426 1.203238
1.310769 1.684822
0.790343 1.142729
1.446794 1.978855
0.606168 0.870179
0.978632 0.976497
0.911251 0.914528
0.797867 1.606065
0.762110 1.123826
1.043051 1.516073
1.105093 1.956901
0.677578 1.278429
1.036049 1.108258
1.287213 0.664286
0.857903 1.338657
0.977520 0.828031
0.801854 1.065563
0.786158 0.903087
0.814291 0.989515
0.935302 1.520439
0.843313 1.821321
1.096418 0.370158
1.375561 0.914542
2.177380 1.283663
1.048365 0.908322
0.920027 0.855118
0.855856 0.610498
0.876978 0.980950
0.756384 1.204577
0.792484 1.374139
0.763514 0.662238
0.716991 0.827858
0.688067 0.606218
0.658730 0.915761
0.666627 0.827496
0.696380 0.798767
0.609799 0.890204
0.532314 0.878835
0.533720 0.673680
0.821506 0.878822
0.767394 0.892849
0.776656 1.416772
0.700886 0.974622
0.867420 0.862613
0.681021 0.867961
0.658815 1.348034
0.882875 1.239359
0.618528 1.172729
0.863249 0.976213
0.863802 0.879084
0.921256 0.926161
0.924329 1.166930
0.822291 0.890089
0.726300 0.985078
0.650373 0.773563
0.641611 1.004899
0.608191 0.942612
0.827012 0.825797
0.729295 0.822896
1.006318 0.968400
1.149441 1.103207
1.276908 0.905672
0.765623 0.534498
0.771048 0.762769
0.703354 0.646253
0.757797 0.873694
0.751692 0.809104
1.053282 1.300202
0.922557 0.929813
1.432167 1.030198
1.141815 0.794752
0.845389 0.830401
0.881123 0.528091
0.817915 0.992935
0.833388 0.719291
0.834100 1.014177
0.806058 0.726899
0.622865 0.625950
0.703141 0.563399
0.654005 0.782656
0.578452 0.762546
0.589116 0.363368
0.608473 0.599686
0.604337 0.982781
0.583642 1.051193
0.587461 0.758244
0.537687 0.988743
0.650903 0.995259
0.597216 0.739754
0.585688 1.041952
0.585384 1.148064
0.632871 0.829911
0.625814 0.733142
0.601282 1.104831
0.785505 0.960478
0.746521 0.707040
0.721165 0.822967
0.741345 0.579950
0.748691 0.584352
0.660069 0.886352
0.730107 0.666813
0.695483 0.860307
0.686713 0.937596
1.105441 1.321058
0.919629 1.316195
0.866199 0.805515
0.785058 0.392062
0.783172 0.783804
0.921323 0.624463
0.729315 0.835833
0.818693 0.705637
0.888975 0.778876
0.861115 0.621583
0.909425 0.587396
0.898548 0.521672
0.743375 0.346182
0.744315 0.914920
0.840421 0.930612
0.922392 0.641441
0.568778 0.870581
0.684028 0.776627
0.674536 0.625223
0.632904 0.770221
0.637845 1.047720
0.652304 0.984566
0.645326 1.086484
0.609346 1.062959
0.643088 0.772644
0.654740 0.710456
0.621822 0.725166
0.667909 0.748892
0.637823 0.553106
0.669161 0.886474
0.668535 0.737491
0.679686 1.019244
0.871661 1.342168
0.797771 0.683513
0.780487 0.884477
0.699758 0.979403
0.738978 0.782860
0.706568 0.764156
0.730639 0.686373
0.752003 0.546557
0.786656 1.077861
0.788827 0.840560
0.764580 0.485683
0.796012 0.771762
0.769303 0.572613
0.784017 0.386524
0.779602 0.625680
0.756700 0.708541
0.762320 0.462595
0.854713 0.791155
0.920169 0.983097
0.843043 0.819527
0.773576 0.482231
0.767906 0.592369
0.823493 0.834439
0.890312 1.196848
0.829559 0.866552
0.875511 0.988089
0.905970 1.034207
1.053479 0.676138
0.728505 1.296076
0.715840 1.076958
0.694764 0.783965
0.674849 0.668860
0.737650 1.086075
0.668191 1.298991
0.739016 1.075062
0.667414 1.202564
0.716145 0.786483
0.703215 0.998866
0.760385 1.012710
0.631627 0.752461
0.714623 0.789675
0.991956 1.384781
0.755604 1.235300
0.748913 0.910317
0.746034 1.241627
0.790579 0.824016
0.799826 0.872909
0.882690 1.489889
0.732607 0.796744
0.748844 1.132229
0.770606 0.850773
0.783841 1.078163
0.852504 0.708922
0.886151 0.452229
0.943950 0.931881
0.795276 1.018303
0.794267 1.515240
0.789735 0.920956
0.715785 0.624536
0.868559 0.705541
0.779373 1.128956
0.934873 0.935771
0.931191 0.910230
0.964060 0.888393
0.759507 0.813494
0.789148 0.942953
0.796366 1.119413
0.755066 1.188271
0.854680 0.829737
0.936342 1.304977
0.730959 1.206902
0.677928 1.067003
0.675913 1.019052
0.735280 1.082893
0.708525 1.004498
0.806179 1.265696
0.817299 1.373055
0.750307 0.968252
0.797816 1.027216
0.686681 0.747213
0.688036 0.779499
0.719773 0.626375
0.759955 0.785031
0.889204 1.250800
1.132649 1.815535
0.750175 0.898277
0.866023 1.491386
0.760823 0.767560
0.759874 0.938557
0.738329 0.637276
0.745050 0.927220
0.712073 0.634204
0.862176 1.499675
0.746605 1.149604
0.859106 1.681593
0.765370 1.186541
0.691806 0.914952
0.829515 0.308406
0.860486 0.749309
0.807538 0.836444
0.911589 0.736944
0.793230 0.984774
0.766853 1.064918
0.716361 1.253410
0.735132 1.104420
0.694929 0.924588
0.883819 0.555290
0.853246 1.055106
0.762287 0.668718
0.768899 1.195273
0.793793 1.053055
0.714228 0.996277
0.736336 0.795616
0.700668 0.992146
0.681008 0.778901
0.672589 0.905902
0.618286 0.864486
0.629940 0.743841
0.685661 0.800685
0.944008 1.773266
0.820854 0.976909
0.781872 1.095636
0.691710 0.788154
0.657131 0.846530
0.670524 0.987960
0.613918 0.723369
0.768791 0.886829
0.910241 1.689930
0.867760 1.100504
0.789475 0.895969
0.727765 0.847919
0.793987 1.127291
0.754179 0.780221
0.699784 0.618047
0.765449 0.826100
0.739029 1.022024
0.760892 0.994765
0.688523 1.139878
0.734646 1.157328
0.727625 1.082485
0.722736 1.028681
0.848033 0.872182
0.875428 0.293988
0.831271 0.599449
0.821079 1.318770
0.721300 1.151954
0.848359 0.288932
0.855048 0.546076
0.862794 0.620366
0.829843 1.273203
0.723360 0.571947
0.736737 1.089924
0.751003 1.018709
0.751051 0.840339
0.587820 0.726067
0.630004 0.698558
0.627621 0.557307
0.620627 0.776738
0.632479 0.966759
0.563445 0.627055
0.679335 0.853226
0.737698 1.308477
0.692566 0.944425
0.620038 0.786756
0.570371 0.677156
0.661662 0.997000
0.620302 1.068768
0.790882 1.463754
0.706869 0.692068
0.655709 0.724905
0.664871 0.572227
0.655988 0.511097
0.724112 0.653679
0.675275 1.169599
0.650425 0.877644
0.631136 0.813465
0.694545 1.067141
0.692366 0.924764
0.736965 0.660103
0.856137 0.663041
0.743992 0.851481
0.681338 0.774673
0.715497 1.166670
0.703642 0.927677
0.621907 0.939962
0.639051 0.679267
0.609004 0.832807
0.800903 0.457773
0.718746 0.817651
0.727570 0.933712
0.731891 1.020249
0.655909 0.627630
0.663137 0.841661
0.655799 0.701617
0.624949 0.764936
0.639199 0.890874
0.828736 0.947050
0.636382 1.542823
0.866759 1.428286
0.919538 1.637711
0.753482 1.224423
0.788510 1.558437
0.737594 1.028375
0.814607 1.144804
0.651919 0.603332
0.722913 0.673180
0.641577 0.712640
0.618200 0.581956
0.576563 0.666317
0.610027 0.788028
0.850536 1.257217
0.845224 1.297159
0.831264 0.926109
0.666327 0.550102
0.662096 0.766141
0.653302 0.880960
0.619973 0.687547
0.798448 1.124754
0.718401 0.919427
0.748208 0.873834
0.740085 0.964454
0.736645 0.726275
0.784954 0.836343
0.663496 1.011429
0.700993 1.388331
0.829798 1.019212
0.650486 0.799429
0.719656 0.825299
0.657039 0.803351
0.692585 0.571467
1.042285 1.387688
0.632692 0.939267
0.687789 0.779866
0.674656 0.773498
0.676423 0.503018
0.729668 0.827381
0.679058 0.400629
0.642076 0.765297
0.824317 1.360608
0.732753 0.571769
0.785142 0.797132
0.742357 0.900375
1.871373 2.946671
2.474620 2.874298
0.921490 0.820998
0.613756 1.009147
0.610786 0.576029
1.255413 1.564430
1.661951 1.840773
2.049486 3.103294
0.988875 0.754310
1.052220 1.081362
0.668842 0.528450
0.735289 0.592105
0.667406 0.948704
0.832381 1.402579
1.866388 2.745578
1.168564 1.932214
0.810145 1.341771
0.968088 0.992310
0.771023 0.626431
0.706741 0.614550
0.729534 0.986796
0.764494 1.471155
0.909777 2.239333
0.815048 1.003861
0.880469 1.607750
0.707212 0.793888
0.711654 0.841161
1.179809 1.956570
0.631567 1.028501
0.608073 0.943890
0.677621 0.918612
0.683241 0.981275
0.717443 1.144095
0.850988 1.140344
0.694256 0.714448
0.624997 0.719451
0.858934 0.664879
0.781570 0.658676
0.982829 1.178815
0.774015 1.007230
1.325820 1.339755
0.745812 1.469924
0.624340 1.014433
0.678202 1.041714
0.892963 1.247948
0.800894 1.322434
0.695232 0.869931
0.712234 0.754990
0.699087 1.041681
0.810208 1.230996
0.797004 1.510647
0.661686 1.084072
0.680662 0.960685
0.726132 0.385758
0.707778 0.888300
0.636371 0.538778
0.711819 0.831237
0.796705 1.252203
1.211740 2.355030
1.083134 1.381486
1.028983 1.722727
0.747785 1.375671
0.806508 1.322779
0.655336 0.724029
0.617178 0.500159
0.611920 0.600018
0.699516 1.222265
0.609504 0.770579
0.786683 0.876522
0.868915 1.204680
0.756391 0.829040
0.616744 0.756039
0.654592 1.079963
0.543150 0.475382
0.784840 0.849614
0.692525 0.449823
0.706196 0.708198
0.723857 0.471921
0.671702 1.198390
0.626166 0.868597
0.624224 0.924767
0.611265 0.967569
0.599641 0.694534
0.630912 0.833138
0.707396 1.022474
0.772503 0.361968
0.778402 0.656463
0.773208 0.522414
0.743999 1.075446
0.713933 0.840918
0.734140 0.666308
0.669697 0.808749
0.626758 0.997590
0.626511 1.208407
0.708042 1.098198
0.735892 0.629904
0.692525 0.901748
0.672459 0.667871
0.645604 0.841296
0.705608 0.624335
0.678693 1.024014
0.784696 0.721077
0.675244 0.471715
0.627461 0.577249
0.566740 0.577745
0.819128 0.989167
0.623282 0.872082
0.667127 0.650440
0.763878 0.961363
0.634557 0.989464
0.696183 0.530261
0.615719 0.448034
0.514239 0.589394
0.558621 0.642453
0.587873 0.697582
0.574158 0.548286
0.640878 0.407619
1.053284 1.294567
0.800704 1.012951
0.721721 1.397639
0.733754 1.151778
0.811539 0.873295
0.753507 1.095493
0.746224 1.000798
0.752807 1.406762
0.638692 1.130520
1.151247 1.260143
0.749711 1.101300
0.697981 0.934025
0.703473 1.322011
0.664319 1.226005
0.625146 0.938353
0.672489 1.461027
0.652365 1.274554
0.825723 0.534081
0.880032 0.782207
0.783751 0.600476
0.824029 0.656577
0.723412 0.595856
0.701158 0.782952
0.677627 0.960043
0.689315 0.781616
0.641144 0.841259
0.633410 0.931606
0.741893 0.591049
0.653222 0.527485
0.712153 0.749961
0.641631 0.951970
0.607227 0.668619
0.659895 0.701247
0.614042 0.993851
0.645110 0.784665
0.645047 0.502971
0.610632 0.828394
0.746679 0.686065
0.691482 0.778054
0.647662 1.010607
0.718590 1.351596
0.619700 0.753732
0.576782 0.944443
0.941862 0.799003
2.254569 2.911650
4.201599 6.175571
1.129961 1.288755
1.364174 1.624859
1.408243 1.407236
0.920644 1.515951
0.952925 1.266608
1.130557 2.444215
0.754868 1.416452
1.719548 3.055062
1.301442 1.362814
0.899128 0.836134
0.614544 1.476203
0.872223 1.092819
0.726964 0.800655
0.829797 1.625299
0.732854 1.421138
0.632378 1.313083
1.147747 0.981106
0.796964 0.543483
0.820849 0.766747
0.766085 0.920411
0.728502 0.709057
0.720665 0.692242
0.682151 1.166183
0.632715 1.327044
0.604424 0.583486
0.745911 0.521690
0.635410 1.124212
0.652123 0.674762
0.660086 1.151627
0.667781 0.938414
0.679099 0.890330
0.616136 0.896999
0.583666 1.325722
0.599617 1.184368
0.750670 0.951705
0.635829 1.357177
0.641633 1.051383
0.652206 1.007810
0.666567 0.987534
0.640070 0.863359
0.616246 1.068099
0.627737 1.271688
1.647784 1.850999
1.816085 1.803801
1.351184 1.271183
1.286130 0.935616
1.086083 0.957326
1.024340 1.335978
0.919546 1.145384
1.072840 2.205388
1.879568 1.726839
1.157356 1.457778
0.986696 1.217964
1.131426 0.914578
1.003507 1.093642
0.796511 1.043162
0.780310 1.435240
0.735630 1.641455
0.693773 1.424534
0.835307 0.962611
0.805124 1.037633
0.737427 0.946945
0.768449 1.202093
0.712991 1.073094
0.679463 1.335319
0.631377 1.063692
0.601153 1.616553
0.632531 1.209690
0.692494 1.097913
0.639061 1.070444
0.704552 0.666397
0.701133 0.785839
0.648017 0.880620
0.600384 1.516064
0.600147 1.527034
0.660193 1.475215
0.662241 0.805729
0.641636 1.000920
0.731938 0.725760
0.798545 1.709006
0.607743 1.007625
0.896170 1.703329
0.640118 1.151877
1.043457 0.952116
1.070988 0.716315
0.927462 0.591312
0.947867 1.127109
0.985365 1.264433
1.043783 1.439986
0.983254 1.748295
0.784655 1.524733
0.933688 0.988901
1.393598 1.598684
0.964407 0.745345
1.094201 0.550159
0.946134 1.222839
0.781877 1.011013
0.815230 1.024541
0.887532 1.435204
0.779700 1.080478
0.692689 1.444403
0.793318 1.255406
0.699843 0.983805
0.794754 0.824360
0.737665 1.411301
0.779884 1.107536
0.752976 0.829386
0.701480 1.034841
0.756242 1.079929
0.706223 0.976293
0.669096 1.449457
0.589719 1.460727
0.717812 1.266365
0.739048 0.846666
0.700808 1.118416
0.675316 1.092868
0.642708 1.405360
0.615006 0.990126
0.656522 1.282921
0.654768 1.015443
0.658136 1.265180
0.685555 1.051496
0.668405 1.125020
0.667283 1.208375
0.646994 0.922170
0.687827 1.512877
0.614724 1.118619
0.595843 1.431005
1.159426 0.673577
0.841100 0.860658
0.701806 0.660306
0.860488 0.827112
0.840290 1.002368
0.752691 1.352168
1.108174 1.241974
0.969311 1.032496
0.760593 1.427169
0.817690 0.899317
0.787333 0.466396
0.790741 0.849441
0.662466 0.909022
0.742637 0.993458
0.836276 0.929524
0.840779 1.687237
0.857084 1.084650
0.958919 1.409045
0.766547 1.332107
0.698657 1.187800
0.616523 1.748067
0.667609 1.998092
0.679269 1.325418
0.810501 0.790961
0.704068 1.258033
0.709843 1.037854
0.739653 1.390413
0.635564 1.070711
0.665178 1.564541
0.600928 1.619511
0.588904 1.830128
0.559834 1.214223
0.572728 1.511780
0.596763 1.373956
0.760852 1.395757
0.681329 1.016003
0.733941 1.163670
0.668313 1.139913
0.626704 1.064010
0.658288 0.841639
0.616607 1.066717
0.942085 1.058092
1.064764 1.083221
0.773937 0.493026
0.795718 0.725305
0.831580 1.070840
0.727271 0.792736
0.880868 0.905210
0.920736 0.858313
0.811813 0.868388
0.909925 0.557560
1.001861 0.759847
0.771267 0.774623
0.748069 0.807113
0.717597 0.831882
0.784402 0.829523
0.684306 1.105742
0.904050 1.151240
0.911355 0.940098
0.804655 1.039155
0.808426 1.086931
0.727107 1.189881
0.720260 0.984392
0.634461 1.401374
0.616111 1.306081
0.860171 1.193129
0.853297 0.911638
0.793565 0.722581
0.761451 1.010256
0.752296 0.598444
0.698277 0.938391
0.664485 1.609748
0.747630 0.876320
0.764196 1.434547
0.743088 1.277377
0.767824 1.066222
0.670874 0.975709
0.701453 0.742895
0.665414 1.200760
0.700092 0.681157
0.789836 1.397662
0.682601 1.746090
0.753717 1.041198
0.835017 0.736559
0.830290 0.581386
0.981134 1.001679
0.867413 1.065093
0.982686 0.993767
0.763502 1.129194
0.730185 1.064220
0.600173 1.067158
0.864335 0.947492
0.822598 0.855592
0.959405 0.605423
1.036555 0.486179
0.669624 0.847385
0.743014 0.464642
0.826838 1.010882
0.712773 0.911385
0.757822 0.933680
0.597173 0.677640
0.641946 0.458063
0.700389 0.652453
0.661550 0.494102
0.717433 0.668852
0.714475 0.920017
0.898276 1.115279
0.754502 1.463987
0.652920 0.724046
0.655689 0.818165
0.689570 0.485551
0.653576 0.730347
0.746238 0.517507
0.755525 0.878823
0.691737 1.292423
0.737403 0.818429
0.730207 0.933546
0.788833 1.088711
0.711125 0.843981
0.703124 1.011351
0.661782 1.166383
0.718996 1.416596
0.627907 1.302357
0.604094 1.254491
1.053344 0.960803
0.998063 0.907506
1.390935 0.820075
1.952067 1.154375
1.643778 1.023922
0.760945 0.551342
0.760150 0.744303
0.900726 0.908024
0.699418 1.121139
0.787021 0.645820
0.887831 1.329798
1.061566 0.869984
1.196050 0.807039
2.053760 0.857906
2.392963 1.584493
1.044728 0.980374
0.916331 1.043323
0.990145 1.202280
0.950562 0.962898
0.909999 1.187561
0.866562 1.002338
0.983105 0.653555
1.024866 0.686914
1.120734 1.166193
0.991213 1.062131
0.834787 0.882366
0.879827 0.829041
0.901720 1.004276
0.724866 0.700911
1.035178 1.073644
0.891288 0.899476
0.923482 0.581802
0.839996 0.808726
0.733283 1.312620
0.748799 1.555767
0.735844 0.806111
0.846342 1.218274
0.825051 0.531371
0.961216 0.734730
0.851430 1.094898
0.739601 1.093746
0.739816 0.951487
0.692034 1.466968
0.664971 1.464565
1.395648 1.372940
3.093541 2.333409
1.092563 0.689137
1.123102 1.055535
0.965162 0.787421
0.783164 0.690934
0.918678 1.035101
1.131151 1.148534
0.828388 0.738402
1.559441 1.804346
1.296950 1.353690
1.361599 1.287735
2.322883 1.921152
1.340546 1.645357
2.643923 1.906110
1.090699 1.158533
0.881630 0.969152
1.151998 1.124633
0.882147 1.280205
1.410149 1.463885
1.555596 0.886963
1.737212 1.713991
1.185543 1.150064
1.701229 2.146468
1.482176 1.679268
1.011732 1.009155
1.375237 0.959133
1.588781 1.092080
1.832798 1.774097
1.115106 0.866321
0.898154 1.080232
0.805486 0.697161
0.864987 1.011091
0.883677 1.131358
1.041736 1.044297
0.965745 0.816661
0.851294 0.627039
0.938247 0.437436
0.734210 0.680359
0.678813 1.044788
0.912735 1.537670
0.792851 1.432149
0.888185 1.583988
0.825679 0.758437
2.135488 1.317569
1.561616 1.092070
1.035188 0.849903
0.898985 0.763414
0.795071 0.608612
0.864165 0.688406
0.854064 0.726143
0.946768 0.730246
1.052206 0.642829
1.070249 1.022117
0.984223 0.484320
1.006220 0.858532
1.131435 0.599698
1.019320 0.476534
1.371392 0.926182
0.815906 0.812445
0.925049 0.699906
0.913759 0.943502
1.074346 0.930413
1.137349 0.875626
0.983482 0.640246
0.978927 0.899374
0.909720 0.892891
0.862716 0.841851
0.954354 0.883658
0.909600 0.808173
0.883709 1.011547
0.877626 1.104730
1.413213 0.861206
1.504289 1.383933
2.810630 3.372888
1.166720 1.670431
1.606118 2.213938
0.940984 1.081249
1.123304 1.357071
0.989036 1.415714
0.943512 1.148236
1.173164 1.092252
1.888365 1.802755
1.463231 1.084830
1.143696 1.293756
1.161584 1.535922
0.975312 1.113038
0.841770 0.706256
0.957800 1.413227
1.052891 1.310248
0.988601 0.585710
0.849405 0.702046
1.057351 0.858181
0.819018 0.463665
0.776174 0.999720
0.847615 0.634289
0.877865 0.931861
0.863452 0.302789
0.883551 0.687578
0.974118 0.690699
0.932954 0.605345
0.903650 1.041103
0.952149 0.947883
0.839407 0.543447
0.829617 0.689193
1.163465 0.813540
1.385994 1.368759
0.841904 0.507098
0.950764 0.784372
0.930103 1.021524
0.869019 0.987750
1.623143 1.020239
0.819255 0.714127
1.662906 1.132984
3.926815 4.986282
0.957198 1.100773
3.207763 3.602613
2.244740 2.274814
0.883897 1.035589
1.045710 1.392643
0.844272 0.614772
0.813265 0.834076
1.202925 1.306459
1.003727 0.910264
1.552853 1.727117
1.248655 1.013862
0.915303 1.081749
0.783623 0.749083
0.868645 0.861897
0.904385 0.766812
0.815307 0.829253
0.796591 0.821284
0.818252 0.703402
1.178513 1.266442
0.881660 0.879846
0.895952 0.649472
0.743637 0.825434
0.733562 0.738827
0.855174 0.829351
0.971338 0.976518
0.847966 0.748917
0.917387 0.699249
0.939311 0.913613
0.873730 0.859599
0.771816 0.615788
1.077567 0.923479
1.012455 0.632498
1.007404 0.785178
1.613414 1.248148
1.039196 0.650134
0.953779 0.675390
0.973541 0.859292
0.968000 0.807087
0.846924 0.803105
1.234592 0.888713
1.023894 0.867707
2.581604 2.993105
1.581375 1.462621
0.984679 0.723497
0.957456 0.722465
0.762907 0.825242
0.998654 0.973299
0.774708 0.770056
1.440302 1.595720
1.613725 1.314752
1.110218 0.645351
1.209651 0.804312
0.729504 1.251850
0.857080 0.798787
0.930176 1.208075
0.959828 0.908244
0.855632 0.613162
0.920827 1.060768
0.992786 0.992356
0.768683 0.513340
0.960340 1.502326
0.929047 1.135648
0.902791 0.936056
0.953698 0.993971
0.940531 0.747843
1.012644 0.650244
2.420986 3.602801
2.789751 3.031321
0.839361 0.672076
0.915963 0.915317
1.034065 1.007487
1.000893 0.785082
1.051129 0.797571
1.343998 1.079435
1.971743 1.912623
0.760068 0.802373
0.725965 0.748475
0.990487 0.662401
1.023571 0.637748
0.907181 0.599945
1.086012 0.917253
1.449668 0.894482
1.267851 0.834305
0.978101 1.181321
0.802779 1.123105
0.768103 1.582650
1.201653 0.994928
1.019987 1.122751
1.038615 0.691431
0.984086 1.072345
0.901062 1.209945
0.831142 1.352986
0.759599 1.183693
0.826980 0.626483
0.839279 1.121376
0.885479 1.458783
0.884521 0.933804
0.821551 1.130144
0.862250 0.748251
0.955711 1.564198
1.102028 1.228493
0.846196 1.028201
0.832570 1.173266
0.863082 1.182357
0.803151 1.048744
0.802501 0.940449
0.792329 1.135636
0.864782 0.598093
1.202326 1.264131
0.919712 1.035083
0.805745 1.033705
0.878905 1.165946
0.785067 1.053870
0.921425 1.208436
0.931867 1.554902
1.038742 1.001184
0.977867 1.223701
1.212768 0.865130
0.981215 1.048568
0.815458 0.863949
0.769846 1.149405
0.883929 0.938799
0.995961 1.157414
0.964583 0.845501
0.914083 1.091825
0.849463 0.880735
0.872470 0.930139
0.700195 0.899467
0.746577 1.276514
0.832695 1.150145
0.818164 1.031380
0.909231 0.861769
0.904003 0.913903
0.932090 1.208117
0.719245 1.276622
0.780063 0.740307
0.769332 1.374870
0.799865 0.910964
0.808143 0.746329
0.780853 0.501413
0.755509 0.871193
0.750346 0.641724
0.690170 0.447171
0.776347 0.863581
0.759394 0.634232
0.657300 0.648714
0.893002 1.815625
0.822573 1.586449
0.744327 0.572845
0.728390 0.570358
0.697180 0.633049
0.705662 0.666620
0.734491 0.968701
0.726973 0.518183
0.736781 0.780618
0.932005 1.454646
0.812115 0.644781
0.770153 0.795862
0.810691 1.045778
0.857789 0.825763
0.768719 0.885912
0.866919 0.932002
0.738055 1.120036
0.721108 1.057710
0.778839 0.845947
0.823905 0.909629
0.791573 0.839429
0.821332 0.827184
0.956206 0.773427
0.852101 0.883740
0.901271 1.251302
0.729610 0.920596
0.760042 1.133090
0.784239 0.626056
0.766942 0.984691
0.799529 0.845079
0.848520 1.399261
0.977673 1.039599
1.001263 1.289200
0.741956 1.452352
0.730487 0.446662
0.707184 1.017830
0.704334 0.652892
0.832775 1.144898
0.676579 0.822619
0.804731 1.062102
0.624003 1.073957
0.760102 0.639838
0.652041 0.717838
0.674567 0.839430
0.683491 1.111713
0.648195 0.856420
0.631875 1.069440
0.678253 0.650919
0.703101 0.858558
0.724678 1.023596
0.778201 1.240664
0.726375 1.093358
0.729454 1.291795
0.723601 1.224417
0.663273 1.035510
0.661738 0.986969
0.711341 0.740685
0.698545 1.148453
0.830271 2.226005
0.765326 1.521628
0.781842 0.484248
0.746798 1.132672
0.736706 0.806142
0.713805 0.833482
0.752337 0.933315
0.683529 0.949139
0.724389 0.891124
0.721369 0.809499
0.707997 0.952250
0.737843 1.019530
0.699923 0.967149
0.895577 1.110907
0.971430 1.154102
0.843790 0.923281
0.881062 0.927447
0.843453 1.384327
0.831677 1.021696
0.764545 1.335542
1.234891 1.023251
0.672408 0.736978
0.668826 0.842412
0.668935 0.936041
0.605600 0.852896
0.639552 1.065229
0.640602 0.628441
0.616644 0.835288
0.813366 0.876032
0.808622 0.880822
0.673121 0.886055
0.657939 0.591003
0.613887 0.652948
0.588229 0.689297
0.604648 0.640425
0.641204 0.764590
0.620178 0.907026
0.707712 0.888727
0.697082 1.142322
0.605340 1.392646
0.564691 0.695880
0.585339 1.006202
0.573413 0.497662
0.613095 0.340413
0.657627 0.994977
0.633088 0.715838
0.730008 1.870065
0.716779 1.227664
0.683399 0.576259
0.666228 0.670859
0.620623 0.538026
0.709960 0.580643
0.647366 0.763902
0.654081 1.327586
0.733606 1.406761
0.704721 1.101863
0.737125 0.780603
0.801279 1.080756
1.089420 1.797071
0.701668 0.890342
0.766446 0.907236
0.844921 1.265336
1.038548 1.144271
0.740241 1.093235
0.600143 0.486083
0.723899 1.071687
0.665110 0.619179
0.607636 0.724023
0.641000 0.787022
0.710458 1.068342
0.659445 0.558868
0.572474 0.556220
0.545466 0.727323
0.549785 0.817883
0.557798 0.559762
0.571148 0.701277
0.596763 0.943047
0.647203 0.819349
0.663797 1.337846
0.649963 0.894892
0.580250 1.074469
0.574178 0.851011
0.564032 0.244338
0.578465 0.775637
0.620670 0.810760
0.631162 0.706912
0.636424 0.442994
0.571008 0.610975
0.575480 1.045000
0.610482 0.653679
0.622050 0.742981
0.682533 1.420166
0.651056 1.075678
0.677859 0.867585
0.679726 0.881545
0.758424 0.543251
0.662984 0.651676
0.561955 0.857149
0.739274 0.954483
0.899122 1.069720
0.734672 1.263030
0.983637 1.200591
0.630870 1.102768
0.782317 1.191768
0.844652 1.228004
0.795957 1.547495
0.741304 1.066175
0.585010 0.598703
0.512979 0.541953
0.916394 1.265652
0.577911 0.818355
0.690639 1.063683
0.580479 0.939801
0.611427 0.668655
0.818443 0.497334
0.673127 0.497910
0.527413 0.562790
0.516215 0.441881
0.554265 0.696760
0.594795 0.613404
0.608461 0.730702
0.613036 0.551615
0.612763 0.479986
0.689857 0.722902
0.679188 1.312244
0.548532 0.521591
0.554169 0.716130
0.564227 0.649200
0.603312 0.504124
0.602780 0.563072
0.612522 0.476508
0.622824 0.772936
0.640215 0.459222
0.585428 0.828146
0.612330 0.631668
0.592613 0.461235
0.610824 0.722715
0.640348 0.624201
0.617129 0.857216
0.574317 0.875291
0.639644 0.910239
0.622038 1.077958
0.739249 0.644902
0.693174 0.770005
0.653306 0.520242
0.668178 0.671619
0.595817 0.956168
0.674964 0.688699
0.751420 1.062750
0.589328 1.141325
0.617702 1.488388
0.534696 0.754873
0.616714 1.393206
0.625791 1.170841
0.534294 1.098291
0.620911 1.330311
0.623315 0.716563
0.608042 0.780719
0.650467 0.688078
0.650819 0.747138
0.596216 0.822042
0.571324 0.746097
0.564700 0.596555
0.563390 0.576851
0.568492 0.496126
0.621470 0.864527
0.628446 0.909586
0.654483 0.942516
0.643191 0.957757
0.656284 0.790478
0.567448 0.729121
0.611646 0.839678
0.632141 0.612168
0.601582 0.519929
0.634224 0.808450
0.604458 0.752185
0.591317 0.632673
0.651490 0.980593
0.623143 0.877366
0.759974 0.956201
0.702928 1.125339
0.663084 1.133364
0.614283 0.813131
0.645663 0.840306
0.597850 0.629065
0.650957 0.732568
0.719490 1.197033
0.600281 1.045351
0.636130 1.416920
0.696718 0.733045
0.772027 1.021880
0.649211 0.536339
0.670424 1.067853
0.675320 0.744006
0.725839 0.994833
0.644097 0.783737
0.720623 0.939756
0.762250 2.011623
0.624430 1.180223
0.608873 1.037573
0.566603 0.784425
0.596276 0.978670
0.607565 0.594617
0.628292 0.861949
0.600114 0.956258
0.618365 1.083078
0.602163 0.620669
0.667031 0.403627
0.599033 0.660616
0.595787 0.944324
0.610414 0.740738
0.609174 0.510007
0.608937 0.847874
0.596002 0.947675
0.658180 0.655579
0.747715 1.110716
0.680907 0.926803
0.637996 0.564861
0.594804 1.050772
0.619470 0.791786
0.638143 0.848274
0.686728 0.962371
0.739940 0.925311
0.651504 1.488202
0.615060 1.340579
0.920044 2.143530
0.709723 1.211051
0.713032 1.265421
0.645039 0.836130
0.603049 0.503865
0.666248 0.971251
0.667801 1.407617
0.613909 1.611399
0.654623 0.917850
0.717005 1.012939
0.679368 0.785115
0.678424 0.959065
0.613250 0.850718
0.773778 0.758064
0.710631 1.346595
0.689068 1.645260
0.671187 1.784266
0.650393 1.250627
0.820751 1.729597
0.630736 1.404226
0.623801 1.046252
0.704451 0.704298
0.667333 0.313354
0.640365 1.023089
0.661715 0.832675
0.616595 0.515392
0.640289 1.284204
0.617202 0.929666
0.692432 1.128064
0.706558 1.537141
0.650809 0.939222
0.655993 0.627038
0.610800 0.620942
0.608345 0.697583
0.670502 1.674710
0.639168 1.263018
0.666792 1.139550
0.671397 0.662078
0.704683 1.337784
0.613711 0.835829
0.663426 0.826750
0.665302 1.157040
0.661630 1.529951
0.635253 1.520040
0.718521 1.015648
0.712398 1.474075
0.665700 0.865984
0.718136 1.067497
0.649630 1.053959
0.674258 1.037462
0.646592 1.123248
0.643477 1.331469
0.644958 1.223792
0.591723 1.531754
0.710359 1.230983
0.663806 1.410218
0.637494 1.413171
0.690659 1.028764
0.685754 0.808351
0.775120 1.681950
0.911676 1.937042
0.898886 1.884040
0.746370 1.518907
0.600198 1.199398
0.622313 1.566167
0.687690 1.179008
0.650161 0.794254
0.630566 0.843499
0.628713 0.808499
0.692036 1.198941
0.701783 1.550631
0.703899 1.448927
0.658507 1.723791
0.596751 1.412262
0.618487 0.979148
0.611293 0.842887
0.704293 1.665932
0.724624 1.581350
0.742665 1.644360
0.679557 1.457384
0.634192 1.265475
0.634397 0.914919
0.646958 0.910309
0.691470 0.908681
0.865276 1.584712
0.697228 1.205026
0.809875 1.593726
0.729616 1.216505
0.739456 1.453089
0.659034 0.824863
0.660677 0.860421
0.692576 1.000976
0.634345 1.290960
0.672994 1.062255
0.666278 1.174042
0.709319 1.349216
0.671089 1.199094
0.629016 1.034061
0.632552 1.295737
0.671544 1.078608
0.717064 1.213133
0.671632 1.202024
0.824264 1.980164
0.834531 2.102759
0.638897 1.594503
0.904208 2.380886
0.580190 1.596800
0.655215 1.259553
0.640518 0.988281
0.622914 0.664990
0.686125 1.350119
0.678529 1.397257
0.815900 1.644557
0.602568 1.596597
0.618026 1.206618
0.607596 1.158611
0.621288 1.152225
0.655436 1.747888
0.621529 0.933964
0.602757 0.944037
0.727048 1.554542
0.627883 1.345394
0.623161 1.647519
0.624904 1.356410
0.629660 1.311056
0.655788 1.183659
0.669179 2.072142
0.646433 1.813135
0.607387 1.031176
0.643485 0.939857
0.667902 0.964748
0.714561 1.142533
0.797406 1.332065
0.691593 1.293422
0.671543 1.555077
0.607313 0.840609
0.712955 1.662651
0.694781 1.288333
0.669263 0.864663
0.842683 0.996442
0.688612 1.435754
0.662840 1.391201
0.633414 1.362178
0.575811 1.568416
0.653232 1.694735
0.662239 1.049246
0.643404 1.150316
0.662521 1.189148
0.713369 1.272626
0.631628 1.135052
0.620873 1.078921
0.689627 1.384577
0.669133 1.376018
0.628464 1.811511
0.614976 0.823862
0.638748 0.810640
0.638080 0.754468
0.633172 0.745690
0.665994 0.764897
0.633282 0.758838
0.642762 1.006680
0.616046 1.291695
0.575739 1.373711
0.547889 1.220451
0.591274 1.105912
0.592209 0.659358
0.595110 0.868991
0.599194 0.733570
0.614605 1.043043
0.600584 0.676717
0.606679 1.337167
0.608533 1.094912
0.607613 1.225821
0.604458 1.105829
0.595468 0.601894
0.589992 0.825899
0.611452 0.685886
0.631415 0.613282
0.805707 0.870699
0.671596 1.168983
0.653648 1.129702
0.701756 0.855615
0.803660 1.522938
0.712077 0.888893
0.664198 1.058544
0.636270 1.013534
0.723543 1.673436
0.602138 1.258028
0.692849 1.336412
0.660046 0.813279
0.732480 0.687238
0.697649 0.468850
0.719773 0.709386
0.687436 1.290438
0.728869 1.526758
0.611835 1.001339
0.567233 1.294787
0.614965 0.616398
0.649721 0.721674
0.628016 0.452217
0.641957 0.797205
0.668527 1.145915
0.678029 1.586760
0.604828 1.026935
0.643091 0.959428
0.588897 0.542700
0.601151 0.529342
0.585768 0.759408
0.610939 0.826996
0.570050 0.958090
0.586531 0.759182
0.619100 0.710702
0.582927 0.578274
0.600883 0.730184
0.608167 0.699438
0.619156 0.907015
0.645151 0.804682
0.650892 0.955501
0.626676 1.184985
0.631495 1.141176
0.655817 0.854181
0.676444 1.018676
0.727667 0.852955
0.750587 1.322477
0.760638 1.327642
0.574466 1.489149
0.670582 0.937626
0.635986 1.419510
0.576676 1.520783
0.513545 1.581543
0.476862 1.408520
0.487871 1.139364
0.442956 0.914813
0.466280 1.348785
0.833854 1.995192
0.684222 1.275806
0.622863 1.208712
0.575164 1.635003
0.516681 1.527912
0.572185 1.197661
0.508397 1.208228
0.569513 1.206773
0.743418 1.250949
0.722884 1.295599
1.277200 2.912287
0.724372 1.293644
0.689496 1.187222
0.633091 1.096984
0.605952 1.379905
0.813443 1.112228
0.721412 1.488936
1.320700 2.491764
1.177490 1.874770
0.791624 1.507210
0.695337 0.714669
0.737100 0.664116
0.764519 1.288882
0.662735 0.545017
0.700750 0.988421
0.760631 1.094202
0.691922 1.148495
0.649206 1.238562
0.666064 1.376311
0.646504 1.146513
0.673340 1.112706
0.734265 1.240543
0.615804 1.134006
0.840936 1.808225
0.741226 1.160923
0.730861 0.988590
0.743966 0.966201
0.632049 1.533587
0.696805 1.562629
0.591704 1.405728
0.560632 1.279344
0.538677 1.384773
0.613203 1.083926
0.512202 1.376574
0.458849 0.920319
0.508436 0.948370
0.431062 1.180088
0.766425 1.251539
0.707043 1.348593
0.603505 1.299008
0.659289 1.178647
0.587041 1.228770
0.579971 1.415777
0.528527 1.121760
0.645559 1.086284
0.682646 1.577099
0.576631 1.536078
0.550325 1.085643
0.768176 1.063957
1.023284 1.149201
0.857031 0.947036
0.623950 1.061318
0.618544 0.888900
0.693822 1.602767
0.812787 1.291647
0.600012 1.190253
0.825618 1.429540
0.891677 1.601490
0.716889 0.868891
0.662368 0.811835
0.667933 0.759546
0.749737 0.814279
0.928803 1.211779
0.783976 1.069284
0.723438 1.159201
0.662730 1.192388
0.610606 1.084210
0.614854 0.931857
0.748668 0.907228
0.750589 1.108492
1.275938 1.989497
1.076996 1.698833
1.446560 1.584850
0.638660 1.408697
0.684446 1.318743
0.661411 1.228802
0.598209 1.309744
0.602248 1.196676
0.639409 0.987794
0.528852 1.360896
2.711565 1.689845
0.890383 1.370433
0.676235 1.217067
0.707509 1.346454
0.648736 1.123566
0.601861 1.294615
0.607022 1.475848
0.999746 0.901111
1.282021 0.871475
0.753031 1.016169
1.125169 1.087042
0.729940 1.118495
0.690879 0.873228
0.608857 1.415390
0.714264 0.911335
0.774991 1.036087
0.778248 0.775142
0.906792 1.242269
0.751974 0.938281
0.672243 0.879664
0.894150 1.475183
0.940247 1.065928
1.084604 1.029095
0.873068 1.075622
0.732202 0.883996
0.638052 0.896404
0.616364 0.688634
0.697482 0.768612
0.727899 0.601035
0.846077 0.754249
1.415979 2.177402
0.975004 1.505003
0.628491 0.703573
0.697900 1.460958
0.709582 1.197017
0.704671 1.296178
0.686226 1.160916
0.713396 1.554428
0.675454 1.045885
0.509608 1.250693
0.585680 1.184423
0.909309 1.083075
0.798084 1.426807
0.758779 1.532151
0.768339 1.074654
0.757445 1.295530
0.709602 1.514918
0.681670 1.298321
0.626872 1.103828
0.591581 0.946507
0.560400 1.329566
0.931647 1.062684
0.917118 1.003193
0.877841 1.150914
0.943209 1.363014
0.883394 0.933350
0.664573 1.239684
0.797593 1.814124
0.804420 1.221021
0.607633 1.177433
0.646212 1.276979
0.864167 0.973100
0.758766 0.966668
0.723431 1.028842
0.746374 0.727187
0.911891 1.071566
0.642049 0.729985
0.907716 0.679862
0.746815 1.157247
0.841288 1.166697
0.752792 0.961609
0.684130 0.917260
0.634972 0.737591
0.860569 0.893992
0.628601 0.578468
0.700575 0.472506
0.658642 0.340898
0.813497 0.732665
0.761557 1.116317
0.714645 1.448070
0.653055 1.532416
0.704971 1.203454
0.662423 1.226228
0.634245 0.975487
0.579691 0.772301
0.904531 1.601000
0.741133 1.233392
0.783364 1.774509
0.697800 1.218087
0.705661 1.508356
0.593565 1.277699
0.561710 1.018553
0.875307 1.237557
0.850458 0.953176
1.251742 1.826043
0.887200 1.434887
0.683459 1.063052
0.638157 1.624129
0.784653 1.044521
0.964134 1.081955
0.719023 0.688917
0.709282 0.988239
1.003059 1.222337
0.875544 1.301843
0.787661 0.535848
0.619466 1.111264
0.663900 0.667507
0.598368 1.012122
0.619590 0.721422
0.753584 1.149264
0.643953 0.828678
0.728139 1.018395
0.637473 0.659330
0.724100 1.127998
0.764749 1.266173
0.826986 1.749258
0.716798 1.287497
0.758045 1.627858
0.921760 1.276600
0.751443 1.418228
0.682502 1.148184
0.781663 1.200333
0.617910 1.146785
0.588527 0.952499
0.988712 1.695597
1.025027 2.341001
1.042414 2.221129
0.785914 1.493076
1.100019 1.696583
0.974769 1.753950
0.769161 1.661754
0.662811 1.468154
0.604919 1.188573
1.594558 2.221657
3.324826 2.465434
1.011161 1.285558
2.360842 1.032705
0.677027 1.066724
0.783024 1.520471
0.587287 1.241819
0.648075 1.445409
0.849007 1.598364
0.915238 1.091890
0.844308 0.849660
1.451555 0.920522
1.113410 0.903148
0.868963 0.920885
0.704393 0.669067
0.737025 1.480057
0.714054 1.096453
0.788408 0.914067
0.866685 0.801176
0.702050 0.681835
0.931540 0.471922
0.773907 0.567439
0.748125 1.014051
0.955696 2.075171
0.866390 2.460001
1.022653 1.416942
0.841853 1.359508
0.847390 1.485698
0.708677 1.147950
0.701748 1.388972
0.655983 0.992813
0.627298 1.388745
1.113031 2.349568
0.831677 1.933340
1.321464 1.742162
1.634918 1.557526
0.737335 1.195087
0.675723 1.576342
0.633832 1.061507
0.608271 1.455854
0.633919 1.193732
1.154464 1.035912
1.194674 1.932587
1.915165 2.159663
1.328371 2.777364
0.871235 1.468036
1.987096 2.524006
0.722856 1.196226
0.882954 0.998735
0.656382 1.531144
0.634075 1.071322
0.892536 1.447325
0.808290 1.461778
1.161518 0.928892
1.953129 0.841103
0.971685 1.273067
0.815834 1.269322
0.732136 0.952107
0.668723 1.299576
0.802342 1.143466
0.874711 0.958408
0.910465 1.066909
0.705507 1.580178
0.907321 0.852954
0.740577 1.044442
0.779281 0.802176
0.808602 0.838965
0.793786 1.130865
0.830394 0.600986
0.722074 1.516751
0.694476 1.762996
0.754144 2.128117
0.783974 1.554541
0.607673 1.019890
0.562012 1.300208
0.597024 0.938073
0.584901 1.349129
0.597758 1.018004
0.778446 1.720566
0.737657 1.890971
0.608891 1.794058
0.762614 1.585643
0.571489 1.116813
0.596238 1.256962
0.616894 1.819992
0.593973 1.646279
0.635536 0.848793
0.798395 1.966766
1.201948 1.829514
0.797154 1.991714
0.736768 1.555361
0.796027 2.463845
0.848598 2.281660
0.597279 1.984968
0.629711 1.439318
0.591985 1.638746
1.100888 1.361832
1.094829 1.427653
1.097839 3.253022
1.157415 3.264830
1.129446 2.601883
0.810306 1.417966
0.687421 1.428416
0.602053 0.922113
0.653951 1.200992
0.892711 1.273403
0.791450 1.178444
0.797786 2.156780
1.030725 2.378414
1.188492 2.492355
0.758607 2.131062
0.883868 1.460691
0.735578 1.097821
0.706219 0.980026
0.654756 1.607858
0.627380 1.158437
0.571285 1.386769
0.575271 0.979028
0.544694 0.771731
0.551922 1.158187
0.592046 0.682472
0.602350 0.979560
0.683045 1.448529
0.680364 1.584458
0.591989 1.147277
0.595299 1.455807
0.585339 0.966639
0.569554 1.063765
0.589856 0.862474
0.605572 1.012331
0.782043 1.701268
0.840246 1.270973
0.719653 1.111950
0.616336 1.335080
0.683479 1.039719
0.653806 0.744811
0.611275 1.143795
0.638088 1.273964
0.618760 1.283509
0.811091 0.978347
0.764769 0.632949
0.758314 1.378798
0.886774 1.679528
0.728700 1.493107
0.698509 0.694967
0.665517 1.153302
1.128578 1.690003
0.943378 0.874747
0.820356 1.246537
0.729838 1.151773
0.709618 0.931501
0.731256 1.242136
0.846871 1.160545
0.974319 2.926708
0.870932 0.880581
0.773307 0.881087
0.755294 1.468331
0.660418 1.130681
0.635784 1.402033
0.659014 0.932825
0.561655 1.081630
0.579790 0.803725
0.597654 1.006806
0.617023 0.972794
0.609280 0.606607
0.677402 1.287391
0.719080 0.724915
0.622259 1.150387
0.608249 1.383863
0.642071 1.025739
0.609015 0.790024
0.607251 1.311330
0.650258 1.012200
0.631865 0.695115
0.619867 1.110207
0.672074 0.943924
0.654734 1.055477
0.668817 1.131606
0.690621 1.356355
0.648378 0.895996
0.690007 0.950093
0.667186 0.988859
0.751862 1.463552
0.718456 1.299544
0.715461 1.153249
0.723848 0.903453
0.772052 1.082871
0.695633 1.181838
0.745194 0.742767
0.908093 0.785908
0.696100 0.524368
0.748838 1.132184
0.689253 0.805248
0.711626 0.988242
0.691478 0.484227
0.834789 1.045752
0.808383 1.019386
0.990686 0.985553
0.787059 1.008825
0.764475 1.423414
0.660528 1.208924
0.584784 0.660105
0.607017 1.088395
0.597659 0.604558
0.611550 1.006602
0.727278 1.114491
3.354339 2.275814
0.698780 0.866837
0.710490 0.987438
0.619912 1.201748
0.656844 0.709492
0.641347 1.191987
0.637913 0.825850
0.678748 1.262533
0.640352 0.621601
0.650279 0.930295
0.738500 1.118911
0.705100 1.092536
0.702955 0.849860
0.688306 1.362145
0.685565 1.469767
0.715528 1.045368
0.718813 1.391082
0.730569 1.028421
0.690454 1.151473
0.663964 0.385540
0.699167 0.818888
0.683805 1.120749
0.845731 1.479943
0.788049 1.435365
0.710269 1.130421
0.919793 1.310644
0.833275 0.833195
0.833819 0.868773
0.940810 1.002924
0.658791 1.187306
0.663370 0.767223
0.680619 0.824664
0.682511 0.783048
0.857203 1.804414
0.808070 0.673502
1.276517 3.118077
1.030021 1.837178
1.515661 5.256175
0.840822 1.507066
0.818419 1.045701
0.775660 0.799586
0.710875 0.799042
0.795835 1.407229
0.651983 0.489138
0.675835 0.963741
0.643407 0.505080
0.716776 0.860244
0.746497 0.926059
0.787296 1.349129
0.712512 1.214148
0.648630 0.771647
0.735895 0.709198
0.748160 0.755915
0.722070 0.622692
0.720513 1.679947
0.793806 0.900532
0.683205 0.721565
0.676824 0.833412
0.782815 1.047108
0.806563 1.393790
0.759741 0.688910
0.711600 0.898395
0.767384 0.977953
0.749323 1.043390
0.866626 1.646302
0.723215 1.357122
0.892054 1.815071
1.238523 4.200138
1.166652 3.719790
1.013297 1.034337
1.021373 1.557461
0.756051 0.579352
0.755369 1.104597
0.837361 1.615459
1.313828 1.253689
1.153347 0.761663
0.718032 0.864262
0.892883 1.534397
0.770877 0.849759
0.880296 0.838699
0.790445 0.494607
0.765734 0.896948
1.015918 0.994307
0.679460 0.695008
0.784737 1.303043
0.698699 0.855999
0.710934 1.155730
0.675885 1.277071
0.631711 0.947753
0.785264 0.670664
0.789368 0.543512
0.778277 0.591393
0.796549 0.947807
0.702683 0.754999
0.717146 1.140562
0.863324 1.709986
0.826004 1.039270
0.821702 0.851566
0.831949 1.114859
0.788526 0.690666
0.726070 1.116224
0.799721 0.962636
0.828863 1.403902
0.884667 1.102866
1.001932 2.514764
1.116963 3.206998
0.883245 1.004144
0.939813 1.038430
1.001100 1.164215
0.833271 1.650856
0.774934 0.956916
0.842586 1.217641
0.825033 0.943450
0.843734 1.046752
0.798369 1.371666
1.028509 1.324319
1.059684 1.333691
1.202321 1.009625
1.123459 1.102858
0.719298 0.778441
0.690803 0.840665
0.730454 1.016739
0.832809 1.172979
0.899197 1.326221
1.069216 1.573435
0.966046 0.860717
1.453702 2.112982
0.699117 0.826686
0.797825 0.873585
0.701484 0.918143
0.696612 0.952976
0.727042 1.110858
0.853650 1.549039
0.908567 1.085506
0.858051 1.074710
0.795883 0.804194
0.710468 1.190695
0.806198 0.882983
0.798426 0.959537
0.868432 1.503917
0.797206 1.072787
0.980503 1.420610
0.863296 0.831125
0.896359 1.099739
0.860610 1.073988
0.887441 0.905191
0.858521 0.879660
1.137149 1.919134
1.618620 2.583212
1.158471 1.644602
1.079033 0.969475
0.900987 1.005124
1.093155 1.375947
0.777167 1.025218
0.819232 1.038324
0.776403 0.744231
0.856343 0.918993
0.881234 0.818418
1.457592 1.179329
1.137664 0.903730
1.323225 1.328588
1.325726 1.040734
0.640768 1.398419
0.873953 1.103157
0.909608 1.072917
0.837777 0.851903
1.640188 1.334447
1.130263 1.729985
3.902113 2.590652
1.536161 1.611286
1.505273 1.633120
1.092877 1.614632
1.405990 1.622227
0.788563 0.892181
0.764438 0.892970
0.852400 1.017326
1.304148 1.154013
2.456291 2.542476
1.833071 2.245983
0.875958 1.215311
1.474793 1.736731
0.751927 0.729140
0.871965 0.985444
0.879161 0.881099
1.005843 1.229171
0.956240 0.954064
1.793057 2.565240
0.950563 1.315306
0.972225 0.961465
0.698936 1.208081
0.906473 1.046269
0.937190 1.097349
0.928360 0.939755
0.747461 0.895585
1.105013 0.817902
1.031939 1.396087
0.908458 1.383668
1.017624 1.323328
0.798335 1.048995
0.865569 0.653831
0.739690 1.052148
0.830270 0.777841
0.831041 0.485474
0.768254 0.618004
0.781490 0.597542
0.895305 0.542005
0.664418 0.700041
0.774839 1.556502
1.340420 1.820987
1.164886 1.576639
1.871461 1.946290
1.812769 1.494801
0.884458 1.072249
0.710925 0.991801
0.950474 1.522404
1.068225 1.333260
2.765691 2.781752
1.661937 2.013378
2.469443 2.205641
1.015891 1.404259
0.809194 1.222673
0.877215 1.291598
0.780068 1.180800
1.459840 1.039299
1.724034 1.884018
1.458909 0.609684
0.861570 1.366485
0.863776 1.033153
0.976400 1.501448
0.795751 1.152762
1.011512 1.867956
0.926910 1.787695
0.686996 1.357161
1.044516 0.700696
1.209421 0.742233
0.884948 0.931875
0.805557 0.739209
0.750956 0.832322
0.692623 1.268296
0.983509 1.062595
1.245118 1.753932
0.795018 1.246915
0.626028 1.006339
0.742164 0.727331
0.929458 1.383612
1.795835 1.629534
1.124521 0.876663
1.111656 1.019177
1.033052 1.772508
1.431154 1.795479
0.805527 1.303459
0.763664 1.180680
1.462245 1.394287
0.726518 1.112096
0.678234 1.041657
0.621820 0.969666
0.727051 1.056357
0.788707 1.028532
1.157973 1.680363
0.887367 1.170094
1.140221 1.435545
0.681717 1.103431
0.628212 1.019581
0.710049 1.004691
0.680632 1.168721
0.654124 0.811464
0.759518 0.860459
0.808515 1.027011
0.842793 1.085779
0.747438 1.170194
0.702271 1.219089
0.753492 1.197924
0.654020 1.034376
0.871009 0.705970
0.994740 1.018010
0.891201 0.741595
0.731536 0.893160
0.636860 0.894365
0.675160 1.322055
0.650994 1.131696
0.726094 0.895027
0.971965 1.463411
0.728353 0.918217
0.770936 0.611501
0.763128 0.968950
0.616360 0.934529
0.748327 1.077281
0.860531 0.948488
0.666479 1.387262
0.641772 1.278954
0.552015 1.143135
0.624805 0.957233
0.603735 0.899033
0.598090 0.950483
0.583527 0.849336
0.895417 1.095239
0.720569 1.556362
0.769307 1.090385
0.785603 1.561433
0.676134 0.969966
0.714401 1.104092
0.612702 0.950464
0.550381 0.882149
0.641945 0.910219
0.871551 1.912045
0.743002 1.450785
0.715420 1.091502
0.661579 1.081591
0.638737 0.971671
0.655946 0.981127
0.605447 0.911899
0.577112 1.024219
0.599709 0.887636
0.862994 0.814417
0.700579 1.457767
0.731630 1.568648
0.673736 1.222174
0.754805 2.143854
0.985334 3.206167
0.673182 1.263726
0.599003 0.952145
0.610142 0.895261
0.584783 0.932056
0.607239 0.591702
0.775410 1.270588
0.735772 0.463012
0.924668 2.041599
0.750589 1.036772
0.601507 0.938363
0.649220 0.800169
0.739189 0.915848
0.529454 1.683586
0.561712 1.802829
0.578435 1.455937
0.641402 1.329447
0.575550 1.029319
0.560089 1.103025
0.546915 1.012027
0.535199 1.080266
0.550779 1.005656
0.530016 0.948914
0.657754 1.028254
0.676233 1.645159
0.634808 1.334470
0.720300 1.427409
0.662038 0.970360
0.606407 1.202130
0.572759 0.967535
0.611572 0.898722
0.557967 0.812628
0.695241 1.267026
0.703308 1.103531
0.767465 1.193810
0.770642 0.888546
0.680972 1.037780
0.602551 0.894912
0.580328 0.806105
0.648719 1.039258
0.824709 1.281427
0.643573 1.235186
0.694874 0.694518
0.928429 1.283602
0.663167 0.975574
0.639236 1.027400
0.607025 0.951148
0.630323 0.881528
0.660911 1.079431
0.648820 1.322522
0.687999 1.139639
1.046724 2.913992
0.766665 1.779936
0.932373 3.467102
0.727058 0.488939
0.731153 0.847049
0.572638 1.951551
0.570749 1.981740
0.562722 1.693955
0.509259 1.371494
0.491055 1.247094
0.523849 1.574674
0.461690 1.340809
0.510348 1.120549
0.487664 1.163356
0.878356 1.934094
0.803581 1.755298
0.585346 1.208961
0.555357 1.132758
0.529632 1.044625
0.501606 1.026580
1.307870 1.475261
1.306960 1.348128
1.051276 2.052518
0.628831 1.216372
0.699278 1.263791
0.921377 1.668229
0.589861 1.048558
0.642005 1.115514
0.669909 1.122186
0.811792 1.094810
0.587491 1.114045
0.582734 0.896216
0.739962 1.233627
0.591749 1.529692
0.756200 1.336776
1.055973 1.374931
0.985345 1.922390
0.740354 1.026823
0.752893 1.737269
0.649020 1.112675
0.761510 1.571981
0.642974 1.416690
0.796466 1.274499
0.798936 1.573215
0.761067 0.885758
0.727903 1.169111
0.765992 1.006481
0.657045 1.433785
0.664068 1.381568
0.726954 0.826147
0.684404 1.010817
0.694454 0.714588
0.702545 0.764421
0.879328 1.168787
0.673565 1.542906
0.685602 1.059706
0.724114 1.058868
0.690373 0.966192
0.734760 1.582465
0.725145 0.518118
0.697982 0.846244
0.766219 0.522537
0.799426 0.935825
0.675862 0.753178
0.673163 1.164250
0.618336 0.895105
0.690453 1.357560
0.686636 1.131565
0.672408 0.688786
0.795279 0.813781
0.752246 0.481723
0.840401 0.767071
0.982516 0.462323
0.804197 0.942157
0.651876 0.968236
0.649416 0.955811
0.759095 0.937493
0.731556 0.541491
0.802937 0.851428
0.783763 0.955809
0.723199 0.511250
0.702920 0.979125
0.838139 1.170242
0.749958 0.640054
0.846239 0.811972
0.701326 0.952146
0.767411 0.939454
0.742032 0.654867
0.706791 0.544492
0.745258 0.942210
0.816555 1.281227
0.675418 1.375555
0.675427 1.198720
0.772115 1.263218
0.644978 1.001504
0.652080 0.888854
0.635273 1.105911
0.603971 0.791476
0.634756 0.844269
0.646288 0.427124
0.821454 1.074617
1.206583 1.385504
0.613192 0.794442
0.611788 1.325763
0.627259 1.067875
0.640692 1.176763
0.612762 0.783624
0.610291 0.820266
0.642317 0.635781
0.714511 0.335791
0.680627 0.753934
0.610901 0.373437
0.664850 1.099609
0.615448 1.105806
0.613394 0.860692
0.578124 0.985106
0.629133 0.887021
0.633443 0.499003
0.657230 0.622795
0.702889 0.368477
0.680564 0.707497
0.756600 1.259257
0.729228 0.762036
0.641065 0.551008
0.672386 0.757322
0.701188 0.718125
0.670029 0.355060
0.791926 1.049609
0.708493 0.723789
0.769043 0.832343
0.700984 0.788123
0.827079 1.048017
0.704369 0.501760
0.669410 0.687250
0.684107 0.802494
0.682782 0.673475
0.673055 0.968570
0.700615 0.902956
0.617143 0.766075
0.609493 0.772406
0.612211 0.502229
0.731245 0.792471
0.847202 0.761594
0.696373 0.692480
0.647108 1.108388
0.602349 0.786416
0.612934 0.728288
0.582574 0.568489
0.594764 0.399490
0.602970 0.606026
0.583475 0.285054
0.591236 0.656027
0.606522 1.334831
0.568994 0.737851
0.552880 0.906737
0.589334 0.841236
0.592750 0.466410
0.615970 0.682949
0.613184 0.575071
0.610387 0.227850
0.616019 0.496639
0.590540 0.554458
0.605685 0.630832
0.623880 0.979431
0.595960 0.416339
0.608231 0.728335
0.616720 0.334135
0.660488 0.659925
0.659190 0.500775
0.639096 0.654217
0.630702 0.979104
0.656519 0.815597
0.592543 0.574748
0.618872 0.877992
0.631617 0.451810
0.647013 0.565035
0.656785 0.882810
0.651901 0.733739
0.674384 0.895050
0.647424 0.724960
0.637118 0.763980
0.604349 0.562944
0.596046 0.552781
0.618157 0.705274
0.605109 0.470716
0.634023 0.379089
0.696783 1.010206
0.634801 0.822023
0.592440 0.789688
0.596644 0.503239
0.585868 0.600292
0.578248 0.351029
0.598011 0.525333
0.658158 0.502684
0.687914 0.612113
0.552598 0.629476
0.568093 0.571456
0.565966 0.478659
0.744602 1.011895
0.580696 0.555958
0.580781 0.645665
0.598742 0.410339
0.600021 0.573022
0.587711 0.254746
0.647177 0.404335
0.619835 0.402170
0.549272 0.786502
0.569377 0.598039
0.602345 0.478234
0.613196 0.658934
0.641598 0.528147
0.636459 0.366188
0.671954 0.807914
0.570401 0.871273
0.562379 0.605083
0.572335 0.746571
0.576801 0.749952
0.616748 0.447341
0.617440 0.935193
0.633563 0.648284
0.697162 1.113657
0.657063 0.673244
0.656216 0.485401
0.652725 0.963983
0.648671 0.911443
0.684013 0.725308
0.629589 0.643569
0.615617 0.576797
0.656143 0.590839
0.570137 0.497157
0.692835 0.524305
0.676460 0.668120
0.656972 1.051024
0.614065 0.840083
0.597711 0.745515
0.616517 0.656991
0.595742 0.774844
0.588920 0.461795
0.624129 0.566174
0.667255 0.523056
0.971720 0.945904
0.780888 0.544829
0.569468 0.581727
0.554406 0.761434
0.566931 0.661473
0.557087 0.596247
0.564439 0.699897
0.659995 0.506708
0.630422 0.484612
0.705970 0.921627
0.591436 0.663551
0.575668 0.691742
0.576962 0.545792
0.636978 0.760700
0.593742 0.728888
0.639393 0.465723
0.721204 0.810370
0.707242 0.601231
0.687697 0.959596
0.566918 0.790072
0.695827 0.978798
0.718293 0.887543
0.796475 1.335848
0.801539 1.054858
0.892120 1.415946
0.966346 1.978762
0.770737 1.186107
0.741463 0.781723
0.788377 0.642519
0.694814 1.032579
0.720429 1.240363
0.682146 0.824612
0.635252 0.831100
0.689322 0.750149
0.641563 0.534186
0.663891 0.582260
0.769988 1.045835
0.616066 1.065905
0.618258 1.011385
0.604048 1.061144
0.567034 0.942952
0.593307 1.118828
0.577954 0.747819
0.597362 0.752402
0.598934 0.695332
0.619419 0.593625
0.690406 0.784031
0.583457 0.840849
0.563237 0.950418
0.555021 0.782888
0.582298 0.774720
0.595436 0.717178
0.688944 0.743463
0.736815 0.842879
0.817444 0.987714
0.542779 0.928731
0.551530 0.798174
0.557753 1.062407
0.599020 0.740356
0.696950 1.009144
0.804948 0.838362
0.684821 0.904201
0.579252 0.979467
0.571941 0.935389
0.881138 1.339221
0.655036 1.351494
0.619541 1.127830
1.192463 1.427822
1.001423 1.386213
1.315241 1.520021
0.779285 1.027469
0.707001 0.650130
0.854727 1.371793
0.827969 0.895888
0.696906 1.394995
0.722269 1.014757
0.667564 1.296537
0.590284 1.050048
0.629854 0.891813
0.634100 0.597970
0.701278 0.618369
0.727250 0.855730
0.702009 1.655332
0.618190 1.273050
0.577129 0.753479
0.589377 0.891738
0.567727 1.034720
0.655092 0.888742
0.679078 0.684404
0.757254 0.630567
0.769632 0.690277
0.541767 1.082371
0.594248 1.301540
0.594609 1.375544
0.576589 1.116207
0.549035 0.945828
0.562963 0.928284
0.673417 0.939471
0.659152 1.041819
0.812317 1.298382
0.776757 0.918932
0.749714 0.810839
0.588783 0.997527
0.532271 1.240992
0.644688 1.147074
0.652415 1.167523
0.740977 0.916542
0.811680 1.134328
0.794050 1.040961
0.749694 1.142677
0.727560 1.001561
0.607714 1.079569
0.719717 1.256381
0.675133 1.066902
0.783092 0.673365
0.896600 1.256356
0.877075 0.894217
1.259689 0.978006
0.845632 1.706708
0.754475 1.764185
0.765000 0.793230
0.723252 1.466366
0.645567 1.042498
0.638292 1.280398
0.591312 1.175279
0.708488 1.016046
0.642182 0.863828
0.706717 1.866968
0.592846 1.251021
0.580964 1.260445
0.666257 1.283343
0.658294 0.978267
0.746792 0.983270
0.822383 0.929301
0.749707 0.788019
0.533929 1.099545
0.534275 1.215259
0.692448 1.422700
0.674406 1.227272
0.684254 1.091060
0.769168 0.773485
0.826925 0.741044
0.789370 1.053485
0.612283 1.254082
0.620525 0.956530
0.695394 0.782355
0.755363 0.724056
0.673967 1.102741
0.741617 0.765103
0.790358 0.389374
0.672924 1.041952
0.671653 0.993408
0.695038 1.082076
0.721153 0.917036
0.776150 1.007883
0.688660 1.322457
0.806580 1.169779
0.986799 1.044083
0.772533 0.595045
0.800047 0.578915
0.944363 1.316681
0.737879 1.138810
0.748196 1.025435
0.825025 1.714556
0.742612 1.304497
0.939233 2.533993
0.784775 0.846911
0.797179 1.140897
0.751194 0.872393
0.876483 0.822153
0.740757 1.228440
0.613312 1.153219
0.635450 1.150643
0.611610 1.267546
0.701808 1.150746
0.694123 1.200987
0.705772 0.950575
0.754679 0.862799
0.733450 0.938437
1.146724 1.188248
0.930189 0.696562
0.550937 1.286224
0.641871 1.255516
0.623019 1.488907
0.827339 1.096703
0.687695 1.182697
0.838916 0.820593
0.836470 0.413014
1.141106 2.607199
0.806238 1.472504
0.753292 1.472486
0.932153 1.931218
0.914291 1.549143
0.699473 1.095643
0.741782 0.998990
0.732486 0.881124
0.756852 0.428609
1.043905 0.665349
0.962282 1.318841
1.259721 1.779007
0.802986 1.494878
0.626207 0.585433
1.167316 1.515798
0.622778 1.118184
0.814044 0.966984
1.113427 1.273609
0.939875 0.654789
0.759096 0.872311
0.830226 1.281796
1.097054 1.302994
1.327344 2.377221
0.776217 1.610327
0.758276 1.425863
0.961569 1.490717
1.036043 1.407284
0.870270 1.136763
0.829130 1.391834
0.729276 0.710678
0.903420 0.957060
0.987543 1.994454
0.751677 1.084339
0.734979 1.067332
0.725886 0.871932
0.825900 0.988233
1.163428 2.215616
1.156310 1.155023
0.728834 0.935092
0.747258 1.136169
0.652411 1.078127
0.711353 1.499594
0.713608 1.055724
0.793765 0.655712
0.865171 0.975720
0.757725 0.455251
0.710488 1.349425
0.938595 1.175894
0.728869 1.087270
1.091778 1.351156
0.698710 0.938667
0.748742 0.667540
0.746628 0.981265
0.954210 1.250960
0.828019 0.611704
1.598463 3.232920
0.868343 1.074536
3.266533 3.032278
2.803285 3.682787
2.196068 4.384181
1.004486 1.554869
0.737355 1.498644
0.672443 0.795397
0.647445 0.621478
0.806969 1.501196
0.840097 0.946648
0.819679 1.083427
1.146302 2.195059
1.105593 1.197630
0.782750 0.878394
0.800100 1.093992
0.663134 0.741189
0.767153 0.938173
0.942239 0.937466
0.984537 1.284798
0.998038 1.123831
0.740969 1.054992
0.716875 1.233349
0.700709 0.823483
0.653202 1.035430
0.683423 0.634363
0.694468 0.915112
0.763968 0.786843
0.745847 0.796987
0.811719 0.492995
0.807258 1.087670
0.860024 0.750422
0.871470 1.261126
1.105184 1.348241
0.707364 1.212845
0.714313 0.666475
1.028170 1.775161
0.735437 0.811523
0.778416 0.803938
0.764089 0.772943
0.734025 0.858823
1.403178 1.255301
0.837869 0.936005
0.921205 1.484616
0.711869 1.382990
0.773411 1.399628
0.679416 0.579499
0.813689 1.181743
0.697561 0.578288
0.622820 0.558370
0.642529 1.017929
1.016515 0.951078
0.738799 1.277310
0.695079 0.931753
1.188670 0.963216
0.923083 1.550250
1.307564 1.060572
0.682781 0.874734
0.664142 0.695835
0.769347 0.642964
0.773590 0.828727
0.887424 0.406546
0.977430 0.784180
1.308991 1.556949
1.060409 1.429688
0.600088 0.990270
0.662416 0.972040
0.701603 0.720963
0.655543 0.665701
0.700151 0.916343
0.713183 0.750127
0.783541 0.572803
0.793834 0.540561
1.141591 1.210225
0.691347 0.854071
0.700724 0.859810
0.650224 0.622463
0.730029 1.173318
0.817768 0.577585
0.941987 0.753338
0.996505 0.767577
0.910926 0.843642
0.758922 1.116225
0.743585 1.301205
0.699800 0.722534
0.711812 0.784592
0.682874 0.721575
0.651368 0.700341
0.702211 0.606770
0.836517 0.863405
0.839921 0.964848
0.789699 0.767820
0.693359 0.679490
0.838531 0.784638
0.687500 0.897687
0.731757 1.443658
0.676504 1.250000
0.778824 1.748771
0.709863 0.949597
0.936714 1.501509
0.897878 1.324756
0.819068 0.978693
1.212530 1.129553
1.625789 1.536399
0.707929 1.147737
0.733494 0.565703
0.795930 1.111678
0.766442 1.068203
0.717819 0.928200
0.941462 1.594032
0.775734 1.034330
1.154871 1.225799
1.450841 1.756274
0.691749 0.822393
0.753167 1.121533
0.746545 0.988320
0.748456 1.038218
0.770154 0.870035
0.850231 0.680657
1.084996 1.173354
0.852518 0.246167
0.683815 1.019438
0.702394 0.724644
0.685810 0.808906
0.760215 0.773049
0.701912 0.931728
0.906928 0.767245
0.961425 1.095523
0.935670 0.757106
0.677596 1.052374
0.712197 0.673724
0.736734 0.844137
0.691634 0.699717
0.701514 0.578084
0.855124 0.910954
0.760423 0.459407
0.797552 0.667845
0.810813 0.669741
0.692047 1.287175
0.700712 0.937355
0.880274 1.001549
1.165282 0.716037
1.848483 1.167581
1.636861 1.745288
0.684382 1.183623
0.790832 1.045925
0.814830 1.117805
0.814352 0.810989
0.983066 0.947882
1.142199 0.926638
1.442898 1.571110
2.177728 2.399158
0.875762 1.151893
0.877037 1.409186
0.825214 1.020275
0.761986 0.881736
0.786443 0.923880
1.021238 1.329056
0.916541 0.845622
1.196316 1.272150
0.967972 1.303423
0.755134 0.689184
0.786222 1.141716
0.893513 1.594432
0.855134 0.948565
0.830363 1.039651
0.780407 0.680301
0.800038 0.712822
0.800171 0.876103
0.952919 0.904711
0.816147 0.883579
0.727440 1.018655
0.753629 0.835393
0.803121 1.077949
0.754904 1.236623
0.718571 0.672852
0.785749 0.693132
0.817936 0.679234
0.839355 0.828506
0.709264 0.629078
0.749173 0.920971
0.820616 1.100068
0.827559 0.488621
0.911100 0.679427
0.971371 1.029619
1.096408 0.781338
0.808285 1.109190
1.121107 2.065298
0.899353 1.572603
0.747652 0.827482
0.773214 0.846650
0.821040 0.694863
0.871688 1.042897
1.115018 1.083562
1.152809 1.402359
1.578459 2.910867
0.783840 1.273690
0.927285 1.586927
0.817087 1.066973
0.831617 0.731064
0.888025 0.779770
1.003774 1.183699
1.250284 1.877011
1.075441 1.492893
0.930038 1.211191
0.967539 1.777983
0.878945 0.966380
0.808471 0.789693
0.821194 0.752176
0.839428 0.993079
0.936284 1.072100
0.815417 1.389727
0.721220 0.985688
0.846280 1.182242
0.842243 1.170204
0.774329 0.932290
0.746349 0.666547
0.972318 0.836326
0.715590 0.727825
0.702329 0.650788
1.406180 2.583358
0.687920 0.579527
0.683728 0.512416
0.709130 0.662089
0.771006 0.670915
0.633104 0.912217
0.729982 0.814142
0.806435 0.591173
1.129844 1.575005
0.747497 0.804640
0.703275 1.021307
0.656543 0.680898
0.671037 0.698908
0.648568 0.588291
0.685679 0.650432
0.725548 0.999426
0.742362 0.723022
0.801028 0.581795
1.656969 3.145030
2.226827 4.785588
1.146426 1.799587
0.970862 1.270933
0.866754 0.980500
0.761540 0.908963
0.796879 0.980194
0.717196 0.800279
0.764770 0.442493
0.792401 0.651356
0.977643 1.310220
0.905098 1.145447
0.836359 1.123980
0.845554 1.208135
0.845843 0.827155
0.827688 0.771678
0.747913 0.926805
0.848039 1.421052
0.800193 0.978879
0.749552 1.063887
0.611622 1.258225
0.653178 1.012935
0.725718 1.211553
0.756870 0.733397
0.738954 1.319569
0.777221 1.385195
0.867078 0.550842
0.925583 1.505263
0.994901 1.144912
0.996604 1.373486
0.664502 0.782018
0.632888 0.801139
0.575930 0.801366
0.590731 0.808430
0.601879 0.712464
0.643291 1.127150
0.724587 0.550879
0.928282 1.057489
1.213600 2.006230
0.743430 0.758375
0.712380 0.715819
0.632003 0.872923
0.676488 0.728811
0.730550 0.655279
0.757556 0.510340
1.000097 1.870620
0.889481 1.136205
0.802621 0.673646
0.685190 0.730174
0.735540 0.910178
0.669395 0.632093
0.729582 0.924565
0.745544 0.923111
0.791654 0.967855
0.909387 1.612752
0.777716 0.980069
0.720305 1.226668
0.723868 0.556270
0.747504 1.161875
0.705621 1.661029
0.687477 1.000193
0.672084 1.368648
0.690217 1.067224
0.714371 1.282384
0.634788 0.814622
0.597235 1.429437
0.639769 1.305122
0.607460 0.832817
0.663204 1.564307
0.870511 0.817712
1.005767 1.414176
0.675027 0.505668
0.710821 0.917434
0.687396 1.079047
0.730687 0.787630
0.798119 0.852036
0.964090 0.896321
0.792720 0.559473
0.857193 0.820197
0.781624 0.614863
0.643704 0.839750
0.702668 0.514195
0.764970 0.514701
0.766186 0.903892
0.888402 1.417951
1.030936 1.698178
0.851538 0.822150
1.004252 1.447213
0.737147 1.199523
0.744308 0.920272
0.740087 0.822241
0.834036 0.863497
0.906934 0.491760
1.378858 1.081538
0.937710 1.518890
0.937665 1.899084
1.027275 1.529696
0.834445 1.117042
0.736155 0.756854
0.857679 0.733611
0.664753 1.117025
0.647777 1.439098
0.633559 1.293729
0.551764 1.678980
0.658188 1.412237
0.716538 1.032719
0.670526 1.050353
0.696013 0.760929
0.728651 0.993874
0.844900 0.698955
0.991168 1.576328
0.783174 0.765062
0.636239 0.876334
0.825701 0.831461
0.853532 0.841113
0.800469 1.238956
0.754381 0.613643
0.732889 1.184891
0.805454 0.776034
0.806141 0.737531
0.865087 0.827422
1.081287 1.564021
0.841756 1.113581
0.781914 1.174241
0.900163 0.787169
0.801027 1.166966
0.971213 1.078417
0.921080 1.289897
1.124368 1.057344
1.060048 1.094808
0.808360 1.601217
0.873819 1.310244
0.784028 1.014814
0.876738 1.461773
0.830841 1.044599
0.866286 1.121200
0.919969 0.929912
1.073576 0.782757
1.526405 1.320726
2.591764 1.852762
0.905306 1.418534
0.732985 1.146646
0.793518 0.949703
0.679012 0.895405
0.664890 0.840948
0.666961 0.773898
0.686128 0.733465
0.814530 0.704319
1.057969 1.043987
0.933063 0.839732
0.707334 1.480568
0.848765 0.919223
1.278258 1.147273
0.795064 0.926267
0.845381 1.124424
1.187496 1.225819
0.947203 0.903528
0.728923 0.733116
0.747803 0.522596
0.767612 0.753756
0.703234 0.933282
0.790855 0.692817
0.741236 1.197220
0.769257 1.105160
0.751718 1.092701
1.199351 1.383389
0.882939 1.479144
1.538559 1.298935
0.783266 0.850154
0.683943 0.958273
0.790126 0.773409
0.719310 1.040562
0.793758 0.908327
1.031135 1.853502
0.821588 1.050844
0.837501 0.886131
1.100131 0.827788
1.998438 1.771982
2.445297 2.119124
0.714320 1.288344
1.017115 2.077009
0.873454 0.945424
1.008533 0.616465
1.129926 0.781096
1.103233 0.925513
0.833807 0.974231
0.923715 1.352888
0.752225 1.290230
0.610652 1.148077
0.747649 1.186173
0.825404 1.125777
1.003978 0.847692
0.883065 0.643429
0.919824 0.911488
1.288563 1.033321
0.911955 0.927715
1.266092 0.757113
2.593025 2.006984
0.723362 0.814877
1.102733 0.621618
0.839836 0.501284
0.791685 0.856308
0.859535 0.653880
0.893051 1.230001
0.739911 1.007152
0.739302 1.247680
0.948388 1.072747
0.892064 1.656222
0.737421 0.780674
0.954280 1.265242
0.687537 1.041843
0.553015 1.253029
0.725661 0.670468
0.646299 1.327234
0.686997 1.529217
0.633923 1.454141
0.864689 1.291307
0.710457 1.106989
0.706761 1.398267
0.780123 1.531615
0.767279 1.423009
0.678713 1.247578
0.625773 1.165809
0.589824 1.460361
0.608188 1.394309
0.600139 1.260331
0.673813 1.256624
0.732930 1.149486
0.672559 1.130773
0.608340 1.785007
0.549118 1.277584
0.563943 1.191725
0.579492 1.322217
0.566516 1.213612
0.608894 1.138522
0.608906 0.997606
0.645620 0.964929
0.616523 0.852682
0.570005 1.379752
0.567206 1.326717
0.543190 0.936015
0.586470 1.099295
0.560711 0.910298
0.577781 1.032075
1.412542 2.042805
0.589361 0.862547
0.575402 0.685389
0.586040 0.715574
0.562486 0.736200
0.740755 0.648008
0.757424 1.416417
0.731979 1.211931
0.894625 1.772579
0.923877 1.308595
0.807873 0.868008
0.716933 0.966969
0.796142 1.274169
0.725931 0.994458
0.666995 1.030340
0.715325 1.006565
0.747446 1.327017
0.657774 1.004515
0.816756 2.210771
0.892427 2.077460
0.738774 1.627866
0.714922 1.685417
0.688558 1.457528
0.734811 1.665832
0.747416 1.377328
0.740562 1.403579
0.637161 1.289779
0.652023 1.373169
0.656232 1.231734
0.607876 1.416568
0.639039 1.133970
0.766226 1.649410
0.646641 1.342816
0.674752 1.271955
0.701740 1.287311
0.645070 1.155332
0.632924 1.029830
0.641093 1.076532
0.692889 1.142150
0.621653 1.059069
0.627718 1.120260
0.634953 1.093102
0.605829 0.930388
0.581133 0.872867
0.609859 0.932679
0.584295 0.852957
0.632783 0.756860
0.624391 0.915728
0.651412 0.608300
0.655683 0.386160
0.612346 1.067608
0.879070 1.173796
0.828931 1.323195
0.672688 0.946442
0.700595 1.023856
0.719857 0.998540
0.789191 1.194548
0.959536 1.881545
0.837001 2.579055
0.944873 2.316415
0.678428 1.224003
0.735378 1.333570
1.022913 1.381085
0.881938 1.340142
0.707969 1.243516
0.687902 1.205622
0.703450 1.706514
0.674650 1.405164
0.760176 2.031812
0.736431 1.816331
0.741762 1.041776
0.911841 1.206561
1.028195 1.907804
0.866547 1.604950
0.697593 1.551996
0.624662 1.206832
0.650500 1.203389
0.607671 1.191022
0.623388 1.079502
0.773117 1.308511
0.732148 1.371889
0.661120 1.179262
0.720083 1.398099
0.642270 1.081301
0.568723 1.098552
0.570033 1.001551
0.696593 0.704929
0.744328 1.191086
0.740001 0.720731
0.713495 0.969378
0.724798 1.517081
0.667376 1.021880
0.709369 0.874957
0.675267 0.738253
0.660864 1.288230
0.731129 1.191253
1.159627 1.094584
2.149564 2.283509
1.222731 1.124233
0.958069 1.917030
0.844510 1.668791
0.754238 1.485564
0.948791 2.159895
0.870403 1.373671
0.872114 0.626037
0.910846 1.039291
1.439068 2.006194
2.271917 2.937478
1.033564 1.356564
1.035741 1.487289
0.802750 1.497705
0.690710 1.016534
0.652858 1.308693
0.809611 0.861302
0.954701 0.899461
1.869658 2.838649
0.873793 2.179921
0.865288 1.696109
0.823591 1.022567
0.614081 1.012674
0.556267 1.260330
0.820796 1.453052
0.807311 1.128008
0.786020 1.573680
0.881905 1.637190
0.807369 1.402572
0.593654 0.923603
0.626680 1.318236
0.681182 1.259784
0.543006 0.929598
0.583727 1.075686
0.824924 1.219627
0.666968 0.643538
0.668946 0.947304
0.662099 1.050106
0.783236 1.182520
0.934371 2.408660
1.026949 2.040850
0.746121 0.893405
0.878497 0.603082
0.701318 0.892483
1.076687 0.805983
0.850477 1.280352
0.858014 1.478176
1.042927 0.779613
0.809872 1.327693
0.887897 0.974595
0.932581 0.726384
0.980997 0.822654
3.986837 2.535486
4.573092 2.880778
1.247771 0.847122
1.033399 0.527227
0.659171 1.111403
0.701128 1.126855
0.903012 0.736233
1.726522 1.225685
1.048125 0.601405
3.179292 2.152043
1.354993 1.392838
0.719226 1.272480
0.590773 1.122296
0.702739 1.177895
0.633763 1.345114
0.595145 0.886414
1.437970 1.252380
0.940531 0.960839
1.223646 1.472353
1.112991 1.516239
0.664123 1.027683
0.798867 1.087354
1.080727 1.271579
1.122407 1.830632
1.460855 2.067674
1.774926 2.373503
1.435229 1.580522
0.717093 0.947624
0.788730 0.788298
0.727115 1.153464
0.728484 0.956254
0.741425 0.966567
0.876443 1.222314
1.063309 1.173001
0.792258 1.023514
0.800377 0.807202
1.566120 0.970577
0.989475 0.622459
0.798017 1.121802
2.474427 1.724403
1.193794 1.010571
0.864004 0.686976
0.750237 0.837068
0.642140 1.435814
0.676274 1.006968
0.643921 1.176286
0.892138 0.931411
0.866395 1.018194
0.783477 0.800879
0.747769 0.855914
0.652829 1.115554
0.593643 1.113348
0.562119 1.269003
0.520720 1.193931
1.220769 1.348695
1.195505 0.939751
0.831868 1.269980
0.916390 0.990871
0.780304 1.139954
0.751862 1.165014
0.697124 1.007622
0.686419 1.154024
0.596823 0.938608
0.735727 1.232145
0.765988 0.642334
0.716500 1.048700
0.979250 0.778837
0.811991 1.127112
1.089059 0.903933
0.704223 0.625952
1.404716 1.393392
0.747927 0.846540
0.786771 0.886574
0.961961 0.990663
0.730017 0.555636
0.755609 1.006886
0.870211 0.641767
0.916016 0.803471
1.095949 1.360434
0.916201 1.023308
0.822807 0.976054
1.270420 0.822722
0.905805 1.120709
1.103177 0.966242
0.979325 1.289543
0.724310 1.237874
0.864043 1.319978
0.939635 1.229549
0.784727 1.009416
0.785490 1.181188
0.735569 0.993169
0.695732 1.248634
0.663423 0.860375
0.719986 1.278471
0.640233 1.427156
0.554646 1.295607
1.033071 1.484701
0.836901 0.798683
0.722004 0.992751
0.734360 1.058816
0.622244 1.263636
0.671758 1.155984
0.617792 1.385997
0.786004 0.830460
0.796642 1.089975
0.863206 0.984046
1.015433 1.534798
1.381845 1.443961
1.250555 1.723292
2.097053 2.578533
0.759233 0.727123
0.844013 0.770964
0.743470 0.911565
0.864870 0.932614
0.881298 0.877868
0.919771 1.085993
1.075259 0.868870
1.525116 1.912143
1.457696 1.932760
0.797890 1.152386
0.755934 0.980066
0.758564 0.907028
0.811468 1.035210
0.885567 0.836706
0.800104 0.909229
0.900046 0.685665
0.802774 1.001696
0.903222 1.054530
0.808763 0.820233
0.740741 0.867981
0.773381 1.198130
0.725713 1.454296
0.731060 0.901395
0.738613 0.845009
0.695143 1.056140
0.672927 0.757058
0.757527 1.238145
0.719121 0.748434
0.690139 1.101179
0.860534 2.041227
0.790846 1.078316
0.718494 1.205511
0.680509 1.196863
0.753859 1.160348
0.693957 1.565434
0.806520 0.893092
0.812990 0.919286
0.808192 0.957638
1.026357 1.385345
0.998036 1.069249
1.033179 1.530487
1.410233 1.563408
0.829979 0.865413
0.767762 0.956944
1.357024 1.831957
0.768226 0.916807
0.986748 1.224649
0.860154 1.411959
0.808128 1.187299
0.927963 1.410047
0.891737 1.323255
0.729271 1.009343
0.692105 1.063733
0.759080 0.851260
0.729817 0.825718
0.805285 0.939876
0.823539 0.913823
0.787713 1.048746
0.848525 0.729564
0.723180 0.693953
0.786982 1.136548
0.625618 0.790546
0.690824 0.799132
0.642148 0.963879
0.694713 0.888647
0.697148 1.230424
0.715602 1.378325
0.761122 0.938453
0.711549 0.718509
0.710279 1.077633
0.606631 1.114287
0.696229 1.248899
0.635975 0.802645
0.665167 0.930336
0.605736 0.506460
0.645600 1.091868
0.684047 0.814296
0.667331 0.958873
0.700434 1.093245
0.710653 0.807261
0.798117 1.158305
0.845385 0.963039
0.729046 0.648513
1.076294 1.173620
0.903169 1.098066
0.932973 1.300806
0.768194 1.053700
0.703660 0.764922
0.710819 1.088349
0.724295 0.779812
0.739786 0.903563
0.897709 1.131185
0.782216 0.753780
0.849165 1.388567
0.849684 1.390393
0.806095 1.051720
0.712933 1.099141
0.712496 0.902490
0.683807 1.015643
0.692189 0.760557
0.656791 0.758129
0.700624 0.905708
0.662685 0.672922
0.703481 0.887302
0.719636 0.916943
0.821035 2.143072
0.762281 1.224367
0.620987 0.793740
0.606796 0.727884
0.625789 0.974785
0.609021 0.969186
0.614090 0.747788
0.654311 0.960848
0.795998 1.413174
0.677593 0.833192
0.783690 0.616673
0.632601 0.845533
0.697046 1.218362
0.729392 1.175479
0.554654 0.653078
0.605851 1.009652
0.594361 0.926526
0.627062 1.284070
0.629448 0.975908
0.682346 1.130444
0.695661 1.393141
0.823595 1.097847
0.700652 0.931197
0.782108 1.001326
0.820272 0.529295
0.732240 0.633111
1.379054 1.022284
2.640973 2.357297
1.050645 0.891880
1.223894 1.388158
0.761119 0.812810
0.750894 0.796491
0.715705 0.913825
0.690802 0.401784
0.730306 0.921762
0.801672 0.620748
1.083006 1.140874
0.750767 0.898426
0.720102 1.157690
0.967550 1.075074
0.717223 0.740953
0.701925 0.633297
0.684445 0.393278
0.803854 0.872190
0.646736 0.732836
0.622424 0.906780
0.673708 0.684974
0.681307 0.869817
0.735573 0.603474
0.780816 0.862541
0.695142 0.802483
0.699934 0.574543
0.634940 0.620700
0.620656 0.435265
0.608013 0.664011
0.623290 0.705956
0.687298 0.798104
0.648584 1.034003
0.626332 0.832353
0.628688 0.749028
0.623492 1.026403
0.605544 1.226926
0.624781 1.421994
0.611861 0.993063
0.593332 0.674408
0.661934 0.994873
0.667312 1.188161
0.612845 0.920196
0.696746 1.014143
0.964823 0.977053
0.699904 0.855470
0.929330 1.082600
0.697330 0.390580
0.744948 0.536449
0.885004 0.645886
0.944760 1.069938
0.635281 1.002642
0.837667 0.832511
0.721556 0.681026
0.704775 0.811826
0.780664 0.717764
0.677353 0.674858
1.053579 2.049294
0.913257 0.979453
0.734074 0.977416
0.655299 0.932996
0.668468 0.933387
0.671947 0.818242
0.659843 0.498287
0.671700 0.679317
0.800394 1.193697
0.665933 0.552013
0.600147 0.738118
0.692650 0.870248
0.706471 1.309993
0.612334 1.298551
0.595319 1.388394
0.656609 0.598804
0.645308 0.854705
0.700646 0.710430
0.630053 0.858424
0.685860 0.671822
0.753853 1.304025
0.735435 1.689922
0.728636 1.297668
0.737684 0.999236
0.646693 1.109390
0.601489 0.493076
0.621154 0.864247
0.669982 0.486914
0.746374 0.566937
0.698455 0.722191
0.727639 0.741214
0.687676 0.807356
0.695375 0.549406
0.728902 0.862605
0.606128 0.670901
0.661867 0.620616
0.605721 0.824733
0.660098 0.749744
0.636984 0.940520
0.638668 0.485303
0.672613 0.701845
0.680419 0.737883
0.635407 0.620286
0.644914 0.854637
0.568616 0.588374
0.616983 0.915658
0.695641 0.726494
0.641050 0.772231
0.614840 0.787704
0.620832 0.629553
0.630988 0.855357
0.859444 1.595267
0.726287 1.059803
0.595918 0.861686
0.616673 0.680048
0.584246 0.774202
0.625192 0.693672
0.644686 0.417187
0.651866 1.010007
0.739793 1.104315
0.659465 0.860123
0.710626 0.760809
0.653824 0.768371
0.670465 0.876222
0.601990 0.736244
0.638353 0.852622
0.594302 0.595847
0.628583 0.714042
0.587208 0.581344
0.661314 0.739991
0.716511 1.236069
0.611938 1.066933
0.603538 0.500735
0.634484 0.848824
0.647731 0.740006
0.699003 0.710837
0.779924 0.644314
0.737926 0.843153
0.588283 0.884791
0.589734 0.964049
0.581844 0.982978
0.570936 0.689040
0.574617 0.850600
0.582795 1.137614
0.574788 1.068620
0.652129 0.963462
0.583225 0.905761
0.537291 0.753309
0.547086 0.913131
0.573811 1.129823
0.636577 1.149111
0.619013 0.648478
0.629956 0.480716
0.626675 0.870737
0.575793 0.864932
0.658211 0.967373
0.595844 1.095001
0.558627 1.174877
0.558378 0.746877
0.567174 1.046966
0.622283 0.679975
0.602327 0.455272
0.637299 0.780681
0.597076 0.817710
0.757209 0.703828
0.686509 0.524645
0.597798 0.712780
0.590642 1.133998
0.596826 1.267227
0.575388 0.683042
0.584423 1.160177
0.572565 1.003009
0.615081 0.881705
0.607129 0.513572
0.628404 0.770153
0.702502 1.366430
0.948603 1.873115
0.637889 1.145317
0.616836 1.416786
0.652541 1.016789
0.604191 1.149757
0.660611 1.160983
0.807787 1.416654
0.700606 1.378552
1.061128 1.832707
0.635264 1.407269
0.551785 1.355979
0.526826 1.290266
0.572333 0.884683
0.555729 1.368174
0.625714 0.913693
0.617113 1.299859
0.683630 0.776863
0.670516 1.100191
0.619161 1.004879
0.560205 0.826302
0.557753 0.717460
0.546390 0.898759
0.551112 0.677292
0.558757 0.950960
0.581814 0.867969
0.635985 0.595180
0.591992 0.970028
0.573108 0.826753
0.607373 1.038505
0.538412 1.615671
0.544985 1.336755
0.566163 0.934159
0.586874 0.868721
0.521009 1.291570
0.580468 0.708376
0.648073 1.005135
0.618058 2.159843
0.592667 0.636539
0.642290 0.732240
0.727543 0.885179
0.591880 1.533819
0.591045 1.610452
0.607829 1.355558
0.623576 1.138959
0.639877 0.827455
0.723346 1.726387
0.614943 1.059969
0.739884 1.349657
0.647029 0.689455
0.634585 1.108860
0.572844 1.880291
0.584378 1.420596
0.582077 1.540823
0.584449 1.118518
0.577697 1.121820
0.623877 0.849411
0.558774 1.229383
0.552934 0.754116
0.529235 1.216205
0.550337 0.797395
0.575723 1.171160
0.634807 1.703107
0.596364 1.651877
0.567161 1.076580
0.586702 1.334968
0.546307 0.994822
0.593194 1.540500
0.544773 0.905031
0.587779 1.533120
0.544258 1.633341
0.540660 0.946030
0.515949 0.908425
0.533105 1.196583
0.548215 1.354563
0.507310 1.144771
0.494165 1.305755
0.663848 1.605674
0.615363 1.077042
0.736754 3.147858
0.509016 0.891212
0.540323 1.265892
0.523488 0.977133
0.519522 1.423316
0.629366 1.377694
0.753293 1.365413
0.567809 1.106420
0.577914 1.484920
0.620676 1.549093
0.561789 1.190505
0.598435 1.366221
0.602776 0.980683
0.596307 1.118776
0.601336 1.260470
0.599405 1.468390
0.582724 1.633197
0.588421 1.306139
0.597521 1.464916
0.596424 1.126638
0.564484 1.165463
0.558102 0.944775
0.600676 1.221947
0.612683 1.188162
0.645947 1.404917
0.598198 1.652045
0.622183 1.482346
0.587452 1.137085
0.549154 1.063248
0.560293 1.278150
0.586856 1.371616
0.600627 1.490794
0.549783 1.486778
0.532863 1.224396
0.559130 1.580875
0.589843 1.435193
0.566550 1.237785
0.509042 1.030219
0.532879 1.272261
0.591045 1.281407
0.598964 1.228201
0.517542 1.640183
0.548780 1.185478
0.502733 1.202284
0.515904 1.451623
0.507704 1.344285
0.514258 1.149024
0.474664 0.911808
0.502487 1.052296
0.657155 1.423258
0.726336 0.984198
0.720120 1.521202
0.619978 1.146938
0.552983 1.440164
0.629906 1.007878
0.623198 1.095570
0.757246 1.367792
0.776278 1.322970
0.671108 1.808231
0.589609 1.627662
0.666156 1.734675
0.625690 1.392033
0.603088 1.544909
0.593046 1.189707
0.618152 1.246025
0.630396 1.047068
0.592219 1.183001
0.619245 1.637391
0.560915 0.750001
0.651847 1.639232
0.577805 1.182539
0.577626 1.081348
0.588669 1.351671
0.607352 1.152580
0.621112 1.344293
0.566678 1.235556
0.574101 1.300676
0.543467 1.616626
0.544550 1.315014
0.555483 1.216763
0.546433 1.475832
0.544601 1.383893
0.551081 1.052423
0.580611 1.301317
0.531732 1.006138
0.591243 1.675029
0.569880 1.213788
0.522956 1.089807
0.526713 1.126597
0.521713 1.495650
0.519211 1.052537
0.541947 1.422663
0.523315 1.113630
0.521878 0.951419
0.503751 1.050037
0.751734 1.828891
0.822263 1.244714
1.606943 1.462951
0.795273 0.966301
0.767985 1.180685
0.741011 1.359610
0.690256 1.416410
0.693595 1.220029
0.923785 1.221222
0.849953 1.539455
0.661768 1.597224
0.698398 1.720807
0.617025 1.237713
0.705322 1.225375
0.694517 1.310376
0.542491 1.462371
0.543551 1.647288
0.589121 1.423057
0.602431 1.480806
0.644527 1.458184
0.638490 1.096373
0.643567 1.296006
0.602909 1.030834
0.679310 1.051264
0.531540 1.417737
0.521310 1.078660
0.567889 1.002417
0.597187 1.340187
0.571731 1.100203
0.555024 1.072428
0.567569 0.941985
0.540461 1.080936
0.537704 1.454031
0.558495 1.466969
0.539559 1.166416
0.521550 1.427085
0.513549 1.161655
0.533407 1.104735
0.524055 1.060577
0.553197 0.989402
0.515080 0.715345
0.950456 1.801869
0.937591 1.018354
1.581230 1.727012
3.743794 2.753759
0.857042 1.199016
0.598337 0.849786
0.729478 1.097993
0.720631 1.409756
0.770243 1.528516
0.756504 1.532922
0.766780 1.370740
1.397049 2.317879
0.737412 1.371156
0.678073 1.516215
0.723255 1.406165
0.748346 1.851448
0.735954 1.326026
0.739652 1.124082
0.612985 0.999514
0.587880 1.639009
0.634115 1.524326
0.586214 1.224565
0.636053 1.194931
0.578236 1.444701
0.671302 1.400761
0.718335 1.378386
0.670899 1.155145
0.559700 1.382223
0.562023 1.143148
0.588872 1.836681
0.531429 1.253743
0.559963 1.526504
0.561467 1.061819
0.613083 1.026252
0.574984 1.110380
0.628900 1.001024
0.612076 1.110852
0.544930 1.252476
0.525793 1.217768
0.529587 1.125456
0.533383 1.158554
0.548814 0.771126
0.550471 0.797389
0.636591 1.195557
0.562962 0.862103
0.568696 0.994748
0.534065 1.036235
0.555035 1.014769
0.558228 0.910466
0.553968 0.716799
0.531858 0.944849
0.544210 0.790136
0.515260 0.892012
0.533189 0.865430
0.618042 1.059447
0.649703 1.953263
0.559231 1.430686
0.523674 1.142337
0.463089 0.671068
0.482278 0.482979
0.477775 0.923384
0.511783 0.435046
0.507678 0.834542
0.642199 1.356377
0.731507 1.757251
0.525730 1.316368
0.501611 0.933829
0.459018 1.108933
0.459803 0.974683
0.435101 0.925541
0.464143 0.818827
0.436851 0.402395
0.588046 1.521341
0.504626 1.400319
0.440905 1.124742
0.478843 1.011524
0.419207 0.674497
0.436438 1.049468
0.436739 0.894456
0.433326 0.587743
0.524527 1.425422
0.580595 1.692802
0.568445 1.454977
0.481459 1.509869
0.470136 1.098385
0.509134 1.300146
0.424160 0.772748
0.427124 1.174058
0.807807 1.264786
0.625933 0.725363
0.659872 0.949478
0.590169 1.112887
0.615669 0.983746
0.562251 0.948296
0.547847 1.027446
0.549317 0.953340
0.523276 0.547088
0.687759 1.092119
0.681032 1.148457
0.547996 1.270898
0.602287 1.207327
0.505348 1.028779
0.544640 0.886565
0.507528 0.657629
0.498622 0.916340
0.504098 0.814177
0.479221 0.310816
0.646637 1.130084
0.638388 1.257231
0.554857 1.101418
0.515935 0.798029
0.458696 0.517549
0.468913 0.927927
0.475183 0.801196
0.687057 1.877821
0.723067 1.455142
0.529990 1.187266
0.626636 1.154899
0.649659 1.164111
0.548728 1.138914
0.499800 0.891879
0.435871 0.575267
0.445820 1.030672
0.455437 0.536265
0.754871 1.403506
0.655740 1.378780
0.582245 1.302239
0.513918 1.252812
0.486982 0.992171
0.432352 0.719546
0.766105 1.135385
0.731693 1.233323
0.759815 1.084977
0.673746 1.243411
0.601238 0.912558
0.555355 0.733374
0.599663 1.068940
0.544159 0.716473
0.520950 0.909353
0.540731 0.711163
0.738106 1.002484
0.679741 0.995782
0.595005 1.093882
0.547878 0.948852
0.508283 0.540707
0.511329 0.477365
0.808779 1.061089
0.781801 1.279559
0.682136 0.965181
0.649739 1.020026
0.552355 0.747090
0.695712 0.911398
0.572594 1.072823
0.575616 0.670195
0.480403 0.434306
0.511591 0.880067
0.844122 1.218216
0.754133 1.390132
0.671632 0.926415
0.761205 1.152717
0.649302 1.090653
0.680293 0.868091
0.536353 0.733203
0.550148 1.133288
0.633252 1.083354
0.488998 0.928797
0.551993 0.702012
0.752849 1.405079
0.904078 1.494704
0.757037 1.217693
0.786098 1.286738
0.675246 1.023145
0.592382 1.216334
0.639150 0.910250
0.514070 0.829754
0.512850 1.245441
0.507861 0.801495
0.807405 0.997158
0.789361 1.303274
0.789606 1.559836
0.684396 1.061630
0.734289 1.194274
0.692817 0.938068
0.588189 1.090613
0.543557 0.933829
0.828283 1.475934
0.856672 1.033870
0.819533 1.271312
0.721887 1.062517
0.667691 1.029570
0.729141 0.902991
0.895924 1.244976
0.616879 0.823891
0.607777 1.058282
0.607339 0.732740
0.536901 0.931695
0.808362 1.238149
0.781825 1.110186
0.817721 1.246393
0.654713 1.012432
0.680297 0.841076
0.669330 1.008834
0.585287 1.065582
0.586727 0.640125
0.870624 1.242240
0.875108 1.345673
0.774719 1.212712
0.748717 1.063572
0.645919 0.997845
0.652426 0.783749
0.838646 1.444782
0.689115 1.100797
0.720014 1.215109
0.614577 1.087098
0.628740 0.839768
0.545338 1.143486
0.891760 1.034176
0.869271 0.745121
1.407002 1.782297
1.463893 1.289134
0.901915 1.371291
0.717681 1.268349
0.620179 0.894820
0.984161 0.833032
1.022444 1.329578
0.879649 0.803377
0.984251 1.347910
0.844494 1.039372
0.751450 1.056764
0.660101 1.125830
0.965171 1.315607
0.896761 0.670614
0.892326 1.434028
0.786670 1.612820
0.811563 1.220440
0.775683 1.343172
0.689262 0.925390
0.658332 0.975322
0.592382 0.721805
0.606817 1.069829
0.847235 1.155355
0.817521 1.112337
0.796934 1.426394
0.755663 1.383008
0.737389 1.061864
0.696953 1.155044
0.677190 1.373640
0.677410 0.913037
0.655464 0.758301
0.624909 1.009729
0.575947 1.095077
0.783474 1.397198
0.886250 0.943404
0.712991 1.430709
0.795595 1.207763
0.671240 1.182396
0.685373 0.975036
0.693251 1.429993
0.685893 1.170102
0.665660 0.911084
0.593049 1.097620
0.536088 1.090392
0.597493 0.977777
1.624726 1.860139
0.921833 0.745448
0.989172 1.420418
0.887023 0.984310
0.783013 1.189840
0.781459 0.947969
0.726585 1.128669
0.625934 1.147227
0.654171 1.268438
0.878848 0.992537
0.988521 0.799171
1.444480 1.603906
0.962874 0.908496
0.761370 1.357093
0.806512 1.285906
0.691332 0.967903
0.724599 1.117588
0.665661 1.002364
0.608982 1.124285
1.282928 1.148172
0.830033 1.305655
0.879099 1.621414
0.732307 1.150036
0.699574 1.137018
0.685028 0.900178
0.654781 0.807794
0.632363 1.005893
0.708377 0.945426
0.730956 0.624271
0.704292 1.539696
0.745993 1.308588
0.690147 1.110664
0.666559 1.078881
0.653617 0.785806
0.624622 0.712064
0.697490 1.677524
0.720860 1.270550
0.677886 1.536984
0.765935 1.329736
0.732334 1.090849
0.705033 1.262561
0.643708 0.882478
2.004199 2.497877
1.263622 2.282180
1.034362 1.981643
0.888944 0.861640
0.943596 1.216530
0.793857 1.245733
0.727023 1.041588
0.722488 1.288891
0.693161 1.188000
0.653424 1.133779
3.670658 4.521635
0.995169 1.352647
1.044804 1.477084
0.771501 1.491478
0.745538 1.337854
0.692079 1.030378
0.691476 1.004726
0.656453 0.918075
0.688814 1.353258
1.081138 1.321363
1.456119 1.738482
2.309852 2.644836
0.854789 1.554498
0.917573 1.731023
0.815477 1.468608
0.753740 1.286262
0.704391 1.173758
0.664780 1.003348
0.619867 0.812137
0.919595 1.797930
0.958301 1.560285
0.815995 1.542429
0.707693 1.133331
0.766720 1.480515
0.724040 1.320573
0.657397 1.040688
0.665938 1.127941
0.649551 0.715493
0.630835 0.991620
0.745586 1.314513
0.815736 1.657823
0.783576 1.448437
0.871816 1.726056
0.785151 1.609716
0.715402 1.332310
0.647019 0.970473
0.647412 1.242245
0.638495 1.078294
0.624286 0.849115
0.901820 1.581086
0.653612 0.906188
0.758269 1.498986
0.732607 1.282705
0.710035 0.898021
0.745258 1.416043
0.682225 1.647446
0.744507 1.502989
0.719809 1.826981
1.458732 2.330411
0.852272 0.971469
0.849155 1.611389
0.781660 1.295837
0.729888 1.360877
0.735375 1.201413
0.721010 1.661387
0.725190 1.098863
0.938594 0.881774
0.719634 0.863995
0.790115 1.339549
0.727425 1.211788
0.711036 1.005314
0.670609 0.968426
0.666791 0.746113
1.104393 1.842059
0.720156 1.155007
0.665701 1.048320
0.625281 1.075480
0.634298 0.808348
0.625087 1.046319
0.687791 1.244138
0.794704 1.829748
0.611793 1.095272
0.602911 0.904518
0.585217 1.203142
0.591919 1.143457
0.606764 0.824740
0.598718 1.264816
0.618941 0.786082
0.652411 0.951880
0.692576 0.841716
0.625720 1.340268
0.739312 1.142059
0.699996 0.909123
0.807215 1.611197
0.751711 1.284976
0.724220 0.926092
0.719648 0.729679
0.738051 0.865030
0.745898 1.749425
0.855989 1.229984
0.712253 1.132696
0.728033 1.081035
0.737560 1.001538
0.736911 1.210190
0.760929 0.770216
0.695392 0.703700
0.790126 1.927203
0.739213 1.193460
0.726207 1.291633
0.665976 1.110663
0.683938 0.842416
0.668148 0.724729
0.639639 0.873755
0.723992 0.959186
0.707839 1.237054
0.689490 1.180904
0.624882 1.274234
0.681895 1.117432
0.712725 1.222957
0.628367 0.983591
0.582665 0.984975
0.601666 0.665228
0.621064 0.594001
0.665592 0.589145
0.658921 0.865130
0.665789 1.133896
0.694586 1.232991
0.606962 1.367795
0.599738 1.079301
0.562242 0.826219
0.594488 0.866111
0.585221 0.634664
0.549066 0.996570
0.624643 0.937010
0.623742 0.828361
0.672863 0.846417
0.629354 0.810888
0.615713 1.136175
0.642213 1.002731
0.615755 0.866347
0.622865 1.009025
0.640717 0.561055
0.625279 1.191937
0.627050 1.001473
0.651504 0.685144
0.627045 1.068797
0.696205 1.135409
0.683396 0.963174
0.603524 0.685432
0.670462 0.732906
0.609243 0.992325
0.701024 0.824982
0.663299 1.227701
0.742978 1.199559
0.756727 0.972428
0.677638 0.952423
0.665420 0.828655
0.666684 0.835606
0.620219 0.635374
0.642641 0.642472
0.717186 0.773845
0.730193 1.409892
0.671647 0.857174
0.641942 1.214538
0.617427 0.971015
0.592161 0.692528
0.644678 0.849658
0.638449 0.726172
0.639798 0.495692
0.648117 1.341135
0.649517 1.119112
0.562174 1.191807
0.576789 1.065713
0.574368 0.854161
0.603683 0.493058
0.591256 0.870135
0.571949 0.638777
0.605850 0.853807
0.598016 0.601916
0.686263 1.080364
0.653831 0.704977
0.614417 0.861213
0.642821 0.757393
0.697830 0.904364
0.676015 0.722048
0.656249 1.316412
0.622767 0.983740
0.594138 0.597679
0.578065 0.791128
0.547401 0.698530
0.662593 0.978524
0.654552 1.152545
0.655461 0.829870
0.765482 0.980923
0.701732 0.896395
0.576222 0.551115
0.659472 0.671740
0.722263 0.719823
0.699786 1.096554
0.775179 0.617278
0.887804 0.838863
0.831254 0.846782
1.124410 1.311318
0.673257 0.672410
0.673751 0.664894
0.748236 0.447204
0.665149 0.874710
0.674486 0.806098
0.762404 0.910849
0.669662 0.841492
0.619076 1.265048
0.763656 1.056674
0.619150 0.564043
0.653723 0.566076
0.639092 0.837901
0.636902 0.967416
0.767184 0.944052
0.753593 1.603109
0.666369 1.313341
0.694100 1.025086
0.717395 1.250715
0.602872 0.903602
0.602796 0.493739
0.607198 0.884211
0.649532 0.723915
0.685474 0.949024
0.718073 0.707019
0.792336 1.232398
0.857914 0.993337
0.574248 0.830051
0.618617 1.459954
0.525799 0.755727
0.504372 0.668681
0.726431 1.280090
0.863825 1.425164
0.732789 0.731257
0.795067 1.024129
0.749199 1.141823
0.845262 0.968160
0.571810 0.813384
0.679573 0.574595
0.577810 0.934157
0.691198 0.612528
0.771996 1.076294
0.704410 0.840481
0.786727 0.984871
0.938263 1.238136
1.629413 2.560292
0.894222 1.213440
0.739223 0.611531
0.815823 1.158017
0.771227 0.805597
1.126556 1.541671
0.982165 1.073925
0.713757 0.539298
0.818150 0.937370
2.127824 4.171165
0.814482 0.846971
0.789445 1.158031
0.724154 0.561548
0.682815 1.058636
0.696247 0.931749
0.745417 1.264242
0.823968 1.611504
0.974593 1.371173
1.023939 1.523534
0.879602 1.439649
0.660778 0.550346
0.663871 0.870152
0.689239 0.594865
0.719023 1.058955
0.797623 0.480885
0.709739 0.992751
0.621696 0.918994
0.759850 1.845706
0.516696 0.748063
0.513223 1.099764
0.716371 1.118955
0.896807 0.980274
0.856598 1.000255
0.950934 1.280949
1.021474 1.696415
0.770236 1.352198
0.926763 1.741026
1.077303 2.226336
0.602000 1.350227
0.824524 0.919784
0.843304 0.907242
0.840186 1.023542
1.831496 2.732680
2.166601 3.562153
1.402028 2.594888
0.795678 0.938314
0.876423 1.227606
0.779491 0.933859
1.290995 1.729612
2.535786 4.476056
2.894140 4.939453
2.808868 5.442604
3.173435 5.923323
1.083219 1.310967
0.898501 0.720305
0.711321 0.828243
0.812437 1.303581
1.167275 1.717381
1.725519 2.758721
1.238761 1.817723
0.967272 1.584696
1.175969 1.135974
0.954784 0.626702
0.789284 0.753838
0.664338 0.738716
0.685675 0.621531
0.681080 0.998314
0.585449 0.828476
0.662505 1.095186
0.601892 0.869822
0.637858 1.309031
0.606202 0.965908
0.670399 0.845692
0.706531 0.879138
0.701598 1.312403
0.751029 1.150726
0.728009 0.688398
0.861879 0.702326
0.783078 1.960239
0.844002 1.329228
0.860208 1.217953
0.844407 1.343689
0.861445 1.049261
0.876541 1.377833
0.953225 1.401024
0.877051 1.219996
0.781224 1.007907
0.899100 1.095264
0.749314 1.006205
0.747818 1.141397
1.136104 1.802033
1.272997 2.049887
0.987122 1.554877
1.222079 1.794311
1.357329 1.962445
0.908964 0.943715
0.784961 1.153759
0.952843 1.086051
0.898253 1.681032
1.147719 1.768193
1.637830 2.665391
0.990063 1.283434
0.861718 0.974274
0.972342 1.440190
0.631096 0.601573
0.617573 0.950403
0.580927 1.126647
0.586229 1.057807
0.652563 1.082836
0.693001 1.687566
0.665937 1.131145
0.619655 1.668860
0.715838 1.904530
0.712968 1.408107
0.784277 2.249216
0.714140 0.762811
0.643636 1.439205
0.649909 1.318710
0.746448 1.116299
0.890496 1.228511
0.642620 1.228204
0.651709 1.426326
0.732178 1.634760
0.719307 1.410095
0.650416 1.455495
0.707522 0.815111
0.855211 1.686832
0.859494 1.357248
0.793236 1.030014
0.853543 1.324176
0.855666 1.346057
0.751526 0.981138
0.777633 1.220676
0.772144 0.952281
0.677892 1.240612
0.699157 1.075772
0.663392 0.841140
0.749360 0.884175
0.786393 0.845379
0.836247 1.149431
1.172811 2.340005
0.741480 1.312036
0.812913 1.931465
0.702636 1.113475
0.908197 1.188517
0.826713 1.138320
0.745813 0.671860
0.775720 0.865393
0.877813 1.152126
0.800667 1.013325
1.057792 1.616608
0.648149 1.181147
0.591603 1.030926
0.612421 1.956087
0.595704 1.663859
0.549687 0.950286
0.595787 1.159934
0.555228 1.428087
0.514135 1.018357
0.649551 1.315758
0.555193 1.726873
0.564137 1.441678
0.627675 1.333783
0.693050 1.211900
0.663301 1.386007
0.697374 1.553471
0.679451 0.927454
0.701015 0.906590
0.618327 0.823478
0.610946 1.350398
0.622858 0.983085
0.709210 1.169568
0.605558 1.476676
0.667359 1.514552
0.731453 0.872963
0.724490 1.235635
0.730620 0.950716
0.780069 1.232038
0.714696 0.963312
0.719128 1.039503
0.864461 1.123036
0.733668 0.763400
0.705016 1.225463
0.757180 1.602253
0.790384 1.349384
1.009925 1.656736
0.926217 1.227088
0.855929 1.039653
0.903340 0.995622
0.957921 1.197305
0.860336 1.198136
0.692208 0.962607
0.744819 1.014835
0.711134 0.911886
0.576590 1.430249
0.552223 0.992732
0.523799 1.670396
0.538988 1.329571
0.526280 1.190971
0.534248 1.162204
0.506456 1.020936
0.579309 1.188175
0.526228 1.035706
0.560788 1.313643
0.568845 1.388152
0.565075 1.344368
0.586553 1.159712
0.564761 1.074845
0.592494 0.992924
0.542921 0.829438
0.548348 0.877758
0.643532 1.352688
0.607071 1.357061
0.663295 1.275151
0.665964 0.759508
0.654185 1.095372
0.680722 1.237426
0.706269 1.312148
0.641384 1.601827
0.762029 1.483478
0.742533 1.271716
0.724372 1.078459
0.822590 1.305393
0.682297 1.203247
0.615354 1.337745
0.819693 1.415484
0.776624 1.767412
0.926934 1.153601
0.987562 1.252235
1.097892 1.513153
0.905945 1.075693
1.459348 1.652052
0.616422 0.999799
0.545174 1.459417
0.527566 1.228113
0.518562 1.134555
0.518361 1.179929
0.515959 0.805675
0.497837 0.732773
0.483750 0.779048
0.551114 1.403830
0.565695 1.350065
0.539418 1.280249
0.536653 1.086482
0.515718 1.145341
0.512058 1.001910
0.525924 0.940705
0.507179 0.859670
0.543663 0.753083
0.507353 0.940723
0.575823 1.419227
0.558825 1.212807
0.570046 1.179384
0.626907 1.006602
0.672049 1.168693
0.572231 1.178136
0.569294 0.874073
0.524848 1.037745
0.536034 0.981096
0.566109 1.350322
0.632106 1.143011
0.641395 1.507762
0.604520 1.166817
0.680205 1.505763
0.625771 1.350608
0.568579 1.024766
0.658683 1.197813
0.627875 1.230891
0.558419 0.918732
0.586129 1.474895
0.670598 1.201087
0.607260 1.114155
0.676388 1.049811
0.643270 0.996010
0.582283 1.053098
0.570934 0.954016
0.610603 1.131840
0.570040 0.994087
0.574741 1.135736
0.521464 1.239728
0.522170 1.239257
0.531791 1.125251
0.512476 1.168123
0.504012 0.843347
0.503709 0.903692
0.513583 0.793550
0.514128 0.745829
0.515483 0.755695
0.503423 0.489075
0.502973 0.729432
0.485153 1.134217
0.500543 1.087665
0.494189 1.005498
0.482858 0.980652
0.495273 0.582277
0.497365 0.832713
0.492508 0.604374
0.561394 1.234642
0.531061 1.085894
0.508049 0.962871
0.500934 0.730989
0.565767 1.166941
0.512243 1.084034
0.470837 0.841208
0.486095 0.701644
0.496117 1.071774
0.570261 1.429095
0.543156 1.361080
0.509450 1.426341
0.467194 1.074288
0.529322 1.210050
0.539815 1.206308
0.509564 0.836533
0.523066 1.620724
0.538680 1.392046
0.541614 1.216580
0.519250 1.410625
0.494753 1.342353
0.486217 1.025384
0.543901 1.250356
0.498491 0.861076
0.509800 1.162194
0.509870 1.006003
0.518587 0.904587
0.528015 0.832136
0.539119 0.792250
0.531811 0.534596
0.531332 0.714384
0.548292 0.551717
0.524576 1.234960
0.475506 0.799420
0.493277 1.085579
0.510430 0.831396
0.518976 0.672216
0.491759 0.533369
0.477728 0.916382
0.476867 0.466400
0.507914 1.365837
0.469772 1.083484
0.509893 1.448811
0.468205 1.216872
0.454717 1.254227
0.424593 0.857458
0.459406 1.041044
0.443749 0.611898
0.466656 0.838157
0.462602 0.571463
0.492490 1.374296
0.494975 1.454113
0.569948 1.435178
0.482903 1.165887
0.426996 0.883185
0.470153 1.297199
0.465220 1.094540
0.438001 0.657444
0.475543 0.999747
0.433818 1.055293
0.538998 1.360847
0.536159 1.728094
0.468672 1.220705
0.499397 1.640956
0.494412 1.238509
0.460921 0.943312
0.449217 1.271584
0.495845 1.226373
0.459156 0.826426
0.674295 1.104479
0.440421 1.214639
0.442885 1.319532
0.488114 1.249096
0.444497 0.863664
0.494274 1.067890
0.503027 1.335513
0.509021 1.312000
0.511828 1.137523
0.538147 1.399967
0.532065 1.086174
0.534030 1.148435
0.567804 1.274776
0.580477 1.490667
0.506648 1.048117
0.540277 1.226689
0.505122 1.246559
0.534645 1.189510
0.505825 1.069496
0.562500 1.262188
0.576453 1.185437
0.627998 1.148208
0.597665 0.879726
0.549888 1.033121
0.531114 0.859908
0.563209 1.042050
0.565240 0.944413
0.615591 1.198515
0.659109 1.000221
0.595341 1.311667
0.659017 1.506442
0.608918 0.807398
0.627482 0.578645
0.605447 0.799656
0.597715 1.044595
0.745518 0.328728
0.670462 0.743144
0.899031 0.626396
0.772981 0.605001
0.734075 0.747002
0.857437 0.454373
0.681753 0.543187
0.695131 1.270085
0.726305 0.793265
0.954905 1.175129
0.850734 0.886547
0.479780 0.898627
0.458499 1.350655
0.445749 0.855209
0.469852 1.361992
0.651490 0.900255
0.476451 1.347090
0.508109 1.402414
0.529200 1.525071
0.494929 1.379752
0.531087 1.059456
0.590993 1.210193
0.504444 1.260534
0.502033 1.051307
0.500577 1.293711
0.515114 1.011179
0.547932 1.494575
0.581255 1.520749
0.617488 1.289888
0.683268 1.266730
0.668984 1.140796
0.536075 1.011235
0.545642 1.047594
0.537083 0.843203
0.547474 1.215401
0.589599 1.097984
0.751968 1.099658
0.775276 1.143388
0.600418 1.225350
0.841350 0.832070
0.688766 1.005792
0.687046 0.798731
0.621006 0.800714
0.676629 0.592890
0.655670 0.974320
0.675444 1.225610
0.867105 1.108027
0.935677 0.565039
2.229789 2.546988
0.891832 0.517537
0.813830 0.923290
0.659479 0.971246
0.772291 0.886808
0.762041 1.086882
0.692141 0.973632
0.929682 1.216495
0.503793 0.903904
0.444612 1.195489
0.432695 0.660164
0.447796 1.203366
0.459667 0.853207
0.435877 1.110578
0.465563 1.352107
0.472826 0.908832
0.480960 1.387450
0.465943 1.059987
0.569148 1.014755
0.526614 1.374364
0.490445 0.858777
0.511340 1.359256
0.476066 1.353457
0.505207 1.308925
0.518949 1.507249
0.705991 1.371460
0.632084 1.027968
0.551706 1.179035
0.528820 1.021920
0.537281 1.066843
0.543851 1.075615
0.817042 1.383999
0.945691 1.061657
0.642669 0.957897
0.767043 0.813423
0.583261 0.780506
0.610977 1.049078
0.617894 0.903356
0.662005 1.282239
0.694752 0.902237
0.804725 1.267161
0.754274 1.243000
1.791286 2.146228
0.833476 1.476559
0.731856 1.372903
0.721911 0.808533
0.921552 1.276369
0.475506 1.256115
0.485154 0.857057
0.447769 0.655209
0.455226 1.085011
0.441974 0.596880
0.439880 0.716335
0.466255 0.978758
0.464646 1.083317
0.521774 1.393303
0.499595 1.349179
0.549541 0.888836
0.462586 1.195801
0.499658 0.878288
0.478195 0.911164
0.506559 1.306854
0.497258 0.988993
0.528739 1.303802
0.619257 1.520001
0.624011 1.454291
0.554736 1.373061
0.521407 1.380619
0.549846 1.341636
0.591977 1.065384
0.542548 1.468030
0.552694 1.362258
0.656276 1.359977
0.692495 1.077201
0.657181 1.455123
0.590687 1.108997
0.685538 0.842235
0.577360 1.091883
1.351748 1.172578
0.944403 1.303117
0.750041 0.821541
0.757103 0.932642
0.719191 0.810330
0.881094 1.028404
0.740940 1.068518
0.754632 1.076705
0.715154 0.928733
0.716296 0.653722
0.538661 1.182026
0.464934 0.778712
0.472321 1.252978
0.442480 0.999185
0.463818 0.709761
0.450406 0.788513
0.416373 0.605476
0.433375 0.746843
0.528188 1.238189
0.514040 0.875279
0.536456 0.884987
0.495002 0.843577
0.518128 1.347706
0.517550 0.969775
0.520451 0.942375
0.483046 0.780074
0.494012 1.143292
0.510964 1.089914
0.485850 1.024162
0.548056 0.937950
0.573184 0.998604
0.627280 0.966237
0.603399 1.133524
0.642373 1.088773
0.556129 0.926341
0.592781 1.373034
0.604130 1.373575
0.587771 1.027904
0.561342 1.344671
0.546306 1.059726
0.551618 1.403916
0.706806 0.619654
0.775743 0.921608
0.824462 0.826082
0.711771 1.162988
0.670285 0.972594
0.596468 1.228671
0.650568 0.931342
0.625407 1.244040
0.611762 1.268905
0.635505 1.002488
0.946370 1.062137
0.867279 1.120326
0.642226 0.929857
0.887092 1.118649
0.784739 0.793417
0.750849 0.890223
0.746242 0.661814
0.533652 0.786686
0.549165 1.384497
0.548491 0.808618
0.473963 0.809202
0.473528 1.157560
0.473108 0.759743
0.432795 0.651807
0.464132 0.807122
0.423108 0.845325
0.620288 1.176286
0.584247 0.957944
0.529321 1.212638
0.576438 1.130539
0.505925 1.191747
0.488099 0.878485
0.528513 0.966088
0.463522 0.961808
0.629816 1.310540
0.602592 1.028623
0.659398 1.505841
0.554675 1.369183
0.548790 1.175217
0.516886 1.170216
0.675282 1.102994
0.675672 1.520647
0.664777 1.272313
0.758109 0.996354
0.711726 0.866656
0.756935 1.150634
0.592814 1.001549
0.621958 1.387603
0.612960 1.004797
0.827562 0.940443
0.900056 1.093763
1.007337 1.336754
0.924568 1.229376
1.955558 1.554810
0.708073 1.124474
0.594168 0.520005
0.668148 0.990680
0.648583 0.522543
0.604983 1.033592
0.725722 1.423372
0.616181 1.135780
0.578650 1.346865
0.547069 0.793428
0.520119 0.749080
0.478774 0.947381
0.448478 0.704492
0.444086 0.885857
0.643810 1.188224
0.668947 1.336129
0.701750 1.383547
0.616751 1.242462
0.555762 0.975466
0.526099 1.107532
0.496400 0.903640
0.617024 1.483686
0.608821 1.317784
0.668541 1.044588
0.709210 1.311199
0.885622 1.707407
0.806220 1.076309
0.577293 1.071048
0.706969 1.503827
0.532893 1.039346
0.568888 1.343510
0.628249 1.383897
0.647585 0.997951
0.605532 1.197308
0.820075 1.206928
1.069740 1.825320
0.938534 1.003548
0.879699 1.542114
0.650952 1.393826
0.675484 0.919758
0.549241 0.849461
0.867573 0.886151
0.870742 1.445260
0.863408 1.012214
0.769998 0.978513
0.673759 0.978310
0.565498 0.895170
0.709292 0.993846
0.592156 0.802265
0.625742 1.560358
0.649654 1.080293
0.964685 2.207411
0.603598 1.459510
0.567690 0.928387
0.508218 1.178829
0.465523 0.777160
0.485475 0.820875
0.448794 0.985025
0.650008 1.095419
0.598669 1.522852
0.689670 1.021490
0.623971 1.697907
0.599140 1.222085
0.590340 1.194679
0.537793 1.121766
0.510358 0.845472
0.502583 1.003579
0.510170 1.012600
0.623726 1.296805
0.660200 1.253694
0.618196 1.528877
0.625580 1.820846
0.547352 1.491989
0.524969 1.135066
0.512540 1.234653
0.618654 1.233356
0.614104 1.674700
0.653833 1.695391
0.664091 1.640049
1.059713 1.262855
0.658766 1.072324
0.577807 1.356080
0.513929 1.228318
0.510565 1.139370
0.785346 0.791609
0.695700 0.813989
0.825418 1.106544
0.649973 1.463012
0.590693 1.101479
0.564292 0.967918
0.622849 1.312854
0.625545 1.261832
0.608162 0.837944
0.592052 1.049383
0.569063 1.121792
0.581106 0.974361
0.515133 1.634432
0.508356 1.171085
0.529552 1.000472
0.487871 0.861242
0.508501 0.996896
0.607967 0.835852
0.623539 1.369166
0.570039 1.263270
0.541008 1.354076
0.523096 1.144494
0.528842 1.233645
0.644604 1.089615
0.669146 1.225371
0.587937 1.257917
0.590412 1.315769
0.642745 1.165240
0.623597 1.622962
0.592908 1.348418
0.538474 1.003971
0.584821 1.143018
0.581311 1.401244
0.527951 1.380390
0.543458 1.270060
0.673839 0.913453
0.748552 0.725938
1.017689 1.811776
0.820075 1.372092
0.882950 2.034751
0.586193 1.355809
0.670386 1.554920
0.557674 1.292076
0.528456 1.471032
0.794429 0.706333
0.626398 1.174379
0.614245 1.247038
0.566054 1.511302
0.556624 1.147704
0.548944 1.559102
0.535678 1.355595
0.600447 0.712457
0.604349 1.001928
0.693162 1.677109
0.581743 0.861429
0.526997 1.255019
0.497723 1.141734
0.515272 1.434681
0.549440 1.137958
0.523615 1.143271
0.629301 1.081341
0.627415 0.738960
0.548748 1.102731
0.535820 1.506063
0.560621 1.284554
0.561198 1.448385
0.538662 1.454602
0.547491 1.241286
0.541148 1.312362
0.673152 1.052022
0.705228 1.449726
0.530562 1.624128
0.594854 1.320021
0.540348 1.291097
0.575883 0.999846
0.548214 1.220281
0.580202 1.744851
0.743515 1.306475
0.886244 1.827633
0.870626 1.750417
0.805290 1.257037
0.704901 1.164329
0.616127 0.860060
0.611957 0.986057
0.580557 1.130737
0.555452 1.255878
0.798385 1.246428
1.015700 1.070036
1.067308 1.547098
0.693407 1.634176
0.800213 1.473680
0.631330 0.909960
0.698290 0.976202
0.622767 1.056411
0.603257 0.867112
0.680857 1.088867
0.577136 1.259335
0.650204 0.801187
0.702164 1.263585
0.571987 1.859184
0.577573 0.917413
0.595493 1.116012
0.572959 1.368468
0.678043 0.530311
0.651154 1.696056
0.631971 0.744397
0.568340 1.259289
0.608130 1.862087
0.563582 1.258256
0.560392 0.907883
0.683524 0.531065
0.708093 1.273620
0.696180 1.074818
0.620711 1.135397
1.095924 1.747337
0.569627 1.294013
0.700024 1.999337
0.724002 1.716173
1.077449 3.082788
0.630700 1.297650
0.649311 0.808165
0.680901 1.089215
1.260279 1.728160
0.934330 1.573389
0.651973 0.885071
0.557707 1.411725
0.626149 1.105830
0.622966 1.221672
0.823509 1.951663
1.131285 0.780717
1.132241 1.037838
0.971529 1.131723
0.807317 1.379951
0.730539 0.675845
0.683206 1.072450
0.652545 0.750213
0.678138 1.018319
0.854125 1.176682
0.683114 0.760154
0.612974 0.791645
0.618661 0.617446
0.657255 0.932773
0.650483 1.488941
0.682897 1.574909
0.616573 1.213352
0.628309 1.242825
0.630273 1.073487
0.612300 0.924593
0.649403 0.536585
0.674741 0.857341
0.731361 0.873993
0.619008 1.208542
0.877473 1.957037
0.623218 0.893147
0.644332 1.165136
0.683635 1.307369
0.850993 1.021344
0.917290 0.897254
1.153437 2.570242
0.907994 1.383333
0.727008 0.722200
0.685194 0.482768
0.667738 0.971675
1.075377 1.111327
0.922853 0.896433
1.087386 0.891885
1.351399 1.273852
1.086161 1.012409
0.765155 0.858165
0.780452 0.457116
0.859441 0.900369
0.736048 0.535872
0.641493 0.777973
0.690432 0.945760
1.033427 0.855570
1.590431 1.021835
1.087620 1.149205
1.128683 1.183332
1.313236 0.770161
1.096773 0.730674
0.836027 1.052482
0.743645 0.677782
0.695434 0.589178
0.723861 0.434334
0.689385 1.048006
0.759874 0.947592
0.713924 1.227427
0.643963 1.378571
0.601287 0.798070
0.647204 0.789654
0.611847 0.964972
0.695457 0.673054
0.702583 0.658081
0.718966 0.890557
0.734651 1.058668
0.751939 1.177590
0.713439 1.139704
0.658576 0.570184
0.620771 0.928637
0.747768 0.571499
0.929628 1.000980
1.186207 1.574607
1.579015 1.759693
0.978423 0.892330
1.114287 0.914105
0.922789 0.912341
1.016168 1.220601
0.922305 1.155940
0.909880 0.811101
1.255419 1.426529
1.308020 1.095430
1.132489 0.901527
1.029820 0.828063
0.928602 0.902963
0.807159 0.831154
1.108405 1.175983
1.772457 1.044326
1.461730 0.973345
1.313769 1.175319
1.406970 1.414325
1.020651 0.873504
0.849580 0.552108
0.850196 0.674140
0.826924 0.823975
0.977112 2.625650
0.833730 1.764122
0.661305 1.287037
0.608619 0.963208
0.647646 0.964915
0.656130 0.758238
0.680374 1.027974
0.777366 0.673040
0.771255 0.880427
0.856732 1.293983
0.830415 1.016444
0.674714 0.932411
0.632986 1.018976
0.671140 0.792042
0.905562 1.139819
0.842526 0.989268
0.958920 0.995698
0.956049 0.668220
0.972644 0.692635
1.130394 1.260891
0.831076 1.188683
0.907481 0.794445
0.717920 0.900921
0.861197 0.739972
0.937181 1.162857
0.872284 0.680688
1.089194 1.066390
1.469479 1.292184
1.127847 1.186996
0.931971 0.902860
1.018183 0.754341
0.996240 0.887493
0.952593 0.867366
1.967405 1.086482
3.330939 2.118403
1.799721 1.544040
1.505725 1.445287
2.195010 2.582979
1.689683 1.682263
1.192699 1.363811
1.154287 0.930493
0.929340 0.746557
0.936880 0.956266
0.766981 0.699635
0.845165 1.316520
0.770810 1.453318
0.652514 0.844969
0.589849 1.107483
0.690377 0.962224
0.625955 0.942231
0.742334 1.278763
0.750045 0.942456
1.061489 2.550931
0.773028 1.220509
0.748688 1.088270
1.150614 2.285996
0.901129 0.823746
0.786456 1.113932
0.706395 0.813130
0.754395 1.001918
0.747280 0.916058
0.850912 1.319222
0.838872 0.894129
0.896792 0.497394
0.834348 0.996815
1.206597 1.819414
0.880458 0.805668
0.789014 0.759728
0.762537 1.110385
1.123120 1.103149
0.941762 1.011783
1.021616 0.872854
0.865760 0.901736
0.841881 1.164467
1.085171 0.824092
1.178971 1.068945
0.987540 1.143708
0.898411 0.968976
0.826737 0.552282
2.467370 2.256244
1.803953 2.546621
1.311606 1.318944
1.227406 1.262169
0.979877 1.267627
0.983394 1.250200
0.896456 1.630083
0.722267 1.106196
0.690532 1.748619
0.736736 1.578422
0.671381 1.490859
0.543449 1.201003
0.558092 1.115817
0.881242 1.335993
0.682962 1.411399
0.802220 0.995568
0.623007 0.947588
0.768939 0.964474
0.666178 0.928654
0.663534 1.153379
0.628891 0.747226
0.616588 1.048694
0.766492 0.881366
0.758867 1.209037
0.709747 1.210617
0.715599 1.197337
0.769406 0.850624
0.834026 0.907409
0.921168 0.714433
0.782023 1.002353
0.711414 1.377674
0.748591 1.658634
0.920921 1.048865
1.085175 1.484872
0.768856 0.999170
0.779232 0.858768
0.768790 0.991329
0.667888 1.120102
0.909334 1.128671
0.734962 0.902601
0.840029 1.183985
0.728064 1.359253
0.840450 1.110948
0.649213 1.094066
0.910264 1.181138
0.892437 1.286742
0.836125 0.928475
0.966201 1.831163
1.076463 1.581191
0.672548 1.032822
0.634355 0.915134
0.592770 1.075320
0.709206 1.185220
0.610705 1.041314
0.606095 1.430318
0.597552 1.069696
0.571278 1.006153
0.540865 1.160026
0.733425 1.137416
0.729087 0.909063
0.762137 1.192408
0.629299 1.286311
0.647765 1.157243
0.717996 1.051287
0.632603 0.697706
0.580747 0.918053
0.675481 0.942653
0.705514 1.205326
0.599971 1.074448
0.596498 1.155965
0.589491 0.784320
0.598721 0.807676
0.681297 0.892934
0.684517 0.753426
0.699271 0.956302
0.737220 1.034954
0.898092 1.526748
0.689934 1.075840
0.635521 0.721697
0.672828 1.008924
0.639893 0.967993
0.648107 1.153978
0.671784 1.323958
0.708365 0.991991
0.757042 1.331102
1.134314 1.844536
0.854962 1.411849
0.730044 0.900375
0.608365 1.359843
0.718538 1.096290
0.659167 1.258944
0.766151 2.046561
1.202358 3.129464
0.564640 0.848501
0.587067 1.338831
0.556557 1.103801
0.534659 0.929648
0.515419 1.211684
0.521683 1.311627
0.528993 1.066415
0.603409 0.966589
0.561924 1.065615
0.576908 1.210716
0.559668 1.078574
0.607168 1.863569
0.593961 1.597006
0.617867 1.350015
0.555061 1.259388
0.576239 1.144184
0.628752 0.768788
0.557986 0.990569
0.566135 0.871992
0.570848 0.964480
0.579932 1.057144
0.676021 1.019082
0.573495 0.736663
0.600197 0.974481
0.584075 0.865355
0.569084 1.358066
0.576412 1.175430
0.587613 1.445614
0.550049 1.330568
0.671091 0.862687
0.620695 1.317154
0.887212 0.888257
0.691604 0.968636
0.668237 0.771593
0.698464 0.998249
0.667186 0.547307
0.648246 1.238502
0.684379 1.030629
0.723633 1.887455
0.750064 1.298838
0.830466 1.080393
0.901399 1.286375
0.540617 0.827184
0.547662 1.181016
0.553063 1.139189
0.543367 1.349658
0.527951 1.315700
0.536334 1.103678
0.499337 1.297149
0.524845 1.201534
0.559605 0.878046
0.534701 1.305117
0.545365 1.351257
0.545089 1.115695
0.565499 0.846631
0.544465 1.206989
0.549176 1.143721
0.577885 1.152119
0.587773 0.862422
0.551457 1.049729
0.541810 1.079380
0.546411 1.222540
0.616658 1.118064
0.614422 1.302908
0.664540 1.173093
0.719617 1.395631
0.635601 1.169721
0.654784 0.887747
0.544274 1.190926
0.564006 0.933904
0.655615 1.197083
0.740973 1.098025
0.902781 1.289213
0.777712 0.738973
0.724552 1.048778
0.613324 0.788268
0.713631 0.702032
0.655122 0.849459
0.688314 1.065114
0.781272 1.403951
0.839572 0.904669
0.864034 1.046010
0.502458 1.288765
0.494909 1.045315
0.513833 1.129770
0.556888 1.336730
0.535207 1.357192
0.562759 1.238179
0.571259 1.550186
0.539522 0.934441
0.545631 1.102093
0.526029 1.009544
0.521747 1.190747
0.535743 1.413053
0.534589 1.021121
0.584305 1.247256
0.560358 1.103389
0.569153 1.409923
0.605806 0.947016
0.596530 0.979649
0.592114 0.940826
0.520051 0.832849
0.535253 0.947813
0.549958 0.874426
0.556943 1.347294
0.606737 0.953953
0.677530 1.301572
0.546301 0.796276
0.558612 1.027538
0.581681 0.700074
0.571402 1.179067
0.656218 0.840970
0.656079 1.078676
0.704027 1.133014
1.200250 1.430949
0.736207 1.297810
0.761156 0.949260
0.842140 0.946702
0.686141 0.361056
0.738077 0.546659
0.644230 0.846548
0.643001 0.847874
0.637900 0.696515
0.714024 1.352419
1.781368 1.486782
1.031038 1.048572
0.709463 0.926582
0.845929 0.994457
0.801967 0.503120
0.729644 0.823527
0.672682 0.763265
0.719659 1.107239
0.765114 0.769818
0.790251 0.737516
0.937987 1.109168
0.732576 0.527578
0.742089 1.008819
0.707248 0.501584
0.808818 0.812473
1.131272 1.650740
0.761598 0.942289
1.152909 1.484855
1.128429 1.201533
0.790275 1.003828
0.964592 0.884879
0.773527 0.604594
0.707985 0.817470
0.912254 0.952591
0.684063 0.758426
0.729711 0.796320
0.838229 0.824283
1.326629 1.352511
1.267178 1.825838
1.068021 1.302288
0.841470 1.133935
0.733353 0.851038
0.776691 0.992113
0.841118 1.564283
1.008195 1.240019
0.786535 1.341442
0.838363 1.316726
0.775806 0.895609
0.635747 1.331780
0.896709 1.751705
0.878159 1.295084
0.953782 1.053480
0.886916 1.117803
1.206741 1.890279
0.943992 0.932344
1.671290 1.601890
0.726084 0.598477
1.247166 0.731697
1.024585 0.827083
0.924260 0.828411
0.903992 0.647125
0.783826 0.892989
0.943526 0.841882
0.803004 1.041283
0.723585 0.896968
0.671742 0.559211
0.752913 0.707274
0.706332 0.699462
0.741120 0.430838
1.839936 2.105215
0.622586 0.504120
0.649701 0.783965
0.681453 0.588016
0.661897 0.582848
0.674201 0.490954
0.844473 0.908670
0.743196 0.823113
0.988209 1.476542
0.746213 0.836332
0.719167 0.785890
0.839447 1.270053
0.620804 0.956628
0.596473 0.576267
0.622863 0.820703
0.642246 0.916339
0.664641 0.881506
0.718859 0.921201
0.652584 0.824903
0.907234 1.302206
0.678917 0.659537
0.604957 0.803238
0.711737 0.979055
0.770926 1.404343
0.685777 1.497985
0.857376 1.181647
0.670261 1.028076
1.004310 1.091616
0.949139 1.177197
1.788513 2.241201
0.837597 0.685452
0.999026 1.296846
0.817412 0.740221
0.914949 1.388691
1.127518 0.927971
1.425281 0.978623
0.921398 1.362493
0.654384 0.851072
0.661247 0.494540
0.631888 0.737169
0.609250 0.730714
0.755272 0.531012
0.817880 0.756895
0.764410 0.411988
0.898089 1.212465
0.885442 0.899813
2.751188 2.186713
1.479893 1.605185
0.598369 0.572744
0.594385 0.541938
0.617059 0.635715
0.653811 0.520803
0.719678 0.716247
0.655622 0.752592
0.851927 1.282382
0.761285 1.171574
0.780689 1.018605
0.655316 0.700088
0.611209 0.550013
0.624158 0.785141
0.647627 0.742536
0.648958 0.509801
0.727723 0.679300
0.704781 0.688350
0.672239 0.917278
0.649165 0.925221
0.679585 1.226783
1.024221 1.286677
0.725572 0.949195
0.717870 0.909581
0.730867 0.866733
0.830070 0.924307
0.850796 0.945668
1.420497 1.278990
1.405828 1.597531
0.991447 0.772123
0.923367 0.996664
0.972943 1.012668
1.003871 1.265253
0.924328 1.237727
1.068484 1.386328
0.774054 0.432080
1.083298 0.829519
0.731497 0.620769
0.901687 0.801678
0.626244 0.697699
0.824298 0.737175
0.776606 0.540775
0.819561 0.343445
0.758788 0.837508
0.734690 0.661965
0.926408 1.644737
0.918795 0.741552
0.632959 0.363099
0.882721 1.448464
0.735908 0.792460
0.654494 0.892723
0.803073 2.010953
0.836662 0.814460
0.644163 0.937187
0.897745 0.613393
0.782127 1.199600
0.636233 0.770670
0.633407 0.824388
0.773311 0.955166
1.079387 1.914786
0.712443 0.616893
0.733018 0.574475
0.724605 0.982971
0.673494 0.665415
0.671720 0.824357
0.742909 1.063524
0.675556 1.294319
0.678258 1.066823
0.664071 0.655002
0.659951 0.847667
0.662508 0.627206
0.652083 0.958210
0.663791 0.517148
1.172521 0.802441
0.617253 0.715974
1.354241 1.484409
0.855221 0.679700
0.830784 0.890322
0.646400 0.703987
0.662067 0.649857
0.770788 0.597663
0.853152 1.048812
0.715974 0.800386
1.109959 1.551981
1.410947 1.345944
0.718295 1.077168
0.793234 1.929656
0.765939 0.783871
0.691198 0.789090
0.786694 0.754546
1.060091 1.411665
1.030387 1.003396
0.598966 1.307755
0.627001 1.395152
0.616462 0.408134
0.650957 0.534256
0.647379 0.945611
0.635161 0.778229
0.640500 0.807199
0.612088 0.813691
0.678470 0.719829
0.644542 0.517028
0.595882 0.699834
0.614553 0.840748
0.630935 0.641964
0.665965 0.595850
0.621341 0.673853
0.685029 0.610984
0.670313 0.653635
0.640469 0.676841
0.634278 0.501838
0.632285 0.959840
0.565843 0.550886
0.631907 0.706574
0.941002 0.944280
0.986130 1.615130
2.225347 2.334685
2.401398 2.484664
2.110886 1.633487
0.624623 1.129921
0.605922 0.931895
0.692251 0.579558
1.476731 1.501078
0.959000 0.932423
1.827020 2.028288
1.701806 2.098160
0.658352 0.691332
0.699080 1.109609
0.655802 1.170181
0.496935 0.635179
0.538404 0.504883
0.662961 0.968552
1.112219 1.090896
0.789967 0.784394
0.640697 0.615061
0.579914 0.854147
0.613889 0.845945
0.498286 0.721206
0.588484 0.862871
0.592492 0.617660
0.732772 0.552425
0.649689 0.673073
0.620699 0.501743
0.580254 0.420720
0.569049 0.785365
0.595340 0.628917
0.589573 0.469445
0.609803 0.622154
0.565491 0.570265
0.574442 0.431317
0.579905 0.972126
0.633761 0.713146
1.623309 1.436461
1.107909 1.151698
1.088610 0.932718
1.084532 1.424149
0.983496 0.845977
0.606712 0.850217
0.800512 0.599660
0.655290 0.804430
0.691556 0.696423
0.603984 0.656553
0.592336 0.769374
0.523666 0.858102
1.031123 1.205889
0.939242 0.828752
0.774539 1.226785
0.600414 0.874607
0.572756 0.755687
0.531622 0.386447
0.509242 0.818944
0.493055 0.662792
0.514520 0.916522
0.999000 1.176013
0.754711 0.889043
0.661556 0.842032
0.759665 0.683997
0.587376 0.844876
0.591530 0.652102
0.495134 0.738881
0.509036 0.689040
0.499107 0.515893
0.495541 0.928712
0.708594 0.685375
0.664520 0.737943
0.673697 0.716518
0.704961 0.509010
0.587154 0.691561
0.620916 0.591357
0.508226 0.582007
0.529505 0.851521
0.522574 0.561571
0.596177 0.993188
0.634463 0.524286
0.699825 1.071072
0.649407 0.407037
0.655712 0.700675
0.649332 0.672809
0.634165 0.696506
0.576029 0.916548
0.507638 0.659932
1.070260 1.149786
1.168064 1.871228
0.879380 1.204232
0.785108 1.221174
0.631232 0.767586
0.578918 0.999470
0.592739 0.831103
0.560160 0.887308
0.543832 0.995515
0.814754 1.028768
0.617426 0.963867
0.545309 0.744751
0.497826 0.923773
0.732829 1.008970
0.719223 0.797287
0.701950 0.688052
0.789942 0.956782
0.648077 0.933298
0.674674 0.877385
0.534096 0.865875
0.580068 0.800327
0.497500 0.603147
0.560478 0.907947
0.731152 0.739110
0.865690 0.552871
0.635858 0.666600
0.711990 0.845672
0.577936 0.661327
0.623564 1.061615
0.600700 0.991508
0.825139 0.767066
0.756721 0.759286
0.812393 0.375496
0.761910 0.576830
0.764752 0.714637
0.869753 0.804711
0.691707 0.874245
0.579962 0.955191
0.623096 0.816516
0.806566 1.467461
0.928587 1.319700
0.960495 1.758384
0.742975 1.381756
0.675674 1.119756
0.615368 0.911632
0.619149 1.155549
0.653203 1.424952
0.586663 1.251416
1.837221 0.689036
2.199185 1.293735
0.847675 1.137463
0.863018 0.739580
0.786701 1.001833
0.760085 1.077889
0.577197 0.879622
0.656027 1.131833
0.542480 0.778376
0.581709 0.801354
1.024240 1.263921
0.920373 0.590726
1.012155 0.973991
0.858459 0.981279
0.622636 1.145831
0.564015 0.683090
0.874956 0.848383
1.001961 0.876208
0.924912 1.018299
0.704890 0.867490
1.076994 0.906890
0.713751 1.070192
0.689373 1.184169
0.582054 0.826281
0.647171 1.259016
0.727135 0.651901
0.714453 0.604036
0.809466 0.881621
1.649381 1.082445
0.666853 1.198897
0.600264 1.226134
0.736693 1.116890
0.616201 1.394390
0.743054 1.459349
1.020821 1.411632
0.866114 1.293683
0.871952 1.347457
0.676153 0.926795
0.685217 1.088148
0.638855 0.778234
0.657635 1.200263
0.638219 0.709475
0.677609 1.113277
0.997925 0.913301
1.038877 1.641163
0.891937 0.911733
1.330215 1.126928
0.697605 1.441871
0.824655 1.185388
0.593160 0.531746
0.620370 0.948822
1.371759 1.251913
1.098986 0.642141
1.781501 1.476023
2.265745 1.321571
1.000881 0.830706
0.901924 1.226042
0.741124 0.875462
0.617512 0.826247
0.624369 1.136398
1.203594 0.979405
0.914057 0.845012
0.900792 0.896621
2.451989 1.618465
0.786633 1.121608
0.752231 0.890886
0.572695 1.220134
0.600289 0.962019
0.748501 0.717500
0.741779 0.257784
2.770878 1.523987
1.945130 1.543329
0.673808 0.856049
0.758404 1.116252
0.612153 1.383976
0.574718 1.021280
0.563963 0.914378
0.707342 1.063035
0.599533 1.222995
1.084433 1.186086
1.211879 0.912517
1.549702 1.285540
1.032218 0.770667
0.823312 0.834546
0.803704 0.516208
0.743170 0.889693
0.756588 0.872079
0.657102 0.823612
0.919719 1.156105
1.086342 2.109848
1.036787 1.004965
1.012081 1.177967
1.029262 1.081623
0.880500 0.902455
1.180191 1.788917
0.893543 1.284647
0.732389 0.886091
0.716166 1.470846
1.133157 0.863610
1.005935 1.437539
0.974160 1.307649
1.105332 1.154700
0.977104 1.162410
0.746316 0.900661
0.692285 0.936429
0.667584 1.280576
0.646525 0.912247
0.842947 0.866146
1.161357 1.428061
1.742703 1.255823
0.916614 1.190313
0.625731 1.202761
0.573946 0.891769
0.650832 0.367470
0.769180 1.006705
1.118352 1.005386
0.725019 1.316324
0.653256 0.714997
0.640020 1.242453
0.620057 0.866691
0.649573 1.218445
0.595520 1.314907
2.397751 2.341868
1.632685 1.559006
0.922075 0.775405
0.887052 0.958419
0.848343 0.757104
0.707272 0.899253
0.700578 1.023311
1.045966 0.973091
1.086272 0.594247
1.346821 0.888804
1.305320 2.455205
1.251583 0.892066
1.051510 1.074517
0.831093 1.227965
1.042758 0.590390
0.816126 1.184844
0.647574 0.740231
0.659679 0.936512
0.780080 1.080622
0.945900 0.654917
0.752848 0.661434
0.937038 0.599472
1.120022 1.363736
0.897261 1.238777
0.784865 0.655279
0.671444 0.889000
0.716655 1.110250
0.907685 0.790486
0.892654 1.136718
0.951114 0.749992
0.994566 0.835743
0.931655 0.524500
0.794362 1.186425
0.702972 1.072882
0.716156 0.618036
0.640442 0.853633
0.666605 1.109051
0.667576 0.993165
0.885129 0.473936
0.853661 0.854628
0.747611 0.650340
0.701536 0.991357
0.636185 0.912399
0.695260 1.291563
0.633536 0.842288
0.677323 1.038104
0.651232 1.482771
0.642743 1.392556
2.961079 2.271191
1.817464 1.317762
1.688959 2.244351
1.518156 1.205595
2.242923 2.486665
1.118766 1.482625
0.862698 0.893926
0.767019 0.499029
0.810490 0.532211
0.793246 0.740076
0.729428 0.669904
1.517326 1.505867
1.272500 1.603794
0.879978 1.115142
0.860510 0.835893
0.747204 0.518063
0.806038 0.653812
0.741480 0.908828
0.641972 0.939855
1.190778 0.914801
0.959604 1.086381
0.874752 0.812082
1.084277 1.287283
0.839843 0.915931
0.845862 1.064699
0.715957 0.960416
0.731865 0.837282
0.774199 0.830170
0.838942 0.990392
0.768424 0.770102
0.839202 0.660473
0.852872 0.532227
0.872531 0.575016
0.830418 0.589487
0.800123 0.918554
0.707667 0.583689
0.694909 1.012361
0.821095 1.001724
0.814878 1.405596
0.697649 0.424855
0.809736 0.603054
0.710524 0.555915
0.732221 1.121282
0.690980 1.043932
0.755726 1.287294
0.776436 1.313967
3.638903 5.636072
1.295077 1.287992
2.697783 3.396897
2.618306 3.106031
1.483789 2.100349
1.217840 1.200556
1.234294 1.260289
0.895807 0.635053
0.977677 0.580164
0.914419 0.290202
0.843679 0.916816
1.266738 1.587151
3.596397 5.394145
0.908748 1.137772
0.749138 0.978349
0.818437 0.918128
0.882798 1.307576
0.886612 0.879255
0.775324 0.634370
0.842821 1.465472
0.937885 1.279661
1.126171 1.565091
0.801847 0.863787
0.778213 0.519517
0.718369 0.607211
0.743618 0.752152
0.720725 0.693767
0.797506 0.986788
0.714565 0.720597
0.907936 1.232464
0.847108 1.230341
0.872514 1.193400
0.788514 0.756497
0.770720 0.768260
0.729509 0.536097
0.705386 0.622119
0.679583 0.301349
0.706796 0.654514
0.724668 0.598886
0.855677 0.791251
0.747237 0.701786
0.776303 1.111856
0.866806 1.034297
2.942077 4.223850
1.038468 1.057643
1.865366 1.632068
1.249336 1.694615
1.015580 1.256716
1.144922 1.422082
1.335027 1.556664
1.114049 1.180848
1.248282 1.884738
0.779468 0.798208
2.191610 3.044779
1.089359 0.956836
1.475218 2.181954
1.011593 0.927041
0.950279 0.873635
2.325497 3.419617
1.073978 1.472984
0.913533 1.105113
0.871233 1.088783
0.743480 0.763097
0.712857 0.950587
0.871596 0.951722
0.782252 0.812726
0.989442 0.779198
1.091503 1.635211
0.973451 1.122391
0.753924 1.059225
0.796519 0.957534
0.717280 0.632282
0.739170 0.874007
0.826874 1.199134
0.832829 0.892157
0.801040 0.783818
0.785575 1.749833
0.743296 0.764454
0.713994 0.763173
0.721782 0.583895
0.731767 1.007586
0.695135 0.639995
0.774980 0.681463
0.845222 0.965312
1.207359 1.735223
0.798887 1.161978
0.927417 1.565333
0.794771 1.115487
0.709777 0.947491
1.078805 1.424702
0.863403 1.255846
1.041746 1.159995
0.936441 1.237962
0.844510 0.814589
1.170309 1.555475
0.908714 1.148500
0.877845 1.304224
1.332366 1.927755
0.881170 1.095366
1.363627 1.669558
2.667557 4.228550
0.835957 0.972829
0.777199 0.809974
0.770225 0.957914
0.812303 1.210198
0.867004 0.899634
1.368203 1.428270
0.995602 0.669968
1.318327 1.594086
1.391013 1.410378
0.744550 0.794717
0.724525 0.918929
1.008811 0.975857
0.954267 0.868299
0.953679 0.996596
0.797135 0.749091
0.693144 0.795225
0.772817 0.964933
0.725595 1.104123
0.717519 0.565655
0.727520 1.240460
0.748134 0.895619
0.778375 0.699827
0.816557 0.971580
0.851069 0.986645
0.886761 1.203200
0.782628 0.981202
0.785811 0.908589
0.753066 1.051302
0.750723 1.101973
0.698840 1.099728
0.821299 1.339196
0.895559 1.589611
0.812320 1.529136
0.773559 1.384485
0.946514 2.147733
0.808092 1.294691
0.781793 0.855698
1.021911 1.330333
0.841337 1.205821
0.838205 1.084217
1.088623 2.038577
0.907672 1.336875
0.812944 1.315118
0.842126 1.554520
0.699136 1.067821
0.802972 0.677963
0.945662 0.878780
0.902143 0.881509
0.967240 1.517190
0.880712 1.156153
0.906590 1.381799
1.147456 1.056446
1.122475 1.868582
1.057376 1.332164
0.725568 1.118864
0.741188 0.733617
0.758234 0.878023
0.886655 1.026604
0.951515 1.247739
1.332712 2.296118
1.414730 1.563223
1.156612 2.042224
0.697999 0.677684
0.658109 0.932175
0.782153 0.845138
0.703535 0.873409
0.882550 0.851985
0.772002 1.476986
0.905214 1.005854
0.946809 1.254056
1.039432 0.865208
0.760785 0.931882
0.848548 0.899689
0.732630 0.918234
0.769503 1.390909
0.757232 1.221891
0.755817 1.513991
0.777842 1.268453
0.846746 1.011147
0.871735 0.754265
0.830412 1.179272
0.760365 1.009117
0.805114 0.790467
0.797608 1.223717
0.766417 1.070288
0.816776 0.581479
0.861494 1.298456
0.749201 1.149602
0.874614 1.049822
1.068488 0.788053
0.886226 0.681979
0.881319 0.988311
0.950488 0.944234
0.949117 1.275705
0.930274 1.381356
0.929212 1.139214
0.976393 1.262043
0.856146 0.628227
0.775367 0.760147
0.736134 1.139465
0.858354 0.656334
1.019365 0.971542
0.989349 0.791918
1.120288 1.107034
1.063915 0.947218
1.238934 1.581136
1.108797 1.383711
0.735527 0.941029
0.838973 1.069782
0.852886 0.902507
1.110163 1.289301
1.467006 2.011000
0.829088 0.941011
0.739719 0.815643
0.710641 0.893615
0.751781 0.899973
0.719423 0.878034
0.892046 0.824020
1.034256 1.032786
0.853472 0.794930
0.865116 1.118269
0.735570 0.816980
0.755194 0.731336
0.856272 1.573378
0.817361 0.872934
0.880287 1.749445
0.895061 1.607530
1.063306 1.078865
0.993804 0.899455
0.855950 0.907342
0.869752 0.747369
0.937727 1.109779
0.801263 0.760616
0.794313 1.035596
0.934949 0.598282
0.797530 1.011201
0.946525 1.367669
1.025892 1.041028
0.901663 0.944350
0.924077 0.905817
1.203563 1.159585
0.984761 0.783598
0.942579 1.030380
1.033144 1.312366
0.840644 1.205964
1.057732 1.000144
1.135945 1.950764
0.691456 0.990851
0.768601 1.125097
0.962580 1.041212
0.778069 1.109444
0.960305 1.519380
0.889537 1.000389
1.766061 2.957054
2.963972 5.720971
1.883438 3.204660
0.764890 0.799262
0.739912 0.794722
0.710778 0.772996
0.695438 0.568295
1.750396 2.268451
0.724293 1.206419
1.162961 1.023589
0.858934 0.777026
0.800136 0.804473
0.807937 0.895936
0.747409 1.078812
0.794455 1.050835
0.905392 1.103171
0.824537 1.017917
2.628826 2.056308
1.744861 1.691299
0.904794 0.965960
1.505595 1.360571
0.882159 0.702683
0.946795 0.927815
0.793186 1.185725
1.082223 1.487957
0.718406 0.950656
1.276196 1.225159
1.787706 1.529631
1.490680 1.016036
1.061461 1.325955
0.798650 1.068172
0.840835 1.108703
0.788183 1.109732
0.812649 0.985139
0.959247 1.458999
1.037015 1.096566
0.849791 1.203720
0.692230 1.175632
0.922364 1.582707
1.106843 1.864765
0.893402 1.418539
1.086363 1.347475
1.312237 1.901333
0.716798 0.917725
1.022128 1.006327
0.707565 1.136110
0.638966 0.843706
0.699299 1.238070
0.805056 1.761778
0.567661 1.035234
0.632795 1.429449
1.193693 2.297011
0.783669 1.555894
1.303838 1.333941
1.266581 1.661507
0.603501 1.121806
0.578553 1.052019
0.593252 1.122587
0.767418 1.069720
1.008654 0.899431
0.965760 1.181765
0.658221 1.066086
0.621484 1.015444
0.559407 1.183869
0.528202 1.009196
0.585206 1.470524
0.605111 0.787658
0.767630 1.671959
0.785101 1.251590
0.581405 0.860660
0.553969 0.851893
0.535675 1.300893
0.549229 1.624334
0.641829 1.297623
0.575921 1.485689
0.707593 1.336289
0.677065 1.746609
0.556167 0.790607
0.533793 1.015686
0.514479 1.117244
0.523165 1.383717
0.485676 0.956470
0.546106 1.190547
0.541543 1.374579
0.647212 1.012631
0.574282 1.165428
0.588670 0.974159
0.613099 0.538127
0.843386 1.071447
0.904285 1.148508
0.652843 1.257484
0.623526 1.202789
0.544805 1.089329
0.555458 1.136178
0.593256 1.247842
0.580203 1.064091
0.735434 1.168403
0.683440 0.961071
0.901304 1.079518
0.980584 0.994148
0.603355 1.152528
0.635827 1.349526
0.583175 1.048277
0.558112 1.429941
0.595625 1.448888
0.638736 1.154651
0.680663 1.269183
0.660551 1.247120
0.680667 1.020036
0.790353 1.190899
0.768326 1.166305
0.592068 0.954514
0.572235 0.912209
0.573969 1.090781
0.582646 1.212737
0.562933 1.310018
0.593179 1.263589
0.642297 1.423639
0.550814 0.980386
0.551720 1.104850
0.525110 0.681193
0.513652 0.979402
0.501787 1.133846
0.565753 1.030756
0.523307 1.056462
0.568450 1.385032
0.586158 1.045861
0.567617 0.991617
0.651462 0.992289
0.683844 0.640398
0.639552 0.982345
0.616756 0.920849
0.512635 1.415448
0.696326 0.757276
0.736729 0.529256
0.842921 1.015984
0.664571 1.487382
0.695262 1.525855
0.660570 1.373200
0.653006 1.362084
0.671725 0.914071
0.869669 1.217651
0.815499 0.874209
0.872497 1.387352
0.593031 1.269355
0.605248 1.394768
0.650287 1.042333
0.680726 1.295129
0.731437 1.534996
0.732782 1.287994
0.712872 1.197894
0.774874 1.338822
0.597460 1.010513
0.567588 0.977146
0.594693 1.110984
0.591601 1.351684
0.636811 1.569258
0.631193 0.960466
0.697447 1.295438
0.681370 1.176551
0.608995 1.318664
0.813725 1.106683
0.563449 1.150508
0.540818 0.743854
0.556315 1.022407
0.527805 0.903601
0.541454 1.205370
0.569173 1.188152
0.536432 0.745655
0.586378 1.154967
0.603485 1.057756
0.639477 1.252400
0.740426 1.314204
0.713016 0.929964
0.725073 0.717930
0.650625 0.741404
0.665952 0.580942
0.682265 0.716457
0.647141 1.012825
0.725702 0.815357
0.770015 0.774737
0.775652 0.828029
0.729175 1.068055
0.726976 1.402756
0.738877 1.058803
0.694746 0.925362
0.790789 1.179349
0.652719 0.540538
0.727623 0.792288
0.838493 1.065953
0.819027 1.214450
0.711599 1.146298
0.646810 1.130886
0.674879 0.983926
0.739255 1.194334
0.730592 1.199938
0.732742 1.235382
0.710704 1.535612
0.701551 1.378493
0.765867 1.003065
0.618687 1.354174
0.570316 1.034863
0.699649 1.542517
0.668745 1.360192
0.734401 1.830209
0.655953 1.297400
0.682646 1.238496
0.709502 1.230652
0.731385 1.291841
0.520381 1.064858
0.525524 0.928036
0.570350 1.254475
0.623017 1.341111
0.593580 0.957098
0.655284 1.250540
0.630002 1.098442
0.662850 1.062006
0.684912 0.849240
0.607497 0.763769
0.597278 0.439055
0.637033 0.858063
0.792829 0.767018
0.815952 1.143711
0.680528 1.000206
0.613662 0.947403
0.662097 0.940910
0.624392 0.669807
0.654461 0.789541
0.679846 0.291005
0.763780 0.345856
0.760826 0.808476
0.745021 0.910495
0.814823 1.452837
0.783718 2.001130
0.726700 1.228068
0.678784 1.265557
0.760546 0.990642
0.686859 1.486019
0.605649 1.343413
0.636843 1.245568
0.683631 0.962453
0.660312 0.855979
0.642409 0.908292
0.702475 1.304960
0.684488 1.185082
0.664453 1.121743
0.704142 1.292757
0.742175 1.200303
0.519547 1.162262
0.551153 1.127583
0.603040 1.063896
0.601075 1.295800
0.659976 1.279794
0.591814 1.296397
0.650057 1.090427
0.595268 1.040001
0.615934 1.027583
0.720097 1.470669
0.705821 0.900573
0.789995 1.664350
0.658461 0.841014
0.692710 0.946368
1.173558 1.438150
0.655699 0.634699
0.622252 0.746304
0.627562 0.669596
0.675847 0.878808
0.597437 0.991843
0.598588 0.695487
0.700885 1.359052
0.690140 0.569810
0.961788 1.094357
0.720112 1.084542
0.836172 0.926026
0.686288 0.963956
0.657187 1.118960
0.686189 1.153200
0.708109 1.481215
0.637140 1.010031
0.733205 0.949529
0.752247 1.211490
0.750530 1.599489
0.737975 1.189464
0.725055 1.035858
0.809742 0.939190
0.702114 0.933951
0.741236 0.834438
0.664583 0.918516
0.652935 0.990937
0.682218 0.939952
0.590373 1.345685
0.581796 1.123596
0.674059 0.866640
0.703795 0.745817
0.722085 1.008442
0.669870 0.950271
0.624151 1.055428
0.636513 1.015299
0.630931 1.143364
0.596868 0.904179
0.627419 0.882602
0.637317 1.368145
0.554948 1.312418
0.772159 1.163468
0.541696 0.992905
0.649749 0.939704
0.686982 1.350048
0.627042 0.872049
0.586608 0.824543
0.638440 0.997205
0.595208 0.979356
0.582692 0.832457
0.755030 0.959476
0.967191 0.957088
0.559060 0.975090
0.659351 0.802144
0.922562 1.989967
0.666278 0.914083
0.744162 1.530426
0.764676 1.688319
0.678835 1.477298
0.947849 1.000524
0.780637 1.245371
0.818048 1.045309
0.748021 1.234018
0.732295 1.026771
0.771299 1.247374
0.811711 1.352258
0.746300 1.628474
0.646892 0.927900
0.651529 1.086421
0.613605 1.290326
0.718670 1.164489
0.693137 1.346729
0.950074 1.269567
0.925830 1.479133
0.715432 1.148085
0.620024 0.826885
0.610353 0.962051
0.586041 0.898489
0.602349 0.888688
0.674769 0.933260
0.684733 0.932583
0.709478 1.050194
0.717468 1.365036
0.612721 0.950890
0.631043 1.043112
0.576635 1.048240
0.643357 0.807068
0.645234 1.246895
0.717104 0.868322
0.745340 1.174106
0.729049 0.951940
0.651192 0.879649
0.594519 0.953835
0.593552 0.919475
0.569228 0.897009
0.914108 0.872219
1.357072 1.475474
1.018254 1.108031
0.929494 1.279064
0.690944 1.506034
0.607557 1.007505
0.714963 1.232227
0.796699 0.771360
0.889974 1.228510
1.208628 1.141325
0.708884 1.305096
0.773584 1.537544
0.709356 0.915377
0.642065 0.932352
0.662480 1.206619
0.604702 0.854944
0.661539 1.111297
0.751193 1.077825
0.689208 0.874871
0.672045 0.985005
0.767668 0.901356
0.779177 1.042709
0.701712 1.232954
0.699189 0.957876
0.687921 1.383373
0.587393 1.060518
0.563494 0.951588
0.586401 1.052035
0.686850 0.829969
0.690066 0.890004
0.663193 1.013128
0.605731 0.975461
0.595787 0.888028
0.565762 0.950199
0.570772 1.061788
0.551495 1.066466
0.680953 1.220159
0.756557 1.378817
0.878048 1.150025
0.775416 0.889754
0.697460 1.136117
0.557076 0.949663
0.561050 1.064522
0.743063 0.790159
0.712961 0.520749
0.823614 0.739751
0.862456 1.667368
0.891035 1.239626
0.662527 1.167442
0.767823 0.911411
0.635124 1.154760
0.940542 1.271000
0.642209 1.352185
0.898892 0.861949
0.845690 0.844068
0.875720 0.990566
0.899687 2.013095
0.762389 1.444112
0.570360 0.915798
0.604846 0.982374
0.608706 1.116430
0.694706 0.919785
0.693950 1.182727
0.668366 1.588012
0.639693 1.288485
0.646176 1.122233
0.617901 1.135019
0.581903 1.151850
0.716086 0.796801
0.709088 1.065784
0.696172 1.347569
0.654648 1.153196
0.578335 1.310290
0.578189 1.096103
0.611470 1.551876
0.830210 0.941004
0.757350 1.070202
0.668142 1.099530
0.626408 0.967944
0.568155 1.040136
0.556224 1.137890
0.574690 1.001423
0.565128 1.116879
0.577322 1.150788
0.569265 1.349718
0.763022 0.705134
0.838404 0.604418
0.826659 0.655261
1.125767 0.888596
0.918258 0.927597
0.564724 0.776660
0.605776 1.041906
0.613223 1.425673
0.733706 0.780055
0.775792 0.827437
0.750945 1.237127
0.719595 0.866447
0.741348 0.787853
0.584623 0.863311
0.532375 1.011386
0.538707 1.012335
0.673104 1.712423
0.667189 1.798005
0.671718 0.967661
0.633835 0.896367
0.592581 1.192379
0.592777 0.758485
0.605335 0.976141
0.575365 1.015429
0.735050 1.081264
0.804106 1.169789
0.742375 0.971790
0.678739 0.943339
0.601464 1.053972
0.582357 1.446975
0.561353 0.836421
0.593706 0.905599
0.575915 1.357171
0.597877 1.022991
0.664868 0.740536
0.635133 0.832346
0.622802 1.116820
0.545247 1.036398
0.559763 1.113044
0.562490 1.213564
0.893288 1.401021
0.702666 0.428709
0.604266 0.646042
0.656090 0.793437
0.623990 0.847187
0.653646 0.817077
0.667717 0.791427
0.640867 0.985201
0.638344 1.096818
0.670259 1.269855
0.550217 1.114912
0.671033 0.730661
0.705976 0.680989
0.630791 0.905774
0.629458 0.821217
0.609970 1.001108
0.611662 1.154955
0.677770 0.796388
0.665827 1.076078
0.634921 0.495496
0.610808 0.677216
0.578111 0.679654
0.574033 0.841030
0.563529 0.737261
0.601476 0.920525
0.643899 0.874116
0.647204 0.958583
0.555210 1.022480
0.573193 0.590135
0.560177 0.794577
0.570357 0.840427
0.624807 0.853960
0.566716 0.871189
0.609697 0.753779
0.585472 0.849442
0.591903 0.678052
0.583252 0.927421
0.551308 0.802169
0.568114 0.700439
0.581706 0.862222
0.652978 0.826023
0.652837 0.927123
0.610880 0.873890
0.626222 0.920027
0.596231 0.667613
0.561913 0.997839
0.557747 0.879857
0.593257 0.926423
0.654900 0.906996
0.628732 1.076592
0.668578 0.629981
0.637696 0.740129
0.622033 0.751255
0.626471 0.699267
0.596324 0.577292
0.600975 0.686619
0.590355 0.798534
0.639355 1.115144
0.630067 0.958087
0.630649 0.880011
0.639078 0.802294
0.624313 0.667526
0.617624 0.654262
0.579711 0.576719
0.599862 0.788684
0.588441 0.869358
0.635327 0.870206
0.621486 0.666230
0.622834 0.553108
0.622224 0.754660
0.626490 0.533344
0.614533 0.638997
0.599423 0.791620
0.568246 0.594678
0.593781 0.645949
0.594072 0.530450
0.574465 0.640280
0.575483 0.617980
0.608664 0.366645
0.583073 0.603029
0.610650 0.985003
0.629154 0.877975
0.616501 0.541472
0.782745 0.920808
0.683834 0.777589
0.598365 0.910423
0.637760 0.567516
0.741753 0.986578
0.713500 0.802013
0.703841 1.051850
0.718417 0.927193
0.780401 1.201130
0.687793 1.084550
0.642541 0.884982
0.616428 0.298382
0.624475 0.795898
0.604697 0.775635
0.595801 0.814276
0.619126 0.764301
0.652669 0.987344
0.675891 0.933948
0.621412 0.261053
0.637379 0.914491
0.635520 0.836053
0.636618 0.892403
0.662185 0.776247
0.649725 0.881210
0.638444 0.732783
0.669848 0.767952
0.657856 0.771538
0.628945 0.452731
0.633052 0.865283
0.632052 0.463787
0.632163 0.762415
0.665839 1.011923
0.737265 0.974849
0.687470 0.788825
0.636303 0.621359
0.694202 0.583737
0.578278 0.506565
0.581388 0.568946
0.604318 0.640315
0.575142 0.439126
0.644299 0.958570
0.615236 0.552279
0.800095 0.828064
0.732446 0.754223
0.715419 0.708002
0.637815 0.946360
0.686586 0.575224
0.735164 0.696644
0.752911 0.953079
0.782201 1.085136
0.707054 0.793634
0.657977 0.577386
0.680998 0.562294
0.682776 0.764804
0.706072 0.718068
0.819634 1.051331
0.740719 1.205328
0.695911 0.911967
0.746114 0.936710
0.655096 0.544896
0.664060 0.641035
0.683794 0.614582
0.749026 1.202775
0.697340 0.985215
0.730282 0.897245
0.652233 1.022381
0.613796 0.997816
0.670762 0.770831
0.674920 0.663883
0.798227 1.649239
0.834275 1.024487
0.747699 0.806751
0.839612 0.571293
0.586210 0.695502
0.615812 0.966000
0.634067 0.846990
0.611670 0.391325
0.666550 0.933257
0.653703 0.596856
0.696170 0.964846
0.822060 0.886908
0.931020 0.651083
0.717522 1.404172
0.734105 1.717077
0.671724 0.745310
0.681636 0.847099
0.689866 0.919063
0.717357 0.454770
0.703043 0.379528
0.783030 0.739299
0.745684 0.824966
0.813489 1.221702
0.711485 0.810422
0.641387 1.029033
0.672324 0.551008
0.656652 1.112994
0.688871 1.090565
0.671998 1.072973
0.806235 1.994335
0.716809 0.802427
0.812401 0.936417
0.999848 1.208303
0.914306 1.497531
0.595704 1.224707
0.667105 1.342374
0.857109 2.063930
0.735203 0.942252
0.841082 1.946828
0.817150 1.286089
0.836389 1.325069
0.608746 0.815326
0.631669 1.074700
0.717236 1.172160
0.737451 1.284468
0.709867 1.935561
0.789963 1.241500
0.771370 0.832994
0.545758 1.287277
0.608077 1.090070
0.591898 1.206986
0.570208 0.878437
0.597151 0.681193
0.679372 0.878434
0.675421 1.053640
0.756139 1.053057
0.763347 1.123454
0.800583 1.195088
0.892146 0.859393
0.623902 0.763127
0.772514 0.775021
0.540274 1.213878
0.661448 1.079851
0.714580 0.807199
0.734339 0.958674
0.704730 0.750875
0.708273 1.523178
0.793934 1.014007
0.822372 0.954948
0.833515 0.734395
0.841766 0.970369
0.628841 1.274316
0.611305 1.216243
0.685881 1.410002
0.667654 1.054070
0.803735 1.437992
0.758284 0.732011
0.813329 1.196969
0.780193 1.052209
0.553750 0.910183
0.549513 1.237036
0.581811 0.925579
0.621593 1.211820
0.631396 0.960072
0.671450 1.335504
0.639394 1.390487
0.640044 1.399690
0.703467 1.335492
0.811681 1.195262
0.872672 1.421946
0.581894 0.901993
0.594055 1.097451
0.625104 1.417651
0.657861 1.390324
0.661781 1.299020
0.665386 1.357368
0.675941 1.329284
0.845547 1.193795
0.864291 1.050585
0.775070 1.308137
0.571292 1.429597
0.521212 1.033176
0.478225 0.944434
0.508294 0.985229
0.560729 1.141786
0.577557 1.057745
0.688029 1.098493
0.761187 0.949505
0.698670 0.997657
0.740740 1.231966
0.597716 1.425764
0.588857 1.020505
0.650572 0.882716
0.683280 1.242431
0.809597 0.844884
0.778586 1.198848
0.600993 1.216717
0.641424 1.446130
0.799966 1.419378
0.808256 2.011413
0.756195 1.152833
0.841883 0.694417
0.814895 1.025539
0.555118 1.196297
0.601891 1.096646
0.579055 1.252397
0.631272 1.231176
0.639454 1.567148
0.629727 1.374878
0.772177 0.617362
0.828193 0.936918
0.513952 0.991387
0.519372 1.209509
0.553460 1.198703
0.502030 0.998508
0.506439 1.069728
0.575380 1.143572
0.560608 1.113502
0.626792 1.243936
0.587193 1.311533
0.747920 1.268770
0.630609 1.119962
0.468434 1.060001
0.465155 0.924815
0.503092 0.947511
0.561651 1.005229
0.642433 1.226039
0.547718 1.057555
0.598272 0.978672
0.695958 0.746387
0.695919 0.948804
0.667378 1.218585
0.751757 0.812758
0.723855 1.104286
0.702940 1.259316
0.825920 1.026945
0.948166 1.931847
0.808349 0.806870
1.149136 1.658235
0.760606 1.024086
0.625303 1.027438
0.618893 1.273373
0.598871 1.131415
0.686607 1.203048
0.744386 1.523222
0.844520 1.101734
0.793392 1.329068
0.910357 1.312518
0.980076 1.372869
0.536199 1.019565
0.552565 1.225429
0.577154 1.004496
0.624859 1.405323
0.583310 1.422627
0.688036 1.317072
0.628562 1.308076
0.748642 1.074284
0.725065 1.216947
0.492506 1.075256
0.528302 1.169190
0.478878 0.992019
0.511529 1.211676
0.483568 1.134539
0.524607 1.121760
0.538880 1.268755
0.578771 1.228126
0.668633 1.362160
0.495198 0.909331
0.458977 0.859425
0.454625 0.844458
0.477672 0.965521
0.469642 0.997533
0.461295 0.943027
0.477139 1.111702
0.525723 1.157830
0.562230 1.356148
0.583845 1.160750
0.693944 1.036130
0.699413 0.881737
0.667368 1.213902
0.776663 1.106170
0.741066 0.764511
0.877063 1.355948
0.960314 1.231022
1.032984 1.654360
2.357373 3.128602
0.661852 1.225867
0.644884 1.084101
0.602810 1.252940
0.605634 1.073928
0.649028 1.085914
0.698493 1.058407
0.868222 1.066681
0.903024 1.062699
1.220687 1.787112
0.625952 1.229899
0.506853 1.082627
0.570355 1.158827
0.567237 1.341918
0.611753 1.106264
0.579955 1.157665
0.742617 1.261194
0.839451 1.275432
1.090889 1.565195
0.534500 0.954251
0.524744 0.892164
0.520439 1.134917
0.500984 1.070249
0.456790 0.948408
0.505624 1.110108
0.706402 1.218648
0.576172 1.388245
0.641804 1.206418
0.491559 0.804977
0.486378 0.779141
0.469721 0.930469
0.485575 0.690685
0.456166 0.922424
0.454005 1.014047
0.473715 1.118205
0.507761 1.283881
0.497968 1.307045
0.766925 1.271901
0.691456 0.943161
0.623528 1.020632
0.749195 0.974830
1.411551 1.920794
1.698324 1.983214
0.689175 1.180883
0.610518 1.001474
0.577511 1.136231
0.655267 1.245207
0.705570 1.138631
0.938716 1.395590
0.766354 1.173468
1.216165 1.568758
0.593488 1.111644
0.629345 1.107258
0.575841 0.988096
0.574324 0.906478
0.550187 1.206838
0.696433 1.051003
0.690792 1.258602
0.812584 1.399815
0.966384 1.507074
0.601919 0.888607
0.505188 0.874817
0.552364 1.013801
0.503489 1.193271
0.517627 0.973386
0.604894 1.203444
0.525565 1.179857
0.610497 1.345502
0.715619 1.493178
0.533928 0.648632
0.552262 0.763315
0.515207 0.809445
0.505947 0.880900
0.475527 1.132520
0.495294 1.051681
0.493520 1.300242
0.477958 0.937359
0.547250 1.353248
0.535709 0.949783
0.513250 0.536043
0.486112 0.713115
0.479841 0.972059
0.480931 1.124143
0.466779 0.718037
0.521342 1.064516
0.536855 0.838168
0.498437 0.778400
0.505130 0.848898
0.492786 0.430646
0.466357 0.565756
0.469970 0.938035
0.484480 0.995437
0.475949 0.529235
0.527578 0.761389
0.481901 0.312935
0.478766 0.846131
0.487361 0.875142
0.481422 0.588249
0.478442 0.388657
0.473388 0.641049
0.490125 0.629630
0.475161 1.095261
0.507790 1.109555
0.539346 0.668743
0.474537 0.547659
0.464311 1.041420
0.467081 0.543244
0.478378 0.926744
0.465347 0.582249
0.471215 1.057612
0.496728 1.418044
0.516059 1.008911
0.529109 1.506412
0.448068 0.844995
0.464615 1.350858
0.479173 0.875457
0.461625 0.876192
0.478604 1.383448
0.474622 0.943186
0.582896 1.647980
0.531356 0.548862
0.506429 0.835517
0.508907 0.958952
0.493560 0.490108
0.473822 0.705369
0.496275 0.744427
0.514162 0.772862
0.528038 0.758170
0.562130 0.771762
0.502649 0.340924
0.490017 0.790950
0.480910 0.311486
0.480924 0.860221
0.468486 0.501882
0.478059 0.957913
0.530148 0.615676
0.518671 0.562965
0.461363 0.348762
0.485111 0.289491
0.465800 0.300010
0.468320 0.887197
0.488531 0.920392
0.467649 0.380164
0.525609 0.708587
0.452490 0.909590
0.458541 0.341568
0.473453 0.871888
0.453791 0.544236
0.468988 1.075267
0.473023 0.587756
0.525512 0.600248
0.502472 1.096632
0.443299 0.576055
0.424410 1.099300
0.430918 0.693777
0.434443 0.568311
0.455722 1.072917
0.484694 1.067850
0.499059 1.369249
0.504686 0.952654
0.540907 1.434910
0.520874 0.998275
0.496335 0.700801
0.503088 0.499811
0.482065 0.989259
0.505212 0.860743
0.514119 0.500473
0.581665 0.751146
0.559968 0.802374
0.487841 0.810784
0.474487 0.478780
0.495064 0.460433
0.473356 0.598911
0.486692 0.863311
0.465842 0.859006
0.493546 0.583572
0.525076 0.642056
0.479437 0.276148
0.476845 0.824877
0.464813 0.285021
0.469064 0.815700
0.463082 0.379358
0.467525 0.884514
0.486357 0.432995
0.496300 0.457765
0.494224 0.420046
0.445456 0.933841
0.444783 0.338656
0.457463 0.888057
0.453838 0.335577
0.443523 0.880503
0.491833 0.696015
0.493815 0.607046
0.448687 0.506291
0.439918 1.042329
0.429403 1.116333
0.458176 1.068341
0.431161 0.564188
0.452985 0.571149
0.456011 1.067606
0.518761 0.950910
0.496932 0.955872
0.521393 1.085754
0.503016 0.865055
0.564585 0.986514
0.509056 0.535642
0.554877 0.983423
0.623114 0.747476
0.594321 0.768673
0.512604 0.712711
0.469427 0.551867
0.474304 0.901568
0.499720 0.725922
0.485423 0.288766
0.516755 0.681071
0.553928 0.511246
0.522729 0.900892
0.505702 0.520312
0.477037 0.855145
0.459246 0.825059
0.467996 0.913102
0.456032 0.380610
0.473395 0.476783
0.454353 0.381574
0.502520 0.454562
0.459998 0.571153
0.485253 0.334378
0.538831 0.700981
0.485376 0.952475
0.457200 0.856675
0.476528 0.446165
0.454459 0.977761
0.432571 0.854112
0.431083 0.390341
0.442788 0.411142
0.420779 0.405831
0.447792 0.711778
0.433534 0.428457
0.449187 0.702212
0.490544 0.773194
0.434919 1.056035
0.440350 0.490513
0.426985 1.054616
0.430657 0.941265
0.421257 0.913254
0.438452 0.727758
0.443232 0.644917
0.528782 1.036025
0.541035 1.245886
0.419236 0.755118
0.538143 1.234968
0.573774 0.868021
0.586337 0.927413
0.555184 0.584969
0.572783 0.957539
0.585997 0.948771
0.528184 1.001892
0.509943 1.056928
0.519340 0.853130
0.567091 0.901915
0.495738 0.427594
0.494493 0.476396
0.531262 0.928482
0.480994 0.697830
0.522967 0.567008
0.499383 0.957655
0.583545 1.142241
0.515825 1.139741
0.480429 0.603169
0.487621 0.682150
0.456845 0.219958
0.459988 0.589425
0.414993 0.307677
0.559515 0.700101
0.534399 1.149371
0.452354 1.008616
0.442207 0.495717
0.414491 0.344201
0.434518 0.456890
0.401575 0.511759
0.407552 0.573559
0.520214 1.163469
0.507291 0.723266
0.485216 1.193990
0.421945 0.540474
0.416455 0.944081
0.409981 0.513156
0.409620 0.474573
0.551006 0.786826
0.427379 1.067794
0.467009 0.868217
0.474413 0.426713
0.643958 1.254674
0.598980 1.298744
0.607099 1.320920
0.550086 0.776720
0.582352 1.136661
0.555643 0.794967
0.583988 0.933055
0.579543 1.342718
0.543422 0.972743
0.566795 0.995849
0.573885 0.823203
0.566415 0.833335
0.531889 0.925262
0.478798 0.816473
0.537658 0.848973
0.486018 0.857135
0.562529 0.897322
0.538920 1.301432
0.446372 0.727263
0.451970 0.604397
0.601132 1.029973
0.421007 0.536231
0.437010 0.502235
0.402809 0.631411
0.596973 1.041901
0.580695 0.755031
0.509182 0.755522
0.479822 1.200221
0.439887 0.860173
0.392058 0.537908
0.393282 0.607232
0.371840 0.464445
0.368648 0.690245
0.389244 0.500539
0.555364 0.859117
0.562853 1.162916
0.588813 0.720359
0.463742 0.750289
0.410247 0.581810
0.425666 0.760287
0.402645 0.820329
0.381317 0.673668
0.403571 0.619099
0.401123 0.765641
0.693834 1.413973
0.678743 1.341455
0.625516 1.183143
0.748545 0.700924
0.651005 1.012121
0.643232 0.879023
0.602407 0.786939
0.546244 0.815910
0.534413 0.827520
0.543117 0.886623
0.601070 1.323606
0.651751 0.886190
0.591594 1.076637
0.560408 1.204026
0.539703 0.930160
0.496207 0.663400
0.466965 0.849799
0.490402 0.671751
0.634487 1.062605
0.639985 0.885172
0.511816 1.140069
0.569995 0.685783
0.478951 1.210383
0.421936 0.933238
0.413201 0.811901
0.419977 0.797694
0.388543 0.571818
0.602323 1.047243
0.618174 0.845521
0.560759 0.652462
0.541321 0.950511
0.445782 1.079270
0.370643 0.764875
0.394222 0.700210
0.382908 0.873340
0.391446 0.609261
0.606613 1.205890
0.558213 1.128586
0.567534 0.998306
0.606151 1.672070
0.485657 0.687154
0.397435 0.613825
0.429095 0.937085
0.390909 0.818507
0.712792 1.371792
0.494631 0.833143
0.653146 1.145337
0.613781 1.010212
0.566478 0.994174
0.622153 1.214108
0.569841 1.058475
0.543264 1.104167
0.510259 0.871358
0.696786 1.246774
0.714693 0.745498
0.619907 1.172737
0.539449 0.600282
0.455918 0.840415
0.492002 0.597425
0.477732 0.796035
0.520997 1.046528
0.635734 1.098304
0.611979 0.826589
0.549588 0.794255
0.438820 0.646160
0.411653 0.882734
0.437779 0.583930
0.459474 0.759520
0.444659 0.800110
0.642227 0.762679
0.612841 1.213445
0.616084 0.778788
0.533274 0.715868
0.448016 1.101650
0.419936 1.020516
0.400244 0.700638
0.414061 0.873319
0.654595 1.131217
0.616963 1.078742
0.884658 1.721125
0.565996 1.189114
0.484225 1.303960
0.435722 0.887814
0.427525 0.713202
0.434118 0.829561
0.684145 0.909239
0.732192 0.959931
0.811617 1.285012
0.720527 1.371730
0.601083 1.341114
0.534389 0.811714
0.520386 0.960071
0.540656 1.180933
0.554663 1.155302
0.764862 1.270837
0.690331 0.974830
0.602586 0.860143
0.732417 1.282815
0.702081 0.846115
0.544373 1.080938
0.502959 1.030878
0.508713 1.233406
0.477344 0.890087
0.475157 0.934694
0.667913 0.640523
0.746087 1.180651
0.571367 0.607755
0.479211 0.818472
0.468687 0.643241
0.429575 0.607473
0.454136 0.778342
0.431348 0.851477
0.721229 0.831122
0.662387 0.781653
0.741785 0.901764
0.626180 0.665860
0.560794 0.539944
0.470082 0.740845
0.495553 1.207846
0.434187 0.966662
0.458698 0.903715
0.460270 0.767849
0.457471 1.051990
0.623867 0.646048
0.606303 1.131144
0.676268 0.757945
0.561621 0.963062
0.492007 1.231441
0.441472 0.947726
0.469399 1.315995
0.493502 0.926340
0.451655 1.046025
0.638610 0.656998
0.653883 0.677748
0.634704 0.806329
0.567101 1.211188
0.574425 0.702595
0.540271 0.550902
0.544217 1.009165
0.569145 1.025773
0.550225 1.182822
0.527298 1.221533
0.709680 1.291993
0.676665 0.901326
0.680003 1.047489
0.583501 1.110009
0.560836 0.930598
0.515285 1.001469
0.521775 0.940407
0.535262 1.374330
0.549333 0.896976
0.501501 1.098012
0.693753 0.831558
0.768147 1.205278
0.699694 0.897081
0.769686 1.076155
0.737925 1.676829
0.559590 1.023122
0.506714 0.703988
0.483096 0.753637
0.483093 0.865659
0.514089 0.929848
0.656182 0.677975
0.598003 0.926091
0.604189 1.077832
0.501849 1.095450
0.481739 0.921955
0.503802 0.817171
0.495994 0.803264
0.569488 0.830933
0.522437 1.692217
0.604428 1.780254
0.572917 2.548626
0.524049 1.201200
0.466062 1.478242
0.615343 0.829402
0.568091 0.673923
0.629922 0.686171
0.577862 0.992621
0.584835 0.975382
0.659845 1.415558
0.610323 1.065785
0.592927 0.757261
0.611954 0.936753
0.686484 1.534105
0.664164 0.556789
0.678924 1.088060
0.616755 0.800344
0.632819 1.307493
0.624372 1.024174
0.588398 0.810724
0.614162 1.216017
0.588114 0.945576
0.825430 1.264242
0.761706 0.946815
0.638085 0.961017
0.557511 0.908629
0.558738 1.021484
0.601657 1.603480
0.568035 0.999397
0.699666 2.139385
0.557395 1.212565
0.669988 0.716646
0.658872 0.913186
0.553681 0.898822
0.530834 0.739265
0.504404 0.941028
0.583434 0.881787
0.571001 1.025441
0.496126 0.970248
0.639113 0.917938
0.632377 1.011514
0.699137 1.042425
0.660022 0.666856
0.571208 1.012997
0.578017 0.896561
0.593576 1.041402
0.601044 1.033936
0.586826 0.852733
0.545557 0.616716
0.539935 0.409891
0.560214 0.523288
0.575422 0.824388
0.622932 0.796775
0.595249 0.768713
0.640871 1.214966
0.799216 1.455722
0.866209 1.137379
0.607103 0.492202
0.602419 0.824047
0.564559 0.538291
0.606091 0.786915
0.619034 1.428361
0.655459 1.060610
0.618536 1.552917
0.662508 1.137808
0.694680 1.182660
0.667599 1.553879
0.857229 2.227107
0.828931 1.125913
0.705709 1.181073
0.653572 1.174385
0.642780 0.971726
0.630254 1.355840
0.639827 0.849209
0.715799 0.941570
0.662513 1.106233
0.697092 0.710767
0.589111 0.976718
0.597230 0.985315
0.606297 0.979810
0.644809 1.257780
0.590663 0.692904
0.732231 1.891434
0.787932 1.341595
0.649320 0.834106
0.642125 1.020388
0.666992 1.134960
0.668006 1.195904
0.656031 1.599444
0.592141 1.166742
0.613367 1.210530
0.584395 1.085043
0.603159 1.018233
0.520692 0.532192
0.657139 1.379308
0.645005 0.894262
0.700804 1.226310
1.277387 1.793695
0.998032 1.283614
0.591189 0.711091
0.548698 0.524152
0.579928 0.767505
0.626385 1.023022
0.729513 1.655752
0.619793 0.716369
0.926111 2.432357
1.158084 2.276394
0.760022 1.023042
0.679160 1.082585
0.731601 1.772332
0.685771 1.165088
0.631145 1.490133
0.791845 1.922355
0.799125 1.561407
1.172559 3.928082
0.809233 1.506900
0.794674 1.507544
0.651518 0.490961
0.665218 0.697419
0.681835 1.095267
0.625264 0.619817
0.603090 0.890148
0.644459 0.933677
0.700488 0.711740
0.688700 0.763038
0.668711 0.453814
0.671553 0.765766
0.666013 0.838695
0.653731 0.841154
0.617960 1.279458
0.586709 0.940186
0.636643 0.847955
0.653387 0.882968
0.653979 0.770223
0.531115 0.484968
0.518045 0.628279
0.566564 0.691556
0.562028 0.606576
0.510540 0.930346
0.569684 0.687016
0.566763 0.903922
0.686633 1.419579
1.082491 1.480830
0.792816 1.508143
0.819748 1.111930
0.586253 0.581986
0.717034 1.012880
0.565949 0.603259
0.538964 0.680144
0.754185 1.765206
0.647063 1.597309
1.070677 2.392652
0.800782 1.558950
0.722476 0.898938
1.114292 2.701233
1.091705 2.119549
0.792998 2.143010
0.942202 2.574600
0.690373 1.928145
0.761844 1.306754
0.661837 0.824999
0.679936 0.554853
0.642925 1.127718
0.778109 1.238929
0.811506 1.737147
0.697519 0.870007
0.629783 0.789887
0.619347 1.223330
0.634248 1.088576
0.731686 0.894338
0.688032 0.918303
0.742622 1.226880
0.673377 1.000093
0.652537 0.775266
0.690172 1.047905
0.722546 0.897873
0.627782 0.894021
0.532095 0.823897
0.561765 1.171986
0.595804 1.190495
0.596460 1.245273
0.623722 1.182332
0.725439 0.707252
0.699928 1.463573
0.596495 0.718872
0.561331 0.874297
0.543849 1.154740
0.724857 1.612996
0.658751 1.144514
0.603925 1.447592
0.761874 1.443855
0.609109 0.897060
0.682989 1.088186
0.644386 1.291918
0.659000 1.539366
0.640049 1.147166
0.655852 1.374395
0.636204 1.482498
0.596711 1.295852
0.570277 1.150832
0.730554 1.848290
0.754769 1.710333
0.639551 1.601901
0.848664 2.342004
0.734532 1.286654
0.697679 1.486872
0.630350 1.569506
0.582592 1.270021
0.661897 1.026716
0.615454 1.057510
0.770366 1.015016
0.814795 1.138037
0.758979 1.767028
0.911066 1.760569
0.699032 1.033391
0.766003 1.000048
0.631003 0.830577
0.633382 0.883995
0.626517 1.070853
0.560875 1.039483
0.553598 1.065193
0.546116 1.193386
0.545404 1.119151
0.597436 1.056682
0.631314 1.091697
0.720048 0.823111
0.616007 0.959401
0.824827 1.224921
0.527302 0.954525
0.597305 1.031755
0.603855 1.004154
0.555261 1.239561
0.587778 0.854447
0.609882 1.087312
0.679191 1.012193
0.629464 1.150497
0.554592 1.303388
0.597284 0.864059
0.687800 1.019966
0.576599 1.307973
0.623272 1.465973
0.636833 1.150880
0.656833 1.398054
0.641980 1.442493
0.548135 1.182904
0.548009 1.337246
0.699296 1.038164
0.669035 1.600722
0.577887 1.445689
0.577879 1.555153
0.546176 1.154309
0.559233 1.459682
0.696759 0.821787
0.709329 1.621817
0.610359 1.084722
0.607013 1.632564
0.570975 1.347763
0.614469 1.577696
0.554495 1.008503
0.570774 1.275965
0.578056 1.108573
0.481563 0.882728
0.494267 0.757271
0.497177 1.008288
0.469646 0.863314
0.496156 0.913046
0.604019 0.764788
0.514014 1.002650
0.527019 1.053804
0.599987 1.020063
0.541277 1.120650
0.534185 1.063078
0.543354 0.941787
0.482663 1.050086
0.632829 0.894298
0.557272 0.955087
0.483585 1.059096
0.612070 0.861274
0.536144 1.448911
0.577401 0.879874
0.555950 1.259691
0.524410 1.018434
0.610154 0.795648
0.594836 1.311177
0.556340 1.571998
0.578192 1.266867
0.578358 1.527388
0.537816 1.199316
0.524966 1.122944
0.521553 1.108611
0.537016 1.106455
0.597168 1.590891
0.689431 1.583674
0.660617 1.744799
0.619497 1.305067
0.603517 1.590977
0.585306 1.186001
0.561554 1.220223
0.552312 1.335732
0.520468 1.282601
0.551321 1.187509
0.574699 1.279511
0.626243 1.345375
0.609676 1.131962
0.639685 1.153404
0.598970 1.244050
0.556415 1.591702
0.572430 1.266147
0.529737 1.023977
0.532133 1.332619
0.554914 0.967497
0.530896 1.403625
0.473499 0.743143
0.473481 0.674634
0.472434 0.884600
0.451973 0.835680
0.451437 0.787059
0.450625 0.929725
0.463587 1.218544
0.527514 1.299408
0.504658 1.103301
0.500554 0.765692
0.478898 0.811662
0.486065 1.046993
0.491180 1.454320
0.486981 1.066511
0.497638 1.394488
0.502705 1.475501
0.535510 1.393704
0.504684 1.023218
0.497474 1.427076
0.531568 1.382983
0.479381 1.423703
0.516491 1.454717
0.519270 1.710991
0.497719 1.209851
0.622324 1.122878
0.576603 1.299806
0.560978 1.124099
0.560095 1.389652
0.525288 1.035411
0.492331 1.039610
0.509400 1.006518
0.506909 1.060105
0.514488 1.276294
0.579512 1.053507
0.597844 1.195204
0.552686 1.004354
0.539487 1.259421
0.510186 1.203331
0.508087 1.240729
0.503068 0.993529
0.498592 0.999751
0.526751 1.071355
0.505242 0.556468
0.488831 0.717782
0.464443 0.854416
0.445354 1.166852
0.460170 1.037594
0.459062 0.886686
0.440487 1.134468
0.526764 0.986441
0.520263 1.185424
0.478336 1.091543
0.455882 1.131420
0.470763 0.718547
0.459787 0.786990
0.457163 1.124337
0.456405 1.160446
0.496525 1.073187
0.557850 1.177598
0.480055 0.674331
0.508169 1.343261
0.492266 0.975810
0.472585 1.074002
0.488773 1.395769
0.479424 0.985456
0.473750 1.377248
0.485889 1.430628
0.505226 1.424430
0.528779 1.245794
0.508543 0.931980
0.495333 1.302438
0.482308 1.345261
0.508547 1.350557
0.481607 0.990972
0.495370 1.303953
0.492427 0.995868
0.530378 0.999298
0.529714 1.171129
0.534285 1.366824
0.521639 1.077709
0.539806 1.296638
0.501302 0.961374
0.513010 1.210362
0.534231 1.064346
0.533540 0.695761
0.518420 0.862426
0.480193 0.615553
0.504210 0.974966
0.457442 0.752375
0.480008 1.123553
0.526134 1.028604
0.492651 0.493532
0.492350 0.861529
0.491290 0.897098
0.486792 0.947173
0.478888 0.941551
0.469620 0.675687
0.453736 1.024014
0.464125 0.742705
0.490596 0.689511
0.497645 0.813953
0.499122 1.113771
0.482146 1.011265
0.480702 0.620156
0.477873 1.031244
0.472477 1.081906
0.469177 1.122614
0.484300 0.965536
0.520408 0.969781
0.511326 1.034273
0.458252 1.008786
0.482827 0.852995
0.488489 0.933350
0.477753 0.940135
0.468893 1.373559
0.481657 1.438301
0.475728 0.960350
0.502033 1.378224
0.561985 1.189878
0.471217 1.298072
0.482064 1.347972
0.509613 1.448550
0.505581 1.426476
0.494737 1.198629
0.482148 1.348201
0.487572 1.029661
0.521789 1.439749
0.573827 1.325930
0.601511 1.772585
