# Supplementary material for: Persistent homology elucidates hierarchical structures responsible for mechanical properties in covalent amorphous solids
Source: Nat Commun. 2025 Sep 25;16:8226. doi: 10.1038/s41467-025-63424-z (PMC12462471; doi:10.1038/s41467-025-63424-z)
Supplement: Supplementary file 4 — Source Data 2 [file 41467_2025_63424_MOESM4_ESM.zip › SupplementarySourceData/SupplementaryFigure2i.txt]

# Births,Deaths
2.567201 2.586099
2.457448 2.639035
2.684950 2.778765
2.431832 2.842743
2.545840 2.929830
1.561128 2.976077
2.144864 3.008363
1.677495 3.022530
1.653764 3.048507
1.528469 3.146436
1.488837 3.407880
1.550390 3.416389
1.523761 3.502756
3.537939 3.580879
1.476972 3.603155
1.438968 3.695793
1.494202 3.745394
1.453554 3.814159
1.451935 3.857649
1.440316 3.858680
1.440267 3.867558
1.464573 3.868192
3.885326 3.887318
1.451547 3.919712
1.455757 3.931689
1.444657 3.980740
1.440980 4.153763
2.162967 2.414788
2.577450 2.643716
2.542728 2.662113
2.684009 2.730187
2.791171 2.827643
2.390435 2.888595
2.926581 2.945881
1.618040 2.954831
2.189999 2.973642
1.685105 2.985609
1.599839 3.032908
1.583741 3.086173
1.576031 3.132887
1.589000 3.319241
1.547796 3.378514
2.742877 2.748305
2.794849 2.795379
1.552345 3.079719
1.548201 3.164452
1.536871 3.189878
1.589000 3.319241
1.531365 3.338872
1.427570 3.499560
3.372921 3.499973
1.593988 3.527391
1.536356 3.577944
1.540324 3.595690
1.484441 3.728724
1.488844 3.730287
3.691018 3.732730
1.471982 3.771492
1.469068 3.778053
1.468352 3.796651
1.470623 3.802555
1.477980 3.878085
1.409716 3.977290
1.416943 4.003349
4.158864 4.222785
1.424389 4.227085
1.422305 4.249948
1.420370 4.260575
1.438842 4.263050
1.414647 4.281664
1.417575 4.296455
1.416296 4.298530
1.438182 4.323023
1.409212 4.325215
1.429008 4.417376
1.397805 4.444452
1.398068 4.444948
1.397112 4.568568
1.435646 4.743925
1.397738 4.755998
2.734005 2.735333
1.654610 3.138981
1.546791 3.196301
1.431950 3.223540
1.462990 3.572106
1.421459 3.984523
1.423206 4.008497
1.404165 4.168888
1.418203 4.266329
1.439941 4.287574
1.401370 4.320578
1.414379 4.334772
4.282731 4.343564
4.334975 4.377454
1.424167 4.408906
1.393449 4.442790
1.410510 4.458015
4.532111 4.554108
1.392507 4.660193
1.393976 4.669145
4.738551 4.777135
5.148216 5.202587
2.583648 2.614177
2.367783 2.670243
2.786044 2.789923
2.841868 2.851071
1.979904 2.888501
1.591122 3.009274
1.548744 3.247525
1.577441 3.442562
1.452536 3.464452
3.426652 3.483767
1.448801 3.491354
1.523089 3.517474
3.477305 3.551196
1.496991 3.674697
1.491314 3.704750
1.549355 3.717640
1.504363 3.735819
3.941059 3.954361
1.492784 3.959758
1.463254 3.972402
1.459130 4.009154
2.669179 2.690125
2.688781 2.695266
2.731379 2.743976
2.805183 2.835046
1.454885 3.300130
1.427316 3.338246
1.472615 3.404374
1.618554 3.434905
1.535615 3.481615
3.543814 3.627983
1.517688 3.703794
1.495614 3.773204
1.479885 3.801527
1.468813 3.806007
1.458984 3.810582
1.519256 3.837633
1.462906 3.873985
1.454356 3.936207
1.455520 3.948255
1.415406 4.032851
1.458574 4.044646
1.446881 4.056341
1.422049 4.151418
1.416026 4.220882
1.421820 4.247927
1.414784 4.275961
1.414926 4.314411
1.413740 4.316133
1.413141 4.322382
4.364824 4.368077
1.413887 4.375398
1.415517 4.412072
1.410329 4.462242
5.186860 5.189014
2.610053 2.657898
2.722254 2.736586
2.875764 2.909074
1.799491 2.969006
1.634799 3.006313
1.654162 3.100340
1.676262 3.194877
1.609701 3.352694
1.439302 3.359531
1.395514 3.361317
1.422636 3.403303
1.586429 3.452127
1.497521 3.572798
1.461798 3.610988
1.457205 3.648300
1.518806 3.787728
1.466914 3.822511
1.505781 3.825591
1.461476 3.842970
1.424397 3.975144
1.423953 3.994706
1.406742 4.010874
1.403711 4.102106
1.429635 4.271236
1.441965 4.320588
1.420056 4.326504
1.410837 4.383135
1.418224 4.385388
1.417083 4.440332
1.396676 4.480917
1.412018 4.607314
4.857599 4.897388
2.591680 2.634721
2.722103 2.760987
2.777830 2.778566
1.537943 2.802236
2.630993 2.861426
2.885560 2.886266
1.657232 3.033193
1.553302 3.241624
1.525810 3.265306
1.537268 3.387523
1.564050 3.493774
1.550061 3.524410
1.553162 3.529165
1.477595 3.734305
1.418251 3.785238
1.495031 3.911672
1.461412 4.047602
1.447492 4.117641
1.455492 4.129834
1.423699 4.277846
4.768301 4.771002
2.424764 2.606212
2.466111 2.639921
2.034223 2.691961
2.757813 2.774927
2.663892 2.779074
2.785263 2.798331
1.809363 2.917122
1.681029 2.927159
1.674151 2.989825
1.554796 3.011233
1.532550 3.066313
1.544699 3.227347
1.478541 3.266657
3.286605 3.298740
3.392109 3.466612
1.588066 3.498536
1.555867 3.562978
1.514390 3.595861
1.549020 3.610389
1.465163 3.791698
1.461542 3.791799
1.486145 3.800591
1.478374 3.811428
1.466492 3.835042
1.456945 3.958851
2.601837 2.658131
2.277486 2.680929
2.159044 2.775592
2.041357 2.836670
1.950093 2.948709
1.751119 2.983784
1.723801 3.001631
1.710180 3.037112
1.527324 3.172752
3.192198 3.228895
1.517635 3.272668
1.603534 3.331494
1.629520 3.364163
1.581575 3.557427
1.422840 3.565722
1.575058 3.744547
1.437887 3.983762
1.428918 4.036098
1.417469 4.092208
1.427543 4.095575
1.398863 4.142200
1.405276 4.180618
1.406780 4.185018
1.405543 4.186129
1.412494 4.224216
1.414059 4.331317
1.406881 4.338602
1.407753 4.383016
1.407296 4.392762
1.405484 4.435281
1.424022 4.452347
1.402251 4.481285
1.406569 4.503274
1.403212 4.513298
4.750681 4.751988
2.525244 2.656477
1.669463 3.072460
1.481864 3.164990
1.472147 3.544205
1.447355 3.563296
1.556424 3.564142
1.428221 3.622286
1.550421 3.672807
1.384852 3.765747
1.423519 3.863059
1.521997 3.883315
1.450024 3.913242
1.480959 3.932998
1.443301 4.145441
1.406800 4.236887
1.388947 4.473837
1.401043 4.537735
2.495755 2.580613
2.502828 2.619131
2.012522 2.718433
2.711901 2.799366
2.836799 2.839015
1.594762 3.013474
1.774455 3.023329
1.465533 3.244121
1.543517 3.432320
1.523025 3.460436
3.405926 3.465033
1.508906 3.494454
1.472892 3.520874
1.507501 3.544135
1.466668 3.552086
1.534744 3.645433
1.460215 3.828766
1.453079 4.176183
1.471233 4.195779
2.550957 2.648506
1.749533 2.685166
2.732311 2.758755
1.676405 2.781184
1.683542 2.898848
1.700183 2.928516
1.486745 2.992004
1.651117 3.088741
1.588664 3.189591
1.635941 3.197312
1.469430 3.271957
1.498567 3.288431
1.597894 3.289759
1.666283 3.312939
1.496037 3.372960
1.500731 3.459611
1.647858 3.471746
1.483052 3.574998
1.462262 3.619754
1.462774 3.642633
1.451119 3.723183
1.443979 3.758801
1.439041 3.815281
1.455963 3.855397
1.448217 3.863192
1.445681 3.864112
1.451967 3.887124
1.449052 3.889729
1.448050 3.891255
3.913308 3.939904
1.456945 3.958851
1.441900 4.045226
1.444013 4.050868
1.477053 4.054715
1.442762 4.079091
4.195884 4.286958
1.433053 4.330146
4.249319 4.347269
1.425951 4.362529
1.430522 4.369134
1.420010 4.435703
1.416214 4.441774
1.942683 2.406435
2.515901 2.593130
2.473864 2.648773
2.564194 2.673729
1.777405 2.691077
2.552164 2.712561
1.754995 2.714022
2.643018 2.714315
1.926577 2.763623
1.684550 2.985286
1.600648 2.987176
1.595540 3.076525
3.083419 3.084605
1.644797 3.116068
1.628092 3.175998
2.705336 2.773716
1.610041 3.254512
1.476186 3.385017
1.430688 3.455667
1.467592 3.641582
1.576218 3.652004
1.433824 3.760152
1.486785 3.786568
1.456489 3.832368
1.422522 3.855600
1.459890 3.908511
1.431151 3.936907
1.414540 4.097187
4.547412 4.587779
4.611726 4.620381
2.563428 2.703206
2.060591 2.703341
2.675052 2.742067
1.891266 2.780701
1.791655 2.785451
2.788509 2.818239
2.748205 2.831174
2.719121 2.838026
1.702878 2.861055
2.171179 2.901965
2.703390 2.905031
1.895312 2.921171
1.613536 2.942227
1.793064 2.980793
1.606886 3.059221
1.703597 3.076103
2.629185 3.081049
1.589357 3.081139
4.173721 4.173723
2.709077 2.715824
1.697268 3.108372
1.504703 3.110792
1.514663 3.505899
1.497852 3.558845
1.500483 3.594380
1.488382 3.711605
1.469794 3.801480
1.420745 4.250531
1.438842 4.263050
4.019953 4.275500
1.417575 4.296455
1.417880 4.304861
1.408605 4.324853
1.407573 4.331304
1.442500 4.465554
4.616861 4.643521
5.033096 5.037171
5.075515 5.075823
2.499756 2.634208
1.802777 2.636879
2.628612 2.663309
2.594579 2.687916
2.682480 2.700473
1.642960 2.990504
1.622283 3.012922
1.603971 3.014211
1.656574 3.061149
1.503067 3.091848
1.625342 3.217502
1.610523 3.224610
1.491831 3.238349
1.551528 3.317146
1.584813 3.359911
3.374600 3.389398
1.505376 3.468973
3.373055 3.482044
1.472892 3.520874
1.485678 3.537186
1.507501 3.544135
1.466668 3.552086
1.500789 3.558101
1.484449 3.652127
1.466504 3.659438
1.483024 3.672860
1.472230 3.699497
1.429010 3.711717
1.464720 3.743551
1.461951 3.778900
1.459117 3.793910
1.486241 3.821033
1.436645 3.824129
1.434271 3.917776
1.441733 3.961880
1.429585 4.100197
2.588029 2.611412
1.577286 2.989275
1.431237 3.301947
1.490925 3.322320
1.425418 3.689361
3.593310 3.811495
1.419265 3.812014
1.407470 3.858081
3.747660 3.880110
1.437575 3.946784
1.431452 3.955164
1.406742 4.010874
1.421901 4.095390
1.408142 4.101879
1.403711 4.102106
1.416013 4.139845
1.409202 4.191992
4.100137 4.217864
1.405340 4.273657
1.410837 4.383135
1.393522 4.501498
1.410109 4.513158
1.395535 4.515323
4.557567 4.584971
1.393323 4.592277
4.695720 4.700426
4.697902 4.700666
1.395698 4.710460
2.388524 2.714128
2.249272 2.714957
2.461364 2.748801
2.208869 2.833243
1.710904 2.933654
1.647601 3.188513
3.235765 3.277521
1.558708 3.325528
1.562999 3.344736
1.546821 3.349359
1.479625 3.423098
1.501306 3.472607
1.390036 3.523647
1.562026 3.634445
1.386452 3.687367
1.445263 3.749986
1.481936 3.757988
1.448608 3.773866
1.509687 3.819391
1.479484 3.845900
1.427707 3.925555
1.457294 3.928107
1.451102 4.018107
1.444118 4.023364
1.424887 4.027954
1.416030 4.050906
1.422435 4.098066
1.411524 4.133086
1.420421 4.168950
1.436164 4.193460
1.416439 4.204323
1.418187 4.206441
1.413802 4.208748
1.414277 4.239217
1.410504 4.239858
1.417840 4.268300
1.410398 4.299712
1.416412 4.304286
1.404172 4.311671
1.413902 4.325611
1.412081 4.329051
1.405941 4.339775
1.401451 4.345231
1.412492 4.350865
1.403082 4.355893
1.408932 4.367562
1.407420 4.372094
1.413887 4.375398
1.404081 4.397345
1.401681 4.411406
1.403306 4.442869
1.404585 4.445235
1.399474 4.455940
1.398751 4.469310
1.397110 4.470594
1.403001 4.511078
1.396198 4.541501
1.397112 4.568568
1.395170 4.577904
2.564149 2.663644
2.643190 2.681003
1.611029 3.068249
1.567344 3.406042
1.434376 3.461087
1.516441 3.586383
3.624084 3.662339
1.408514 3.673485
1.470902 3.751003
1.437225 3.870144
1.448256 3.890083
1.419820 3.950110
1.461886 3.954427
1.460698 4.015248
1.418255 4.019677
1.412022 4.040992
1.434046 4.058836
1.421219 4.251433
1.428412 4.258051
1.436015 4.263429
1.420091 4.298046
1.410638 4.370580
1.418161 4.386374
1.409870 4.390204
1.431489 4.418864
1.398453 4.431757
1.405297 4.469533
1.397802 4.504996
1.402939 4.520967
1.394091 4.521657
1.396198 4.541501
1.394692 4.568371
1.393403 4.577433
1.393323 4.592277
1.392058 4.610184
1.394072 4.615205
1.391980 4.643383
4.730014 4.730403
4.945700 4.952393
2.398064 2.572665
2.610025 2.651206
1.808543 2.762353
2.763980 2.781819
1.596610 2.945401
1.586452 2.995461
1.551505 3.116577
1.520990 3.139779
1.613558 3.310273
1.524128 3.328039
1.530608 3.358710
1.523099 3.371528
1.497953 3.394018
1.527529 3.407075
1.495103 3.470347
1.480164 3.606502
1.487650 3.656504
1.519193 3.667102
1.494498 3.751126
1.529501 3.764619
1.471982 3.771492
1.469068 3.778053
1.492349 3.787768
1.452945 3.830077
1.478704 3.870406
1.472821 3.906269
1.469824 3.913545
1.465042 3.920774
1.463160 3.930052
1.461117 3.931323
1.452434 3.954671
1.449592 4.023100
1.457599 4.071426
4.996990 5.004603
5.151133 5.151134
2.639173 2.708340
2.677966 2.736905
2.932401 2.934281
1.655598 2.987852
1.614867 3.037799
1.614850 3.081219
1.608130 3.091610
1.515666 3.257851
1.580136 3.357848
1.484670 3.481175
1.563071 3.506566
1.546070 3.561757
1.505600 3.661824
1.465031 3.752872
4.210486 4.212819
1.409064 4.223686
1.404381 4.271818
4.041602 4.330983
1.405743 4.389516
1.397563 4.426689
1.404791 4.523355
1.402678 4.607877
2.619280 2.654516
2.842989 2.860363
1.714559 3.002052
1.652337 3.131639
1.510022 3.138098
1.546601 3.251870
1.614325 3.428074
1.388233 3.539552
1.471934 3.645696
1.650404 3.645772
3.646660 3.655914
1.558090 3.694682
1.513083 3.714152
1.490978 3.740117
1.459069 3.773816
1.533598 3.786368
1.474420 3.793304
1.506917 3.797840
1.496840 3.803622
1.460138 3.810465
1.479617 3.835400
1.454349 3.850503
1.448217 3.863192
1.453831 3.980290
1.444116 3.993253
1.424328 4.045626
1.423899 4.106055
1.432441 4.114577
1.418615 4.303094
1.426353 4.379268
1.400867 4.387255
1.400569 4.397752
1.410987 4.405389
4.320911 4.434767
1.401264 4.436718
1.410354 4.441821
1.400706 4.444679
1.409906 4.447080
1.398980 4.451869
1.408471 4.504326
1.392229 4.583896
2.177190 2.502062
2.607856 2.635539
2.560978 2.684470
2.601126 2.734824
2.715224 2.747838
2.713744 2.790162
1.762066 2.817913
2.162099 2.909558
1.651844 2.913351
1.716914 3.003519
2.921898 3.012246
1.679320 3.050428
1.645231 3.060844
1.526284 3.123334
1.584084 3.162715
1.608318 3.182379
1.646128 3.249438
1.581121 3.424235
1.557182 3.562625
3.625323 3.626990
3.999563 4.000925
4.695958 4.703636
2.552804 2.580298
2.607856 2.635539
2.499353 2.656262
2.916943 2.941013
1.716914 3.003519
1.630486 3.101515
1.548419 3.160845
1.584084 3.162715
1.608318 3.182379
1.520003 3.195683
1.500012 3.268793
1.581121 3.424235
1.518819 3.500700
1.557182 3.562625
1.520912 3.635190
1.519385 3.647392
1.500116 3.714115
1.477806 3.871830
1.474339 3.933106
1.446773 4.013635
1.436351 4.020218
1.449502 4.214121
1.425928 4.321509
4.340096 4.346133
4.356614 4.359773
1.427346 4.442057
4.950605 4.950667
2.221635 2.518806
2.743582 2.785864
1.793392 2.790214
1.649765 2.887440
1.648470 3.354771
1.456149 3.380215
1.585925 3.631672
1.466796 3.794119
1.454579 3.876336
1.422946 3.994876
1.443777 4.005524
1.433050 4.006710
1.442701 4.072521
1.449524 4.145720
1.422904 4.178728
1.425204 4.254936
1.423699 4.277846
1.412797 4.288162
1.407917 4.559622
4.962969 4.964413
2.538749 2.619941
2.460301 2.626170
2.589356 2.682924
2.756424 2.757991
2.665619 2.761064
2.843856 2.846076
1.725178 2.985355
1.616529 3.128337
1.607419 3.141295
1.450606 3.350396
1.443511 3.391514
1.703954 3.566222
1.559591 3.639521
1.510400 3.677791
1.519375 3.703654
3.693873 3.712705
1.463815 3.712708
1.548145 3.781662
1.478970 3.848344
3.660144 3.852098
3.964248 3.973020
1.417848 4.075120
1.421315 4.137808
1.430411 4.214458
1.419832 4.215141
1.414955 4.224941
1.412826 4.351053
1.410333 4.592227
2.740305 2.740518
1.554650 3.227072
1.387305 3.368520
1.445280 3.438272
1.436100 3.949028
1.432227 4.062917
4.347242 4.445865
1.398656 4.486500
1.386928 4.542554
1.397433 4.554371
1.393730 4.588231
1.393150 4.628472
1.398867 4.635969
1.394581 4.636064
1.391980 4.643383
1.392507 4.660193
1.397089 4.723383
1.394743 4.729145
1.398848 4.767311
7.639616 7.642002
2.673078 2.794592
1.721582 2.798460
2.811954 2.816758
2.795166 2.818618
2.822201 2.822425
2.794763 2.879992
1.709490 2.885034
1.840724 3.027537
1.669118 3.049951
3.059930 3.060120
1.667769 3.186879
1.567621 3.318006
1.676766 3.416304
1.559443 3.505097
1.406838 3.561708
1.528534 3.686117
1.448009 3.688492
1.480688 3.816375
1.441650 3.981070
1.440832 4.096582
1.440160 4.104175
1.433800 4.119731
1.439499 4.157688
1.420449 4.257447
4.469954 4.484907
2.533016 2.613354
2.634074 2.677392
2.635748 2.698507
1.844847 2.709368
2.703139 2.725450
2.749937 2.767601
2.872502 2.891611
1.558627 3.059771
1.575262 3.120596
1.602131 3.254846
1.551405 3.343484
1.541610 3.411409
1.548978 3.423733
1.523518 3.521291
3.480102 3.591145
1.483144 3.713236
3.672340 3.716593
1.486988 3.791363
1.479885 3.801527
1.468813 3.806007
1.480935 3.858442
4.754607 4.754876
2.591423 2.636411
2.658514 2.676720
2.683974 2.732821
1.613130 2.960745
1.508019 3.176422
1.589998 3.204449
1.489378 3.231226
1.465778 3.428805
1.525446 3.432005
1.462167 3.483440
3.500914 3.567203
1.456543 3.571885
3.691550 3.730921
3.708372 3.763281
1.464162 3.786301
1.460418 3.797792
1.412080 3.852447
1.448217 3.863192
1.450523 3.935156
1.451025 3.984379
1.446065 4.015030
1.435297 4.085381
1.432492 4.097246
1.416143 4.106079
1.432441 4.114577
1.444730 4.128778
1.425918 4.151368
1.419001 4.192482
4.041043 4.200596
1.423789 4.209371
1.405330 4.241823
1.421219 4.251433
1.412668 4.316917
1.418005 4.332612
1.402599 4.334985
1.411903 4.340917
1.411425 4.354189
1.403729 4.355666
1.407992 4.359919
1.415813 4.370670
1.418161 4.386374
1.420010 4.435703
1.410757 4.444019
4.947511 4.956469
2.756504 2.758074
2.762832 2.780835
2.914965 2.917176
1.710904 2.933654
1.647601 3.188513
1.562999 3.344736
1.546821 3.349359
1.403850 3.467750
1.501306 3.472607
1.548394 3.582089
1.562026 3.634445
1.465839 3.746618
1.481936 3.757988
1.444228 3.867013
1.457294 3.928107
3.949082 3.960497
1.451102 4.018107
1.419568 4.118927
1.439060 4.133469
1.404986 4.209579
1.417840 4.268300
1.416412 4.304286
1.412081 4.329051
1.403082 4.355893
1.408932 4.367562
1.407420 4.372094
1.404081 4.397345
1.401681 4.411406
1.403306 4.442869
5.058785 5.079950
2.622458 2.642231
2.575589 2.657339
1.745374 2.975973
1.641180 3.043529
1.619767 3.210383
3.366137 3.452383
1.533040 3.481235
3.398200 3.602220
1.518404 3.605780
1.517617 3.624507
1.526657 3.675801
1.504838 3.682834
1.481377 3.711039
1.494539 3.780682
1.467961 3.805181
1.488999 3.830866
1.465992 3.849130
1.458337 3.864028
1.482231 3.871369
3.873190 3.947037
1.452884 3.984353
1.466221 3.990148
1.433255 3.997031
1.438611 4.021461
1.448374 4.047164
1.444343 4.098459
1.472093 4.120298
1.435047 4.141724
4.231138 4.337808
4.430774 4.436272
4.389219 4.461842
4.927382 4.932258
5.172056 5.172483
2.526168 2.595836
2.540824 2.673980
2.343626 2.753906
2.392588 2.768124
2.142604 2.832858
2.068835 2.848713
1.778213 2.884285
1.654451 2.900261
1.624194 2.901033
1.660624 2.930501
2.923311 2.938974
1.654452 2.984801
1.620210 3.065827
1.589706 3.084325
1.593988 3.096382
1.576204 3.252582
1.566370 3.282835
1.559525 3.297146
1.567655 3.590288
2.686493 2.686539
2.638016 2.698507
2.672538 2.744495
1.757046 2.905907
2.950091 2.950932
1.661469 2.994721
1.610867 3.025136
1.680626 3.085292
1.596160 3.093081
1.561053 3.212489
1.604540 3.212971
1.532297 3.220947
1.410578 3.403748
1.535098 3.432375
1.526869 3.547236
1.457658 3.610280
1.411842 3.803197
1.471571 3.812904
1.475716 3.855686
3.643247 3.865937
1.468540 3.938526
1.461636 3.951647
1.470269 3.981552
1.408848 3.990026
1.460850 4.035179
1.409559 4.058619
1.403450 4.067035
1.428366 4.071475
1.407481 4.077316
1.451440 4.168704
1.438523 4.169929
1.396100 4.184851
1.427983 4.204980
1.416970 4.207302
1.427117 4.209112
1.450193 4.241356
1.403745 4.247915
1.431714 4.254710
1.403155 4.258022
1.409321 4.262109
1.420413 4.266511
1.404172 4.311671
1.405871 4.360348
1.400669 4.363472
1.396532 4.371134
1.402588 4.374417
1.400435 4.433373
1.398751 4.469310
1.403212 4.513298
1.397974 4.566402
1.393835 4.577848
2.614520 2.681758
2.507879 2.718699
2.592522 2.736477
1.922451 2.783526
2.739406 2.865084
2.414973 2.878922
1.885041 2.892144
2.804994 2.924184
1.660624 2.930501
1.632585 2.946344
1.621137 3.080138
1.653998 3.208856
1.576204 3.252582
1.589585 3.391923
3.271400 3.392066
1.527799 3.458102
1.605717 3.459227
3.403500 3.464755
1.496330 3.706407
1.536993 3.761804
1.493579 3.766089
1.523373 3.797154
2.538706 2.597448
2.593526 2.685814
1.791974 2.942733
1.715017 2.954536
1.630308 2.981006
1.533373 3.101599
1.529241 3.219127
1.474402 3.550606
3.543295 3.679053
1.410761 3.699777
3.778770 3.786471
3.731561 3.824352
1.454508 3.893402
1.439925 3.910914
1.436354 3.992957
1.426210 4.057541
1.446731 4.097600
1.423604 4.194404
1.425328 4.215636
1.420457 4.245395
1.428412 4.258051
1.413887 4.375398
1.466445 4.466868
4.411664 4.495368
5.150857 5.165965
5.210952 5.242365
2.383284 2.566591
2.643171 2.681146
1.702748 3.034348
1.548419 3.160845
1.520003 3.195683
1.500012 3.268793
3.467747 3.493299
1.523298 3.557714
1.464843 3.586555
1.460166 3.646944
1.518791 3.687662
1.479038 3.698665
1.419637 3.849163
3.624628 3.884904
3.750631 3.930686
1.414271 3.948404
1.419702 3.976599
1.397398 4.022737
4.002465 4.101220
1.434930 4.119976
1.449502 4.214121
1.421185 4.315377
1.425928 4.321509
1.419411 4.384197
1.421823 4.386821
1.422846 4.387999
1.412021 4.439266
1.403770 4.462654
1.396319 4.464549
1.396896 4.477081
1.405257 4.483115
1.416402 4.519352
1.400834 4.525266
1.399420 4.542624
1.397433 4.554371
1.397974 4.566402
1.400083 4.579419
4.614128 4.614757
4.939259 4.939993
2.532217 2.666514
1.793392 2.790214
1.649765 2.887440
1.648470 3.354771
1.585925 3.631672
1.408452 3.744611
1.466796 3.794119
1.449524 4.145720
1.412797 4.288162
1.407917 4.559622
4.631371 4.653284
4.754840 4.754841
4.884728 4.887940
4.895012 4.900113
2.569721 2.635306
1.640569 3.065406
1.618760 3.445548
1.527799 3.458102
1.412996 3.485093
1.535226 3.520950
1.567655 3.590288
1.531621 3.622613
1.500967 3.642280
1.430000 3.683680
1.472990 3.724085
1.473904 3.787922
1.523373 3.797154
1.456403 3.823661
1.442008 3.844479
1.443971 3.864542
1.430833 3.962557
3.874440 4.004019
1.416168 4.035481
1.429585 4.100197
1.432316 4.138882
1.425228 4.152515
1.423602 4.194288
1.417772 4.227502
1.414918 4.309145
1.410490 4.343693
1.402403 4.441002
1.401956 4.458433
4.507636 4.512358
4.522724 4.552330
1.398987 4.556986
1.425054 4.626069
1.398867 4.635969
4.717880 4.721065
5.240480 5.247949
2.711390 2.724665
1.534007 3.212551
3.441720 3.530596
3.511308 3.640742
1.450657 3.644300
1.525119 3.741430
1.481936 3.757988
1.472409 3.771742
3.773222 3.793709
1.469450 3.838281
1.458208 3.852870
1.468510 3.909161
1.449303 3.928025
1.415272 3.939895
1.448454 3.948969
4.026921 4.069938
1.439534 4.091502
1.430977 4.174294
1.420524 4.178403
1.421823 4.229630
1.417472 4.250890
1.406901 4.255313
1.417840 4.268300
1.417402 4.292274
1.416412 4.304286
1.412365 4.315479
1.412081 4.329051
1.441079 4.344257
1.403082 4.355893
1.408932 4.367562
1.407420 4.372094
1.404081 4.397345
1.401681 4.411406
1.403306 4.442869
1.395358 4.491847
1.395170 4.577904
1.393730 4.588231
4.587657 4.589261
1.391980 4.643383
1.408204 4.655500
2.575272 2.649861
2.719993 2.777214
2.807179 2.807395
1.684139 3.029482
1.655484 3.091394
1.681019 3.123740
1.603297 3.143476
1.650634 3.200058
1.601428 3.292317
1.659369 3.303737
1.624430 3.342037
1.527004 3.400830
1.518452 3.500360
1.543800 3.582835
1.458066 3.587233
3.506729 3.631890
1.547002 3.636468
3.532278 3.649217
1.523575 3.684801
1.521520 3.688783
1.517248 3.709486
1.505884 3.720392
1.487368 3.739028
1.540820 3.766193
1.446298 3.785289
1.468813 3.806007
1.458984 3.810582
1.429892 4.070417
4.367425 4.373271
4.627061 4.640781
2.684544 2.687299
1.678526 3.009843
1.671867 3.089856
1.650574 3.100645
1.524243 3.132786
1.440445 3.134274
3.214401 3.370084
1.467184 3.577476
1.504322 3.617530
1.491203 3.679159
1.509334 3.689895
1.475964 3.702738
1.486988 3.791363
1.432341 3.806883
1.451695 3.818554
1.440989 3.856419
1.431293 3.949512
1.417083 3.965620
1.437995 3.983424
1.433255 3.997031
1.419272 3.997947
1.419008 4.010459
1.421972 4.135611
1.452575 4.272938
4.760349 4.760614
2.544727 2.666014
2.470844 2.758465
1.940564 2.801140
2.773078 2.802923
1.780202 2.867556
1.721089 3.072799
1.584638 3.119308
1.648013 3.147987
1.640244 3.316303
1.618713 3.318352
3.122070 3.354590
1.548442 3.356015
1.643087 3.360095
1.549357 3.400965
1.532302 3.612187
1.553991 3.612374
1.527912 3.657228
1.537893 3.660482
1.536484 3.683808
1.524195 3.709469
1.502251 3.776806
1.511727 3.807820
1.472916 3.813829
1.453221 3.841525
1.447252 3.855070
1.439326 3.867036
1.452177 4.005112
1.439580 4.005426
1.442117 4.102225
1.434879 4.206691
1.427595 4.209436
1.437288 4.317318
4.708992 4.716414
2.737063 2.737192
1.582820 3.216888
1.408094 3.272128
1.559645 3.677267
1.442056 3.684815
1.439738 3.729628
1.478388 3.926111
1.427292 4.081019
1.423717 4.082420
1.405152 4.152545
1.435444 4.160368
1.439487 4.239621
1.409381 4.455158
1.396319 4.464549
1.396229 4.469324
1.406745 4.611483
1.401050 4.640919
5.162541 5.166862
2.419588 2.560215
2.572730 2.645133
2.549315 2.691923
1.979904 2.888501
1.611310 2.912585
1.591122 3.009274
1.699848 3.147055
1.548744 3.247525
1.452536 3.464452
1.523089 3.517474
3.477305 3.551196
1.496991 3.674697
1.491314 3.704750
1.549355 3.717640
1.504363 3.735819
1.492784 3.959758
1.463254 3.972402
4.848528 4.856791
2.740867 2.745444
1.651844 2.913351
2.875164 2.927271
1.645231 3.060844
1.526284 3.123334
1.483036 3.200744
1.798969 3.262735
1.431106 3.446712
1.520912 3.635190
1.565607 3.636107
1.518548 3.646995
1.419785 3.752486
1.477806 3.871830
1.474339 3.933106
1.417884 4.003431
1.446773 4.013635
1.436351 4.020218
1.420971 4.281755
4.340096 4.346133
4.356614 4.359773
4.334480 4.383440
1.421823 4.386821
1.422846 4.387999
1.427346 4.442057
4.471512 4.477630
1.414653 4.480705
1.416402 4.519352
1.407204 4.536582
1.403092 4.554122
1.402934 4.560351
1.400489 4.583696
1.402678 4.607877
1.401341 4.621241
1.402657 4.657143
4.797061 4.797132
2.352953 2.546555
2.690892 2.709818
2.700430 2.763300
2.753557 2.776799
2.788541 2.838404
1.703151 3.096058
1.770067 3.117626
1.635800 3.125017
1.504744 3.237084
1.499458 3.271135
3.354589 3.355728
1.569973 3.427025
1.547286 3.430812
3.540160 3.541614
1.544072 3.547484
1.507317 3.574421
1.541665 3.579001
1.530141 3.644875
1.508917 3.689254
3.820325 3.847936
1.494265 3.955317
2.453265 2.536997
2.381076 2.568794
2.722246 2.757209
2.664988 2.762084
2.766121 2.776649
2.295912 2.780589
1.633970 2.831621
1.777069 2.902615
2.902307 2.905469
3.000884 3.006355
1.635567 3.180202
1.512060 3.280753
3.251570 3.300382
1.525047 3.315157
3.257958 3.341937
1.500830 3.439474
1.547911 3.610669
1.517694 3.805603
