# Supplementary material for: Persistent homology elucidates hierarchical structures responsible for mechanical properties in covalent amorphous solids
Source: Nat Commun. 2025 Sep 25;16:8226. doi: 10.1038/s41467-025-63424-z (PMC12462471; doi:10.1038/s41467-025-63424-z)
Supplement: Supplementary file 4 — Source Data 2 [file 41467_2025_63424_MOESM4_ESM.zip › SupplementarySourceData/SupplementaryFigure2h.txt]

# Births,Deaths
2.533016 2.613354
2.634074 2.677392
2.635748 2.698507
1.844847 2.709368
2.703139 2.725450
2.749937 2.767601
2.872502 2.891611
1.558627 3.059771
1.575262 3.120596
1.602131 3.254846
1.551405 3.343484
1.541610 3.411409
1.548978 3.423733
1.523518 3.521291
3.480102 3.591145
1.483144 3.713236
3.672340 3.716593
1.486988 3.791363
1.479885 3.801527
1.468813 3.806007
1.480935 3.858442
4.754607 4.754876
2.591423 2.636411
2.658514 2.676720
2.683974 2.732821
1.613130 2.960745
1.508019 3.176422
1.589998 3.204449
1.489378 3.231226
1.465778 3.428805
1.525446 3.432005
1.462167 3.483440
3.500914 3.567203
1.456543 3.571885
3.691550 3.730921
3.708372 3.763281
1.464162 3.786301
1.460418 3.797792
1.412080 3.852447
1.448217 3.863192
1.450523 3.935156
1.451025 3.984379
1.446065 4.015030
1.435297 4.085381
1.432492 4.097246
1.416143 4.106079
1.432441 4.114577
1.444730 4.128778
1.425918 4.151368
1.419001 4.192482
4.041043 4.200596
1.423789 4.209371
1.405330 4.241823
1.421219 4.251433
1.412668 4.316917
1.418005 4.332612
1.402599 4.334985
1.411903 4.340917
1.411425 4.354189
1.403729 4.355666
1.407992 4.359919
1.415813 4.370670
1.418161 4.386374
1.420010 4.435703
1.410757 4.444019
4.947511 4.956469
2.756504 2.758074
2.762832 2.780835
2.914965 2.917176
1.710904 2.933654
1.647601 3.188513
1.562999 3.344736
1.546821 3.349359
1.403850 3.467750
1.501306 3.472607
1.548394 3.582089
1.562026 3.634445
1.465839 3.746618
1.481936 3.757988
1.444228 3.867013
1.457294 3.928107
3.949082 3.960497
1.451102 4.018107
1.419568 4.118927
1.439060 4.133469
1.404986 4.209579
1.417840 4.268300
1.416412 4.304286
1.412081 4.329051
1.403082 4.355893
1.408932 4.367562
1.407420 4.372094
1.404081 4.397345
1.401681 4.411406
1.403306 4.442869
5.058785 5.079950
2.622458 2.642231
2.575589 2.657339
1.745374 2.975973
1.641180 3.043529
1.619767 3.210383
3.366137 3.452383
1.533040 3.481235
3.398200 3.602220
1.518404 3.605780
1.517617 3.624507
1.526657 3.675801
1.504838 3.682834
1.481377 3.711039
1.494539 3.780682
1.467961 3.805181
1.488999 3.830866
1.465992 3.849130
1.458337 3.864028
1.482231 3.871369
3.873190 3.947037
1.452884 3.984353
1.466221 3.990148
1.433255 3.997031
1.438611 4.021461
1.448374 4.047164
1.444343 4.098459
1.472093 4.120298
1.435047 4.141724
4.231138 4.337808
4.430774 4.436272
4.389219 4.461842
4.927382 4.932258
5.172056 5.172483
2.526168 2.595836
2.540824 2.673980
2.343626 2.753906
2.392588 2.768124
2.142604 2.832858
2.068835 2.848713
1.778213 2.884285
1.654451 2.900261
1.624194 2.901033
1.660624 2.930501
2.923311 2.938974
1.654452 2.984801
1.620210 3.065827
1.589706 3.084325
1.593988 3.096382
1.576204 3.252582
1.566370 3.282835
1.559525 3.297146
1.567655 3.590288
2.686493 2.686539
2.638016 2.698507
2.672538 2.744495
1.757046 2.905907
2.950091 2.950932
1.661469 2.994721
1.610867 3.025136
1.680626 3.085292
1.596160 3.093081
1.561053 3.212489
1.604540 3.212971
1.532297 3.220947
1.410578 3.403748
1.535098 3.432375
1.526869 3.547236
1.457658 3.610280
1.411842 3.803197
1.471571 3.812904
1.475716 3.855686
3.643247 3.865937
1.468540 3.938526
1.461636 3.951647
1.470269 3.981552
1.408848 3.990026
1.460850 4.035179
1.409559 4.058619
1.403450 4.067035
1.428366 4.071475
1.407481 4.077316
1.451440 4.168704
1.438523 4.169929
1.396100 4.184851
1.427983 4.204980
1.416970 4.207302
1.427117 4.209112
1.450193 4.241356
1.403745 4.247915
1.431714 4.254710
1.403155 4.258022
1.409321 4.262109
1.420413 4.266511
1.404172 4.311671
1.405871 4.360348
1.400669 4.363472
1.396532 4.371134
1.402588 4.374417
1.400435 4.433373
1.398751 4.469310
1.403212 4.513298
1.397974 4.566402
1.393835 4.577848
2.614520 2.681758
2.507879 2.718699
2.592522 2.736477
1.922451 2.783526
2.739406 2.865084
2.414973 2.878922
1.885041 2.892144
2.804994 2.924184
1.660624 2.930501
1.632585 2.946344
1.621137 3.080138
1.653998 3.208856
1.576204 3.252582
1.589585 3.391923
3.271400 3.392066
1.527799 3.458102
1.605717 3.459227
3.403500 3.464755
1.496330 3.706407
1.536993 3.761804
1.493579 3.766089
1.523373 3.797154
2.538706 2.597448
2.593526 2.685814
1.791974 2.942733
1.715017 2.954536
1.630308 2.981006
1.533373 3.101599
1.529241 3.219127
1.474402 3.550606
3.543295 3.679053
1.410761 3.699777
3.778770 3.786471
3.731561 3.824352
1.454508 3.893402
1.439925 3.910914
1.436354 3.992957
1.426210 4.057541
1.446731 4.097600
1.423604 4.194404
1.425328 4.215636
1.420457 4.245395
1.428412 4.258051
1.413887 4.375398
1.466445 4.466868
4.411664 4.495368
5.150857 5.165965
5.210952 5.242365
2.383284 2.566591
2.643171 2.681146
1.702748 3.034348
1.548419 3.160845
1.520003 3.195683
1.500012 3.268793
3.467747 3.493299
1.523298 3.557714
1.464843 3.586555
1.460166 3.646944
1.518791 3.687662
1.479038 3.698665
1.419637 3.849163
3.624628 3.884904
3.750631 3.930686
1.414271 3.948404
1.419702 3.976599
1.397398 4.022737
4.002465 4.101220
1.434930 4.119976
1.449502 4.214121
1.421185 4.315377
1.425928 4.321509
1.419411 4.384197
1.421823 4.386821
1.422846 4.387999
1.412021 4.439266
1.403770 4.462654
1.396319 4.464549
1.396896 4.477081
1.405257 4.483115
1.416402 4.519352
1.400834 4.525266
1.399420 4.542624
1.397433 4.554371
1.397974 4.566402
1.400083 4.579419
4.614128 4.614757
4.939259 4.939993
2.532217 2.666514
1.793392 2.790214
1.649765 2.887440
1.648470 3.354771
1.585925 3.631672
1.408452 3.744611
1.466796 3.794119
1.449524 4.145720
1.412797 4.288162
1.407917 4.559622
4.631371 4.653284
4.754840 4.754841
4.884728 4.887940
4.895012 4.900113
2.569721 2.635306
1.640569 3.065406
1.618760 3.445548
1.527799 3.458102
1.412996 3.485093
1.535226 3.520950
1.567655 3.590288
1.531621 3.622613
1.500967 3.642280
1.430000 3.683680
1.472990 3.724085
1.473904 3.787922
1.523373 3.797154
1.456403 3.823661
1.442008 3.844479
1.443971 3.864542
1.430833 3.962557
3.874440 4.004019
1.416168 4.035481
1.429585 4.100197
1.432316 4.138882
1.425228 4.152515
1.423602 4.194288
1.417772 4.227502
1.414918 4.309145
1.410490 4.343693
1.402403 4.441002
1.401956 4.458433
4.507636 4.512358
4.522724 4.552330
1.398987 4.556986
1.425054 4.626069
1.398867 4.635969
4.717880 4.721065
5.240480 5.247949
2.711390 2.724665
1.534007 3.212551
3.441720 3.530596
3.511308 3.640742
1.450657 3.644300
1.525119 3.741430
1.481936 3.757988
1.472409 3.771742
3.773222 3.793709
1.469450 3.838281
1.458208 3.852870
1.468510 3.909161
1.449303 3.928025
1.415272 3.939895
1.448454 3.948969
4.026921 4.069938
1.439534 4.091502
1.430977 4.174294
1.420524 4.178403
1.421823 4.229630
1.417472 4.250890
1.406901 4.255313
1.417840 4.268300
1.417402 4.292274
1.416412 4.304286
1.412365 4.315479
1.412081 4.329051
1.441079 4.344257
1.403082 4.355893
1.408932 4.367562
1.407420 4.372094
1.404081 4.397345
1.401681 4.411406
1.403306 4.442869
1.395358 4.491847
1.395170 4.577904
1.393730 4.588231
4.587657 4.589261
1.391980 4.643383
1.408204 4.655500
2.575272 2.649861
2.719993 2.777214
2.807179 2.807395
1.684139 3.029482
1.655484 3.091394
1.681019 3.123740
1.603297 3.143476
1.650634 3.200058
1.601428 3.292317
1.659369 3.303737
1.624430 3.342037
1.527004 3.400830
1.518452 3.500360
1.543800 3.582835
1.458066 3.587233
3.506729 3.631890
1.547002 3.636468
3.532278 3.649217
1.523575 3.684801
1.521520 3.688783
1.517248 3.709486
1.505884 3.720392
1.487368 3.739028
1.540820 3.766193
1.446298 3.785289
1.468813 3.806007
1.458984 3.810582
1.429892 4.070417
4.367425 4.373271
4.627061 4.640781
2.684544 2.687299
1.678526 3.009843
1.671867 3.089856
1.650574 3.100645
1.524243 3.132786
1.440445 3.134274
3.214401 3.370084
1.467184 3.577476
1.504322 3.617530
1.491203 3.679159
1.509334 3.689895
1.475964 3.702738
1.486988 3.791363
1.432341 3.806883
1.451695 3.818554
1.440989 3.856419
1.431293 3.949512
1.417083 3.965620
1.437995 3.983424
1.433255 3.997031
1.419272 3.997947
1.419008 4.010459
1.421972 4.135611
1.452575 4.272938
4.760349 4.760614
2.544727 2.666014
2.470844 2.758465
1.940564 2.801140
2.773078 2.802923
1.780202 2.867556
1.721089 3.072799
1.584638 3.119308
1.648013 3.147987
1.640244 3.316303
1.618713 3.318352
3.122070 3.354590
1.548442 3.356015
1.643087 3.360095
1.549357 3.400965
1.532302 3.612187
1.553991 3.612374
1.527912 3.657228
1.537893 3.660482
1.536484 3.683808
1.524195 3.709469
1.502251 3.776806
1.511727 3.807820
1.472916 3.813829
1.453221 3.841525
1.447252 3.855070
1.439326 3.867036
1.452177 4.005112
1.439580 4.005426
1.442117 4.102225
1.434879 4.206691
1.427595 4.209436
1.437288 4.317318
4.708992 4.716414
2.737063 2.737192
1.582820 3.216888
1.408094 3.272128
1.559645 3.677267
1.442056 3.684815
1.439738 3.729628
1.478388 3.926111
1.427292 4.081019
1.423717 4.082420
1.405152 4.152545
1.435444 4.160368
1.439487 4.239621
1.409381 4.455158
1.396319 4.464549
1.396229 4.469324
1.406745 4.611483
1.401050 4.640919
5.162541 5.166862
2.419588 2.560215
2.572730 2.645133
2.549315 2.691923
1.979904 2.888501
1.611310 2.912585
1.591122 3.009274
1.699848 3.147055
1.548744 3.247525
1.452536 3.464452
1.523089 3.517474
3.477305 3.551196
1.496991 3.674697
1.491314 3.704750
1.549355 3.717640
1.504363 3.735819
1.492784 3.959758
1.463254 3.972402
4.848528 4.856791
2.740867 2.745444
1.651844 2.913351
2.875164 2.927271
1.645231 3.060844
1.526284 3.123334
1.483036 3.200744
1.798969 3.262735
1.431106 3.446712
1.520912 3.635190
1.565607 3.636107
1.518548 3.646995
1.419785 3.752486
1.477806 3.871830
1.474339 3.933106
1.417884 4.003431
1.446773 4.013635
1.436351 4.020218
1.420971 4.281755
4.340096 4.346133
4.356614 4.359773
4.334480 4.383440
1.421823 4.386821
1.422846 4.387999
1.427346 4.442057
4.471512 4.477630
1.414653 4.480705
1.416402 4.519352
1.407204 4.536582
1.403092 4.554122
1.402934 4.560351
1.400489 4.583696
1.402678 4.607877
1.401341 4.621241
1.402657 4.657143
4.797061 4.797132
2.352953 2.546555
2.690892 2.709818
2.700430 2.763300
2.753557 2.776799
2.788541 2.838404
1.703151 3.096058
1.770067 3.117626
1.635800 3.125017
1.504744 3.237084
1.499458 3.271135
3.354589 3.355728
1.569973 3.427025
1.547286 3.430812
3.540160 3.541614
1.544072 3.547484
1.507317 3.574421
1.541665 3.579001
1.530141 3.644875
1.508917 3.689254
3.820325 3.847936
1.494265 3.955317
2.453265 2.536997
2.381076 2.568794
2.722246 2.757209
2.664988 2.762084
2.766121 2.776649
2.295912 2.780589
1.633970 2.831621
1.777069 2.902615
2.902307 2.905469
3.000884 3.006355
1.635567 3.180202
1.512060 3.280753
3.251570 3.300382
1.525047 3.315157
3.257958 3.341937
1.500830 3.439474
1.547911 3.610669
1.517694 3.805603
