# Supplementary material for: Persistent homology elucidates hierarchical structures responsible for mechanical properties in covalent amorphous solids
Source: Nat Commun. 2025 Sep 25;16:8226. doi: 10.1038/s41467-025-63424-z (PMC12462471; doi:10.1038/s41467-025-63424-z)
Supplement: Supplementary file 4 — Source Data 2 [file 41467_2025_63424_MOESM4_ESM.zip › SupplementarySourceData/SupplementaryFigure19b.txt]

# AMPi Di
2.046748 2.117619
1.561654 1.396334
1.371680 1.191995
1.296517 1.097090
1.134900 1.039787
1.081725 0.460977
1.118628 1.098596
1.065022 0.801174
0.991617 0.955502
0.930166 0.870398
0.884252 1.181037
0.990951 0.414456
1.086260 0.459040
1.302103 1.318752
1.072087 1.156560
0.965540 1.063426
0.964917 0.959134
0.720146 0.800517
0.738817 0.681278
1.153438 0.653383
1.300672 1.115231
1.534150 0.990309
1.107166 1.117171
1.111403 0.899674
1.038364 0.523418
1.044002 0.667232
0.888364 0.828898
1.036394 1.219858
1.252173 1.387493
1.341094 1.354124
0.867837 0.747186
0.965909 0.529184
1.200106 1.197848
1.721567 1.108723
1.973100 1.324786
1.225533 0.833595
1.230179 1.242434
1.148864 0.742906
1.092169 0.849067
0.960288 0.569677
0.993036 0.628834
1.015134 0.530384
1.121351 0.493032
1.051168 0.937281
1.146467 1.186580
1.400315 1.358013
1.685072 1.490764
1.294585 1.492908
1.227766 0.547881
0.986870 0.927629
0.881501 0.466356
1.077071 0.990631
1.003550 1.458635
1.128084 0.528714
2.297378 1.770404
1.890685 1.227361
1.443770 1.113213
1.317274 0.872304
1.194934 0.768683
1.166221 0.833548
1.139433 0.633861
1.092045 0.664379
1.123929 0.650174
1.261078 0.544982
2.241495 1.385000
2.617726 1.287503
1.361833 0.884016
1.118535 0.771098
1.047277 0.407090
1.052834 0.886619
1.226810 0.774068
1.137794 0.527185
1.097247 0.641794
1.061004 0.685050
1.165866 0.783873
1.282704 1.332158
1.018631 0.809652
1.163260 0.614755
1.124841 0.788963
1.157663 0.895040
1.497698 0.600271
1.536731 0.573582
1.426648 0.599131
1.380974 0.928919
1.299001 0.567798
1.044461 0.701002
1.036413 0.605557
1.417533 1.147032
1.457875 1.344465
1.221861 0.892096
1.011977 0.574899
0.956894 0.569225
0.926520 1.072851
0.898565 1.123214
0.935493 0.879625
1.000821 0.586119
0.890732 1.195752
0.922319 0.768142
0.923361 0.847890
0.938399 0.729077
0.828223 0.825636
0.989766 0.974271
0.791008 0.845468
0.843216 0.653218
0.819210 0.997169
1.215066 1.156033
1.468075 1.228353
1.264349 0.883761
1.218529 0.991815
1.022658 0.957890
1.137889 0.820629
0.936457 0.552266
0.920477 1.282032
0.903997 0.516812
0.853526 0.931684
0.851572 1.067533
1.016281 0.712074
1.245912 0.825730
1.180266 1.009610
1.049038 1.460596
0.981048 0.890791
0.979982 0.883390
0.845924 0.480586
0.849337 0.543359
0.815446 0.595087
0.790832 0.930735
1.062060 0.883344
1.094516 1.016121
1.070507 0.838323
1.078033 0.728065
1.058195 1.200091
1.101431 0.545145
0.960037 0.713037
1.058040 0.820588
1.095094 0.717774
1.236915 0.799219
1.164878 0.721597
1.280920 1.136463
1.322289 0.817310
0.905943 0.387893
1.133715 0.476090
1.139096 0.851231
1.480142 0.996542
0.971167 0.477191
0.998446 0.548343
1.054054 1.039432
1.020420 0.554711
1.116237 0.659758
1.118544 0.672664
1.121489 0.839529
1.091241 0.548164
1.095084 0.854221
1.159547 0.814201
1.214221 0.873189
1.568976 0.717398
1.197600 0.708267
1.166266 0.793105
1.560216 0.932243
1.269484 1.148643
1.138899 0.469326
0.985421 0.474352
0.996073 0.264317
1.030821 0.407751
1.002905 0.509753
1.125696 1.134049
1.058063 0.402097
1.167020 1.020542
1.195049 1.339223
1.203548 0.672958
1.228759 1.035202
1.188399 0.787484
1.188409 0.860088
1.340114 0.962222
2.121114 1.018823
1.491848 0.706369
1.305973 0.881111
1.232858 0.873266
1.194194 0.688773
1.503664 0.701151
1.214392 0.583889
1.351688 1.005235
1.234969 0.603973
1.882585 1.973298
1.592666 1.794184
1.326504 1.256657
0.967452 0.913268
1.060681 0.886002
1.124801 1.229084
0.913684 1.032080
0.931916 1.109417
0.961690 1.025501
0.903695 0.984834
0.895835 1.330475
0.874236 0.838833
0.956954 1.004347
0.877325 0.709762
1.006034 1.472997
1.329159 1.080234
1.386482 1.005731
1.863357 1.670451
1.156298 1.049795
1.072997 0.818770
1.088835 0.840847
0.995926 0.708872
1.021213 0.777130
1.000054 1.148310
1.118101 1.004658
1.040375 0.898917
0.903742 0.867378
0.828714 0.818294
0.841689 0.428469
0.870692 1.054849
1.184015 1.629770
1.164822 1.091809
1.228262 0.849629
1.102147 0.802694
1.094911 1.653282
0.960845 1.146864
1.159239 1.106366
1.135560 0.953348
1.076948 0.946201
1.166149 0.980078
1.327720 1.506221
0.871355 0.823777
0.900958 0.487646
0.863570 0.548908
0.977227 0.607309
0.880070 1.091112
0.955574 1.524002
0.994204 0.534396
1.026927 0.771358
0.992077 0.765515
0.988162 0.554697
1.064819 0.968771
1.115209 0.697661
1.166816 1.105551
1.069966 0.561144
1.461978 0.966902
1.512104 0.747931
1.269963 0.626869
1.390174 1.041928
1.645395 1.292565
1.215280 0.927595
1.339467 0.446849
1.144774 0.502166
1.156608 0.418774
1.279944 0.641223
1.324512 1.375386
1.173551 0.679368
0.987412 0.494062
0.946886 0.439173
0.978862 0.418506
0.997410 0.561863
1.003098 0.397882
1.027701 0.488492
1.032701 0.415618
1.282385 0.967551
1.743140 0.832937
1.468692 0.624478
1.853885 1.049280
1.408048 0.928971
1.322955 0.882160
1.106923 0.758987
1.179998 0.844401
1.192774 0.993203
1.787806 1.473044
2.117348 1.709044
1.711764 1.027797
1.189807 1.514989
1.330670 1.124746
1.186480 1.408254
1.074834 1.035872
1.240785 1.694543
1.095421 1.061972
1.043278 1.161707
0.979302 0.751903
1.018335 1.323094
1.072114 1.440799
0.887030 1.088068
0.967677 1.206592
1.032271 0.916042
1.076975 1.592555
0.924962 0.605814
1.056650 1.516964
1.783869 1.833841
2.089799 1.589467
1.891467 1.279006
1.211714 0.842215
1.049099 1.043372
1.142390 0.515245
1.158239 0.799059
1.113949 0.891150
1.244530 0.842884
1.173751 1.098409
1.189518 1.024127
0.991493 1.100169
1.042026 0.802704
1.048389 1.044227
0.911847 1.237094
0.980483 1.403373
0.911092 1.082473
0.988404 0.927901
0.918133 0.418487
3.397011 3.963699
1.473793 1.582507
1.824073 1.607382
1.857050 1.049928
1.268369 1.111282
1.087736 0.717224
1.107628 0.788938
1.075487 1.048105
1.145903 1.001164
0.939488 0.616169
0.860393 0.543450
0.912250 0.748534
0.860455 0.625569
0.899512 1.184310
1.425909 1.157165
1.065198 0.590909
1.076573 0.672184
1.027418 0.489772
1.091238 0.453029
1.047556 0.678377
1.092890 0.706956
1.059776 0.621927
1.222369 1.238477
1.100157 0.392447
1.252900 0.997963
1.271106 0.371821
1.170015 1.004119
0.987274 0.481438
1.029203 0.799556
0.933349 0.684491
1.139436 0.980155
1.105260 0.801930
0.981153 0.688018
0.999887 0.699807
0.964592 0.364685
0.997577 0.546880
1.184869 1.341094
1.096675 0.652557
2.270891 0.956702
1.152285 0.577607
3.255815 1.878780
2.538088 1.511633
1.137257 1.008200
1.368837 0.803332
1.121147 0.493793
1.032670 0.824714
1.787419 1.318810
1.604638 0.866039
1.542301 0.882291
1.736245 1.160290
1.441517 0.704875
1.290441 0.870503
1.141601 0.748113
1.120187 1.222917
1.134755 1.518269
1.085334 0.987709
1.228490 1.401284
1.060698 0.782376
0.966944 1.242882
1.105162 1.517643
1.046054 1.457627
1.021829 1.085807
1.522746 0.696916
1.645131 1.331702
1.510068 0.761292
1.501411 1.020034
1.179030 0.640306
1.378551 0.851306
1.191129 0.684019
1.390945 1.085948
1.204480 0.877498
1.109018 0.874309
1.035975 0.835252
0.987904 1.161773
1.154622 1.120819
0.977516 1.019684
1.007440 1.156606
1.016183 0.984572
0.952702 0.702291
0.927942 0.869544
0.957626 0.431925
2.443141 2.321618
2.674755 3.443297
1.359119 0.946345
1.274296 0.553532
1.285623 0.653922
1.306798 0.911462
1.109009 0.874263
1.610642 1.824395
1.345582 1.198475
1.223965 1.349484
1.041297 0.770018
1.064525 0.722965
0.840523 0.499555
0.855781 0.523889
0.899115 0.698356
2.846589 2.375330
1.355238 0.921075
1.360385 0.785597
1.120572 0.695285
1.195237 0.472411
1.129084 0.500401
1.194750 0.319465
1.116674 0.676200
1.298457 0.723454
1.190881 0.865573
1.083558 0.500111
1.313705 1.207050
1.201104 0.918396
1.015611 0.669267
0.925057 0.625225
0.924990 0.723535
0.941296 0.657189
0.903217 0.514910
0.877090 0.387782
1.817203 1.890084
1.091975 0.845038
1.080863 0.650241
1.108973 0.689305
1.071333 0.271983
1.108701 0.634771
1.017995 0.600483
1.115650 0.660558
1.150917 0.953660
1.246388 0.569009
1.087663 0.638114
1.027408 0.811235
0.985057 1.017472
0.932966 0.409062
0.872085 0.754598
0.979345 0.492724
1.449354 1.128592
1.662558 1.390165
1.800406 1.339123
1.509796 0.760268
1.268374 0.577649
1.365797 1.290822
1.206239 0.714413
1.120238 0.852753
1.202013 1.460340
1.140086 1.012554
1.194443 0.849152
1.042419 0.844567
1.000621 0.906905
1.022626 1.648413
1.045995 1.042608
1.577618 1.154167
2.054563 1.940929
1.743076 1.001773
1.883142 1.579280
1.685062 1.472648
1.413223 1.332055
1.430311 0.871479
1.373172 0.968817
1.187161 0.651133
1.157208 0.963876
1.246748 1.098133
1.276352 1.288872
1.374500 1.391851
1.066719 0.933498
1.033288 0.918089
0.987758 1.099945
0.921819 0.895443
0.947782 0.473620
1.018801 0.654958
1.718305 1.388399
1.861193 1.364805
1.713556 1.453476
1.470021 0.616901
1.621973 1.115626
1.301749 0.594658
1.261503 0.739198
1.272483 0.718643
2.727379 3.254466
1.191773 1.177973
1.739038 2.587350
1.725744 2.483467
1.299183 0.840361
0.920396 0.493492
0.915862 0.701800
0.852230 0.333939
0.886390 0.561100
0.950445 0.655891
1.169595 0.501726
1.338064 0.505142
1.416062 0.779314
1.302660 0.401160
1.196616 0.804647
1.441806 0.517882
1.393982 0.719110
1.340315 0.549477
1.361770 1.094927
1.537989 1.439789
1.267333 0.885443
1.101964 0.647615
0.835619 0.441625
0.852212 0.556945
0.988124 0.403483
1.110630 0.927591
1.035663 0.835425
1.182368 0.881457
1.372720 2.170684
1.456187 1.269440
1.194067 0.666749
1.171956 0.657873
1.245531 0.531600
1.254766 0.501945
1.143829 0.649384
1.237033 0.752146
1.159057 0.590366
1.156132 0.350335
1.159503 0.677083
1.113510 0.666638
1.063414 0.742816
0.944785 0.819670
0.952002 1.041628
1.160351 0.898298
1.006915 1.135271
0.929020 0.860758
1.002517 0.749078
1.061813 1.164141
1.766536 0.937840
1.830337 1.033516
1.728474 2.101584
1.811095 1.745900
1.455364 1.179922
1.895427 1.443020
1.520764 1.618648
1.159148 0.807163
1.294757 1.603942
1.057737 0.830740
1.083437 1.161925
0.929609 0.861940
0.952742 1.049878
1.102763 0.953216
1.045482 0.806798
0.909263 1.063485
1.018698 1.045437
1.975948 2.152392
1.826305 1.801054
1.677863 0.967869
1.688844 1.533657
1.342670 1.467723
1.571124 2.237474
1.062805 0.754389
1.084708 1.074635
1.000136 0.788741
0.988362 1.042160
0.912136 1.221649
0.904865 1.102540
1.217288 1.253109
0.941321 0.910284
1.182192 0.984659
1.287831 1.530416
1.433617 0.976372
1.763275 1.349933
1.805581 0.981243
1.622890 0.869577
1.222502 0.837186
1.336947 0.840301
1.350690 0.842370
1.481683 1.611632
1.106204 1.380538
1.377874 1.392892
2.429477 2.751384
1.271470 0.817940
1.219264 1.292708
1.080772 0.603294
0.892355 0.583158
0.922236 1.024818
1.007271 1.090736
0.958724 1.027521
1.100807 1.241325
1.323010 0.909792
1.198641 0.752853
1.433393 0.640963
1.341089 0.437883
1.512237 0.789907
1.335552 0.770721
1.238293 0.753743
1.844925 1.226850
1.514795 1.116375
2.273434 2.342413
1.272644 0.805868
1.335042 0.946495
1.037058 0.710410
0.963723 0.660199
0.980802 0.664392
0.916123 0.897878
0.860950 0.954579
1.508525 1.484978
1.052830 1.197713
1.040597 1.259608
1.061075 1.563598
1.348748 1.143303
1.211255 0.928970
1.115174 0.619947
1.171480 0.574605
1.200144 0.574753
1.050911 0.568729
0.981472 0.716983
1.053012 0.665076
1.135072 0.458493
1.045102 0.551291
1.091553 1.007815
1.140719 0.809701
2.160759 1.433162
1.773338 1.148813
2.060043 1.505544
0.819028 0.942791
1.678519 1.874214
2.108095 1.419813
1.505619 1.188426
1.449765 0.982327
1.152280 1.021303
1.314349 1.236535
1.083264 1.187939
1.016400 0.883650
0.955221 0.863825
0.896512 0.840919
0.912970 0.597643
0.932210 0.779733
0.955622 0.745945
0.888281 0.926806
1.778433 1.361780
1.932190 0.995775
1.861219 1.696482
1.924622 1.215588
1.786686 1.336656
2.435268 1.986086
1.504046 1.678417
1.234018 1.003958
1.396325 1.088438
1.149044 1.141965
1.192252 0.816872
1.223678 1.031344
0.950208 0.831744
0.896908 1.110350
0.908303 1.440613
1.057124 1.699811
1.095974 0.889934
1.884556 1.258466
1.753104 1.302412
1.639645 0.728862
1.478152 0.586405
2.045759 1.095627
1.604824 0.701052
1.284533 1.050939
1.200403 0.861221
1.096891 0.905894
1.121737 0.564116
1.123596 0.683791
1.183772 0.820226
1.125653 1.231380
1.121282 1.273299
1.023867 1.009596
1.043428 1.202621
1.111056 1.028043
1.113086 1.432981
1.113316 1.594858
1.028713 0.918436
1.504904 1.030548
1.198172 1.472311
1.534212 0.659547
1.588113 1.346503
1.359679 0.531280
1.405641 0.805362
1.129744 0.742703
1.296468 1.072154
1.074323 0.807286
1.108270 0.553062
1.032034 0.604552
0.927062 0.673481
0.849473 0.719613
1.006720 0.967948
0.848017 0.861047
1.003718 1.160877
1.185414 1.252952
1.265271 1.326631
0.811249 0.856250
1.083540 0.955902
1.157600 0.979192
1.358723 0.617773
1.075799 0.843944
1.035721 0.930882
1.252596 0.743629
0.933451 0.298341
0.869878 0.738814
0.914024 0.942275
0.934223 1.252203
0.910592 1.087663
0.941163 0.954932
0.972333 1.015397
1.015437 0.792779
1.714908 1.365740
1.758236 1.733513
1.707771 1.388798
1.894646 1.681644
2.542162 1.615078
2.588667 2.010328
1.770046 1.677813
1.462084 1.091362
1.074405 1.498863
1.108031 1.019456
1.070826 1.067249
0.945301 1.040603
0.877334 0.689331
0.847596 0.583984
0.850499 0.752420
0.833561 0.606048
1.576514 1.241579
1.557949 1.165142
2.089955 1.364069
2.767231 1.828612
1.479176 1.686614
1.243194 1.100924
1.292052 1.110930
1.346691 0.943325
1.118002 0.976036
1.163137 1.564673
1.039678 1.006024
1.079303 1.390399
0.893483 0.607558
0.860514 0.585731
0.893047 1.025205
0.846710 0.690047
0.850779 0.693431
0.992894 0.445534
0.859183 0.587175
1.412517 0.860064
1.913094 1.345197
1.462371 0.996716
3.285769 1.889772
2.373706 1.495135
2.515445 1.743946
1.563076 1.276190
1.432946 0.954797
1.080613 0.701401
1.125961 0.959915
1.145961 0.804602
1.076411 0.860197
0.944892 0.958073
1.005152 0.899491
0.950578 0.900450
0.980114 1.311647
1.021127 0.636881
1.138087 0.749395
1.444319 1.178869
1.584367 0.947620
1.820228 1.515751
1.521054 0.989290
1.283230 0.641220
1.284527 0.443020
0.991418 0.646746
0.972380 0.736568
0.958200 0.371794
0.962115 0.695588
1.053528 0.598462
0.975057 0.848541
0.926282 0.539985
0.876110 0.883186
0.800861 0.853004
0.878979 1.306762
1.090097 1.372510
0.900556 0.915301
1.314416 0.968058
1.294719 1.153768
1.069350 0.972192
1.211379 0.543903
1.243687 0.793497
1.388106 0.885957
1.148709 0.641025
1.027507 0.498644
1.095370 0.452755
0.886684 0.674273
0.813231 0.657580
0.819347 0.676401
0.859850 0.839692
0.792615 1.072481
0.823262 0.896280
0.898018 1.083309
1.543968 1.866117
1.665586 1.933710
2.259201 2.259964
2.463711 2.808094
2.314000 1.596669
2.359917 1.678913
2.095220 1.928035
1.606617 1.470132
1.441834 1.391528
1.565809 1.181546
0.914177 0.771926
1.250116 0.975734
0.768010 0.774926
0.755431 0.988568
0.913220 1.559308
0.792475 0.416718
0.811270 0.497487
0.762320 0.511722
0.819018 0.721830
1.304912 1.551666
1.377882 1.639862
1.784117 1.932802
1.798387 1.127949
1.751224 1.398717
1.746239 1.453212
1.469386 1.169001
1.638653 1.762093
1.298986 1.427752
1.309837 0.925536
0.961085 0.990887
1.040851 1.013457
1.144268 1.132722
0.985202 1.132257
0.966522 1.083145
0.738411 0.780234
0.783058 0.765613
0.808287 0.495593
0.946048 1.328190
0.861444 1.522676
1.199166 0.942798
1.286714 1.009564
1.265306 1.153257
2.580409 1.352614
2.092401 1.149773
1.688402 0.996807
1.286572 0.868367
1.197005 0.826303
1.161820 1.111940
0.990906 0.725212
0.930347 0.674723
0.954778 0.450447
0.843863 0.799434
0.857473 0.501427
0.954478 0.461372
1.018621 1.537099
1.112928 0.544569
1.732743 0.841000
1.300433 0.534981
1.329366 0.666152
1.309714 0.833410
0.776444 0.697624
1.019680 0.632477
0.870316 0.379118
0.771151 0.375940
0.907157 0.945360
0.743498 0.346513
0.758616 0.668165
0.765364 0.557540
0.938724 0.796924
1.114442 1.166376
0.887443 0.872784
0.801009 0.781364
0.917555 0.843247
0.899923 0.929166
1.009608 0.729895
1.190478 0.694745
1.131103 1.092338
1.166565 0.777319
1.260197 0.405084
1.046029 0.532144
0.973542 0.619650
0.804004 0.546187
0.855167 0.581567
0.760220 0.613311
0.812873 0.765427
0.719106 0.557182
0.766088 0.830691
1.634043 2.253238
1.386607 1.602761
1.768535 1.888206
2.151979 2.745665
1.713317 1.995639
1.672321 1.511565
1.204044 0.699988
1.453601 0.936453
1.496075 1.765414
1.833029 1.303590
0.833673 0.736803
0.812506 0.616896
0.722764 0.595112
0.745231 0.753860
0.752113 0.621344
0.659486 0.682715
0.713464 0.864059
0.739947 0.572023
1.440103 1.554572
1.523452 1.686889
1.438219 1.104327
1.471445 0.998217
1.372762 1.307593
1.245892 0.962433
1.451619 1.781489
0.819656 0.873229
0.841647 1.137046
0.733154 0.775982
0.764694 1.206977
0.762282 0.668799
0.793480 0.762046
0.743658 0.841042
0.786190 0.716787
1.099671 1.513883
1.232374 0.983506
1.234297 0.900266
1.428386 0.818635
1.408018 1.425136
1.338382 0.665488
1.363316 0.673722
1.525978 1.172521
1.195344 0.553269
1.075952 1.693935
1.024436 0.641884
0.844801 0.770932
0.887256 0.905920
0.747926 0.732544
0.743920 1.142202
0.747764 0.340022
0.863771 0.627027
0.703987 0.729599
0.733659 0.816575
1.012527 0.586190
1.014928 0.733717
1.275604 1.870130
1.140330 1.437273
1.109274 0.566343
0.981714 0.700393
1.074985 0.830863
0.958725 0.542584
0.908180 0.871939
0.755367 0.463714
0.725088 0.532263
0.700784 0.469056
0.720064 0.700999
0.759454 0.553872
0.883884 1.147785
0.797424 0.560049
0.948280 0.539092
1.095407 0.774082
1.076576 0.771739
1.183654 1.108617
1.103867 0.552694
0.917391 0.995821
0.879710 0.681187
0.809564 0.426585
0.723447 0.513896
0.794634 0.668957
0.688063 0.576916
0.680887 0.703898
0.749025 0.470067
0.731621 0.653698
0.756803 0.416171
0.754258 0.753663
1.343073 1.668605
1.817462 2.325393
1.634763 2.026093
2.330151 3.091309
1.426049 1.636882
1.973490 2.408480
3.564421 4.834695
1.672527 1.705111
1.242308 1.012784
1.262584 0.753411
0.946896 1.154126
0.866892 1.100927
1.004701 1.169704
0.856296 0.740321
0.774178 0.806674
0.711726 0.646583
0.715983 0.610578
0.864240 0.827242
0.634208 0.308459
0.676869 0.661761
0.715279 0.569359
1.253590 1.191087
1.420586 1.294179
1.293201 0.885685
1.083498 0.788909
1.197448 0.950613
0.883858 0.945693
1.051394 1.452635
0.804055 0.907944
0.778227 0.900659
0.745175 0.817378
0.765019 1.372804
0.763785 1.264151
0.689828 0.634856
0.653899 0.671179
0.699990 0.694039
0.688354 0.780604
0.664708 0.723618
1.160032 1.156327
1.062299 1.185843
1.219291 1.011085
1.110880 0.524156
1.071498 0.824162
0.998016 0.822163
0.953622 0.955435
0.916027 1.314101
0.700642 1.025677
0.892519 0.969512
0.690455 0.742557
0.744777 1.046222
0.767478 1.694449
0.696530 0.952051
0.710937 0.869455
0.730160 0.937396
0.698159 0.773705
0.674474 0.528009
0.687647 0.652811
1.091023 1.690419
1.037830 1.058379
1.159012 0.838741
0.954357 0.894099
1.043760 1.153270
0.980916 0.777955
0.951443 0.501333
0.889060 0.935504
0.644296 0.527310
0.691669 0.750516
0.680206 0.720386
0.684352 0.602363
0.732277 0.913676
0.716345 0.474648
0.722466 0.899122
0.964529 0.539613
0.949611 0.529737
1.059201 1.087996
0.967237 0.579301
0.956587 0.445406
0.947293 0.471909
0.896312 0.661490
0.915120 0.737430
0.819033 0.919218
0.847910 0.702411
0.679598 0.645666
0.770301 0.688131
0.700994 0.487127
0.699795 0.340898
0.714489 0.554066
0.719113 0.649253
0.752857 0.739449
1.980568 2.750755
1.626631 2.209278
5.637235 8.811611
3.163384 4.435660
1.956022 2.062129
1.805743 1.702030
1.484786 0.735008
1.117871 1.053859
0.898072 0.548086
1.117557 1.681680
0.875090 0.546642
0.897473 0.857638
0.806369 0.797297
0.958069 0.506287
0.728923 0.710465
0.663192 0.558922
0.653853 0.849916
0.673595 0.699596
1.509302 1.506219
2.088398 2.357264
1.563933 1.800576
1.135076 0.658730
0.782023 0.721616
0.824315 0.930545
0.756489 0.758881
0.806893 0.955291
0.781347 0.640297
0.717208 0.387660
0.718194 0.921311
0.654406 0.903092
0.714388 0.697691
1.114980 0.715868
1.247545 1.051271
1.364560 1.134569
1.295700 1.029813
1.332937 0.943500
1.142537 0.974764
1.056894 0.894061
0.926573 1.036642
0.937386 0.883239
0.838156 0.988571
0.726439 0.929458
0.755935 0.933354
0.760939 1.026176
0.752306 0.894035
0.756646 1.233993
0.718621 0.730484
0.678052 0.389484
1.046905 0.413677
1.126135 0.983417
1.008406 0.721893
1.015455 0.942670
1.027100 0.721176
0.872185 0.639754
0.913145 0.546826
0.841811 0.962927
0.712560 0.889371
0.724490 0.695498
0.733988 0.747961
0.742541 0.750793
0.784223 0.826479
0.710572 0.613429
0.695455 0.711989
0.745537 0.842332
0.925761 1.054034
0.931428 0.655296
1.017620 0.718496
1.022850 0.794604
1.012689 0.368400
0.955079 0.480414
0.987028 0.530148
0.879497 0.311287
0.853238 0.832004
0.767581 0.612207
0.691848 0.533229
0.735732 0.892600
0.701651 0.384544
0.736921 0.479699
0.821103 0.912007
0.747370 0.857108
0.729149 0.489925
0.710466 0.690017
0.717056 0.582164
0.713246 0.305884
1.952916 2.577539
1.869664 2.784420
1.589349 2.422534
3.478003 4.875888
1.373721 1.186757
2.435994 3.028406
1.346546 0.946074
1.127944 1.075790
0.990193 0.779579
1.091507 1.060670
0.893510 0.526005
0.883432 1.026314
0.975766 1.015768
0.787910 0.482949
0.838067 0.923711
0.812241 0.757902
0.786172 1.025577
0.750112 0.883708
1.261116 1.149515
1.791431 2.133299
2.207951 2.601132
2.013780 2.076580
1.797189 1.937665
1.145165 0.937873
1.236174 1.337691
1.045112 0.861768
0.993802 1.290044
0.904666 0.984363
0.892663 0.616108
0.797484 0.796945
0.763239 0.503079
0.823300 0.717469
0.924853 1.678094
0.833945 1.003099
1.283789 0.901583
1.610894 1.485305
1.456495 1.360180
1.213678 1.126165
1.138002 1.099059
1.161290 1.347996
0.991352 0.689324
1.185249 1.520225
0.845666 0.605068
0.834038 0.844803
0.793147 0.710286
0.815179 1.240432
0.844542 0.947145
0.830444 0.685158
0.782729 0.512717
0.895845 1.717741
0.802566 0.772076
1.061077 0.738017
1.026365 1.161003
1.108842 0.798726
0.957915 0.772209
0.985462 0.490214
0.931258 0.682091
0.878786 0.742775
0.880552 1.158780
0.768667 0.795062
0.818908 0.769074
0.784297 0.621051
0.779477 0.819645
0.827125 0.951130
0.844474 0.758933
0.777089 0.698606
0.762392 0.586368
0.799003 0.859225
0.814169 0.616091
0.964087 0.772440
0.927764 0.505094
0.827934 0.545769
1.008752 0.553752
0.990060 0.646693
0.806236 1.021882
0.930673 0.807008
0.847844 0.435151
0.756587 0.681727
0.748124 0.547253
0.786908 1.058350
0.769986 0.425579
0.762443 0.706293
0.820243 0.762686
0.746734 0.706529
1.545428 2.188660
1.631336 2.396884
1.437927 1.899283
1.198567 1.127789
0.886874 1.393450
1.382153 1.526953
0.908333 0.835503
0.932103 0.794030
1.092760 0.744458
0.909706 0.867377
0.933747 1.036796
0.948039 0.832181
0.904087 1.212848
0.886966 0.764190
0.865744 0.928600
0.828569 0.598536
0.816992 0.735246
1.360200 1.593242
1.869016 2.276360
2.355526 2.936821
1.362636 1.813829
1.324985 0.943093
1.172387 0.694243
1.075368 1.625388
1.078163 0.927268
1.044381 0.874138
1.018783 0.958550
0.995309 0.932720
0.884059 1.113657
0.888235 0.636855
0.881629 0.966100
0.910646 0.770118
0.979280 1.431601
0.966982 1.685719
1.233218 2.790323
0.829142 0.715537
0.893701 0.912190
1.742461 1.613555
1.678446 1.628164
1.480278 1.167904
1.268839 1.023481
1.239046 1.021736
1.199812 2.272750
0.948543 1.131519
0.950815 1.042816
0.878500 0.845614
0.834147 0.664261
0.837654 1.097178
0.900628 1.049780
0.942635 0.768076
0.896298 1.078927
0.910696 0.786609
0.865984 0.697469
1.067626 0.670284
1.118598 0.714786
1.215709 0.842658
1.136484 0.776254
1.031920 0.796178
1.001418 0.693693
1.036709 0.967883
0.973394 1.138986
0.814879 0.879457
0.823933 0.618969
0.921039 0.831124
1.083819 1.386872
0.867991 1.361654
1.009284 1.211028
0.876867 0.841200
0.893582 0.775335
0.963938 1.272827
0.960330 0.682381
0.980992 0.578795
0.932000 0.689646
0.961303 0.858563
0.891368 0.429060
0.924481 1.061052
0.878786 0.629949
0.959606 1.380684
0.828329 1.066790
0.847597 0.830615
1.161451 0.349135
1.129046 1.392038
1.105561 1.111003
1.159995 1.392539
1.127561 1.250847
1.470109 1.752427
1.140894 1.224181
1.148475 1.131324
0.997478 1.072924
0.898735 0.502558
0.904653 0.902494
0.888942 0.922904
0.826947 0.755186
0.987158 1.624628
0.900839 0.904517
0.915758 0.958480
0.868994 0.907865
0.813623 0.719930
1.155180 0.735854
1.156649 1.447395
1.296320 0.888295
1.215774 1.592308
0.971926 1.461080
1.216760 1.546416
1.368428 2.025102
1.044649 0.695433
1.009549 0.667114
0.864077 0.667401
0.897311 0.444754
0.869143 1.171287
0.844078 1.304069
0.849630 1.201590
0.945669 1.592941
1.118893 2.148215
0.850479 0.801857
0.907582 0.726921
0.779185 0.454351
0.808166 0.855340
1.188974 1.013028
1.209007 0.743313
1.209024 1.436994
1.093954 0.457979
1.128952 0.949996
1.274593 1.649877
1.183788 1.052885
1.178404 1.057069
1.308684 1.015127
1.027984 1.032074
0.920325 1.137565
0.877464 0.974104
0.856974 0.949807
0.878070 1.016328
0.920993 0.904726
1.024188 1.106833
0.801727 0.785176
0.942330 0.922098
1.137159 1.176657
1.015377 0.697478
1.178138 1.338906
1.063100 0.712614
0.979616 0.903376
1.009335 1.056033
1.073683 1.311613
0.890720 1.221503
0.863006 0.785374
0.814462 1.030523
0.871372 0.940655
0.870055 0.701583
0.868190 0.413377
0.955595 1.069329
0.980588 0.704421
1.014054 0.613454
1.186478 1.425454
1.182066 1.716832
0.978687 0.675366
0.968613 0.819996
0.985716 0.730521
0.951979 0.837894
1.008481 1.131250
0.946538 0.603819
0.973620 0.656387
0.971364 1.326342
0.851204 0.891453
0.881345 0.836250
0.903983 0.805599
0.941328 1.147366
0.987003 0.544687
0.968346 1.363942
0.938613 0.891848
0.835380 0.494619
1.113067 1.303356
1.163136 0.845322
1.326370 1.121067
1.510024 1.922076
1.304700 1.665452
1.579552 2.378751
1.975236 3.121829
0.931333 0.898099
0.980810 0.747472
0.851187 0.778479
0.953863 1.174542
0.914464 1.205445
0.841161 0.451693
0.903953 0.940924
0.839735 0.646962
0.876807 0.810183
0.828269 0.648882
0.835785 0.537770
0.809471 0.410716
1.141811 0.698203
1.135032 1.065979
1.035871 0.830702
1.037992 1.025765
1.280019 1.430804
1.277114 2.301378
0.994172 0.823186
1.114248 0.893357
0.886881 0.823030
0.841148 0.822818
0.850175 1.374614
0.827618 0.381075
0.827885 0.709435
0.870430 0.657081
0.786810 0.494651
1.153291 1.232319
1.164278 0.693616
1.074742 0.903428
1.076388 1.112969
1.063077 1.167151
1.184832 1.062439
1.225764 0.808118
1.307214 1.379548
1.249747 1.323192
0.900716 0.673966
1.110633 1.120867
0.782210 0.905335
0.879564 0.723542
0.822860 1.093914
0.851410 0.848040
0.943447 1.600465
0.899812 1.268591
0.910477 1.202521
1.076974 0.892595
1.143652 0.567224
1.074669 0.688899
1.371230 0.668501
1.171791 1.138509
0.882515 0.608973
0.944492 0.567103
1.464367 0.686172
0.846936 0.877769
0.877543 0.792665
0.948836 0.212242
0.867610 0.744054
0.954434 0.843970
0.889371 0.644488
1.122284 0.886389
0.926417 0.971412
0.946876 0.669827
0.999962 0.633899
0.993212 0.879760
0.993276 0.697583
1.070403 0.912151
1.285458 1.084974
1.165148 0.808897
1.102129 1.250670
0.981860 0.830283
0.911298 1.004498
0.905823 0.821098
1.084127 1.346375
0.980587 0.639051
1.015753 0.873343
0.997283 0.525791
1.040297 0.636102
0.965333 0.779629
1.031756 0.960489
1.132583 1.001514
1.142510 0.859362
1.179099 0.899521
1.224107 1.120101
1.236672 0.947819
1.111582 1.177757
1.199636 1.787910
0.981735 1.225439
0.990884 1.110692
0.870605 0.763006
0.897130 0.524507
0.877758 0.715856
0.837864 0.547684
0.846367 0.963155
0.815641 0.753831
0.834454 0.872812
0.789503 1.101264
1.247082 0.871316
1.227389 1.219559
1.191212 0.665786
1.312681 0.978348
1.244356 1.089424
1.122239 0.627508
1.406749 1.411036
1.257859 1.299829
1.186384 0.809801
1.189996 0.883473
1.005299 1.238640
0.908168 0.666997
0.818192 0.794349
0.830702 0.672398
0.855775 0.967983
0.839083 0.716311
0.878505 0.948161
0.873063 1.260308
0.936425 1.167101
0.850366 1.052466
0.988864 1.777784
1.214343 1.202342
1.131454 1.176441
1.180053 0.568771
1.217952 1.036219
1.243232 0.888161
1.410596 1.218229
1.190479 0.918489
1.210300 0.837604
1.494208 0.783434
1.206292 0.534980
1.070276 1.002814
0.964639 0.748420
1.000684 0.647235
0.863603 0.618015
0.839081 0.785524
0.915523 1.154062
0.969215 1.158982
0.895215 0.998001
1.138917 1.250356
1.168804 1.318964
1.166792 0.999353
1.026884 0.781555
1.119857 0.828364
1.104826 0.943739
1.420388 1.594301
1.804119 1.165461
1.529675 2.245467
1.071865 0.872274
0.986707 1.026268
0.866318 0.781911
1.034163 0.643599
0.941217 0.661974
0.907062 0.938321
1.051090 0.634977
0.945541 0.834997
0.945127 0.765665
0.946098 0.526124
0.894264 1.051075
0.939355 0.833744
0.991706 0.530920
1.126044 0.637404
1.216442 0.799682
1.410460 1.530402
1.219312 1.164559
1.064526 0.613753
1.230392 1.187907
1.387810 0.851416
1.203059 0.643524
1.032328 0.508055
1.023293 1.001054
0.996258 0.939157
1.020814 0.849604
1.531374 1.538866
0.982357 0.527329
1.115796 1.272183
1.102859 1.188722
1.371998 1.802417
1.123229 0.687800
1.154788 0.964815
1.234093 1.355627
1.032638 0.715537
1.172320 2.040179
1.190290 2.145053
0.846148 1.024177
1.312975 2.857357
0.858284 0.971220
0.873844 0.831644
0.867629 0.854209
0.875195 0.910488
0.859885 1.007622
0.836807 0.665924
0.819744 0.523954
2.107483 2.142306
1.631135 1.788324
1.231327 1.440180
1.239425 1.253965
1.291440 1.175275
1.199252 1.891322
1.059895 1.262162
1.023782 1.307308
0.928679 1.106089
0.868771 0.996737
0.973917 0.597984
1.038818 1.160826
1.003501 1.194082
1.070517 1.188987
1.782150 1.607339
1.596117 1.743500
1.404875 1.296624
1.698663 1.704395
1.469520 1.163750
1.645795 1.829727
1.624345 1.388147
1.598551 1.523700
1.240019 1.194430
1.397464 1.429564
1.262276 1.288269
0.901058 0.860481
0.983141 0.917037
1.147697 0.720288
0.998141 1.277967
1.177654 1.131460
1.212356 1.437845
1.178898 1.027749
1.288088 1.182724
1.292187 1.185076
1.262601 1.160744
1.338097 0.831549
1.752586 0.717584
1.700027 2.137922
1.607512 3.456362
1.374017 2.693686
1.300473 1.446491
1.241135 1.579279
1.168134 0.710925
1.088791 1.133862
1.162463 0.567973
1.052917 0.842218
0.963871 0.807159
1.090776 0.625099
1.052401 0.935216
0.978468 1.453587
1.037959 0.814321
1.105627 1.037423
1.279146 0.683796
1.470492 1.000580
1.480307 0.751721
1.542315 1.262697
1.280189 1.681189
1.505263 0.994265
1.270400 0.966089
2.353208 1.265915
1.989632 1.572829
1.929136 0.694141
1.200672 0.945836
1.081077 0.492019
0.947111 0.812550
0.937425 0.829518
3.101575 4.322353
2.053929 2.270934
1.691635 2.169145
0.974142 1.466802
1.062640 0.989660
0.954033 1.185697
0.956482 0.773229
0.953529 1.015552
1.413091 2.284349
0.986015 1.033487
0.935806 0.766780
1.107693 1.082341
0.923837 0.602581
0.906138 1.163811
0.792223 0.365795
4.225405 6.734071
1.945273 2.610244
2.366944 3.111459
1.913335 1.787466
1.357613 1.393207
1.024497 1.442767
1.005578 1.017333
1.264969 1.258116
1.027084 0.698635
1.016449 1.075464
0.943551 0.921931
1.060119 1.491511
1.015678 1.582978
1.150472 1.663282
0.941809 1.099662
1.035868 1.154383
1.370377 1.653581
1.028362 0.850100
1.030425 1.116141
1.046087 1.163293
0.891148 0.515658
0.820326 0.953080
1.602685 1.855083
1.644693 1.698387
1.348188 0.687881
1.512147 1.383285
1.429654 0.736935
1.866806 1.654434
1.968998 2.190252
1.252288 1.425624
1.881118 1.274937
1.030595 0.930607
1.149696 1.254785
1.102879 1.119053
1.068609 1.144147
1.255405 0.896452
1.218206 0.684317
1.181772 1.082105
1.082106 0.732966
1.099442 0.999445
1.186252 0.827936
1.364596 1.047498
1.591298 0.886274
2.900268 2.976017
1.389047 1.077043
1.307228 0.964742
1.211310 0.937705
1.269362 0.930478
1.341129 1.948473
1.301740 1.212477
1.684886 0.650886
2.022845 1.150364
1.304094 0.727552
1.111049 0.651890
1.054563 0.660190
1.557935 1.659787
1.257914 1.003447
1.236017 1.248940
1.226382 0.924734
1.769075 1.470993
2.333562 1.618699
1.261270 1.171822
1.231799 0.618740
1.596596 1.133958
2.053521 1.451981
1.746351 0.990428
1.355005 1.176365
1.578681 1.245627
1.663356 1.026280
1.635153 1.047062
1.002198 1.296469
1.066726 0.468249
0.936243 0.524422
1.020010 0.580598
1.098050 0.603221
1.074992 0.627826
1.225263 1.230143
1.205336 0.726231
1.354138 0.660671
1.449350 1.145276
1.706293 0.975497
1.456326 0.768261
1.630719 1.349537
1.477796 0.725148
1.260720 0.845544
1.112160 0.545635
1.128252 0.818952
0.885384 0.727770
0.895702 0.613516
1.001823 0.744712
1.060458 1.001204
1.294065 0.952248
1.378903 1.791827
1.613620 3.119576
1.356356 1.395120
1.321512 0.888210
1.515140 1.015538
1.761981 1.495037
1.417628 1.268537
1.212941 0.689855
1.383875 1.335129
1.110756 1.928017
1.301627 1.130223
1.320945 2.053413
1.152551 1.086141
1.064313 1.041902
0.899162 0.550715
0.890987 0.677715
0.921371 0.563817
1.011774 1.011216
0.946268 0.444045
1.333358 1.715249
1.158345 1.384685
2.002179 1.991622
1.126725 0.817266
1.593066 1.316099
1.313560 1.147205
1.600292 0.808925
1.205973 1.084391
1.351394 1.594331
1.183389 1.058531
1.070933 0.707249
1.022935 0.635919
0.960240 0.852964
0.976175 0.623795
1.018606 0.931714
0.870727 0.822973
0.906521 0.621803
0.870517 1.037813
0.925607 0.702478
0.977480 0.987028
0.906439 0.788667
0.938899 0.642421
0.984614 0.680708
1.061592 1.202271
1.438567 1.352843
1.696103 1.647862
1.441443 1.257213
1.293880 0.848386
1.106248 0.789764
1.063494 1.008821
0.986780 0.663995
0.918342 0.651585
1.021252 1.238583
0.979294 1.385833
1.295978 1.110134
1.063149 1.124583
0.888258 0.893348
0.894604 0.924817
0.980598 1.022954
1.133859 1.664182
1.067542 1.044947
0.948906 1.101082
1.339764 1.471051
1.041059 0.874569
1.357560 1.248998
0.897847 0.794100
1.244234 0.825145
0.903996 1.198791
0.984206 0.891181
1.009904 1.986862
1.193511 2.115870
0.976784 0.829551
0.960315 0.594950
0.957557 0.474329
0.993368 0.373618
1.080292 0.864945
1.168391 0.941197
1.166628 1.053284
1.277395 0.814315
1.238756 0.895971
1.269708 0.721164
1.296678 1.111317
1.654173 1.316969
1.459386 1.332926
1.202259 0.712131
1.099386 0.830266
0.933835 0.752830
0.879280 0.693639
1.062136 0.884745
0.919506 0.524629
0.970519 0.688954
0.952513 0.788347
0.982480 0.464866
1.292045 1.376383
1.171598 1.384604
1.122388 1.504917
1.281970 1.406186
1.355798 1.145672
1.492561 1.804123
1.081316 1.057971
1.114928 1.008902
1.026199 1.480957
1.124610 0.827682
1.025320 0.797460
0.999161 0.561085
1.048354 1.044787
0.904497 0.966760
0.856129 0.634130
0.776804 0.558474
0.852010 0.911406
0.839956 0.684595
1.061894 1.000900
0.980407 0.824222
1.144963 1.036541
0.945451 0.796731
1.236871 1.037953
0.991054 0.676364
1.031003 1.020485
0.962456 0.650361
0.964533 0.877637
0.962460 0.926564
0.985041 0.435898
0.968083 1.069373
0.760421 0.805905
0.848544 0.717303
0.823984 0.693417
0.851682 0.652635
1.030686 1.045748
0.940550 0.588628
1.012115 0.787801
0.969055 0.872817
1.297671 0.724101
1.183174 0.466630
0.894725 0.823120
0.965273 1.214591
0.976889 0.783484
1.295642 1.148585
0.934869 0.751883
0.880287 0.905215
1.081223 0.492887
0.902016 1.031038
0.920673 0.961199
0.993687 0.911420
0.898953 1.046695
0.958017 0.612282
1.205947 1.059974
1.170240 0.652630
0.895465 0.949901
1.006287 0.810393
1.092370 0.633290
0.940960 1.428819
0.818271 0.677870
0.902469 1.114359
0.986197 1.975370
0.819731 1.239028
0.947577 0.654224
0.950332 0.432460
0.942368 0.698629
0.978389 0.621679
0.987985 0.767826
1.016719 0.793118
1.094321 0.727381
1.340899 0.621318
1.426093 0.858702
1.598352 1.438657
1.226475 1.198811
1.345732 1.157967
0.937462 0.816188
1.093988 0.955346
0.947639 0.809550
0.913169 0.846428
0.901923 0.654904
0.974245 0.549276
0.863096 0.293427
1.027477 0.360838
1.082215 0.937582
0.997007 0.566921
1.123236 1.099157
1.001379 0.890085
1.078949 0.890447
1.055394 0.788917
1.056634 0.724522
1.044030 0.493524
1.267160 1.654556
0.971331 0.594962
0.924818 0.888497
0.994718 0.818221
0.964369 0.723318
1.045215 1.006290
0.899752 0.525059
0.782945 0.823339
0.828235 0.372697
0.776331 0.462139
0.792900 0.640969
0.924131 0.630492
0.891682 0.576612
0.929854 0.859842
0.932685 0.847486
0.978999 0.507399
0.850688 0.501150
0.969893 0.998637
0.863375 0.625923
0.928556 0.666962
0.910676 0.440157
0.912229 0.620637
0.929782 0.558577
0.874275 0.762470
1.431908 1.149614
0.822496 0.681397
1.062740 0.809751
0.865235 1.010037
0.937507 0.704823
0.901939 0.677565
0.939579 0.509749
0.928947 0.490545
0.861478 0.562281
0.890085 0.747147
0.926542 0.917952
0.844175 0.873508
0.825043 0.632171
0.992645 1.081961
1.668716 1.185654
1.733989 1.613183
1.425735 0.587298
1.395635 0.751550
1.065334 0.612454
0.971707 0.828129
0.976541 1.540891
1.042544 1.033086
0.925054 0.945698
0.987887 0.717434
1.102269 0.692530
1.104994 1.014677
1.099626 0.555231
1.009958 1.464680
0.985130 0.780232
0.850966 0.815567
0.809146 0.540324
0.850474 1.170780
0.973669 0.496580
0.971145 0.434894
1.027873 0.690455
1.047783 0.664964
1.046213 0.605901
1.011678 0.493264
1.024087 0.325041
1.032336 0.439792
1.103664 0.777308
1.243104 0.979986
1.188712 0.713996
1.050414 0.512578
1.379770 0.818784
2.478102 1.981596
1.109656 0.934347
0.963094 0.607998
1.148573 0.981924
1.030795 0.880424
0.991693 0.657409
1.020700 0.653076
0.915164 0.519230
0.938927 0.495782
1.012120 0.754758
0.908951 0.636654
1.057595 0.821522
0.972128 0.524577
0.950974 0.413593
0.981437 0.723802
0.915790 0.402902
1.111307 0.566776
0.868626 0.628772
0.883793 0.595335
0.886729 0.550109
0.913004 0.675097
0.911028 0.929768
0.854688 0.739944
0.931815 0.624916
1.240690 1.081351
0.829250 0.776145
0.848282 0.746434
0.853553 0.606476
0.957448 1.112400
0.909602 0.536176
0.838217 0.501919
0.803723 0.665388
0.870758 0.705521
0.821024 0.781454
0.814451 0.491245
0.806983 0.385390
0.855468 0.439081
0.812318 0.287618
0.865629 0.802788
0.823344 0.401594
1.292621 1.080687
1.433036 0.743835
1.371048 1.103785
0.933475 0.697808
0.976787 0.708963
0.938012 0.693343
0.998714 0.733432
0.977523 1.058837
0.980080 0.395748
0.907698 0.840610
0.860776 0.468454
0.848962 0.983851
0.842557 0.587294
0.828111 0.591737
0.804057 0.678171
0.806497 0.546727
3.236969 1.712222
1.655816 1.121258
2.169939 1.337098
1.494073 1.138597
1.389936 1.093848
1.476888 2.037705
1.115978 1.001062
1.185757 1.535388
1.078786 0.925238
1.134494 0.817457
0.867279 0.897689
0.960395 0.739958
0.993434 0.812462
0.952038 0.779724
0.962140 0.857822
0.840365 0.785754
0.830535 0.740636
0.787709 0.824748
0.964033 0.904975
1.092876 0.840246
1.149196 1.287045
1.099956 0.801772
1.098889 0.809236
1.069845 0.551794
1.044451 0.788052
1.058120 0.602474
1.033573 0.690377
1.051515 0.506024
1.010368 0.646614
1.020844 0.671124
1.164695 1.265111
1.008041 0.590985
1.104415 0.917965
0.956524 0.574925
0.867349 0.763512
0.926760 0.583412
0.887753 0.685586
0.967410 0.917394
0.997566 0.947562
1.172262 1.578371
0.999668 1.195370
1.005999 0.933364
0.978627 0.530480
0.920843 0.327610
0.955433 0.742528
0.937161 0.800732
0.868311 0.664337
0.787238 0.849108
0.817692 0.635414
0.848941 0.594740
0.805551 0.709245
1.095820 0.804877
1.020541 0.671459
0.983266 0.466772
0.950989 0.707684
0.952899 0.761707
0.964722 0.416620
0.967648 0.894942
0.938511 0.683790
0.956146 0.790290
0.974741 0.804910
0.849414 0.582360
0.876605 0.501176
0.856523 1.177489
0.836717 0.485135
0.796132 0.765961
0.798004 0.239266
0.797106 0.659866
1.216577 1.013846
1.415039 1.347585
1.107232 0.633887
1.138923 0.705001
0.890897 1.065159
1.129749 1.260330
1.221930 1.560633
0.923480 0.515542
0.915060 0.737727
0.873006 0.778279
0.854741 0.791920
0.794794 0.685704
0.800002 0.538555
0.836053 0.989121
0.832840 0.811609
0.805802 0.588209
0.834575 0.496345
0.865586 1.040480
1.411296 1.221716
1.142751 1.388372
1.547639 1.743883
0.992767 1.175163
0.990368 1.127848
1.035276 0.866151
1.057035 1.110543
0.854022 0.674690
0.867288 1.225727
0.875935 0.805497
0.824629 0.468791
0.966066 1.052842
1.121687 1.291475
1.245476 2.051122
1.015269 1.109468
1.034691 0.813991
1.244667 1.836164
1.106311 0.621301
1.110150 0.515828
1.002593 0.630783
1.033029 0.475380
1.050451 0.407093
0.976879 0.756079
1.099841 0.580623
0.939337 0.975158
0.936914 0.934567
0.856985 0.983346
0.842772 1.081727
0.841077 0.798014
0.807637 1.372623
0.924560 0.612262
1.024192 1.248549
1.027065 1.062339
0.983260 0.642765
0.950326 0.661010
0.976777 1.385856
0.923413 0.758408
0.998485 0.561479
1.047178 1.093164
1.021817 0.799836
0.894314 1.225436
0.791144 0.985938
0.993133 0.624113
1.052791 0.476557
1.003957 0.657430
1.039049 0.484076
1.039602 0.852133
0.926719 0.674601
0.956237 0.890808
0.966655 0.781583
0.887763 1.309422
0.871330 0.738559
0.891343 1.003733
0.884262 1.285784
0.813803 1.242616
0.777862 0.770868
0.784388 0.790948
0.747055 1.016684
0.769872 0.808902
1.212196 0.964746
1.329937 0.900862
1.933070 1.613282
1.023147 0.564660
1.071889 0.737038
0.963702 0.751610
0.940434 0.828674
0.916380 0.489717
1.410198 2.256783
0.855180 1.143934
0.878948 1.056506
0.888069 1.210667
0.816039 0.860759
0.778586 0.681378
0.782590 0.364512
0.809321 0.692213
0.848092 0.946526
0.778104 0.640043
0.829863 0.691634
0.789487 0.547417
4.163832 5.170420
1.115583 1.082886
1.073408 0.916083
0.967972 0.781346
1.096518 1.052212
1.002941 1.498427
0.838270 0.813659
0.847721 0.924636
0.902524 1.384251
0.874855 0.548913
0.838151 0.916237
0.867873 1.033220
0.915257 0.714197
0.884686 0.621420
0.937453 0.889588
0.962052 0.764817
1.125706 1.056949
1.054067 0.559593
0.982875 0.745137
1.067959 0.422751
0.989111 0.574968
1.062759 0.682543
1.001190 0.477505
0.973408 0.972467
1.071005 0.970946
0.999796 0.679541
0.911721 0.769545
0.897093 0.809741
0.876919 0.838194
0.941208 0.719987
0.885021 0.663861
1.000493 1.019870
1.155829 1.525966
0.918627 1.062274
0.964110 0.717470
0.939924 1.013330
0.967153 0.730287
0.889694 0.722938
0.885973 0.249317
0.923572 0.584401
0.960001 0.454117
0.949797 1.065737
0.885563 0.798224
1.052073 1.443590
1.251755 2.260176
0.834440 0.910960
0.943737 0.948370
0.792385 0.914216
0.791960 1.289630
0.744592 1.470687
1.130852 0.833829
1.216998 0.912439
0.991208 1.077527
0.890939 0.905998
0.954897 0.705824
1.008963 1.459363
1.232034 1.802578
0.939218 0.666677
0.928998 1.163264
0.871902 0.761839
1.199798 2.417316
0.906597 1.322279
0.753938 1.120325
0.813527 0.608047
1.553251 1.229558
1.325831 0.914191
0.980681 0.800528
0.965035 0.616687
0.973570 0.681763
0.896131 0.628367
1.000457 0.699313
1.106610 1.956932
1.015759 1.284807
1.170771 2.546165
0.810006 0.696566
0.837444 1.076298
0.863492 0.682868
0.832841 1.027085
0.831807 0.893409
0.893498 1.433143
0.802394 0.584469
0.839729 0.946869
0.755135 0.891374
1.016242 0.719608
0.963788 0.757267
1.025487 0.701745
1.068387 1.331883
1.292347 2.348450
1.100545 0.881595
0.888889 1.059832
0.775751 0.905526
0.803852 0.704575
0.822741 0.636190
0.859715 0.815096
0.860058 1.220353
0.894432 1.038007
0.871752 1.048947
0.891398 1.137405
1.009758 0.789146
1.001876 0.623769
1.063743 0.740059
0.983921 0.903275
0.981898 0.898625
0.963706 1.118264
1.120339 1.535678
1.172510 0.707162
0.994255 1.278342
0.974269 1.059040
0.986520 1.236833
0.932183 0.617163
0.924301 0.725402
0.926080 0.751657
0.876960 1.008453
0.896560 0.987991
0.837092 0.620067
1.130485 1.176278
0.880027 0.690807
1.267751 1.404239
1.027764 1.095431
1.171653 1.329931
0.969692 0.705547
0.899629 1.094188
0.878262 0.623885
0.896797 0.822553
0.935789 0.614996
1.009298 0.949834
0.938525 0.875977
0.940040 0.840127
0.918373 0.762867
0.886931 1.296797
1.030017 1.525075
0.804024 0.657914
0.790197 0.560636
0.859937 0.809123
1.243200 1.585271
1.271535 1.498450
1.021224 0.750437
1.075369 1.044718
0.915394 0.554993
0.951506 1.055658
0.873651 0.551413
0.892769 0.865629
1.210280 1.426296
0.902444 0.606063
0.902168 0.811027
0.909089 0.916623
0.815929 0.781583
0.789772 0.967372
0.770811 0.753934
0.844544 0.863484
1.022730 1.078646
1.064191 1.238269
0.949521 0.955277
0.967079 0.597353
0.956265 0.932327
0.930143 0.707255
0.951721 0.816646
0.950915 0.896091
0.966814 0.919468
0.860487 1.015813
0.985685 0.602081
1.083158 0.972628
0.868310 0.975337
0.959702 1.262017
0.820944 1.141211
0.900395 1.257350
1.000654 1.153634
0.882260 1.184225
0.951373 1.403360
1.083712 1.150822
1.053806 1.403993
0.984086 1.602364
1.006897 1.191779
1.036632 1.021406
1.011195 0.855088
0.925041 0.598546
1.419253 3.525379
1.114284 1.928388
1.084838 1.028795
0.846041 0.842888
0.853680 0.888428
1.072262 0.945427
0.997803 1.179718
1.223313 2.224283
0.985967 0.911438
0.924916 0.843220
0.939126 1.164977
1.062035 0.991159
0.956251 0.578450
0.957281 1.176751
1.014010 0.934510
0.999676 0.864027
0.964479 0.625934
0.920234 0.963421
0.886896 1.052374
0.920974 0.802436
0.882720 0.821161
0.846847 0.987891
0.804873 0.787565
0.872460 1.068368
1.083816 1.229465
0.877981 1.073345
1.109131 0.733030
1.144614 2.076180
1.387521 1.891092
1.295973 1.580781
0.988573 0.718837
0.915169 0.520378
0.974843 0.729073
0.948927 0.718240
0.930851 0.740407
0.860285 1.039949
0.875003 1.196390
0.966477 1.122567
0.984713 1.638372
0.957049 1.512233
0.844620 0.997070
0.948690 1.329981
1.148475 2.373810
1.200573 1.412001
1.093897 0.947125
1.018131 1.241940
0.986443 1.479964
1.001740 0.900583
1.052637 0.687514
1.148631 0.644057
1.075858 1.003187
0.923451 0.859852
1.223167 1.610014
0.859429 1.006779
0.821182 0.817840
0.805452 1.038433
0.845245 1.152342
0.900391 1.547059
0.805575 0.716320
0.801564 0.997350
1.083015 1.645099
0.924150 1.477589
0.935409 0.995134
0.947800 0.780983
0.968236 1.241694
1.036393 1.198741
0.980627 0.757445
1.033961 1.256337
0.958787 0.496111
1.125666 1.282171
0.993484 0.931794
1.197386 1.471178
0.825366 1.066959
1.003027 1.178901
0.845490 0.918325
0.947636 2.012425
1.092652 2.239133
0.953297 1.880954
1.004394 1.831055
0.984067 1.200478
1.018872 0.876506
1.018488 0.891186
1.045970 1.282074
1.004042 1.398653
0.977394 0.828135
0.965232 0.929462
0.909569 0.653721
0.942643 0.821643
1.027284 0.900305
1.023353 0.688719
1.170018 0.612246
1.150364 1.165171
0.923274 0.803490
0.927435 1.049886
0.944015 1.122441
1.022635 1.042091
1.041545 1.609762
0.987981 0.872738
1.090141 1.643969
1.137582 1.084345
1.222059 1.387724
1.130405 0.709737
1.012598 0.907030
0.935579 1.090492
0.918189 0.833122
0.883786 1.175206
0.828424 0.829055
0.834833 1.055403
0.828881 1.190349
0.788705 1.122938
0.802763 0.860738
0.801632 1.087046
0.777724 1.165247
0.753442 0.666974
0.789572 1.038747
1.180381 1.538636
1.049936 0.680438
1.081856 0.828904
1.198742 1.053126
1.199379 1.326818
1.093956 0.946314
1.092269 0.960008
0.969080 0.876177
0.914231 0.683952
0.916153 1.230939
0.859157 0.974417
0.896981 1.040616
0.813276 0.736856
0.848856 1.027487
0.755658 1.125865
0.797285 0.928264
0.772019 0.585110
0.850015 0.931294
0.811846 0.625732
1.136450 1.891095
1.150403 1.200657
1.063392 0.785850
1.129894 1.230055
1.439277 1.548327
1.176928 1.057030
0.869788 0.685096
0.890689 0.685031
0.854371 0.882773
0.808485 0.928815
0.777194 0.645524
0.749400 1.382058
0.757335 1.233621
0.785351 0.727760
0.760684 0.828857
0.799646 1.218320
1.019306 1.096056
0.904678 1.167689
0.958289 1.038121
0.862874 0.592326
0.867607 0.552713
0.986546 1.016296
0.874942 1.201360
1.228956 1.263373
0.877284 1.067613
0.874099 1.313839
0.811090 1.442838
0.901568 1.356871
0.794620 1.159510
0.854485 1.314554
0.853966 0.852897
0.996296 1.448166
0.965011 1.329906
0.849541 0.553321
0.841595 0.864774
0.870045 0.711524
0.869291 0.762657
0.880068 0.534011
0.868816 1.067948
0.959960 0.533708
0.987056 0.672970
1.085980 1.513124
0.977499 1.021668
1.279034 1.791732
0.915779 1.373307
0.838308 1.113091
0.804847 1.260050
1.074854 1.628784
1.039053 1.027156
1.056754 0.854751
1.079614 0.893221
0.808687 1.036156
0.735776 0.573681
0.947285 1.124171
0.912818 0.415213
0.963011 1.012309
1.049045 0.939448
1.157834 1.436810
1.220005 1.723112
1.152101 1.343903
1.071274 0.869905
1.166267 1.010754
1.114806 0.890746
0.861285 0.712295
0.855426 1.048806
0.838552 0.539122
0.742301 0.747507
0.730814 0.568966
0.774287 1.087595
0.710663 0.908698
0.719384 0.840243
0.752517 0.664677
1.094909 0.698120
1.191341 0.998208
1.275605 1.020613
0.923121 0.441997
1.209024 1.158717
2.004235 2.866808
1.501048 1.887869
1.355034 1.226670
0.975419 1.234693
0.787419 0.747904
0.762364 0.963402
0.864065 0.689779
0.726768 0.859271
0.798928 0.674508
0.704643 0.528503
0.730469 0.908428
0.776002 0.398716
1.122850 0.866078
1.584646 1.681623
1.034779 0.770748
2.925626 4.886436
2.521943 3.893371
1.550968 1.691983
0.983035 0.688009
1.279180 1.372834
0.970390 1.002554
0.795115 1.062670
0.838367 1.070224
0.778580 0.691271
0.822189 0.744395
0.714248 1.235232
0.831324 1.152204
0.727446 0.786933
0.745782 0.587947
0.872710 1.358573
1.027486 1.629815
0.839812 0.385871
0.891466 1.018248
0.920461 0.435045
0.813472 0.507732
0.845128 0.455230
0.818010 0.671542
0.810570 0.874260
0.765469 1.000189
0.715377 0.972138
0.727018 1.006564
0.833173 1.444234
0.851713 1.281868
0.808725 1.460162
0.922713 1.593774
1.076688 2.325176
1.070381 1.679451
1.064664 2.242467
0.892852 0.585461
0.788947 0.808744
0.793274 0.635779
0.776908 0.937937
0.798020 0.720879
0.884867 1.445823
0.813620 1.098036
0.802851 1.007557
0.871089 1.266376
0.895078 1.227356
0.805749 1.404265
0.747372 1.385556
0.778488 0.642351
0.899181 1.615872
0.871972 1.209876
1.140168 2.352674
0.922044 0.356752
0.902055 0.658536
0.954077 0.751850
1.169693 0.920671
0.969560 1.101886
1.425646 2.093919
2.306549 3.325528
1.099733 0.901604
1.153010 1.157902
0.936929 0.983407
1.096180 1.278493
0.854805 0.937071
0.699118 0.669478
0.704102 0.867515
0.746703 0.670371
0.736734 0.607980
0.719255 0.714079
0.706398 0.508338
0.692698 1.068309
0.692148 1.232915
0.975142 0.851685
0.933106 0.905914
1.074671 0.702699
2.953235 4.297329
1.096298 0.884479
1.103535 0.785286
1.265053 0.459553
0.911772 0.646756
0.786364 0.709375
0.694617 0.619576
0.692984 0.998055
0.728823 0.676666
0.694307 0.974068
0.698184 0.982402
0.917437 0.658422
1.011142 0.925488
1.132105 1.018623
1.178470 1.242627
0.950434 0.888276
1.339957 1.677140
1.071044 1.314047
0.975646 1.039028
0.949225 1.101632
0.725861 0.647495
0.750088 0.809447
0.876197 0.729680
0.801891 0.647389
0.784162 1.144151
0.757839 0.916624
0.729416 0.868631
0.757247 0.934793
0.736872 0.892500
0.813808 0.869070
0.803364 0.544003
0.860610 0.543194
0.967765 0.988293
0.879985 0.761666
0.862920 0.627889
0.782217 0.404889
0.776582 0.540697
0.695551 0.938633
0.698496 0.852332
0.684896 0.942489
0.924865 0.860253
0.822805 1.319970
0.807549 1.753348
0.800015 1.068605
0.834581 1.080667
0.842184 1.128260
0.791592 0.668023
0.730486 0.634873
0.773270 0.428985
0.796577 0.766396
0.811232 0.759886
0.852280 1.311990
0.740892 0.536806
0.780191 1.355520
0.698117 0.972672
0.951959 1.910004
0.977372 1.321047
0.986214 1.348028
1.024887 0.756260
0.967322 1.378314
0.964299 1.753010
0.942356 1.300952
0.939412 0.571045
1.202601 0.888734
1.004096 0.584644
0.937268 0.701307
0.834379 0.485742
0.753355 0.445650
0.753152 1.087152
0.671819 1.028818
0.727937 1.045055
0.780710 1.101744
0.718155 0.787585
0.702373 0.519473
0.931710 0.871895
0.910423 0.960213
1.035853 0.580984
0.919757 0.631680
1.296873 1.127336
0.989899 0.862825
0.827043 0.502016
0.911334 0.949861
0.884221 0.710693
0.945092 0.691018
0.751735 0.443601
0.761331 0.677458
0.734717 0.828856
0.739251 0.771441
0.785498 1.044859
0.736821 0.832551
0.803301 1.180802
0.743349 1.163308
0.796726 0.776242
0.864261 0.780710
0.944991 0.699120
0.871074 0.713166
0.784047 0.598131
0.762662 0.587131
1.039943 1.909535
1.155586 2.479732
0.783463 0.806973
0.714521 1.012390
0.796770 0.790024
0.766632 0.972902
0.795603 0.845275
0.833867 0.934540
0.804473 1.301697
0.821564 0.836277
0.764921 0.765938
0.782459 0.500855
0.783801 0.821785
0.692869 0.810523
0.731770 0.643805
0.745583 0.958489
0.738810 0.804389
0.947669 1.601607
1.018885 2.209357
0.819079 0.831066
0.827137 1.009665
0.867129 0.569248
0.831576 1.233252
0.842100 1.003105
0.840153 0.750186
1.145268 1.615477
0.906921 0.878942
0.972688 1.399368
0.760276 0.528258
0.754139 0.379060
0.798853 0.509449
0.788847 0.911185
0.897955 1.425733
0.769391 1.202330
0.746776 1.449901
0.702053 0.852695
0.905830 1.396491
0.945075 0.997339
0.974101 0.729070
0.957388 1.118408
0.913481 0.929553
1.021926 1.154995
0.850526 1.016812
0.919265 1.108007
0.967561 0.799143
0.927666 1.100164
0.921383 0.464740
0.957997 0.573555
1.012382 0.629149
0.987713 0.592345
0.876914 0.641849
0.815745 0.269882
0.823842 0.701558
0.725798 0.604585
0.761911 0.472554
0.711292 0.655590
0.776928 0.656131
0.738242 0.728761
0.756220 0.400360
0.843791 0.573245
0.921736 0.670708
0.846002 0.665180
0.847317 0.517415
0.951634 0.692517
0.869920 0.473666
0.905226 0.566226
0.858336 0.543761
0.790315 0.725238
0.864438 0.614297
0.838950 0.625254
0.797388 0.779496
0.781392 0.544235
0.931904 1.359771
0.850240 1.951059
0.845018 0.986294
0.841145 0.762915
0.807850 1.189127
0.809293 0.735436
0.721218 0.871333
0.813695 0.702425
0.833613 0.825137
0.762840 0.643916
0.729390 0.581132
0.750443 0.362015
0.757697 0.629758
0.735712 0.701978
0.763369 0.648590
0.892198 0.934159
0.827998 0.538363
0.808350 0.634195
0.865768 0.830844
0.811370 1.026049
0.942591 1.591551
0.904717 1.223250
0.866084 0.803140
0.853211 0.788904
0.760512 0.729377
0.860056 0.525194
0.851964 0.722868
0.820020 0.910553
0.690475 0.659928
0.693368 0.423750
0.739322 0.589707
0.703773 0.396849
0.710562 0.328451
0.721764 0.698302
0.739963 0.556973
0.891810 0.981157
0.865179 0.741843
0.832085 1.070458
0.846180 1.123663
0.946148 0.908983
0.933372 0.873805
0.859641 0.644970
1.279801 2.264402
1.349173 1.826745
0.794790 0.678703
0.846371 0.722344
0.749301 0.592183
0.826120 0.525973
0.771238 0.558784
0.867683 1.338814
0.740779 1.093752
1.042937 1.455967
0.883881 1.219489
1.029815 0.889779
0.948673 1.016623
1.015619 1.261705
0.969356 0.734564
0.962216 1.457898
0.944842 0.895479
0.932064 1.067747
0.973144 1.142149
1.035250 0.554615
0.977100 0.632039
0.909607 0.652749
0.934616 0.414364
0.923549 0.849864
0.905260 0.592512
0.905183 0.816101
0.857663 0.501338
0.883609 0.774162
0.813474 0.646277
0.855239 0.503003
0.877922 0.845382
0.925815 0.843919
0.849258 0.683224
0.807534 0.764608
0.815413 0.722753
0.759035 1.002154
0.869297 0.964470
1.412303 1.021684
1.158815 0.669483
0.996681 0.608123
0.931178 0.453696
0.834413 0.854799
0.912567 0.812262
0.834310 0.546872
0.920758 1.179163
0.873004 0.633613
0.860836 0.721697
0.933405 0.619031
0.901022 0.921910
0.809958 1.024440
0.913900 1.202997
0.824505 0.774238
0.777555 0.931576
1.140902 1.347819
1.092445 0.971549
1.024137 1.033828
0.808231 0.669586
0.946628 0.708012
0.895453 1.341793
0.892624 0.948737
0.887596 0.711240
0.806867 0.614921
0.912783 0.970300
1.096008 2.153149
0.937312 1.140284
0.898933 0.953214
0.851640 0.623359
0.800834 0.726110
0.806991 1.035205
0.765074 0.496312
0.785158 0.476436
0.768212 0.573276
0.822055 0.871807
0.789311 0.856654
0.882124 0.929846
0.867025 0.993618
0.798684 0.733486
0.835852 1.026887
0.871217 1.293013
0.797122 0.784630
1.173396 1.768879
1.011890 2.021813
1.136168 1.954991
1.037429 0.674103
1.001809 0.648135
0.865932 0.814294
1.000443 1.111708
1.106824 1.089939
1.133801 1.552172
0.959173 0.718483
0.808707 0.613604
0.878178 0.692488
0.845509 0.747937
0.809631 0.706093
0.802340 0.894801
0.833812 0.794849
0.878870 1.230826
1.169675 1.365153
1.097134 0.763544
1.122221 0.755993
1.072407 0.997860
1.191489 0.808675
0.997660 0.805005
0.987251 0.696905
0.683720 0.787995
0.910937 0.842645
0.976095 0.874551
0.963941 0.796556
1.064775 0.914973
0.933491 0.774536
1.102985 1.061148
0.953833 0.927732
0.909242 0.468229
0.967890 1.204476
0.979513 0.909618
0.920565 0.523869
0.946497 0.815694
0.914268 0.594959
0.924646 0.484278
0.964188 0.759817
0.922989 0.779724
0.843585 0.712643
0.940302 0.880052
0.977783 0.753119
1.009331 1.045933
0.974775 0.671257
0.970425 1.190285
1.000433 1.571032
2.103883 2.088615
2.058636 2.280340
1.963012 1.840634
0.892158 0.617142
0.964673 0.638633
0.930803 1.013493
1.012623 1.624442
0.976731 1.398310
1.050321 0.837213
0.970295 1.157418
0.971282 0.865940
1.012201 0.512472
1.086716 1.155212
1.015534 0.945564
1.012749 1.298636
1.162258 1.657360
1.202023 2.062617
1.023418 0.948336
1.359525 1.644752
0.996173 1.037189
1.028526 0.948479
1.275559 1.530286
0.972217 1.541531
0.968299 0.985516
0.882709 1.032136
0.944033 1.155754
1.025441 1.172445
1.110984 1.036441
0.965156 1.053835
0.961205 1.027406
0.954486 0.942413
1.001089 1.239496
0.999874 1.156032
0.915074 0.822875
0.877854 0.931528
0.849559 0.956414
0.963315 1.032960
1.320345 1.792396
1.421473 1.870565
1.047229 1.148565
1.033004 0.947899
1.047212 0.855795
1.025383 0.714223
0.875368 1.008751
0.878280 0.690723
0.847104 0.816002
0.832129 0.841814
0.841359 1.000639
1.006819 1.010101
1.141463 0.646692
0.989386 0.939338
0.972356 0.610397
1.074334 0.663437
0.988675 0.725685
0.952613 0.881806
0.962937 0.542357
0.988977 0.429050
0.970254 0.589135
0.886238 0.507549
0.859046 0.925483
0.951300 0.987841
0.892457 0.845365
1.075071 0.673448
1.213061 1.110883
1.103891 0.823874
1.169074 1.596339
1.131990 0.625751
1.000830 1.539993
1.005987 0.759228
0.930502 0.607625
0.906736 0.611017
1.677515 1.848201
1.060214 0.605269
0.960876 0.747777
0.970186 0.386078
0.994537 0.662367
1.100655 0.883599
0.998390 0.495190
1.004564 0.928099
0.977181 0.586831
0.920847 0.358132
0.994095 1.077366
1.060127 0.733085
1.000720 0.507456
1.156752 0.890672
1.292964 1.738351
1.424649 1.980898
0.983096 1.020595
1.097206 0.821136
1.013212 1.025207
1.042625 1.426769
1.135335 1.044405
0.997239 0.920811
1.009802 0.666540
1.006412 0.786598
1.010644 0.815672
1.068885 1.292491
1.061663 0.746087
1.296738 0.864502
1.251012 1.158075
1.146114 0.967567
1.120013 0.806943
1.087250 0.880220
0.941334 1.015526
0.956027 1.217018
1.025006 0.723192
1.398130 0.648568
1.021551 0.913538
1.452483 1.200184
1.250065 1.302595
1.155988 0.927218
1.151389 0.743454
1.126857 0.790645
1.794591 2.340534
1.322462 0.874713
1.585847 1.655617
1.300160 0.757565
1.196648 1.230096
1.216013 1.148850
1.148431 1.213737
1.213598 0.846435
0.964636 0.707063
1.125737 0.748562
1.121684 0.852059
1.222090 1.477530
1.225136 1.311856
2.314456 2.371875
1.224818 0.903509
1.216803 0.639321
1.086596 1.478170
1.139940 0.988733
1.115110 1.276518
1.070893 0.971009
1.170714 1.422809
1.020209 0.946926
0.983663 0.656021
1.093372 1.359150
1.191437 0.948960
1.023461 0.998894
1.100264 1.765518
1.026122 1.162226
0.934209 0.927822
0.976473 1.313734
1.156058 1.194913
1.000488 1.285309
1.703397 1.150529
2.090800 0.891450
1.699984 1.090488
1.173974 0.482695
1.058070 0.797739
1.080738 0.587187
0.997643 0.932960
1.029041 0.523591
1.036131 1.132978
1.019065 0.708821
1.029455 0.894342
0.927566 0.448984
0.932188 0.871747
0.972519 0.662081
0.964033 0.540172
1.189921 0.642650
1.123974 0.560287
1.197342 0.565202
1.050418 0.738026
1.140806 0.977843
1.184001 0.955014
1.067609 0.674404
1.194750 0.999358
1.858318 1.105751
1.204100 0.873444
1.287272 0.929589
1.535587 1.155021
1.010879 0.822173
1.163812 0.566754
1.118729 1.167340
0.976533 0.638171
0.865204 0.834910
0.859672 0.500336
0.997548 0.627175
1.005857 0.561698
1.169761 0.822739
1.066844 0.662807
1.173430 0.565167
1.269955 0.739461
1.376096 0.804398
1.115832 0.833723
1.258319 1.021733
1.488843 1.050489
1.470303 0.827594
1.456162 1.805007
1.311252 1.142447
1.530506 1.770575
1.502919 1.016763
1.311682 1.634433
1.084749 1.544341
1.051773 0.648701
1.025226 0.701179
1.048389 1.209910
1.455638 1.269662
1.698160 0.777798
1.412282 1.085566
1.276751 0.632622
1.552692 1.338865
1.227959 1.077735
1.332261 1.296208
1.156380 0.999977
1.272666 0.921382
1.494478 1.500406
1.141686 0.652003
1.013942 0.789311
0.981236 0.733927
0.973903 0.611163
1.028193 0.654588
1.064094 1.193906
1.914875 1.828474
0.964690 0.733262
2.333456 1.486906
4.057972 3.128397
5.700567 3.450144
4.238115 1.788329
2.180145 1.182388
1.128559 0.914149
1.381919 1.154517
1.328920 0.880634
1.082489 0.957550
1.182819 0.973236
1.126456 0.552599
1.099723 0.730455
1.141070 1.147513
1.146709 1.379508
1.039156 1.123342
1.392310 1.640738
2.547293 2.698159
2.030915 1.539173
1.715168 1.099816
1.113375 0.994337
1.074873 1.056550
1.290421 0.883772
1.678334 1.319459
0.933907 1.199851
0.879182 0.488095
0.968457 1.224224
1.045453 0.581195
1.200766 0.730134
1.585501 0.889805
1.143705 0.557009
1.317782 0.742969
1.622073 0.920303
4.684367 3.521475
5.190163 3.871264
1.702835 1.106302
1.236244 1.363753
1.390411 1.176480
0.977898 0.450009
1.181333 1.330924
0.911023 0.768910
0.860804 0.322866
0.945067 1.002197
0.966447 0.650079
1.126755 0.554473
1.079552 0.780732
1.142934 0.621051
1.197920 0.746828
1.586785 0.884159
1.785794 1.594044
2.461252 1.739450
1.706753 1.036169
3.735025 2.910764
1.493543 1.666001
1.426442 1.697177
1.499532 1.929070
1.320061 1.886265
1.247524 1.235557
1.192697 0.749372
0.976268 0.942912
1.094747 0.973121
1.011068 0.565885
1.009364 0.297795
1.090525 0.418131
1.265995 1.218866
1.335599 1.380613
1.364832 1.380334
2.041381 2.067257
2.662610 2.939423
1.361052 1.128043
1.544586 1.218605
1.312369 1.136920
1.226674 1.194217
1.329303 1.381655
1.329411 0.808742
1.265212 0.525365
0.945717 1.007507
0.984507 0.410678
1.088414 0.969612
1.141022 1.004747
1.925597 2.018909
1.125538 1.060657
2.603607 3.509412
1.720514 1.287197
1.589313 1.496897
1.429801 0.380970
1.184618 1.078523
1.358492 2.108572
1.508775 1.853709
1.198203 0.949217
1.759197 1.171368
1.673783 1.447656
1.097564 1.300849
0.982037 1.049474
1.097343 1.506195
1.020000 0.879400
1.066436 0.971491
1.147429 1.032717
1.065893 1.006654
1.159737 1.581509
1.305445 0.611383
1.563481 1.479175
1.866386 1.551783
1.510023 1.624204
1.357447 0.991767
1.021240 1.181929
1.473425 1.103941
1.114694 1.921255
1.105730 0.726629
1.480349 1.849330
0.897181 1.215932
0.927899 0.431474
0.977162 0.701939
1.123847 0.637527
1.325451 0.722354
1.240801 0.573814
1.362997 0.769788
1.371025 0.905625
1.595396 2.015759
1.287444 0.720057
2.327069 1.744846
2.769469 1.868788
1.919653 1.191753
1.419345 0.939006
1.401326 1.007174
1.292413 0.929983
1.106268 0.774506
1.131399 1.108728
1.118551 0.758731
0.855135 0.737886
0.931685 0.782205
0.927389 0.654906
1.084730 1.108413
1.446908 1.524523
1.098025 0.784445
1.199084 0.782116
1.586408 1.427526
1.774547 1.816640
2.174671 1.750888
3.605747 1.877070
1.694786 1.310990
1.281083 1.601659
1.120500 0.998873
1.171802 1.340538
1.206400 1.471120
0.920758 0.738994
1.141466 1.050883
1.092528 0.867991
1.272151 0.978179
1.265336 1.119306
1.429377 1.358743
1.655287 1.712011
2.249451 2.323035
1.456157 1.140287
1.804934 1.661302
1.670239 2.177611
1.257658 0.998264
1.223146 0.871689
1.223027 1.585470
1.138378 1.104053
1.148362 1.067003
1.248019 1.016005
0.975187 0.926823
0.989295 0.513216
0.951359 0.845590
1.125762 0.769213
1.099948 1.294904
1.066812 1.211090
1.367492 1.519735
2.036062 2.541884
3.413464 4.407031
3.736490 5.450435
2.531632 3.258491
1.314250 0.996591
1.232713 1.095974
1.081692 0.679145
1.109195 0.680528
1.327301 1.363301
1.115851 1.458732
1.002424 0.739951
1.186382 0.536631
1.103184 0.624171
1.001863 1.137266
1.023476 0.773960
0.935420 0.792381
1.017570 1.149027
0.948867 0.949125
1.150353 1.306321
1.152699 1.538314
1.137306 0.864566
1.184770 1.305119
1.494173 1.315052
1.148232 1.207932
1.170455 0.762076
1.059981 1.203886
1.806886 2.301764
1.423622 1.338238
1.338058 1.547976
1.257548 1.169165
0.982978 1.228691
1.033970 1.482939
0.926551 0.887758
0.939287 0.653827
1.137270 1.958057
1.067227 1.137697
1.049788 0.424538
1.084877 1.256114
1.016243 1.093434
0.796576 0.596794
0.920104 0.880320
0.806445 0.933366
0.921360 1.097756
0.926037 0.947668
0.810751 0.982785
1.236100 2.583999
0.967278 0.815733
0.923018 1.114726
1.012933 0.533873
1.113505 0.517766
1.083585 0.663464
0.970284 0.602547
1.086112 0.871618
0.949940 1.014522
0.903829 0.479828
0.794895 0.950596
0.791290 0.697001
0.854348 1.140391
0.856723 0.862259
0.936619 1.274123
0.996163 1.728281
1.046027 1.105946
0.981831 0.869822
1.180823 0.666031
1.600054 1.064626
1.238502 1.109259
1.210733 1.148093
1.164455 0.531149
1.093058 0.818823
0.963258 0.843997
1.022512 0.853597
0.997926 1.006809
1.059008 1.157378
0.885543 0.605968
1.034681 1.346820
0.996264 1.076255
1.011212 0.652557
1.019930 1.525227
1.326079 0.740028
1.284415 0.844366
2.749158 2.068514
2.163719 1.753271
4.739640 4.169395
1.527736 1.120419
1.089956 0.792682
1.368771 0.548692
1.270214 1.078630
1.132586 0.695449
0.948703 0.692971
0.912018 1.032581
0.856964 0.479932
0.861419 0.588954
0.941807 0.760464
0.955048 1.094255
0.901269 1.184774
0.923082 0.940389
0.948577 1.440698
1.593052 0.873828
1.802482 0.579808
2.558601 1.599430
1.238651 1.092733
1.939329 0.895978
4.904089 2.528395
1.319393 1.161130
1.271741 1.095956
1.176196 1.671569
0.878376 0.631365
0.887376 0.910392
0.923142 0.905102
0.929035 1.006265
0.968306 0.724718
1.088713 1.483082
0.978270 0.663244
0.933896 0.954410
1.106982 0.659691
1.163272 0.991630
1.043055 0.934592
0.957960 0.850829
0.889671 0.768872
0.914465 0.662196
0.875692 0.706713
0.832749 0.923036
0.821191 1.154203
0.820520 0.641502
0.898029 1.077940
0.938914 1.240819
1.058050 1.568406
0.884084 1.078664
0.954508 1.030930
1.286172 2.364919
1.067057 1.186366
1.048644 0.984942
1.046828 0.740283
1.224680 0.810747
1.053798 0.828290
1.013421 0.601016
1.196935 1.373098
0.979229 1.483421
0.847230 0.653117
0.885215 1.369451
0.981899 1.614651
0.879334 0.976795
0.918660 0.731900
0.951548 0.788008
0.958357 1.104429
0.931059 0.752132
1.020827 0.778069
1.082348 1.329095
1.225088 0.876306
1.381648 1.090645
1.730927 1.618330
1.564919 1.697736
1.123043 0.856545
1.488984 1.192188
1.166644 0.943948
1.287761 0.980717
1.625531 1.313252
1.151748 1.438347
1.117526 0.958902
0.863159 0.950819
0.951017 0.702366
0.883289 1.041473
0.867760 0.735465
0.963103 0.927262
1.007891 0.846878
0.924633 0.815792
0.987848 0.824582
0.931867 0.915325
1.138630 0.496479
1.760826 0.595495
1.705040 1.253313
2.867621 2.842234
2.538547 2.153073
1.733081 1.511088
1.171408 1.006535
1.276439 1.028621
1.398485 1.195095
1.023942 0.809405
0.913998 0.743980
0.946130 0.820079
0.924576 0.585216
0.925160 0.453794
0.876053 0.763776
1.158475 1.195594
0.876891 0.596385
0.943728 0.620973
1.236992 0.886969
8.471848 7.199619
3.675007 3.292313
1.227872 1.262178
1.157358 0.720249
1.111934 0.852160
0.895415 0.930593
0.958893 0.710508
0.902365 0.923728
0.912350 1.040988
0.919697 0.971256
1.144349 1.315549
0.964794 1.112950
1.178373 1.294175
1.507314 1.855686
1.382796 1.584762
1.197140 0.787919
1.116145 1.005970
1.082361 0.949112
0.957292 0.944984
1.045663 0.868352
0.915616 0.676189
0.908171 1.270285
1.018175 1.487079
0.857963 0.830427
0.907238 0.980364
1.000903 1.266503
1.123229 1.631545
0.899662 0.479001
1.068462 0.764368
1.265964 1.193123
1.192951 0.980109
1.215149 0.979481
1.143388 0.976234
1.104841 0.755794
1.257274 1.541141
1.254800 1.394976
1.263881 1.533212
1.369258 1.267171
1.310248 2.693709
1.050641 1.219607
0.990301 1.543162
1.098959 1.526071
1.000240 0.995218
0.945675 0.793051
0.925537 1.025932
0.946407 0.845477
1.119452 0.552568
1.052855 0.551610
1.267419 0.916024
1.199536 1.013898
1.275160 1.052863
1.611586 1.155715
1.391672 1.048394
1.477028 1.211388
1.379391 0.960508
1.015729 0.777989
1.129553 1.983400
1.125827 1.990361
0.905401 0.784604
0.933896 1.517236
1.241982 0.974584
1.322606 0.987485
1.393533 0.960326
1.681964 1.032874
1.984427 2.097687
1.357054 1.269241
1.325880 0.768058
1.415938 2.578308
1.192943 1.182086
1.091220 1.148221
1.108886 0.692941
1.082954 1.000656
1.026749 1.238494
0.925234 0.852298
0.980662 0.867845
1.076938 1.335602
0.946109 1.035545
0.931307 0.645197
1.334308 0.886028
1.295332 0.774934
2.106460 1.611463
1.736560 1.165463
2.529431 2.369639
3.429748 3.744716
1.326831 1.274160
1.428497 1.388025
1.168373 1.562449
1.284929 2.277499
1.043814 0.988440
1.044373 0.911437
0.979614 1.267819
0.928079 0.653780
0.944251 1.054078
0.970061 0.834769
0.948181 1.156988
0.960487 0.556196
0.842231 1.164073
0.860343 0.676756
0.980851 1.196709
0.917042 0.877807
1.363769 1.551133
1.190514 1.132299
1.178796 1.277375
1.225049 0.942598
1.421383 1.973938
1.143783 0.970371
0.951019 1.553626
0.980193 1.194149
1.030525 0.929431
1.075255 0.758736
1.390595 1.967064
1.321440 1.369051
1.110018 0.818486
1.462907 0.980265
0.992283 1.262890
1.676339 2.152239
0.998584 1.188725
1.605577 1.971219
0.851234 0.931818
0.866319 0.797466
1.088761 1.201087
1.024392 0.715264
1.012362 1.049197
1.128255 1.144573
1.153892 0.761948
1.131039 0.641395
1.287424 0.984794
1.309347 0.599965
1.302802 1.129562
1.012331 0.869772
1.351224 1.684332
1.542289 1.654686
1.525374 1.613589
0.991275 1.183246
1.113281 1.074360
1.295602 1.042494
0.971635 1.462269
1.061462 0.622078
1.096111 0.691402
1.037849 0.929264
1.263362 0.799041
1.170067 0.377398
1.248152 0.576406
1.272074 1.147740
1.442518 1.367541
1.341922 1.481772
1.450757 1.128673
1.542346 2.480722
1.276267 1.306211
1.270075 1.641532
1.223187 1.794460
1.251158 1.424415
0.961225 1.434004
1.024233 1.163586
1.047001 1.185786
1.014336 0.971531
0.999889 0.916164
1.181285 0.901439
1.347056 0.765076
1.351818 1.628029
1.187745 0.934429
1.111682 0.647924
1.089015 0.897421
1.082391 0.705807
1.265919 0.908048
1.060653 1.790338
1.102945 1.079001
1.128450 1.706209
1.104978 1.259948
1.054103 0.951036
0.988739 0.725613
1.181718 0.677502
1.203439 0.768557
1.389744 0.761940
1.289452 0.655520
1.478584 1.052741
1.364481 0.820485
1.109973 0.756511
1.097008 0.552779
1.230505 1.830728
1.204059 1.298982
1.031996 0.891102
1.037145 0.543311
1.011161 0.758022
1.020473 0.566616
1.080388 1.032106
1.421735 2.279630
1.097770 2.083594
3.251210 5.040536
1.814600 2.160107
1.415406 1.350675
1.167214 1.055461
1.197783 1.076278
0.987343 1.112262
1.128370 0.733799
0.975834 1.026703
0.991257 1.083786
1.008261 0.944928
0.961631 0.935784
1.000977 1.123526
1.092975 0.959519
1.046954 0.665404
1.016066 0.938913
1.210300 1.627537
1.172816 2.165862
0.970206 1.265404
0.961109 0.981899
1.430251 1.761076
1.331613 1.322249
1.087899 1.079559
1.116869 0.951390
1.075600 0.557282
0.997081 0.732386
1.019692 0.840868
1.048822 0.687115
1.121868 1.539214
1.591286 2.828052
1.147249 1.184708
1.134941 1.254938
1.099982 0.734102
1.102016 1.275512
1.203946 1.102713
1.240160 1.119347
1.005442 0.775672
1.060708 0.479303
1.000639 0.471107
0.991904 0.512108
1.071232 0.588388
1.154275 0.724575
1.000115 1.100588
1.192214 0.912346
1.171016 0.836208
1.046520 0.594622
1.300198 2.536855
1.264754 1.781303
1.282624 2.206227
1.279562 1.727222
1.058516 0.911701
1.161681 1.106429
1.366424 1.304630
1.119871 0.898008
1.256748 0.825979
1.138666 0.621398
1.321233 0.474746
1.360226 0.680417
1.265239 0.851920
1.229842 0.660444
1.262739 0.788920
1.127940 0.609527
1.139985 0.671535
1.266984 0.969832
1.233660 0.992332
1.137830 1.608425
1.293507 1.558203
1.103078 0.589916
1.518653 1.844931
1.238517 1.115954
1.192198 1.387419
1.220037 0.706437
1.175928 0.865913
1.225093 1.217064
1.211690 0.847897
1.247573 0.720149
1.484706 1.394298
1.088909 1.132209
1.172952 1.123401
1.203218 1.735692
1.107550 1.263830
1.023968 0.507553
0.943841 0.420637
1.097229 1.014979
1.302748 1.050044
1.187015 1.166064
1.592353 2.885600
1.061262 0.946215
1.024538 1.305309
0.902412 0.994531
0.927642 1.314834
1.327070 1.810276
1.384523 1.223829
1.349372 1.689698
1.095289 1.141510
0.990422 0.487179
0.966807 0.677720
0.998312 0.438563
1.040901 1.116113
0.987909 1.210661
0.959551 1.177967
1.036740 0.940432
1.159176 0.999593
1.051823 0.785800
1.191510 0.999008
1.091590 1.062415
1.016520 0.975974
1.193204 1.314926
1.077336 0.715615
1.132474 0.782890
1.065661 0.821231
0.970762 0.995468
1.002752 1.445373
1.047314 0.836080
1.064196 1.213369
1.066155 1.147026
1.436281 0.626571
1.181114 0.856868
1.075467 0.801189
1.320771 1.291420
1.326841 1.561944
1.429954 2.311775
1.084307 0.818999
1.104429 0.730154
1.277267 1.266882
1.152743 0.795828
1.821765 1.558269
1.553513 0.994259
1.052417 0.507374
1.180965 0.579330
1.172275 1.395156
1.228758 1.365767
1.112211 1.488200
1.589484 2.200196
1.307733 1.143923
1.079187 1.164111
1.382924 1.294416
1.658286 1.468434
1.030604 1.176962
1.104657 1.045871
1.508586 1.616195
1.458252 1.644033
1.608315 1.267869
2.276297 1.017986
1.914919 0.969239
1.372976 0.821903
1.664450 0.479896
1.126013 0.832666
1.427650 1.307554
1.041270 0.667679
1.033799 0.928135
1.098744 1.352808
1.078031 0.768465
2.025903 2.594391
1.635438 1.819392
2.533128 4.031754
1.447930 1.036827
1.166264 0.772222
0.962673 0.837144
1.700586 1.136590
1.366241 1.062185
2.297645 2.049483
2.591679 2.157005
1.664762 1.214468
2.437926 1.464209
1.715208 1.177326
2.141903 1.623671
1.192511 1.036237
1.150853 1.008194
1.144084 1.357046
0.906378 0.893903
1.093403 0.939088
0.936102 0.856836
0.991763 0.752604
1.459917 1.786575
1.665043 1.879298
1.438342 2.316007
1.201629 1.071914
1.103648 1.429119
0.949567 0.913989
1.082376 0.772448
0.994379 0.828952
0.967392 0.924539
1.062647 1.197691
1.266285 1.367496
1.127520 1.288901
1.001480 1.220733
1.103047 2.259954
1.281666 3.359168
0.922149 0.894591
1.304932 1.744802
0.994453 0.727832
1.053932 0.662592
1.089571 0.729854
1.130222 0.967244
0.901734 1.162856
1.010134 1.163555
1.098794 1.362591
1.043795 1.074295
1.127182 1.353147
1.071540 1.708490
1.416435 2.049009
1.201811 1.108357
1.206914 1.894426
1.106358 1.242759
1.168224 1.620498
1.094615 1.476706
1.184608 1.037531
1.346828 1.662841
1.555269 1.462780
1.353291 1.488260
1.528233 0.592604
1.543302 1.188526
1.047817 1.005854
0.994392 0.536524
1.051469 1.019562
1.198123 1.468196
1.466717 1.514287
2.249512 1.557897
1.148549 1.477350
1.148556 1.170006
1.402949 1.213562
1.089856 0.740870
1.062819 1.074855
1.109690 0.767168
1.262640 0.889923
1.412315 2.197870
1.637605 2.479765
1.795195 2.255478
1.847317 2.210977
3.693061 4.905316
1.833199 1.744915
1.507992 1.495504
1.222699 1.397731
1.049951 1.184929
1.266603 1.011959
1.352982 0.577393
1.866319 1.054556
1.446146 0.822027
1.285731 1.053655
2.158855 1.660493
3.137823 1.937919
2.589782 1.114700
1.530755 0.737597
1.059143 0.667798
1.214554 1.061248
1.104199 0.811524
1.061566 1.094849
2.673276 2.970533
2.319604 3.266178
1.647373 1.462152
1.163829 0.907769
2.916685 1.557602
4.128259 2.737269
2.676060 1.890168
2.783662 1.553389
2.537154 1.653678
1.878372 2.119172
1.424028 1.065176
1.107903 0.785313
1.130666 0.933757
1.110547 0.881283
1.195006 0.590280
1.099440 1.308269
1.113701 0.816072
1.162264 0.877393
1.350579 2.078317
1.147873 1.645718
1.015947 0.857096
1.033222 0.925008
1.077789 0.988897
1.137072 1.215805
1.039966 0.890232
1.073550 1.339047
1.173336 1.487500
1.187710 1.517411
1.094060 1.539298
1.047310 1.001996
1.059434 0.968951
1.475912 2.632489
1.118890 1.726689
0.917568 0.760170
1.031825 0.918760
1.212660 1.262762
1.013858 1.235081
1.073269 0.894171
0.966585 0.640548
1.001016 0.689010
0.979023 1.107622
0.878019 0.946498
1.318824 1.907567
1.144226 1.240171
2.523313 4.779004
2.228412 3.361728
1.357795 1.093865
1.226482 0.857057
1.265577 1.986352
1.125285 1.467745
1.186869 1.524261
1.374926 2.134502
1.243218 1.685829
1.110898 1.025448
1.173416 0.857850
1.159812 0.784959
1.468188 1.167193
1.182529 0.871840
1.064845 0.664343
1.056329 0.816751
1.376923 1.046028
1.554588 0.913302
3.293718 1.260627
1.534868 2.097268
1.691183 1.424866
1.036659 0.590945
1.110326 0.413859
1.074666 0.649188
1.178316 1.150700
1.172952 1.278642
1.348627 1.545860
2.626503 3.419171
1.668123 1.908593
2.305541 3.054997
1.433023 1.008692
1.915296 2.122913
1.218792 1.124934
1.108145 0.805468
1.006841 1.084504
1.349335 1.168858
1.165719 0.783748
4.326093 2.522565
2.290377 1.240456
3.168446 2.471830
2.694778 1.994610
1.109956 0.713870
1.654935 1.343772
1.396905 0.713110
1.257500 0.513667
1.140350 0.682642
1.106851 0.666151
1.162927 1.058346
1.050797 0.736008
1.175250 1.434927
3.067001 3.519211
2.184614 2.734227
1.513968 1.351900
1.045136 1.163632
1.329078 0.591620
2.058122 1.433567
6.140848 4.090533
5.794569 4.000317
2.195129 1.201969
1.690995 1.072579
1.239454 0.829619
1.229321 0.803825
1.143126 0.713860
1.212195 0.706054
1.214699 1.901111
1.182826 1.620769
1.383926 2.132151
1.196467 1.324783
2.712713 2.807642
1.694632 2.729891
1.023565 1.025255
1.328717 2.075431
0.962177 1.106935
1.056112 1.126962
1.162272 1.835170
1.112639 1.288156
1.010088 1.640309
0.955756 1.635921
0.970730 0.605506
1.005285 0.498795
1.024600 1.028261
1.139300 0.910181
1.235994 1.293379
1.090790 0.918116
1.276889 1.241496
1.572948 2.118970
1.253564 1.445644
1.009667 1.036889
1.233441 0.915047
1.084859 1.556191
1.010627 1.121779
1.021663 1.007760
1.094831 1.348917
1.141126 0.994744
1.169896 1.111491
0.947862 0.759255
1.058207 0.717270
1.111877 0.852082
1.005150 0.854300
1.289501 1.092005
1.969662 2.507058
1.427560 0.811774
1.465537 1.369098
1.084217 0.755680
1.477351 1.287475
2.526532 2.933866
3.099639 4.089210
1.263365 1.651939
1.262318 0.877063
1.120816 1.148618
1.016694 0.548197
1.071722 0.413258
1.223414 0.634227
1.480837 1.572936
1.746731 2.213269
1.323700 1.032464
1.089459 0.828457
1.039957 0.692882
1.055586 0.814194
0.966749 0.520991
2.163607 2.039898
1.935303 1.040550
3.702042 1.435072
5.111608 2.288216
1.885265 1.453970
1.445427 0.896760
1.252328 0.816282
1.113999 0.878834
1.074760 1.079324
1.294368 1.295530
1.042005 0.737694
1.056582 0.644891
1.026532 0.640814
1.020852 0.650592
1.012458 1.169403
0.985892 0.824199
0.898355 0.878753
1.001348 1.023221
1.376811 0.901614
1.927527 0.885846
2.208365 1.377198
1.509187 1.176860
1.854718 1.263652
2.786674 1.017557
1.601988 0.905396
1.213473 1.279963
1.206064 1.549825
1.209745 1.307188
1.134895 0.985154
1.126750 1.161222
1.618284 1.407344
1.381717 1.871333
0.960083 0.993340
0.923374 1.099127
1.076601 1.498059
0.861283 0.889759
1.685023 1.119371
0.984396 1.569622
1.008656 1.220945
0.935544 1.927363
0.887078 0.745461
0.923702 0.535698
1.032586 1.419837
0.972189 0.793166
1.206167 0.998792
1.148767 1.018442
1.034019 0.851624
1.394456 1.555393
1.021506 0.845073
1.161232 0.562765
0.901294 0.886829
1.128802 0.703095
0.992664 0.677478
0.918500 0.909987
0.968094 0.767856
1.791830 2.235374
1.346546 1.930253
1.218712 1.463065
0.882858 0.760623
0.897150 0.677027
0.979179 0.849217
1.347806 0.880013
1.256340 0.313995
1.181286 0.511942
1.334980 0.983476
1.050356 1.101742
1.035804 1.263180
1.423532 1.285731
1.181772 0.985288
1.121074 1.190347
0.987801 0.737466
1.073695 1.275946
1.326264 1.133134
1.243740 1.229055
1.048938 1.021585
0.966092 0.674505
0.974448 0.769900
1.018912 0.928424
1.085514 0.846927
1.084788 0.634785
1.132671 1.120993
1.127329 0.723794
1.105031 1.127957
1.039044 0.868861
1.083516 0.816145
0.972766 0.361262
1.078239 1.476187
1.344226 0.915790
1.577960 0.958556
1.306675 0.729910
1.073009 0.911131
1.041664 0.797007
1.156472 1.539406
1.044544 0.843607
1.049518 0.988376
1.060599 0.665891
1.048939 0.865801
1.033202 0.769788
0.983887 1.064605
0.900186 0.421704
0.893874 0.647006
1.491876 0.669018
1.486288 0.635844
1.285837 0.784721
1.463838 1.750767
1.265258 0.994739
1.099652 1.036133
1.278170 0.972430
1.062498 0.906210
1.294175 0.968540
1.152493 1.361638
1.094396 0.989718
1.162505 0.809108
1.108327 0.979119
1.147280 0.825815
1.104689 0.904843
0.901930 0.470309
1.032749 0.687991
0.859061 0.691195
0.880842 0.836069
0.869414 0.555674
0.896072 0.877162
1.320187 1.192546
1.017456 0.980396
1.145096 2.165879
0.752838 0.585491
0.827167 1.161722
0.802403 0.621032
0.816854 0.769554
0.929037 1.030771
1.108056 1.404704
0.944487 0.840071
0.943790 1.346678
0.973794 0.940813
1.121764 1.573141
0.864632 0.988157
0.891302 0.729236
0.960821 1.417218
0.881826 0.739207
0.961125 1.096621
1.112954 2.416216
0.958705 0.803976
0.865877 0.803678
0.728233 0.399492
0.759795 0.755784
0.950883 1.044575
0.963623 1.254036
1.204107 1.194308
1.022386 1.377115
1.097688 1.297901
0.966285 1.044764
0.994776 1.065990
1.153009 0.941456
0.951478 0.506321
0.815010 0.622412
0.893811 0.884838
1.017176 0.761170
0.914790 1.024406
0.901305 0.951400
0.850548 0.870269
0.957626 1.106499
1.026799 1.079028
1.030199 0.943019
1.054480 1.104849
1.116820 0.968549
1.073334 0.885720
1.030050 0.713273
0.964259 1.120924
0.995252 0.912730
1.122521 0.703694
0.952376 0.890798
1.070077 0.646048
0.900382 0.987598
0.956111 0.919408
0.927974 1.127199
1.038332 1.406663
1.015981 1.041017
1.065339 0.800205
1.104635 1.337386
0.999333 1.093701
0.995994 1.508931
0.937553 1.014379
0.884582 0.752444
0.815679 0.529923
0.930654 0.777331
0.849377 0.775510
1.107062 0.683328
1.037067 0.942460
1.317458 0.694891
1.079119 0.908300
0.961402 0.758314
1.091703 1.518045
0.987893 0.880503
1.101104 1.480950
1.172852 1.335071
1.618710 1.914911
1.122638 0.956273
1.257003 1.028498
1.302276 1.431598
1.428078 1.949040
1.118885 1.067597
0.995823 0.892076
0.944667 0.980387
0.834218 0.715515
0.814571 0.521970
0.952750 1.139403
0.788188 0.802066
0.852803 0.576600
0.754027 0.511390
0.790365 0.712388
0.737280 0.965706
0.681266 0.488508
0.778619 0.969271
0.842110 1.277536
0.838874 1.345669
0.838135 1.356525
0.784225 1.262565
0.931725 1.156206
1.045197 2.031068
0.996144 1.166710
1.030061 1.549671
0.999667 0.678952
0.844855 0.490722
0.747402 0.730444
0.757774 0.602093
0.727491 0.550655
0.815242 0.676342
0.837843 0.870585
0.888910 1.060279
0.930330 1.235449
0.913347 1.055443
0.956413 1.230917
1.063069 0.937039
0.986024 1.152354
0.991366 0.740684
0.941511 0.828347
0.990414 0.750680
0.942886 0.673528
0.981247 0.967154
0.881489 0.573097
0.915430 0.514944
0.798542 0.515848
0.751492 0.757159
0.780917 0.615485
0.780539 0.820331
0.857826 0.799925
0.889561 0.916987
1.044699 0.968639
1.039479 0.870903
1.134176 1.009040
1.144811 1.234431
0.997439 1.461605
1.030771 1.105634
1.015215 0.851429
1.024776 1.283271
0.915621 0.682742
0.899518 0.728986
0.905292 0.711262
0.808954 0.878839
0.862293 0.920412
0.924213 1.233907
0.936863 0.866817
0.911492 0.916043
1.157727 1.428942
1.106009 1.187143
1.115011 0.743009
1.139982 0.973102
1.113589 1.416428
1.169030 1.885721
0.965905 0.987970
0.902648 1.242185
0.986346 1.566585
1.165986 1.324967
1.018943 0.825925
0.929112 0.789859
0.908287 0.571692
0.974273 0.976421
1.023616 0.872003
1.000934 0.877634
1.051437 0.893568
1.019431 1.028186
1.290719 1.169951
1.106114 0.539840
1.138350 1.079926
0.987911 1.214344
1.002676 1.307787
0.975284 1.051133
0.834524 1.011266
0.936849 1.387154
0.858894 0.872900
0.832155 0.963414
0.816137 0.636218
0.865412 0.625952
0.752794 0.727988
0.861066 1.150734
0.893534 1.175216
0.957130 1.834836
0.791243 0.817354
0.781237 1.117465
0.973294 1.414552
0.791446 1.789965
0.976546 1.577495
1.065704 1.084090
1.055290 0.813324
1.025043 1.015217
1.049914 1.422374
0.954347 0.842086
1.014990 1.479166
0.970792 0.616440
0.956718 0.614430
0.811436 0.732048
0.899001 0.660987
0.824308 0.875012
0.852262 0.698192
0.778649 0.751160
0.799663 0.972398
0.796428 0.965868
0.814018 1.067458
1.006154 1.440857
0.970693 1.622376
1.067807 0.830256
1.084642 0.633421
1.108778 0.884207
1.005597 1.138873
1.010753 0.755803
0.975946 1.023549
1.088751 0.834742
1.033501 0.940069
1.003377 0.727721
0.893773 0.843605
0.881326 0.616074
0.786680 0.767128
0.832877 0.893692
0.859954 0.911958
0.893770 1.140065
0.926318 1.145171
0.984890 0.886793
1.165287 1.134683
1.218714 1.085904
1.447874 1.205629
1.048723 1.159562
1.009334 1.079116
1.169418 1.029670
1.037567 0.509678
0.995251 0.793377
0.967933 0.607280
0.904058 0.758503
0.936202 0.705020
0.865487 0.630818
0.915239 0.522335
0.987901 0.911155
1.109387 0.831717
1.054557 1.001226
1.173394 1.115612
1.213328 1.038424
1.124480 1.128021
1.198493 1.364347
1.116132 1.123657
0.987076 1.236200
1.039326 1.001899
0.978407 1.170122
1.086421 0.749635
1.131328 1.386256
1.254841 1.575417
1.225811 1.767395
1.071381 0.712751
0.933296 0.531567
1.002424 0.546227
0.903544 0.481098
0.885741 0.676747
1.031962 1.248224
1.130270 1.069174
1.128467 1.322470
1.204678 0.562722
1.078186 1.111153
1.339045 1.151079
1.257950 1.067844
0.946347 1.251977
1.133278 0.835373
0.979635 1.052726
0.920134 0.700985
0.980068 1.131836
0.984354 0.745078
0.834301 0.741522
0.839052 0.884646
0.902543 1.111078
0.961627 1.558546
0.980877 1.881915
1.024957 1.896154
0.830543 1.663520
0.893038 1.417096
1.053323 0.823842
1.146124 1.322437
1.082445 1.255384
1.003745 0.991098
1.005150 1.062103
1.035016 0.443105
0.978986 0.676529
0.965421 0.889408
0.993839 0.868544
1.184597 1.062796
0.893776 1.040805
0.815261 0.757105
0.799264 1.244514
0.910749 1.213038
0.817727 1.060059
0.893226 1.023052
1.017992 1.194359
1.008678 0.942145
1.081907 1.527012
1.154112 0.761326
1.092915 0.721380
1.074129 0.957479
1.093995 0.840842
1.063882 0.413181
1.043958 0.555876
0.953874 0.692179
0.969730 0.788741
0.846183 0.709831
0.777587 0.971533
0.818984 0.904284
0.827847 0.888185
0.939884 1.119911
1.046964 1.018409
1.097443 0.789274
1.107871 0.780005
1.340892 0.691487
1.158585 1.486285
1.250399 1.283127
1.110285 0.957323
1.060652 0.523611
1.154251 0.720254
1.150769 0.559629
1.056976 0.556871
1.083463 0.579395
0.991159 0.532014
1.004554 0.675210
0.897287 1.180762
0.859644 0.918902
0.952883 0.639942
0.892740 0.709046
0.908803 0.794805
0.929066 0.950837
1.247843 0.791561
1.231897 1.012707
1.039190 0.852904
1.130922 0.929662
1.139995 0.993008
1.157728 0.833483
1.235078 0.901572
1.128838 0.723410
1.168257 1.046643
1.026358 0.544934
0.902668 0.748700
0.989228 0.750117
0.921336 1.297569
0.923077 0.942668
0.993979 0.655622
0.967164 1.025557
1.115953 1.507906
1.119749 1.076461
1.111342 1.038929
1.107044 1.447862
1.146158 1.130627
1.051141 1.130383
1.065932 1.255056
0.968859 1.046739
0.994031 0.922861
1.067171 0.688311
1.098234 0.974041
1.006854 0.906231
1.022684 0.776466
1.045353 0.887827
1.147888 1.689183
0.914358 1.125195
1.037027 1.517460
0.951056 0.771880
1.057620 1.674226
1.139721 1.443099
1.019383 2.195656
1.127748 1.072350
1.218291 1.089534
1.198928 0.937666
1.161487 0.814377
1.124382 1.203178
1.163393 0.660650
1.103088 0.911781
1.060193 0.954534
0.879134 1.340918
0.836147 1.032001
0.910055 1.383887
1.107137 2.054914
1.078895 1.304155
1.036998 1.009408
1.173580 0.940847
1.169633 0.683820
1.187433 1.009207
1.446775 1.066849
1.332806 1.268648
1.379040 1.053116
1.106534 0.767494
1.118688 0.920282
1.143147 0.770011
1.212721 0.441902
1.157914 0.714093
1.265172 1.040054
1.733831 1.095462
0.932561 1.060718
1.127545 0.934837
1.081287 0.908972
0.804695 0.819698
0.932299 0.988201
0.859439 1.143374
1.272232 1.195511
1.695955 0.887970
1.023672 1.713537
2.065294 1.835361
1.054089 1.094376
1.134680 0.476830
1.167033 1.356199
1.144518 0.675625
1.154523 0.641138
1.168078 0.790169
1.146818 0.586305
1.103342 0.652190
1.097966 0.633599
1.146679 1.012142
1.045859 1.379446
0.892648 0.888706
0.961142 0.511374
0.959487 0.995324
1.058285 0.877365
1.171731 0.652334
1.402094 1.299334
1.594545 1.436795
1.151755 0.819786
1.161522 0.844327
1.170265 0.868632
1.157901 0.789864
1.193808 1.024274
1.123692 0.610979
0.929767 1.066476
0.968284 1.239266
0.976980 0.506603
0.911236 0.933559
1.004284 1.121785
0.924842 1.637429
1.003994 1.345800
1.154191 0.940907
0.829681 0.989191
0.985815 0.742644
1.108032 1.789328
1.087454 0.904430
1.048196 1.054201
1.211267 0.781853
1.108176 0.752053
1.021282 0.836846
1.069003 0.978921
1.021841 1.341638
1.021729 1.321387
1.094940 1.334607
1.047249 1.361656
0.952187 0.903448
1.115117 0.722262
1.142371 0.969193
1.224909 1.071496
1.326997 0.951937
1.042609 0.872025
1.114460 1.332873
1.391672 1.203444
1.501120 1.362996
1.262907 1.724812
1.080047 0.823340
0.907872 0.593127
0.929844 1.060359
0.896798 0.840057
0.961384 1.521020
0.990518 1.066595
1.076381 1.751171
0.931203 0.960688
2.221659 1.904837
1.741816 1.399947
1.532812 0.954632
1.119722 0.878780
1.605088 1.125334
1.520891 0.724800
1.168466 0.891069
1.180646 0.724599
1.270020 0.526798
1.496576 0.714950
1.044981 0.471749
1.036164 0.789253
1.066248 0.942033
2.437264 2.094516
1.180223 1.295954
1.480072 1.706244
0.876569 0.892763
1.574485 1.157788
1.159046 1.419741
1.725034 1.814727
2.896229 2.644268
1.337423 0.790619
1.212193 0.453506
1.249950 0.500463
1.197816 0.588804
1.287210 0.394989
1.191532 0.557071
1.144729 0.698044
1.212312 1.749355
1.021129 0.619410
0.928772 1.180863
0.989106 0.888665
1.406382 1.211856
1.189435 1.192346
1.094610 1.165050
0.989291 0.705418
0.952184 0.661622
2.052240 1.549216
1.014518 0.624729
1.148740 0.571292
1.182084 0.740470
1.198093 1.161207
1.091524 1.327997
0.968135 0.315105
0.994417 0.635885
0.954559 1.180694
0.947361 0.660561
0.941416 0.708444
0.958496 1.074781
0.962180 0.793484
1.095191 0.828870
0.983460 0.660759
1.099732 1.070039
1.217169 0.842177
1.036016 0.603095
0.936582 0.560283
1.022717 1.024861
1.192794 1.592400
1.230725 2.267028
1.084558 1.492026
1.118700 1.436436
1.034727 1.014229
0.962775 1.093812
1.045951 0.708048
1.065719 0.686386
1.120944 0.834149
1.080863 1.061991
1.264906 0.715906
1.741119 1.754353
1.038663 0.810680
1.169949 0.843855
1.120322 1.282065
1.378955 0.846459
1.157151 1.580679
1.133913 1.456581
1.122394 1.548754
1.065124 0.529006
1.005925 0.905481
1.105585 0.899326
1.031264 0.967762
1.113184 0.976057
1.112788 0.614096
1.314941 1.136158
1.283598 1.399835
1.538168 1.171001
1.166995 0.839842
1.506042 1.014423
1.478946 1.120000
1.171642 1.052065
1.318812 1.773541
1.086785 0.796742
1.130808 1.209805
1.074338 0.615709
1.121311 0.719546
1.213409 0.828544
1.085745 0.800576
0.987853 0.728572
0.951703 0.777783
1.016352 1.332662
1.154661 0.953641
1.703886 1.102173
4.013978 3.850765
3.161346 2.964634
1.216356 0.928533
1.307805 0.754556
1.202260 0.630859
1.342975 0.846046
1.158737 0.723676
1.150980 1.435378
1.058427 0.678247
1.381361 2.655364
1.022494 0.650636
1.111883 1.243128
0.957250 0.926611
0.912434 0.745975
0.951560 0.823896
0.951522 0.475732
0.911519 0.435662
0.993775 0.944085
1.348627 1.385005
1.352798 0.903176
1.128826 0.469673
1.136217 0.816846
1.123563 0.652542
1.155179 0.560583
1.186266 1.703459
1.017030 0.558612
1.028408 0.680593
1.026348 0.697968
0.915627 0.824785
0.889759 0.640162
0.872144 0.927797
0.916602 0.765374
0.914107 0.857507
1.204498 0.800438
0.975032 0.598258
1.133108 1.056470
1.106083 1.161704
1.152996 0.877652
1.120892 0.680447
1.225376 1.413146
1.154644 1.901506
1.126390 0.652358
1.280457 1.486598
1.158276 1.010795
1.366390 0.855671
0.849896 1.193068
1.228887 0.934855
1.741535 0.937802
1.041835 0.730121
1.084393 0.640824
1.068247 0.693676
1.029036 0.891183
1.116515 0.925803
1.387516 1.236051
1.236276 0.942764
1.555933 1.343152
1.152954 0.801110
1.129505 1.201559
1.095687 1.259583
1.127187 0.572811
1.128688 0.506811
1.098547 1.333965
1.066471 1.019793
1.165083 1.036718
1.024898 1.108523
0.976927 1.086355
1.174264 0.810475
1.199117 1.058261
1.473578 0.987077
1.359652 1.387442
1.551079 1.463184
1.837813 1.661599
1.179196 0.936483
1.367606 1.399764
1.069857 0.597602
1.120741 1.068340
1.191588 1.417973
1.173813 0.613641
1.238766 0.988153
1.169004 0.849232
0.995268 1.130666
1.058120 0.718690
1.175559 1.036099
1.344412 0.862414
1.910172 1.822249
4.853141 4.424914
1.178301 1.083921
1.068534 0.742162
1.047945 0.727402
1.177941 0.891548
1.134967 1.047520
1.166220 0.979159
1.201748 1.991294
1.232780 1.427102
1.154906 0.675723
1.164159 1.110501
1.176667 1.547306
0.997928 0.664987
1.003907 0.462687
0.997434 0.711117
1.005573 0.585601
1.176447 0.949938
1.079349 0.557447
1.178718 1.358094
1.072359 0.697030
1.164182 1.292661
1.118053 0.437325
1.061039 0.568505
1.012667 1.000469
1.017462 1.762022
1.001233 0.654327
1.171435 1.821392
1.003023 1.622393
1.114783 0.976786
0.919569 1.147486
0.959804 0.537109
0.959317 1.002062
0.900070 0.564912
0.821972 0.799614
1.138079 1.054043
0.978119 0.688217
1.050766 1.029403
1.034517 0.940280
1.098489 0.851117
1.229300 1.022235
1.129161 0.881112
1.236873 0.916624
1.155049 0.939346
1.230114 1.344931
1.089542 0.819773
1.248135 0.590625
1.405873 0.880667
1.011992 0.766201
1.115269 0.640239
1.000097 0.883168
1.047424 0.699754
1.002388 1.212236
1.208634 1.004118
1.069689 1.193707
0.996921 1.867797
1.144809 1.824422
1.224515 1.418104
1.096474 0.912301
1.117454 0.769149
1.053791 0.762151
1.082165 1.260991
1.241392 0.911234
1.045071 0.737954
1.248635 1.446291
1.058802 1.283977
0.976100 1.363505
0.968723 1.332927
1.136485 0.541961
1.041400 1.000554
1.130022 1.331704
1.186314 1.802194
1.255452 1.184704
1.143661 1.190047
1.075865 0.957905
1.176704 1.440418
1.147098 1.267329
1.121542 0.752644
1.039761 0.840531
1.055955 1.439142
1.001446 0.753463
1.031451 1.061931
1.012077 1.241280
1.043679 0.749462
0.950123 0.987039
0.915344 0.651767
0.967737 0.611653
1.108261 0.595883
3.295872 3.247643
1.281759 1.199704
1.059645 0.480678
1.169038 0.525791
1.009638 0.681500
1.022810 0.722620
1.151890 0.788205
1.130824 0.977123
1.188681 1.086567
1.221940 1.744340
1.070183 1.217137
1.206909 1.357136
1.235630 0.906012
1.128473 0.867750
0.996844 0.529626
1.160515 1.349720
1.060653 1.161795
0.889519 0.713465
1.624949 2.077175
0.930858 0.874493
1.132322 0.812723
1.013496 0.931403
1.188449 0.462137
1.044750 0.893306
1.095068 0.876772
1.247643 1.174801
1.634384 1.689840
1.043798 1.037324
1.092501 0.885419
1.054975 0.671974
1.006779 0.915907
0.860708 1.019557
0.942399 0.949561
0.875996 0.754157
0.885469 0.803023
0.900284 1.008338
1.007031 0.677901
1.071922 1.182209
1.106890 1.890940
1.165697 2.025565
0.966058 0.744468
1.235148 1.870797
1.150802 0.896410
1.166265 0.933225
0.957793 0.823419
0.956449 0.672182
1.054986 0.877553
1.025892 1.776489
0.852220 0.636558
1.117582 1.517760
0.950197 1.428618
0.947718 1.357913
1.732128 1.974694
1.199321 1.593136
1.086574 1.248087
0.988177 0.817520
1.093262 1.640812
1.009572 0.893302
1.138258 1.161886
1.024589 0.934976
1.024104 0.672799
1.054562 0.846183
0.975252 0.935778
0.955262 0.567287
0.818190 0.932304
0.963074 1.233704
0.995732 0.960094
0.958518 1.073827
1.033397 1.051594
0.955837 0.942083
0.811297 0.913187
1.369224 2.315496
1.166029 1.705159
1.012344 0.859410
1.105082 0.778634
1.271782 0.501630
1.290522 0.571630
1.177101 0.696799
1.121023 0.759793
1.139646 0.739220
1.226843 0.726657
1.323133 0.918802
1.139918 0.902956
1.115205 1.350116
1.039952 0.741797
1.022891 1.231039
0.903624 1.123290
1.008499 1.212543
0.943823 1.303725
0.961323 1.303246
0.961542 0.927591
1.050313 0.854399
1.470689 1.242023
1.206648 0.419832
1.520318 1.063675
1.917055 1.189806
1.349645 0.880514
1.151472 0.524010
1.703109 1.070867
1.112945 0.740812
1.170574 1.220324
1.082526 0.873560
1.063451 1.567361
0.999685 1.760719
1.026445 0.618782
1.415089 1.754963
0.991514 1.688206
0.910386 1.181393
0.918997 0.514198
0.933653 1.064765
0.978869 0.666751
1.000598 1.196756
1.351016 0.956101
1.638118 0.814386
1.201186 0.766754
1.519012 1.123169
1.773245 0.920468
1.946346 1.843367
1.371455 1.440378
1.152214 0.735649
1.096853 1.410198
1.096995 0.892904
0.910599 1.047200
0.952638 1.189301
0.891633 1.256346
0.904369 0.727350
0.920022 0.884364
0.964403 1.033990
0.962782 0.678768
1.135210 0.917627
0.912405 1.200472
1.044833 0.626651
1.064438 1.062284
1.329296 1.880800
3.049307 2.404632
1.661493 0.974590
1.477467 1.335106
2.629618 1.121485
3.324185 1.977432
2.291378 1.468649
1.555037 0.973376
1.221656 0.591844
1.193876 1.327940
1.075294 0.905921
0.880616 0.924366
0.859725 0.613468
0.857620 0.847394
1.187333 0.689829
0.937931 1.107150
1.080445 1.707356
1.224795 1.659974
0.994861 0.956229
3.531783 1.986847
3.425775 2.222463
1.972521 1.106616
1.822498 0.858449
2.046909 1.161636
1.658066 0.777363
1.485807 0.866261
1.089212 0.743304
1.261922 0.548599
0.858765 0.899007
0.888204 0.787127
0.829195 0.975674
1.134679 1.297595
0.862674 0.888857
1.035374 0.700826
1.179623 1.113044
1.734328 1.357363
1.261679 0.684612
2.370304 0.575488
1.465498 0.732510
2.350593 0.795015
2.061401 0.893710
1.505506 0.779826
1.466298 1.176484
1.266895 0.675787
1.145566 0.715692
1.115014 0.380981
1.063095 0.906361
1.075002 0.533066
1.018242 0.626073
0.986965 0.931462
0.964456 0.430763
1.140295 0.515412
1.413105 0.743988
1.219573 0.992287
1.372550 0.867702
1.377668 0.720481
1.431063 0.918457
1.281787 0.668946
1.600222 1.406760
1.265836 0.732953
1.514309 0.927493
1.165602 0.897450
1.352388 1.430686
1.207626 1.126557
1.093920 0.953700
1.026848 1.456581
1.062250 1.249190
1.041388 1.371293
1.171588 1.073124
1.064129 0.674757
1.233807 0.758686
1.320732 0.650366
1.039784 0.725097
0.991698 0.467964
1.081426 0.509245
1.571048 1.516770
1.348747 0.649245
1.247436 0.602325
1.327408 1.130797
1.064019 0.733047
1.233981 1.267457
0.923105 1.238023
1.094612 1.291504
1.007914 0.981353
1.029553 1.146354
1.100368 1.034687
1.169515 1.323544
0.883054 1.071327
0.808767 1.011588
0.878243 0.911882
1.160301 0.473411
1.040797 0.676380
1.968200 0.868128
2.342644 1.389173
2.928619 2.005755
3.672964 2.006470
4.540984 3.090392
3.066040 3.455252
2.196859 2.033214
1.274840 0.656575
1.039914 1.145778
1.016903 0.897856
0.916721 0.750683
0.866634 0.578752
0.922897 0.953572
0.971420 0.574058
0.825210 0.735648
1.533826 1.428050
0.915829 0.535595
2.158854 1.064269
2.778050 0.906893
2.643478 1.557075
2.083829 1.224810
2.281659 1.183394
1.572563 1.272738
1.624239 1.800401
1.874835 1.311596
1.388120 0.800552
1.076190 0.498917
0.996604 0.982520
1.005747 0.744515
1.151608 1.236236
1.074359 1.034476
1.054962 0.807108
1.003777 0.815651
2.041601 2.272081
1.090438 0.913104
1.539978 0.904184
1.849434 0.867270
1.446071 0.606921
1.757716 1.418866
1.536172 0.854524
1.475032 1.172196
1.194116 0.216026
1.044349 0.762620
1.103604 1.256478
1.064047 1.061728
1.167823 1.144084
1.534358 1.086798
1.471936 0.978728
0.856878 0.594474
1.068431 0.454211
1.081808 0.756115
1.568222 0.501361
1.588862 0.759373
1.590055 0.925450
1.275483 1.100737
1.301127 1.183371
1.122406 1.150493
1.001901 0.414855
1.003217 0.688441
0.977478 0.647210
1.058632 0.880664
1.208687 0.999793
0.962072 0.858116
0.862186 0.588232
0.911873 0.592780
1.244997 0.626493
1.294090 0.410661
1.293444 0.654030
1.402283 0.925295
1.152517 0.874169
1.164445 0.856541
1.281520 0.903823
0.983673 0.474987
0.984431 1.269350
0.999219 1.202425
1.068155 1.041355
1.001515 1.144198
1.027845 0.887027
1.089589 0.802870
0.983027 1.143100
1.388675 0.473030
1.308859 0.961742
1.367141 0.743583
1.539430 1.191534
1.642418 1.093794
1.896483 2.007654
1.148803 0.434662
1.032856 0.767475
1.027255 0.841848
0.875385 0.625027
1.017081 0.806776
0.928131 1.240423
0.935432 1.069347
0.918393 0.705394
1.015010 0.661391
1.184779 0.843789
0.985190 0.485824
1.538164 1.047307
2.178992 2.303866
1.896974 1.716820
1.110367 0.665798
1.019892 0.694649
0.991411 0.843875
1.004147 1.229012
1.014224 1.082593
1.256696 1.080748
1.124865 1.573811
3.788081 2.777924
1.221541 1.208698
1.175407 1.369221
1.143918 0.508276
1.268797 0.662756
1.209382 0.650595
1.714294 1.918190
1.192974 0.816024
1.251720 1.306455
1.088267 1.048988
1.271316 1.214646
1.199615 1.350733
0.974015 0.946153
1.057794 0.765429
1.149803 1.066765
1.044859 0.894912
1.183799 1.162529
1.080497 1.070103
2.076844 1.666990
0.971693 0.844197
0.900679 0.952157
0.920119 0.801992
1.022462 0.658006
1.095886 0.992473
1.148181 0.935293
1.229539 0.959459
1.123747 0.827087
1.140025 0.382353
1.116977 1.050651
1.041084 0.822811
1.039166 0.986333
0.991726 0.995079
1.081870 1.151878
1.007176 0.747501
1.061647 0.879852
0.974269 1.457653
0.860535 1.306393
0.954172 1.257373
0.981586 0.673890
0.936742 1.207192
0.897617 0.989578
1.300215 0.800395
1.193247 1.111958
1.249335 1.509484
1.104046 1.201030
1.052901 1.082783
1.091824 0.898212
0.997188 1.235189
1.055343 0.854921
1.026837 1.249386
0.950000 0.532864
0.987171 0.950388
1.025260 0.663185
1.045163 1.551001
0.858823 1.535940
0.874071 1.226249
0.878727 1.213451
0.932475 1.144387
0.925418 1.306799
1.142436 0.626683
1.272056 0.668011
1.341133 0.582217
1.116859 0.880504
1.115477 1.086662
1.101959 0.637590
0.975035 0.916350
0.998780 0.861334
0.941619 1.284465
1.140620 0.985737
1.325876 1.856128
1.477360 1.826028
1.513003 2.506400
1.156744 1.633385
1.010168 0.897552
0.931635 0.424383
1.306135 0.660321
1.242447 0.625411
1.512297 0.865197
1.790752 1.103267
1.140288 0.573680
1.087950 0.995815
1.026386 0.719549
0.984176 0.661650
0.963528 0.602572
1.187025 1.490118
1.066854 0.983112
1.045939 1.368385
1.218528 1.398283
4.747490 3.508690
0.971998 1.591141
1.122968 1.022197
1.293715 1.436693
1.139244 0.627404
0.892214 0.605159
1.248680 0.468737
1.438660 0.947694
1.004009 0.689750
0.951889 0.271319
1.041571 0.846472
1.079949 0.876275
1.763121 1.340269
1.399207 0.824025
1.914943 1.637180
0.931451 1.097714
1.194119 1.416789
1.352918 1.609448
0.912065 0.724528
0.931370 1.052221
1.130334 0.579534
1.299816 0.562676
1.307543 1.381795
1.091655 0.935591
1.433238 1.311827
0.921212 0.772998
0.927839 1.074362
1.600965 1.530752
1.131354 1.052133
1.037028 1.108883
1.023650 0.817573
1.181678 1.505325
1.327487 1.498574
0.912730 0.851352
1.063576 1.030837
1.598037 1.381971
1.362751 1.016204
1.346163 1.076919
1.753988 1.509213
1.399394 1.463322
0.916050 0.960839
0.896802 0.898993
1.052212 1.264843
0.994560 0.960001
1.017058 0.864328
1.115753 1.141241
0.998595 1.293346
1.097957 1.208498
1.275961 1.482939
1.042129 1.451707
1.398294 2.004339
1.020189 1.275332
1.102107 0.594503
1.179173 1.033715
1.342694 0.847541
1.289825 0.899996
1.254466 0.593290
1.140404 0.995068
1.143649 0.956861
0.975363 1.029254
0.948520 0.999760
0.942886 0.851041
0.965107 0.992758
0.967303 0.624584
1.544145 1.730687
1.398420 2.689674
0.931854 1.264595
1.723729 2.007471
0.988643 1.162995
0.804991 1.018946
1.099339 1.104983
1.237866 0.968211
1.305857 1.032686
1.325845 0.677601
1.192514 0.783478
1.395815 0.852973
1.281682 0.661730
1.286729 0.753284
1.014496 0.714215
0.992729 0.698285
1.133462 0.994869
0.953961 0.554592
1.302116 1.339068
1.250395 1.568783
1.780233 1.723628
1.319073 1.296039
3.642011 2.217013
1.935674 1.673935
1.577727 1.408943
1.588315 1.955788
1.946462 1.293007
1.244782 0.590235
1.741851 0.929803
1.829327 0.802342
1.148089 0.708387
1.028791 0.945303
1.070541 0.514999
1.088801 0.617755
1.105256 0.618769
2.776713 2.295446
1.765623 2.129182
1.664382 1.760936
1.271972 1.197524
1.085233 0.980947
1.441917 1.141682
1.483327 0.990711
1.787938 0.959603
1.722568 0.720194
1.737546 0.904066
1.249044 1.393021
1.054595 0.359635
0.940735 0.707153
1.639244 1.400543
1.425303 1.320470
1.020105 0.967678
1.818962 2.009104
1.467007 2.031310
1.468680 2.308685
1.336967 1.875335
1.416592 2.055152
1.377485 1.162864
1.478598 1.408341
1.612380 2.072349
1.827576 1.625341
1.399343 1.999798
1.052693 1.107511
1.256748 1.249718
1.695398 1.090068
1.819908 1.130152
1.444334 1.708420
1.633614 1.358301
2.077774 1.648352
1.225516 1.294773
1.141195 0.913444
1.067825 1.127258
1.270729 2.016756
1.091212 1.200833
1.312097 1.678765
1.137984 1.684799
1.127338 1.802349
1.184302 1.721252
0.930903 0.587437
0.997399 0.949515
0.813386 0.654902
1.408540 1.151746
1.413154 0.644861
1.348816 1.172889
1.347680 0.659640
1.284254 0.955984
1.659018 1.203168
1.632912 1.442154
1.106869 1.061450
1.321722 1.520645
1.074625 0.757986
1.060395 0.909908
1.021699 1.063408
1.341866 2.930797
1.029293 1.255384
0.935860 1.054046
1.035685 0.723243
1.532791 1.342882
1.188502 1.064033
1.346821 1.080665
1.378388 1.099322
1.193098 1.121160
0.990268 0.807401
1.069998 1.048359
1.283805 1.509726
1.770653 1.919110
2.251020 2.696211
2.760599 1.953055
1.146392 1.179115
1.015163 1.253812
1.096593 1.238239
1.108214 0.756532
1.555299 1.670569
1.631697 1.899033
3.000116 2.716457
3.657892 3.131499
2.140826 1.802319
1.368727 1.210635
1.514732 0.935023
2.975169 1.208345
1.187363 0.773653
1.079615 0.935918
1.241408 0.655847
0.928873 0.790868
0.993703 1.205404
1.074881 1.417040
2.245674 1.233155
1.849109 1.565395
1.525315 2.053602
1.694459 1.905239
1.011960 0.767453
1.280840 1.516942
0.932026 0.702417
5.652540 3.183944
1.793158 1.274855
2.776515 1.200612
4.577382 2.973035
2.302277 1.277119
2.645907 1.667567
1.404706 0.912037
1.227488 0.908674
1.308082 1.002002
1.135407 0.943041
1.540701 1.710230
1.279562 1.272526
1.306034 1.347967
1.497601 1.826299
1.090907 2.046333
1.007715 0.958837
1.123847 0.915382
1.041211 0.779627
1.293940 1.256954
2.124872 1.159752
1.774680 1.092960
1.653750 1.148437
1.521443 1.024685
1.170173 1.031533
1.139723 0.681107
1.058543 0.860784
1.151490 0.828387
1.148848 1.690781
1.173715 1.219757
1.033936 1.383297
1.200819 1.117641
1.073408 1.449078
1.077646 1.663916
1.062570 2.050609
1.003944 1.086279
1.018578 1.381107
1.769318 1.269248
1.696789 1.464577
3.271208 1.758238
1.868474 1.029724
1.879611 1.020467
1.722867 1.399526
1.298915 1.301433
1.091838 0.881340
1.157468 1.022362
1.258528 1.227385
1.246938 0.945081
1.325963 1.298591
1.273496 1.408193
1.436336 2.388810
1.111157 1.308080
1.052126 1.007211
1.009265 0.754209
0.986178 1.572431
1.762466 1.036453
1.844280 1.323612
2.064924 0.973791
1.770188 1.711357
1.225132 0.750847
1.819513 1.361111
1.090054 0.663986
1.039363 0.863872
1.186185 1.170483
1.390398 1.092628
1.163762 0.730482
1.733390 1.265002
1.390484 1.122241
0.928525 0.786590
0.968296 0.737770
0.946756 1.238270
1.966905 2.154461
2.052259 1.810242
3.220752 2.215144
1.627728 0.847709
1.513884 1.065718
1.216473 0.704622
1.145735 0.610013
1.069277 1.020312
1.014631 0.582583
1.159402 1.485430
1.072771 1.054657
1.485822 1.299695
1.183614 0.980044
0.994710 0.696962
1.001463 0.821670
1.011724 0.715618
5.083039 1.986706
3.306835 2.211380
3.182372 2.558064
5.576956 4.476502
3.203140 1.738940
1.468705 1.166990
1.797161 1.281698
1.474720 1.107764
1.200010 0.605316
1.051528 1.177863
0.975817 0.827766
1.220496 1.212539
1.047319 1.154962
1.165328 1.224627
0.933150 0.921080
0.879208 0.708409
0.829845 0.826240
0.882302 0.722312
2.766778 1.330072
2.587611 1.614111
2.806101 1.686962
1.592700 1.561615
1.162846 1.147764
1.186000 0.782861
1.146037 1.053916
1.070995 1.169512
0.982315 1.015383
1.038716 1.206743
0.977989 0.961529
0.972253 1.448686
0.967470 0.634730
1.042777 1.114726
1.012741 1.432094
0.822163 1.151191
0.852801 0.595436
2.109928 0.952443
2.197587 1.423972
1.442066 0.842346
5.826600 3.004635
2.794940 1.383324
3.458019 1.835820
1.992183 0.965082
1.364554 0.712090
1.257160 0.573847
1.158370 0.982405
1.111420 1.177186
1.257607 1.274614
1.134221 1.167342
1.223098 1.138714
0.905658 1.408771
0.996540 1.042466
0.916722 1.010962
1.747654 0.635298
1.589379 0.997682
2.592210 1.055225
1.546186 0.878657
2.298496 1.455143
1.914824 1.454805
1.652815 1.003118
1.243783 0.718769
1.158881 0.806241
1.090803 0.837740
1.101455 0.677549
1.203691 1.204466
1.318235 0.868896
1.035440 0.985981
0.953306 1.386355
0.922746 0.883177
2.353942 1.336866
1.658908 1.121870
2.296606 1.619221
1.676989 1.025418
1.296535 1.140754
1.186225 0.786961
1.077172 0.771868
1.204434 1.578949
1.103333 0.903592
1.124063 1.398999
1.470428 2.195954
1.129355 1.745283
0.903266 1.245556
1.021584 1.433557
0.951594 0.507754
0.966329 0.984066
0.914685 0.731251
0.795276 0.726073
0.818942 0.548846
9.721628 4.096074
4.473542 2.361883
5.780499 4.053590
3.050500 2.783738
1.627779 1.233618
1.201297 1.054331
1.305369 1.473056
1.158454 0.810700
1.316197 1.470577
1.058669 1.521776
0.992291 0.843383
0.989968 0.698797
1.034357 1.019522
1.100747 1.238605
0.956576 0.758324
0.896624 0.763642
0.834962 0.725300
0.860494 0.659101
0.881006 1.269301
2.930753 1.859415
1.977459 1.401367
5.191015 2.541646
1.773017 1.664095
3.591920 2.450749
1.729819 1.251761
1.508273 1.246314
1.342261 0.868158
1.114339 1.113903
1.258134 1.212827
1.085214 0.931825
1.054192 1.421410
0.924942 0.917966
0.908308 0.851997
0.893073 0.765372
0.889076 0.909276
0.867366 0.815356
0.877337 0.801500
1.353308 0.637475
1.486364 0.566875
1.692757 1.398884
1.934803 0.705421
1.927629 0.760084
2.208978 2.047351
1.379548 0.709365
1.319528 0.838459
1.199182 0.868301
1.204596 0.479318
1.133286 0.484595
1.195106 0.767234
1.135876 0.779947
1.071459 1.083627
1.247376 0.997510
1.182004 1.627159
0.962185 1.351460
1.159266 1.538378
0.916555 1.337640
1.522850 0.877760
1.685333 1.133094
1.856758 1.414688
1.692671 1.011379
2.436616 1.176248
1.822400 0.986962
1.146937 1.003659
1.766372 0.762069
1.154323 0.939731
1.061340 1.117029
1.060767 1.299149
1.114472 0.848518
1.063220 0.872942
1.017198 0.894055
0.942482 0.825300
1.154286 1.419735
1.003793 1.413370
0.949206 0.661616
2.004181 1.336790
1.743279 1.215001
1.708594 1.054410
1.359460 1.026882
1.285466 0.777295
1.173378 0.967827
1.081680 0.678029
1.019028 0.837267
1.084031 2.201282
1.076823 2.039127
0.985197 1.293680
0.916075 0.927248
0.867284 0.565710
0.835260 0.778731
0.824343 0.846354
3.739897 2.199268
2.908489 2.053282
3.476410 2.831798
2.204414 1.480558
1.956909 1.504185
1.587628 1.010099
2.006991 1.540430
1.899328 1.879443
1.293838 0.554959
1.565186 1.421796
1.148344 1.365621
1.205531 2.214462
0.952496 1.048396
0.927373 1.349121
0.886888 0.883255
0.896471 0.791904
0.866393 0.593884
0.850109 0.776871
0.812770 1.065059
0.823339 0.620287
2.293017 2.160789
2.231440 2.113732
2.078517 1.883499
3.504412 2.641941
1.677064 1.822150
1.502164 1.144145
1.486991 1.174097
1.124561 1.364655
1.084398 1.559748
0.962311 0.822635
0.935039 0.857301
0.831477 0.614035
0.843369 0.687519
0.873316 0.815821
1.435221 1.804163
1.359168 1.688150
1.449406 1.401699
1.444841 1.075076
1.746982 0.957095
1.227503 0.728835
1.253337 0.837838
1.402108 0.665048
1.193049 0.600362
1.222255 0.791778
1.208716 0.862086
1.087820 0.583830
1.113355 0.548467
1.036562 0.559828
0.988220 0.867094
0.959462 1.004398
0.919058 0.574122
0.910798 0.631473
0.895260 0.781077
0.874926 0.583133
1.272557 1.185590
1.598838 1.201357
1.482107 1.048906
1.477701 1.194142
1.774292 1.332864
1.890881 1.192929
1.713840 1.381826
1.717645 1.033009
1.941605 1.457304
1.566227 1.066186
1.409950 0.773375
1.121511 1.028228
1.073216 0.912067
1.016096 0.557545
0.917203 0.615338
0.893697 1.205663
0.892539 0.777015
0.888811 1.125289
0.875645 0.843247
2.100455 1.652376
1.897000 1.608540
2.312197 1.983952
2.084872 1.935619
1.848630 1.610471
2.042693 1.703372
1.590025 1.243421
1.541882 1.189665
1.126318 1.031001
1.037406 1.161421
0.986186 1.546988
0.876521 0.738043
0.930464 0.919383
0.840369 1.030247
0.872648 0.526834
0.889307 1.145031
0.813408 0.779430
0.827996 0.604950
0.806766 0.877582
1.950788 1.561354
2.023694 1.423658
2.297971 1.470058
3.474316 4.997954
3.257867 4.048947
1.421594 1.037839
2.048905 1.881339
1.263945 2.222265
1.339574 2.573072
1.044528 1.166341
1.064803 1.489292
0.811471 0.958452
0.768713 0.981927
0.802233 0.618268
0.799757 0.489137
0.795755 0.636290
0.753950 0.674133
1.630035 1.756866
1.904702 2.186340
2.066331 1.916813
3.854134 5.069666
3.288605 3.987984
2.052580 1.640388
2.441068 2.436176
1.557356 1.309142
1.816539 1.679301
1.777833 1.342348
0.967036 1.659066
1.009206 0.730102
0.836134 0.927221
0.745943 0.593928
0.739031 0.519577
0.800525 0.560338
0.805871 0.806537
6.002674 3.412765
1.227508 1.368253
1.432222 1.233345
1.087253 0.798119
1.413900 1.503729
1.493476 1.371801
1.374843 0.868287
1.360616 1.323593
1.181712 0.767906
1.039397 0.695611
0.947833 0.993204
0.930908 1.185581
0.888920 0.797450
0.899468 0.623230
0.890425 0.391377
0.913092 0.666793
1.459830 1.568698
2.674651 2.957910
2.042709 2.175603
1.268830 0.979414
1.363413 1.172399
1.603288 1.281915
1.125531 0.397315
1.199347 1.152976
1.020238 0.936888
1.025134 0.887110
0.961321 1.226249
0.970096 0.861879
3.127113 2.416959
3.254402 2.726484
3.826100 4.026192
3.124808 4.069832
2.892889 3.361129
1.723027 1.433253
1.845452 1.817568
1.911538 2.078469
1.280974 0.940652
1.155803 1.099351
1.285452 2.242961
1.068385 1.285939
0.872103 0.720584
1.066236 1.064680
0.847553 0.915821
0.911260 1.685041
0.946774 1.200603
0.874689 1.064308
0.876433 0.734011
0.775253 0.652485
4.657138 6.655286
2.731517 2.180978
1.743861 1.613277
6.393675 9.583399
6.490846 10.537439
12.166194 19.278992
3.067521 3.788119
3.368913 4.504324
3.449527 4.209840
1.924615 1.907356
0.985948 1.109819
1.058756 1.455362
1.003150 1.179528
0.819254 0.652516
0.847361 0.689320
0.740049 0.998197
0.768198 0.429993
0.801773 0.945270
1.685906 2.031097
3.482278 4.817713
3.394238 4.785131
2.260396 1.908850
1.111037 0.551131
2.027854 1.981360
0.930519 0.427163
1.112034 0.801538
1.062589 0.844622
0.889353 0.552841
0.710641 0.925406
0.693418 0.484885
0.690701 0.702639
0.695413 0.535929
0.654444 0.499302
0.776495 0.813557
1.282228 0.979123
1.227063 1.026571
1.033848 0.863618
1.227464 1.011917
1.170541 0.842245
1.084306 1.693885
1.586185 1.791574
1.240725 0.785423
1.231183 0.794695
1.420405 1.338606
1.269673 1.057874
1.416685 1.023726
1.376982 1.737684
1.284170 0.922648
1.160343 1.067723
0.849700 0.620529
0.808797 0.733528
1.050391 1.717942
1.006499 0.561668
1.919170 1.511552
1.236871 1.262598
1.191206 0.775704
1.727822 2.273441
1.440684 1.026294
1.479560 1.307175
1.644993 1.256420
1.134956 0.862588
1.347237 1.271518
1.010729 0.930720
1.206931 0.859252
0.889345 1.015796
0.989246 0.887078
1.040567 1.596195
0.885387 0.985183
0.976393 1.007630
3.606725 3.015859
2.023831 2.209358
2.283057 2.671108
2.095616 2.585750
1.699873 1.424278
5.006281 7.531843
2.895834 3.995753
2.319973 2.800915
1.859252 2.105669
1.539335 1.982561
1.526719 1.689803
1.201270 0.900255
1.328758 0.964921
1.160945 0.936343
0.753111 0.930016
0.975105 1.072846
0.847297 1.143971
0.785960 1.049444
4.646380 5.469985
6.972353 9.072442
2.669115 3.160535
11.614967 18.178334
7.280738 10.548252
23.169514 37.567076
9.099922 14.741426
2.129728 2.808597
1.431625 1.511179
1.224997 1.179642
1.426843 2.020488
1.266888 1.497404
1.739620 3.761358
1.041693 0.859137
0.824468 0.796424
0.810901 0.832220
0.920050 1.114437
0.799599 0.679029
0.680121 0.504411
0.728027 0.559338
0.679164 0.639019
0.682943 1.340354
2.092086 2.341956
2.126227 2.542938
10.345132 16.613972
5.707902 8.271408
1.966104 2.583782
0.926327 0.938268
1.001564 0.896045
0.836523 0.468238
0.783141 0.977113
1.014286 0.978713
0.790267 0.915093
0.634399 0.687800
0.644037 0.600035
0.702638 0.534863
1.098987 0.980788
1.415555 1.386563
1.261249 1.458840
1.139275 0.881692
1.273120 1.027744
1.079462 0.522768
0.914334 0.707906
1.121038 0.961824
1.113433 0.759320
1.585524 1.718222
1.140391 0.889098
1.071274 0.996509
1.017850 0.686782
1.010984 0.854576
1.092257 1.242267
1.224283 1.040000
1.366768 1.305622
1.509464 1.669173
1.788448 2.226087
1.626870 1.523445
1.147725 1.002923
1.384270 1.120571
1.213857 0.896293
1.273409 1.065418
1.630547 2.198480
1.449699 1.228423
1.463101 1.086578
2.454304 2.330664
1.085880 0.856328
1.147827 0.740428
1.094259 1.060642
0.940902 1.230131
1.324920 1.835216
1.231037 1.453446
2.095873 2.328298
2.669671 3.319631
1.183310 0.999170
1.495082 1.456867
1.952437 2.407895
1.728678 2.088050
1.385507 2.069120
1.712034 1.432644
3.201655 2.677381
2.600542 2.336498
1.121906 1.089251
1.155176 1.349977
0.957461 1.059741
0.928493 1.003609
3.685067 4.438754
3.674257 4.974579
8.940952 13.349817
8.114598 12.259072
15.734472 26.023145
6.775789 10.367579
3.134677 4.454802
3.771561 5.457094
1.901623 2.233636
1.469581 1.366553
1.501217 1.820873
1.288949 1.131471
1.036875 1.082705
1.316387 1.485472
1.559976 1.010319
2.150171 1.759576
1.103835 0.868446
0.788600 0.728484
0.711033 0.749773
0.793602 0.586330
0.773449 1.416668
3.011394 3.719658
3.054563 4.498863
4.341746 6.211642
4.439213 6.579850
3.980810 5.516733
2.164154 2.606003
1.580958 1.628565
1.206247 0.784211
1.405175 1.502483
1.056790 0.754611
1.033925 0.916080
1.183437 0.779492
0.758689 0.696265
0.704200 0.832527
0.725101 0.605366
0.758747 0.969658
1.223589 1.134607
1.103962 1.008118
1.412276 1.248481
1.174181 0.879977
1.166662 0.904479
1.075117 0.842085
0.987315 0.531474
1.246258 1.190243
1.109076 1.750100
1.493519 1.982931
1.148531 1.818530
1.230021 1.891149
1.256425 1.849044
2.074292 2.146541
1.765574 1.458557
1.277852 1.208953
1.135159 1.507720
1.124521 0.951405
1.085073 0.709672
1.129036 0.668545
0.976356 1.170927
1.484287 1.722777
1.208928 1.032917
1.124792 0.813589
1.269910 1.197408
1.266059 0.895001
1.128706 1.151185
1.818088 1.918662
1.841763 2.490781
1.533547 1.585875
2.138799 1.927494
0.977310 0.689384
0.983116 0.566060
1.218263 1.198996
2.006143 2.438570
3.415539 4.715037
4.889866 6.986133
1.472854 1.465032
1.418410 1.287527
1.212478 0.965926
2.422362 3.136180
1.471120 1.450871
1.295194 0.773514
1.243436 1.263859
1.683752 1.953023
1.128355 0.936082
1.341748 1.182144
1.185357 1.064653
1.205094 0.940277
1.059969 0.782113
1.068711 0.750017
0.855623 0.812853
1.330138 1.264489
2.411709 2.911828
1.860703 2.163189
1.567462 1.686682
1.274596 1.329821
1.219039 1.229816
0.986160 0.726285
1.061708 1.074840
0.975897 0.975237
0.950124 0.795064
0.854350 0.588587
0.956000 0.794996
0.854396 0.877413
2.129383 2.971018
3.904797 5.290649
3.378497 4.994428
1.813980 2.170082
1.716050 1.933815
1.244955 1.228585
1.189783 1.197827
0.890954 1.177932
0.984324 1.365477
0.996061 0.922749
1.012467 0.837467
1.064229 0.672504
0.961477 1.045293
0.911461 0.742958
0.989249 0.878240
1.211918 1.064313
1.173611 0.734756
1.185024 0.984280
1.122479 0.797423
1.053507 0.831963
1.123223 0.466551
1.037298 0.874249
1.145106 0.808458
1.046284 0.623099
0.992550 0.822648
1.201388 1.435359
0.997343 0.660785
1.027081 1.005426
1.100765 2.049098
1.219254 1.780036
1.115297 0.587105
1.221193 1.358902
1.072903 1.142438
1.313330 1.031784
1.478643 1.353324
1.387889 1.289171
1.229859 0.803844
1.341346 1.136308
1.290276 1.059616
1.105065 0.633805
1.106286 0.613230
0.980653 0.373988
1.174707 0.660150
1.365385 1.177314
0.987697 0.615686
1.018062 0.896856
0.962236 0.731287
0.989324 1.143395
1.289605 1.977143
1.237801 1.059095
0.927749 0.662639
0.885798 0.887569
1.132903 1.172241
1.763248 1.877373
1.472920 1.306998
1.944487 2.028468
2.190300 2.539019
1.159405 0.862421
1.151255 0.762044
1.508110 1.456388
1.210214 1.050940
1.008924 0.723547
1.146346 0.857225
0.973469 0.834104
1.050269 0.748567
0.872307 0.675725
0.898918 0.785146
0.921189 0.867526
0.835248 0.510065
1.405187 1.865973
1.178824 0.857559
1.000358 0.646548
1.492923 1.468178
1.618153 1.760834
1.936275 2.104061
1.405046 1.432661
1.540752 1.501795
1.066731 0.683723
0.965601 0.627618
1.286208 1.870287
1.137098 1.151853
0.970397 0.815135
0.916215 0.661716
0.978541 0.933954
0.961622 0.679584
0.971290 1.539765
0.869473 0.562014
0.774977 0.872889
0.789001 0.857107
1.335187 1.201279
1.408552 1.749497
2.490049 3.148965
1.823712 1.788138
1.782092 1.964881
1.045844 0.767793
0.907169 0.541237
1.006705 0.652896
1.069427 1.208290
0.959205 1.321741
0.969324 1.527411
1.122500 1.518217
0.933946 0.962036
1.000645 1.150608
0.957244 1.574549
0.986640 1.226815
0.879720 0.900647
0.954394 1.012517
0.667008 0.738542
3.406912 4.222991
1.187944 0.915359
1.237404 0.671830
1.192229 0.710222
1.163043 0.665651
1.165634 0.582751
1.121250 0.723226
0.997319 0.658276
0.871329 0.706362
0.993610 0.439987
0.871989 0.732207
0.902562 0.297403
0.913922 0.837393
0.983546 1.418111
1.011960 0.827877
1.059023 1.097101
1.014175 1.001595
0.915533 0.722689
1.172265 1.174844
0.939863 0.864189
1.286963 1.449435
1.317689 0.986710
1.114318 0.889745
1.137341 0.699157
1.075139 0.817227
0.996183 0.695646
0.857906 0.485785
1.020799 0.237670
0.921748 0.421583
0.894193 0.493509
0.832739 0.512373
0.870243 0.940393
0.851946 0.870043
0.930338 0.712252
0.866760 0.893934
0.899251 1.095608
0.817385 0.684662
1.164723 1.318662
1.252989 1.156040
1.386176 1.189238
1.392228 1.592518
1.512243 1.523405
0.953338 0.559670
0.974598 0.538534
0.856559 0.565644
0.998977 0.714294
0.833572 0.513866
0.862161 0.663706
0.938338 0.713029
0.943282 0.448499
0.877938 0.476603
0.790085 0.604115
0.749549 0.643907
1.187883 0.860884
1.346429 1.144732
1.491549 1.515969
1.547017 1.574287
1.233224 1.052072
0.885041 0.465238
1.104127 1.147766
0.913358 0.503971
0.831919 0.462217
0.847570 0.595964
0.813233 0.786604
0.891770 0.766735
0.865806 1.097018
0.798992 0.601633
0.791334 0.616702
1.173182 0.609611
1.244412 1.321694
1.509077 1.600260
1.461896 1.355644
1.140207 0.824989
0.903915 0.956825
0.933487 0.784940
0.886759 1.000245
0.958723 1.105343
1.033415 1.729245
0.830696 0.411269
0.822084 0.829045
0.805390 1.015272
0.786098 0.993280
1.121101 0.690606
1.186144 0.727611
0.923597 1.063294
1.018222 0.738316
0.992200 0.610586
0.980313 0.563188
0.981347 0.397783
0.850741 0.631836
0.848219 0.993394
0.835382 0.779713
0.907531 0.547421
1.049611 1.188699
0.968575 1.283523
1.121263 1.588488
0.908709 1.075065
1.026364 1.590708
0.816533 0.337751
1.210593 0.896266
1.265447 1.000550
1.138721 1.390888
1.208549 1.074126
1.006944 0.681867
1.058260 0.961001
0.805416 0.695558
0.844659 1.084785
0.851358 0.641816
0.815547 0.503139
0.958850 0.724856
0.906866 0.294320
0.960757 1.109707
0.899819 0.660721
0.784134 0.737306
0.861108 0.879396
1.400523 1.148858
1.304825 1.138954
1.250375 1.243142
1.204130 1.425218
1.290514 1.865477
1.101044 1.147743
1.067171 0.975101
0.861112 1.055802
0.968795 0.840890
0.826663 0.434010
0.801133 0.473249
0.827725 0.448429
0.864081 0.520834
0.831146 0.536440
0.860000 0.661131
0.781071 0.568574
0.752917 0.763113
1.211297 0.731302
1.353850 0.721340
1.368877 1.396994
1.372688 1.292202
1.309367 1.019029
1.171616 0.898992
1.166923 0.993635
1.051669 0.633817
0.977176 0.864872
0.830314 0.462916
0.853227 0.625387
0.847284 0.612218
0.838201 0.599541
0.828281 0.985324
0.866226 0.880349
0.832627 0.650145
0.772731 0.371395
0.751001 0.963095
0.748528 0.566828
1.101562 0.777455
1.244555 1.164752
1.400403 1.560608
1.205077 1.103970
1.081101 1.170402
1.110454 0.796065
0.885948 0.674013
0.894161 0.809170
0.965313 1.088514
0.869479 0.586596
0.917218 1.318560
0.867535 0.856451
0.828750 0.629971
0.819736 0.544839
0.805997 0.691076
0.777441 0.587609
0.796422 0.488688
0.765575 0.989605
1.118181 0.925905
1.096175 0.963963
1.076973 0.910649
1.115393 0.846626
1.174274 1.054553
0.974185 0.799036
1.012433 0.626332
0.973544 0.770063
0.933835 0.583373
0.977201 0.573932
0.970402 0.826997
0.817644 0.727423
0.917214 0.829817
0.905783 0.600097
0.949803 0.889702
0.955168 1.081738
0.789181 0.753474
1.005881 1.595691
0.901971 1.041370
0.875179 0.921705
0.875189 0.714328
0.951920 0.649431
1.193941 0.848821
1.171821 0.797002
1.109879 0.757219
1.042194 0.797902
1.079968 0.579685
0.969233 0.433926
0.924736 0.661004
0.913698 0.652698
0.803784 0.668679
0.797613 0.679741
0.832677 0.734022
0.872500 0.607118
0.813153 0.402476
0.898804 0.960673
0.771742 0.529029
0.768478 0.876478
1.341663 0.934237
1.332962 0.867806
1.156986 0.812895
1.083418 0.532543
1.159213 0.648767
1.063176 0.897106
0.971258 0.402837
0.916362 0.678074
0.785150 0.477811
0.805808 0.638045
0.801228 0.895108
0.794178 0.440587
0.839220 0.481612
0.832434 0.463735
0.801985 0.630767
0.802901 0.661125
0.809853 0.438946
1.260284 1.148834
1.188423 1.149752
1.025525 0.673004
1.125675 0.779447
0.851582 0.515559
0.883769 0.469011
0.854256 0.948882
0.851604 0.431835
0.803320 0.549639
0.814788 0.773570
0.784369 0.584633
0.751041 0.569841
0.762537 0.475848
1.288510 0.914176
1.170655 0.796486
1.218466 1.298963
1.358300 1.322386
1.255024 0.929605
1.463002 1.555779
1.133529 1.020470
1.244333 1.036770
0.956527 0.733023
0.913826 0.811466
0.936029 0.882095
0.908690 1.106905
0.856402 0.628312
0.828133 0.479359
0.818274 0.856953
0.811581 0.743993
0.786075 1.071249
0.815770 1.383799
1.520398 0.727769
1.079332 0.816433
1.071202 0.962739
1.328314 0.681747
1.422689 0.836697
1.464983 1.111261
1.456280 0.935499
1.251995 0.550443
1.028582 0.639998
1.002803 0.769906
0.958314 0.407937
0.877806 0.763693
0.920973 0.720181
0.770963 0.722200
0.871449 0.864890
0.869551 0.735690
1.054906 0.850568
0.832741 0.551720
0.959143 0.694710
1.231423 0.849345
1.179353 0.847862
1.119020 0.552141
1.487061 0.903169
1.213507 0.799917
1.094753 0.691881
1.037964 0.221094
0.973458 0.462811
0.966435 0.513159
0.782149 0.460511
0.748181 0.638464
0.768462 0.923851
0.806544 0.881711
0.777917 0.684839
0.783776 0.478802
0.778701 1.177875
1.156174 0.565155
1.145437 0.859884
1.331270 0.735052
0.989775 0.431716
1.047757 0.505355
0.920337 0.489197
0.873492 0.579112
0.819730 0.699690
0.898118 0.800574
0.798710 0.998715
0.804703 0.902390
0.754861 0.646132
0.828433 0.782110
0.812712 0.868767
0.881446 0.670481
0.807737 0.673931
1.260494 0.905220
1.415532 0.765751
1.438459 1.128938
1.403123 1.360633
1.140915 0.731947
1.200012 0.525427
1.177478 1.357373
1.023010 0.592521
0.965776 0.486539
0.902052 0.604639
0.846997 0.594781
0.844617 0.504923
0.806729 0.489557
0.850486 0.901297
0.834108 1.102977
0.807123 0.697680
0.863420 0.445876
1.286099 1.090124
1.662560 0.914677
1.270348 0.985582
1.221852 1.102120
1.261984 0.994357
1.345925 1.535227
1.147371 0.872445
1.084706 1.074139
0.934783 0.706662
0.925083 0.489238
0.896750 0.542377
0.893927 0.565360
0.947132 1.431459
0.923328 1.277441
0.859207 0.789123
0.791169 1.031189
0.841458 0.782904
1.182138 0.891034
1.935012 1.168456
2.302792 1.502664
1.694379 1.032581
2.689893 1.915092
1.752918 1.462761
1.132600 0.685723
0.913498 1.109689
1.010607 0.655316
0.866977 0.759703
0.804661 0.749449
0.928070 0.578568
0.817460 1.083916
0.796853 0.678386
0.916913 1.266488
0.824788 1.018294
0.852021 0.947080
0.868908 0.827480
0.852478 0.619859
0.983226 1.374859
1.381558 1.076119
1.835256 2.088731
1.625253 2.103829
2.044631 1.895767
2.719496 2.419115
2.480565 1.852600
1.589985 0.678796
1.286974 0.514728
1.158609 0.443279
1.063862 0.518620
0.886539 0.714009
0.799564 1.133211
0.772818 0.901316
0.812912 0.741772
0.821293 0.485017
0.782947 0.458551
0.774576 0.657833
0.733439 0.969396
0.908573 0.823966
0.800543 0.347986
0.819320 0.994241
1.521907 0.995268
1.315314 0.466581
1.517064 0.973672
1.363159 0.580087
1.380164 0.735960
1.205606 0.427219
1.116285 0.596808
1.043832 0.340878
0.971047 0.742013
0.880999 0.927260
0.936845 0.633503
0.924146 1.072904
0.854949 0.650076
0.892822 0.558826
1.283533 1.079595
1.272174 0.617816
1.503684 0.837331
1.440225 0.630227
1.283946 0.832524
1.402312 0.881718
1.160570 0.395584
0.877082 1.132988
0.913377 0.725232
0.918447 1.127570
0.901422 1.711190
0.872227 1.091002
1.017279 0.832649
0.937276 0.608265
1.106554 0.388894
0.903111 0.445269
0.980061 0.751891
0.937794 0.632427
1.394524 0.941272
2.340311 3.103161
1.785149 1.582088
1.375951 2.481395
1.689363 1.443462
1.185642 1.059997
1.178184 1.680668
0.923318 0.718328
0.986595 0.547650
0.970014 0.876612
1.078229 0.589702
0.810583 1.232257
0.764997 0.900256
0.770479 0.406747
0.764571 0.688963
0.761568 1.058700
0.726234 1.053823
0.709861 0.961033
0.686621 0.858339
0.703013 0.447851
0.954998 1.099136
0.968436 1.002156
1.517114 0.597545
2.722962 3.044180
3.483089 4.411978
6.065930 9.698081
5.179598 7.634164
2.840440 4.399726
1.822699 2.668101
0.797181 0.846451
0.772785 0.552722
0.809709 0.434668
0.783732 0.448775
0.795936 0.641146
0.830224 1.011644
0.845259 0.724941
0.900645 0.552839
1.961316 2.161192
2.106858 3.517501
1.556238 1.649410
0.991037 0.397741
0.882085 0.958125
1.163676 1.014695
0.918817 0.542807
0.814899 0.878505
0.807263 0.581888
0.843978 0.777539
0.787096 0.443486
0.846697 0.574617
0.843180 0.494345
0.869644 0.631840
0.887300 1.030318
0.872493 0.951762
0.910288 0.573634
1.057430 1.100410
1.133611 0.706403
1.320342 1.690112
1.332064 1.249327
1.580761 1.776288
1.034622 0.716105
1.208626 0.881384
1.258190 0.576910
1.113169 0.902279
0.914652 0.630057
0.834517 0.628464
0.904100 0.587653
0.897932 0.909041
0.882343 0.980697
0.807346 0.952161
0.962962 1.029266
0.988042 0.759527
1.041284 0.661550
1.200153 1.151306
1.106237 1.269468
1.051653 1.018816
1.088118 0.512528
1.312318 0.976071
0.989538 0.898693
1.072179 1.038645
2.442493 2.220586
1.200220 0.615060
0.990270 1.569071
1.013319 1.020643
0.911234 1.021711
0.995685 1.377295
1.245916 1.666375
1.531007 2.511354
1.057860 0.506788
1.244327 1.586530
1.046038 0.861782
1.333526 1.458170
1.031180 0.694997
1.281693 1.215263
0.899617 1.272572
0.943257 1.043164
0.839904 0.964629
0.842260 0.648827
0.801967 0.695115
0.797793 0.993833
0.748136 0.522220
0.731295 0.978164
0.789811 0.835342
0.824070 1.106557
1.442793 0.903150
1.152904 1.235216
1.697935 1.096100
1.885833 1.501115
1.652557 1.111645
1.634244 0.868260
1.460645 0.676925
1.462881 1.405780
0.836650 0.920840
0.820889 0.481546
0.809361 0.583605
0.796278 0.613771
0.884276 0.504101
0.824754 0.670698
0.757449 0.488177
0.787831 0.532643
0.876393 0.846773
0.877674 0.718324
1.018305 1.392883
1.321754 0.900965
0.941584 0.881399
1.684860 1.642917
1.303802 1.313995
1.322228 1.850719
1.456430 2.215275
1.270509 1.308787
0.881464 0.814918
0.960354 1.038256
0.858131 0.857363
0.938936 0.685725
0.893287 0.859004
0.893285 0.513530
0.861219 0.718674
0.838070 0.817237
0.908631 0.826002
0.950094 1.246841
0.929120 0.682625
0.906276 0.879369
1.573536 1.461663
1.521936 1.302579
1.305873 1.141315
1.093070 0.570010
1.303417 1.187169
1.533752 1.239865
1.205873 0.853447
0.886849 0.683936
0.909939 1.115686
0.921784 0.792929
0.996795 0.889902
0.871165 1.016166
0.897863 0.913092
0.834174 0.621182
0.859577 0.579428
0.917414 0.818575
0.918230 0.727726
1.045640 0.707767
1.196955 1.178946
1.156729 1.075198
1.195256 1.626453
1.029581 0.696141
0.970926 1.116191
1.059675 0.821635
1.607032 1.550162
1.011347 0.529780
1.363305 0.957787
2.016101 1.577161
1.384749 1.110108
1.435992 1.617701
1.055317 0.535330
0.992723 0.722069
1.020950 0.922836
0.946875 0.843278
1.060815 1.187452
1.145676 1.154776
1.285016 1.469802
1.218476 1.268330
1.647510 2.569062
1.034048 0.896326
1.084255 1.115304
0.879012 1.040190
1.090070 1.782664
0.895768 0.795306
0.742157 0.749308
0.776612 0.837599
0.847684 0.433986
0.927191 0.988945
1.012524 1.281268
0.893899 1.143458
1.156284 1.567156
1.400371 1.348830
1.282734 1.253663
1.800773 1.428119
2.033617 1.033474
1.456203 0.539621
1.593237 0.993257
1.371059 1.603196
0.906174 0.683680
0.913156 1.064314
0.896264 1.002194
0.890363 0.955630
0.885267 0.721037
0.810570 1.033340
0.890782 0.753707
0.857704 0.415843
0.898681 1.126403
0.988965 1.263333
0.915873 1.289750
1.007629 0.890006
1.182345 0.983991
1.515224 1.588166
1.216129 1.121874
1.316312 1.241028
1.342200 1.332720
1.060268 1.272715
0.925784 0.921590
0.977043 0.737552
0.912922 0.732341
0.903614 0.932638
0.841865 1.063603
0.863010 1.018772
0.887646 0.901804
0.952259 1.054273
0.884562 0.901714
1.134798 0.993430
1.220138 1.149999
1.063963 1.069285
1.257442 1.498082
1.156925 1.180538
1.297618 1.236008
1.192108 1.852676
0.956496 0.750234
1.106422 0.768784
1.263586 1.291351
1.057861 0.664925
0.976244 0.972705
0.974937 0.614680
0.944634 0.619723
0.914966 1.075692
0.948268 0.709774
0.859620 1.194354
0.898577 0.792658
0.971964 0.696834
1.043845 0.946539
1.306547 0.812918
1.161500 1.263920
1.461055 1.026221
1.665894 2.552975
2.138444 2.124719
1.174603 0.727425
1.665494 1.192810
1.690156 1.508035
1.475174 1.078586
1.430022 1.998730
1.327239 1.427010
1.175861 1.289825
0.917212 0.891733
1.013746 0.837768
1.265018 2.107750
1.197137 1.168973
1.559587 2.281328
1.495726 1.474093
1.819477 2.396436
1.820182 2.188201
1.014229 0.846014
1.483716 1.707417
0.903738 1.188603
0.940917 0.868685
0.990117 0.936578
0.878775 0.961827
0.874229 0.640662
0.955272 1.194402
0.854640 0.938261
0.945920 1.130528
1.002474 1.056358
1.151967 1.572598
1.105617 1.117121
1.180536 0.942328
1.545449 1.488621
1.594899 0.957844
1.891122 1.458485
1.571342 1.873208
1.615767 1.315616
1.495209 1.525383
0.914638 0.586362
0.882480 1.184383
0.898365 0.917773
0.909977 0.733505
0.991245 1.471144
0.954796 0.697189
0.895115 0.471415
0.946090 0.680663
1.003661 0.679590
0.995794 0.559951
1.530237 1.583573
1.128615 1.501677
2.628892 3.166720
2.639670 2.267201
1.950422 1.774589
1.590745 1.566726
1.333811 1.608270
1.491960 1.680928
1.093992 1.424700
1.016405 1.360513
0.872319 0.904541
0.912917 0.913312
0.907326 0.347147
0.889200 0.681642
0.910584 1.323859
0.829548 0.715507
1.002160 1.201393
1.540083 1.169816
1.472860 1.605444
1.697102 2.141954
1.463981 1.633670
1.726491 1.879117
2.332796 2.869831
0.965808 0.429980
1.078269 0.609513
1.069874 1.001362
0.916228 0.657411
0.827721 1.141814
0.967610 0.566510
0.893651 0.705427
0.886803 1.295955
0.849863 0.744178
1.017205 1.092901
0.955153 0.930221
1.279269 0.857256
1.110163 0.468587
1.320977 1.287929
1.472132 1.276317
1.375838 1.481417
1.409738 1.685190
1.697037 1.897426
2.694004 2.460569
1.048594 0.748350
1.263888 0.834363
0.994898 0.742145
0.956164 0.659563
0.956808 0.976458
1.001089 0.962866
1.094646 1.222996
1.134454 1.339175
1.003317 0.731449
0.950095 0.564659
0.992562 1.467681
1.381405 1.219203
1.136312 1.049806
1.429176 1.984125
1.550551 1.530196
1.349879 1.373880
1.273324 1.429489
0.981152 0.957278
1.015470 0.986579
1.281745 0.864533
0.952926 1.128350
0.888550 0.298355
0.934240 0.793193
1.034707 0.812444
1.165814 0.922459
0.914460 1.425744
1.013009 0.624252
0.933548 0.818491
0.993568 1.004009
1.188635 0.727348
1.095418 0.776716
1.725997 1.814308
2.648935 2.892503
1.817173 1.753081
2.898208 2.430206
1.613127 1.569821
1.629032 1.649225
1.773258 1.041557
1.523592 1.268616
0.862229 0.952198
0.913512 0.387115
1.006959 0.919300
0.983799 0.688053
0.922961 0.674068
0.842490 0.924982
0.960950 1.125764
0.990947 0.934168
1.070011 0.863363
1.425592 0.650207
1.564477 1.307281
1.708443 0.995850
1.408828 1.723347
2.059224 2.345382
1.484480 1.366716
3.513370 4.296171
0.944198 0.419803
0.945570 0.604207
1.002875 0.782036
0.944854 0.604241
0.806143 0.672083
0.844182 0.950542
1.079369 1.203053
1.104216 0.803821
1.048283 1.211442
1.018691 0.986003
1.005164 0.854119
1.251463 1.469777
1.656363 2.440681
1.855643 3.016880
3.177749 5.538494
2.600085 3.500804
0.961929 0.776823
1.023491 0.985400
0.909667 0.506140
0.849395 0.650486
0.841321 0.737807
0.882737 1.358833
0.894490 0.460923
1.133154 1.266537
1.266643 0.900950
1.116256 0.581084
1.457083 0.902316
1.341927 1.562683
2.060405 2.416140
2.237368 2.875785
1.115504 0.743770
1.816944 2.039862
0.955367 0.597979
0.963164 0.502894
1.019674 0.704704
1.038733 1.105364
1.077568 1.252711
1.026588 1.185866
0.936762 0.773097
1.615385 1.446433
0.994147 0.679027
1.793564 1.227166
1.753529 0.796346
1.354820 1.147134
1.116714 0.659443
1.375821 1.081956
1.381635 1.305305
1.616086 1.551339
0.956552 0.675806
0.946014 1.005893
0.871122 0.987450
0.873052 0.771134
0.936195 0.783140
1.053584 0.640658
1.027279 0.752421
1.049798 0.517069
0.785656 0.680431
1.046395 1.126426
0.882142 0.730818
1.177772 1.161213
1.114637 1.060521
1.310767 1.242076
1.267751 0.839665
1.918890 1.297426
1.634666 0.688614
2.076633 1.845464
3.394347 2.300680
1.739167 0.991840
1.037045 0.721719
0.984883 0.527236
0.910072 0.653442
1.037906 0.510317
1.022480 0.544765
0.952511 0.782200
1.118012 1.319936
1.178806 1.311575
1.639969 1.638398
1.465238 1.173637
1.879028 1.764232
2.083268 1.413976
1.972491 1.541787
1.854112 1.531518
1.732016 1.516399
1.767250 1.489541
0.997820 0.460151
1.159424 1.195141
1.236826 1.156394
1.512398 0.978857
0.979303 0.532651
0.932191 0.811472
0.933644 0.507730
1.053643 1.088385
1.128305 0.563479
1.074779 0.999282
1.104135 1.189624
1.049255 0.902940
1.080948 0.578713
1.301283 0.990733
1.558000 1.597406
1.554930 1.764645
6.310182 10.383180
3.652891 5.170352
4.724808 6.572838
1.754189 0.956036
1.162785 1.004819
1.070315 0.700550
1.141297 0.975914
1.144094 0.984937
1.385790 1.233990
3.249373 2.870640
1.428564 0.865999
2.469409 2.573412
1.419689 1.404038
5.564161 9.358273
2.544199 4.248988
1.205413 0.943236
1.336917 0.694862
1.536983 1.228831
1.139092 1.018620
0.978920 0.611078
1.131899 0.740098
1.189198 0.905263
1.401327 1.131981
3.934669 3.926795
1.663907 1.040960
2.256842 1.831181
1.056617 1.034379
2.456386 2.687307
1.237360 1.429136
1.169875 0.828041
1.152774 0.847967
0.904729 0.639572
1.335176 0.722528
1.012722 0.571545
0.972459 0.743641
0.991689 0.610575
0.918537 0.924575
0.948634 1.062372
0.997104 1.062641
0.997939 0.709118
1.120641 1.618510
1.013037 1.109470
1.264584 1.778319
1.070702 0.939566
1.317619 0.819834
1.415589 0.727084
1.703366 1.068967
2.202291 0.968942
4.152239 1.934919
2.879010 1.381500
2.427939 1.261793
1.848151 1.510789
0.886223 0.587216
0.984208 0.919057
2.099533 1.638395
1.638199 0.960857
1.548294 0.626395
1.042148 0.925510
0.944357 0.541056
1.072991 0.743876
0.999928 0.893305
1.261473 1.295013
1.089158 1.111198
1.448014 1.549186
1.370520 1.375752
2.177572 2.318398
2.783351 3.008137
1.399269 0.743826
1.421237 0.837081
1.751170 1.643668
2.126181 1.386348
1.332482 1.596274
1.946439 1.771027
1.258350 0.572484
1.264542 0.829729
1.052980 0.739967
1.386094 0.982145
1.362948 0.930737
1.261226 0.879794
1.277292 1.126978
1.306881 1.122816
1.348167 1.182979
1.449768 1.116703
1.355279 1.198221
1.270118 0.500663
1.633387 1.479092
2.577759 2.960247
1.791676 1.501662
1.696598 2.513407
1.216197 0.660035
1.344042 1.586589
1.637055 1.370289
1.353596 0.900334
1.946792 1.684542
1.515669 0.677140
1.977287 1.329623
1.852447 1.865363
1.734279 1.644113
4.682223 7.184955
2.998843 3.750603
3.166341 3.827776
1.533339 1.076263
1.538815 0.919436
1.062557 1.160310
1.017022 0.511644
0.811184 0.682088
1.051099 0.929438
1.001998 0.838379
0.848013 0.612864
1.576173 0.865176
1.024513 1.094259
1.716002 1.572862
2.813682 2.999158
1.989920 2.012027
5.113264 5.349128
2.336885 1.795536
1.918052 2.086992
3.685315 4.982123
1.430456 1.343835
1.341570 1.444983
1.087415 1.112481
1.096203 1.133946
0.862056 0.545602
0.862095 0.591304
0.893364 0.693134
0.895643 0.445785
0.949713 0.876339
1.289626 1.057411
1.030191 1.055100
1.090442 1.004811
1.452846 0.634547
2.799392 2.321797
1.805612 0.761162
2.579668 1.409957
1.900830 1.598444
1.317399 0.807548
1.081179 1.340417
1.138319 0.938984
0.865471 0.734967
1.045487 1.994384
1.248535 2.093198
0.991824 1.537226
0.989092 1.166943
1.078584 0.804169
1.206764 1.432897
1.055981 0.807560
1.404259 1.399261
3.390184 3.600200
1.451833 0.695153
1.967833 0.913136
1.774577 1.377069
1.624465 1.228937
1.312896 1.033193
1.266148 1.684396
3.292679 2.330380
2.598681 1.531856
0.920918 1.024784
1.732309 1.419264
1.471649 0.783142
1.054632 0.867934
1.351789 0.696074
1.357760 0.910094
1.727355 2.108637
1.640150 1.363871
1.420664 0.859842
1.221326 0.913769
1.241400 1.097872
1.665539 1.252965
2.526082 2.116164
1.982990 1.456923
1.375566 2.399582
1.072205 1.268450
1.327720 1.015808
1.228524 1.359448
0.908274 0.942919
1.814394 1.367120
1.065407 1.115982
1.193726 0.600787
1.253565 0.854484
1.502700 1.066161
1.591466 1.403198
1.116252 1.142192
1.255754 0.933137
1.172467 1.351489
1.373651 1.359454
4.010561 4.569208
1.560492 1.604238
1.160729 0.904083
0.975808 0.473661
1.046509 0.859722
0.854886 0.491349
0.873516 0.543758
1.185808 1.034895
0.852935 0.502880
1.135228 1.656763
1.243986 1.064679
1.639643 1.318823
2.324573 2.445346
1.377480 1.488586
1.866300 2.165140
1.439813 1.585693
2.524642 3.165334
1.451392 1.500000
1.195995 1.414418
1.133606 1.042276
0.951264 0.835242
0.963022 0.761068
1.150932 0.976350
1.147470 1.140968
0.800389 0.775894
0.800893 0.607074
0.786117 0.541705
0.990403 0.952716
0.806003 0.656068
1.331710 1.280611
1.123699 0.976131
0.933128 0.656615
0.983403 0.987738
1.001894 0.714445
1.612251 1.435163
1.065866 1.134517
1.264516 0.751492
1.612293 1.386040
1.016254 0.680969
1.166379 0.834689
1.913008 1.241682
1.556825 0.948628
0.970341 0.906649
0.925140 1.063256
0.971257 0.564766
0.838780 0.801934
0.812744 0.953030
0.875676 0.817739
0.803936 0.469442
0.975424 0.829920
1.189119 1.039657
1.030506 0.796448
0.979849 0.813392
1.163331 1.303645
1.564650 1.876039
1.330069 1.094631
1.947374 1.787442
1.639463 0.932417
1.135581 0.669461
1.775900 1.370722
1.458556 0.801535
1.181444 0.661996
1.117042 1.003211
1.028189 1.049749
1.172361 1.305665
0.867381 0.637451
1.043266 0.757549
0.949302 0.670754
1.058302 0.814402
1.039371 0.630954
1.238195 1.293725
1.322854 1.471521
1.093257 1.337208
1.227149 0.878995
1.162566 1.153713
0.941467 0.411155
0.896248 0.630281
0.983493 0.928529
0.908062 0.742886
1.104721 0.877919
1.335208 0.949103
1.079400 0.777081
1.144544 1.135439
1.139926 1.346207
0.984859 1.074450
1.163327 1.465487
1.190450 1.334109
0.898545 0.871420
1.091307 0.687112
1.024785 0.763933
1.304501 0.966577
0.853962 0.656529
0.802818 0.455363
1.036370 0.918848
0.972111 0.918538
1.186813 1.462166
1.143781 0.960324
0.824967 0.805815
1.169462 1.077564
1.062008 1.651530
1.167177 1.273310
1.060856 1.486411
1.160337 0.859919
1.012996 0.991834
1.184266 1.184319
0.897773 0.802031
1.306872 1.019277
1.123572 1.014926
0.763978 0.797983
0.816331 1.122055
0.789671 0.599229
0.799905 0.384915
0.778494 0.619893
0.825523 0.297544
1.044321 0.651869
0.835344 0.686817
0.842405 1.100954
1.035807 1.155394
1.093475 0.702066
0.965495 0.876751
1.278148 0.705621
1.699411 0.816663
0.915688 0.666400
0.844689 0.381910
0.793865 0.573638
0.838130 0.314969
0.786295 0.526388
0.873835 0.547456
0.842679 0.793011
0.879368 0.676929
1.019342 0.974891
1.019579 0.447250
1.205628 0.904046
1.122446 0.838852
0.969802 1.154897
1.059671 0.955091
0.993114 0.665018
0.982077 0.905956
1.419737 1.507701
0.861268 0.614777
0.966532 0.564127
0.846775 0.530924
0.880957 0.530994
0.869437 0.562008
0.885870 0.637318
0.894146 0.713182
0.945533 0.756246
1.014358 0.822080
1.274738 1.023455
1.343676 1.591495
1.502800 1.761866
1.124421 1.178629
0.877572 0.969510
0.868824 0.476018
1.297235 0.949694
1.103509 1.019001
0.988551 0.663634
0.853831 0.566790
0.808996 0.566886
0.799411 0.389425
0.851037 0.803262
0.875240 0.825672
0.918255 0.728157
1.001549 0.590909
0.924724 1.185699
1.136950 0.901350
1.035192 0.721667
1.027367 1.080378
0.907328 0.893657
0.849477 1.131315
0.801951 0.680290
0.887959 0.698497
1.000996 0.819330
0.908625 0.866203
1.172814 0.927805
1.058992 0.734908
0.797120 0.592748
0.746029 0.577575
0.747380 0.434759
0.783869 0.646644
1.026064 1.249848
1.010112 1.266587
1.088569 1.094174
1.159932 1.748020
1.020457 0.963383
0.982371 0.952472
0.987399 1.336064
0.987140 0.949716
1.029724 1.355468
0.853427 0.846999
1.103464 1.234700
4.122057 2.041533
0.905268 0.887736
0.766216 0.598925
0.718671 0.880992
0.738724 0.784199
0.735990 0.595093
0.778732 1.209759
0.777205 0.736981
0.812384 0.537484
0.854959 0.558993
0.919295 0.554917
0.960924 1.210850
1.043337 1.113369
0.839710 1.005422
0.828218 0.800298
0.908552 0.771950
1.008172 0.589460
0.998115 1.188204
1.103366 0.624626
0.736397 0.482216
0.815036 1.012696
0.793088 0.409600
0.747086 0.575237
0.809434 0.311033
0.838858 1.031304
0.896534 0.747647
1.013780 0.610183
0.987682 0.790029
0.972002 0.766093
0.898969 1.015746
0.878153 0.773284
0.862619 0.621859
1.213890 1.004814
1.283098 1.432623
1.072509 1.393723
0.782298 0.602608
0.747827 0.516909
0.803224 0.248533
0.809209 0.457171
0.796879 0.569693
0.801856 0.646715
0.878243 0.661746
0.823417 0.636461
0.893453 0.908877
0.673220 1.133673
0.946269 0.837040
0.931799 0.713190
0.916429 0.761947
0.845857 0.443443
0.836313 0.623020
0.892484 0.749366
0.814265 0.859633
0.745764 1.114341
0.766172 0.452653
0.723831 0.445838
0.762669 0.689222
0.783750 0.696137
0.785867 1.255887
0.801868 0.665677
0.889816 0.616033
0.901649 0.871892
0.899787 0.624465
0.989963 1.155850
0.889210 0.854020
0.799417 0.784790
0.832097 0.639961
0.838165 0.793964
0.937741 0.805977
0.921776 0.860329
0.714356 0.280361
0.722847 0.438791
0.752877 0.585147
0.737451 0.883160
0.738463 0.660145
0.918575 1.135447
0.812369 0.809728
0.860363 0.866710
0.986806 0.578905
1.016477 1.042659
1.025540 1.379216
0.845097 0.898975
0.820602 0.566856
0.827463 0.601629
0.900752 0.743797
0.721149 0.546636
0.730449 0.702409
0.830076 1.675337
0.889234 1.827712
0.767843 1.188042
0.753184 1.011197
0.769135 0.554645
0.763013 1.043205
0.854293 0.843763
0.815541 0.740179
0.788073 0.837686
0.987654 0.792050
1.034033 1.003117
0.961831 1.103893
0.879746 0.826072
0.957527 1.044219
0.884857 0.643284
1.080933 0.726260
0.704320 0.577678
0.717003 1.067366
0.701903 0.564989
0.752241 0.560849
0.761444 0.503425
0.780716 0.575788
0.786783 0.639037
0.865959 0.750779
0.865170 1.147180
0.902734 1.032140
0.892485 1.125659
0.856054 0.989116
1.015331 0.670094
0.901750 0.554703
0.885820 0.773037
0.873261 0.961554
1.103045 0.852479
0.691726 0.754011
0.703200 0.473010
0.798179 0.687714
0.816334 1.137002
0.925190 1.166540
0.941899 1.796873
0.990123 0.865641
0.998123 0.916992
0.894889 0.525217
0.940996 0.715152
0.979027 0.708374
0.909275 0.677540
0.873385 0.498376
0.843597 0.768526
0.814740 0.540937
0.862078 0.797491
0.855135 0.696298
0.754611 0.888684
0.757123 0.418667
0.794169 0.615868
0.811949 0.838391
0.831742 0.803429
0.845074 0.699349
0.783614 0.900149
0.754257 0.893456
0.807142 0.830030
0.801576 0.751883
0.834749 0.654375
0.840299 0.552705
0.913148 0.822209
0.903199 0.499919
0.842999 0.816731
0.887219 0.541199
0.978115 0.683881
0.735175 0.639942
0.756339 0.667064
0.770269 0.772694
0.730676 0.786564
0.775506 0.695328
0.929475 0.550713
1.378388 1.390088
0.944281 0.733208
1.081819 0.929050
0.986381 0.674838
0.890269 0.563759
0.969560 1.140609
0.953219 0.850879
0.836927 1.914271
0.775635 0.683170
0.866363 1.508856
0.852884 1.115241
0.839921 0.759708
0.756937 1.043777
0.824997 0.900280
0.762165 0.915989
0.814198 0.869095
0.810270 0.713953
0.837403 0.592106
0.817487 0.645073
0.890491 0.710505
1.034918 1.269653
0.937426 0.959112
0.883348 0.896296
0.680368 0.675824
0.784291 0.633088
0.788799 0.587765
0.779751 1.044756
0.848433 0.892439
0.865594 1.319035
0.795156 0.950092
0.824058 1.396919
0.836402 0.807554
0.909369 0.832713
0.856408 0.627417
0.959373 1.161410
0.863822 0.678323
0.846638 0.680080
0.841092 0.961570
1.151327 1.059511
1.037473 1.033165
0.846543 1.229746
0.844603 0.789680
0.881468 1.357488
0.831787 1.083163
0.946591 1.674730
0.929643 0.944035
0.925641 1.048070
0.910105 0.866859
0.863702 0.735407
0.817413 0.823320
0.893869 0.589543
0.876488 0.824963
0.981953 0.848070
0.783605 0.724529
0.759823 0.515257
0.828674 0.639112
0.851195 0.869610
0.869701 0.835107
0.995063 2.062888
0.925692 1.088551
0.912405 1.127872
0.900225 1.580224
0.816863 0.958554
0.799405 0.944262
0.912310 1.000663
0.926838 0.662542
0.890067 0.826575
0.907875 0.457754
0.920128 0.588662
0.869422 0.385642
0.916590 0.917159
0.895158 0.804424
0.959382 0.827516
0.890895 0.657377
0.755728 0.622294
0.812359 0.492426
0.834022 0.553635
0.845838 0.441291
0.809011 0.994194
0.837388 0.822225
0.861194 0.652535
0.840722 0.703472
0.878110 0.854275
0.992302 0.992126
0.923458 0.683042
0.906360 0.558693
0.946787 0.675884
0.976531 0.704591
0.965421 0.603664
0.915197 0.541559
0.908441 0.930092
0.874639 1.156011
0.846144 0.589726
0.822933 0.474189
0.767587 0.373852
0.801353 0.573866
0.736838 0.628043
0.859603 1.297119
0.864192 1.816294
0.784152 1.298652
0.769461 0.997176
0.849330 0.831675
0.899900 0.834997
0.876674 0.569496
1.058036 1.064177
0.864587 1.474477
0.814840 0.651961
0.913516 0.854982
1.703981 1.925285
1.166712 1.366617
0.741550 0.937244
0.784979 0.954322
0.851236 0.664249
0.811212 0.610038
0.822135 0.726752
0.852435 0.817856
0.904683 0.891366
0.840869 0.869082
0.887632 1.187848
0.849030 1.413430
0.764849 1.032773
0.786459 1.441605
0.811157 1.235360
0.908760 1.023634
0.849241 0.811219
0.807006 0.489514
0.794772 0.749538
0.817667 0.650435
0.819148 0.789975
0.913500 1.013992
1.089498 0.859484
0.809903 0.756393
0.817104 0.492458
0.826681 1.170614
0.934685 1.314180
0.973321 2.008811
0.824308 0.957089
0.807597 1.213601
0.815654 1.208425
0.842593 1.059823
0.812544 0.965408
0.812258 0.944506
0.776896 0.668599
0.860001 0.426445
0.871882 0.748357
0.882865 1.150432
1.074910 0.895054
1.150066 0.863641
0.808680 0.823394
0.856358 0.755630
0.857975 0.964083
0.860380 0.776200
0.876116 0.724135
0.844003 0.691249
0.793094 0.784168
0.768553 0.908312
0.817202 0.849371
0.797333 0.799956
0.896298 0.542876
0.928413 0.644795
0.929506 0.925806
0.982291 0.524877
1.004176 0.908414
0.790280 0.507376
0.756981 1.098980
0.786600 0.837108
0.852665 0.448499
0.884185 0.765530
0.872901 0.580906
0.939029 0.370577
0.858681 0.551563
0.896888 0.798893
0.930659 0.446361
0.813642 0.622746
0.867192 1.053429
1.004293 1.030897
0.951423 0.769615
0.876915 0.777661
0.939551 0.899185
0.913077 0.927666
1.065090 1.297952
0.952051 0.682300
0.800758 0.728845
0.809991 0.294942
0.812920 0.526273
0.810765 0.622016
0.836816 0.524306
0.841270 0.293563
0.788270 0.622534
0.804019 0.744800
0.844636 0.629689
0.818346 1.089915
0.782913 0.712007
0.950165 1.617354
0.813654 0.538909
0.880134 0.749673
1.051288 1.362445
0.961884 0.720377
0.805659 0.687073
0.863843 0.414115
0.838481 0.684161
0.854689 0.707312
0.837587 1.244907
0.839809 0.547009
0.848943 0.937060
0.769528 0.526740
0.767265 0.772464
0.781011 0.790720
0.900416 1.541145
0.804154 1.318324
0.892294 0.956921
0.945890 1.014561
0.960100 0.865247
0.974516 0.655731
1.288383 0.991922
1.276820 1.515778
0.801106 0.787467
0.856478 0.803596
0.827203 0.829718
0.891575 0.685431
0.864878 1.182378
0.810222 0.912968
0.884619 1.249280
0.787565 0.552349
0.747368 0.942221
0.742593 0.475942
0.741935 0.817373
0.736664 0.540478
0.805278 1.116563
0.746552 1.039246
0.838271 1.030330
0.876994 0.864122
0.951059 1.060335
1.107488 0.971236
1.191584 0.925062
0.935222 0.961929
0.824565 0.635630
0.807884 0.594420
0.834541 0.871027
0.838001 0.731361
0.807595 0.695535
0.922292 0.566115
0.758885 0.658952
0.790101 0.989943
0.811161 0.461653
0.877361 0.637934
1.042846 0.407414
1.010003 0.930612
0.850398 0.874596
0.811794 0.698358
0.889334 0.988817
0.814623 0.361371
0.843132 0.603610
0.855559 0.619950
0.819454 0.477168
0.921186 0.835607
0.946288 0.593394
1.012854 1.184665
0.823634 0.772074
0.819418 0.916322
0.853487 0.695235
0.803450 0.739984
0.937523 0.289184
1.000350 1.095150
1.025640 0.994346
1.023434 0.982599
0.849063 0.660096
0.761932 0.623606
0.782538 0.511861
0.803052 0.514828
0.804270 0.790809
0.811456 0.648699
0.825131 0.352810
0.839004 0.726441
0.775452 0.538246
0.806272 0.967699
0.770727 0.792703
0.742854 0.550113
0.925025 0.691631
0.809522 0.589195
0.808352 1.039072
0.822026 0.813943
0.823456 0.779153
0.837361 0.880954
0.789661 0.653449
0.851494 0.582714
1.028036 0.841381
0.778622 0.787413
0.796585 0.470510
0.776161 0.825341
0.816389 0.354788
0.843301 0.598069
0.805643 0.561222
0.815179 0.834017
0.789850 0.993115
0.775895 0.711424
0.752996 0.600562
0.740855 0.673429
0.941875 1.362727
0.942233 1.320915
0.810748 0.706383
0.978768 1.289266
1.026644 1.405613
1.414396 1.634482
1.194989 1.302730
0.868182 0.971667
0.745897 0.553272
0.752486 0.834343
0.794815 0.835711
0.771089 0.590924
0.778782 0.704381
0.766643 0.779203
0.760870 1.071374
0.789742 1.120914
1.002545 1.222167
1.284268 2.268926
1.076707 1.532822
1.159494 1.169107
1.165420 1.321018
1.480370 1.457596
1.560327 1.900956
0.824238 0.975925
0.897025 1.355420
0.806386 0.692051
0.778966 0.620716
0.805687 0.676857
0.781604 0.225310
0.799378 0.769875
0.795656 0.485983
0.850043 0.704637
0.764975 0.731708
0.768765 1.176990
0.773529 1.122032
0.736692 0.442189
0.784464 0.798598
0.981038 1.271098
1.139177 1.049319
0.929751 0.928559
0.881083 0.571852
0.919117 0.884863
0.887293 1.063039
0.872869 0.893370
0.887920 0.630817
0.852276 0.941877
0.958640 0.757668
0.959587 1.265278
0.871384 0.503344
0.779203 0.439365
0.776930 0.310517
0.743453 0.608157
0.807130 0.911509
0.951196 1.080403
0.925253 0.503684
1.200521 1.035038
1.038084 0.870648
0.801237 0.878408
0.787583 0.754802
0.771690 0.583132
0.808778 0.919334
0.843962 0.699954
0.776015 0.484388
0.752559 0.712404
0.727379 0.577941
0.816004 0.646746
0.759030 0.624786
0.842432 0.747778
0.853257 0.757971
0.851910 0.929881
0.879660 0.840593
0.931408 0.786160
0.866208 0.674629
1.141994 0.806077
1.060875 0.801171
0.765638 0.565500
0.891780 1.820854
0.748433 0.878056
0.713199 0.600976
0.741228 0.862446
0.754570 0.545889
0.781382 0.675533
0.812653 0.604424
0.768848 0.419016
0.697246 0.547956
0.851283 1.062910
0.991426 0.940821
1.276560 1.912391
1.165946 1.240424
1.292813 1.999222
1.277177 1.264428
0.882921 1.084672
0.817427 1.171307
0.774312 0.785836
0.763377 1.098285
0.754912 0.543734
0.802365 0.960281
0.775010 0.776642
0.808663 0.838973
0.731971 0.704621
0.733508 0.563607
0.808100 0.678685
0.828745 0.933713
0.980163 0.966441
1.313395 2.238166
1.030210 1.614737
0.999530 1.606771
1.078595 1.147299
1.200282 1.228354
0.843919 0.846873
0.796490 0.508774
0.748985 0.653895
0.715380 0.307378
0.741136 0.815841
0.939363 1.240154
0.887714 0.748076
0.786167 0.740105
0.720460 0.927130
0.741932 0.362369
0.767298 0.874250
0.779517 0.650899
0.994265 0.869340
1.160593 0.899397
1.184797 1.509666
1.063844 1.055805
1.030194 1.109231
0.882797 0.811141
0.797765 0.711058
0.897350 0.873592
0.754898 0.685273
0.761890 0.488767
0.773473 0.373444
0.830529 1.072763
0.766947 1.089497
0.748692 0.779458
0.750740 0.528865
0.799301 0.699585
0.811672 0.545372
0.842988 0.922441
0.851780 0.692160
1.013421 1.308477
1.312105 1.084273
0.805976 0.821081
0.825753 1.457771
0.782861 1.194495
0.836036 0.729572
0.809602 0.480114
0.776583 0.544427
0.727124 0.256010
0.789142 0.583861
0.865525 0.880831
0.892157 0.731901
1.075019 1.310133
0.998049 0.822433
1.290428 0.934437
1.214933 0.776947
1.082308 0.767529
0.806447 0.822397
0.751581 0.755745
0.904000 1.455962
0.798970 0.791354
0.845595 0.653578
0.868309 0.815832
0.794338 0.629875
0.772853 0.616215
0.739422 0.623558
0.751166 0.567917
0.749447 0.726596
0.850228 0.604052
0.777486 0.600467
0.990611 1.056575
1.229985 1.388516
1.354723 1.809413
1.122763 1.242550
1.057821 1.237970
1.062514 0.797947
0.776890 0.744700
0.808136 1.314569
0.804034 1.162529
0.739415 1.556683
0.715835 0.586694
0.767018 0.704946
0.739364 0.912557
0.798568 0.505574
0.749617 0.627140
0.714199 0.624884
0.790035 0.659196
0.824589 0.672685
0.927649 0.976586
1.002532 1.474047
0.981477 0.643015
1.031218 1.079693
1.031959 1.181153
0.802581 0.919852
0.940595 1.063438
0.820068 0.901119
0.738489 0.379659
0.686161 0.772845
0.682560 0.597017
0.760510 0.418300
0.794701 0.437175
0.724783 0.461343
0.730448 0.457153
0.727351 0.559271
0.759783 0.685606
0.758475 0.591547
0.837573 0.252611
0.862617 0.686917
0.941491 0.807709
0.896111 0.601431
1.149121 1.041587
1.271285 1.456493
0.939977 0.555328
0.891659 0.729914
0.765554 0.448353
0.773579 0.464954
0.753952 0.347810
0.808224 0.724610
0.773567 0.903305
0.790960 0.467537
0.761538 0.485676
0.758702 0.769115
0.751716 0.274172
0.819755 0.682400
0.843680 0.833442
0.889054 0.870186
0.998005 1.027640
0.922819 0.599548
0.988779 0.985351
0.760641 0.601019
0.790387 0.681971
0.783534 1.064934
0.822918 1.053381
0.809438 0.698931
0.811350 0.548753
0.771708 0.521440
0.762491 0.491670
0.816803 0.706389
0.896664 1.055954
1.033041 1.009932
1.815332 1.971328
1.863588 2.347821
1.920912 2.191701
1.083431 1.739316
0.811439 0.572673
0.926485 2.016640
0.787907 0.806392
0.793218 0.610129
0.782452 0.933297
0.750573 0.729090
0.791414 0.683996
0.770775 0.819862
0.784182 0.420808
0.829548 0.901797
0.904983 0.781145
1.040097 0.949724
0.867086 0.555604
1.088219 0.984510
1.241308 0.921175
1.647749 2.460901
1.338635 1.507940
1.148728 1.164914
1.404925 1.304172
0.873088 0.913368
0.785190 0.833116
0.764822 0.621452
0.776498 0.562509
0.737414 0.797312
0.768719 0.656240
0.738053 0.495066
0.760577 0.806527
0.855741 0.754856
0.793534 0.438168
0.914387 0.808095
0.877031 0.791775
1.096788 1.748310
1.007805 0.959873
1.169927 1.270258
1.238687 0.903136
0.917155 1.080606
0.712397 0.533208
0.704566 0.466357
0.689244 0.800334
0.699904 0.634202
0.730604 0.848975
0.767397 0.785954
0.733209 0.627525
0.792014 0.522933
0.828009 0.431689
0.821275 0.594717
0.871915 0.417449
0.845813 1.225494
1.044496 1.304891
1.236171 1.449371
1.130409 1.185413
0.957374 0.781022
0.860587 0.810830
0.844682 0.934417
0.948151 0.663158
0.762740 0.915500
0.728832 0.518085
0.755300 0.733244
0.787836 0.518125
0.823536 0.575925
0.861328 0.553942
0.971809 0.463119
0.936982 0.571457
0.904127 0.574426
1.014171 0.344392
1.018305 1.097126
1.200333 1.141083
0.787700 0.553869
0.987138 0.698012
0.779115 0.714005
0.792853 0.558510
0.766349 0.535667
0.808397 0.715007
0.773969 0.859152
0.781869 0.467399
0.749519 0.943241
0.774562 0.962218
0.750054 0.594668
0.822324 1.298528
0.936985 0.334483
0.870485 0.527696
1.315296 1.572617
1.218651 1.319863
1.461737 1.704684
1.463625 1.078445
3.984551 5.610634
3.382578 4.604802
9.940738 17.654075
5.829190 9.743957
1.110679 1.254845
0.737835 0.756064
0.751560 0.559570
0.750338 0.781757
0.765933 0.912375
0.765711 0.557958
0.743070 0.702068
0.805762 0.757177
0.848768 0.676433
0.891415 0.563525
1.165010 0.740949
0.977589 0.514042
1.425820 0.868094
1.336902 0.861073
2.107927 2.033858
1.780104 2.085712
7.354428 13.043275
1.471199 1.460854
0.804740 0.346397
0.759184 0.581260
0.738951 0.471952
0.698180 0.692408
0.759024 1.264060
0.752346 0.824394
0.742358 0.705838
0.759691 0.898614
0.797006 0.363538
0.841845 0.628116
0.820401 0.588220
0.862845 0.220364
0.977340 0.746506
1.371847 1.395043
1.136280 1.459067
1.271210 1.790009
1.103209 1.283725
1.243563 1.209061
1.392476 1.086364
1.528586 1.394232
0.814278 0.797416
0.767643 0.641220
0.770831 0.819824
0.770749 0.854298
0.816478 1.072209
0.779093 0.469183
0.795582 0.552145
0.864287 0.296696
0.912904 0.621274
0.894646 0.580318
0.993681 0.737153
1.106549 1.197022
1.093618 1.207553
1.163268 1.586037
1.041800 0.666308
1.108443 0.790258
1.090890 0.541291
1.341325 0.904442
1.597029 0.899576
1.013261 0.720410
0.796927 0.896534
0.812912 0.845338
1.035962 1.124788
0.915316 0.604925
0.914782 1.006396
0.954808 0.705467
0.997938 0.858706
1.083523 0.656771
1.077034 0.913785
1.467654 1.515072
1.468504 1.428579
1.112909 0.693261
1.063262 1.091877
1.418983 0.852759
0.997085 0.715085
1.081702 1.177389
1.145744 1.107764
0.897019 0.750348
1.004689 0.541858
1.054288 0.820303
0.964348 0.906583
0.952950 1.031937
1.128332 1.179261
1.851612 2.705023
1.221774 1.321072
1.049252 1.359225
1.030875 0.888951
1.033700 0.869248
0.990997 0.617832
0.936483 0.766444
1.032912 0.918858
1.053926 0.955376
1.075329 1.095096
1.050426 1.104536
0.920366 0.888052
0.842730 0.937541
0.994842 0.629717
1.028447 0.643894
1.004809 0.742208
0.965430 1.317638
0.935124 0.991901
0.909048 0.436950
0.887240 0.716819
0.917782 0.656880
1.078880 1.288968
1.031558 1.030008
1.105642 0.783771
1.215914 1.182234
1.061318 1.092854
1.110680 1.051838
1.083461 1.491351
1.230887 0.836688
1.002903 0.909508
0.875220 0.696695
0.806160 0.894277
0.823170 0.888280
0.820624 1.058459
0.930140 1.090738
0.865588 0.885641
0.869943 0.922823
0.837167 1.269180
0.942330 0.766308
0.968530 0.960089
0.867971 0.756112
0.859763 0.729830
1.085226 0.989534
1.217706 1.460591
0.958430 1.140235
0.954359 1.333536
0.990039 1.359164
0.853092 1.264088
0.839237 1.169827
0.899764 1.319421
0.824022 0.911660
0.828265 0.624959
0.771622 0.902835
0.810218 1.146615
0.790534 1.134282
0.780607 0.901738
0.852861 0.741534
0.897351 0.831081
0.967204 0.623187
0.990713 0.805529
0.942975 0.383015
0.789048 1.266979
0.827213 1.102189
1.273081 2.327929
1.544127 2.715342
0.872411 1.272378
0.858089 1.112189
0.817012 1.158064
0.751945 1.019698
0.794104 0.963625
0.880131 0.621132
0.822670 0.795797
0.769789 0.964708
0.787362 0.611323
0.903539 1.258319
0.977653 1.194167
1.174971 1.527004
0.858837 0.976920
0.923693 1.529490
0.933693 0.944845
1.116991 1.583892
4.322622 5.846864
1.352020 1.095106
2.265728 2.023491
1.951561 1.124699
2.404251 2.316832
1.206664 1.088917
1.289122 0.855518
1.026074 0.871143
0.955434 0.849739
0.973568 1.217822
1.005002 1.395831
1.164736 1.620310
2.149383 3.260168
1.426114 2.717671
1.304359 1.652715
1.626755 2.379479
0.995253 0.873221
1.174975 1.286716
1.029318 0.974170
1.005705 0.795678
1.059013 0.735516
1.030389 1.017761
1.296971 0.865155
0.992093 0.759777
1.328147 1.122225
0.875044 1.334060
1.096667 1.403247
0.904153 0.808520
0.959306 1.073790
0.991060 0.833646
0.904982 0.592632
0.925194 0.987350
0.938324 0.871310
1.224115 2.022705
1.068694 1.332709
1.165378 1.262931
0.974740 0.824565
0.974141 0.553573
1.158502 1.236709
1.076609 1.514911
0.860652 0.726807
0.959888 0.793388
0.934895 0.826539
1.095326 1.241328
0.966560 0.917616
0.934242 1.044972
0.880648 1.165282
0.998829 1.476937
0.997600 1.624956
0.887085 1.322942
0.975582 1.197515
0.862045 0.580424
0.959541 0.919083
0.859582 0.971966
0.885789 0.995988
0.942959 1.454080
0.970228 0.914822
1.022232 2.377532
0.936280 1.129952
0.992696 1.531413
0.872513 0.857634
0.784150 0.436314
0.806232 0.617728
0.998915 1.936848
0.921322 0.762777
0.947159 0.784545
0.789748 1.236783
0.718580 0.531096
1.184346 2.481405
1.033259 2.367177
0.766000 1.061647
0.771910 1.041442
0.767008 0.862650
0.772661 0.769398
0.988786 1.186956
0.884603 1.093659
0.982027 0.879039
0.923027 0.911506
0.974608 0.857904
0.918615 0.803456
1.605416 0.899832
1.298629 0.994360
1.292926 1.265274
1.183365 0.778597
1.233819 0.845928
1.249561 1.379273
1.381828 1.236880
0.967817 1.203885
0.909489 1.111188
1.093328 0.887971
0.937992 0.874758
1.059361 0.865848
1.062639 1.406146
1.326740 2.077657
1.218472 1.187076
1.144593 1.186603
1.010583 0.754721
0.964531 0.671733
1.034939 0.845667
1.167375 0.921163
1.061933 1.226295
0.845356 1.174023
0.967208 1.071064
0.857927 0.757889
1.142468 1.093727
1.183216 1.474508
0.988580 1.042234
1.080953 1.187156
1.563349 2.098715
1.300457 1.459068
1.004064 1.024540
1.032922 1.066324
0.856960 0.941199
0.855982 0.697031
0.882271 1.046287
0.950578 0.934901
0.970037 1.023532
0.946750 0.623336
0.935327 1.214808
0.861354 0.725355
0.864870 0.820276
0.917289 1.065638
0.959879 0.844775
1.462904 2.500837
1.146055 2.138892
1.032176 1.518131
0.931112 1.328643
1.066861 1.115744
1.274079 1.236357
1.141803 1.341952
1.083301 1.312300
1.475064 1.557326
1.024383 1.064236
1.248984 2.426168
1.211240 3.132655
0.862358 1.392752
0.776328 1.072028
0.734595 0.769656
0.807273 0.968034
0.960547 1.170083
0.947225 1.055206
0.956302 0.842664
0.908570 0.965086
1.044813 1.472184
1.140506 1.837735
0.911481 2.017235
0.915856 1.023298
1.004692 0.922720
1.088912 1.080338
1.193754 1.100063
0.942019 0.702368
1.164209 0.887086
0.731242 0.796458
0.831450 1.973313
0.856720 1.483256
0.753931 1.020251
0.804542 0.904718
0.777707 1.133808
0.739709 0.829603
0.846649 1.212656
0.829307 1.464356
0.854784 0.535048
0.826852 0.744446
0.951013 1.102581
0.848504 1.175651
0.914046 1.306532
0.875848 0.998790
0.912400 0.952862
0.970204 0.717560
0.983678 0.753874
1.176623 1.518695
0.942928 0.692427
0.914075 0.638549
1.101351 1.012031
1.167693 0.877650
1.090453 1.328883
1.370422 1.131419
1.122897 0.460942
0.921156 0.661250
1.004213 0.511666
0.921223 1.076724
1.134491 1.141302
1.186523 1.215989
1.071285 0.714255
1.252487 1.139409
1.201627 0.841333
0.994537 0.642166
0.951334 0.511206
0.894768 0.841745
1.031289 1.018380
0.937911 1.092822
1.261845 1.285920
0.983765 1.319848
0.935260 0.939325
0.881288 0.708173
0.953657 0.798826
0.995890 0.972006
0.974400 0.600968
1.102594 1.200477
1.027010 0.958351
1.129478 1.107745
1.035289 0.969615
0.997370 1.007594
1.207387 1.543371
1.285703 1.202096
0.966781 0.807496
1.027420 0.766759
1.216975 0.897423
0.798332 0.963430
0.732333 0.668945
0.859005 1.050972
0.888050 1.370201
0.854434 0.651265
0.818693 1.011317
0.981480 1.182265
0.887130 1.061862
0.940600 0.964479
0.910945 0.784614
2.026038 1.391810
3.024612 3.178269
2.284241 2.367898
1.734370 1.162814
0.875593 1.741328
0.771269 0.983398
0.763248 0.706598
0.731560 0.342606
0.785481 0.857453
0.754663 0.951271
0.989842 1.024619
0.791696 0.583410
0.828604 0.870394
0.851142 0.534860
0.900381 0.701886
1.042821 1.562524
0.989381 1.616203
0.922615 1.063568
0.900352 0.796384
0.929886 0.921167
1.344117 0.954352
1.383894 1.485250
1.433282 1.482263
0.757465 0.746945
0.747889 0.643912
0.845927 1.490567
0.848121 1.228768
0.799619 1.000149
0.718217 0.540051
0.724971 0.600654
0.694943 1.325156
0.749614 1.043538
0.823830 0.636724
1.407923 2.604379
1.014194 1.480562
0.889485 1.155470
1.317018 2.021451
0.964737 1.273651
0.859519 0.699609
0.899854 0.825709
1.381910 1.621229
1.197321 1.090896
0.965369 0.696169
0.974111 0.618983
0.913967 0.993702
1.852563 1.787550
0.978002 0.800483
1.027706 1.305754
1.341093 1.779183
1.049101 0.757744
0.929745 0.958848
0.949225 0.746354
0.982560 0.711679
0.890420 0.690449
0.854907 0.708614
0.945897 0.712521
0.832875 0.802336
0.884815 0.824861
0.765929 1.148235
0.867738 0.976366
0.914918 1.072120
0.897611 1.075371
0.889860 0.922032
1.057057 1.219782
1.136270 1.186408
1.487159 2.429649
0.875289 0.782114
0.860385 0.872235
0.934553 0.783590
1.001347 0.862962
1.044130 0.856462
0.900987 0.672608
1.140046 1.216797
0.970966 0.673502
1.254304 1.094940
0.784690 0.695851
0.756711 0.788167
0.753039 0.717044
0.803953 1.869973
0.792119 2.172269
0.804393 1.229351
0.878293 1.225805
0.780687 1.013541
0.843671 0.731816
0.846705 1.034421
0.789455 0.661403
0.874686 0.613169
0.862549 0.991479
0.887878 0.717205
1.198378 0.717819
0.992825 0.800357
0.915210 0.868818
1.242213 1.030735
1.155220 1.171719
0.743426 0.836376
0.737872 1.010184
0.721425 0.722489
0.765139 1.515783
0.775267 0.646057
0.788230 0.806118
0.704870 0.795447
0.746593 0.655771
0.810043 0.971528
0.835383 0.814522
0.861502 0.950844
0.972065 1.133889
1.139447 1.795961
1.149129 0.925908
1.154715 0.947174
1.198997 0.853539
1.507472 0.821759
1.491878 1.357308
0.853543 0.696971
0.741374 0.747771
0.723227 0.735685
0.743726 1.066580
0.801405 1.101279
0.970585 1.247301
0.822472 0.846231
0.690406 0.806446
2.091414 2.224497
0.778806 0.880835
0.822480 0.833145
0.771192 1.043375
0.837635 0.764242
0.848053 0.706319
1.635674 1.233954
0.918394 0.608624
0.835311 0.971714
0.917807 0.882778
0.862508 0.510505
0.891876 0.786419
0.832069 1.230350
0.803644 0.836197
0.854228 0.420734
1.118885 0.921189
1.643081 1.282599
1.372710 1.118290
1.510518 1.162956
1.047037 0.701317
1.165507 0.648021
1.086647 0.851438
0.965961 0.386922
0.959825 0.894894
0.976326 1.047538
0.986681 0.905564
1.042184 1.179567
1.004806 0.849118
1.144776 1.950646
0.819133 0.832215
0.751865 1.154201
0.808990 1.363508
0.798718 1.199807
0.760929 1.623523
0.754315 1.054769
0.824448 0.727350
0.938914 0.870047
0.938354 1.570279
1.096142 1.046583
1.256377 1.869163
1.133628 0.785482
0.942567 0.828255
0.952919 0.704551
0.964996 0.837589
1.004412 1.022930
0.912554 0.404907
0.772035 1.169230
0.735893 0.742876
0.775387 1.421224
0.806058 1.423052
0.713007 1.129818
0.800566 1.447910
0.808856 1.138767
0.832404 1.730056
0.739922 1.229587
0.920210 0.568047
0.890593 0.608533
0.902885 0.871928
1.005738 0.582804
0.937318 0.570728
0.943690 0.847728
0.946875 1.006384
0.789213 0.514136
0.745047 0.867572
0.857547 1.761009
0.769974 1.637685
0.698786 0.995234
0.702553 1.033886
0.709822 0.576280
0.903819 0.615589
0.967070 0.585682
0.990929 0.766451
0.991086 0.656091
0.977244 0.810421
1.027527 0.926302
0.955239 0.945788
0.980131 0.832752
1.069514 0.805138
1.319492 1.037631
0.891887 1.029053
1.011858 1.348414
1.360736 2.282265
0.818566 0.941259
0.778275 1.562741
0.876941 1.075464
0.892749 1.933372
0.901726 1.374490
0.715550 0.713685
1.129070 2.118876
0.828517 1.734923
0.842089 0.996250
1.008423 0.601250
1.439641 1.369632
1.076543 0.891065
1.823089 1.679018
2.739958 2.807621
3.103790 3.468703
1.441056 1.132672
0.871151 0.830202
0.861950 0.880214
0.817707 1.090428
0.920979 0.682707
1.018824 0.668592
0.845071 1.072435
1.259396 1.090212
1.626740 1.328208
1.032225 0.462741
3.227756 3.175170
1.424601 0.971802
1.634089 1.625601
1.093174 0.980722
1.165478 0.681470
1.056925 1.662670
1.272811 2.143207
0.764580 1.032234
0.812005 0.755355
0.768864 0.794635
0.768285 1.226670
0.800281 1.438591
0.762953 1.030195
0.845572 0.947374
0.800242 0.373674
0.925107 0.689390
0.932000 0.811005
1.330922 1.129253
1.141139 0.648290
1.054315 0.993553
1.203389 0.724820
1.236448 1.675609
1.078757 0.518841
1.022666 0.900284
0.963379 0.870401
1.031420 0.997429
0.810868 0.746525
0.788202 1.176089
0.855584 1.250108
0.832253 1.095661
0.752151 1.322060
0.745103 0.855441
0.697772 0.619843
0.849049 1.128403
0.935448 1.376127
0.973809 1.083732
1.085745 1.477790
0.998306 1.106078
0.946060 0.712284
0.936150 0.564396
0.961987 0.664277
1.058029 0.718828
1.018507 1.016331
0.846746 0.930415
0.908020 1.321934
0.983073 2.221787
0.915905 1.601461
1.459263 4.116293
0.925831 1.697532
0.991213 1.883743
0.784886 1.066558
0.912780 1.225058
0.846503 0.789361
1.060366 1.088121
1.081111 0.907352
0.953039 0.730834
0.949841 1.070449
0.992401 0.666881
1.068012 1.031948
1.050843 0.781795
0.881744 0.988978
0.927091 1.205949
0.952808 1.172235
1.380354 2.783353
1.143783 2.843968
1.249129 1.996665
0.891831 1.097769
0.780573 0.666852
0.861272 0.485282
0.918365 0.605698
0.908533 0.896337
0.915216 0.543781
1.099741 0.705547
1.048517 0.928188
1.016711 0.817784
1.118837 1.222537
1.136961 1.015301
0.841719 0.852696
0.925800 0.988809
0.926597 1.728012
0.898542 0.815871
1.000764 1.276277
1.119094 0.571602
0.866241 0.996825
1.081936 1.250470
1.199843 1.501040
1.088829 1.443159
1.401262 0.996194
1.172380 0.751605
1.206802 1.455444
1.069246 1.122908
0.908074 0.827765
1.037271 1.134451
1.037275 1.022002
0.829608 0.575788
0.895589 1.056646
0.838777 1.135359
0.777905 0.743708
0.787655 0.684745
0.916262 0.324720
0.983255 0.648487
0.938331 0.729325
1.071894 1.278001
1.104011 1.194050
1.342988 1.334366
1.173398 0.650963
1.115194 0.808522
0.976107 0.882011
1.004022 0.810726
0.809511 1.206958
0.840170 1.488050
0.816934 1.438873
0.776824 0.713360
0.841530 1.159602
0.818016 0.743778
0.825455 0.833388
0.799003 1.010838
0.949536 0.978492
0.851067 1.583286
1.052132 1.004510
0.939361 1.199648
1.042861 0.824570
1.142579 0.564871
1.113980 1.371655
1.087854 0.837754
1.077203 0.997416
0.971273 0.921729
0.973946 0.805454
1.055892 1.127332
0.923401 1.582126
0.854545 1.054500
0.931165 1.258320
0.904888 1.356032
0.933010 1.439777
0.899299 1.565147
0.820905 1.370648
0.810008 1.225176
0.811794 1.293514
0.911074 0.944718
0.919736 1.051707
1.070630 0.954075
1.088603 0.723430
1.102148 1.118134
1.064012 1.116145
0.972456 1.174510
0.940096 1.054341
1.011660 0.912116
1.103224 0.683168
0.856401 0.997342
0.907582 0.571045
0.982835 1.844338
0.991708 1.304120
1.120143 1.844047
0.943296 1.131885
0.983710 1.158459
0.931893 1.012005
0.927300 1.020810
0.996188 0.845692
1.024137 1.008261
1.030931 1.102177
0.998416 0.751469
1.034133 0.707031
0.861660 1.036547
0.854504 1.174721
0.831523 0.659381
0.835247 0.951240
0.988276 0.994102
0.906094 0.748614
1.209081 1.028017
0.934513 0.878440
0.920377 1.113388
0.977513 0.828489
0.991792 0.872654
1.070246 1.083880
0.910027 0.529312
1.018055 0.706681
0.938896 1.036977
0.908424 1.131378
0.863542 1.317683
0.763418 0.445902
0.853059 0.679638
0.899559 0.777354
0.925071 0.731582
1.138501 0.424615
1.317088 2.061747
1.130715 1.357716
1.086601 0.734568
0.999922 0.881876
1.023159 0.873473
0.911728 0.558362
0.971353 0.389882
0.995764 0.718845
0.877466 0.755072
0.901179 1.557467
0.808758 0.955108
0.890264 0.769142
0.793470 0.716565
0.821808 0.736764
0.979767 0.684330
0.848999 1.118274
0.880374 1.321205
1.134085 0.858601
1.332626 1.066673
1.119162 0.650151
1.139451 0.869160
1.210698 0.988061
0.966100 0.565072
0.917145 1.231669
1.096506 0.604557
1.152610 1.543554
0.780747 1.100449
0.859042 0.822022
0.879308 0.859525
0.853271 0.823668
0.863611 0.972102
0.842603 0.685016
0.811890 1.139399
0.865434 1.108723
0.834954 1.013401
0.850183 0.797416
1.071171 0.731681
1.108793 0.722240
1.181672 1.358786
1.003292 0.953341
0.938420 0.797116
0.929580 1.783727
1.011767 0.828310
0.953225 1.534966
1.093111 1.012311
0.877890 0.654607
1.015262 0.652735
1.181359 1.010347
0.934818 0.958483
0.882105 1.038413
0.953693 1.583320
1.002313 0.882385
1.059382 1.126017
1.182821 1.487105
1.014507 1.027385
1.052359 0.744485
1.025446 1.099709
0.816409 0.938197
0.739966 0.535718
0.751484 0.633603
0.781682 0.811255
0.698127 0.377269
0.832956 0.786009
0.786495 0.951385
1.009355 0.873116
0.923348 0.675534
1.073785 0.840192
0.993008 0.995791
0.940209 0.916639
0.958591 0.902484
0.864909 0.909459
0.986938 0.692793
0.809723 0.779504
0.848872 0.785089
0.983854 0.651826
0.914473 0.513503
0.757592 0.849296
0.724174 1.043971
0.752021 0.991646
0.743232 0.537704
0.692547 0.465138
0.812992 0.712636
1.062264 0.876179
1.200223 1.041054
2.451457 1.787547
1.145444 0.689601
1.212282 0.950722
1.046393 1.041580
0.945789 0.796593
0.949917 0.771895
0.985539 0.839989
0.704771 0.510286
0.732693 1.046725
0.732792 0.707647
0.691183 0.716191
0.816311 0.728471
0.902297 0.744473
0.936616 0.926679
1.539450 1.561374
2.816057 1.525713
0.979467 0.617973
1.277273 1.127331
2.745854 2.785614
1.214800 0.943491
1.010553 0.833408
1.129739 1.018784
0.974687 0.749823
0.712636 0.736686
0.806832 0.721468
0.709804 0.592414
0.794391 0.998156
0.772849 0.753559
0.785039 0.784433
0.862060 0.909929
0.870591 0.625506
0.981957 0.887439
1.153408 0.586295
1.196398 0.727164
1.194736 0.439787
1.286726 0.910380
2.035207 2.086849
1.851572 2.322523
1.045588 0.990839
1.051427 1.565274
1.015674 1.721501
0.983306 1.454473
0.854682 1.158181
0.875227 1.111666
0.886926 0.795684
0.854252 0.923853
0.918376 1.008749
0.896569 1.039692
0.893262 1.083702
1.001088 1.018319
1.046170 0.857404
0.932433 0.970616
0.905541 0.881525
1.596303 1.441742
1.103279 1.409885
1.706801 3.431700
1.060324 1.522328
0.999204 1.305787
0.919711 0.796585
0.931329 1.279769
1.073616 1.958293
0.922255 0.922018
1.032329 0.407895
0.755652 0.774159
0.725855 0.616271
0.701854 0.607495
0.690244 0.537319
0.655615 0.819504
0.694601 0.520647
0.778793 1.130401
0.757554 0.768208
0.895830 0.872815
0.828003 0.719417
1.140252 1.164126
1.216217 1.220859
1.149149 0.748506
0.944968 1.135003
0.932048 0.656654
0.965812 1.118947
0.876302 0.676245
0.893759 0.487470
0.687291 0.572743
0.651491 0.350834
0.735861 0.769640
0.705859 0.459249
2.174911 1.528916
2.708090 1.384542
1.459279 1.087145
1.936058 1.083393
2.119612 1.947699
1.789118 1.280796
1.108986 1.134697
1.029448 1.018167
1.129036 0.859967
1.120377 0.988408
0.961310 0.753012
0.709963 0.857865
0.782180 1.098123
0.693679 0.780245
0.696682 0.533368
0.752478 0.797590
1.034628 0.815504
1.243121 0.951299
1.026922 0.858736
1.086932 0.874937
1.029439 0.567349
2.860598 1.718369
2.045275 1.760430
1.690200 1.669071
1.170027 0.690014
1.190203 1.031865
1.038406 0.912044
1.000536 1.283096
0.964514 1.623441
0.907928 1.430186
0.813651 1.195370
0.734190 0.776421
0.773735 0.616407
0.759188 0.986524
0.917166 0.490143
0.862507 0.750781
0.907964 0.643528
0.998676 0.885433
1.332915 1.769141
1.685078 1.315412
1.120958 0.847970
0.964676 0.673313
1.000660 1.471358
0.955420 1.089767
0.874999 0.642937
1.299696 3.114801
0.936459 1.554196
0.863648 1.444469
0.811868 0.921564
0.852765 0.995368
0.892240 1.092050
0.940806 1.486326
0.903173 1.029782
0.930491 0.774095
1.008420 1.191399
1.141517 1.149195
1.139005 1.044944
1.290317 1.603835
1.325512 1.094907
1.053317 1.237786
0.706504 0.897247
0.734391 0.573811
0.734271 1.115926
0.724310 0.446839
0.753921 0.544976
0.717362 0.640946
0.702904 0.661903
0.726534 0.782137
0.787088 0.778142
1.015371 0.842585
1.898621 0.877775
1.270686 1.259626
1.649974 1.145136
1.656124 1.483466
1.198418 1.318882
0.919739 0.523960
0.990562 0.839582
0.910701 0.650944
0.965862 1.386020
0.965610 0.746840
0.919308 0.775810
0.719950 0.722777
0.739511 0.590568
0.702501 0.675924
0.687383 0.514326
0.699392 0.548494
0.751519 0.684637
0.726142 0.708853
1.832514 1.013843
2.423222 1.004127
2.342273 2.324113
1.511529 0.906139
1.233602 1.172213
0.976310 1.474140
0.991097 0.522436
1.016212 0.789306
0.732378 0.951661
0.724870 0.649066
0.673413 0.848042
0.696916 0.671328
0.683765 0.527782
0.717080 0.470846
0.860718 0.759193
0.960399 0.565836
1.287399 0.768923
0.974071 0.655852
1.310699 1.430806
2.125861 2.528048
1.544677 1.657356
1.882709 1.441504
1.198058 1.234104
1.034552 0.906891
0.955114 0.903169
1.012771 1.480298
0.951991 0.948575
0.737317 1.029067
0.767153 0.851742
0.758975 1.125253
0.731559 0.854345
0.767173 1.009489
0.681161 0.803755
0.769108 0.808898
0.787991 0.479665
0.862719 0.921296
0.827832 0.530731
0.864136 0.483454
0.846477 1.071879
1.151707 1.091581
1.241322 1.007168
1.058129 0.866256
1.087417 1.187945
0.927608 0.830020
0.946923 0.914272
0.926642 0.856893
0.914886 0.621737
0.860427 0.787603
1.261622 2.649256
0.888906 0.821182
0.788568 0.941496
0.954016 0.940860
0.920474 1.814253
0.797419 0.711834
0.901536 1.379498
0.905268 0.999591
0.862075 0.895652
0.908842 1.202729
0.940180 0.766927
0.874167 0.720316
0.856881 0.982659
0.871558 0.739990
0.882508 0.611495
1.000593 1.095602
0.918177 0.812463
0.946845 0.740837
0.720036 0.286224
0.768248 1.116261
0.763573 0.771618
0.768312 0.672132
0.780338 0.620531
0.988480 0.962310
1.163078 0.974213
1.464099 1.716229
1.031259 1.422743
0.941130 0.996980
1.038335 0.609758
0.873581 0.695437
1.004566 1.547796
0.939876 0.814164
0.918603 0.805439
0.913836 0.594260
1.006658 0.805711
0.776853 0.528680
0.777240 0.945460
0.723813 0.786702
0.761213 0.881893
0.776917 0.583411
0.999965 0.845057
1.567929 1.296056
0.894125 1.294324
1.671051 1.638055
0.937132 1.237305
1.016935 1.476695
0.913082 1.114803
0.918402 0.469042
0.939868 0.685143
0.988729 0.603488
0.901210 0.588803
0.765570 0.827615
0.764183 1.237301
0.699764 0.905902
0.778379 0.932800
0.760752 0.449252
0.755620 0.533760
1.279441 1.021675
0.909193 0.945862
1.422831 1.277575
1.263292 1.960762
0.979328 1.158341
0.920290 0.703111
0.881214 0.576289
0.895427 1.132341
0.916604 0.887055
0.882929 1.195791
0.842176 0.879947
0.766103 1.231234
0.697653 0.593815
0.770596 1.349945
0.733242 0.883093
0.728114 0.816904
0.758486 0.697990
0.997924 0.787991
0.986701 0.743471
1.136534 2.102209
0.889917 0.874195
0.999328 0.987143
0.971590 1.385013
0.914120 0.847415
0.963488 0.976096
0.996354 0.908062
1.183843 2.471102
1.153330 2.012948
1.003205 2.232682
0.883805 1.311083
0.912753 0.784109
0.841935 0.845009
0.822679 0.818819
0.932915 0.993855
1.058891 1.407243
0.919088 1.516984
1.105259 1.766240
0.957516 0.860534
0.859936 1.073216
0.906654 1.455105
0.873181 0.583103
0.911283 1.123597
0.915936 0.578985
1.002747 1.237828
0.759557 0.820143
0.722830 0.878198
0.837345 1.246558
0.862429 0.645636
0.893107 0.774206
0.969571 0.423740
0.908780 0.829892
0.968092 0.510767
0.955045 0.497248
0.917327 0.659220
0.872140 0.527303
0.978607 1.065241
0.854647 0.906940
0.848631 0.812898
0.918092 0.865780
0.906845 0.690279
0.858964 1.217983
0.900822 0.923417
0.908944 0.688595
0.705702 0.840903
0.759466 1.027002
0.730391 0.520383
0.732657 0.917710
0.819566 0.636243
0.794986 1.024755
0.740458 0.996003
0.850693 0.579892
0.947844 1.007877
0.925664 0.536389
1.453543 1.247063
0.880427 0.903934
0.851496 1.025556
0.951350 1.512772
0.882101 0.973023
0.866916 0.697360
0.870439 0.845579
0.897321 0.547639
0.864593 0.814769
0.806707 0.914227
0.773364 0.757737
0.787309 1.514300
0.740077 0.854655
0.859992 0.590289
0.843908 0.632750
0.839018 1.133348
1.146844 0.921425
0.979909 0.944559
0.913573 0.962913
0.996593 1.103028
0.968073 1.106158
0.982797 1.081703
0.875330 1.272568
0.856004 0.696349
0.887031 0.864806
0.860686 1.004287
0.906197 0.856895
0.848997 0.984512
1.006998 2.328214
1.198764 2.628852
0.820316 1.014978
0.911418 1.303786
0.788031 0.913223
0.845538 0.745205
0.902041 1.254000
0.888602 1.004249
1.109773 1.537870
1.050336 1.364027
1.173968 2.416860
1.466636 3.976819
1.018453 1.643229
0.955128 1.169236
1.078871 1.003592
1.105517 1.488325
0.989801 1.361797
0.828979 0.953774
0.853172 0.926068
0.949784 1.425370
1.009805 1.059738
0.987239 1.605065
1.023666 1.434362
1.149956 2.045237
1.072171 1.660790
1.141202 2.257821
1.152325 2.617330
1.007985 1.351580
1.019790 1.593237
0.787805 0.794892
0.869412 0.793760
0.874842 0.476571
0.986505 0.708898
0.993799 0.670524
0.902295 0.520193
1.281978 1.150676
0.805180 0.794574
0.794687 0.601132
0.826403 1.086302
0.869646 0.783453
0.873328 0.689320
0.917115 1.433656
0.851460 1.176811
0.722909 0.827473
0.856366 0.920325
0.869930 0.520320
0.879530 1.244530
1.020826 1.724143
0.958126 0.946276
0.882103 0.802194
0.992100 1.057670
1.105260 1.117158
1.251525 1.833341
1.083724 1.483192
0.874295 0.819008
0.879633 1.053907
0.888570 0.802637
0.895787 0.965162
0.886961 0.689341
0.876572 0.689297
0.848716 1.058456
0.845837 0.684260
0.837885 1.099970
0.812222 1.103222
0.810607 1.465829
0.847188 1.560792
0.862362 1.836984
0.859009 1.530466
0.803790 0.570338
0.841656 0.501104
1.117601 0.801175
0.914903 0.754547
0.878170 1.079751
1.320755 2.092745
0.977551 0.948361
0.925354 0.968000
0.991865 1.171300
0.893585 0.886475
0.964255 0.952997
0.865388 0.848451
0.975371 1.086026
1.004569 0.804239
0.875558 1.190050
0.890328 1.171286
0.922438 0.747375
1.015607 0.774289
0.862942 1.167119
0.998336 1.208807
0.986020 1.348337
0.909644 0.862950
0.843723 0.490520
0.896093 0.697129
1.018798 0.755977
0.981429 0.661060
0.946937 0.731643
1.010857 0.856105
0.970774 1.006966
1.024873 1.506149
0.997638 0.578483
0.870355 1.091381
1.156746 0.885718
1.490659 1.182820
1.120617 0.505488
0.967573 1.021014
0.918898 0.941120
0.915623 0.756010
0.942219 1.029071
1.151206 1.309866
1.335233 1.354484
1.052481 0.736284
1.178610 1.308844
1.058729 1.065155
1.164315 1.268671
1.225665 2.772960
0.879681 0.786923
0.852774 0.685410
0.910168 0.884624
0.912161 1.094140
0.922648 1.355790
0.996346 1.063870
1.016675 0.842269
1.054720 1.279430
1.083158 1.097680
0.934813 0.944474
0.992796 0.846688
0.869745 0.804144
0.923403 0.863334
0.826381 0.513613
0.866335 0.668019
0.780985 0.437260
0.921315 0.464197
0.877875 0.455849
1.007265 0.821743
0.928158 0.843179
1.176481 1.852312
1.049374 0.589037
1.019245 1.604015
1.006059 1.631751
0.803880 0.896452
0.861156 0.568950
1.004212 0.548434
0.979186 0.702343
1.006630 1.221814
1.284976 0.940280
0.977775 0.737283
0.888671 0.655307
0.919019 0.520101
0.941511 0.533732
1.032952 0.886792
1.083005 0.678856
1.191045 1.012579
3.050736 3.664835
0.919723 0.800711
0.892612 1.237270
0.883582 0.900959
0.828129 1.067171
0.780155 0.776908
0.798247 0.685945
0.803014 0.515822
0.999797 0.804395
1.825110 2.011563
0.918552 0.760329
1.017810 1.078293
0.968609 1.165248
0.878412 0.821221
0.921822 0.839170
0.949894 0.718334
1.052508 0.745950
1.126782 1.371159
1.225485 1.347680
0.982806 0.985586
1.134678 1.637190
1.077817 0.880444
0.849827 0.626351
1.087568 1.201877
0.992869 1.381375
0.993919 0.655194
1.578243 1.390937
0.979408 1.177369
1.115127 0.694905
0.986339 0.787410
0.942648 0.822015
0.992259 0.688126
0.976868 1.045747
1.075298 1.084106
1.225299 1.080663
1.744382 0.818391
1.318386 1.083467
1.156504 1.520216
1.255637 0.843307
1.393201 0.838425
1.459293 1.240829
1.111356 0.765297
0.990759 0.643393
1.250838 1.010195
1.212988 1.007546
1.062910 0.718544
0.940656 0.735784
0.912630 0.689282
0.903786 0.912614
1.008243 1.243286
1.176331 1.553230
1.035126 0.953020
0.928191 0.751675
0.931014 0.870493
0.869408 0.887754
0.886132 0.452115
0.907441 0.512936
0.947212 1.044935
0.923753 1.030783
0.874622 0.651773
0.834554 0.834569
0.877233 0.526851
0.901392 0.358997
0.997791 0.741087
0.935594 0.493223
1.105955 1.013995
0.937569 0.736093
1.167904 1.780194
1.159058 1.038623
1.164937 1.397658
1.010363 0.728359
0.776132 0.834930
0.976429 0.657029
0.956684 1.299039
0.821683 0.987163
0.966235 0.553873
1.077253 0.708532
1.002301 1.281678
1.125039 1.547322
0.944859 0.552655
1.003694 0.907695
1.061900 0.730401
1.065076 1.003140
1.948430 2.401884
1.282370 1.403359
1.131117 0.790642
1.122201 0.983322
1.192285 0.781617
0.997883 0.732198
1.134865 0.665408
0.803781 0.719619
0.883529 0.596986
1.077510 1.288782
1.138920 0.583423
0.923018 1.073833
1.000651 0.848858
1.141716 0.982390
1.197592 1.065942
1.170675 1.556292
3.286715 3.927761
1.388004 1.048055
2.292697 2.619585
1.061950 0.337838
1.039953 0.574378
0.945866 0.694528
1.240596 1.190960
1.865523 2.070640
0.924086 0.846353
2.084117 3.850870
1.255118 1.147819
1.450079 1.814463
1.363138 0.813882
1.511218 1.084397
1.040394 0.877327
1.220301 1.058169
1.293447 0.511814
0.935559 0.795892
1.018487 0.889198
1.047638 1.020463
1.460977 1.724989
1.261371 0.845415
1.100801 0.798930
1.718054 1.545278
2.499050 3.227829
2.078644 2.102565
1.748241 1.715080
1.343320 0.810096
1.585732 1.696187
1.939722 1.786067
3.551762 2.119238
1.358621 0.629555
1.087958 0.839749
1.049761 0.684239
1.001944 0.654584
0.953167 0.633930
1.033780 0.958866
1.035922 0.470026
0.965631 1.099122
1.027167 1.109938
1.191089 1.181900
0.824582 0.730538
0.894997 0.520914
0.871732 0.751632
0.843001 0.990092
0.948344 0.673024
0.928136 1.016282
1.025782 0.789207
0.827829 0.551997
0.948545 1.273225
0.886921 0.557895
0.851837 0.445476
0.988199 0.925474
0.965512 0.619717
0.968428 0.987299
1.036923 0.986717
0.980991 0.867196
1.183612 0.856715
1.154502 0.848298
0.959199 0.615983
1.089416 0.691529
0.954997 0.788445
1.002349 1.228023
1.087475 1.091753
1.158755 1.260988
0.909832 1.428537
0.945525 0.660250
1.078345 0.960578
1.360038 1.893331
1.074442 0.701775
1.081336 0.540255
1.257119 1.063563
1.793613 1.640257
0.965720 0.843352
1.098350 0.845950
1.736555 1.582631
1.473399 0.834460
1.181609 0.945057
1.189221 0.972792
1.304942 1.107196
0.886418 0.867286
1.133465 1.500048
1.322784 1.871360
1.208163 0.784204
1.591603 1.413305
1.348166 1.213462
1.450295 2.010232
2.044585 2.060341
1.594177 1.838456
1.183087 1.005048
1.821816 1.058493
1.304232 1.013658
1.625392 1.612686
2.309354 3.014928
3.212870 5.118148
1.676757 2.613871
2.740602 4.540272
1.333148 1.458939
2.277225 1.154233
1.583845 1.320841
1.702746 1.968435
1.454044 1.453282
1.290697 1.031805
1.416203 1.466826
1.380367 1.212646
1.105251 1.369142
1.077738 0.941602
1.093842 1.053475
1.024851 0.981790
1.246179 1.083222
1.318918 1.812345
1.110032 1.028256
3.155284 4.863723
1.532797 1.964558
2.312292 3.083246
1.771683 1.520844
4.132059 2.647262
1.552922 1.135501
2.495580 1.029117
1.945779 1.459435
1.247002 1.487096
1.279423 1.563238
1.184666 1.685193
1.273465 1.389636
0.989420 0.555143
0.967878 0.708731
1.026776 0.749866
1.022990 1.081464
1.152135 1.371581
0.912608 0.872855
0.856575 0.622490
0.802249 0.880310
0.928573 1.139506
1.397965 1.976402
0.865211 0.588442
0.938159 0.979531
0.891608 1.073351
0.878840 0.753409
0.949486 1.047115
0.954929 0.701254
0.992885 0.834363
0.971865 0.892738
0.916939 0.862456
1.008596 0.902299
1.375553 0.937570
1.085801 1.145185
0.982815 0.889461
1.205751 1.807981
1.110577 1.093650
1.996468 2.842650
1.467992 2.163825
2.035393 3.007191
1.508508 2.316853
0.961560 1.723249
1.185523 2.248461
0.886435 0.795784
0.968714 1.178625
0.953199 0.613607
0.895641 0.864453
0.968269 0.431183
1.143118 0.893160
1.013582 0.850330
0.936361 0.501213
1.013103 0.639354
1.472849 0.873053
1.477161 1.160041
1.099299 1.132964
1.634264 1.895824
1.324799 1.588569
1.655593 2.402197
2.509346 3.766981
1.082154 1.714983
1.400174 2.389201
1.215035 0.773852
0.982839 1.040802
1.011672 1.148366
1.052981 1.425745
0.963930 0.725633
1.384074 1.858280
1.195108 1.469466
1.273939 0.604088
1.262436 0.744844
1.376032 1.102710
0.987708 1.226651
0.882693 0.787821
1.443458 1.710926
1.103419 1.610303
1.127276 1.549127
1.077713 1.613065
0.846409 1.244162
1.261946 1.476970
1.078817 0.780885
1.003929 0.948612
1.362900 1.443746
0.933724 0.897730
1.020570 1.193113
1.020689 0.942102
1.196708 1.155680
1.024820 0.965126
1.491447 1.367545
1.697077 1.956389
0.907876 1.201218
0.879137 1.111908
1.001521 1.483619
1.347264 1.722400
1.439369 2.182997
1.268313 2.845076
1.398149 2.518640
1.297954 2.005600
1.205854 1.610578
1.406771 1.266866
1.262339 1.563588
0.968338 1.048451
1.248028 2.132171
1.244202 1.071846
1.075465 1.229986
1.612430 1.681126
0.986758 0.876610
1.008413 0.861023
1.107149 1.045506
1.114514 1.245500
1.035784 0.565453
0.881028 1.021434
0.991722 0.977636
1.134787 0.986051
1.066711 1.024856
0.990312 1.011977
0.978345 0.835783
1.094287 1.183483
1.109216 1.121669
1.112854 0.721608
1.181291 0.716038
1.052145 0.949267
1.107064 1.201614
1.064775 0.852801
1.294817 0.712884
1.064064 0.996158
1.164981 1.351187
0.976163 1.289768
1.057867 1.160403
0.924162 0.434276
0.927421 0.636640
0.983420 1.169365
1.077857 0.754021
0.927121 0.579611
0.892074 0.901670
1.181066 0.908181
1.146184 1.299000
1.013208 0.823854
1.209541 1.159249
1.270473 1.293668
1.187848 1.570282
0.967417 1.194443
1.176173 1.029617
1.222820 0.951463
0.946251 1.642725
0.861812 0.949361
0.906342 0.966295
0.953601 0.758424
0.970806 0.754445
1.083616 0.622497
0.921405 0.773793
0.937219 0.419481
0.931808 0.482109
0.868406 0.470227
0.905619 0.494585
1.041059 0.834267
1.219457 1.095062
1.070673 1.226409
0.837429 0.836528
0.915072 1.483090
0.933078 1.818640
1.062053 2.258406
0.858833 1.037418
0.842764 0.692314
1.011217 2.063715
0.961181 1.624948
0.903034 1.377932
0.967900 0.762658
0.941759 0.615027
1.069306 1.017443
0.990657 1.182076
0.962828 0.805458
0.829977 0.593495
0.900165 1.065226
0.876570 1.005804
0.830370 0.688703
1.097965 2.345780
0.953335 2.120363
0.883946 1.432238
1.216438 2.692475
0.994126 0.963824
1.024944 0.858187
1.110222 1.598145
1.002805 0.994272
1.027392 1.194031
1.102699 1.444674
0.784482 1.083573
0.843199 1.165301
1.047928 1.656965
0.835147 1.251935
0.858112 0.918438
0.901248 1.094771
0.811585 0.507989
1.091021 0.966603
0.994847 1.301319
1.382672 3.298578
0.891084 1.313102
0.986005 1.262684
0.893423 0.853283
1.027965 1.347327
1.076531 1.987212
1.091533 1.604881
0.976467 1.117251
0.884632 0.835270
0.866291 0.711626
0.797749 0.819596
0.754880 0.693954
0.891807 0.793219
0.821014 0.909128
0.955108 0.710106
0.827209 0.608598
0.826110 0.928303
0.783729 1.008759
0.855578 0.921862
0.823996 0.698369
0.837888 0.576595
0.927403 0.990535
0.934953 0.977395
1.095451 0.772297
1.074674 0.918368
1.164422 1.232635
1.011006 0.619398
1.108786 1.538466
0.869738 0.607826
0.858831 0.734461
0.871571 0.526679
0.856653 0.959487
0.970060 1.186097
0.851628 0.716589
0.836379 0.308680
0.865866 0.610824
0.825338 0.431860
0.829025 0.513601
0.831362 0.337372
0.842887 0.445310
0.868466 0.522945
0.922910 0.610131
0.980319 0.575949
1.073798 0.806720
1.067536 0.823093
1.011495 0.786542
1.076194 0.953095
1.376024 1.565515
0.972881 0.695127
0.915130 0.722945
0.931322 0.689101
0.871992 0.570879
0.903810 0.638161
0.811095 0.533362
0.827468 0.442258
0.850465 0.152345
0.849444 0.456538
0.859535 0.236598
0.860429 0.358497
0.926828 0.558132
1.066232 0.766377
0.943537 0.779342
1.315490 0.980599
1.249461 0.716522
1.014060 0.941087
1.099567 1.630430
1.030115 1.023120
0.870570 0.658623
0.907999 0.737062
0.916506 0.506286
0.888122 0.422283
0.847340 0.604204
0.823583 0.369426
0.826018 0.711895
0.822281 0.535441
0.847966 0.578632
0.885155 0.510304
0.819017 0.432337
1.030317 0.509296
0.892245 0.645053
0.797408 1.048125
1.082662 1.653235
0.914813 1.060041
0.956840 0.849155
0.906355 1.148160
0.821396 1.113936
0.746044 0.660738
0.855420 1.269309
0.788611 1.198507
0.844368 0.660261
0.774236 0.666840
0.804660 1.114220
0.862324 0.828072
0.826055 0.740488
1.011008 1.246332
0.939325 1.009187
1.077456 0.962340
1.015960 1.496243
0.858383 0.665128
1.026314 0.668247
0.998042 0.725056
0.761504 0.759548
1.426336 3.293678
0.857996 1.067435
0.812747 0.581089
0.786138 0.550581
0.779720 0.796726
0.859344 0.523307
0.817921 0.708429
0.858217 0.815543
0.889909 0.482311
1.001044 0.934119
1.009087 0.846650
1.017835 0.922356
0.870286 0.551069
0.858609 0.352134
0.868324 0.681794
0.809609 0.666661
1.081571 2.173050
0.764208 0.572704
0.778016 0.500089
0.794300 0.342907
0.810531 0.487680
0.851549 0.442923
0.874846 0.682629
0.935928 0.580431
0.993296 0.835045
1.081465 0.997486
0.952520 1.034924
0.952976 0.741734
0.998136 0.954701
0.941767 1.279726
0.987098 0.976699
0.909800 0.850252
0.814572 0.822489
0.876183 0.719709
0.916298 0.724737
0.837634 0.632942
0.805873 0.643265
0.787838 0.354210
0.802615 0.511252
0.825899 0.362810
0.847164 0.415370
0.910244 0.641179
1.126504 0.635327
1.258362 1.386269
1.309572 1.830008
1.051207 1.308334
1.153164 1.967615
1.090760 0.815501
1.041454 0.776051
0.886235 0.903174
0.841290 0.549660
0.807283 0.813061
0.811956 0.619796
0.798765 0.517177
0.807688 0.516029
1.006704 0.692327
0.917187 0.662982
0.825171 0.492573
0.733318 0.615669
0.776183 0.634761
0.824216 0.703489
0.775395 1.177463
0.949085 1.574436
0.812436 1.355932
1.107971 3.343083
1.039069 2.163844
0.805700 1.138176
0.929387 1.098821
0.892702 1.353561
1.057619 0.777439
1.200913 1.220766
1.217707 1.612972
1.620272 1.725087
0.901280 1.013872
1.155169 1.680863
0.823495 0.698543
0.910893 0.647107
0.837880 0.669253
0.930651 0.905078
1.391947 3.041178
1.796106 3.937038
1.775465 4.488027
0.811129 0.697165
0.801322 0.388881
0.860797 0.741547
0.927571 0.867708
0.944781 0.742961
1.007601 0.782125
1.129233 1.178842
1.053266 0.833603
1.144179 1.831198
0.904914 0.760169
0.904052 0.690587
0.961531 1.182503
1.221014 1.806100
1.005627 1.122864
0.972197 0.505714
1.008568 1.639117
1.098287 0.728940
0.782319 0.813112
0.836069 0.989064
0.771263 0.854402
0.770164 0.560075
0.769243 0.634516
0.925215 0.783590
0.989313 0.689081
1.043916 0.984003
0.968050 1.111817
0.983823 1.284043
1.055346 1.027952
1.160240 0.886310
1.232779 0.818750
1.057376 0.608547
0.818760 0.788333
0.758534 0.871184
0.830004 0.690918
0.809106 0.523507
0.772403 0.717203
0.804765 0.613854
0.827477 0.592014
0.886282 0.510493
0.970806 0.644060
1.103344 0.936690
1.126100 1.266205
1.009745 1.039614
1.036797 0.818812
1.256256 1.865619
1.124230 1.312502
1.629384 1.652864
1.350154 1.573073
1.541820 1.052780
1.098732 0.964709
0.921252 0.914681
0.775963 0.620317
0.836868 0.919962
0.853701 0.686356
0.853679 0.726973
0.846590 0.580998
0.873089 0.723692
0.931641 0.429697
1.102951 0.856276
0.828733 0.668379
0.858516 0.483651
0.769744 0.561276
0.771055 0.827897
0.821737 0.618326
0.980546 1.518641
1.024835 2.580867
0.721647 1.045786
0.934537 1.824811
0.659741 1.061163
1.186834 1.863543
0.898956 1.555603
0.831747 1.564041
0.986017 0.960545
1.269123 1.114370
1.376659 1.568751
1.817477 1.896838
2.536227 3.237753
0.937250 1.066161
0.922852 0.501800
0.887977 0.842894
0.820225 0.867033
0.839882 1.026841
0.980632 2.974949
0.750883 0.877601
0.777055 1.032637
0.938361 1.878003
0.912308 0.795003
0.982894 0.747836
0.902672 0.668479
1.101557 1.168612
1.021157 0.588347
1.206433 0.718119
1.235102 1.405570
1.173938 2.008453
1.156386 1.322948
0.975162 1.065310
0.836286 0.805616
1.016558 1.039792
1.078496 1.260360
0.968397 0.726228
0.893115 1.152208
0.809731 0.722966
0.917322 0.471336
0.903160 0.943343
0.964322 0.782756
0.919469 0.625796
0.907455 0.617887
1.035549 0.824424
1.105241 1.017807
1.012174 0.866349
1.055598 0.493318
1.025011 0.972398
1.079568 0.819086
1.000014 1.051992
1.198506 1.658510
1.091846 0.852204
1.240792 1.031409
1.072497 0.390967
0.890342 0.843461
0.920565 0.567202
1.171786 1.020801
0.824710 0.672163
1.045028 0.827992
1.170635 1.155381
1.007792 0.874934
1.009518 0.811703
1.016640 1.016280
1.102623 0.834247
1.101751 1.396175
0.982533 1.102012
0.937431 0.774990
1.033178 0.964500
1.257968 1.161364
1.424202 1.211776
1.238682 1.152470
1.558228 0.934984
1.447591 0.999172
1.597893 1.238370
2.490176 2.294357
1.526948 0.923837
1.036227 0.820256
1.083894 1.236485
0.831818 0.703665
0.925997 0.734627
0.896347 0.942332
1.058721 1.436161
0.947868 0.559279
1.105592 0.531679
1.145371 0.747728
0.877387 0.741449
0.918183 0.729589
0.839756 0.823238
0.911359 0.952357
1.016706 1.900097
0.828015 1.276945
0.666799 1.032349
0.714183 0.547879
1.098733 1.304916
0.842582 0.446948
0.806639 0.776067
0.679578 0.761871
0.828674 0.797094
1.006019 0.554940
1.032374 0.895407
0.922155 0.893274
1.067269 1.642544
1.002808 1.533693
0.913924 1.038609
0.863255 1.061594
0.822407 1.171527
0.888149 1.102605
1.074597 1.323866
1.005099 0.594751
0.904580 0.720045
0.986605 0.564114
0.958527 0.720579
1.055809 0.953080
1.027672 0.643292
1.143941 1.018325
1.078953 1.212820
1.037952 0.991551
1.027448 1.496941
1.069493 1.704430
1.291583 1.942301
1.174888 2.104771
1.045375 1.262102
0.997720 1.279620
1.107152 1.354185
0.954172 1.142679
1.116658 1.212446
0.980964 0.737586
1.227238 1.316459
0.941256 0.724624
0.975176 0.649522
1.095220 0.840444
0.991150 0.586293
1.034234 0.753337
1.118110 0.875797
1.128328 1.171793
1.066212 0.895875
1.044849 1.263023
1.143611 1.520801
1.102491 1.614581
1.187443 0.971003
1.277942 0.571659
1.125906 1.248481
1.369189 1.337895
1.239775 0.957474
1.170352 0.663019
1.093082 0.681202
1.102501 0.708839
1.243231 0.959630
1.592707 1.588361
1.190051 1.128705
1.320288 1.477410
1.267743 0.921794
1.055177 0.888270
1.135566 0.636685
1.024954 1.081134
1.275756 1.490056
1.344917 0.986301
1.541910 1.196178
3.366520 3.596448
1.614033 1.809795
1.463562 1.363006
1.191137 1.125785
0.940552 0.983719
1.109135 0.847514
1.213014 1.713163
1.337063 1.282703
1.169706 0.922008
2.048289 2.566386
1.582974 1.716676
1.296380 1.250374
1.651678 0.989196
1.033692 1.013381
0.953980 1.242260
0.903584 0.754887
1.006307 0.725501
0.969027 0.709724
0.951870 1.073205
1.043177 1.766232
0.955211 1.961600
1.037829 1.713972
1.524829 2.603456
0.944752 1.479968
0.770464 0.610489
0.797290 0.803334
0.840971 0.412658
0.879173 1.016156
0.999070 1.249006
0.907088 0.635916
1.201043 0.891039
1.331603 1.249140
1.063624 1.101955
1.005749 0.959073
1.044913 1.387771
0.966429 0.734347
1.097443 1.283998
1.036359 0.893919
0.924350 0.642718
0.965197 0.776189
1.044570 1.334743
0.840642 0.991698
0.806706 0.883488
0.948140 0.773622
0.945416 0.331780
0.951793 1.076314
0.934462 0.733125
1.027227 0.596294
1.097241 0.992558
1.029002 0.871739
1.067013 0.583438
1.034911 1.079299
1.100383 1.218316
1.171386 2.152921
1.178111 2.497702
1.325529 1.785540
1.410175 1.930803
0.987308 1.281367
1.107065 1.298155
1.140034 1.486676
1.123566 0.915881
1.072081 0.813847
1.068822 0.686286
1.002543 0.770849
1.030877 0.864303
1.158739 1.160349
1.163075 0.765532
1.130569 1.252408
1.061904 1.393007
1.003428 1.307360
1.058396 1.465663
1.287740 2.002075
1.511479 1.297731
1.806646 0.767104
1.516033 2.095380
2.008427 2.152527
1.616318 1.701677
1.335995 0.966264
1.220176 1.067410
1.190491 0.810229
1.312612 1.201210
1.729744 1.398019
1.700795 1.024236
1.430675 1.337976
2.183659 3.225071
1.952088 1.521745
0.962200 1.059477
0.950916 1.097761
1.414245 1.625878
1.053359 1.070231
1.461356 1.883547
2.931990 2.427201
2.303824 2.233063
2.036478 1.585288
1.498242 0.676095
1.243220 1.166404
1.292434 1.366646
1.196164 0.456121
1.179360 0.620090
1.352527 0.593780
2.358230 1.874312
2.757325 2.767651
2.593456 2.562421
0.885136 0.639286
0.995355 0.581761
0.925915 0.733653
1.098021 0.772525
0.999618 0.904052
1.232891 0.985933
0.968934 1.488637
0.907901 0.876255
0.847831 0.663053
0.889345 0.573941
0.924065 0.720900
0.973872 0.744631
0.992665 0.854644
0.976282 1.041750
1.144307 0.915140
1.075687 0.655526
1.034692 0.711762
0.983327 0.822597
0.979960 1.682231
1.039166 1.637400
0.936677 0.825587
0.958810 0.576006
0.924426 0.923363
0.915521 0.696072
0.904033 0.653486
1.006244 1.303765
0.920890 1.184635
0.993318 0.905029
0.959942 0.538962
1.006334 1.037975
1.007491 1.165847
1.050990 1.315956
1.060526 1.033892
1.537372 3.280010
1.034425 1.259045
0.938473 1.433905
0.936297 0.789422
0.914700 0.521207
1.020140 0.934688
0.992801 0.829034
0.986108 0.690046
1.084306 0.909157
1.054539 0.824398
1.106137 0.989091
1.152858 1.107744
1.471245 1.704672
1.246084 1.094398
1.138492 1.274205
1.072109 1.796323
1.043404 1.480316
1.555479 4.666023
1.503737 3.938635
1.134002 2.440230
1.266477 1.635498
2.501945 2.347307
1.118299 0.736696
2.228829 1.625931
1.065338 0.963346
1.149469 0.780065
1.100676 0.528601
1.120467 0.618647
1.342617 1.162145
1.727644 1.660354
1.757086 1.471368
1.537789 1.369958
1.868560 1.156323
0.898754 0.688645
1.104283 1.479669
1.100790 1.029807
1.216080 1.543856
1.759418 1.894416
2.701257 1.620492
1.530313 0.924287
1.728566 0.961319
0.991546 0.896065
1.274279 1.113034
1.073892 0.748984
1.313980 0.768620
2.110524 1.720194
1.756173 1.742176
2.627210 1.839265
1.996959 1.293311
1.761913 1.582727
1.062514 0.773844
1.025117 0.764678
0.907044 0.669715
1.075855 1.357611
1.023554 1.002695
1.452997 1.570665
1.012790 1.269277
0.997417 0.972609
1.505577 2.006890
0.901824 0.804303
0.934197 0.676349
1.021840 1.008171
1.006338 1.664736
1.091339 1.313272
1.367567 3.009167
0.966892 0.794243
1.225900 1.812397
1.099302 0.865009
1.029501 0.897646
1.019072 0.962287
1.041973 0.931394
0.927128 1.003548
0.928025 1.231951
0.917224 1.147710
1.093776 1.151314
1.015807 1.013752
0.920392 0.675987
0.992330 1.196439
1.082693 1.552382
1.807809 5.359383
0.938968 0.951777
0.926723 1.219218
1.052100 0.869452
1.015248 1.524345
1.008245 1.146559
0.983307 0.974087
0.974280 0.657244
0.941660 0.995977
1.090511 1.133284
1.043954 1.276325
0.970881 1.085238
0.965320 0.883143
0.913010 0.586773
0.921182 0.660760
0.888666 0.684227
1.051029 1.509379
0.907696 0.750862
0.968474 0.673883
1.048112 1.337567
1.131906 1.553917
1.179891 1.053117
1.424981 2.005403
1.254659 1.519606
1.025848 0.743441
0.944466 0.703525
1.037589 1.134579
1.170372 2.549639
1.252233 1.687196
1.130633 0.934915
0.842715 0.831101
0.989299 0.884338
0.846065 1.004100
0.929173 0.907134
1.042522 0.883951
0.959777 0.746546
1.069331 0.931690
1.131328 0.707182
1.584620 2.442143
1.376503 1.586581
1.608444 1.642982
1.552518 2.121287
0.963922 1.050711
0.965369 0.672937
1.178951 1.324521
1.026405 0.841955
1.082282 0.953993
0.926727 0.657981
0.931571 0.760426
0.885949 0.682641
0.849640 0.499526
0.899294 0.520288
1.024710 0.737664
1.187225 0.430571
1.247523 0.873466
1.592854 1.236075
1.560528 1.129826
1.844194 2.018393
1.537691 1.547251
1.204610 0.816837
0.847763 0.955270
0.932909 1.001898
0.962842 0.942631
1.084418 1.121249
1.005937 0.662310
1.153697 1.101982
0.982789 0.679304
0.972626 1.011410
0.936098 1.582235
0.953227 0.381958
0.966810 1.156892
0.991518 1.380096
0.876297 1.348187
0.946742 0.741128
1.027913 0.728419
0.966638 0.838063
1.386961 1.490962
1.056927 0.609222
0.937463 1.147265
1.012281 1.146027
1.039437 1.324207
0.977050 1.437062
1.049882 0.839607
0.996935 1.009236
1.103328 1.056803
1.094452 0.993384
0.987679 1.535719
1.023437 1.451753
1.132750 2.260949
1.130572 1.922201
0.860078 0.905226
1.076961 1.823159
0.942705 0.701591
1.024113 1.194936
1.045150 0.790427
1.043304 0.759815
1.020063 1.095700
1.019860 0.865544
1.364890 1.602038
1.045807 0.974907
1.000525 1.280474
0.993311 1.217811
1.191615 1.687126
1.124842 1.826785
0.969971 2.034566
0.968344 1.637816
1.430790 3.082648
1.258803 2.844126
1.108195 1.192885
1.049204 1.031154
1.118037 1.277618
1.293694 2.057868
1.093274 0.998445
1.004250 0.791441
0.945122 0.644303
1.005829 0.840806
1.214162 1.263385
1.653745 2.767676
0.921436 1.478112
0.816019 1.013244
0.839589 1.027523
0.905737 0.698402
0.870959 0.753142
1.052712 1.050064
1.242410 1.101968
1.344888 1.170184
1.460227 2.527940
1.008801 1.125162
1.644107 1.303595
0.942290 1.041550
1.455179 3.303328
1.112648 1.675488
0.935681 1.180790
0.980466 1.039468
0.899201 0.669179
0.888230 0.504499
0.870093 0.855227
0.855514 0.763476
0.884166 1.016583
1.117211 1.065118
1.272936 1.123188
1.112613 0.666885
1.356580 0.887030
2.384081 2.050588
1.320786 0.758081
1.934401 1.378517
1.842440 1.136364
1.461242 0.803727
1.763966 1.379840
1.045850 1.208695
1.011840 1.236462
0.959016 1.053865
0.957293 1.146496
0.939780 0.743300
0.982231 0.770873
0.991958 0.988256
1.106910 0.829746
1.037517 1.223400
0.939144 1.092537
0.984547 1.448508
1.057025 1.101568
0.989000 0.877372
0.892360 0.778461
0.963136 0.846052
1.012936 1.051651
0.966665 1.033557
0.956975 0.994145
0.979664 1.043080
0.999043 0.799511
1.169801 1.516414
1.012602 1.396372
1.032407 1.289054
1.004602 1.265920
1.048739 1.895452
1.058077 1.608258
1.078755 1.387833
0.980463 0.915735
1.018955 1.038964
1.006919 1.333800
1.121329 1.553599
1.028538 1.016309
1.060346 1.163633
0.923319 0.528617
0.883064 0.657221
0.905571 1.130533
1.012106 0.975764
0.973442 1.128150
0.886202 0.986255
1.478542 1.408574
1.168498 0.864783
1.059961 0.956686
0.991432 1.128363
1.018624 0.913613
0.979418 0.785316
0.910683 0.711307
0.936777 0.965812
1.042117 1.528037
1.009965 1.660828
1.165530 1.783321
1.046278 1.117248
1.196185 1.125786
1.158839 1.514048
1.082359 0.728624
1.001649 1.015986
1.058270 1.189930
1.136388 0.953849
1.121921 1.349218
0.914700 0.914387
0.936906 0.958663
0.964277 0.860862
0.993536 0.714257
0.981149 0.899972
0.909570 1.037882
0.850481 0.601786
0.968589 1.001080
1.004867 2.022131
1.053223 1.210046
1.107274 0.933995
1.278934 0.640941
2.439730 1.555065
1.281795 1.177218
1.225770 1.104141
1.225485 1.102463
1.103971 1.247403
1.607583 1.094198
1.215986 1.271413
0.906121 0.768403
0.946152 0.733320
1.042553 1.419318
1.115145 0.901465
0.999888 0.918240
1.003794 1.284363
0.955907 0.906882
1.026035 0.736100
1.178202 0.914761
1.008090 0.577047
1.053203 0.622991
1.278118 0.922936
1.526584 1.352515
2.800497 2.077447
2.113698 2.438190
0.832643 0.802674
1.350897 3.344238
0.885775 0.919475
1.086128 0.875062
0.935105 0.991291
0.862774 1.041009
0.992178 1.328708
0.981986 1.244857
0.982973 2.001872
0.923472 1.043598
0.853639 0.553382
0.898731 0.941932
0.925756 1.620428
0.989356 1.301632
1.002262 1.110385
0.988019 0.844183
1.357774 2.361918
0.975924 1.509698
0.947114 1.504126
1.064315 1.866174
1.175622 1.504470
1.119058 1.833979
1.028594 1.065796
0.993391 1.431534
0.989555 1.312355
0.994972 1.100877
0.949999 0.621985
0.908676 0.775724
0.941871 0.924670
0.938330 1.052670
1.038676 1.668465
0.923938 0.988551
1.218703 1.478853
1.079034 1.238792
1.026346 0.701296
1.097931 1.689492
1.338143 1.841203
1.055330 1.305180
1.101843 1.067698
0.976085 1.068825
0.980949 0.480477
0.993957 0.967845
1.012252 1.408920
0.950212 0.975300
1.118495 1.224957
1.022313 1.064196
1.010698 0.860193
0.999111 0.976886
1.276360 1.084247
1.124965 1.191102
1.118025 1.298932
1.114686 1.579016
1.108816 1.442830
0.985270 1.066724
1.013432 1.171623
0.918806 0.808763
0.981165 0.906419
1.368703 0.888033
1.038015 0.972855
1.382394 1.188046
1.000516 0.848603
0.925788 0.728799
0.884716 0.626074
1.054794 1.174952
1.110310 0.650118
1.051776 0.822650
1.185418 1.148272
1.367530 1.250463
1.182010 1.254684
1.129214 1.277294
1.223110 1.515268
1.184158 1.520345
1.148591 0.883344
1.142749 1.148139
1.069537 1.295318
1.018122 1.345755
1.105707 0.494842
1.216694 0.671123
1.105112 0.917919
1.141027 0.742732
1.241749 0.830179
1.210461 1.186205
1.115603 0.749102
1.218202 1.215766
1.316039 1.023134
0.976249 0.719313
0.873932 0.484230
1.036598 1.290409
0.973014 0.794657
0.967807 2.322895
1.115765 1.490454
1.050130 1.505081
0.991187 2.856534
0.934930 1.698199
0.781151 0.768393
0.901833 0.847888
0.908595 1.042445
0.864286 0.910052
0.986225 0.994644
0.854497 0.897302
1.044010 1.245036
1.003470 1.307036
1.105102 1.627445
1.067588 1.176225
0.939285 1.026563
0.988847 0.701551
0.961430 0.693520
0.930605 0.814956
0.926103 1.285820
0.925269 1.220999
0.836811 1.302066
0.810993 1.056127
0.916886 0.882000
0.943540 0.655711
1.054496 0.779197
1.062326 1.205955
1.186744 1.017699
1.092603 0.684297
0.981992 0.724323
1.132204 1.238006
0.956277 0.801901
0.916629 0.904540
1.223113 0.834950
1.037419 0.561493
1.036586 0.642134
0.816118 0.960856
0.969360 1.403454
0.812188 0.957752
1.235034 1.354750
0.970715 0.965308
1.071482 1.299144
1.030051 1.307739
1.128121 1.429842
1.187978 0.958456
1.129925 0.499214
1.381326 2.200291
1.260445 1.681678
1.075147 0.569594
0.998804 0.549773
0.983573 1.177507
1.153098 1.545245
0.980106 1.198345
1.191566 0.749881
1.181554 0.627505
1.137966 0.884679
1.244472 1.096703
1.167858 1.380767
1.446158 1.403179
1.089053 0.933391
1.146293 1.036380
1.118485 0.785320
1.125080 0.578234
1.332460 1.726815
1.187019 0.755978
0.972334 0.694552
1.061231 0.963608
1.252730 2.430156
1.092522 1.497161
1.148721 1.134236
1.367120 1.308096
1.429660 1.576498
0.999972 0.813938
1.411872 1.274469
1.003222 1.143849
3.661440 5.267739
1.189542 1.215381
1.272677 0.866925
1.197269 0.731290
1.161540 0.886852
1.035996 0.697095
1.205447 1.713667
1.082999 1.027996
1.039102 0.547223
1.049590 0.860244
0.969401 0.719307
0.960189 1.403138
1.155862 1.950670
1.043221 1.867811
0.951444 1.540376
0.835615 0.884032
0.948216 1.701796
1.244668 3.250372
0.861758 0.925575
0.809999 1.267573
0.837234 0.833634
0.892915 0.505187
0.968873 0.834303
0.843493 0.663862
1.105609 1.628267
0.910115 1.048853
0.951315 0.853969
0.964376 0.918750
0.931040 0.741372
0.983130 0.717844
0.911721 0.671660
0.980868 0.893033
1.025200 0.925521
0.972680 1.182572
0.983183 1.216669
0.851942 1.249843
0.921057 1.250709
0.776334 0.751429
0.893151 0.613361
0.940021 0.955516
0.980807 0.841230
0.952882 0.729537
0.957348 0.464051
1.014465 0.685634
1.018221 0.378108
1.051874 0.685732
1.040516 1.150025
1.044825 1.211740
1.140407 0.963027
0.955203 0.511865
0.980645 0.564353
0.990038 1.509553
1.036481 0.942843
1.039185 1.068578
1.342761 1.086970
1.160190 0.591059
1.064903 0.327267
1.218907 0.715579
1.117467 0.871828
1.060248 0.531673
1.046188 0.863687
1.070050 0.691380
1.087641 0.669686
1.079095 0.883451
1.221449 1.017514
1.096443 0.959166
1.327382 1.428691
1.409314 1.768259
1.094181 1.383193
0.948787 0.607100
1.216567 1.995560
1.089654 1.460303
1.043079 0.971677
1.142649 0.887023
1.000231 0.865610
1.108704 0.984561
1.004572 0.668804
1.013386 0.777461
1.103138 0.526210
1.141904 0.999106
1.244852 1.634605
1.852484 1.454406
2.499866 3.179600
2.043013 3.098828
1.683286 2.447477
1.760366 2.169562
1.874415 2.502875
1.101280 1.220296
1.166625 1.364341
1.051094 1.010557
0.988417 0.907197
0.922855 1.132054
1.120315 1.142830
0.915157 0.772402
1.070453 0.997005
1.044015 0.837132
1.145384 0.905695
1.219096 1.827883
1.041706 1.552866
0.958044 1.577734
0.929517 1.641044
0.849112 0.842154
0.929393 0.890814
1.054407 0.899421
1.020566 1.030370
1.046439 1.319091
1.119638 1.814119
1.170109 1.702040
1.024817 1.007068
1.013650 0.519077
1.068985 1.215909
1.118357 0.880305
1.075385 0.926327
1.020677 1.086873
0.906299 1.136495
0.921533 0.860085
0.959874 1.164778
1.005699 1.691644
0.898614 0.919730
0.936227 0.980436
0.946953 1.153006
1.056584 1.054446
1.066703 0.597288
1.062856 1.014706
1.025186 0.785290
0.957366 0.614634
1.059514 1.153935
1.021149 0.647250
1.042988 0.468044
1.109050 1.091743
1.177234 1.039402
1.265518 1.478057
0.921948 0.815380
0.936874 0.718875
0.880383 0.804588
0.936325 1.163512
1.132728 1.030534
1.032847 1.046331
1.067262 0.834350
1.146986 0.586163
1.371464 0.789356
1.133102 0.514093
1.339715 0.756244
1.443312 1.688739
1.147642 0.733794
1.126586 0.953455
1.174537 0.944119
1.140465 0.962234
1.190938 1.290336
1.653523 1.886496
1.253938 1.345495
1.196720 0.841477
1.081561 0.917337
0.990867 0.777286
1.207567 1.289474
2.322942 3.162297
1.376602 1.302034
2.630636 1.714262
1.002434 0.856048
1.347099 1.058993
0.946586 0.785116
1.310982 1.636961
1.174268 1.053710
1.062170 0.724160
1.128683 0.829001
1.104284 1.139143
1.101288 0.543980
1.320815 1.596210
1.239372 1.117471
3.024372 5.289035
1.311892 1.164415
1.703655 2.383078
2.793611 4.564754
1.982112 3.086980
1.956723 1.440671
1.448555 2.348562
1.095353 1.038911
1.128998 0.983827
0.970008 0.807430
1.024836 1.090441
0.919172 0.946617
1.105635 1.113123
1.237101 1.379666
1.154068 0.768462
1.121507 1.061823
1.001243 1.711694
1.159924 0.870085
1.027488 0.946499
0.903080 0.861923
1.045343 1.582994
1.085742 1.223695
1.165475 1.042811
1.077296 0.762209
1.122104 1.452029
1.237598 1.272389
1.246355 0.891429
1.051871 1.015889
1.173907 1.257716
1.205637 1.935062
1.072109 1.502472
1.071233 1.855455
1.389579 0.761304
1.234322 0.979170
1.021957 1.088556
1.136616 0.839239
1.033592 0.933180
0.985219 0.942176
1.132443 1.343038
1.087592 1.135131
0.974002 0.715296
1.254621 1.243625
1.222576 1.183719
1.403219 0.932536
1.213756 0.844671
1.067756 1.116868
1.107666 0.783968
1.096733 0.725227
1.285118 0.743480
1.065960 0.621259
1.221399 0.814448
1.227979 1.341917
0.946624 1.321668
1.133503 0.662063
0.889759 0.981449
0.931911 0.970768
1.087733 0.919793
1.479886 1.039726
1.796122 1.276806
1.655098 1.834551
2.319854 2.240196
1.087176 1.193670
1.417707 1.424122
1.269221 1.382630
1.102236 0.767923
1.222486 0.831493
1.083879 1.263749
1.102410 0.904514
1.087346 0.618899
1.682161 1.670886
1.203349 1.013785
1.720990 1.745512
2.995837 2.983185
0.933118 0.874809
0.899303 0.903760
1.063752 1.229473
1.035287 1.356411
1.112871 0.903008
1.092853 0.751212
1.076223 1.072730
1.079854 0.932150
1.113370 0.991491
1.071121 0.847647
1.227621 1.214327
1.043656 1.090057
1.103552 0.800072
1.141631 1.061880
1.440060 1.928851
1.086016 1.602769
1.022228 0.984809
1.216416 1.064879
1.542844 1.348404
0.931203 1.084238
1.070559 0.629708
1.087546 0.807783
1.619502 0.981605
2.297582 1.532220
1.385587 1.011717
1.734666 1.328139
1.330075 1.061755
1.312261 1.056951
1.119868 0.733693
1.151576 0.839866
1.214624 1.035896
1.043897 0.829025
1.009291 0.963874
0.912149 0.926947
1.047361 1.625922
1.092904 1.896316
0.943992 0.645961
1.792580 0.585655
1.586547 1.428629
1.501307 0.984000
1.212740 0.888892
1.020631 1.420900
1.237145 0.893294
1.005127 0.972081
1.325290 1.352731
1.100350 1.006596
1.405776 1.408955
1.263258 0.957459
1.190246 1.267719
1.108163 0.667431
1.060812 0.790151
1.157375 0.948169
1.227140 1.107114
1.041681 0.818866
1.053888 0.798548
1.730605 1.138431
1.730199 0.928565
1.351928 0.874774
1.190138 1.125587
1.147111 0.688100
1.201238 0.938788
1.044356 1.041084
1.253023 1.406019
1.159640 0.968836
1.596844 2.070828
1.701081 1.513704
1.380719 1.258829
1.165503 0.717738
1.312961 1.173379
1.353314 0.999464
1.145601 1.053403
1.193421 1.305578
1.143806 0.645297
1.158834 0.751372
0.994025 0.963462
1.176119 1.158654
1.327424 0.957510
1.170605 0.716879
1.275484 1.094363
1.368802 1.156409
1.022590 1.020216
1.144111 1.202340
1.144385 1.181248
1.061277 0.872807
1.104641 0.797690
1.130643 0.661699
1.040486 0.846679
1.060932 0.895719
0.905040 0.546984
0.860242 0.535155
1.093958 0.957983
0.937993 0.706427
1.049358 1.045393
1.086345 0.853991
1.057169 0.657044
1.382627 1.194433
1.121853 1.051951
1.025075 0.925728
0.996544 0.756735
0.975470 0.766981
1.018926 1.265277
0.947277 0.505694
0.997571 0.918065
1.018467 0.726836
1.026031 0.693823
1.047924 0.783798
1.054648 0.729667
1.084081 0.982366
1.118390 0.759037
2.340435 1.619627
1.497196 1.202371
3.393984 2.343953
4.899496 4.362775
3.058011 2.648943
2.567970 2.083301
1.824920 1.945125
1.237421 0.851248
1.271396 0.975519
1.150134 0.753814
1.410041 1.535901
1.233725 1.210935
1.291272 0.869748
1.417127 1.015010
1.295567 1.131470
1.068956 0.759820
0.965680 0.750829
0.922656 0.683150
0.932392 0.999863
1.027377 0.735530
1.858905 1.200107
1.924750 1.714744
1.313473 0.922895
2.433482 1.953280
2.839984 2.897125
2.453039 2.373824
2.429423 2.195430
1.340986 0.862921
1.831845 1.322765
1.370079 1.102952
1.300550 0.989142
1.306711 1.145716
1.721654 1.430713
1.662008 1.834289
1.937470 1.130193
1.143484 0.800963
1.166770 0.963818
1.073245 0.929528
1.017458 0.621334
1.732007 1.195281
2.240084 1.847786
1.970803 1.712916
1.136354 0.906126
1.323236 1.278906
1.947226 1.438215
1.853134 1.315389
1.169960 0.834798
1.117256 0.801412
1.347046 0.986158
1.183363 0.731109
1.376060 0.975508
1.065334 0.699455
1.091972 0.553009
1.138900 1.100127
1.145628 0.691089
1.554195 1.104647
1.482241 0.959828
1.204422 0.923449
1.413330 1.433942
1.304357 1.405939
1.018333 0.627830
1.098019 0.833001
1.157379 1.314230
1.208309 0.792089
1.102004 0.931540
1.007376 0.856369
1.047658 0.902691
0.959262 0.597327
1.056904 0.525902
1.042989 0.511268
1.068298 0.705211
1.092998 0.878361
1.152144 0.976055
1.036282 0.687121
1.004546 1.039118
0.877604 0.830232
1.150916 1.564352
0.987729 1.512107
1.038791 0.659778
1.025319 1.001940
0.954703 0.894421
0.969842 0.764908
0.924128 0.470763
0.970948 0.833770
1.021724 0.667556
1.039515 0.858655
1.113492 0.962522
0.969545 0.471601
1.797055 1.660157
1.335955 1.250548
1.074732 1.425339
1.451971 1.029365
2.353729 2.196849
1.190478 1.356708
4.477818 2.172519
1.656097 1.098368
1.690176 0.893234
1.731724 1.282316
3.291348 2.255121
1.359074 1.448938
1.109902 0.679823
1.162618 1.111872
1.121381 0.893315
1.055111 0.856202
1.323559 1.111605
1.494304 1.673862
1.672715 1.694679
1.079228 1.153962
1.445918 1.869555
1.114221 0.939595
1.089869 0.844739
1.237654 0.577173
1.810960 1.067222
1.307046 0.871935
1.231631 0.739880
1.224258 0.982742
1.034106 0.731897
0.993128 0.762319
1.212469 1.004018
1.291976 1.076018
1.567913 0.855247
1.188086 0.794524
1.595515 1.158339
1.611637 2.028992
1.006302 0.701306
0.973329 0.503678
0.959821 0.565603
1.117855 0.475885
1.150221 0.711412
1.153306 0.559444
1.016397 0.489588
1.004548 0.434255
1.057475 0.814315
0.996847 0.527651
1.080497 0.749305
1.142720 0.977789
1.374507 1.729578
1.115444 0.976575
1.042445 0.824517
0.908420 0.660153
0.956208 0.981273
0.961109 0.856638
1.032113 0.844175
0.995575 0.710249
1.034053 0.615890
1.062665 0.597548
1.057672 0.468375
1.128401 0.966930
1.076414 0.487473
1.067720 0.679691
1.125774 1.052596
1.163467 0.943009
1.091880 0.878198
1.178039 1.124835
1.131909 1.004975
1.142220 0.840205
1.078756 1.067193
0.935280 0.943018
1.318461 1.123137
1.043784 1.046454
0.938673 0.774995
0.971236 0.707767
0.929799 0.678118
0.916417 0.789686
1.008550 0.680904
0.944824 0.882429
1.056273 0.739398
1.104896 1.135767
1.129720 0.986106
1.038988 1.408142
1.071487 1.513775
1.065522 1.482606
0.817117 0.963840
0.938418 0.957919
1.100616 1.041016
1.044288 1.325186
1.191833 0.789961
2.930872 1.816052
2.194634 3.197070
1.355785 3.002406
1.272273 1.800460
1.081745 1.078933
1.062752 0.875350
0.848064 0.908313
1.005218 1.240441
0.886132 0.942814
1.164904 1.493563
1.546890 2.103512
1.070507 1.525840
1.064402 1.234879
1.340977 1.862334
0.938367 0.698061
0.901752 0.710467
1.002658 0.815361
1.029773 1.099002
1.028457 0.456589
1.869547 1.205697
1.295471 0.526248
0.947040 0.836125
1.018740 1.047458
0.904368 0.619424
0.949617 0.650135
0.965567 0.834594
0.941970 0.934416
1.064287 1.251728
1.031787 0.918207
1.108021 0.833593
1.134577 0.782776
1.112187 1.012399
0.904315 0.866688
0.857076 0.500121
0.913120 0.596299
0.970173 0.436939
0.924793 0.455874
0.993410 0.491807
0.995949 0.434274
0.922043 0.487179
0.934167 0.526277
0.962083 0.487031
1.013413 0.655926
0.953765 0.627019
0.999354 0.679654
1.787261 1.975610
1.324624 1.302605
1.038136 0.743516
1.046495 0.982283
1.060220 0.945154
0.912822 0.879419
0.933080 0.706041
0.951635 0.664423
0.931873 0.484100
0.976536 0.540533
1.044693 0.570182
1.033105 0.779740
0.934474 0.366734
0.955178 0.564448
1.117417 0.860126
0.999602 0.773264
1.157251 0.830345
0.932790 1.243185
0.948112 0.898854
0.983167 0.990090
0.993531 1.298051
0.860530 0.672237
0.905190 0.662979
0.961252 0.684686
0.934584 0.901664
0.945353 0.742232
0.986616 0.821017
0.931707 0.679860
1.022452 0.640115
1.081414 0.786760
0.979393 0.735669
1.017777 0.935435
1.002116 0.426194
1.041301 0.584266
0.974484 0.962879
0.945364 0.899134
0.978882 1.537737
1.015600 1.467566
0.922201 1.403927
0.873040 0.593146
0.963064 1.246277
1.045760 1.034541
1.007269 0.561497
1.022185 0.693204
1.447284 1.035729
0.894711 1.355482
0.934076 1.444556
0.981537 0.976511
0.962025 0.499305
1.153298 1.540626
0.833476 0.841881
0.865874 0.787516
0.955121 0.938751
0.930667 0.830682
1.081883 1.943645
1.322597 2.837877
0.990590 1.589690
1.255841 2.608448
1.084376 1.366482
0.955086 1.754733
0.863634 0.718348
0.939446 0.808404
0.858784 0.438048
0.990985 1.013664
0.908157 0.350393
1.174023 2.740142
1.208936 1.695794
0.862471 1.067304
0.833985 0.490310
0.856716 0.774896
0.840725 0.894132
0.917794 0.635153
0.904400 0.822042
0.960522 0.847596
1.260792 1.186098
1.217807 1.057577
1.187488 1.066636
0.951825 0.869660
0.806422 0.510609
0.791838 0.579671
0.902017 0.535814
0.832217 0.437431
0.863449 0.288965
0.875523 0.318024
0.915394 0.355970
0.908441 0.547973
0.869047 0.363374
0.885759 0.668424
0.889608 0.413993
0.970368 0.644826
1.110038 0.770408
0.970269 0.683019
1.317504 1.583719
1.070469 0.881352
0.872473 0.725445
1.055774 1.002271
0.852041 0.699525
1.011810 0.981304
0.909769 0.433128
0.897079 0.430075
0.900613 0.693769
0.873529 0.460736
0.911510 0.364472
1.038930 0.751653
1.025826 0.856053
0.920549 0.683427
0.966158 0.756286
0.952711 0.673744
1.009640 0.739703
1.037998 1.301833
1.019015 1.302487
0.948148 1.008282
0.951527 0.737132
0.943623 0.721323
0.956899 0.675108
0.903519 0.492140
0.933734 0.672494
0.862358 0.332928
1.212234 1.339384
1.156777 1.234326
1.242122 0.830834
1.664537 2.130165
1.169759 1.063791
1.025060 0.947307
1.136474 1.810020
1.028193 0.836243
0.921811 0.562214
0.857805 0.564518
0.844577 0.771388
0.862644 0.544167
0.818412 0.383057
0.814022 0.653427
0.835644 0.761769
0.882696 0.537738
0.928217 1.489698
2.957320 3.371023
1.215742 1.625760
1.459762 1.817805
1.139608 1.064147
0.935250 0.847059
1.060174 0.761833
0.970073 0.894121
1.015845 0.727011
0.985324 0.871833
0.907371 0.981664
0.933588 0.293162
0.835993 0.662028
0.831449 0.333848
0.829248 0.450302
0.845669 0.697950
1.184726 1.451054
1.191668 1.971542
0.878670 0.718119
0.865802 0.601946
0.888447 0.817348
0.948551 0.959586
1.023896 0.850732
0.985452 0.562221
0.889435 0.374274
0.853913 0.554842
0.851702 0.893702
0.842910 0.488705
0.894110 0.976904
0.991535 0.682218
1.068466 1.187293
0.916275 0.645199
0.975682 1.451989
0.807454 1.396714
0.800301 0.979260
0.780989 1.035725
0.838438 1.040078
0.885034 0.548181
0.945375 0.528283
1.003908 1.301161
1.001837 0.688305
1.055521 1.978792
1.118324 1.372071
1.091728 0.900787
1.020881 1.133346
0.883608 0.674599
1.055684 0.980323
1.088017 0.690171
0.792429 0.805413
0.758471 1.060668
0.790339 0.424492
0.812136 1.020707
0.758563 0.753505
0.791724 0.654212
0.819674 0.838250
0.746855 0.641279
0.842982 0.311473
0.807286 0.494418
0.883317 0.715713
1.291780 1.030864
1.081508 1.209564
1.181155 1.670587
2.179950 2.079406
1.042021 0.953455
1.615825 1.272743
1.369188 1.476959
1.598963 1.225066
1.473666 2.960443
1.394485 2.381083
0.980637 0.548965
1.229825 1.298116
0.933519 0.855572
1.137737 0.530512
0.998387 0.658622
0.913262 0.629988
1.073906 0.859591
0.904822 0.830434
0.829080 0.729363
0.831198 0.794904
0.833329 0.663877
0.902897 0.901518
0.851981 0.475438
1.063630 0.678109
2.948998 3.902153
1.879906 2.157230
1.482659 2.069354
1.142918 1.271685
0.943081 0.737207
0.976834 0.442826
0.903143 0.776055
1.169621 0.598446
1.053147 0.628381
1.143158 0.851022
0.904384 0.813308
0.979122 0.624823
0.893538 0.927582
0.867028 0.515688
0.836413 0.844577
0.891744 0.748344
0.945356 1.231507
0.944565 0.908197
1.307489 0.858522
1.126679 1.188074
1.904004 1.779272
1.480043 1.312073
1.050141 0.924337
1.055378 1.366972
0.990364 1.596313
1.282195 2.495090
0.888051 0.717627
0.873914 0.370318
1.061660 0.446542
0.980471 0.689746
1.006604 0.612323
0.924799 0.853329
0.898916 0.682023
0.923540 1.086956
0.854946 0.843130
0.914521 0.914611
1.174779 0.993627
1.011161 0.912315
0.907037 1.174941
0.829173 1.103514
0.830373 0.766288
0.901263 1.216036
0.754133 1.010569
0.825881 0.791248
0.929583 0.592411
0.923529 0.598325
0.903850 0.550637
0.976708 0.673204
0.963638 0.733996
1.260062 0.796673
0.968406 1.206316
0.935763 0.614753
1.077912 0.869269
0.810717 0.709951
1.915066 0.914355
0.768991 0.726482
0.801564 0.947912
0.725682 0.896349
0.690807 0.634971
0.798670 0.530344
0.830497 0.836274
0.886542 0.428375
0.844459 0.524717
1.056995 1.210048
2.015743 1.476395
1.192927 0.797800
2.298778 2.126833
1.369619 1.280107
1.377175 1.765187
1.012369 0.893002
1.016134 0.973178
1.221653 1.111065
1.299132 0.902256
1.296493 1.139332
1.361823 1.166984
1.340383 1.307277
1.555372 1.187797
1.575296 1.163736
1.243405 0.842304
0.862610 0.687825
0.956023 0.940934
0.832530 0.754606
0.872328 0.879734
0.911322 1.094504
0.869294 0.709314
0.947189 0.867773
0.970801 0.777909
0.960101 0.565378
1.388248 1.515287
1.426572 1.567118
1.249366 0.995842
1.015459 1.141457
1.162368 1.004338
1.045901 0.963509
1.194071 0.792910
1.379965 0.970764
1.271998 1.713321
1.023429 1.063244
0.935625 0.804458
0.977642 0.815438
0.890419 0.938372
0.860813 0.775415
0.913166 1.137000
0.995988 0.331685
1.193567 1.050269
1.728979 1.961139
1.448078 1.929661
1.640122 1.603090
0.857988 1.057010
0.861085 0.789155
1.102751 0.777841
1.762643 1.142372
1.392495 1.239139
1.211764 0.696993
1.072664 0.759416
0.971802 0.705821
1.077719 0.998585
0.956173 1.094021
1.013536 0.888084
0.875171 0.859903
0.913695 0.712866
0.962933 0.764719
0.935442 0.508163
1.198872 1.181993
0.882657 1.082135
0.783964 0.548118
0.749797 0.738274
1.050995 0.703575
0.969827 0.887035
0.992962 0.565779
0.993157 0.661684
0.962279 0.529968
1.025108 0.690662
0.988853 0.804479
1.296752 1.290470
1.041517 0.737880
1.282582 0.810568
1.036593 1.679249
0.995138 1.431450
0.912420 1.914627
0.818624 1.518948
0.807788 1.102477
0.736532 0.927995
0.733503 0.634426
0.720626 0.741588
0.681938 0.266680
0.949703 0.785124
0.962918 0.686837
0.967544 0.710453
1.068732 1.339377
1.023910 1.700335
1.142345 0.913272
1.408252 1.089480
2.042575 1.398059
1.411709 0.953274
1.282817 0.641929
1.383286 1.259715
1.043334 0.553209
1.065823 0.884608
1.040196 0.996249
1.401515 1.500557
1.411766 1.441471
1.676956 1.257219
1.422481 0.773731
1.491764 1.180899
1.161995 0.858944
1.084737 1.133938
0.922426 0.812173
0.993621 0.735990
0.907339 1.001830
1.009975 0.509689
1.001754 0.870480
1.010055 0.576358
1.092650 0.627620
1.013789 0.818882
0.949422 0.839485
0.893497 1.121417
2.242985 2.885630
3.181441 2.221470
2.288111 2.059864
5.548288 5.342607
1.659998 1.581208
1.332675 2.280291
1.299232 1.710525
1.340682 1.467487
1.032849 1.140385
0.999138 1.059410
1.027832 0.785656
0.967348 0.799780
0.981239 0.666078
1.011423 1.729353
1.236556 1.311330
1.027412 1.106394
1.065940 0.785659
1.562100 1.494366
1.853188 1.734548
2.099895 1.760235
1.850171 2.279968
1.633078 2.022103
1.174670 0.825530
1.417433 0.978616
1.066203 1.544897
1.226412 1.111339
1.072389 0.956716
1.101259 0.681505
1.232698 0.677277
0.970578 0.414115
0.998393 0.732910
0.952547 1.225333
1.055754 0.929072
1.034568 1.117806
1.080310 0.599138
0.955903 0.901062
1.356440 1.176117
1.260246 0.734688
1.137497 0.855467
1.246997 1.129000
0.742549 0.819636
0.948759 0.352001
0.926066 0.514019
1.033925 0.645807
1.051405 0.999130
1.068301 0.885049
1.247191 1.043454
1.244661 0.764538
0.971391 0.566614
0.916377 2.036535
0.997912 1.460571
0.889332 0.951145
0.851884 0.613734
0.932708 0.841149
1.058739 1.239698
0.846907 0.981121
0.895486 0.680430
0.817163 0.384269
0.987219 0.989743
0.925205 0.798666
1.167726 0.797098
1.133971 0.925351
1.425429 0.924842
1.115209 0.959085
1.957216 1.584183
1.766717 1.624113
1.772055 1.026629
1.293113 0.577128
1.136920 1.084520
1.795336 1.034897
1.421831 1.082447
1.610420 1.756978
2.467248 1.695485
2.030614 2.066179
5.189601 6.406175
2.675509 1.992197
3.488519 3.347860
1.694739 1.011127
0.975627 0.936705
1.156941 1.195032
1.401690 1.282067
1.169862 1.091826
1.339258 1.000590
1.190978 0.798671
1.466940 0.622583
1.329568 0.825283
1.140077 2.006036
1.010340 1.035758
1.091458 1.414623
1.345375 1.346300
1.299514 0.970403
3.909661 3.646034
2.088391 2.448169
1.987906 1.947800
1.330119 0.852452
1.498508 1.361447
1.303649 1.188839
1.238705 0.886906
1.295876 0.522928
1.201258 0.654063
1.175665 0.446467
1.199828 1.002062
1.106633 0.778173
1.297908 1.221028
1.079182 1.333613
2.007455 1.839482
3.563262 2.974010
4.716818 4.091919
5.701628 4.010814
2.123984 1.787300
1.876431 1.620321
1.619648 2.119524
1.173939 0.848971
1.200805 0.880961
1.228905 0.737544
1.305273 0.435606
1.462719 0.825588
1.274711 0.558595
1.909399 0.822449
1.058474 0.757117
1.512398 0.710546
1.846784 1.184525
1.453072 0.835087
1.196166 1.516809
1.347054 0.752167
0.937182 0.775007
1.163025 0.929967
1.029494 0.579406
0.926294 0.706934
1.191788 0.848634
1.265438 1.192523
1.380261 0.947800
1.471206 1.036339
1.643123 1.363916
1.707012 1.820717
1.305883 1.031381
1.041364 0.928732
0.895502 0.576843
1.404128 0.986860
1.319754 0.996930
0.996027 1.230252
1.112753 0.723584
0.941947 0.441966
0.901460 0.513573
1.007621 1.300129
0.952298 0.758182
2.022932 1.309010
1.647075 1.335740
2.310017 1.405036
1.660507 1.276107
1.102171 0.856600
1.003195 0.976376
1.702600 1.737507
1.898814 1.521995
1.955375 1.764760
4.373791 4.415159
7.303625 4.209190
1.759765 0.903809
2.118405 1.721010
1.180952 0.930057
1.068151 0.660369
1.112374 1.020614
1.090423 0.760514
1.113370 0.500345
1.333151 1.189798
1.461149 1.203077
1.490879 1.049295
1.509199 1.427486
1.404361 1.027987
1.496952 1.324074
1.897547 1.379430
3.902341 3.150411
5.071720 3.042508
3.169267 2.841532
1.036713 0.887870
1.014248 0.663326
1.126718 0.421033
1.219691 0.545878
1.167798 0.910661
1.214048 1.093233
1.300719 0.996785
1.244877 1.137398
1.432244 1.056888
1.292871 0.769571
1.581577 1.320607
1.923977 1.593167
1.279016 1.204273
2.456511 2.478950
1.444387 1.667717
1.561697 1.671366
1.918079 1.264986
0.974162 0.648822
1.158756 0.893430
1.133563 1.095062
1.175787 0.702418
1.307680 0.615374
1.002875 0.883957
1.589802 1.252006
1.551011 0.731533
1.312153 1.302748
1.450666 1.873423
1.501115 1.166425
0.962226 1.281111
1.412202 1.373967
1.109744 1.022612
0.807858 0.786993
3.098416 2.696728
1.182381 1.209661
1.028895 0.646287
0.958342 0.624836
0.929102 0.844027
0.910142 0.490081
1.231540 1.150080
1.671364 1.304290
1.635175 0.860635
2.549306 1.170287
2.445647 1.771174
4.792742 4.304879
1.099689 1.164022
0.969904 0.381056
0.984453 0.795161
0.861523 0.813808
1.103380 1.053738
1.121602 0.899336
0.970893 0.533281
0.951216 0.262872
1.000253 0.633862
0.915577 0.462642
1.182579 1.424982
1.221440 1.712267
1.836435 1.484079
2.058717 1.472810
1.527076 1.217241
2.618329 1.482193
1.585298 1.370698
3.386646 2.494806
2.194629 1.462423
0.865912 0.843359
0.872315 0.645657
0.857415 1.060739
1.137587 1.144155
1.285038 1.164700
1.033191 0.855021
2.886509 1.587326
0.955978 0.433436
1.014506 0.670294
1.061802 0.666582
1.060449 0.587469
1.099212 0.825835
1.388922 0.767365
1.739822 1.129351
1.826205 1.333554
1.510103 0.886715
1.120748 0.991067
1.043568 0.653563
0.982932 0.566665
0.839477 0.645310
1.252397 1.162852
1.603111 1.007365
3.103092 2.662238
6.926246 3.245284
1.809654 1.421436
1.559972 1.371900
1.195437 0.506356
1.075019 0.706784
0.978203 0.596610
1.206604 0.897652
1.113830 0.567867
1.391631 1.041588
1.419478 0.636486
1.505872 0.918914
1.635042 0.982671
1.896728 1.329253
1.747640 1.290565
1.027899 0.876106
0.890851 0.826270
1.002599 0.996559
2.109419 1.911654
1.202186 1.256694
1.627712 1.785446
0.965362 1.056210
1.132870 1.127222
1.104372 0.894549
1.018166 0.983405
1.102764 0.604919
1.617962 1.031428
1.949408 0.961661
2.475570 1.107290
1.813559 1.303216
3.126132 1.817347
2.590230 1.251529
0.844739 0.751071
1.021065 0.474772
0.857066 0.880178
0.872617 0.749340
1.049270 1.085149
1.116593 1.126766
0.955070 0.777551
1.058330 0.859238
0.971521 0.434674
0.957667 0.799757
1.065274 0.541256
1.430706 0.641789
2.859676 1.359843
6.249091 2.347699
9.411696 4.230289
0.909395 0.755297
0.915578 0.797744
0.992921 0.926614
0.996200 0.934617
0.912995 0.828667
1.029144 1.089947
1.005993 0.356025
1.099888 0.791996
0.974989 0.669017
1.073317 1.055293
0.982063 0.852215
1.071840 0.419772
1.448015 0.750514
2.280975 0.818474
2.619728 1.055341
8.461622 4.230337
3.350268 1.612135
14.648822 6.805955
0.863440 0.933531
0.851490 0.619031
0.815200 0.717004
0.813459 0.691388
1.071508 0.937809
0.820040 0.427401
0.913132 0.659227
0.987534 0.669463
1.418580 0.714277
1.140009 0.653574
1.011182 0.510337
0.902771 0.542329
0.960295 0.601375
0.975171 0.725624
1.508998 0.710032
1.620695 1.106755
1.311625 0.723178
1.630674 0.628535
1.592201 0.906248
1.630721 1.061286
0.857406 0.697171
0.820010 0.495470
0.922767 0.653470
1.106921 0.850779
0.917435 0.534403
0.953382 0.572809
1.908391 1.085118
0.981674 0.519379
0.967371 0.661978
0.963710 0.779711
0.947493 0.554181
0.977370 0.636670
0.966502 1.024720
1.058282 1.023348
1.163799 1.012972
1.467512 0.742009
1.864040 0.971416
0.962302 0.529770
0.921806 0.724492
0.838094 0.381133
0.979349 0.764861
1.031935 1.105506
0.977682 0.873851
1.135635 0.903801
1.058891 1.079753
1.104504 0.582563
1.084792 0.713397
1.221143 0.681590
1.307602 0.717990
1.594192 1.069102
2.203682 1.247738
2.004505 0.976766
2.186955 1.090365
0.896952 0.955749
0.943422 0.645595
0.884061 0.811925
0.885073 0.774615
0.907430 0.946636
0.961655 1.346812
0.975544 1.302491
1.044303 1.359063
0.905697 0.712380
0.971065 0.713630
0.974451 0.746541
1.392759 1.190671
1.864389 0.910396
2.642902 1.763984
3.867914 2.148692
4.557175 2.785744
0.945222 0.520226
0.870569 0.760560
0.900338 0.750608
0.879443 0.488220
1.023679 1.033759
1.025914 1.106273
1.084597 1.698011
1.176146 1.271242
0.921137 0.841123
0.981456 0.612748
1.112990 0.752418
0.986551 0.689662
1.665434 0.578206
1.547095 1.168436
1.549327 0.792720
1.980593 1.168624
1.915842 1.106133
12.397430 6.386334
0.880625 0.683343
0.861930 0.769782
0.801262 0.683450
0.813566 0.567640
1.092600 0.463210
0.980180 0.566630
1.103899 0.663416
1.095142 0.555483
1.037961 0.806912
0.991543 0.627379
1.481638 1.383503
1.415954 1.207574
1.422651 0.712793
1.327169 0.891377
1.495708 0.973741
0.826584 0.589549
0.869520 0.693014
0.804267 0.322726
0.855070 0.528763
0.811587 0.410932
0.885853 0.483353
0.892216 0.477793
0.942879 0.781610
0.981612 0.556817
1.006139 0.670926
1.063503 0.645782
0.965158 0.887385
1.036078 0.736124
1.102905 0.849872
1.046160 0.668382
1.347111 1.177551
1.380787 0.893234
1.226075 1.025828
1.648224 1.092650
1.501268 1.061847
0.877460 0.911002
0.858071 0.492665
0.861832 0.710310
0.920974 0.687989
1.005681 0.636749
0.922635 0.482834
0.845935 0.665574
0.949998 0.468757
0.970223 1.108859
0.914245 0.690943
1.226647 1.104349
1.057279 1.602833
1.252945 0.909059
1.298979 1.039652
1.599576 1.021587
1.903862 1.232956
1.438957 1.322111
2.425947 1.398406
0.849212 0.721656
0.926151 1.081715
0.888665 0.727262
1.009550 0.920131
0.892228 0.683528
0.904677 0.776981
0.897601 0.685861
0.872060 0.926442
0.936231 1.435672
1.514757 1.182717
1.791797 1.236103
1.446680 1.121034
3.200622 1.845887
2.061553 1.347126
0.851867 0.894911
0.909032 0.896537
0.827971 0.785874
0.848962 0.534118
0.826784 0.707685
0.879923 0.748677
0.865470 0.646052
0.959081 0.573302
0.926658 0.861447
0.950079 0.666008
1.028645 0.933876
1.178257 0.849161
1.242611 1.323630
1.640169 1.140457
1.697479 1.107504
1.576295 1.504063
8.766497 5.003016
3.278719 1.846873
0.874869 0.429826
0.910888 1.187355
0.940946 1.114883
0.866807 0.767168
0.953950 0.652122
1.242425 0.722797
1.074784 0.710616
1.041661 0.802021
1.332728 0.965992
1.510077 1.521372
1.725431 2.004095
1.306352 0.531691
1.323161 0.989326
1.482701 1.316345
1.359748 2.111509
0.925326 0.718616
0.956486 0.647893
0.788240 0.405627
0.796345 0.670044
1.028575 1.404353
1.198495 1.307564
1.140321 0.759901
1.111290 1.214280
1.280008 0.991637
0.988102 0.978942
1.214778 1.058925
1.338487 1.242880
1.320345 1.099487
1.427474 0.981685
1.477769 0.925032
1.488658 1.160463
1.497593 1.027539
1.264527 0.826726
1.369589 0.877754
0.868803 0.972148
0.896765 1.532353
1.732012 2.694336
0.871712 0.643340
1.296748 1.897522
1.083068 0.927604
1.273069 2.273188
1.010184 0.769063
0.913629 0.817897
0.834175 0.882100
0.942831 0.517818
1.195409 0.761206
1.270328 0.702832
1.407789 1.014002
1.408712 1.375716
1.430147 1.016593
1.744831 1.436511
1.990964 1.315168
0.840045 0.555572
0.869373 1.084301
0.793541 0.924368
1.109705 1.247697
0.819726 0.787390
0.932977 0.832259
0.817051 0.581539
0.816993 0.743912
0.948130 1.244040
1.079820 1.679588
1.143392 1.337005
1.344329 1.262853
1.315649 1.188144
1.684898 1.223471
1.452708 1.238132
2.158635 1.794237
2.283583 1.521296
2.091842 1.150379
1.994725 0.982815
1.658373 1.699897
0.896108 1.066459
0.814433 0.764793
0.792534 0.814700
0.764918 0.709590
0.821748 0.715541
0.794904 0.518486
1.156964 1.102548
1.004128 0.953893
1.156264 1.429541
1.130404 1.247428
0.967286 1.152178
0.981576 0.668469
1.206859 1.285311
1.316126 0.858512
1.058330 1.065439
0.988406 1.022541
1.428619 0.771780
0.926154 0.873606
0.834349 0.593324
0.904317 0.619758
0.911480 0.518624
1.086082 0.917678
1.263218 2.050299
1.008307 1.673827
0.950855 0.768129
1.662523 2.922632
2.361638 1.970938
1.453825 1.279949
1.107023 0.764878
1.192641 1.213460
1.176053 1.436595
1.447094 1.037291
1.242019 0.906710
0.944470 0.971363
1.186996 0.703746
1.366476 0.851299
0.863165 1.125802
0.928391 0.933308
0.946986 0.976871
1.860863 3.184075
1.360543 1.838159
1.445302 2.639895
1.312915 1.703167
1.117472 1.377321
1.474799 1.292394
1.156266 1.277289
1.377810 1.355284
1.218654 1.036588
1.302849 1.596600
1.385613 1.549633
1.610778 2.110615
1.443056 1.577280
1.862459 2.174182
1.402377 2.022537
0.920017 1.314546
0.918578 1.405516
0.944872 1.592570
1.135593 2.025078
1.438744 3.548868
1.559571 3.684327
0.931364 1.141777
1.108521 1.289958
1.031078 1.395441
1.249225 1.226112
1.034955 0.739555
1.298215 0.991998
1.350831 1.386329
1.252239 1.181192
1.810144 1.710071
2.441877 2.747116
3.531899 3.337071
3.247445 3.364799
0.848679 1.193106
0.833178 1.309548
0.760071 1.404264
0.769250 1.047076
0.843457 1.089288
0.955674 1.905809
0.806888 0.879023
0.991648 2.193306
0.843662 0.819990
1.069862 1.081519
1.109726 1.296380
1.226422 1.021470
1.025347 0.798480
1.113344 1.043145
0.929633 0.972387
1.356368 1.306961
1.246558 1.415654
1.502831 1.660528
1.897361 2.050457
0.795298 0.903240
0.713680 0.891455
0.769871 1.169231
0.850710 1.470811
0.788442 1.463510
0.816552 0.737706
0.806618 0.615548
0.783008 0.831204
0.797067 0.614296
0.902759 1.016885
0.885845 1.009786
0.883826 0.888454
0.867369 0.568543
0.961893 1.294994
1.287091 1.401214
1.484745 1.717263
1.601523 2.154041
1.504459 1.314389
1.661819 1.593103
2.456456 3.205028
1.103843 1.310486
1.051588 1.105082
1.049445 0.583936
1.144580 0.999745
1.149539 0.880804
1.445255 1.883231
2.047958 2.686437
2.243367 3.898732
3.616419 3.718463
1.692683 2.763461
2.661880 4.052225
1.164247 1.543005
2.042664 2.446145
1.700568 2.063770
1.096004 1.241517
1.070852 1.239360
1.155727 1.264525
1.187364 0.839878
1.062755 0.855990
0.970955 1.132765
1.185490 0.878198
1.401176 1.776417
1.807591 2.508077
1.532854 2.244752
1.379901 2.471649
1.211598 1.688052
1.173360 1.813029
1.330109 2.444247
1.014024 1.226760
1.261767 1.135148
1.196696 0.987389
1.127752 1.254112
1.095617 0.733462
1.221264 1.150925
1.129080 0.936747
1.375587 1.248477
0.994949 1.156265
0.801769 0.625863
0.919746 1.707690
1.136652 2.024076
1.237359 1.761434
1.411914 3.224734
1.449212 3.769051
1.352314 3.125536
0.954069 0.926994
1.051286 0.891718
0.900670 1.098698
1.000663 0.812918
1.168021 1.265025
1.142859 1.120201
1.170023 0.887360
1.472078 1.690288
1.534178 0.899175
3.022394 2.162188
4.231258 3.047164
0.841929 1.546023
1.179381 3.060202
0.985763 2.167725
0.824161 0.912678
0.775994 0.628245
0.826606 0.943764
0.861544 1.094942
0.934484 0.808496
0.901717 1.055896
1.153687 0.930810
1.011091 0.633135
1.172184 0.737835
1.463136 1.216141
2.023611 3.113948
2.227735 2.749616
0.702517 0.750786
0.740944 0.960445
0.748050 0.899042
0.926455 1.596583
0.871077 1.038883
0.832528 0.957357
0.717155 0.760024
0.703760 0.772320
0.884635 0.854989
0.796268 0.955252
0.966848 0.681882
0.901650 0.624767
1.032824 0.948388
0.985432 0.893460
1.468268 1.723708
1.048270 1.013826
1.125863 1.144771
1.079683 0.704321
1.065072 0.455194
1.534997 1.535223
1.243745 0.959597
2.719263 5.182629
3.817371 8.102303
3.264313 5.155715
1.447773 1.845807
1.203371 1.911760
1.443679 2.169486
1.109637 1.415875
1.092975 1.169368
0.974516 1.156326
1.007522 1.045787
1.032916 0.866147
0.954045 1.085199
0.958809 0.772559
0.902365 0.702500
1.340592 2.328595
1.093326 0.926518
1.286951 1.934573
1.284172 1.862555
1.186480 1.721562
1.459575 2.982678
1.151297 2.053712
1.198188 1.780714
1.331642 2.017489
1.173547 1.730040
1.087553 1.624763
1.067665 1.099997
1.464967 1.541637
1.058152 1.129241
0.861622 0.931918
0.909125 1.081946
1.091834 1.802328
1.086869 1.245346
1.252382 2.566227
1.107340 1.836631
1.020908 1.768156
1.089231 1.666778
1.180116 1.663419
1.099494 0.969952
1.022487 0.750262
1.207925 0.970446
1.162263 0.785419
1.735657 2.095268
3.787836 4.065691
0.787647 1.278660
0.815400 1.570737
0.861901 1.549121
0.979058 1.688117
1.064393 2.164624
0.995229 1.402931
1.037501 1.731317
0.879280 1.649560
0.876280 1.103092
0.775475 1.065630
0.834000 1.220691
1.054217 1.701378
0.926050 0.978566
0.994202 0.914848
2.540092 2.950051
0.818311 1.376497
0.758190 1.163328
0.918282 1.197133
0.950084 1.123807
0.962496 1.753497
0.734680 0.723781
0.773872 0.902157
0.648779 0.757643
0.843095 0.897976
0.845563 0.482368
0.980649 0.448392
0.926964 0.694085
1.014604 0.653215
1.063500 1.130989
1.516835 2.235835
1.210555 1.099412
2.304008 2.268631
1.099733 1.014636
1.007214 0.930834
1.068796 0.973440
1.115415 0.978682
1.521791 1.914390
1.346444 1.402243
4.047880 9.500583
3.474697 7.039433
1.904995 2.677527
3.137961 5.649984
1.255422 1.933435
1.481269 2.485854
1.134462 1.526262
1.005744 1.107034
0.957403 1.284220
0.940278 0.974060
0.883146 0.983469
1.033605 0.749788
0.985733 0.764882
0.922787 0.648080
0.935698 0.702489
0.926614 0.727171
1.083611 0.750018
0.871193 0.441136
0.926071 0.791086
0.890322 0.953564
1.139526 1.081919
2.164614 4.288037
2.537026 3.904186
1.300548 1.871707
1.244843 1.915995
1.020967 1.280206
0.992295 1.107331
1.066750 1.170882
0.926913 0.890150
0.906609 0.946295
1.152049 0.887727
0.856996 0.617076
0.829627 1.304358
1.106823 1.554575
0.984056 1.221677
1.183144 2.292748
0.923494 1.430777
1.489746 3.308186
0.873347 0.964005
1.539014 2.675568
1.124632 1.913315
0.926157 1.581374
1.137847 1.576197
1.261231 1.670312
1.038651 0.701838
1.412559 1.665693
1.463102 1.637117
1.010408 0.984592
0.887712 1.526374
0.849238 0.816761
0.822587 0.949115
0.972300 1.490801
1.181538 2.218988
0.873504 1.247290
0.774385 0.920663
0.717437 0.757146
0.967815 1.272325
0.945011 0.943219
1.002793 0.833011
1.040658 1.208586
1.039882 0.938851
2.350145 2.990704
1.533124 1.278096
2.693588 3.047922
1.461701 1.413972
0.807179 0.694212
0.815957 1.137995
0.902429 1.074275
0.823975 0.999113
0.833308 0.996084
0.784770 0.828863
0.753119 1.046591
0.671575 0.571192
0.696630 0.973533
0.831792 0.921774
0.758451 0.764639
0.934336 0.947323
0.991108 0.842085
1.116947 0.984411
1.238551 1.260215
0.923915 0.773518
1.241748 1.289340
1.043629 1.127613
0.913993 0.654940
0.917138 0.347746
0.834931 0.305242
0.984366 0.657789
1.011460 1.064472
1.389101 1.896661
1.772871 3.234342
1.580659 2.794100
1.260923 1.290597
1.117115 1.123607
1.214884 1.493162
1.077613 1.198702
0.964772 1.093169
0.962502 1.116299
0.912400 0.679534
0.862506 0.737020
0.874354 0.806111
1.075883 1.161994
0.796619 0.791674
0.784441 0.678094
0.791955 0.576068
0.837203 0.769909
0.877919 0.871444
1.018815 1.481266
1.258093 1.571360
1.420484 1.948740
1.597980 2.654161
1.092331 1.235076
1.001722 0.953119
0.876253 0.950945
0.899498 0.586783
1.026402 0.936247
1.080893 1.012922
0.764362 0.875521
0.754919 0.671866
0.779668 0.935611
0.740535 0.792504
0.811019 0.876595
0.868102 1.243200
0.849766 1.331893
0.805463 1.291360
0.731956 0.857043
1.188569 1.782670
1.046355 1.462182
1.095896 0.907148
1.038880 1.439017
0.999448 0.986585
0.975996 0.536836
0.858967 0.685303
1.003308 0.391266
0.940286 0.809855
0.877653 0.842522
0.766475 1.074649
0.797167 0.848306
0.869290 1.318220
0.746184 0.380109
0.732894 1.132912
0.690371 0.802190
0.982395 1.348289
0.921740 1.671786
0.918841 1.093467
0.931462 1.134283
0.897797 1.085785
0.933001 1.094030
0.960069 0.851091
0.996479 0.738313
1.489672 1.374850
1.270671 0.738413
1.067950 0.889825
0.784768 0.544754
0.868586 0.589199
0.791762 0.950555
0.800191 0.678980
0.804932 0.714223
0.762341 0.805840
0.658556 0.654292
0.707936 0.718099
0.831131 0.765828
1.056117 1.623165
0.956285 1.291463
1.575601 0.801112
0.930484 1.021863
0.836064 0.505660
0.923287 0.938413
1.037012 1.026267
1.022623 0.989971
0.910352 0.867577
0.894004 0.982213
1.019615 0.807736
0.987336 0.649889
1.012539 1.461740
0.978496 1.455818
1.001265 0.840798
1.075200 0.784065
1.123629 0.749067
0.796214 0.927266
0.743171 0.663904
0.767090 0.558903
0.832555 0.626928
0.843535 0.779129
0.894464 0.807694
0.809461 0.706175
1.012197 0.966757
0.919922 0.653926
1.024046 0.669987
1.212949 1.191160
1.042965 1.193952
1.011671 1.113729
0.911888 1.051568
1.169848 1.467710
1.036105 0.927789
0.721259 0.648329
0.735767 0.831979
0.753351 0.825965
0.767197 0.518284
0.694750 1.060622
0.746207 0.819525
0.806468 1.228214
0.929517 0.983375
0.957824 0.998217
1.053726 0.742205
1.016416 1.117805
0.973680 1.348293
0.889106 1.068644
1.002940 0.722181
1.032182 0.691527
0.968914 0.520038
1.038593 0.520876
1.205695 1.113637
0.724408 0.758091
0.720305 0.670022
0.750946 0.719202
0.745495 0.755195
0.730634 0.847507
0.692884 0.792982
0.737609 0.810680
0.708987 0.709938
0.790163 0.985093
0.804567 1.046696
0.867995 1.068779
0.841523 0.961423
0.943987 1.232122
0.944417 0.746442
0.908643 0.831382
0.963353 0.737895
1.040183 0.454667
0.783104 0.777043
0.778941 0.845364
0.728733 0.471119
0.792911 0.735613
0.767477 0.771537
0.853362 0.957337
0.987936 1.411059
0.910025 0.742268
0.854773 0.822544
0.815707 1.073378
0.820600 0.576705
0.907911 0.632411
0.935954 0.768534
0.983874 0.880310
0.799721 0.785766
0.845357 0.985865
0.824898 0.940837
0.853544 0.832166
0.996576 1.566137
0.992338 0.662175
0.973535 0.942946
0.915461 1.201435
0.902320 0.705169
0.866973 0.810962
0.867221 0.503867
0.917054 0.793666
1.073655 1.106828
1.055226 1.021370
1.092630 0.752246
1.043547 1.004353
1.081274 1.114093
1.067423 1.169039
1.066615 0.629997
1.112456 0.709781
0.793218 0.791514
0.751004 0.515975
0.753274 0.827020
0.816555 0.923346
1.029570 1.952284
0.893036 0.382904
0.796747 1.135765
0.843083 1.092662
0.878545 1.223512
1.097269 0.751565
0.963460 1.478251
0.963187 0.715146
0.985627 1.214564
1.091202 1.729648
1.069128 1.132577
0.997681 0.618308
1.086112 0.466941
1.104136 0.970272
0.719819 0.698754
0.715602 0.508272
0.799004 0.621648
0.774673 1.144276
0.822577 1.147050
0.789967 1.022204
0.745184 0.493336
0.737321 1.280594
0.743506 0.845154
0.797338 1.017715
0.847928 1.111239
0.783743 1.167518
0.862997 1.229135
1.004786 1.114565
1.011353 0.947210
1.102716 0.714091
1.302615 0.925520
1.189865 1.157376
0.723641 0.875943
0.761346 0.913278
0.773627 0.866123
0.795800 0.942081
0.798033 0.834718
0.742817 0.702481
0.774518 0.894875
0.746786 0.648106
0.748129 0.826504
0.751881 1.176026
0.745285 1.304569
0.791207 1.047987
0.880650 1.074631
0.965993 0.672387
0.897539 0.789798
1.053020 0.588823
1.226394 1.211963
0.785975 1.198683
0.798759 0.775362
0.768284 1.101800
0.767416 1.079072
0.782282 0.610172
0.815273 0.679245
0.801450 0.578133
0.827452 0.937773
0.765957 0.511853
0.805934 0.705192
0.798908 0.849267
0.805818 0.786926
0.890048 0.833882
0.900779 1.072422
0.913054 0.696875
1.111085 0.893100
1.107166 0.440895
0.786537 0.726643
0.807850 0.600287
0.912425 0.863950
0.945143 1.114605
0.987718 1.383563
1.026489 1.554191
1.256569 0.934692
0.915486 1.061266
0.893733 0.713758
0.894470 0.668705
0.848649 0.784923
0.850352 0.971937
0.899568 0.438750
0.946508 0.901866
0.958135 0.670743
1.032619 1.125111
1.010156 0.898097
0.984382 1.512976
1.083878 0.989223
1.099840 0.758013
1.069617 0.854926
1.008663 0.692249
0.750383 0.704700
0.870903 0.827862
0.831892 1.411379
0.861002 0.846149
1.038417 1.786223
0.916058 1.036217
0.812981 0.851511
0.867151 1.120451
0.927146 1.633326
0.895863 0.912679
0.904912 1.254544
0.899236 0.973765
1.038880 1.159093
0.963071 1.396080
1.091462 1.135219
0.999118 1.160623
1.127771 0.730600
1.175234 0.596270
0.742204 0.678771
0.805306 0.603631
0.784377 0.742371
0.774625 0.828016
0.837899 1.192019
0.820944 1.115722
0.808083 0.759200
0.805280 1.074017
0.794338 0.836331
0.811198 1.080994
0.835674 1.283023
0.904750 1.275914
1.184577 0.797595
1.654834 1.282171
1.253878 0.961291
0.756945 0.765556
0.735901 0.673857
0.770177 1.079815
0.833316 0.932210
0.812850 0.904309
0.859195 1.100928
0.901852 1.388659
0.847864 1.296236
0.752297 1.041375
0.782421 0.631703
0.786093 0.886818
0.745819 1.320505
0.798847 0.921528
1.110823 1.553997
1.102642 1.610350
0.894923 0.950582
1.101571 0.984751
1.188079 0.931812
1.503664 1.253374
2.305092 1.800051
1.479592 1.385695
1.333890 0.973718
0.808228 1.692211
0.779582 1.204659
0.828098 1.475095
0.775742 0.852351
0.842440 1.025001
0.787953 1.077217
0.867951 0.676817
0.842437 0.535689
0.791865 0.536817
0.748890 0.667635
1.004853 1.343038
1.298064 1.729957
0.942729 1.669826
1.307369 1.088122
1.567992 2.060999
0.995329 0.595585
1.387803 1.375067
1.944739 1.479676
0.782466 0.793307
0.907147 0.618272
1.049592 1.572056
1.004711 0.947337
0.988299 1.203753
0.943912 0.667657
1.018761 1.265905
0.938461 0.549842
0.905316 0.515527
0.941862 0.662368
0.959834 0.671837
0.943285 0.554945
0.963905 0.952477
1.039863 0.743272
1.080482 0.731108
0.850999 0.883945
0.885499 1.462073
0.920140 1.054076
0.891815 1.249211
0.844242 0.384061
0.961914 0.660584
0.891209 0.797270
0.953087 0.674693
0.909106 0.964327
0.895481 0.898637
1.268162 1.857782
1.254645 2.185283
0.994363 0.931591
0.952474 0.888536
0.912625 0.614322
0.944038 0.592513
0.980146 0.801493
0.983247 0.589837
1.208907 0.724606
0.809403 0.986913
0.819086 0.692767
0.804689 0.819421
0.869236 0.828357
0.850317 0.552993
0.830904 0.899629
0.855924 0.879868
0.875911 1.233841
0.896007 0.962435
0.883904 1.078679
0.884298 0.827431
0.951916 0.573633
0.843182 0.882411
0.845353 0.990166
1.036547 1.111519
0.948472 1.788312
0.819342 0.960750
0.960812 2.206382
0.956210 1.203103
1.092547 1.119548
1.238754 1.105980
1.025675 0.783988
1.158465 0.976854
0.798477 0.658927
0.849846 0.686499
0.792561 0.490135
0.824222 0.995308
0.792291 1.200668
0.893249 1.043690
0.866019 0.956849
0.771218 0.969658
0.783865 0.597147
0.826386 1.109860
1.224314 1.475275
1.291170 1.956666
2.523493 2.385600
0.791803 0.726927
0.803706 0.831561
0.781999 0.902790
0.830727 0.739123
0.797335 0.751432
0.875709 0.892251
0.882204 1.178965
0.811488 0.819539
0.775355 0.508996
0.777760 0.526405
0.798997 0.673194
0.994550 1.557076
0.826809 0.625165
1.182930 1.570471
1.375016 2.827437
1.462511 1.516816
1.859602 1.861559
3.041016 3.826528
2.041140 2.284142
0.915045 0.525328
0.950988 0.475932
1.148601 1.424587
0.983544 0.591049
0.951873 0.803291
1.279648 2.605837
1.024766 1.294949
0.967595 0.694858
0.937761 0.826678
0.904387 0.349536
0.919603 0.741938
0.843404 0.610144
0.863982 0.463964
0.944064 0.417340
0.880374 0.583237
0.840109 0.886611
0.868824 1.110737
0.956581 0.657164
0.843148 0.691246
0.871660 0.997471
0.937221 1.048811
0.881690 0.701366
0.903138 0.587292
0.844933 0.692364
0.847773 0.342932
0.829942 0.748706
0.980060 0.969902
0.920839 0.494877
0.934617 0.632153
1.109578 0.581161
1.038690 0.832296
0.870864 1.477058
1.161786 0.936919
0.829549 0.759502
0.827543 0.788113
0.938043 0.958386
0.933378 1.734120
0.913948 0.626948
1.098141 1.185620
1.106491 1.132495
0.846547 0.519315
0.871198 0.452597
0.843482 0.928745
0.944354 1.093918
0.832825 0.765339
0.961428 0.805252
0.973319 0.733264
1.014330 0.894335
1.291627 1.211119
0.888606 0.958400
0.842151 1.176609
0.782240 1.018105
0.800539 1.221293
0.854153 1.341513
0.869697 0.916986
0.848473 0.899395
0.803314 0.728987
0.834790 0.853948
0.792765 0.797825
0.832975 0.456166
0.844375 0.840548
0.850679 1.172745
0.910903 1.309704
1.685643 1.563977
1.088140 0.732495
1.271573 0.910230
1.062242 0.583430
1.242275 1.077203
0.816588 0.560545
0.754207 0.844427
0.763884 1.140315
0.771567 0.943360
0.794135 1.033407
0.868729 1.503324
0.842209 0.862723
0.762215 0.670693
0.793818 0.763491
0.796243 0.387618
0.846296 0.560082
0.953359 0.846497
3.608603 5.136284
2.769943 4.409684
1.835531 1.544813
1.103382 0.890390
1.239025 0.841843
0.773642 0.942750
1.039581 1.136856
0.964477 0.717393
