# Supplementary material for: Persistent homology elucidates hierarchical structures responsible for mechanical properties in covalent amorphous solids
Source: Nat Commun. 2025 Sep 25;16:8226. doi: 10.1038/s41467-025-63424-z (PMC12462471; doi:10.1038/s41467-025-63424-z)
Supplement: Supplementary file 4 — Source Data 2 [file 41467_2025_63424_MOESM4_ESM.zip › SupplementarySourceData/SupplementaryFigure15a.txt]

# Births,Deaths
2.563331 2.676080
2.691200 2.720256
2.393071 2.755263
2.274945 2.760996
2.645609 2.791014
2.904632 2.904653
1.712918 2.967925
1.725905 2.984083
1.782985 2.984231
1.761398 3.012716
1.634671 3.025899
1.659010 3.043849
1.627316 3.048850
1.629142 3.052388
1.601647 3.071224
1.639383 3.071897
1.648491 3.073322
1.609186 3.080176
1.695565 3.080401
1.596906 3.083548
1.594498 3.087213
1.635454 3.087833
1.599572 3.092384
1.653901 3.114311
1.634447 3.114903
1.585446 3.116949
1.596378 3.126095
1.604928 3.129118
1.610989 3.135887
1.603910 3.139877
1.596383 3.149877
3.094552 3.156882
1.579015 3.172756
1.651735 3.177480
1.566996 3.183752
1.643076 3.185052
1.577567 3.190526
1.591476 3.193655
1.577040 3.205171
1.608553 3.205982
1.589122 3.210867
1.571871 3.221338
1.592386 3.226576
1.575303 3.230284
1.529507 3.240208
1.565666 3.252487
1.574752 3.276331
1.573328 3.278523
1.555794 3.305299
1.561603 3.329372
1.551022 3.360626
1.575321 3.369193
1.575436 3.392083
1.529580 3.398125
1.561341 3.406551
1.494366 3.406932
1.562290 3.412738
1.507253 3.414511
1.554975 3.414992
1.536348 3.418648
1.555873 3.425888
1.546699 3.428803
1.530317 3.431186
1.539566 3.437466
3.277049 3.445684
1.536703 3.451432
1.534386 3.451475
1.538041 3.453203
1.501380 3.453267
1.527070 3.474414
1.525950 3.485821
1.524138 3.505505
1.525927 3.509374
1.524173 3.513167
1.546454 3.539998
1.516574 3.585528
1.526495 3.588606
1.509810 3.598740
1.499840 3.646072
1.495248 3.653903
1.507770 3.658638
1.504885 3.676989
1.500801 3.745254
1.499598 3.779329
1.497690 3.798690
1.495904 3.891058
2.656192 2.696077
2.582389 2.704794
1.875244 2.781905
1.801712 2.798377
2.756582 2.810638
2.759131 2.822627
1.760914 2.834692
1.902834 2.856741
1.747024 2.888661
2.826380 2.896638
2.828416 2.904986
2.895199 2.918039
1.742884 2.929811
1.729226 2.955055
1.626140 2.959637
1.757334 3.022515
1.620988 3.058345
1.659585 3.088895
1.573243 3.102461
1.631321 3.107647
1.626272 3.122032
1.632979 3.149347
1.601753 3.183160
1.498033 3.184683
1.580403 3.200175
1.590451 3.221555
1.546342 3.244188
1.554398 3.273567
1.559195 3.283091
1.552447 3.283236
1.555234 3.327182
3.333503 3.334231
1.551100 3.346024
1.550289 3.360089
1.530103 3.360404
1.534847 3.377663
1.527880 3.385610
1.576034 3.392320
1.568906 3.396724
1.564143 3.421625
1.542335 3.461586
1.510496 3.508951
1.519191 3.517320
1.515043 3.520604
1.511862 3.559217
1.503320 3.563770
1.527693 3.565146
1.497256 3.584213
1.509810 3.598740
1.502131 3.602853
1.509863 3.614453
1.530694 3.618312
1.503876 3.639784
1.499840 3.646072
1.504885 3.676989
1.515232 3.721416
2.342724 2.597944
2.374411 2.651222
2.674756 2.700363
2.571934 2.718399
1.863306 2.729664
2.665509 2.737846
2.116218 2.833420
1.835296 2.841110
2.583941 2.847272
1.684036 2.861714
1.769049 2.877572
2.802387 2.895747
1.670755 2.979558
1.689550 2.984666
2.545561 3.008512
1.627704 3.010032
1.700851 3.018929
1.572285 3.046542
1.576247 3.048667
3.059177 3.059178
1.659249 3.080088
1.624727 3.097772
1.597761 3.099817
1.615329 3.106406
1.613217 3.116392
1.585054 3.116444
3.170998 3.204923
1.582316 3.242447
1.577782 3.270205
1.571061 3.312021
1.549219 3.321083
1.556871 3.374516
2.625649 2.673460
2.805563 2.847757
1.678569 2.960865
1.635020 2.974686
1.628581 3.056137
1.618485 3.061702
1.606013 3.089074
1.592890 3.090075
1.615433 3.131377
1.598803 3.139297
1.595977 3.178500
1.586509 3.281297
1.573885 3.365174
1.572289 3.367527
1.602705 3.531549
1.510887 3.533707
1.499601 3.551844
1.503298 3.572747
1.576103 3.598171
1.540968 3.620495
1.491973 3.667348
1.502373 3.683703
1.547759 3.724873
4.206138 4.319399
4.310605 4.339021
4.844550 4.844551
2.282495 2.519437
2.622377 2.671344
2.340844 2.675151
2.636572 2.693406
2.578864 2.701006
2.653872 2.718302
1.894590 2.798435
2.099660 2.837731
1.762547 2.895771
1.742378 2.946623
1.674667 2.957383
1.666433 2.957681
1.722440 2.973614
1.666415 2.977634
1.659339 2.986698
1.694340 2.998564
1.617506 3.023179
1.610844 3.027400
1.601647 3.071224
1.687238 3.074010
1.629462 3.076182
1.614231 3.084555
1.594498 3.087213
1.617432 3.088449
1.593297 3.134846
1.587567 3.136520
1.583970 3.137276
1.579584 3.148044
1.610634 3.168125
1.579226 3.179835
1.583720 3.255270
1.571539 3.260063
1.563092 3.269981
1.562196 3.298952
1.590011 3.309861
1.581826 3.326132
1.583596 3.405103
1.570472 3.411902
1.554975 3.414992
1.546454 3.539998
1.560328 3.610716
1.504885 3.676989
3.984986 3.990281
5.405596 5.413441
2.467710 2.582430
2.486062 2.611361
2.426160 2.633378
2.614155 2.671979
2.591299 2.675830
2.556338 2.695595
2.585493 2.705155
1.694973 2.723767
1.774344 2.751854
2.856173 2.899806
1.695333 2.928642
1.676731 2.963111
1.653562 2.974761
1.642041 2.977361
1.635741 2.996854
1.615472 3.029649
1.636699 3.045365
1.620037 3.056003
1.723008 3.079365
1.586862 3.079832
1.591652 3.085117
1.597118 3.094878
1.674317 3.112769
1.583646 3.116016
1.582533 3.123655
1.578576 3.134347
1.598436 3.144902
1.608063 3.164496
1.623047 3.253912
1.524170 3.526970
5.369428 5.370887
2.306931 2.489074
2.447276 2.573698
2.468126 2.587376
2.523012 2.626383
2.477090 2.752523
2.729345 2.761361
2.683731 2.801659
1.865962 2.846602
1.814814 2.849330
1.771522 2.864467
1.777521 2.894612
1.754945 2.939932
1.707320 2.939981
1.742969 2.960607
1.726415 3.000327
1.687539 3.008377
1.682289 3.020236
1.630263 3.059295
1.637387 3.066910
1.642027 3.078106
1.630889 3.079153
1.621900 3.090053
1.622302 3.109815
1.614492 3.110784
1.621328 3.110855
1.610907 3.116230
1.597699 3.122432
1.639542 3.132778
1.611646 3.150942
1.620766 3.153825
1.598643 3.158231
1.601313 3.167257
1.586609 3.219844
1.633729 3.228105
2.542192 2.629980
2.555377 2.737656
2.614003 2.745115
2.099889 2.747165
2.772777 2.779817
2.776459 2.789801
2.733045 2.792152
1.845460 2.878571
2.693150 2.910356
1.822719 2.910776
1.632379 2.941762
1.760436 2.942278
1.751613 2.952351
1.737044 2.964085
1.820073 2.973552
1.592370 2.985626
1.728628 2.995229
1.707183 3.012401
1.692276 3.015272
1.604022 3.068957
1.784862 3.107843
1.599869 3.132207
1.622844 3.149470
1.620260 3.151726
1.594913 3.177101
1.621960 3.180175
1.556345 3.233644
1.580341 3.239290
1.553229 3.240185
1.590296 3.268154
1.564872 3.272518
1.546663 3.275155
1.579672 3.278518
1.556203 3.315706
1.523158 3.358269
1.554746 3.360853
1.545408 3.388057
1.531255 3.397056
1.536348 3.418648
1.544009 3.436165
1.536969 3.438021
1.528482 3.439395
1.531162 3.449100
1.529295 3.466425
1.526233 3.469242
1.526085 3.472148
1.523804 3.493005
1.521975 3.496857
1.524014 3.498585
1.519191 3.517320
1.514326 3.526161
1.519881 3.547624
1.528399 3.561357
2.367922 2.558436
2.581361 2.635262
2.679852 2.766242
2.756292 2.780290
2.799965 2.801140
2.506490 2.838779
2.840254 2.847455
2.857858 2.876563
1.744994 2.919073
1.619967 2.924071
1.603581 2.985092
1.757514 3.004826
1.757312 3.012198
1.584013 3.057700
1.639032 3.068569
1.651971 3.110997
1.604565 3.123231
1.576299 3.135807
1.583783 3.143334
1.596905 3.166638
1.586273 3.187679
1.586665 3.194954
1.572780 3.195047
1.572963 3.199720
1.557840 3.201302
1.565644 3.244759
1.592410 3.371497
3.345072 3.403919
1.541530 3.427816
1.564314 3.433843
1.529767 3.481226
1.524830 3.518008
1.524170 3.526970
1.526646 3.572320
1.534894 3.587855
3.608870 3.635715
3.709387 3.714579
4.249549 4.258495
2.630498 2.687692
2.605777 2.704503
2.715725 2.776089
2.752850 2.778180
2.643657 2.784224
2.715795 2.793685
1.775480 2.820747
1.771919 2.841490
2.911464 2.920102
1.741379 2.964416
1.672011 2.968839
1.615794 3.018798
3.030666 3.032737
1.643755 3.040957
1.667941 3.042693
1.664929 3.043525
1.621936 3.053940
1.607917 3.054832
1.603119 3.061469
1.609362 3.075418
1.637116 3.097639
1.602995 3.116844
1.583059 3.126641
1.572882 3.148898
1.579912 3.159496
1.587054 3.162310
1.585372 3.179968
1.578351 3.184024
3.196493 3.196603
1.566475 3.198608
1.553837 3.204552
1.579413 3.288457
3.249534 3.307817
1.565470 3.356477
1.550188 3.435668
1.523423 3.540643
1.521310 3.552129
4.150203 4.155682
