# Supplementary material for: Persistent homology elucidates hierarchical structures responsible for mechanical properties in covalent amorphous solids
Source: Nat Commun. 2025 Sep 25;16:8226. doi: 10.1038/s41467-025-63424-z (PMC12462471; doi:10.1038/s41467-025-63424-z)
Supplement: Supplementary file 4 — Source Data 2 [file 41467_2025_63424_MOESM4_ESM.zip › SupplementarySourceData/SupplementaryFigure15c.txt]

# Births,Deaths
2.328138 2.507026
2.648143 2.676322
2.631305 2.739281
2.740003 2.787752
2.822509 2.833393
2.522666 2.882375
2.351914 2.950920
1.720501 2.967115
1.677799 3.002662
2.803369 3.008034
1.659587 3.008609
1.636310 3.011459
1.534958 3.087403
1.573918 3.132563
1.539902 3.218941
1.533390 3.372237
1.514249 3.582036
1.526390 3.683283
1.509597 3.735195
1.515939 3.866997
2.306642 2.548887
2.467780 2.644455
2.650859 2.680152
1.814944 2.913232
1.826528 3.072370
1.392961 3.267496
1.545910 3.269149
1.519428 3.314289
1.495698 3.344447
3.347897 3.440309
1.513636 3.549595
3.802263 3.817344
1.473975 3.839931
1.452281 3.856191
1.445165 3.860455
1.481527 3.903123
1.433811 3.971456
1.427240 4.049913
1.456165 4.053443
1.426024 4.100470
1.424658 4.151618
1.426609 4.203375
1.440871 4.207166
1.436331 4.212173
1.415631 4.217298
1.422160 4.238527
1.412967 4.384322
1.411968 4.435836
4.904661 4.908144
2.845049 2.877365
1.653870 3.363012
1.408515 3.371887
1.364948 3.464550
1.546452 3.505490
1.544892 3.618952
1.454753 3.795681
3.642966 3.907784
1.446463 3.959508
1.436430 3.968316
1.401489 4.007707
1.431998 4.030687
1.394906 4.125261
1.414996 4.213111
1.440946 4.279348
1.428800 4.370403
4.345652 4.395310
1.407440 4.410720
1.410679 4.423356
1.391465 4.432731
1.386993 4.435484
1.401610 4.459217
1.398465 4.579457
1.396940 4.601334
1.383233 4.680496
1.382045 4.685540
4.717491 4.720109
1.378908 4.732456
1.377679 4.742602
1.377389 4.764267
4.878885 4.883492
2.677376 2.678112
2.797859 2.798582
1.441671 3.217896
1.423026 3.263319
1.503606 3.367124
1.586841 3.598470
1.420529 3.653544
3.612318 3.656465
1.566479 3.715437
1.413341 3.725920
1.398883 3.902279
3.949507 3.953794
1.499108 3.960250
1.407819 4.207986
4.263609 4.301975
1.428740 4.310910
1.394133 4.344121
1.389023 4.387533
1.400677 4.418726
1.408997 4.440725
1.392422 4.485040
1.389202 4.542376
1.386177 4.549167
1.414645 4.553986
1.383222 4.564790
4.559127 4.574983
1.385227 4.613618
1.386200 4.625078
1.380635 4.640281
1.380523 4.667074
1.382519 4.667430
1.382045 4.685540
1.380491 4.690462
1.379706 4.727243
4.838084 4.843702
2.658950 2.663741
2.653627 2.702981
2.873245 2.945099
1.592579 3.066172
1.639253 3.149330
1.620472 3.191366
1.475294 3.193253
2.990481 3.232532
1.420352 3.347700
1.611920 3.478703
1.613060 3.600425
1.455809 3.721766
1.474183 3.725169
3.749240 3.782939
3.875648 3.911897
1.439613 3.938923
1.501071 4.021420
1.420865 4.044995
1.407995 4.201188
1.421875 4.221275
1.409746 4.274453
1.404899 4.345620
1.403569 4.375210
4.404037 4.406875
1.420073 4.430029
1.389797 4.527265
1.386692 4.605021
1.458181 4.624964
1.388758 4.642386
2.396859 2.473493
2.604305 2.617344
2.964492 2.980011
1.772682 3.158416
1.706256 3.169237
1.451871 3.281363
1.420870 3.625644
1.525952 3.666549
1.520197 3.747193
1.501649 3.950949
1.444675 3.952733
1.441928 3.957483
1.430842 3.982571
1.485849 4.011467
1.446337 4.091122
1.421354 4.109003
1.420576 4.157963
1.440307 4.181147
1.433997 4.192130
1.434523 4.323700
2.651538 2.654593
2.647770 2.658874
1.465436 3.074797
1.605779 3.124027
1.567973 3.341442
1.445286 3.343019
1.460061 3.424619
1.385372 3.477435
1.429851 3.639078
1.419233 3.719245
1.464316 3.861147
1.418895 4.116968
1.376284 4.153729
1.403297 4.153976
1.402107 4.158333
1.437931 4.183195
1.420021 4.256190
1.433249 4.343686
1.411083 4.348816
4.353589 4.356568
1.385254 4.408435
1.408436 4.430638
1.392893 4.465168
1.391239 4.483325
1.390235 4.500452
1.413218 4.515818
1.385234 4.549042
1.387992 4.598220
1.386442 4.618754
1.387117 4.626662
1.380635 4.640281
1.383880 4.648163
1.385836 4.660247
1.383777 4.662535
1.382585 4.663723
1.382519 4.667430
1.381544 4.671732
1.379776 4.687827
1.379594 4.700320
1.413399 4.711549
1.378768 4.714536
1.378908 4.732456
1.378371 4.741205
2.629639 2.666893
2.545057 2.694753
1.984034 2.710464
1.503290 3.096579
1.538745 3.097744
1.438127 3.233882
1.489362 3.342782
3.248237 3.382178
1.459052 3.489598
1.497417 3.621528
1.448445 3.626889
3.548024 3.628748
1.421620 3.757982
1.375563 3.785628
1.393944 3.800871
1.443148 3.892977
1.427443 3.928707
1.407512 4.006968
1.433212 4.030393
1.388484 4.140029
1.421270 4.140883
1.392391 4.142116
1.404718 4.172076
4.132862 4.184564
1.410140 4.223488
1.394291 4.296585
1.395433 4.406772
1.388953 4.440138
1.383699 4.501982
1.378520 4.564390
1.386579 4.569884
1.384325 4.601873
1.385227 4.613618
1.386960 4.621558
1.377104 4.647729
1.382045 4.685540
1.376857 4.788898
2.600514 2.613751
2.652226 2.665899
1.462501 2.996535
1.462385 3.132404
1.453563 3.154208
1.443321 3.172162
1.434104 3.356791
1.454193 3.465112
3.651745 3.693768
1.470085 3.700795
1.522199 3.735918
1.468042 3.895130
1.443611 3.952829
1.453031 3.987102
3.992328 3.996528
1.438858 4.015783
3.957604 4.080604
1.429216 4.122718
1.435816 4.152141
1.394038 4.153074
1.392908 4.168256
1.413490 4.205945
4.223395 4.324756
1.396277 4.366492
1.424340 4.429031
4.494831 4.505382
1.389691 4.514533
1.390945 4.547334
1.408335 4.552597
1.388830 4.570147
1.391421 4.585023
1.389133 4.609332
1.386960 4.621558
4.626461 4.626494
1.385356 4.660421
1.384566 4.662180
1.386774 4.665995
1.382519 4.667430
1.381801 4.686386
1.381995 4.688377
1.384106 4.692385
1.379594 4.700320
1.382775 4.715402
1.381019 4.721305
1.379049 4.726614
1.379706 4.727243
1.379082 4.727969
1.378908 4.732456
1.378566 4.745570
1.379837 4.758704
1.377389 4.764267
1.377927 4.767416
1.379483 4.775673
1.385567 4.814324
1.375636 4.815347
1.382987 4.832711
2.662140 2.714723
2.768242 2.770258
2.766255 2.771141
1.709716 3.120735
1.451327 3.172515
1.493772 3.204338
1.583023 3.319509
1.452627 3.344586
1.608945 3.403953
1.446546 3.432343
1.464129 3.590614
3.644114 3.719744
3.889006 3.914648
1.455658 4.077965
4.104001 4.203223
1.456422 4.504571
