# Supplementary material for: Persistent homology elucidates hierarchical structures responsible for mechanical properties in covalent amorphous solids
Source: Nat Commun. 2025 Sep 25;16:8226. doi: 10.1038/s41467-025-63424-z (PMC12462471; doi:10.1038/s41467-025-63424-z)
Supplement: Supplementary file 4 — Source Data 2 [file 41467_2025_63424_MOESM4_ESM.zip › SupplementarySourceData/SupplementaryFigure2j.txt]

# m, NAmax10, Bmin10, Bmax10
0.00000 0.00000 0.00000 0.00000
0.05051 0.00000 0.00000 0.00000
0.10101 0.00000 0.00000 0.00000
0.15152 0.00000 0.00000 0.00000
0.20202 0.00000 0.00000 0.00000
0.25253 0.00000 0.00000 0.00000
0.30303 0.00000 0.00000 0.00000
0.35354 0.00000 0.00000 0.00000
0.40404 0.00000 0.00000 0.00000
0.45455 0.00000 0.00000 0.00000
0.50505 0.00000 0.00000 0.00000
0.55556 0.00000 0.00000 0.00000
0.60606 0.00000 0.00000 0.00000
0.65657 0.00000 0.00000 0.00000
0.70707 0.00000 0.00000 0.00000
0.75758 0.00000 0.00000 0.00000
0.80808 0.00000 0.00000 0.00000
0.85859 0.00000 0.00000 0.00000
0.90909 0.00000 0.00000 0.00000
0.95960 0.00000 0.00000 0.00000
1.01010 0.00000 0.00000 0.00000
1.06061 0.00000 0.00000 0.00000
1.11111 0.00000 0.00000 0.00000
1.16162 0.00000 0.00000 0.00000
1.21212 0.00000 0.00000 0.00000
1.26263 0.00000 0.00000 0.00000
1.31313 0.00000 0.00000 0.00000
1.36364 0.00000 0.00000 0.00000
1.41414 0.00000 0.00000 0.00000
1.46465 0.00000 0.00000 0.00000
1.51515 0.00000 0.00000 0.00000
1.56566 0.00000 0.00000 0.00000
1.61616 0.00000 0.00000 0.00000
1.66667 0.00000 0.00000 0.00000
1.71717 0.00000 0.00000 0.00000
1.76768 0.00000 0.00000 0.00000
1.81818 0.00000 0.00000 0.00000
1.86869 0.00000 0.00000 0.00000
1.91919 0.00000 0.00000 0.00000
1.96970 0.00000 0.00000 0.00000
2.02020 0.00000 0.00000 0.00000
2.07071 0.00000 0.00000 0.00000
2.12121 0.00000 0.00364 0.00000
2.17172 0.00000 0.00755 0.00000
2.22222 0.00525 0.00755 0.00000
2.27273 0.01756 0.01788 0.00915
2.32323 0.03754 0.05899 0.02517
2.37374 0.13421 0.12302 0.11052
2.42424 0.31006 0.22051 0.19001
2.47475 0.40840 0.34934 0.26000
2.52525 0.59183 0.42922 0.34391
2.57576 0.70467 0.44675 0.44256
2.62626 0.81548 0.46119 0.70910
2.67677 0.91346 0.47202 0.90597
2.72727 1.00745 0.47901 1.08204
2.77778 1.06091 0.48471 1.16934
2.82828 1.10554 0.49342 1.29075
2.87879 1.14978 0.49564 1.42739
2.92929 1.15147 0.49717 1.53672
2.97980 1.20010 0.49855 1.66112
3.03030 1.21711 0.50233 1.80228
3.08081 1.21711 0.50241 1.81418
3.13131 1.21711 0.50241 1.81418
3.18182 1.21745 0.50243 1.81418
3.23232 1.21745 0.50249 1.81418
3.28283 1.21745 0.50329 1.81521
3.33333 1.21754 0.50345 1.81608
3.38384 1.21755 0.50376 1.81609
3.43434 1.21755 0.50377 1.81609
3.48485 1.21802 0.50490 1.81609
3.53535 1.21802 0.50537 1.81668
3.58586 1.21802 0.50537 1.81762
3.63636 1.21802 0.50550 1.81805
3.68687 1.21822 0.50550 1.81805
3.73737 1.21869 0.50550 1.81805
3.78788 1.21882 0.50554 1.81813
3.83838 1.21882 0.50560 1.81823
3.88889 1.21892 0.50560 1.81823
3.93939 1.22043 0.50605 1.81870
3.98990 1.22043 0.50616 1.81870
4.04040 1.22043 0.50616 1.81870
4.09091 1.22044 0.50616 1.81886
4.14141 1.22044 0.50616 1.81886
4.19192 1.22044 0.50616 1.81886
4.24242 1.22044 0.50616 1.81886
4.29293 1.22059 0.50616 1.81886
4.34343 1.22059 0.50616 1.81888
4.39394 1.22059 0.50616 1.81909
4.44444 1.22059 0.50616 1.81909
4.49495 1.22064 0.50616 1.81912
4.54545 1.22077 0.50616 1.81924
4.59596 1.22077 0.50616 1.81925
4.64646 1.22077 0.50616 1.81930
4.69697 1.22077 0.50616 1.81930
4.74747 1.22083 0.50616 1.81934
4.79798 1.22083 0.50617 1.81934
4.84848 1.22083 0.50617 1.81934
4.89899 1.22083 0.50617 1.81937
4.94949 1.22083 0.50617 1.81937
5.00000 1.22083 0.50617 1.81937
