# Supplementary material for: Persistent homology elucidates hierarchical structures responsible for mechanical properties in covalent amorphous solids
Source: Nat Commun. 2025 Sep 25;16:8226. doi: 10.1038/s41467-025-63424-z (PMC12462471; doi:10.1038/s41467-025-63424-z)
Supplement: Supplementary file 4 — Source Data 2 [file 41467_2025_63424_MOESM4_ESM.zip › SupplementarySourceData/SupplementaryFigure2k.txt]

# m, NAmax20, Bmin20, Bmax20
0.00000 0.00000 0.00000 0.00000
0.05051 0.00000 0.00000 0.00000
0.10101 0.00000 0.00000 0.00000
0.15152 0.00000 0.00000 0.00000
0.20202 0.00000 0.00000 0.00000
0.25253 0.00000 0.00000 0.00000
0.30303 0.00000 0.00000 0.00000
0.35354 0.00000 0.00000 0.00000
0.40404 0.00000 0.00000 0.00000
0.45455 0.00000 0.00000 0.00000
0.50505 0.00000 0.00000 0.00000
0.55556 0.00000 0.00000 0.00000
0.60606 0.00000 0.00000 0.00000
0.65657 0.00000 0.00000 0.00000
0.70707 0.00000 0.00000 0.00000
0.75758 0.00000 0.00000 0.00000
0.80808 0.00000 0.00000 0.00000
0.85859 0.00000 0.00000 0.00000
0.90909 0.00000 0.00000 0.00000
0.95960 0.00000 0.00000 0.00000
1.01010 0.00000 0.00000 0.00000
1.06061 0.00000 0.00000 0.00000
1.11111 0.00000 0.00000 0.00000
1.16162 0.00000 0.00000 0.00000
1.21212 0.00000 0.00000 0.00000
1.26263 0.00000 0.00000 0.00000
1.31313 0.00000 0.00000 0.00000
1.36364 0.00000 0.00000 0.00000
1.41414 0.00000 0.00000 0.00000
1.46465 0.00000 0.00000 0.00000
1.51515 0.00000 0.00000 0.00000
1.56566 0.00000 0.00000 0.00000
1.61616 0.00000 0.00000 0.00000
1.66667 0.00000 0.00000 0.00000
1.71717 0.00000 0.00000 0.00000
1.76768 0.00000 0.00000 0.00000
1.81818 0.00000 0.00000 0.00000
1.86869 0.00000 0.00000 0.00000
1.91919 0.00000 0.00000 0.00000
1.96970 0.00000 0.00000 0.00000
2.02020 0.00000 0.00000 0.00000
2.07071 0.00000 0.00000 0.00000
2.12121 0.00000 0.53502 0.00000
2.17172 0.00000 1.71249 0.00000
2.22222 1.00763 1.71249 0.00000
2.27273 5.29683 7.10602 5.01344
2.32323 18.41089 20.07591 26.08264
2.37374 48.30909 49.72131 75.82854
2.42424 112.61924 81.78030 118.43915
2.47475 153.26141 109.52680 156.41462
2.52525 216.19306 128.31191 203.28969
2.57576 263.20919 152.50378 251.72743
2.62626 315.04924 163.85803 358.60687
2.67677 363.86667 177.52474 465.23058
2.72727 406.71698 179.86108 548.74109
2.77778 437.29258 183.65381 622.66025
2.82828 448.52668 185.28770 708.27589
2.87879 468.31205 188.95486 803.02446
2.92929 469.05444 198.17632 901.40930
2.97980 481.48193 204.43498 969.38175
3.03030 484.74961 204.99814 1023.77070
3.08081 484.75642 205.02149 1027.01799
3.13131 484.99189 205.02206 1027.01799
3.18182 485.18748 205.02670 1027.01799
3.23232 485.24355 205.03544 1027.01799
3.28283 485.24355 205.38580 1027.29933
3.33333 485.26090 205.41139 1027.65965
3.38384 485.31535 205.45830 1027.66079
3.43434 485.31535 205.45888 1027.80829
3.48485 485.40544 205.65048 1027.83385
3.53535 485.40544 205.77681 1028.26692
3.58586 485.40544 205.84224 1028.63402
3.63636 485.40544 205.86236 1028.88671
3.68687 485.44342 205.86236 1028.88671
3.73737 485.68810 205.88137 1029.02525
3.78788 485.71411 205.88729 1029.62919
3.83838 485.71411 205.89571 1029.65680
3.88889 485.73187 205.89571 1029.83685
3.93939 486.02154 205.96583 1030.04028
3.98990 486.02333 205.98190 1030.05170
4.04040 486.02333 206.18249 1030.05170
4.09091 486.02517 206.18249 1030.19347
4.14141 486.02548 206.18249 1030.35302
4.19192 486.02548 206.18249 1030.35302
4.24242 486.05148 206.21917 1030.35302
4.29293 486.14534 206.40135 1030.45969
4.34343 486.24794 206.40135 1030.46573
4.39394 486.24794 206.40233 1030.52369
4.44444 486.24794 206.40326 1030.60182
4.49495 486.41457 206.40326 1030.69164
4.54545 486.44156 206.40326 1030.72596
4.59596 486.51714 206.47213 1030.72757
4.64646 486.53442 206.47213 1030.76383
4.69697 486.59900 206.47213 1030.76383
4.74747 486.60956 206.54426 1030.77444
4.79798 486.60956 206.62625 1030.77504
4.84848 486.60956 206.62625 1030.77504
4.89899 486.60956 206.62625 1030.79162
4.94949 486.69587 206.63484 1030.79723
5.00000 486.69717 206.63507 1030.80619
