# Supplementary material for: Persistent homology elucidates hierarchical structures responsible for mechanical properties in covalent amorphous solids
Source: Nat Commun. 2025 Sep 25;16:8226. doi: 10.1038/s41467-025-63424-z (PMC12462471; doi:10.1038/s41467-025-63424-z)
Supplement: Supplementary file 4 — Source Data 2 [file 41467_2025_63424_MOESM4_ESM.zip › SupplementarySourceData/SupplementaryFigure19a.txt]

# AMPi, nonaffine
2.689498 1.464899
2.678845 1.518991
4.094677 4.532106
2.348457 1.629138
2.363304 1.361750
2.908798 1.270261
3.099814 1.761014
3.186265 1.263442
2.386601 1.200176
3.398926 2.134277
4.082407 4.124554
2.222244 1.334354
1.848493 1.052745
2.482230 1.614128
1.861875 1.244131
1.843882 0.794450
3.242210 2.606331
2.140064 1.976898
1.630470 1.160459
1.804402 0.829761
1.764417 1.245844
1.952342 1.099860
1.781800 0.829177
1.935147 0.741401
1.709169 0.765807
2.511015 1.612194
2.281535 1.494764
1.948403 1.438566
2.543450 1.919749
2.174396 1.311337
1.941928 1.413801
1.962826 0.680758
1.967742 1.236051
2.335487 0.869283
2.235516 1.641564
2.237303 1.575708
2.223349 0.917572
2.154190 1.836258
1.946321 1.582993
2.073741 1.544887
2.039835 1.521037
1.978590 1.256059
2.158754 1.270349
2.641190 1.403045
2.750897 1.167899
2.348347 1.331806
2.476619 2.347759
2.594290 2.633973
3.014516 2.850291
2.422572 2.103094
2.333959 1.792280
1.977149 1.268498
2.369284 1.710115
4.270410 3.818776
8.204920 6.191058
3.689120 2.729421
3.858320 1.557638
2.233708 1.668372
1.762695 1.070396
3.288050 1.199819
2.121470 1.141707
5.324701 4.698809
4.139387 2.223049
3.561956 2.380289
2.313444 1.841973
2.515703 1.679032
3.996294 2.549263
1.677162 1.462824
2.729267 1.590624
2.243890 0.884931
2.855991 2.507692
2.649792 2.208717
2.792856 2.663901
2.338361 1.498180
2.163388 1.020046
2.478763 2.224514
2.374526 2.067878
2.101710 1.093826
2.454028 1.324461
1.880299 0.932790
2.057798 1.477980
3.778658 1.719798
3.154100 3.049653
3.463552 1.956333
4.105546 3.088627
6.663190 3.651792
3.344172 2.352661
3.614844 2.274927
2.495311 1.631740
2.292310 1.168635
2.188700 1.546471
2.004955 1.359036
2.360694 1.371703
1.768787 1.068435
2.020924 1.672215
7.690537 8.070278
5.601640 4.201347
3.833742 2.853866
2.436234 2.166245
2.579025 1.520540
2.766651 1.820554
3.322564 1.429594
2.271819 1.653502
3.001954 1.666959
5.911670 3.608431
4.124780 2.112175
5.106383 3.435700
3.347991 2.541252
5.073255 3.970757
2.266002 1.623322
3.144051 2.137852
3.283144 2.177428
2.324294 1.737491
2.503757 1.212679
2.392757 1.523621
3.475713 2.858367
4.449966 2.382656
3.211004 1.834324
2.696550 2.027685
3.256134 2.081576
2.634718 1.684505
2.709275 1.889122
2.218658 1.256557
2.177176 1.342445
3.707077 2.280144
2.582058 1.226964
2.769818 1.868963
2.213740 1.441561
3.994786 1.803454
2.001234 1.193363
5.908655 2.425328
4.849771 2.772910
3.569283 2.363274
3.147333 1.934741
1.962009 1.505444
2.445614 1.684073
2.597006 2.046737
2.483291 1.539833
2.262247 1.762788
2.641574 1.216187
5.706164 4.167300
3.350432 2.049461
2.299440 1.472418
2.276348 1.132518
2.601773 1.196929
2.470733 0.827007
3.834686 2.302187
3.246453 2.821741
2.712754 2.029237
2.951591 1.246908
2.641413 1.706123
2.853251 0.742750
2.846349 1.622127
3.550747 2.735138
3.169870 1.725219
3.338585 1.911102
2.127433 1.434204
2.630294 1.494456
2.345671 1.947652
2.549059 1.488766
3.306248 2.960696
2.978786 1.070512
3.954545 1.960218
4.369001 3.076638
3.274129 2.041099
3.014980 2.541285
2.246535 1.480759
3.362513 2.797064
2.837201 1.880597
4.777175 1.949708
4.117081 3.197720
4.317853 2.953584
2.325435 1.556000
2.325044 1.487535
2.091296 1.402718
2.698270 2.124458
3.203073 1.272607
4.845659 3.815550
2.693706 2.173687
2.776640 1.268486
2.406007 1.698551
2.515134 1.918857
2.180096 1.446008
2.396904 1.081621
2.555918 0.824822
2.565843 1.366539
2.586146 1.704839
2.451892 1.006492
4.322437 2.524321
4.848051 2.267318
3.152531 1.071367
2.663525 0.872670
2.357011 1.254067
2.065986 1.009301
2.224756 1.009282
2.958688 1.263070
3.521650 2.383257
3.089906 1.750668
2.704646 1.197029
2.290393 1.257879
2.484978 1.471911
1.983587 1.144235
2.121752 1.502318
2.779741 1.970264
4.049271 3.385038
2.635399 1.993051
2.615359 1.805064
2.812356 0.746325
2.110658 1.185539
2.070068 1.897774
1.908628 1.483724
2.352923 1.355512
4.437560 3.192697
2.709463 1.365711
2.394174 1.513470
3.966009 2.722146
2.049306 1.046846
2.834444 2.214674
2.971077 2.353590
3.338016 3.597340
2.979682 2.487668
3.256946 1.248571
2.273281 1.468284
3.350836 2.656542
2.999263 1.352353
2.763556 1.581194
2.431333 2.460712
2.251920 1.772973
2.264588 1.331274
2.674698 1.739493
2.589447 1.404411
2.687447 1.240968
2.477377 1.680498
2.673420 0.881272
2.122490 1.118399
2.448278 1.022665
2.158590 1.591216
2.040268 1.039843
2.078970 0.719983
1.958334 0.895349
4.464277 2.454871
3.788128 2.314072
2.742912 0.905835
3.712329 1.886628
2.631905 1.104232
2.363970 1.759224
2.085687 1.364519
1.769273 1.057792
2.957731 2.190592
2.411004 2.129499
2.184604 0.977210
2.782133 0.581143
2.470486 1.397651
1.933240 1.234646
2.053689 1.117384
2.502593 1.497114
2.652701 2.478541
2.383859 2.214663
2.074209 1.329070
2.889352 2.396151
2.370723 1.327354
3.023625 2.269165
2.502387 2.101228
3.046914 1.948938
4.379037 4.075075
2.456446 2.176889
2.339499 1.509377
2.862781 1.863265
2.260938 1.718733
3.282889 2.303315
2.712987 2.215438
2.131572 1.169212
2.592435 1.391194
2.500427 1.928082
2.195581 1.539249
2.527254 1.834774
3.232804 2.602699
2.294366 1.942203
2.423825 0.903950
2.458223 0.722716
2.248415 1.346659
2.044729 0.684215
2.354262 0.970296
2.026579 0.779362
2.334915 1.131361
4.541275 3.271532
2.517506 1.824011
2.532489 1.142059
2.304318 0.902033
3.124773 1.770077
2.187751 1.057834
2.108816 1.381922
1.996687 1.178969
3.972910 3.140538
2.778433 1.357159
2.757287 1.300297
2.387826 1.683614
2.785563 2.052993
2.239785 1.732794
2.047543 0.869259
3.005062 2.107819
2.846086 1.854648
2.962253 2.006103
3.419665 2.579591
3.396722 1.368645
4.665839 2.429098
4.742080 2.194757
4.337732 2.259391
2.633655 1.320245
2.200898 1.177207
2.697477 2.377949
2.513680 1.374981
2.518972 1.676365
2.806071 2.021563
3.400301 2.755293
3.571898 3.397824
2.807671 1.873777
2.336216 2.635756
2.714823 1.588354
2.446719 1.982578
2.230127 1.437344
2.404010 1.557381
2.549191 1.087335
2.831678 3.305729
2.630881 2.606362
3.183651 2.662914
2.336590 1.876874
2.369855 1.891018
2.929411 1.461938
3.238960 2.010827
2.460667 0.981756
2.048340 1.789245
1.987092 1.353699
2.573363 1.932900
2.244746 1.984195
2.643037 1.950066
2.482106 1.479997
3.859294 3.112727
2.198184 1.324419
2.218713 1.904106
2.067850 1.549976
1.809602 1.469215
2.550598 2.605275
2.048133 1.186242
3.260923 1.698918
3.637628 2.113947
2.579633 1.211482
2.861827 3.204100
2.436418 1.350846
2.910513 2.120758
2.519207 2.668353
2.321133 1.830615
2.626364 1.249373
3.454178 1.869920
2.120468 2.034903
3.590356 2.353503
2.705316 1.668430
2.281161 1.312408
2.820965 1.865657
3.307538 3.149880
2.328775 1.712640
2.651548 2.044497
2.629745 1.095778
2.164110 1.857859
2.660924 1.570535
2.305440 1.485022
2.424355 1.448882
2.916840 2.734415
2.315897 1.903063
2.561830 1.170941
2.087435 1.248718
1.935345 1.687355
1.863112 1.151237
2.217961 1.703294
2.122862 1.997810
2.032365 1.146640
4.452896 3.990734
3.085886 2.420446
2.167983 2.062024
2.572904 2.205282
2.304961 1.549488
1.973815 1.761551
2.439603 2.513455
2.620665 2.668378
2.782506 2.084128
3.157021 4.356018
2.917207 3.113427
2.395401 2.362817
2.011209 1.524779
2.642554 2.060917
2.040663 0.763430
2.936614 2.347488
2.573365 2.326804
4.329015 2.777868
3.045183 2.635410
4.699628 2.355402
2.812102 2.391047
2.468239 1.488106
2.988762 2.016581
2.660979 2.049702
6.820342 6.349383
4.515532 3.851403
2.491828 2.581329
5.758941 5.486421
3.520146 2.536599
4.374286 2.200343
2.733656 1.739236
2.325877 2.170784
4.547728 4.288788
2.407414 2.096911
5.423620 5.400355
3.650170 4.188538
2.388424 2.097510
2.364578 1.319835
2.406011 1.214733
2.305051 0.606105
2.454836 1.824375
2.105085 1.429358
2.013298 1.945457
2.259588 1.045904
2.498190 1.950268
3.200571 1.956604
3.768915 2.036194
3.053332 2.041295
2.493506 1.540934
2.781339 1.404614
2.319335 1.582835
2.455589 1.855592
2.594485 2.710473
3.035380 2.859019
3.486605 2.750221
2.671078 2.686173
3.220334 4.502283
3.923049 3.994182
2.486696 1.563343
2.884902 2.678790
2.341085 1.693798
7.681527 7.034382
6.281583 5.922264
2.470347 2.168042
2.394433 1.562642
2.317736 1.306412
2.738406 2.192776
2.933171 1.515062
9.579248 8.973793
2.169936 1.346682
2.415249 1.896044
2.166490 1.728690
2.406876 1.586984
2.322103 1.775339
2.438192 0.922257
2.586036 1.759249
2.268723 1.155191
2.849626 1.013766
2.167073 1.222697
2.634491 1.668371
2.177770 1.289273
2.594063 2.183191
2.246867 1.328916
2.268010 1.524435
2.193205 0.959756
2.825256 1.484758
4.042484 2.624801
2.243711 2.101046
3.034656 1.546403
4.612463 3.375164
2.345402 1.363131
4.839951 4.801622
3.280807 2.547599
4.072162 5.147439
2.515489 1.502752
3.176655 3.225532
2.708366 1.970299
4.537623 3.199670
3.153962 2.777017
4.284044 3.259678
4.629531 2.935761
3.018977 1.680772
2.743744 1.416477
2.184544 1.475153
2.935409 2.219023
2.105923 0.979445
9.007014 8.376850
3.179484 2.362104
4.014747 3.686319
5.418028 4.856293
4.320177 3.000178
2.508027 1.618580
2.361843 1.484644
2.771165 1.878065
2.308282 1.608653
2.454001 1.913198
2.287450 0.961132
2.503209 2.244148
2.000527 1.607269
2.465465 1.223976
2.036905 1.344776
2.411508 0.730869
2.219951 1.191480
2.321790 0.903628
1.960930 1.122291
2.555765 0.964654
1.969253 1.419547
2.317714 1.014637
2.085102 0.694527
6.957462 5.169493
2.465148 1.285808
6.728723 4.940060
5.971574 4.291171
4.638653 2.706764
3.363015 2.567291
2.391772 1.219006
2.348673 1.263725
2.345628 1.458118
2.287178 1.667227
2.425406 1.082526
2.984621 1.930830
2.446651 1.390935
2.481917 1.587367
2.651189 2.243208
2.421842 1.271600
2.072587 1.175027
2.327241 1.096690
2.484497 1.736237
2.209298 1.450840
2.361113 1.656272
2.271335 1.605718
2.076497 1.083386
3.468134 2.671756
3.097652 2.419332
2.597020 1.451832
2.377570 1.398642
2.218628 1.419833
2.371454 1.560350
2.464957 1.866249
3.480359 3.439683
3.140237 1.675004
2.955350 1.938557
2.623464 2.130675
2.067466 1.801559
2.178421 1.434624
2.166993 1.293857
2.074737 0.835894
2.006507 1.214868
1.976108 0.946586
2.387898 1.836043
2.393663 1.596505
2.416557 1.545584
2.179061 1.404702
2.565235 1.466339
2.386985 1.998802
2.715252 1.893702
2.544778 1.531707
2.570901 1.325660
2.250701 1.625443
2.563539 2.042337
2.367968 1.502911
1.942123 1.132918
2.404043 1.540535
2.311804 1.421424
2.203133 1.215287
2.192900 1.458051
3.232247 2.279631
2.264954 1.808584
2.026872 1.334676
2.053903 1.314850
2.276523 1.794431
2.327745 1.270180
2.094010 1.367563
3.475050 3.952052
3.982867 3.663250
2.070071 1.926834
4.987149 4.991662
2.614147 1.863175
2.270647 2.451708
2.546061 1.957902
2.042805 1.553827
3.038287 1.938374
3.537868 2.481529
3.292219 2.081893
2.529516 1.915807
2.641009 2.434851
2.188751 1.128953
2.171962 1.461040
3.464521 3.141006
1.925130 1.437665
2.539560 1.973777
2.297457 1.547793
2.421430 1.310916
3.279829 3.035497
2.213333 1.342434
2.753807 1.500962
2.335933 1.120067
1.928598 1.321402
2.817872 3.102378
2.095481 1.431101
2.796201 1.657422
2.300668 1.629410
1.922247 1.603485
2.246272 1.907284
1.958325 1.166938
2.408077 1.882527
1.852455 0.929345
2.108464 1.326940
2.708658 1.390239
2.506088 1.618387
2.036583 1.544640
1.978773 1.371878
2.257118 1.276840
2.132761 1.658424
2.178402 1.739103
2.408077 1.275367
2.198071 1.157329
3.159024 3.019540
2.408557 2.117753
1.993810 1.828331
2.106783 1.248399
2.729338 1.506306
3.133830 1.459519
2.563835 0.986158
2.123463 0.607127
4.341662 2.302212
2.386799 2.316306
3.173049 2.862823
2.455617 2.289932
3.002290 1.675386
2.261265 1.556489
2.224446 1.380473
3.103981 1.999750
5.266232 4.671062
3.223305 2.874177
3.424138 4.092642
3.894096 3.832054
2.599817 1.610920
2.855708 1.669892
2.253957 1.132357
2.198995 1.007463
2.003487 1.341525
2.538663 1.496718
1.996362 1.418441
1.861252 1.415711
1.631558 1.073793
2.333228 3.497802
1.980530 2.584525
1.696709 1.683275
1.801699 1.811591
1.672817 0.961303
1.635975 0.739030
2.761303 1.839804
2.288267 1.574888
1.778389 1.230802
1.960936 1.235847
2.091784 1.446745
2.045409 0.506694
2.062967 1.994455
2.719005 2.594204
2.013648 2.001404
1.883314 1.762872
1.847365 1.588258
2.230747 1.312747
2.818087 1.666340
3.380460 2.291785
2.888751 3.519878
2.457394 1.782985
1.711822 1.145596
1.794742 0.937627
2.041060 1.014804
2.684043 0.868185
2.022775 0.423724
3.040118 2.013019
2.769587 2.595077
2.698530 3.419388
2.834780 2.512290
3.405902 2.488433
5.938124 5.820375
2.302295 1.964971
2.567440 1.784980
2.892187 1.262018
2.668716 2.215687
4.097172 2.494636
3.191146 1.919694
2.908228 2.326315
4.305902 3.988662
4.032276 3.415380
2.338092 1.372764
2.738074 1.966589
2.804266 2.384270
2.457437 1.248016
1.928304 0.716607
1.690752 0.846568
1.704155 1.540349
1.842271 0.931754
2.411031 1.049735
2.571944 1.310384
1.856022 1.500519
2.175941 0.957103
1.683381 1.215637
2.323134 1.898943
1.891173 1.436005
2.262679 1.713477
2.442728 2.051198
2.091868 2.125422
2.069918 2.487238
2.168339 2.280578
1.913010 2.061369
2.176901 1.373768
2.593597 1.846968
2.054551 1.331089
2.547376 2.027400
2.351079 1.428570
2.250711 1.870082
1.755167 1.191127
2.050558 1.874041
1.855445 1.106971
1.944788 1.550926
1.922716 1.351149
1.808965 1.280482
1.983569 1.617002
2.823773 1.820961
2.716854 2.190074
2.388293 1.790310
1.856949 1.057890
1.697643 0.876358
1.886551 1.360765
1.802739 0.826261
2.270239 1.453146
3.445507 2.101297
7.179474 7.915579
3.029601 2.907489
3.207717 2.832072
2.203184 1.223875
1.901312 1.886107
2.194862 1.269524
1.763843 1.467212
2.232463 1.464145
1.759479 1.580266
1.688406 1.186481
2.049100 0.952070
1.779994 1.213959
1.815528 0.871064
2.269328 1.747310
1.780884 1.584237
1.683608 1.456365
1.781050 0.999396
2.038248 1.628620
2.359628 2.800812
1.831507 0.900709
1.983599 1.686057
1.772215 1.377386
1.723749 1.291745
1.880060 1.242133
1.880146 0.794124
2.088880 1.932187
1.862315 1.423199
2.004274 1.575324
1.713293 1.074087
2.018014 1.074250
1.958214 0.792665
2.344460 1.681668
1.956125 2.066455
1.829253 0.867669
2.557464 1.779424
2.025582 1.419247
2.834447 1.942668
2.159978 1.831987
2.122754 1.436076
1.773215 1.141266
5.959258 5.922720
2.246669 1.517287
2.088120 1.225436
2.698228 1.563148
2.057138 1.078980
2.215847 1.861163
2.058904 0.816085
2.064093 2.309739
2.219589 1.147551
2.953034 1.985550
2.436776 1.148668
1.916376 1.639589
3.596589 2.584006
2.568026 1.656693
2.934376 1.934385
2.372842 1.315125
1.915415 1.012293
1.771640 0.981815
1.751781 0.942344
1.795595 1.177201
2.228340 1.397255
2.261123 1.432770
2.236756 1.941642
1.704682 0.805024
2.416628 2.548404
2.913702 1.254778
1.878825 1.644207
1.885143 1.198239
1.885157 1.251177
1.766511 0.801968
1.828452 0.812271
1.816170 1.589924
1.890710 1.143498
2.374452 1.212689
2.670355 1.934076
1.961629 1.352475
2.107315 1.506720
1.770559 1.272962
3.172750 1.911487
1.867581 0.750932
2.534964 1.926828
1.765792 1.018608
2.198331 1.197615
3.050095 2.252568
4.301963 3.957262
2.374266 1.530544
2.578214 2.097713
2.008371 1.217520
1.782792 0.831181
3.407141 2.477391
3.457448 2.771330
4.974433 5.314490
2.871487 2.125738
2.335940 1.644778
2.562857 2.070824
2.484343 0.943533
2.269886 1.487704
3.113460 2.114932
3.306926 2.557013
1.872725 1.432259
2.653900 1.191273
1.879893 1.027087
2.113134 1.455132
2.334171 1.700073
1.749878 0.858190
2.288480 1.934724
1.904646 1.116665
1.801995 1.129654
2.213203 1.839130
1.888806 1.251575
1.765268 1.064658
2.118209 1.301956
1.848819 1.141655
1.795532 1.081001
1.905076 1.138406
1.698255 0.924671
1.831409 1.013457
2.180186 1.190823
2.330968 1.323261
1.950845 0.982111
2.121426 1.697407
2.001949 1.328153
1.859822 0.867169
1.902628 1.140814
2.104454 1.038419
2.347487 1.273057
2.048225 1.527470
2.294171 1.571608
2.097603 1.551656
1.862786 0.738622
1.917051 0.781393
3.307095 1.802524
2.174353 1.266353
2.097726 0.859514
2.023508 1.411207
2.655648 1.723321
2.359728 1.684434
1.905507 0.715837
2.460710 1.945684
2.843606 2.076031
2.238042 1.206216
2.073286 1.162460
1.822844 1.203844
2.455826 2.292068
2.394550 2.419722
2.027574 1.370321
2.549269 1.440960
1.830228 1.271342
2.145491 0.826774
2.386986 2.185559
2.166059 1.882925
1.892166 0.839039
2.178941 1.255882
2.310857 1.513959
1.817963 0.714603
1.889343 1.239957
2.028074 1.299372
2.120098 1.269439
2.383605 1.678541
1.946610 0.895873
2.073400 1.422646
1.741319 1.324271
1.968817 1.803113
3.062925 1.810596
2.188443 1.172262
2.012334 1.790903
2.344353 1.912631
1.772532 1.503385
2.219869 1.629285
2.000125 1.839393
1.903834 0.723740
2.068104 1.362246
1.997254 1.337156
2.155844 1.691758
1.841251 1.190921
2.022974 1.044845
2.261361 1.039510
2.220956 1.783221
2.213863 1.707233
2.196932 1.130904
2.164451 1.604486
3.227341 1.958628
4.248604 2.242877
3.954853 1.529346
2.033040 1.416588
2.437235 1.777375
2.879946 1.843781
2.812585 1.508722
1.939829 1.445470
1.982256 0.931040
2.451496 1.372141
2.002327 1.682296
2.203974 1.355086
2.911961 1.209364
1.975833 1.266943
1.922494 1.383273
1.877000 0.704145
2.565346 1.244659
1.704435 1.137615
3.766874 1.564327
2.211634 0.762212
1.854690 1.446976
2.682309 1.535718
2.216180 1.431846
2.200293 1.717744
2.471802 1.649944
2.315766 1.093112
5.292949 1.860736
3.976024 1.250053
2.115264 1.043001
5.137857 2.176965
2.973164 1.226597
1.852802 1.121058
2.071884 2.045663
1.996925 1.255455
2.266433 1.279120
2.061234 1.160463
2.216662 1.757451
2.108575 1.957100
5.876042 2.336067
2.575252 1.101905
1.841389 0.958447
1.701563 1.021495
2.873863 1.711277
2.089675 1.169238
2.935236 2.057452
2.991200 1.532803
5.852765 2.370074
4.046450 2.642569
8.040971 3.272826
1.851954 1.210305
1.742578 0.916515
2.407797 1.083480
2.159155 1.265782
2.136400 1.029262
1.898926 0.828203
2.545202 1.045283
2.852644 1.786803
3.799678 2.231917
3.845895 1.425734
2.270398 1.271395
1.914360 0.728848
1.688206 0.948186
2.015379 0.660983
1.571600 0.989474
2.229740 1.181974
2.450564 1.308181
2.393333 1.604612
2.017512 1.007870
2.213466 0.743983
1.746955 0.952161
2.145081 1.260386
2.693904 1.177104
3.061680 1.539311
3.040253 2.121638
2.383737 1.375642
2.040755 0.900552
5.583987 3.098116
2.439507 0.646653
2.766627 0.986896
2.198910 0.664995
2.450439 2.800748
2.063951 1.032857
2.169196 1.275753
2.428619 1.507827
3.018134 1.160283
4.288912 2.486166
6.382999 3.534643
2.415491 0.860507
3.014761 2.529827
1.676988 0.878616
1.580371 0.860662
1.731899 0.733060
1.715695 0.697161
1.932982 0.868694
2.914181 0.800377
2.219684 1.794318
2.678532 1.494606
1.888564 0.665703
1.990119 1.502544
1.803916 0.724361
1.698609 1.266327
1.665302 0.918176
1.815617 1.312751
2.085531 1.612594
2.208085 1.320287
1.915133 1.007266
2.203305 1.491066
1.947454 1.472081
2.158823 0.980870
2.137632 1.296438
2.017863 0.963144
1.810401 0.928104
1.732181 1.416419
1.895232 1.196892
2.008640 1.131613
1.855801 0.672674
2.297045 1.396592
1.983893 0.990390
1.972628 1.856557
2.055089 0.972772
2.033508 1.760542
2.769295 2.169006
2.260298 1.776447
2.260287 1.862278
2.060718 1.296232
1.739802 0.851529
2.304291 2.443531
3.079782 1.865555
3.116438 1.818134
2.669763 1.093524
2.104858 1.129809
2.249722 1.500040
2.430927 2.109256
2.204471 1.535178
2.284063 1.305260
2.042159 1.125763
1.641602 1.193579
1.747314 1.002766
1.870335 1.743272
2.353089 1.092714
1.727594 1.264436
1.649185 0.953983
1.683826 1.079630
1.964875 1.308395
1.698473 1.156477
1.840077 1.089082
1.688531 1.846897
1.604370 1.210422
1.650947 0.986928
1.786857 1.180952
1.676149 1.324842
2.119541 1.893727
2.095816 2.003161
1.593626 1.286119
1.888832 2.102516
1.837517 1.784923
1.666610 1.109940
2.287204 2.243694
2.179590 2.074782
1.748148 1.310460
1.945708 2.238869
1.852864 1.727581
1.804716 1.335326
1.911702 1.013806
1.966489 1.300558
1.783713 1.877338
5.025845 5.616168
2.349439 2.095455
2.233924 2.635107
2.532912 2.318915
3.033161 2.694830
3.000015 1.591272
2.670790 1.363637
2.301975 2.255493
1.976390 1.732265
2.044264 1.310414
1.989060 1.446692
2.219077 0.889293
1.920511 1.020828
2.311030 2.159333
1.670365 0.925779
1.772187 0.947926
2.388053 0.937067
2.467433 1.122481
1.792135 1.573566
2.002500 1.598152
1.975589 1.495212
2.297677 1.192814
2.123398 1.307094
2.208712 1.181426
1.812465 2.070634
1.946576 1.240717
1.611100 1.441868
2.148605 1.504632
1.591440 1.364504
1.661178 1.633110
1.609156 0.705668
1.651447 0.984472
1.765058 1.305680
2.211930 1.382285
1.715320 1.614108
1.998484 1.447480
2.210304 1.952987
1.853070 1.332552
1.804242 1.690325
2.225673 2.183676
2.005255 1.341902
1.930998 1.021316
1.760885 1.319110
1.834609 1.495111
2.056320 1.514689
2.640695 2.343781
4.056644 2.857499
3.138204 2.097064
2.031279 1.365759
3.279445 2.075913
1.946382 0.977396
2.447431 2.563243
2.275611 1.554745
1.922216 1.429282
1.931083 1.309476
2.003254 1.654474
2.192230 1.771397
2.047751 1.537273
1.959933 0.929690
1.873335 1.116032
1.863328 1.089504
1.771790 1.151819
1.813187 1.172745
2.736606 1.514654
2.117615 1.744045
1.544019 0.790856
1.931995 1.907289
1.664052 0.617898
1.745058 1.295076
1.604266 0.900884
1.829111 0.978511
1.777138 1.269170
1.747160 1.626685
1.676250 1.355116
1.713281 1.209569
1.558594 0.737542
1.722153 1.168116
1.596399 1.367964
1.493524 0.811624
1.769634 1.535117
1.590253 1.317150
1.567984 1.074081
2.016172 1.317448
1.942949 0.974076
1.693656 1.294133
1.930119 0.674102
1.530850 1.315565
1.817816 0.877619
1.759745 1.400642
2.157806 1.694791
2.456686 2.442441
2.669797 1.966089
2.136295 1.018420
1.979024 1.542989
2.293418 1.270621
2.160737 0.997494
2.756674 1.227128
1.946414 1.001684
2.601676 1.691342
2.543199 1.407597
1.892224 0.887870
1.918413 1.014388
2.026654 1.331862
1.779136 0.784688
1.837661 1.154119
2.094979 1.174680
2.005011 1.414042
2.009881 1.230374
2.041417 1.230088
2.349063 0.964327
2.005870 1.025166
1.841637 1.090319
1.509617 1.093356
2.034186 1.079021
1.926590 1.013969
1.652375 1.130069
1.946338 0.718802
1.766820 1.283227
1.802869 1.300985
1.578602 0.978814
1.461230 0.631475
1.611581 1.307491
1.585604 0.827219
1.969697 1.222841
1.764554 0.890743
1.872400 0.971799
1.741929 1.563993
1.790334 1.247114
2.220619 2.068648
1.893238 1.774173
1.635983 1.020174
1.668596 0.798838
1.851077 0.720276
1.711885 1.104060
1.692697 0.984785
1.645943 1.158152
1.845397 1.145375
1.938484 1.129351
2.225203 0.836637
2.356702 1.224183
1.769481 1.281612
2.140267 1.268842
2.103117 1.157398
2.860869 2.096871
2.581743 1.790165
2.077315 1.695570
3.033791 2.277412
1.799148 1.070364
2.926685 1.906155
1.676705 0.950297
1.892642 1.061602
3.116906 1.155013
2.431330 1.558325
2.356639 1.911031
3.161148 1.559357
2.072281 1.110869
2.649048 1.340588
2.015604 1.258158
2.173006 1.721641
2.162361 1.221034
1.742330 0.428526
2.356619 1.382770
2.511757 2.278928
2.612332 1.550874
2.330743 1.693614
2.544361 2.470949
2.148922 1.199909
2.153113 1.002493
1.764497 1.519384
2.201962 1.347437
2.082610 1.563373
1.943782 2.633298
2.355608 2.611165
2.114788 2.417277
2.166288 1.304414
2.199977 1.861203
2.021438 1.633044
1.762898 1.846790
1.869250 1.506517
1.945140 1.597487
1.886294 1.350092
1.812944 1.442596
1.938869 2.033862
1.738547 1.495609
2.433150 1.160981
3.293995 1.350839
4.003495 2.056456
3.405479 2.269710
2.573113 2.140393
2.677924 1.939439
2.965587 1.946161
3.932514 3.728495
5.760178 2.411023
2.606620 1.120591
5.259152 2.487967
5.615799 3.093859
2.967118 1.032920
3.424047 2.766332
4.759981 3.389877
2.945961 2.134276
2.255393 0.938875
2.537565 1.320112
2.878766 1.770202
3.041278 2.166527
2.648230 1.675664
2.435390 1.321484
2.151482 1.741408
2.691724 1.993953
2.551596 2.364135
2.211230 1.666912
2.712644 2.628539
3.186050 3.499825
2.467572 2.677187
2.855629 3.124331
1.499594 0.947067
1.567192 1.246141
1.922703 1.146901
1.732910 1.070838
1.919290 1.446978
1.845922 1.986251
1.764509 1.330004
2.143731 2.230041
3.515172 1.690525
3.395826 2.240229
3.039613 1.962276
4.446642 2.681374
4.513221 2.595051
7.439427 5.691809
8.173613 7.144207
9.697170 7.842924
5.091274 3.811856
6.356932 4.129351
3.354707 1.618849
5.706281 3.929966
3.711425 2.480098
4.841785 2.625083
5.102787 2.547897
3.447730 2.946046
3.219386 2.164350
6.196646 4.365498
2.284834 1.182090
2.219434 1.324079
2.627545 2.011643
2.109935 1.296353
2.560071 1.596864
2.597280 1.733149
2.782672 1.776406
1.962343 1.612429
1.659355 1.475582
2.642149 1.959784
2.376761 2.467247
2.367953 1.486524
2.034332 1.274980
2.591949 1.657769
2.493367 2.199884
2.301313 1.748136
1.966331 1.590448
2.695416 1.862594
2.497559 1.201134
2.396056 2.586134
1.532968 1.150753
1.728298 0.681062
2.126421 0.907457
1.673558 1.046143
1.933666 0.959854
1.783131 0.666041
1.908576 1.064461
2.912177 2.789415
1.961164 1.068504
2.538632 1.854059
2.371268 1.289178
3.665837 3.110086
5.620354 3.878630
3.318152 1.405253
2.645113 1.874275
3.093954 3.265396
2.720639 1.678228
3.591871 1.862424
2.520241 1.096419
6.547673 4.292693
1.915343 1.501059
3.169843 1.551211
3.492076 2.668668
2.783053 1.523275
2.894584 1.189837
2.801668 1.675408
2.549107 1.719322
2.828546 1.637780
2.896737 2.164194
2.304064 1.460056
1.857318 1.012168
1.658895 0.820387
1.979535 1.173687
2.054097 1.391008
2.366904 1.364615
2.612800 1.811667
2.618650 1.887771
3.895294 2.807826
3.811767 1.202816
2.444012 1.108656
1.588231 0.804666
1.393601 0.865291
2.117135 1.294532
1.907432 0.954492
2.257248 0.924140
2.277756 0.944300
1.685957 0.782501
2.958667 1.158079
1.952668 1.043093
1.792869 1.825093
1.846982 1.065253
3.494975 2.588139
2.823349 1.384817
2.195679 0.809058
2.000286 1.502871
2.388247 1.997606
1.861841 1.851890
1.999851 1.642128
2.238074 1.983589
2.117723 1.420714
2.350551 1.914265
2.517799 1.666363
2.213879 1.885342
2.138089 1.571182
1.862038 0.753532
1.992467 1.121949
2.123735 1.594620
2.074681 1.787898
4.336710 2.929050
2.477579 1.589564
2.258762 1.516065
2.175496 0.745610
2.939517 1.782371
1.638153 0.997024
1.698072 1.054491
2.366528 1.841749
2.774677 2.658171
6.201995 5.508534
3.200234 1.496789
1.923018 1.254579
1.718096 1.122288
1.567802 1.277772
1.606071 1.037642
2.112865 1.482558
3.449295 1.979076
5.387159 3.852326
2.380870 1.434649
2.183431 1.048115
1.889609 1.060223
2.040244 1.030051
1.975574 1.234043
1.862628 2.360262
2.696627 1.900894
2.595662 2.131672
2.942294 2.621841
3.289762 2.044911
2.711514 1.451871
2.502918 2.149691
2.448632 1.271721
2.030593 1.672632
1.799829 1.325138
1.851891 1.496948
3.965148 3.594611
2.768609 2.165946
2.196854 1.604016
2.325045 1.690479
2.440291 1.679058
2.859372 1.298518
1.944697 0.954632
1.588113 1.053647
1.693915 1.179064
1.762454 1.437388
1.781628 0.980160
2.072433 1.714421
2.443341 2.058542
2.216924 1.334892
2.174408 1.617841
2.014924 1.757230
1.878280 1.414137
1.713280 1.883054
2.241885 1.547061
1.954301 1.541383
1.727866 0.972741
2.880497 2.467530
1.918121 0.650777
2.099402 1.039792
1.674483 1.255737
1.466635 1.022191
1.602345 1.350110
1.527404 1.029688
1.715073 1.297159
1.646854 0.966362
3.914325 2.410411
2.472474 0.976255
1.931283 1.255458
2.014800 0.941659
2.880954 1.533491
3.709983 2.993003
3.365472 3.422622
3.233129 1.841893
2.194019 1.423116
2.643948 1.709462
2.356496 1.107603
2.381981 0.725404
3.065391 1.786595
2.053718 1.111560
2.555130 2.381386
2.003452 1.707442
1.951455 1.907977
3.465735 1.624120
3.472501 2.625492
4.217399 2.020354
2.055195 1.033724
2.131119 2.000042
2.459789 2.482379
2.185682 1.966876
2.299606 1.783709
2.014444 1.007220
2.297195 1.373043
2.176710 1.173822
2.050742 1.660887
2.312608 1.374114
2.043042 1.818694
1.847432 1.067877
1.976966 1.032961
1.968638 0.574436
1.967627 1.159835
2.228642 1.141016
1.696586 0.699193
1.842153 1.441639
1.580395 1.278766
1.604181 1.199065
1.588352 1.236844
1.810540 1.392186
1.791310 1.305927
1.651203 1.038823
5.916260 6.142691
3.463593 3.112973
3.728681 2.814341
1.597804 1.117255
2.682274 1.510487
2.279284 1.069577
2.483755 1.532340
2.090137 1.008715
2.151077 2.212082
2.033999 1.416917
1.901608 1.420673
2.122836 1.436103
2.331523 2.020467
2.351805 1.213598
1.805511 0.781415
3.189525 1.692569
2.009477 1.474950
3.007423 2.470433
1.949368 1.120341
1.986269 1.445372
1.961931 1.598352
1.901678 1.467717
1.767219 0.808557
2.014773 1.072292
2.454318 1.160394
1.950931 0.953575
2.378083 1.706739
2.029334 1.423758
2.065715 1.549013
1.778750 1.001575
1.792099 0.809814
1.700516 0.955404
1.586331 1.078206
1.920455 0.910999
1.746087 1.545620
1.810560 1.051124
1.483029 1.208168
1.656654 1.147484
1.539302 0.868017
1.643911 1.160025
1.492533 1.232621
1.730819 0.996493
1.876750 0.745097
5.110327 4.762350
3.331977 2.963744
2.953979 1.943870
2.442180 1.317905
3.381976 2.196480
3.709283 3.475572
2.039772 1.761254
2.303796 1.989559
1.880996 1.056933
1.976014 1.508181
1.853572 1.067054
2.294826 2.400301
4.171605 3.932396
2.723465 1.832433
2.245907 1.543445
2.566682 1.549473
2.211930 1.522034
1.939117 0.889769
2.104135 1.985478
2.066581 1.399615
2.367822 2.316103
1.720294 0.986653
1.911188 1.609411
1.839970 0.920730
1.879700 1.007484
1.686760 1.093142
1.739443 0.923697
1.692091 0.960869
1.825346 1.343858
1.922087 0.773017
1.752159 1.062629
1.678153 1.324232
1.786957 0.963671
1.807141 1.401940
1.692901 0.780444
1.576108 0.850967
1.639429 0.906456
1.497946 0.965069
1.781177 1.001240
1.602837 1.086493
1.669294 1.135883
1.682694 1.468339
1.599589 1.165902
1.598258 1.089156
1.568172 1.213939
1.575770 0.942957
1.773177 1.226202
1.637838 1.013250
1.795867 0.735252
1.838029 1.244061
2.162238 2.367506
2.247748 1.597787
2.756258 2.141892
2.379522 1.413948
1.842804 1.397139
1.932890 1.339131
2.627493 2.094848
2.524349 2.350542
3.037758 1.699352
3.107993 3.087367
2.499294 1.454916
1.890017 1.377379
1.828731 0.951051
2.060426 1.170369
1.816715 1.782124
1.991401 1.346087
1.870378 1.575288
2.193814 1.255716
1.887968 1.181131
1.747406 0.733446
1.610792 1.114451
2.001739 1.355808
1.568571 0.742686
1.587472 1.018059
1.767171 1.092204
1.942174 1.068354
1.736764 1.416587
1.612368 1.037336
1.653173 1.704351
1.786087 1.742408
1.449368 0.787586
1.557963 1.027806
1.683026 0.958477
1.694392 1.089113
1.910100 2.115039
1.719053 1.490549
1.760679 2.211825
1.638916 1.385421
1.631202 1.510641
1.532595 1.780721
1.538108 0.869576
2.079854 1.986608
2.271861 1.403303
2.987220 2.254799
3.128813 3.062337
2.014673 1.410504
2.165551 1.414555
2.034119 1.792957
2.459938 2.232283
2.139238 1.623431
1.702395 1.748585
2.276486 1.747532
1.886307 2.125986
1.717207 0.820348
1.958313 1.555850
1.707465 0.954829
1.837614 1.173389
1.789111 1.333352
2.388814 2.237307
2.626213 1.840827
2.023164 0.900969
2.047195 1.269065
1.812417 1.579854
1.728203 1.217995
1.989404 1.265728
1.907117 1.357111
1.778617 0.969688
2.361524 1.581265
1.662869 1.490071
1.783691 0.839328
1.788341 1.182986
2.035736 1.443295
1.742730 1.530112
1.984696 1.293829
1.643289 0.852461
1.417659 1.313965
1.483579 1.400967
1.677065 1.158709
2.091252 2.246457
1.898383 1.576454
1.976581 1.679556
1.723232 1.503746
1.882957 0.984027
1.871517 1.463665
1.538673 1.442998
1.645972 1.698052
1.516758 0.886058
1.587384 0.627609
2.497989 2.026466
1.946139 1.039673
2.499556 1.743728
2.566728 1.653341
2.555408 1.758340
2.249373 1.009806
1.998971 1.044071
2.141112 1.221171
2.189408 1.587150
2.350348 1.573147
3.250867 2.597615
2.028440 1.720736
2.689967 2.520316
2.654139 2.594423
2.424391 1.982236
2.147129 1.009426
2.848536 1.249220
2.146381 1.451723
2.047541 1.590106
2.414403 2.186956
2.315289 1.851820
2.100000 1.500174
2.188363 1.372993
2.569848 2.369940
2.759395 2.448991
2.515043 2.374002
2.044029 1.902960
2.132711 1.299143
1.741336 0.988058
1.771470 0.875527
1.852181 1.094878
2.472376 1.971002
2.055213 1.245979
1.853206 1.304137
1.577656 1.125061
1.881650 1.581296
2.156481 1.259192
2.251998 1.885972
2.409686 1.908330
2.520473 1.996634
2.052544 1.350910
2.031247 1.259865
1.664110 1.365202
2.168404 2.185514
1.933587 1.491343
3.449827 2.637171
2.801539 1.431476
3.744801 2.382167
2.339807 1.483306
1.741323 1.064719
1.806469 1.076312
1.631734 1.408014
1.875245 1.160778
2.253931 1.639365
2.429685 1.800981
2.058317 1.183810
1.958637 1.566575
1.961396 2.169963
1.585340 1.136773
1.782085 1.476376
1.613892 1.256976
1.697110 1.071261
1.456625 1.439004
2.112900 1.400518
2.158777 1.508693
2.164995 1.447905
2.413472 0.962406
1.784611 1.125116
1.515210 1.487276
1.735392 1.631262
1.657346 1.432313
2.369243 1.545030
2.174452 1.379117
2.793151 1.806329
2.273560 1.412964
2.162870 1.390180
2.110350 1.408070
2.365852 1.017383
1.642189 1.768857
1.866070 1.898792
1.741544 1.502543
1.909974 1.838039
1.992820 1.065936
4.618732 2.550548
6.562042 3.882145
2.451133 1.559746
2.739583 1.328851
1.991867 1.339656
3.174569 2.148391
2.286554 1.925760
1.781361 1.611567
1.911899 1.255390
1.808165 1.221757
3.536284 1.893147
2.682898 1.274267
3.370015 1.878123
2.150867 1.255028
1.786037 1.366175
1.644389 1.105561
1.978010 1.144316
1.889802 0.908671
1.808220 1.047611
2.227071 1.736523
2.351615 1.845651
2.004392 1.977718
1.996802 1.323004
1.849312 0.980347
1.965778 1.215515
1.770454 1.144786
2.252187 1.499325
1.695859 1.645533
1.633903 1.158521
1.705977 1.365860
1.370727 0.995443
1.628832 1.317976
2.245317 1.383655
1.931642 1.263686
1.806846 1.453818
2.001651 1.282802
1.602006 0.944549
1.569349 1.222249
2.384585 2.129227
1.512740 1.054834
2.083753 1.276094
2.136430 1.152210
2.105853 1.448910
2.759221 1.295127
4.339166 2.250303
2.533266 1.503457
2.039590 0.949615
2.358771 1.618584
2.088352 1.738622
2.106006 1.402877
2.348624 1.682129
2.880399 2.244972
2.787489 1.673083
2.333757 1.635997
2.379757 1.837808
2.157143 1.679367
1.674792 1.105889
3.380690 2.303104
2.113595 1.467059
2.396195 1.569293
3.402661 2.189147
2.664131 1.988396
1.998504 1.348015
2.135661 1.812139
2.143053 1.577110
2.464712 2.260691
2.675648 2.062876
1.552607 1.515955
2.438266 1.661681
1.555428 0.669801
1.729224 1.467929
1.825461 0.920547
2.147861 1.178256
2.125340 0.900866
1.902174 1.738334
1.997824 1.359656
2.177224 1.567016
2.018986 1.188172
1.646095 1.164146
1.918461 1.592437
2.367184 0.909411
2.290367 2.483038
2.407318 2.116878
2.559192 1.732745
2.843552 2.786049
2.880083 1.741323
2.002050 1.119104
1.830855 2.106408
2.320675 1.490061
2.555064 3.672275
2.815595 2.835007
3.016100 2.948376
2.552045 1.821234
2.772054 1.282390
2.602730 1.236570
3.403825 2.919836
2.429581 1.754539
1.948491 2.141465
3.116398 1.314379
3.384608 2.479985
3.903645 2.878522
7.711463 4.967513
2.766750 2.305178
4.493666 2.688960
2.698057 2.264202
2.338711 1.669039
2.147633 1.038501
1.832144 0.703007
2.991874 2.835043
3.679200 2.139250
2.600133 1.602800
12.595683 7.075127
2.480449 1.336653
2.151932 1.361114
1.722352 0.956692
1.649882 0.963279
1.632280 0.999017
2.309550 1.130998
3.186190 2.201820
2.569814 2.012711
2.056677 1.529673
2.172216 1.542213
2.180853 1.934248
1.842810 1.325497
2.027532 1.570394
2.131034 2.095465
2.205926 1.881868
2.078875 1.919916
2.115009 1.705437
2.959627 2.619187
2.222466 1.651447
2.472918 2.304577
3.606934 3.633895
2.081236 2.220720
2.935644 1.930418
2.437457 2.128030
3.077200 2.735749
1.933458 1.446219
2.910934 2.270123
2.699754 1.995844
2.096015 1.469167
3.070450 1.241423
3.129388 2.465534
3.000233 2.938448
2.075671 1.107991
1.907619 1.549489
2.504536 1.025699
4.415776 3.244729
2.670974 2.248195
3.133792 2.373773
4.827402 2.592056
7.720774 4.027146
4.250259 2.973455
2.165436 1.342500
2.322083 1.299360
1.973379 1.340995
2.104069 1.456543
2.287909 1.127402
3.800994 1.931322
3.017322 1.447950
3.522722 1.933513
3.584761 1.754220
3.173398 2.186133
3.580891 1.812331
1.788279 1.576859
2.078914 1.580071
2.303049 1.926647
2.125007 2.314491
2.305541 1.512221
2.078998 1.755797
2.121393 2.076359
1.829584 1.190493
2.219301 2.201029
2.159313 2.168625
1.688294 1.145721
3.532730 1.818095
2.508904 2.412557
2.182915 2.385612
2.921805 2.900064
2.767271 1.714700
2.325583 2.364461
2.606088 1.727262
3.495578 3.471178
2.543937 2.220080
3.040931 3.030149
2.353048 2.489634
2.347631 1.993629
2.422645 1.831851
2.896435 1.992282
2.914245 2.078409
2.156542 1.840668
1.733591 1.347714
2.189977 1.719536
2.601829 1.596754
3.185957 1.588006
2.283388 1.043971
2.126592 0.880269
2.205068 1.341054
1.931572 1.375697
1.768144 1.686875
2.788736 1.320234
3.473492 2.394907
2.963703 1.688759
2.529178 0.812625
2.261319 1.940303
2.019469 1.402066
1.937751 1.944990
1.864981 1.528978
3.478225 2.742445
2.168363 1.717045
2.074621 1.690591
2.298663 2.052299
2.138196 1.448583
2.315488 1.561694
2.002582 1.439608
2.064791 1.751980
1.869628 1.348895
1.856207 1.500339
2.753236 2.157744
4.531207 2.400332
1.974769 2.094945
2.488289 1.991891
2.532116 1.945092
2.431376 1.603253
2.039649 1.511175
2.233176 1.183930
2.721471 1.826459
3.242382 2.281076
2.468624 1.223195
1.817123 1.892423
1.856190 1.653262
2.230536 1.844160
2.540710 1.946023
2.742885 1.821386
4.970432 1.422423
2.898957 1.625350
2.767061 1.585687
2.298606 1.590939
2.042300 1.126728
1.770943 1.009226
2.072685 0.762898
2.652298 1.283186
2.041643 1.475863
3.542116 2.723611
3.208041 2.603001
4.388628 2.058248
6.098223 1.894733
2.447150 0.865065
1.882143 1.679213
1.969223 1.637183
1.757224 1.094814
1.882839 1.451387
2.216567 1.336578
1.843321 0.971905
1.867073 1.035002
1.908589 1.196340
1.786728 0.948627
1.731102 1.162731
2.087608 1.779992
1.844898 0.876880
2.057402 1.356136
2.258178 1.721909
2.224942 1.243826
2.076662 1.359703
2.015037 1.384859
1.698067 0.732250
1.980390 1.488972
2.177748 1.451929
2.166613 1.282640
1.942761 1.598106
2.281519 2.071818
2.365508 1.580703
1.995398 0.988159
1.992030 1.513721
2.272039 1.599713
2.387567 2.055349
1.737370 1.345869
2.345639 2.132548
2.082253 1.963400
1.861958 1.736080
2.004021 0.822613
2.227976 1.394764
1.969046 1.296272
2.037181 1.206058
1.953377 0.389881
2.089533 1.458749
1.790832 1.019538
1.887200 1.277271
3.487285 1.708013
1.993421 1.296767
2.580796 1.473460
3.890352 1.848520
2.198501 1.478087
5.596756 2.190177
2.083168 1.370976
2.074300 1.909424
2.016754 1.654943
1.922180 1.578657
1.767199 0.973919
1.779655 1.083318
1.797405 0.885762
1.815496 1.008673
2.496707 1.914786
2.191098 1.145390
1.917079 1.634122
1.880367 1.618605
1.733856 0.726114
1.625627 1.187835
1.813021 1.495559
1.613340 0.618826
1.834046 0.760342
1.916273 0.784947
1.889581 1.387108
1.959152 1.798446
1.898255 1.089055
1.616495 1.068482
1.911363 1.438760
2.123221 1.753139
2.195823 1.292242
1.766934 1.238293
1.956009 2.196089
1.766612 1.309741
1.788504 1.369229
2.059895 2.540718
2.104357 2.011958
1.753923 1.043797
2.116237 1.291753
2.001044 1.349944
1.983628 1.172755
2.256841 1.226455
2.364433 0.794577
1.803801 1.071347
1.823468 1.370862
2.343513 1.899299
1.869992 1.558309
2.689940 2.459680
2.383213 1.806240
2.139660 2.082678
2.144744 1.606741
1.613600 0.965903
1.791232 1.342591
1.625115 0.883427
1.783673 1.396582
1.794020 1.206980
1.567852 1.504000
1.664013 1.116396
2.995734 2.580756
2.011992 1.362672
1.833168 1.548887
1.724974 1.030668
1.788585 1.582368
1.800941 1.498225
1.697367 1.301038
1.770037 0.962019
1.629150 1.287962
1.888660 1.255135
2.181440 1.734608
2.294028 1.926928
1.770494 1.430567
1.619938 1.265350
2.140652 1.937444
2.303567 1.512782
2.155824 1.924212
1.815487 1.142037
2.013403 1.655283
1.917872 1.464551
2.025470 0.907810
2.615712 1.447898
1.970493 1.935141
2.176651 2.953669
2.072155 2.904623
1.901134 1.067919
1.821801 0.989836
1.791468 1.495164
1.851384 1.360863
1.922996 1.238338
2.145165 1.012621
2.664421 2.018434
2.468796 1.966804
1.710595 1.042730
1.712082 1.334246
1.851878 1.757793
1.896379 1.549553
1.572013 1.249035
1.593976 0.875154
1.534515 0.960543
1.693013 0.932902
1.892767 1.085844
2.093913 1.330647
1.607891 1.046621
1.831250 1.105944
1.598377 0.860796
1.602024 1.296683
1.687440 1.070726
1.753716 1.087861
1.841296 1.097129
1.801121 1.563721
1.628402 1.249462
1.623426 0.953506
1.685294 1.263288
1.623888 1.322303
2.822380 3.010826
2.137509 1.594944
1.775936 2.066918
2.264124 2.814733
2.025190 1.932921
1.832149 1.008125
1.746913 0.866618
1.980074 1.258805
2.036660 1.162353
2.441824 1.675866
2.327668 0.827960
2.308881 1.882317
2.061590 1.464324
1.776675 1.637963
1.987676 1.567056
1.930170 1.105924
1.791565 1.321102
1.976562 0.991075
2.351548 0.718570
3.473905 1.614321
1.967115 1.080629
2.301545 2.021435
1.746648 1.134110
1.736357 1.455214
1.643717 0.976085
1.719690 0.606446
1.871105 0.806984
1.545784 0.782980
1.531548 0.985868
1.706126 0.888792
1.616068 1.342353
2.370730 1.220634
1.848448 0.842924
1.752133 1.586229
1.767815 1.228675
1.987565 1.102717
1.744710 1.028793
1.651591 1.159117
1.852835 0.889563
1.797299 1.049455
1.666685 1.657477
1.937409 1.324031
1.725944 1.033276
1.686074 1.087013
1.814682 0.745272
1.765409 1.226205
2.326913 2.481944
2.490276 2.171761
2.841449 2.488753
1.891393 2.252397
1.591695 2.036270
1.713861 1.115290
1.787550 1.147049
1.837892 0.982705
2.233669 0.941883
2.166981 1.489819
2.388736 2.824095
1.696326 0.759610
2.096730 1.292186
1.843089 1.443763
1.809526 1.390855
1.754518 1.326075
1.678621 1.046418
2.152358 1.117254
2.051116 2.087025
2.026707 1.623212
1.862315 1.518761
1.759793 0.939216
1.669607 1.632562
1.720798 1.111032
1.664780 1.113679
1.703586 0.477085
1.640270 1.864172
1.434689 1.115323
1.579850 0.771316
1.832908 1.063360
1.818455 1.899274
2.249172 2.055681
2.290283 2.119984
1.899690 1.414730
1.622786 0.779211
1.553020 1.964606
1.784536 2.077665
1.858900 2.879824
1.674220 1.262401
1.603586 1.323435
2.496366 2.174848
1.829117 1.220164
1.836650 0.992076
1.909499 1.194884
1.824576 1.591941
1.821839 1.650098
2.004092 1.382166
1.967904 1.574860
1.875031 0.650284
2.005432 1.477640
2.155028 2.043849
1.818484 1.326992
1.995797 2.036361
1.646889 1.215839
1.809768 1.816557
1.848251 1.254396
1.872809 1.063924
2.223245 1.736048
1.858053 1.676701
1.725412 1.352056
1.922202 1.494134
1.731233 1.459847
1.837938 1.151034
2.354279 1.553886
2.043046 1.586782
1.509393 1.646444
1.750302 2.159098
2.376043 1.486255
2.789581 2.120096
2.299208 1.845421
2.553616 1.645075
2.513682 0.955733
1.777344 0.677081
1.849394 1.301843
1.999759 1.212192
1.633426 1.228188
2.002772 1.699889
1.733331 1.741694
2.272328 2.294326
2.614225 3.316492
1.972247 1.607880
1.701546 1.202964
1.891093 2.947930
1.785060 0.801746
1.643888 1.002295
1.954861 1.279099
1.829297 1.012132
2.503725 2.176257
2.924227 3.211178
2.286020 1.930588
1.803497 0.893809
1.769849 0.785132
1.956669 1.059144
1.945030 1.411124
1.793649 1.145670
2.040242 1.524843
1.793741 1.054050
1.888969 1.796168
1.949442 0.507322
1.731589 1.148553
2.795604 1.396728
2.207796 2.305886
2.029263 2.309206
1.689502 1.130535
1.736852 0.949191
1.592476 0.860883
1.625279 0.855447
1.722252 1.100099
2.517691 1.047753
2.466980 1.716341
1.457502 1.023668
1.339505 1.264148
1.855657 1.457837
1.609465 1.903281
1.795223 1.534388
1.905577 2.194260
1.756803 1.067343
2.160412 1.050873
2.688826 2.454060
2.825659 2.039343
1.732848 1.992218
1.852697 1.499344
1.821827 2.849212
1.843766 1.413942
1.651291 0.649853
1.744759 1.640410
1.700704 1.189525
1.639207 0.928790
1.882831 1.863352
2.054999 1.013061
2.267375 2.242698
1.703083 1.447635
1.869659 2.288314
1.784852 1.876315
1.775177 1.097720
1.696444 1.459612
1.744947 1.366646
1.747406 0.971435
1.645708 1.429687
1.765611 1.505603
1.939981 1.742284
1.669401 1.291794
1.759355 1.648414
1.771600 1.456526
1.816598 1.072739
1.717705 1.549445
2.441594 0.636826
2.033336 1.359175
1.821659 1.011674
1.696739 1.570574
1.858010 1.768878
1.819530 1.605735
2.174220 1.683649
2.046889 1.264728
2.525786 1.762698
1.938635 1.192350
2.033492 2.203053
2.774142 2.931297
1.542255 0.956195
1.675757 1.566245
1.347810 0.903678
1.401868 1.085507
1.325183 0.935312
1.630320 1.515377
1.761506 1.364304
1.611677 1.103892
1.787332 1.319669
1.560230 1.600189
1.647434 1.530434
1.906922 1.027961
1.517838 1.166547
1.249679 0.686274
1.420869 1.619696
2.257366 1.394417
1.888177 1.441922
2.054811 0.943567
2.571090 1.635595
1.587418 1.261551
1.589300 1.151668
1.596244 1.244225
1.744843 1.956919
1.495992 1.130567
1.338907 0.751436
1.389819 1.406400
1.743776 1.150674
1.601571 1.031199
1.549291 0.886676
1.760326 1.917567
1.518923 1.138742
1.616874 1.331608
1.621090 1.536505
1.648083 1.225079
1.808652 2.160744
1.799729 1.864777
2.037514 2.632408
1.732032 1.192591
1.752978 1.981455
2.168671 2.254803
1.492227 1.428234
1.587990 1.813384
1.517073 1.434176
1.492188 0.977266
1.599302 1.310685
1.424179 1.069258
1.806292 1.958187
1.514140 1.561502
1.565690 1.281563
1.813511 1.320613
1.593232 1.441779
1.429337 1.469725
1.304130 1.485392
1.701893 1.325392
2.128335 1.864651
1.844804 1.670397
1.576845 1.245064
1.554860 1.206617
1.393282 1.249642
1.405194 0.777851
1.383977 1.415413
1.635214 2.126382
1.555013 1.308429
2.903989 3.020563
1.465207 0.857888
1.602194 1.737394
1.668441 1.391811
1.631026 2.034332
1.374676 1.121906
1.505660 2.044687
1.594100 1.915255
2.042609 1.980390
1.580073 0.980717
1.536377 1.244286
1.511608 1.766853
1.560865 2.001112
1.602662 1.788468
1.589335 2.478048
1.827280 3.019149
1.728355 2.114336
1.681132 1.715265
1.840610 2.526993
1.594919 2.036956
1.469760 0.999067
1.439656 1.143657
1.486868 1.222427
1.937725 3.047541
1.828969 2.683827
1.450365 2.510491
1.371952 1.507621
1.325817 1.700149
1.396190 1.241781
1.555560 1.206130
1.491190 1.759669
1.856185 2.397894
1.505278 1.021385
1.657966 1.551602
1.948410 2.060436
1.459999 1.974394
1.410463 1.771754
1.505537 1.638576
1.751829 2.301810
1.583694 2.063585
1.438501 1.370177
1.989671 2.030465
1.499341 0.773688
1.625726 0.886374
1.510080 1.353491
2.017772 3.844575
1.570092 1.922648
1.619973 1.780224
1.495727 1.637785
1.500791 1.842505
2.424067 2.691052
1.721151 1.634213
1.806528 1.437497
1.572880 1.811905
1.868588 3.301529
1.632915 1.710795
2.003411 2.232698
1.645956 2.194435
1.610057 1.195816
1.518797 1.139384
1.764211 1.433414
2.091781 3.250465
2.027496 2.495514
2.103598 2.139021
1.721926 1.942387
1.634561 1.361717
1.556322 1.621315
1.650140 2.042498
1.649932 1.739832
1.587016 1.727760
1.330830 1.051367
1.390445 0.762836
1.783764 1.172504
1.939700 2.159352
1.736122 1.846444
1.390493 2.678323
1.463517 1.672413
1.442766 1.382713
1.535359 1.535278
1.891123 2.817576
1.362531 1.340191
2.006313 1.884139
1.730295 1.258627
1.775510 2.052876
1.687814 1.934713
1.465544 1.447848
1.552895 1.438042
1.524228 1.737781
1.433013 1.924837
1.469065 1.624056
1.616054 1.902524
1.793758 1.181039
1.728382 1.886052
1.911315 2.391392
1.681688 1.353923
1.565208 1.650935
1.430765 1.403308
1.462288 1.571844
1.466635 1.593771
1.709569 1.393709
2.031051 2.522794
1.756960 1.652734
1.766728 2.014629
1.659811 1.957533
1.518367 1.260771
1.426332 1.353052
1.644999 1.242026
2.205674 2.245189
2.295176 1.862365
1.740790 0.908475
1.828920 1.512189
1.816155 2.015022
1.576099 1.096702
1.585176 1.212227
1.443647 0.981749
1.918240 1.618336
2.006294 1.722685
1.810568 1.481621
2.121397 1.989704
1.921432 1.468063
1.645888 1.921634
1.463387 1.079286
1.462643 1.427250
1.912799 2.463322
2.628717 1.660181
3.120503 1.967456
2.110997 1.976832
1.723762 1.425234
1.393061 1.804618
1.372449 1.828219
1.564018 1.284233
1.458831 0.930938
2.903796 1.374057
3.284325 1.406405
1.705502 1.988825
1.823444 1.505050
1.764620 0.764800
1.550180 0.899344
1.543191 1.981248
1.452299 1.494983
2.505435 1.373292
2.423046 1.584445
2.812007 1.830280
1.854456 1.818447
1.735554 1.385842
1.578592 1.817429
1.657635 1.602842
2.010310 2.258366
1.768161 1.508256
3.126518 2.060782
2.679135 1.844641
2.519576 1.372597
1.957163 2.035531
1.799522 1.726308
2.283027 1.978906
3.018731 3.473364
3.256310 2.933605
1.863655 1.612226
3.393859 2.301357
2.558017 2.062813
2.468388 2.665486
3.117867 2.285208
2.247667 2.283583
1.940603 2.362057
1.715276 2.128723
1.852138 2.024228
3.524675 5.057562
1.670786 0.560529
3.176797 3.369077
1.598000 1.064698
2.614150 2.687584
1.466750 1.714194
1.475051 1.220816
1.485749 1.045238
2.353695 1.519485
1.526316 1.000283
2.766649 1.608605
2.779752 2.126251
2.242423 1.214952
1.462374 1.003070
2.704482 2.135242
2.070702 1.167868
2.383604 1.828471
2.336304 1.355363
1.774256 0.971912
3.266267 2.070594
3.182839 2.368963
2.276258 1.615537
2.494159 2.465196
2.233460 1.262819
2.504876 1.664164
1.970828 0.977175
4.224551 3.210975
5.941300 4.118188
2.098130 0.976638
2.320413 0.816826
2.419489 1.707609
2.421332 1.772481
1.707171 1.545675
1.656777 1.349282
1.674703 1.662057
2.228590 2.862373
2.656978 1.796384
2.914561 2.681540
3.300216 4.127255
1.914483 1.949155
4.836908 5.270468
2.776296 2.069650
1.972028 1.838558
1.605083 1.266252
1.550821 1.539076
1.921162 1.602901
1.777189 2.029846
2.217578 1.495015
1.908675 1.703803
5.919229 6.064273
2.255166 1.851971
2.077888 1.953597
1.568229 1.640074
2.069682 1.249352
2.498562 1.483243
3.373720 2.060857
3.706385 2.191101
2.769142 2.088747
1.971269 1.521843
2.535267 1.570520
2.410767 1.098805
2.023935 1.409011
2.160930 1.341196
2.459848 1.833689
2.453921 1.720753
2.509851 1.126226
2.358571 1.708875
2.316973 1.815509
2.052133 1.602704
2.087539 1.079515
1.889763 0.793642
2.032419 0.636862
2.047009 1.691038
1.658002 1.617618
1.982792 1.081255
2.035312 1.852813
1.832803 1.208737
2.266048 2.240506
1.619808 0.577522
2.033278 1.046749
2.836191 1.601646
2.305175 1.552515
2.465391 1.913766
2.875510 1.721143
2.451415 2.937319
2.043553 1.201438
3.395217 2.899872
1.613069 1.720614
2.311380 1.884202
4.041584 3.452173
3.218441 2.325815
4.547435 4.088991
2.482227 1.797599
3.009219 3.411314
2.056519 2.212737
1.941755 1.980293
1.792278 1.637850
5.357379 4.033059
8.861444 7.457896
4.728493 4.578015
2.995320 2.724022
2.656550 3.004109
2.186724 1.205182
2.396029 1.821818
1.841387 0.984136
4.131096 2.058303
8.506769 7.312410
3.600409 3.260285
2.662002 2.278466
2.085652 1.859268
2.666166 2.374116
2.255221 1.184624
2.018474 1.258161
2.047563 1.568849
1.847186 1.133844
2.219192 1.179028
2.245511 1.125509
2.588592 1.646765
2.333042 1.176192
2.679233 2.163888
1.891107 1.332811
1.652424 1.099480
3.949347 2.572288
3.063278 1.866109
1.853939 0.928284
2.752072 1.420759
2.594907 1.216854
3.073157 1.961552
2.202211 1.444635
2.041088 2.342890
1.867768 1.781653
1.643442 1.485938
3.904271 2.490877
4.742152 2.449593
2.639170 1.365218
2.223866 1.675604
3.827959 3.169407
3.226436 1.827813
2.681244 0.845550
3.424422 2.143488
3.246776 1.605096
2.030529 0.840857
2.225158 1.658938
2.674834 1.834653
2.159331 0.838858
2.253138 1.273470
2.255261 1.666568
4.370465 2.720759
2.616585 1.146299
2.499669 0.993102
2.507317 2.415581
2.352674 1.178170
2.626856 1.460661
2.050392 1.285911
2.441598 1.169498
2.237486 1.373557
2.256505 1.251048
2.414639 1.875178
2.597750 1.571493
2.591598 1.840362
3.506698 2.041607
4.299604 3.326876
3.877481 1.846475
2.185972 1.263008
2.657014 1.733152
1.904534 1.200577
3.740343 2.158090
5.898546 3.210448
3.203496 2.223202
2.324581 2.363899
1.955382 1.403982
2.406088 1.622627
3.120399 2.571887
4.976657 3.834662
1.765229 1.038350
3.834377 1.957206
3.221104 2.441597
2.429110 1.589627
2.367302 2.442489
2.624298 1.961381
1.999549 1.499477
2.963242 1.636941
3.357115 1.398369
2.239962 1.576078
1.758790 1.223089
1.785253 1.413578
3.031691 1.966578
2.220187 0.991660
2.340716 1.490871
1.858099 1.236630
3.064754 1.768467
3.253231 2.399148
1.912793 1.349872
1.959585 1.140663
1.870248 1.813972
2.643830 2.712034
1.997201 1.542401
2.007440 1.765493
2.245225 1.320484
2.136421 0.644154
2.200600 1.942291
4.972659 3.068025
2.723332 1.484710
3.012141 2.023268
1.908126 1.227018
3.420147 1.628452
2.966507 2.101038
2.576978 1.708808
6.696448 3.076091
5.400952 2.766139
6.742206 3.116613
5.450988 2.933694
2.179774 1.331617
1.854594 2.091161
4.242807 1.635960
2.366547 1.701427
2.214279 1.096181
1.815342 1.410806
2.262505 1.417817
6.205156 3.005172
2.354569 1.367116
2.945554 1.949988
3.184841 2.360025
2.776923 2.319423
2.227908 2.395987
1.868856 1.523704
3.082723 1.974789
2.059523 1.949896
2.058098 1.218671
2.591516 1.922235
2.087625 1.232770
2.569984 1.751104
2.134954 2.123243
2.059695 1.086980
2.231352 1.523328
2.180526 1.197858
2.322534 1.040979
2.511546 2.226694
2.536576 2.666130
2.210147 2.785931
2.238633 2.325864
2.137574 1.247189
1.981264 1.956018
2.121920 0.957329
2.043943 1.948494
2.533223 2.222846
2.607722 2.660979
1.905632 1.761745
2.673347 1.696187
1.826383 1.182107
2.035860 2.198272
2.366610 1.828958
3.367644 2.659512
3.049805 1.980729
2.226615 1.439738
1.964842 1.319338
1.986621 1.711634
2.379284 2.752116
2.362972 1.448694
2.448870 1.364758
2.076980 1.705461
2.217866 1.346083
1.922164 1.763191
1.969700 1.734948
1.809937 1.320809
1.863846 1.473573
1.990167 0.871073
2.006866 1.211396
2.182355 1.971400
1.880686 1.262107
1.920978 1.070162
2.226599 1.327377
1.940018 1.161031
2.068601 1.203848
2.164639 1.201230
1.845640 1.782087
2.220628 1.314593
2.402923 2.078721
2.466708 2.136294
2.084922 1.521037
1.726721 1.200233
2.608793 1.272735
2.186833 1.489896
2.572818 1.434668
2.493798 1.437819
2.623378 1.197904
2.714883 1.322905
2.539874 2.072479
2.271678 1.963730
2.252795 1.871421
1.836249 1.206154
1.932899 0.960976
2.453261 1.479026
2.124529 1.737520
2.004769 1.438120
2.929884 2.105373
2.804447 1.956157
2.703885 1.687351
3.511923 1.219794
3.396613 1.384376
2.728188 1.180934
1.800115 1.664235
1.757961 1.554884
2.024884 1.841384
2.090373 1.552221
1.931446 1.188038
2.437384 1.834698
2.421103 1.190366
2.652045 2.449565
1.840352 2.189410
2.542758 1.866620
1.840100 0.976246
1.922471 1.634573
2.195556 2.136969
2.244374 1.476533
1.979125 1.566094
2.306189 2.778280
2.428507 2.400837
1.828497 0.932590
2.137015 1.761207
2.034281 1.910811
2.186137 1.505964
2.201583 1.159489
2.098278 1.300080
2.156097 1.379053
2.114716 1.685555
1.895590 0.698514
2.540589 1.792332
1.981970 1.139535
3.041608 2.071395
2.403592 0.909690
3.852345 2.501519
2.889971 1.581858
2.600914 2.021166
2.277112 1.456531
2.454764 1.054589
1.812404 1.482078
1.895186 1.148194
1.829084 1.218191
1.857135 0.911357
1.891490 1.302065
1.945440 1.115174
2.276757 1.459959
1.984491 1.541218
2.790189 1.841584
1.804583 1.400657
2.535670 2.518518
1.705471 1.368640
1.884757 1.274469
2.072141 1.196507
2.897587 2.767691
2.382877 1.743977
1.863557 1.484636
2.359613 1.603530
2.253761 2.185614
1.856850 0.833544
2.270674 1.047860
1.987305 0.955370
2.515767 2.770338
2.558545 2.870443
2.434933 2.222835
1.790669 0.812233
1.898497 1.876819
2.552741 1.724997
2.516397 2.370482
2.152289 1.411679
2.132188 1.539058
2.157995 1.937536
1.809205 1.165491
2.399075 2.711096
1.917409 1.333086
2.469956 2.024863
2.963550 2.006208
3.353272 2.789058
3.570254 2.872372
2.791509 2.081350
2.877390 2.214467
2.734719 2.339108
1.921668 0.695216
1.867383 0.990817
2.237464 1.283607
1.896399 1.343452
1.981325 1.316780
1.908477 1.402624
1.841747 1.317028
1.764781 1.027510
1.689514 1.369935
1.772083 1.678832
1.863924 0.920584
1.892025 1.001789
2.104260 1.645776
2.615380 2.379722
1.773106 1.218039
1.740740 1.289681
3.306364 3.700978
2.268237 1.564548
3.965342 4.032024
4.446432 4.878912
3.220085 3.012050
2.200566 2.545818
3.268272 2.881644
1.781510 1.408950
1.945094 2.409176
2.481744 2.003186
2.768739 1.826689
2.455507 2.489429
2.247028 1.571400
7.974067 11.213456
3.024349 3.622317
3.418134 4.481822
2.366756 2.501935
1.715532 1.867253
1.761645 1.769524
2.631316 2.349826
3.622054 4.094675
4.853220 4.976186
3.493211 3.161608
2.778588 4.107662
2.392239 1.510180
2.076743 2.003482
2.017362 1.296652
1.878529 1.096329
1.850179 0.936760
1.722875 0.948608
1.654953 0.696597
1.710510 0.773551
1.671378 0.977137
2.030295 1.603919
2.604632 2.034559
2.219295 1.904253
2.360952 2.134710
2.176016 2.003698
1.862946 1.054340
1.763019 0.756086
1.612963 1.034697
1.577930 1.000776
2.472806 2.388310
2.368698 2.282807
2.484015 2.128438
4.402714 5.613103
2.841415 2.677355
2.273009 1.470664
1.858121 1.581280
2.218918 2.401364
2.030501 2.345227
3.291671 3.180268
3.153230 3.112234
4.223829 4.778951
8.162614 10.321174
4.790491 6.913702
2.266905 2.825772
2.731736 3.133750
2.951958 3.747401
2.483583 1.239351
2.152743 1.748642
3.166366 2.278893
4.394778 4.989549
6.818011 7.749719
2.677413 2.304896
5.846782 7.875810
2.121920 2.769754
2.619496 2.857043
2.316444 1.642945
1.944799 1.720072
1.943038 2.568058
1.792781 1.812658
1.927937 1.383299
1.670272 1.351453
1.661564 0.778224
1.794438 1.070265
1.955051 0.934234
2.103641 1.099744
2.192269 1.619442
1.859384 1.882369
1.961304 1.707144
1.616205 0.701575
1.786724 0.965754
1.581629 0.676657
1.731291 1.010583
1.820393 1.254854
2.263708 1.715820
2.303876 1.913446
2.282718 1.932839
1.919305 1.165995
2.171461 1.186405
2.040453 2.691089
2.012930 2.319530
2.134081 2.227261
2.714195 2.342631
3.025835 1.816702
1.997743 2.013255
2.123552 1.959540
3.109057 2.683879
6.047598 6.358484
4.315900 5.001036
2.984876 2.993472
2.083116 2.894293
2.031396 1.621224
2.299892 1.282354
2.467652 0.972557
2.751985 3.104084
4.272286 4.158352
2.382333 2.627803
4.196489 5.448087
4.328450 4.823788
2.671208 2.303295
1.913807 2.023846
2.118345 2.451448
1.758401 1.411845
1.791647 2.053953
1.753792 1.458930
1.618762 0.828733
1.687046 1.098044
1.675484 0.867364
2.011882 1.392968
2.541737 1.982054
1.928587 2.180767
1.966372 1.427424
1.990293 1.804299
1.683810 1.424855
1.607929 0.543546
2.034485 1.893582
2.064628 1.413053
2.039540 1.880657
2.174330 1.549055
2.271038 2.037194
1.916095 1.739831
1.862135 1.888422
2.046346 1.726492
2.252474 1.951028
2.670845 1.988250
2.327504 1.711681
2.117057 1.784896
2.197763 1.816844
1.915011 1.542320
2.389392 1.931755
2.775543 3.632488
3.507304 3.844917
2.248186 1.741040
2.307487 1.676369
3.690199 4.692192
1.780082 2.077137
2.203296 2.426738
1.867029 1.514646
3.072287 1.982727
3.165563 4.327245
2.543599 2.759076
5.244969 7.108493
2.581623 2.375253
3.167355 3.773306
1.624614 1.270571
1.873665 2.162892
1.713665 1.685631
1.703405 1.328776
1.688187 1.324714
2.141850 1.636225
2.223835 1.671236
3.660438 2.293330
2.304079 1.958170
1.939323 1.637663
2.096221 1.607846
1.725237 1.736147
1.890103 1.484622
2.007460 1.477022
2.068382 2.316737
2.201066 1.607959
2.925988 1.611047
3.081301 2.313851
2.211754 1.391941
2.410053 1.162642
1.930419 1.538057
1.898132 1.489449
1.956141 1.283785
2.233799 1.977396
2.268222 2.212962
1.751905 1.804047
1.830935 2.356597
1.857079 1.492336
1.904680 1.305958
1.948567 1.516890
2.412680 2.192378
1.725554 1.401080
2.132774 1.853470
2.262709 2.253952
2.067481 1.555818
2.081803 2.465543
1.994474 1.822654
2.271344 1.154901
2.102829 1.354773
2.308351 1.280872
2.034390 2.005362
2.220116 1.013226
2.152623 2.282098
2.461247 2.196427
2.237160 1.419248
1.886697 1.080173
1.975481 1.559401
1.715472 1.106748
1.850974 1.951970
1.866819 2.643755
1.965798 2.906878
1.931789 1.416893
1.836699 1.270402
3.695843 2.129995
1.936704 1.369293
1.769261 2.378752
1.681335 1.832028
1.927072 1.473416
1.945961 1.428528
2.302685 2.035647
1.958581 1.604815
2.358474 1.426718
1.771109 1.399254
2.786525 1.287132
2.412498 1.732915
2.610174 2.390161
1.584377 1.418781
1.769318 1.317425
2.094199 2.105573
1.856434 2.073960
1.577422 2.126998
1.965935 1.338354
1.897162 1.984493
2.075706 1.061865
2.138094 1.513515
2.554518 2.159906
2.765851 1.971310
2.369831 2.000706
1.819208 1.276452
1.858604 1.826647
2.007108 2.017326
2.364375 1.764209
2.199827 1.601501
2.120940 1.394790
2.330878 2.018909
2.398563 1.712660
1.766402 1.199602
1.915899 1.619196
2.034633 1.847006
1.619918 1.150129
1.847876 2.808557
2.194501 3.392513
2.072057 2.072297
1.933044 1.407365
2.250049 2.646254
1.941809 2.065459
2.687644 3.461875
2.458943 2.971263
2.075938 2.438436
2.337033 3.012932
2.214672 1.601192
2.286913 2.346824
3.802930 2.226498
2.165874 1.465081
1.975060 1.441677
2.179442 1.429495
3.161317 2.140961
2.094120 2.068062
2.389561 1.911372
2.164341 2.361949
2.057892 2.384516
1.848185 2.296287
2.160645 1.918310
3.034807 2.077805
5.331091 4.850139
1.926175 2.801256
2.096149 2.374880
2.270870 2.602153
2.131517 2.319508
1.775985 1.114730
2.978226 4.458523
2.153337 0.745569
2.032113 1.669638
2.972632 1.896149
2.578194 2.016082
2.028709 1.337667
2.022365 2.142572
1.885384 1.904850
2.271678 1.819215
1.768485 1.561340
1.677133 1.475860
1.734469 1.666141
2.086752 2.857416
1.681433 1.705243
2.030821 1.524032
2.403540 3.730084
2.009287 2.161675
2.121825 2.557652
2.014571 2.188690
3.673759 4.488891
2.332217 1.730601
2.671064 2.623516
2.408191 2.301072
2.155380 1.693223
1.876384 1.849025
1.853108 1.644823
2.137101 1.704574
2.114563 2.233926
2.003726 0.958010
2.164136 1.764907
2.016513 2.213595
2.142721 1.724818
2.885735 4.237606
1.966435 1.903292
2.594801 2.756082
2.099678 2.094872
2.102311 1.657391
2.107144 0.824783
2.244602 1.914732
2.347465 2.360157
1.854706 1.634199
1.820163 1.836890
1.789117 1.617610
2.188525 1.347832
1.995458 1.796993
1.674573 1.250595
2.116728 1.078582
2.653603 1.632154
2.447100 2.540803
2.336450 3.405890
2.060106 2.490350
1.893996 1.379788
1.771721 1.432703
1.537645 1.019412
1.897997 1.070487
1.565147 0.812170
1.776023 1.597077
1.744021 1.487871
1.707323 1.650365
2.225879 3.146609
1.771529 1.166325
1.819086 1.045457
1.835979 1.247022
1.690659 1.852746
2.581744 3.834432
1.769234 1.067835
1.929966 1.548181
1.801443 2.255262
1.753085 1.535568
2.757219 1.692985
1.978616 1.296703
2.003755 1.231519
1.867480 2.576514
3.549635 6.049039
1.649249 2.010461
2.812313 2.536205
2.126166 1.728568
2.190290 1.530200
2.405509 1.601851
2.111557 3.414787
2.199145 2.833185
2.241748 2.256879
3.584200 5.281490
2.778277 2.906860
2.225386 1.555947
1.993490 1.284983
1.752832 0.984249
1.907919 1.666318
1.944433 1.817204
2.401649 2.714617
1.718192 1.491015
1.702975 1.895705
1.718761 1.480806
1.899786 2.014934
2.357463 1.612287
1.913913 1.591137
1.937883 2.186338
2.335978 2.591475
2.338537 2.492923
1.867175 1.738097
1.855549 1.826169
1.581328 1.473895
2.370551 1.164807
1.813404 1.966534
2.047272 1.473169
1.969793 1.877139
1.929540 1.224379
2.412853 2.724771
2.120049 2.475195
2.160407 2.642025
1.747098 2.128125
2.081548 1.845500
2.685640 1.271853
1.577376 1.460742
1.577102 1.708960
2.370953 3.329519
1.666417 1.516387
1.927706 2.381447
1.933675 2.423682
1.742163 1.663998
1.622523 2.059636
2.000408 1.338942
1.896379 1.946664
2.379606 2.739601
1.971752 0.840627
1.915127 1.381748
1.845025 2.672453
2.209603 4.013319
2.089312 1.462990
1.851892 2.206929
1.865065 2.321843
1.964329 1.735550
2.034137 1.478691
2.033079 2.310256
1.978721 1.409886
2.001674 1.683289
2.096965 2.013428
1.656442 1.483969
2.575151 1.707544
3.331384 2.642149
3.014243 2.184980
2.011113 1.173562
2.351296 0.361511
2.449315 2.680206
2.264182 1.876036
1.878917 2.160182
1.907277 2.422392
1.692968 1.689633
1.889315 2.894365
1.707993 1.912051
1.807548 1.665521
2.010613 1.004281
2.039362 2.054009
2.369467 3.191108
2.081996 2.499672
2.001852 2.258776
2.630310 2.780112
2.543553 3.951982
1.753511 1.571917
1.594035 0.882691
2.057651 0.820581
1.935199 2.197010
1.654197 2.441623
1.532542 1.305373
1.759510 1.027450
2.020390 1.670156
2.452043 2.189854
1.682997 1.885316
1.781422 1.502086
1.717630 1.335162
1.788413 1.184330
1.850986 0.905654
3.322464 1.931369
2.121505 1.636498
2.081124 1.514858
2.394079 2.143206
2.861131 2.085641
2.106987 1.484983
3.601496 3.226064
2.454620 2.093945
2.110756 1.790929
3.190892 3.031592
3.082838 2.827063
1.948492 1.445820
2.502335 1.930513
1.967458 1.269651
1.845614 1.660528
1.772616 1.136012
1.925656 1.195753
2.096207 1.023145
2.067043 1.622985
2.087076 1.947613
1.764132 1.129933
2.829122 1.750038
2.079466 0.919909
2.648200 1.596085
2.030063 1.276441
1.935536 1.030492
1.902152 0.724665
1.995772 1.136452
1.732416 1.751143
2.101463 2.032955
2.541705 1.615074
1.672712 1.017450
1.866243 1.447343
1.745835 0.887759
1.854481 0.973916
2.106007 0.955772
1.787195 0.755655
1.861653 0.796806
1.793490 1.584224
1.891288 0.964744
1.876759 0.940255
2.093123 1.163419
2.027859 0.862353
2.007461 1.134639
2.047576 1.024561
2.195668 1.560025
2.222111 0.814666
2.052416 0.970737
2.414021 1.652048
2.928967 1.694466
2.169009 1.163866
1.957686 1.138363
2.051901 1.476896
1.969419 1.799194
1.969510 1.441549
1.848342 1.840488
2.664311 1.515755
2.275984 1.438987
2.244724 1.066426
1.873828 0.949874
1.730702 1.234752
1.792869 2.026946
2.715548 1.493577
1.688110 1.117849
1.927107 0.791434
1.861866 1.035807
2.467902 1.899610
2.165245 1.477321
1.976114 0.889613
2.011597 1.158296
1.722624 1.576186
1.662720 1.106652
1.678788 1.185079
2.236147 1.694630
2.042476 2.376049
2.572353 1.333104
2.975407 1.349192
1.949156 1.004575
3.104370 1.263703
2.179241 0.657599
1.801838 1.014362
1.866404 1.675924
2.156775 2.236847
2.738134 1.962525
2.173033 1.022303
3.225233 2.662008
2.231518 1.917084
2.925645 2.078271
2.655973 0.620085
1.917128 0.809716
2.269283 1.454882
4.073425 2.463335
3.957202 3.623637
3.357402 1.855951
2.869453 1.588471
2.075229 1.772706
2.524668 1.258928
3.787091 2.356407
2.203925 1.519326
2.761106 2.213763
4.059877 2.818820
3.240763 1.955485
2.342571 1.700023
2.806714 1.910078
2.435023 1.560083
1.757253 1.141791
1.711568 1.468199
2.303959 2.104428
2.389044 3.109620
2.984179 1.843141
2.629802 1.578617
3.180275 1.561614
2.695265 1.515873
2.676733 1.365460
2.237634 1.797021
2.161684 1.096619
2.158700 1.470843
2.614160 3.133074
2.753887 1.465873
1.696598 0.779465
2.518606 1.568734
3.237197 2.124439
3.086592 1.743684
4.134817 1.674821
2.254885 0.592950
2.376785 1.578055
2.009277 2.127988
2.267036 1.549684
2.624884 1.363879
3.171731 2.631356
3.649054 2.088511
2.390670 0.881649
3.303452 2.065805
2.774851 1.900918
3.330395 2.390553
2.471377 1.635908
2.200518 1.134600
2.368435 1.685352
3.619372 2.618844
3.281928 1.786686
4.128058 2.181779
3.467193 2.459133
3.961049 2.976699
9.879363 8.238832
9.988235 7.337267
3.481054 1.559887
6.610993 5.168289
2.712425 1.891552
3.431063 2.223308
11.143870 8.773532
3.411982 2.646805
3.340949 1.947242
2.699111 1.784550
3.366143 2.068268
2.689686 1.163791
2.551012 1.410219
2.371277 1.355835
2.752815 1.781679
5.196652 4.042780
1.832854 1.349321
8.246358 7.207453
3.542973 3.060199
2.491984 1.867472
1.881477 0.936124
1.951805 1.235660
2.046302 0.996334
2.535518 1.686991
2.428736 1.605227
5.779359 3.867896
3.043079 2.097727
2.182682 1.345917
2.919246 1.745867
2.504003 1.145578
3.192249 2.236373
4.808304 4.330220
2.672100 1.914356
3.153920 2.046992
2.745857 2.089772
3.631105 3.193735
4.251974 3.678159
2.047396 1.515871
3.703408 2.514966
2.337279 1.373198
2.252515 1.311001
2.374689 2.120778
2.685438 1.694231
2.677018 1.467393
4.385133 3.154204
2.510878 1.081269
4.095213 2.698189
14.738493 12.517428
4.454372 2.042332
2.233984 1.249084
2.269773 1.277471
2.196569 1.016475
3.199219 1.873190
2.250640 1.058616
2.421055 0.982728
3.961159 2.496678
4.073087 2.697350
3.625519 2.136669
2.679164 2.229406
2.167915 1.236375
3.676350 2.665890
2.446759 0.778604
1.842577 0.912688
2.118284 0.891174
2.229781 1.513442
1.980992 1.192882
2.111987 1.304492
3.365832 1.925616
2.250813 1.247691
2.083968 1.018035
1.747755 0.777601
2.642540 1.744852
2.153088 1.185802
1.974242 1.425114
2.074091 1.293355
2.318774 0.918803
2.676953 1.042750
2.187840 0.951923
1.992463 1.450235
1.880063 1.222011
2.080757 0.861496
1.871314 1.281900
2.465210 1.433410
1.954643 1.070376
2.156368 1.036080
3.578988 2.313346
2.496034 2.288886
6.213591 4.882166
3.911330 2.752370
3.135881 1.960305
2.061899 1.203624
3.052647 1.981449
2.270427 1.242287
1.856830 0.594347
2.093081 0.937116
2.383968 1.554372
3.619416 3.063819
3.526701 2.442304
3.620928 2.541180
2.366423 1.346704
2.397484 1.040839
2.475537 1.480897
1.922775 1.025987
2.502413 1.574527
2.208783 0.837843
2.802517 1.687152
2.848426 1.349671
2.360285 1.230574
2.027091 1.112797
2.189205 1.095125
2.022915 1.066879
2.378249 1.284414
1.913917 1.409137
1.822299 1.492699
2.094966 1.081773
2.157573 1.132283
2.285154 1.329409
1.861793 0.983114
1.928140 1.284738
1.901835 1.226194
2.088302 1.436621
2.239742 1.075046
2.057199 0.976360
1.911690 0.615984
1.958360 0.900370
3.599106 2.683307
3.432774 2.213591
3.370548 1.720591
3.010960 2.049289
3.612519 2.562697
2.986076 2.190728
2.546630 4.465629
3.814512 3.338165
3.024932 2.235224
1.818925 0.997910
4.049380 3.481332
2.493552 1.833246
2.203954 1.463403
2.769313 1.993907
2.404927 1.061902
2.398148 1.320532
2.142711 1.351546
2.164194 1.132541
2.689975 2.039410
2.418325 1.749881
3.049132 2.317624
2.592480 1.480808
2.123071 0.763845
1.918293 0.860760
2.334693 0.631466
2.175276 1.259875
2.341840 0.990460
2.730614 1.385547
2.588366 1.234127
2.612073 1.530707
2.014147 1.144285
2.217066 0.820286
1.878051 0.961949
2.046359 1.351687
1.891858 1.332823
1.957867 1.385685
2.116441 1.252479
1.852048 0.839462
2.641310 1.757397
2.821784 1.273682
2.101819 1.121208
1.987903 1.178096
2.526105 1.864891
2.771825 1.849916
4.906453 4.424160
3.856306 3.203215
2.131382 1.522605
1.992022 2.638734
1.966068 1.465270
2.821762 2.432426
2.518279 1.258322
2.693742 2.156946
2.233290 0.881076
2.252247 1.936037
2.284011 1.323725
4.593153 3.546532
4.383442 3.396360
3.372779 2.982571
2.199226 0.653628
2.185851 2.321714
2.455746 2.376454
2.120951 1.799651
2.240335 1.129160
2.932195 1.494354
2.579458 1.691871
3.145996 1.985067
2.942461 2.049455
2.604528 1.320768
2.529021 0.453499
2.184268 0.780780
2.097461 1.267377
2.098107 1.257102
2.149881 1.786892
2.135728 1.348931
3.025786 1.454388
3.064948 2.432222
3.344578 1.321664
3.714898 2.031888
2.165868 1.184231
1.976529 1.276487
1.967704 1.578658
1.845266 1.591252
2.346259 2.562050
3.822904 2.537919
2.261865 1.688484
3.627984 2.766080
5.284541 4.888268
2.390618 2.269729
2.021500 1.386737
1.774871 1.711349
1.949345 0.826604
2.162751 0.970295
1.990924 1.387833
2.495834 1.155276
3.009884 2.196373
2.713230 1.257361
2.749724 1.577289
2.707590 1.467059
2.124974 1.037107
2.289097 0.680965
2.205200 0.807323
2.862624 1.945947
4.874006 3.285801
3.304198 2.350958
2.132168 1.508959
2.032783 0.938706
2.278757 0.781283
2.523115 1.049270
3.303819 1.703857
3.044003 1.966857
3.233344 1.525939
3.468328 2.321718
3.501700 1.695751
2.317514 1.310735
2.638966 1.599231
2.048843 0.843772
4.780046 2.245786
4.178626 2.837793
2.484029 0.901372
4.829109 2.813095
2.173190 1.477264
2.617688 1.393793
3.280210 2.504506
1.959753 1.636055
1.939812 1.231483
1.855390 1.284232
2.550163 1.839630
2.918540 1.932716
2.474883 1.791623
4.246867 2.119654
5.669050 5.103728
2.487771 2.253855
2.436608 1.210271
2.158344 1.148983
1.958364 1.201111
1.908654 0.928666
2.992746 1.327635
4.144081 2.796436
2.887331 1.287582
2.186856 1.661425
2.022803 1.085756
2.118977 0.817153
2.140867 0.779936
2.534491 1.475815
2.144188 1.385431
2.482402 1.113371
3.746732 2.205675
2.025720 0.991309
2.338577 1.406616
2.134728 1.488322
2.478088 1.252824
2.129772 1.202025
2.237782 1.825565
2.454271 1.038930
2.427020 1.510481
2.772603 1.149724
2.982955 1.402167
2.183855 1.466178
2.295432 1.261348
2.440161 0.972193
3.427082 1.755893
7.520882 2.894166
5.493970 2.298005
5.087148 2.969193
2.556117 2.453854
2.070328 1.303313
2.721690 1.492117
3.472588 1.159092
3.643074 1.693781
3.061417 2.649195
3.464079 2.305739
3.315418 3.217458
1.982218 0.979086
2.169123 1.450048
2.361771 1.618285
2.297408 1.841283
2.720060 1.547034
2.586235 1.768036
1.864326 1.353318
1.707559 0.990593
2.187017 1.039465
2.270757 1.198215
2.374856 1.025891
2.611791 0.860063
4.639955 1.706442
2.962529 2.142314
2.429881 0.872465
2.116469 1.221647
2.245097 1.140055
2.052530 0.833905
2.109626 0.984429
4.030673 2.059152
3.849395 1.937241
3.788909 1.574783
2.046972 1.236080
2.499913 1.056765
3.198472 1.322796
2.390681 1.949016
4.491882 2.593990
3.043067 1.660137
3.448840 1.516093
2.792140 2.244268
2.977975 2.245086
2.478848 0.993883
2.180170 1.453522
2.666362 1.586024
3.057292 1.519529
3.488935 2.190199
2.755741 1.444955
2.880619 1.396566
3.199806 2.763193
3.587664 2.720732
2.681496 1.720419
2.076292 1.187094
2.296143 1.561198
1.988392 1.243556
1.907327 1.479130
2.116915 1.235041
1.876635 0.778296
1.922123 0.806528
2.080682 0.902502
2.478405 1.319418
2.258532 1.067092
2.202054 0.800760
2.160823 1.497094
2.114714 1.059356
2.214657 1.196056
2.362377 1.150962
3.096414 1.257964
4.470942 1.314485
2.268504 0.963840
2.458629 1.200829
2.319030 1.519956
2.342940 1.322725
2.149713 1.042781
2.385600 0.873175
2.986258 1.320591
3.638071 1.898401
3.530123 1.914505
2.245535 1.989532
2.850167 2.090277
3.114230 1.978979
2.033810 1.271689
2.000562 1.297047
2.303467 1.171335
4.009332 3.135249
2.882026 2.316291
3.577752 2.059388
3.568380 1.974058
3.654369 2.071184
2.724738 1.335209
2.065631 1.553992
2.127184 1.670589
3.250511 1.991099
2.552401 2.136829
3.156289 2.286484
2.393135 1.638103
2.702565 1.699029
2.649117 1.491482
2.457127 1.707464
2.139105 1.109370
2.241142 1.151392
1.865878 1.737313
2.286271 1.901894
2.083921 1.754768
2.525847 2.255547
2.410489 1.657292
2.375913 1.070378
2.331126 1.980033
2.349097 1.317780
2.182963 1.240269
1.954430 1.197495
2.423632 1.537375
2.117821 1.300525
2.436773 1.800592
2.202445 1.377451
2.106007 0.983339
2.248900 1.757053
2.079586 1.820282
2.113085 0.988815
1.918979 1.693533
2.475146 2.350940
1.971703 1.575693
2.328963 1.415257
2.232689 0.961968
1.955983 1.221805
3.749686 2.778511
3.629374 2.597290
1.894214 0.935925
3.102685 2.575872
3.118001 2.369389
4.367145 2.835875
1.987338 1.156659
2.369578 1.849639
2.997482 2.003789
3.144833 2.149269
2.814333 2.393566
2.545803 1.455630
1.971870 1.222773
1.863914 1.344366
2.177015 1.586808
1.954094 1.451038
2.031231 2.565976
2.484186 2.914805
2.366530 2.486059
2.484409 2.320722
2.891338 2.289375
2.415478 1.701923
2.462209 1.269670
1.956508 1.725928
2.157400 1.083706
1.851115 1.454968
2.721464 1.998184
2.208899 1.002280
1.996341 1.538398
2.083654 1.867663
2.180045 1.321060
1.935184 1.374106
2.127298 2.176583
2.152940 0.929592
2.431407 1.532209
1.782649 1.118405
2.070605 1.151113
1.877707 1.906740
1.763278 1.295195
1.544045 1.316473
2.272089 1.522816
1.919589 0.913725
2.013874 1.138924
1.769272 1.080614
2.041194 1.631498
2.148993 0.899199
2.089728 1.140723
2.020080 1.460692
1.957910 1.032104
1.772580 0.796116
1.929638 1.100342
1.826131 1.067441
2.019056 1.411253
2.753481 1.966100
2.188128 1.385157
2.755269 2.020159
3.251718 1.919672
2.005952 1.443537
1.713493 1.228107
2.096116 1.783823
2.164579 1.033693
2.188831 1.637362
1.887954 1.429675
1.971820 1.464215
3.155851 2.619531
1.973307 1.915768
2.162141 1.964322
1.791634 1.449714
1.982937 1.083192
2.100631 1.569288
2.017728 1.297761
2.108574 1.078845
1.821236 1.411264
1.629676 0.976010
1.778775 0.879925
1.868908 1.506504
1.870132 2.157083
1.651097 0.916468
1.683483 1.040772
2.390596 1.325435
2.361215 1.901184
1.790757 0.801550
1.902864 1.207293
2.153501 1.998864
3.270321 3.270295
1.814306 1.384672
1.819014 1.116130
1.957245 1.437123
2.061923 0.981727
2.100547 1.570493
1.751424 1.114980
2.037591 1.217586
1.707734 0.692796
1.929247 1.498738
2.202782 1.620326
2.737991 1.518003
2.541657 1.203406
1.719111 1.782878
2.257288 0.887292
2.626684 2.313722
2.503015 1.717563
2.176498 1.887790
1.973610 1.158660
1.761680 0.875932
2.145303 1.679678
1.983581 1.582821
1.822211 1.507972
2.054062 1.492547
2.283230 1.576410
2.884198 3.087222
2.275392 1.770187
2.155750 2.370765
2.350320 1.734036
2.416497 1.812094
1.952763 0.893343
2.379610 1.018466
1.808588 1.449226
1.861933 1.346605
1.858023 0.689129
2.072189 1.759743
2.770306 4.089093
2.085273 2.901044
2.237869 0.860441
1.903299 0.856824
1.938690 1.183610
1.676175 0.973757
1.694917 1.644071
2.225980 1.992976
1.661582 0.707210
1.699439 0.949752
2.057726 2.358531
3.575261 6.291020
2.272550 1.439361
2.359268 0.677694
1.801445 1.066847
1.855420 0.861897
2.083959 1.739763
2.083098 2.007096
2.012483 1.598279
2.396496 1.879870
1.803899 1.296944
2.517406 2.277337
2.139863 1.661276
2.411811 2.255457
1.786892 1.592011
2.315128 1.225459
2.194763 2.283306
2.651014 2.456947
2.146502 1.935357
1.941528 1.943502
2.371909 1.786338
2.289251 1.775598
1.969193 1.732748
2.595990 2.461884
2.388338 2.116871
1.840789 1.712059
2.711439 2.593722
2.155826 0.946955
1.934218 1.050508
1.660290 0.646321
1.694594 0.729200
1.767329 1.332837
2.079422 1.901644
3.426570 4.507063
1.892825 1.008488
2.004949 1.249544
1.643385 0.817110
1.576288 1.439891
1.780185 0.890769
1.812690 1.709122
1.729365 1.572047
2.085992 2.001811
2.263168 2.958879
1.845548 1.657825
2.324889 1.778404
1.697408 1.246515
1.775604 1.542256
2.020561 2.004212
2.096090 1.771412
2.024712 2.138206
2.111886 2.195898
2.286894 2.770369
2.381519 1.555259
1.995473 1.502870
2.022145 1.257222
1.982523 1.865589
2.433710 2.223571
2.102249 1.702516
2.409831 2.829332
1.718164 1.435908
1.854464 1.443948
1.957153 1.683415
2.025861 1.808357
2.059365 1.718874
2.164021 1.319162
1.689560 1.292336
1.787823 1.960048
1.818352 1.487175
2.114819 2.328813
1.888575 1.439762
1.684234 1.557767
1.684613 1.300241
2.161530 2.576914
1.780028 1.426885
2.145565 1.661542
2.465696 2.326338
2.121214 1.070574
2.155317 2.301367
2.410930 2.467442
1.887711 1.633859
2.456678 1.741367
2.368789 2.037071
1.726719 1.222927
2.983747 3.362525
2.666074 2.739719
2.438630 2.272609
1.762527 1.191397
1.803817 1.540538
2.698312 2.229107
2.935327 3.334297
2.910408 1.763515
2.523365 2.211920
1.987534 1.731761
1.934664 1.611042
2.536921 2.870839
2.063915 2.255732
1.918618 1.826845
2.135243 2.211430
2.169706 2.401484
2.754649 1.928309
1.814651 1.215043
1.748524 1.175314
1.772692 1.696418
1.995550 1.683254
1.710300 1.250037
1.765992 0.979728
1.668402 1.349710
1.546978 0.923460
1.865201 1.158725
2.311481 1.451379
1.780604 1.142479
1.935189 1.214701
1.795613 1.021039
2.655036 2.646085
1.841420 1.042123
1.628897 0.755115
1.893657 1.237900
2.057723 1.930934
2.172776 1.245566
2.003502 1.197004
1.898465 1.259103
1.935624 1.026502
1.837783 1.083855
1.690979 0.921023
3.601912 3.424163
2.517053 2.281004
1.984773 1.133249
2.462800 1.137339
2.669167 1.232063
2.445635 1.629872
1.665198 1.221655
1.847820 1.342443
1.879226 1.365122
2.684574 1.438174
2.658966 1.330220
2.265251 2.189452
2.216797 1.315512
2.159159 1.461720
2.296877 1.394490
2.428917 2.129702
2.707528 2.375404
2.563971 2.481008
1.960739 2.109036
2.210939 1.453790
2.060308 1.230582
1.678872 1.167428
1.757219 1.240766
1.817727 1.616221
1.855488 1.156418
1.706415 0.931019
1.579169 1.046944
2.108703 0.992156
2.225585 1.380679
2.038016 1.165071
1.876320 1.358087
1.758489 1.326137
1.726320 0.493074
1.845058 1.181541
2.485084 1.291383
1.973307 1.210461
2.074735 1.432676
1.817843 0.766900
1.985999 1.429793
1.932822 0.401964
1.828030 0.903038
2.015019 0.563647
2.301609 1.281633
2.090251 1.320295
2.212682 1.053933
2.210626 1.461235
2.277003 1.701111
2.302576 0.564359
2.110455 0.997751
2.007583 1.030254
1.721458 0.880275
1.864820 1.244844
2.052681 1.113593
2.059098 1.465153
1.955927 1.281143
2.654648 1.884762
2.381770 1.104758
2.007418 0.759606
1.910065 1.280411
3.743056 2.930257
2.062679 1.602931
3.157427 1.834455
2.069671 1.475673
2.325755 1.096737
2.762297 3.477591
2.960005 2.236604
2.015458 1.505737
1.852475 1.470546
2.496949 1.434014
3.016106 1.612451
2.521046 1.456972
3.029339 1.711279
2.194394 1.487269
2.126553 1.501917
2.342298 1.447889
1.709227 1.455243
2.076113 1.296340
2.124468 1.200866
1.971912 1.243065
3.450948 1.753497
3.190951 2.100584
2.498239 1.605276
2.400464 2.131786
2.534987 2.081221
2.131578 1.082206
2.820396 2.015891
2.836597 2.181054
2.011406 1.609237
2.179134 2.398480
1.947735 1.221445
2.539102 1.492865
2.922699 2.481384
1.850797 0.881875
2.172765 2.392092
1.633538 1.261795
1.736268 1.391036
1.875045 1.196159
2.205609 1.669123
1.695107 0.878295
1.764969 0.744274
1.883143 1.191150
2.970350 1.751211
2.276165 1.136340
2.175298 1.339631
1.789873 0.780777
2.018273 1.392641
4.665581 0.845163
2.293205 0.727489
2.428680 1.320212
2.173942 1.175772
2.208027 1.269684
2.061796 1.119208
2.285556 1.239609
1.964871 1.218813
2.270709 1.034257
3.756129 1.129418
2.693785 1.511798
2.542251 0.853334
2.046937 0.914073
2.095457 0.947203
2.254856 1.279081
2.234190 1.342456
2.101914 1.203719
2.300434 1.608641
2.050212 1.509341
2.143425 1.308750
2.044032 1.244888
1.925187 1.003121
2.583010 1.478440
2.077919 1.170469
2.071073 1.367594
2.156529 1.474727
2.018888 1.020105
2.523717 1.908421
1.967730 1.292735
2.036604 1.094027
2.056800 1.296739
2.332881 1.609624
1.866247 1.857335
2.511200 2.700456
1.786467 1.310467
1.799638 1.061503
2.158025 1.255844
2.552586 1.249890
2.964527 1.935109
2.159245 1.262590
3.015673 2.126028
2.298270 1.965901
4.984360 3.634224
2.413723 1.895398
4.771639 3.229717
2.082891 1.224597
2.471491 1.038517
2.425964 0.918125
2.163149 1.149607
2.119409 1.132306
2.411406 2.092821
2.614469 2.654839
3.313804 3.266629
3.499649 1.461767
2.299004 0.890251
3.138888 0.914541
2.689535 2.142597
2.324489 0.475389
3.014286 2.282595
2.672112 2.376325
3.063792 2.794638
2.727581 2.191969
2.031463 1.015761
2.232949 1.026288
2.040584 1.530183
2.021605 1.204654
2.229835 1.502641
1.944292 1.655020
1.789978 0.867607
1.956859 0.921321
2.031831 1.480465
2.031413 1.156896
2.029979 1.221441
2.328723 1.140593
2.017702 1.122504
2.526736 2.060362
2.131223 1.877558
1.727943 1.080856
1.638407 0.953577
1.686508 1.369250
1.656075 0.592529
2.359580 1.444196
2.122280 1.279295
3.656052 2.375649
2.744251 1.385188
5.248837 3.487406
2.699624 1.394877
3.223347 1.859380
2.467184 1.555910
2.224180 1.613798
2.279036 1.842400
2.103977 1.733742
3.446191 2.164981
1.945551 0.769549
2.542066 1.705345
2.883309 0.782236
2.922819 1.230735
2.059535 1.452051
1.869443 1.490702
2.018642 0.799954
2.144076 1.515149
2.055314 0.987231
1.933547 0.819674
2.032620 0.967210
1.979533 0.899452
2.209488 1.226398
2.255353 1.527514
2.651009 2.744085
3.068878 2.826856
2.358162 1.495516
2.288684 1.639373
1.875165 0.976849
2.515039 1.545695
1.992701 0.949104
2.138752 2.025234
2.194454 2.855093
2.626676 3.027227
2.431677 1.873444
3.706184 2.549948
3.238231 2.638942
1.814029 0.845372
1.481283 1.137387
1.664762 1.420294
1.881496 1.148323
1.820370 1.718786
3.041567 1.452697
2.820768 1.356355
2.299255 1.237917
2.060444 0.636372
2.180685 1.325959
2.186241 1.546435
2.742550 2.076976
1.962086 1.521021
2.095015 0.957747
2.207180 1.818515
2.206838 1.064736
2.207699 1.438348
2.385551 1.389700
2.423407 1.592652
2.363408 1.338758
2.373673 2.134362
2.196527 1.820450
2.159034 0.583716
1.752860 0.959781
1.804842 0.676280
2.513243 1.169007
1.981736 0.973911
2.313003 1.255991
2.566806 1.629120
2.394950 2.112316
2.380196 1.297048
2.205247 2.055292
2.291286 1.744493
2.400728 0.964089
2.590148 1.346817
2.463203 0.984807
2.000150 0.601426
2.151062 1.827559
1.930431 1.072169
1.815884 1.307930
1.961642 1.924772
2.561168 2.468566
2.307496 1.775775
2.277713 0.776351
2.839082 1.608973
1.742385 0.904162
1.626455 0.910177
2.034143 1.755005
1.724330 1.204520
1.814823 0.613859
1.971253 1.197621
2.043031 0.885755
2.265066 1.466228
2.046670 1.245236
2.075295 1.195171
2.061406 1.137597
2.205900 1.133124
2.200292 1.829359
2.011857 1.218712
1.900887 1.077736
2.202287 1.731486
1.998786 1.061520
1.761344 0.979000
2.186706 1.213972
2.178534 1.024311
2.124410 0.902836
1.981952 1.567964
2.143866 1.341256
2.159400 1.008873
1.677722 1.341220
1.652514 0.964257
1.894311 0.894093
2.159632 1.130338
2.193220 1.561906
2.231442 1.293127
2.403845 2.779271
1.889336 1.775907
1.814056 0.929791
1.602973 1.298430
1.583038 0.985113
2.058520 0.679527
2.114685 0.658853
2.323018 1.322570
2.042927 0.896852
2.011785 2.200795
2.221963 1.497443
2.133614 1.478033
2.325178 2.528530
2.287785 1.979028
3.940624 2.494492
1.949487 1.077737
2.537689 1.169651
1.761284 1.335506
2.006667 1.996257
1.963119 1.676571
1.925534 1.606151
1.901141 1.147024
1.930781 0.651340
2.090076 1.613471
2.464436 1.779840
2.173614 1.872645
2.328894 1.257042
3.259392 2.819664
1.914585 1.573577
2.067022 1.305251
1.866005 0.975098
1.800068 0.932121
2.080180 1.418256
2.400287 2.115423
2.589094 2.141590
1.826489 1.035896
1.926447 1.571648
1.743156 1.226422
1.733289 1.085594
2.012513 1.282340
1.826476 0.579073
2.145049 1.028453
2.206404 1.430455
1.825762 1.274486
2.309498 1.897191
2.233280 1.952270
1.630374 1.185074
1.960741 1.303809
1.739269 0.895072
1.978786 1.271326
1.944772 0.581049
2.206910 1.270957
2.136174 1.222742
1.707438 1.209973
2.272489 1.856774
2.340347 2.192563
1.941970 1.040323
2.061247 1.107924
1.734921 1.123060
2.334569 1.534438
2.406129 2.040827
2.846078 2.871274
3.211288 4.076170
1.732513 1.246458
1.843702 1.773778
2.119317 1.612153
1.777128 1.562222
2.759394 1.786099
2.925857 2.404744
2.392257 1.900670
2.156567 1.486275
1.864788 1.202065
2.113507 1.257371
2.448733 1.781149
2.952853 2.707639
2.973710 2.193609
2.644785 3.180673
1.864972 1.777535
1.886186 1.488994
1.952834 1.030822
2.188803 1.481001
1.822465 1.189249
2.453800 2.284295
2.052658 1.425884
2.112457 1.946943
2.612767 2.449412
2.870738 3.282153
3.079429 3.471563
1.956422 1.422323
2.332012 1.350206
2.237369 1.405257
2.229920 1.657704
1.877635 1.648279
2.014510 1.769364
3.373986 2.228135
2.500849 2.118531
1.967549 1.413821
2.551567 1.226398
2.125367 1.188481
2.138359 1.622387
1.969019 1.328576
1.958334 1.155323
2.656767 1.980072
2.031013 0.841816
1.854194 1.575226
1.769245 0.961332
2.627951 1.390466
2.282373 1.361170
3.417802 2.321534
3.321692 2.244867
3.016664 3.413580
2.775731 2.841409
2.007536 1.795151
2.834830 1.987856
2.349460 1.327106
3.381724 3.758709
4.088452 5.959922
3.021014 4.478172
2.608078 3.775662
6.292845 8.342745
2.773078 2.204272
2.141293 1.601174
2.318691 1.539109
4.078146 3.447385
2.507784 2.743521
2.075821 2.007980
2.688630 2.602311
4.407701 4.945245
2.707245 2.182974
2.249872 1.814915
2.065385 1.036047
2.501832 1.962778
2.100477 2.229214
1.893932 1.933267
2.452463 1.727369
1.761692 0.821400
1.857948 1.290042
2.158299 1.189189
2.185690 1.508709
2.206926 3.064681
1.924928 2.236226
1.870282 1.164039
1.767520 1.336938
2.284773 1.100877
1.800764 1.206511
2.361713 1.331937
2.121321 0.822424
3.576483 2.182650
3.039644 2.280952
2.564732 2.503759
3.764191 4.023399
2.587709 2.635565
2.529149 1.679551
3.065880 1.406623
8.119269 5.436109
3.409028 1.607349
6.224700 4.034995
2.324791 1.401922
2.430890 1.592069
5.219366 7.203355
4.805621 5.708904
3.207729 2.775045
8.874638 6.418528
4.191038 2.837340
2.608048 1.945616
2.375648 2.190564
2.862864 2.989916
2.887890 2.648729
3.588473 2.695349
2.129085 1.322462
1.984806 1.362851
1.993194 1.551010
2.662195 2.192851
2.852205 1.654507
3.188846 2.460793
3.038973 2.131491
2.195770 1.740280
3.939231 2.598314
1.964817 1.392267
2.306670 1.677717
2.588366 2.206313
3.150293 2.296467
1.771153 1.649801
2.352483 0.920001
2.645512 1.643754
1.793177 0.888771
1.995653 1.298737
1.856148 1.597300
1.898197 1.086179
2.100296 1.517810
2.959165 1.265053
2.333573 1.165640
3.072138 1.621900
2.712344 1.803045
5.203959 2.964050
2.902842 1.452203
2.857609 1.976210
3.302661 2.267788
4.050679 1.860001
2.917595 1.301153
10.546928 6.977523
6.216083 3.281655
9.113660 6.514509
3.259357 1.653037
4.213825 3.973530
2.278241 1.417318
2.286551 1.269661
3.222466 1.934147
3.824970 2.959882
4.253999 2.976541
8.001432 6.058363
3.089377 1.878693
2.737358 1.125268
2.646255 1.567322
4.479303 2.590012
2.517313 2.274065
4.638446 3.332711
2.868442 3.013034
2.670665 1.792392
2.946295 2.405487
3.841734 2.837976
5.039008 3.977812
3.696529 3.161889
4.400349 3.504706
2.803298 1.342109
3.242007 2.464390
4.087387 2.300492
2.252579 1.705434
3.483110 1.850319
2.273404 1.011382
2.391508 1.463581
2.249190 1.228786
2.793387 1.516577
2.452355 1.477411
2.357227 1.922426
2.357639 1.751264
2.802536 1.038765
3.474655 2.047640
3.290268 2.015782
2.908852 1.422750
3.238733 1.664033
3.890304 1.763908
2.378488 1.292449
2.436123 2.087588
2.468384 1.065691
2.174786 1.072174
4.084070 2.839700
3.679878 2.406086
4.354984 2.555932
3.328439 2.437591
2.840475 2.065225
4.312525 2.438077
4.393235 3.246295
4.449768 1.294263
2.829497 1.557425
7.958043 6.160597
5.049904 2.373137
4.650137 3.533237
2.265547 1.564622
2.869687 1.900763
5.817627 4.447407
9.320608 8.625605
7.477415 5.775322
3.730225 3.089349
4.957760 4.066831
3.640522 2.324202
1.622168 1.159877
4.136446 2.764432
4.029693 1.758946
2.390666 1.936036
3.871489 3.469355
4.098747 2.563660
3.365717 3.504353
2.441024 1.530989
2.373588 1.585423
3.452244 2.419822
2.834123 2.380947
2.767261 2.304605
2.723343 1.748486
2.687707 1.643594
3.275427 2.198538
2.899177 1.991228
2.212893 1.222028
2.575600 1.691867
3.162138 2.286539
2.413962 2.077845
3.007835 2.250683
2.818669 1.072382
6.744879 2.900678
4.798021 3.401996
7.243528 3.276730
8.177127 3.781115
2.231103 1.722851
2.175187 2.209899
2.230536 2.424245
2.722912 1.902687
2.656967 2.293219
6.099974 5.846581
4.582626 4.337484
6.066965 5.165926
5.417103 4.392618
5.687564 5.372888
4.424790 3.722533
1.992161 1.310243
2.403017 1.634089
2.932455 2.175687
6.351669 6.261011
2.350411 1.917999
3.160474 2.909168
3.887806 2.772553
3.995082 2.260211
1.573787 0.866595
1.643686 1.167865
1.819905 1.555935
3.990432 2.880234
2.075242 1.141856
2.904187 2.096189
2.148108 1.378402
2.582738 1.603274
2.568706 2.431213
2.378250 1.792401
2.498010 2.089790
4.789656 4.816020
2.196673 1.642547
2.573555 2.164073
2.683456 1.979253
2.244809 1.480064
2.083070 0.958238
2.524419 1.507068
4.246966 3.781192
3.207950 2.181548
3.521407 2.701443
2.553596 2.327893
3.790987 3.071469
2.991499 3.253010
2.305381 1.685111
2.832813 1.501376
3.953486 2.363969
2.643032 2.403866
2.937413 2.367644
3.768598 3.224740
3.880436 2.506764
4.024910 2.128210
2.010589 1.282874
2.158336 1.306158
1.883032 1.405385
2.262961 1.322772
1.872669 1.293291
3.543689 2.925996
2.549073 1.511485
4.093780 4.738239
3.018568 3.491479
3.753164 3.060472
2.933963 2.038188
1.924287 1.257477
1.842830 0.825954
1.829910 1.440053
2.383791 2.189673
2.441813 1.928483
2.127814 1.963386
2.200572 2.014496
2.027341 1.569525
3.277662 1.968889
1.939598 1.527305
2.086036 1.737541
1.929700 0.927680
2.027320 1.826179
2.059459 1.425141
2.994274 3.374806
2.108384 2.358759
2.810742 2.279751
2.246531 1.682058
2.257449 2.197911
2.056071 2.151957
2.067642 1.710222
2.110210 1.662597
4.318679 3.974054
2.556511 1.935013
2.470194 2.956057
2.158901 2.521864
2.119896 1.597481
2.728165 3.408199
4.207002 4.880758
3.658119 3.308328
3.081170 1.693133
2.247700 1.573779
2.185029 1.645865
1.939871 1.797435
2.500243 2.979336
3.432101 4.385501
2.271384 2.515896
2.718719 1.661156
3.225095 1.522895
1.933108 1.068590
1.843333 1.258227
2.800772 3.743969
2.015751 2.027525
2.460011 3.118049
2.481911 2.880717
2.642830 2.283506
2.859237 1.403414
2.640704 1.957590
2.024320 1.525874
1.888482 0.873636
1.972101 1.447135
2.044726 1.371474
1.912966 1.100567
1.935804 2.086683
2.124921 2.155956
2.256481 1.770808
2.042910 1.608296
2.284394 1.654691
2.309047 2.829043
2.983552 4.400232
1.947463 2.187468
2.801227 3.644932
2.186489 2.707818
2.391175 2.574226
2.191390 1.185628
2.617556 3.610639
2.661223 2.339300
2.354888 2.044889
2.542266 2.338959
2.315511 1.653068
3.546782 3.479104
2.723882 3.446931
2.478790 2.592888
3.742566 3.683271
3.409265 3.637617
4.235801 4.406438
1.815896 1.354052
2.086106 1.558130
2.361117 1.963892
2.683041 3.029368
3.359476 3.672234
2.842531 2.511472
3.296384 3.335465
2.638074 1.615766
1.920565 1.352890
2.014759 1.477394
1.885366 1.048845
1.979138 2.740284
2.822946 2.062370
3.569496 3.635651
2.595935 2.122308
2.634520 2.336745
1.974502 1.409064
1.949594 1.043493
2.467474 2.399830
2.405197 2.036524
2.144224 1.970750
2.449402 2.770443
2.210500 2.281160
2.002217 2.141965
1.828792 1.419125
3.114449 2.734492
2.203958 1.356003
1.872510 1.561161
3.132467 3.615346
4.024749 5.674322
2.453280 2.407336
2.082336 2.428987
1.715052 0.959361
2.264767 1.609151
3.458295 3.842754
5.084084 6.271805
3.813012 5.062294
2.505646 2.343397
3.722345 3.716870
2.012749 1.870092
2.184270 2.262104
1.806486 1.191694
3.488944 4.552737
2.814895 2.962101
3.187103 3.309451
7.225276 11.208913
4.507979 5.415462
3.747785 4.255967
3.484157 2.257452
2.178724 1.607297
2.120739 1.034154
2.382765 2.352520
1.786990 1.012793
2.948451 4.080960
2.070905 1.319031
2.740537 1.779834
2.116051 1.192073
2.532431 1.118617
2.124026 1.390438
3.667959 1.482090
2.716438 1.708114
2.114351 1.379456
2.967353 2.502765
3.079486 2.642150
2.969606 2.940987
3.249590 5.117215
2.046240 1.388560
1.993109 1.265586
3.341500 2.480222
3.158474 3.767069
3.726061 4.649053
2.671111 3.658048
2.194410 2.682685
2.206624 1.953388
2.429100 2.378995
2.302539 2.168897
2.116864 2.145204
5.290170 8.379678
4.393700 5.480038
6.216667 8.690067
5.871244 9.066080
5.448852 8.164721
2.701057 2.827433
1.679269 1.093110
1.665945 1.004518
1.732086 0.775157
2.929488 2.793721
2.897296 2.112810
2.683557 1.816747
1.995833 1.396873
1.840599 1.233699
1.443446 0.640220
2.181434 1.948212
3.248306 2.747166
2.218619 1.573962
1.850929 0.868718
1.917170 0.919556
2.459701 1.312478
4.132788 1.384425
3.508077 1.680046
2.300830 1.661034
2.576653 2.537550
3.929035 2.469176
2.282497 3.150975
1.860125 1.512434
2.342413 1.662326
3.542604 2.598782
3.145187 2.696286
3.400116 1.533701
5.448066 4.654539
4.638481 3.670486
2.503723 3.009221
1.722041 1.223317
2.117914 1.646648
3.768481 3.772750
5.206906 3.197036
4.669693 3.390201
2.765974 3.546789
2.069363 1.556832
1.936044 1.136967
2.012337 1.590807
2.486220 1.226910
2.144975 1.455330
1.649046 0.975008
2.083438 1.518177
2.325890 1.322112
3.711630 1.936728
2.937546 1.511729
2.682595 0.799755
1.975363 1.532505
2.638946 2.012297
1.807863 1.506944
1.590358 0.787334
1.863636 1.026149
1.818386 1.132721
2.062161 1.315446
1.849334 1.220680
1.955947 1.210000
1.752429 1.145909
1.828239 1.173303
1.721318 1.301794
1.642315 0.895483
1.955244 0.837269
2.064270 1.856083
2.025949 1.032756
2.936559 1.273418
3.968950 1.985174
4.287409 2.162452
2.201466 1.929892
1.740193 1.257564
2.526604 1.934399
2.937327 3.418999
4.004377 2.405440
7.201495 2.842411
5.269386 2.078517
3.930791 3.501291
2.379755 1.660111
1.706651 1.263736
1.677990 1.602853
2.235558 1.018433
3.639802 1.620703
4.098953 3.967784
3.635605 3.354391
2.736909 2.207089
2.242776 1.019365
2.127221 1.040836
2.132729 1.559271
2.596239 1.708108
2.139882 1.761515
2.013140 1.574929
2.543087 1.596446
2.330187 1.008366
2.106734 0.740897
2.079015 1.044914
1.635971 1.749085
1.911494 0.857626
1.726829 1.370619
1.935650 0.978990
2.098087 1.801351
1.925214 0.657759
1.623081 0.748064
1.738265 1.562543
1.897594 1.643512
1.998944 2.967137
1.950737 2.367748
1.990219 1.359851
1.656232 1.353319
1.706911 1.269080
1.571973 1.155934
1.897799 1.155669
1.858566 1.251329
1.652011 1.614081
1.459556 1.449240
2.098222 2.590378
1.857181 1.628741
2.199355 1.551249
1.963562 1.472319
1.846408 1.254201
1.913763 1.449068
2.176598 1.246928
2.203719 1.211907
1.643662 1.465055
1.836913 1.655787
2.948014 1.455603
1.958539 1.300974
2.054762 1.562449
1.943035 2.064614
1.876521 2.164415
1.544158 0.923098
2.183143 1.601509
1.879528 1.545632
1.676295 1.636832
1.865828 1.697062
1.892260 1.084529
1.699743 0.732032
1.714784 1.360019
1.714514 1.104185
1.616952 1.093874
1.594448 1.849726
1.685071 1.637656
1.815858 1.322127
1.530091 0.944870
1.683507 1.738597
1.601238 1.527710
1.667561 1.174017
1.644535 1.660403
1.529185 1.516410
2.436371 2.370755
1.988443 2.352060
1.659127 1.575649
2.108747 2.017696
1.753819 1.501507
2.278709 2.355018
1.721043 1.489988
1.700558 0.830239
1.598778 0.884001
2.272548 2.673585
1.599691 1.713079
1.691640 1.585745
2.106416 1.582560
1.796324 0.878768
1.682769 1.090301
1.797973 1.314602
1.925179 1.253541
2.362407 1.447901
1.968637 1.093997
2.084199 1.702444
2.083406 1.272547
3.135597 1.751852
1.647376 1.265957
1.606357 1.279066
1.649060 0.956668
1.811929 1.549674
1.560175 1.339804
2.016664 2.705740
1.939149 1.923313
2.144357 1.929940
1.561779 1.941444
2.165566 2.972415
2.238466 2.395218
2.064046 1.745813
2.204891 1.618349
1.579851 1.097971
1.809012 2.191284
1.692756 1.960563
1.566642 1.579275
1.657985 1.609879
1.450964 1.287852
1.616802 1.582017
1.573215 0.576284
2.061310 1.434890
2.074158 1.438881
1.633695 0.998567
1.648152 1.238712
1.704523 1.364896
1.683907 0.650342
1.844110 1.248556
1.933544 1.120406
2.093112 1.151056
1.649806 1.216166
1.758691 1.309139
1.619230 1.370523
1.562381 1.041835
1.706077 1.187763
1.770677 0.685992
1.812137 1.014391
2.066132 1.807943
1.937200 1.550307
2.204481 1.937335
1.728633 1.879223
1.962497 1.669075
1.894771 2.007792
1.757302 1.122101
1.642332 1.142891
1.642991 1.550068
1.944105 1.460658
2.087792 1.439570
1.785955 1.460189
2.041076 1.570891
2.199581 2.010472
1.459445 1.748452
1.696320 1.368756
1.821383 1.210541
1.660272 1.416077
1.610382 1.289024
1.612068 1.330798
1.944908 1.825332
1.575983 1.158483
2.323488 2.874487
1.677795 1.240549
2.608867 2.873022
2.218087 1.562146
1.563614 0.872873
1.611761 1.239453
1.587594 0.840995
1.580208 1.199815
1.636925 1.031296
1.771776 1.031803
1.681359 1.258564
2.325923 1.740296
2.423882 2.656505
2.226444 1.474921
2.527284 2.014718
1.727825 0.987439
1.773819 1.574250
1.902599 1.042186
1.774965 1.162767
2.351319 2.423879
2.345748 2.550649
2.998340 2.328825
2.206755 1.916442
2.012077 1.185078
1.597583 0.874627
1.823230 0.695856
2.173263 1.744024
2.173745 1.203169
2.108736 1.768356
1.819697 1.923971
2.034294 1.521879
1.964772 1.325856
1.860746 1.162313
1.705112 0.906644
1.743165 1.723074
2.121708 2.015873
2.034373 1.737228
1.626993 0.765761
1.684473 1.249899
1.865168 1.918064
1.698222 0.735016
1.748116 1.343931
2.240228 2.186724
1.811326 1.012991
3.652230 1.957951
4.811552 2.705762
3.122157 1.696378
2.225168 1.790761
2.555456 1.299183
1.951971 0.944266
2.002122 1.011863
3.231511 1.797941
4.374882 2.258584
3.707345 1.401478
2.417330 1.504563
2.791511 2.125198
1.825677 1.107097
2.498958 1.647366
2.044781 2.117448
2.074012 1.575343
2.410783 1.747030
2.924288 1.307104
3.778842 1.937425
3.237784 1.249968
3.161232 1.356145
2.776018 1.288268
2.014842 1.554626
1.842832 0.888845
2.223928 1.754186
1.981142 1.352990
1.934584 1.561011
1.988174 1.447116
1.642388 1.486653
1.994914 1.260900
1.877044 1.069929
1.768318 1.182347
1.809239 0.838016
1.919158 1.651224
2.055955 2.438004
2.003789 1.701520
1.667889 1.385338
1.641720 1.345009
1.711603 1.229140
1.932360 1.873461
1.534875 1.481147
2.886398 0.985747
8.881775 5.220891
4.894879 2.841604
3.137360 1.938152
4.982411 3.370410
4.282068 2.449756
2.043441 1.707293
1.901056 1.678954
1.905270 1.204202
9.203246 5.661757
10.761595 7.242574
7.623751 3.600591
3.711865 1.422361
5.495121 2.459276
2.645351 2.046684
2.192329 1.054352
2.138878 2.051063
2.084297 2.054130
2.033915 1.678159
6.294756 4.297965
2.452983 1.175445
2.032203 0.842598
2.643377 1.366763
2.201919 1.606300
1.928191 1.237341
2.401095 1.356397
2.094568 2.595448
2.213400 2.562276
2.070704 2.446644
2.068803 1.334006
1.864054 0.799670
1.929645 1.358652
1.587827 1.140173
1.803138 1.826128
1.723762 1.788618
1.960224 2.508473
1.541098 2.321575
1.885609 1.027079
2.263706 0.905457
2.603017 0.898244
1.939964 1.341031
1.803851 1.609102
1.652395 1.406483
1.890753 2.004197
1.713697 1.270494
1.758482 1.653806
1.823111 1.598492
2.286292 0.948331
2.001431 1.194330
1.735912 0.650827
1.710092 1.198926
2.348386 1.942500
3.690737 2.021565
3.079787 2.376405
1.890065 1.311461
2.594265 2.107915
2.534592 2.897933
3.311040 1.845062
2.134350 1.601372
1.918627 0.876018
1.922106 1.383252
2.048749 1.742255
1.869854 1.650750
2.210486 2.545866
1.858799 1.907924
2.353485 1.001834
2.187059 1.700156
2.584988 2.332441
2.083673 1.512120
2.038414 1.620557
1.716364 2.285385
1.841443 2.351414
2.430231 4.047207
1.774419 1.450973
1.874495 1.071018
1.805678 1.910698
1.645344 2.012265
1.595699 1.418766
1.933426 2.038231
2.113308 3.292670
2.537752 3.577962
2.417992 1.765998
1.851193 1.549687
2.230371 1.464352
1.684561 1.227539
1.892987 2.962314
1.866392 2.813951
1.849923 2.431823
1.693086 1.552548
1.696966 0.913191
1.770479 1.283360
1.767904 0.514977
1.983755 1.967153
1.770767 1.013966
1.714227 1.491501
2.192591 1.912324
1.784368 1.839067
1.735925 1.159889
1.765929 1.117406
1.662383 0.710108
1.713100 1.131846
1.828903 1.226218
1.733018 1.489019
2.000633 1.773409
1.640936 0.876135
1.662440 1.204047
1.878483 1.966354
1.815859 1.310188
1.663245 1.340362
1.959867 1.695427
2.066486 2.329472
2.189919 2.350750
2.384258 2.227837
2.027921 1.330093
1.835600 2.560226
1.842357 0.918171
1.663598 1.694509
1.631328 1.344777
1.648371 1.409356
1.675307 1.285659
1.899767 2.256355
2.248209 1.577146
1.990131 2.097880
1.734019 1.873551
1.554037 1.274372
1.601972 1.614724
1.392482 1.299520
1.485267 1.458613
1.976283 2.013385
1.699971 1.736843
1.657625 1.639727
1.651220 1.445662
1.628973 0.784855
1.693349 1.401114
1.721068 0.938847
1.684706 1.242488
1.572927 1.465404
1.757235 1.171096
1.717446 0.979425
1.689526 0.836133
1.749771 1.149795
1.824138 1.879476
1.901773 1.276212
1.987427 2.876528
1.861085 1.224830
1.880573 1.109148
1.727341 1.128019
1.954759 1.637779
1.644142 1.691164
1.750440 2.116188
1.682632 1.166353
1.644551 1.007363
2.162556 2.437265
2.153017 2.335129
2.163600 1.930355
1.597944 1.395617
1.935290 1.162204
1.469462 1.566069
1.495130 1.384931
1.450622 1.462369
2.040489 1.844283
2.320822 2.733297
2.537662 2.560185
2.318619 2.343714
1.778886 1.455656
1.568929 1.300166
1.779537 1.619775
1.440247 1.878142
1.706753 1.668132
1.633352 1.291160
1.657416 1.353959
1.544374 0.728165
1.710678 0.925447
1.600169 1.413275
1.828091 1.180549
1.937965 1.460368
2.164527 2.287610
2.125285 1.985306
1.823370 1.573027
1.681541 1.615875
1.898710 1.000526
1.614116 0.581965
2.029191 1.090035
1.782824 1.048995
1.758286 1.197137
1.778397 1.412126
2.024739 1.755720
1.953826 1.532418
1.763315 1.554344
1.944992 2.238224
1.967725 1.429972
1.985134 1.001214
1.647515 1.113682
1.754807 1.509346
1.683624 1.873046
1.692923 1.906349
2.015155 2.714720
1.969010 1.440055
1.997112 1.327850
1.645658 1.027281
1.821657 1.660657
1.705765 1.647476
1.607206 1.413159
1.603291 1.215315
1.884717 1.566801
1.841580 1.579462
1.944856 2.807875
2.182945 2.465109
1.670613 1.305621
1.727071 1.971966
1.486797 1.541404
1.591857 1.777690
1.421588 1.336236
1.730411 1.514499
1.868505 1.176939
2.207130 1.016347
2.490913 1.424651
2.014857 1.779130
2.056902 2.120096
2.175188 1.770990
2.378518 1.735533
2.058697 1.019023
1.600402 1.257508
1.810265 1.406603
1.988037 0.551305
2.176432 1.220576
2.118927 1.576777
1.842110 1.008989
1.881007 1.289723
1.831397 1.752718
1.886782 1.255796
1.896614 1.684974
1.838363 1.796384
1.844438 1.389129
1.795623 1.385560
2.040539 1.464509
1.916086 1.497759
1.966034 1.070410
2.744940 2.439010
2.003721 1.821613
1.721064 1.462472
1.637105 0.879766
1.682454 1.178249
1.748861 1.720497
1.659223 1.655446
2.604816 2.575311
2.023670 1.894891
2.348362 2.414114
1.730446 1.703491
2.250907 2.438973
1.797036 1.978935
1.791039 1.933645
1.734613 2.510353
1.818542 2.494669
1.827855 1.671700
1.641004 1.989373
1.704816 2.494199
1.782684 2.323351
1.945134 1.700421
2.257630 1.206024
1.845101 1.188296
1.854981 1.163497
1.808061 0.993782
1.973908 1.435433
2.360765 2.223882
2.478680 1.909385
2.293951 2.570718
1.810308 0.998469
1.758760 0.760740
1.773129 1.143964
1.896084 0.728653
1.830663 1.211867
1.961656 1.601389
1.848232 1.336288
2.111019 1.725945
2.107151 1.564294
1.682720 1.435313
1.562688 1.395139
1.619816 1.563656
1.820290 1.319639
1.690991 0.772071
1.849367 2.064989
2.299400 2.104576
2.172310 1.973737
1.709960 1.593699
1.770235 1.279663
1.888807 1.729271
1.638888 1.502172
1.826077 1.058267
1.803904 1.445686
2.221681 2.016786
2.072922 2.105600
1.884123 1.629227
1.789011 1.295630
2.118475 1.588453
1.945739 1.440130
2.429168 1.692552
1.953033 1.620232
1.923855 1.569194
1.758532 1.574571
1.689763 0.971846
1.703045 1.403651
1.878114 1.640831
1.798834 0.661407
1.796735 1.226494
1.723121 0.698714
1.415311 0.684049
1.885548 1.732943
1.882222 1.597608
2.041639 0.947723
2.028349 1.370112
2.031093 1.490569
2.182853 1.417334
1.673181 0.942579
1.587586 1.009877
1.654293 1.483173
1.933248 0.942264
1.815184 0.900997
1.997630 1.186772
2.130358 1.414917
1.778068 1.857549
2.349761 1.929042
1.706003 1.064207
1.603718 0.855654
1.888647 0.922850
2.239516 1.033819
2.379864 1.900911
1.826418 1.219156
1.850054 1.775174
1.761565 1.270563
1.700847 1.630097
2.171801 1.926067
2.636230 1.358053
2.214861 2.015049
2.387633 2.143840
3.165579 1.854637
2.536056 2.337140
2.000908 2.063111
2.157013 1.255964
1.910185 1.531896
2.865727 2.252304
2.538030 1.863474
2.806627 1.635456
2.650140 1.751050
2.107380 0.927032
1.777814 1.302987
1.840757 2.144826
1.870838 1.171563
1.607645 1.534722
1.777125 1.947812
1.857879 1.813545
1.979357 1.203720
2.044444 1.350976
1.795058 1.340645
1.910158 1.693241
1.829177 1.177385
1.924343 1.281873
1.783007 1.240057
1.698348 0.937477
1.863556 1.214063
1.916830 0.898922
1.739166 1.527809
2.062303 1.348114
2.002872 1.357790
3.152044 1.757691
2.163272 1.617823
2.002783 1.077775
1.732209 1.034473
1.773322 1.436204
4.121764 3.083317
2.692088 1.373085
2.429819 1.301278
3.227108 1.998361
2.511092 1.745587
1.875544 0.958910
2.398056 1.782350
2.780178 1.873433
4.058957 3.017047
2.374084 1.801862
2.152883 1.168452
1.686469 1.271296
1.770979 1.467150
2.408701 1.805002
3.582629 3.032064
2.810113 1.609530
2.851976 2.032317
3.368531 2.416920
1.933105 2.363423
1.907945 1.752302
1.882963 1.172866
1.583163 1.425752
1.777370 1.484175
1.781833 1.332188
2.073487 2.195575
2.483996 1.291821
2.242187 1.664620
3.061049 1.588918
1.836338 1.534812
1.541352 1.166031
1.847620 1.299138
1.959919 1.178694
1.612969 1.058675
1.653028 0.914787
2.019600 1.485072
1.768545 1.421734
2.067868 0.719323
1.612542 1.702159
2.253798 1.566553
1.832157 1.073547
1.732982 1.252158
2.422142 1.870361
1.678904 1.297020
1.930934 1.440762
1.715873 1.360155
1.790913 0.807217
1.959523 1.363314
1.949611 0.882666
4.437428 2.012170
6.094054 3.248402
2.115301 1.981360
1.551375 0.827371
1.361378 0.771379
2.316945 1.219687
2.150753 1.922312
2.394466 1.657556
4.916624 2.572379
1.748989 1.318288
1.987482 1.358519
1.559829 1.350299
1.674635 1.096943
1.832723 1.057036
1.785918 1.457491
1.594207 1.066563
1.569663 1.413863
1.983842 1.279504
1.634486 0.893063
2.002263 1.653797
2.030585 1.517609
3.461302 2.779354
1.885538 1.276017
2.354545 1.361650
2.291989 1.339712
1.619018 0.808428
1.776360 1.924203
1.571430 1.155583
1.543334 1.135437
1.823051 0.978990
1.824889 1.039433
1.934314 1.394065
1.854310 1.068186
1.621438 1.442987
1.492689 0.995703
1.903117 1.115249
1.730599 1.717642
1.785099 1.388576
1.795458 1.185269
2.278850 2.155922
1.685226 1.016718
2.250897 1.787098
1.441794 0.980507
1.459903 0.997333
1.803711 1.580880
1.667362 1.274040
1.898745 1.530429
1.904070 1.440303
1.853119 0.936008
2.990259 2.139714
4.287518 1.969873
1.894646 1.537685
1.566276 1.144936
1.577541 1.011029
2.277038 2.272477
2.200310 1.421298
3.055468 2.517464
2.944710 1.979971
2.365213 1.550821
1.507618 1.382183
1.481967 1.241808
1.539125 1.272407
1.639467 0.847557
1.722572 1.188071
2.886432 3.181648
2.343644 1.036913
2.494346 0.917037
2.077798 0.796948
1.630421 1.365136
1.864409 1.412825
1.679079 1.425159
1.917326 1.818959
2.411724 2.431943
1.496853 0.976815
1.793084 1.397920
1.814056 1.603613
1.689316 0.878311
1.724911 1.557834
1.959213 1.326349
2.537821 2.349530
2.791032 1.999917
2.138388 2.045658
1.982744 1.715308
2.552416 1.938537
1.497134 1.241182
1.464085 1.348779
1.723643 1.669313
1.545811 1.172944
1.807514 2.083420
1.698923 1.958173
1.738713 1.562358
1.798922 1.182310
1.623307 1.136473
2.407201 1.652429
1.570273 1.372984
1.415569 1.219245
1.991874 1.743428
1.706356 0.942407
2.029951 1.409688
2.037937 1.875181
1.965197 1.090965
1.491556 1.123626
1.452339 1.211430
1.399637 0.989139
1.463650 1.326334
1.601731 1.487808
1.757783 1.563224
1.519974 1.369560
1.855037 1.131390
1.929706 1.479501
2.613477 1.403620
2.071049 1.058038
1.668195 0.991938
1.984787 1.523356
1.964818 1.140781
1.780111 1.405537
2.175569 1.776593
1.865920 1.607991
2.503712 1.802264
2.382498 3.112521
1.891938 1.782918
1.759454 1.960999
1.984266 1.768769
1.782761 1.654509
2.081646 1.799944
2.206086 2.502551
2.042652 2.482277
2.926893 3.187678
1.913375 1.921530
1.489337 0.964772
1.732807 1.528770
1.816794 1.673300
1.537939 1.511223
2.007984 2.213758
2.400520 2.890513
1.543744 1.450666
1.487366 1.294887
1.565164 0.796999
1.566108 1.230765
1.605021 1.498173
1.544511 1.295562
1.929033 1.784771
1.726453 0.876305
1.612042 1.384690
1.815474 1.761099
1.478862 1.021388
1.525374 1.639063
1.419058 0.714546
1.517460 0.967098
1.703570 1.915951
1.588809 1.039089
1.698742 1.565462
1.425405 1.753662
1.976384 2.616538
1.905338 1.211422
1.745295 1.044717
1.766506 1.669273
1.743940 1.523360
2.045694 1.429479
1.570663 1.168845
1.613997 0.986818
2.226927 3.136840
2.269804 3.078520
2.466600 1.819172
2.024347 2.285078
1.747634 1.186471
2.337925 2.082388
2.639936 2.750719
1.868804 1.353016
1.911809 2.204384
1.914802 2.048824
2.020195 1.792603
3.347350 3.856109
3.712180 4.897583
2.642613 3.174761
1.597041 0.714732
2.004203 1.187558
1.817575 1.654816
2.217607 2.571332
1.598983 1.223386
2.361180 3.144745
1.883883 1.989633
2.068390 2.347749
1.579962 1.504254
1.607230 1.662489
1.660776 1.075237
1.692306 1.755132
1.654026 0.852617
1.984676 1.846683
1.952761 1.316563
1.724358 1.962836
1.898737 1.936354
1.652180 1.411301
1.784765 0.697555
1.593528 0.491186
1.703556 1.582989
1.665763 1.557570
1.628004 1.034045
2.375970 4.448846
1.760710 1.682619
2.019911 3.505657
2.045657 2.089239
2.200946 2.855174
1.826507 2.135730
1.890544 1.452092
1.820295 1.463956
1.926087 1.504281
2.646114 2.091015
1.719603 1.592863
2.846334 2.491647
3.376456 3.179898
2.129448 2.106173
2.442952 2.014664
2.359645 1.993873
3.200640 2.879601
1.437613 1.244898
1.422133 0.900424
1.546741 1.067495
1.868327 2.213228
2.197363 2.927190
1.737636 1.781408
1.929950 1.749044
1.791029 1.482620
1.693240 1.530170
1.483482 1.403780
1.517964 1.314006
1.725510 1.407629
1.855177 1.739015
1.585956 1.175439
1.699533 1.767262
1.713720 0.949820
1.715192 1.320391
1.736543 1.038344
1.693407 0.995732
1.853484 1.908799
1.918563 1.892195
1.888604 1.549599
1.918716 1.687029
1.633316 0.902587
1.608349 0.662850
1.617798 1.025816
1.603828 0.575540
2.145739 3.155861
2.169054 3.263124
1.689083 2.012598
1.697138 1.011269
1.716463 0.955344
1.903845 1.409194
1.761528 0.726555
1.754636 1.052222
2.541567 2.415299
2.061388 1.702774
2.046915 2.146244
1.704035 1.664385
1.654913 1.776115
1.560642 0.944932
1.677926 0.492677
1.833440 0.835569
2.175931 1.782278
1.981041 1.880047
2.099518 1.242582
2.018479 1.781605
1.891941 1.867163
1.998515 1.910970
1.664756 0.930075
1.677580 1.372668
1.847336 0.828871
2.047891 1.592312
2.147163 2.302067
1.733703 1.596642
1.685985 1.165037
1.721237 0.999803
1.671278 1.205589
1.938596 1.971967
2.286780 2.332404
1.790179 1.779006
1.861220 2.032264
1.622404 1.797404
1.727593 1.512598
1.818614 2.614832
1.797483 2.014448
1.529796 0.911071
1.622893 1.037875
1.528733 0.892599
1.460452 0.595715
2.479167 3.163892
1.642689 1.403609
1.739696 2.072015
2.042555 3.242141
1.849333 1.745119
1.585013 1.602079
1.540999 0.868724
1.520147 0.915010
1.839227 1.628536
1.842051 2.792139
1.674613 2.060220
1.863863 1.467445
1.834735 1.452611
1.898503 0.912747
1.824465 2.118253
2.199207 1.636610
2.215373 1.817105
1.635216 1.337036
1.981900 1.246188
2.155357 1.871445
1.797301 1.272670
1.883239 1.067483
2.180405 2.199462
2.257779 1.191781
2.295703 2.152437
2.181178 1.418068
1.830766 1.490960
1.886641 0.836920
2.415605 2.681541
2.164989 1.757417
1.632425 1.748630
1.918427 1.817588
2.015404 2.074940
1.902757 0.833581
1.548769 1.220360
1.722854 1.265304
1.766583 1.188166
1.726495 1.558609
1.652210 1.183019
1.925664 1.566069
2.014125 1.789292
2.134106 2.065544
1.638068 1.049764
1.685402 1.200151
1.647920 1.752852
1.678558 1.299285
1.847769 1.954887
1.914715 2.141832
1.554356 1.880556
1.574255 1.072669
1.512933 1.201256
1.501568 1.012290
1.836923 1.291195
1.957650 2.279181
1.900978 1.784213
1.871233 1.164353
1.979834 1.289406
1.875428 1.139109
2.078810 1.559180
1.693247 1.459415
1.606881 1.257672
1.624393 1.235278
1.945492 0.962981
2.074221 1.364996
1.936716 1.368084
1.921365 1.574403
1.728410 1.256195
1.714584 1.348498
1.718048 1.642245
2.074043 1.085315
2.251796 1.781946
3.309249 2.173141
2.613492 1.864451
2.375855 1.488325
2.417627 1.409773
1.839944 1.528907
1.606720 1.445171
1.694350 0.993801
2.078166 1.635826
1.811654 1.959213
1.723415 1.336153
1.806076 0.792897
1.732449 1.226376
1.609214 1.342799
1.636197 1.351781
1.646804 0.895518
1.702286 1.278491
1.685892 1.094741
1.696264 1.077956
1.815686 1.233558
1.816832 1.723745
1.969724 1.743179
2.236683 1.544449
2.393416 1.677469
2.076536 0.951572
1.852723 1.057565
1.625983 1.271436
1.604827 1.302812
1.701868 1.674926
1.632227 1.221678
2.132471 1.874601
2.046639 1.167146
2.032647 1.334751
1.692751 1.505007
1.586133 1.310892
2.188184 1.205377
2.203931 1.168735
2.383835 1.237617
2.187550 0.901750
2.053434 1.360488
1.996152 1.500722
1.803728 1.568034
1.693503 1.553187
2.045465 1.238853
3.062504 1.853774
2.074662 1.173971
2.505925 1.781844
5.647755 3.823181
1.995584 1.043468
2.160108 0.954778
2.142060 1.631288
1.899091 1.294262
1.808292 1.031707
1.724624 1.106362
1.622393 1.419939
1.720860 1.421415
1.860310 1.343810
1.858658 1.920243
1.780305 1.701992
1.707492 1.791351
1.965949 0.988718
1.688479 0.870603
1.654350 1.122316
1.617093 1.313591
1.757621 0.941391
1.732281 1.861539
1.780416 1.197299
1.991554 1.445497
2.696191 2.310245
2.270277 1.318123
2.512325 2.014759
2.264609 1.118270
2.115430 1.751528
1.911887 1.575318
1.716479 2.256305
1.670473 1.115145
1.692838 1.439928
1.932850 1.757576
2.570553 1.712193
2.370800 1.410699
2.247417 2.558501
1.927178 1.043287
1.907254 1.127733
2.315737 1.496248
2.965795 1.971001
2.128880 1.304567
3.432723 1.647075
2.548818 1.021651
1.900707 1.346795
2.184112 1.404531
1.979131 1.541471
2.178471 1.383896
2.199899 1.595512
1.696254 1.598185
1.803317 1.105871
2.001543 1.821030
1.771435 1.541454
1.849544 1.804070
1.919302 1.175324
1.729438 1.055165
1.754433 1.786008
1.847465 1.201321
1.751297 1.066157
1.694025 1.039090
1.578686 0.765191
1.681940 1.014995
1.602639 1.140636
2.000470 1.410236
1.931002 1.294175
2.432526 1.362731
2.057358 1.974880
1.878015 1.625886
1.705092 1.349781
1.657143 1.153811
1.641132 1.195763
1.902276 1.615887
3.032661 1.869467
2.499318 1.214745
3.363327 2.974876
2.441397 1.757922
2.098695 1.783646
1.970471 0.959516
2.424913 1.968161
2.272797 2.465207
1.800034 1.166632
1.806736 1.688119
1.838829 1.391560
2.143413 1.325564
2.760141 1.947247
2.682700 1.271693
1.969705 1.243086
1.911834 1.709518
1.790730 1.148970
1.798562 1.425305
1.779119 0.926297
2.182348 1.617572
2.051904 1.580239
1.815717 1.332058
2.047000 1.269215
1.738897 1.844531
1.583250 1.657360
1.770445 1.589146
1.666413 1.174812
1.721761 0.979396
1.695751 1.578885
1.625890 1.366701
1.543435 0.810009
1.615297 2.045376
1.669406 1.052993
1.612089 1.088086
1.638800 1.374993
1.634396 1.090747
1.771441 1.656752
1.792781 1.079935
1.779475 1.637140
1.753591 1.643744
1.710613 1.300323
1.800936 2.374393
1.858166 1.417503
1.670606 1.205812
1.733455 1.289408
1.800173 1.006068
2.116185 1.171766
2.065979 1.119617
1.688336 1.621594
1.864548 1.722544
1.884297 1.228131
1.967918 1.527062
1.622716 1.074768
1.770188 0.959483
1.628988 0.724721
1.765911 1.515771
1.736781 1.179598
2.462234 1.564369
2.741671 2.396580
2.149308 1.912140
2.924510 2.537380
2.276194 1.222522
4.296254 2.955913
1.653957 1.222349
1.873218 1.088407
1.819878 1.153416
2.295639 2.093054
2.206503 2.209484
1.932690 1.413902
1.744197 1.281816
1.726292 2.065838
1.605875 0.982130
1.768751 2.043994
1.413883 1.306541
1.756448 2.175538
1.712893 1.383144
1.590059 0.767733
2.000115 1.834807
1.872790 1.549650
1.871595 1.971384
2.024658 3.191090
1.669107 1.885408
1.728648 1.681193
1.678963 1.633955
2.062022 1.389007
1.632685 1.254369
1.695899 1.471375
1.582355 1.253454
1.733923 1.533148
1.765522 1.732214
1.704963 2.016660
1.692424 1.390836
1.668418 1.184655
1.637965 1.280380
2.192593 1.720986
1.878799 2.243606
1.721074 1.113987
1.628102 1.674261
1.608204 0.983398
2.031943 3.091433
2.330848 1.283264
1.709764 1.715270
2.054691 1.248252
2.267725 1.663578
2.073225 0.933507
2.338143 1.254403
1.704358 1.261914
2.028951 1.987941
2.115539 2.268803
2.307727 1.558062
1.906131 1.646343
2.177606 1.537238
1.791025 2.083617
2.084582 1.582587
1.847930 1.247704
1.840241 1.911495
1.669562 1.792485
1.510499 1.964499
1.558242 1.404616
1.566120 0.994830
1.928344 1.465425
1.673821 1.692397
1.920980 1.468635
1.666109 1.350128
1.659608 1.366291
1.610390 1.296038
1.970874 3.208312
1.732449 1.086332
2.040658 1.781616
1.788115 1.252387
1.757818 0.872981
1.669150 1.502182
1.427565 1.074808
1.571236 1.487035
1.801025 1.362261
1.665384 1.242488
1.656129 1.051728
1.966605 1.092170
1.602492 1.884886
1.571149 1.506375
1.751613 1.606335
1.768184 0.648043
2.141685 2.379045
1.860347 1.213234
1.927742 1.963933
1.952064 1.379348
2.415639 1.916108
1.841304 1.315420
2.278921 0.718324
2.164745 1.163865
2.490936 0.827450
2.416321 1.311318
2.815231 2.228083
4.263036 3.137752
2.304884 1.651222
2.003923 1.903241
1.991622 1.292123
1.681387 1.782096
1.891272 1.510485
1.474878 1.498334
1.596308 1.986795
1.473899 1.084143
1.895837 2.496329
1.806319 2.138541
1.516753 1.360196
1.793110 1.622810
1.539886 0.940594
1.708632 1.041231
1.924888 2.379682
1.557850 1.622761
1.543849 1.838756
1.632506 1.389694
1.921624 1.502994
1.757598 0.992327
1.680014 2.501139
1.981048 1.537783
1.791694 1.900848
2.368923 2.307243
1.527023 1.606726
2.145541 1.533841
1.477690 0.935401
1.795959 1.205218
2.619329 1.890819
1.731267 1.399697
1.886589 1.054896
1.734254 0.657194
1.901985 0.886254
5.527691 5.597078
5.760776 5.925763
1.848435 1.894559
1.774212 1.413303
1.988482 1.593791
1.927888 1.066226
1.962019 0.791384
1.722153 0.755800
1.972187 1.399936
1.861457 0.950384
3.852343 2.372990
2.148395 1.416413
1.818114 1.073319
2.258700 1.074748
2.354910 1.165327
1.967826 1.874643
1.733297 1.383583
1.775815 1.208121
1.766666 1.361047
1.739407 1.411366
1.600463 1.485335
1.530308 1.030992
1.927801 1.648022
2.049111 1.501422
1.786543 0.845334
1.584885 0.853220
1.798859 1.932515
1.684077 1.366544
1.745242 1.374695
1.493318 1.009564
1.841259 1.696322
1.735383 0.963715
2.074592 1.843474
1.806793 1.266170
1.730553 1.180282
2.449833 2.845170
2.522968 1.589332
2.296919 2.267589
1.797069 1.434137
3.546994 3.940876
2.973933 2.172067
2.222787 1.688831
2.418977 1.973406
2.020223 0.951772
2.066301 1.798074
2.044959 1.540124
2.484189 1.921888
2.270375 1.361226
2.455012 3.114744
2.198892 1.639216
3.195424 2.109396
2.509815 1.056457
1.992217 1.334193
1.852033 1.184891
2.228635 1.836566
1.686967 1.485944
2.246024 1.133226
1.674946 1.023227
1.602852 1.057857
1.639616 0.918349
1.585021 0.964680
1.616009 0.849297
1.724311 0.976205
1.939763 1.266025
1.921567 1.426379
1.795901 0.896834
1.780556 1.304589
1.965495 1.510206
1.768998 1.276590
1.898789 1.621714
2.041548 1.885051
1.809122 1.385643
1.714644 1.220552
2.110938 2.052225
2.087816 2.125030
2.098760 2.059477
3.028605 3.732151
2.527855 1.581358
2.494891 1.915462
2.143102 1.049258
2.236197 2.147151
2.496542 2.761065
1.839628 1.583232
2.277584 2.342622
3.048035 3.115500
2.504489 2.568383
2.081558 1.426301
2.024715 1.329879
2.057500 0.960756
1.773060 1.552013
2.008038 1.375262
2.372484 1.070983
1.912938 1.115585
2.115220 1.327003
1.975815 0.828842
1.797105 0.836556
2.072355 0.913878
2.000040 0.849194
1.756751 1.271950
1.686112 1.496060
2.303199 1.258143
2.315358 1.213471
2.203496 0.971045
2.106729 1.402071
2.283089 1.011955
1.920998 1.067495
2.106427 0.963674
1.933517 1.237542
2.101152 0.908993
1.892859 1.078875
2.569069 2.427905
2.431767 1.578228
1.970703 0.730847
1.896187 0.652922
1.965261 0.961893
2.149435 0.749467
2.278264 0.736833
1.953323 1.227789
2.007300 1.643753
1.784946 1.315344
1.988649 1.094781
2.266688 1.123278
2.134205 1.941079
1.727760 0.760878
2.056944 1.888496
2.303159 2.404484
3.052795 2.344482
1.996408 1.748702
1.774373 1.299592
1.825147 1.506443
1.829673 1.408555
1.804435 2.282900
1.950292 1.391440
2.703659 1.894180
1.759539 0.628310
2.274217 1.547022
2.303341 1.544107
1.841209 0.941247
1.769534 1.515351
1.720457 1.391266
1.959664 1.344870
2.582811 1.596058
1.783579 1.203798
2.010306 1.159676
2.056231 1.088907
3.274278 1.924651
2.586670 1.485382
2.031836 1.477131
2.350341 1.574785
2.587233 2.073970
2.638519 1.497564
2.241809 1.311652
2.238582 1.544295
2.053810 1.265779
3.450142 2.948566
2.003648 1.683352
2.173368 0.901182
2.074389 1.767462
2.807536 1.315688
2.023635 0.910785
2.093359 1.772775
2.119098 1.843452
2.007880 1.589958
4.297932 2.888052
2.344002 1.631742
3.818166 2.678354
2.305113 0.919427
3.071694 2.246191
2.023788 1.350763
1.901265 1.012827
2.374691 1.488634
2.240656 1.466873
2.197770 1.350657
1.988805 1.323574
2.244855 1.169344
2.036968 1.337129
2.262225 0.878324
2.269339 1.138762
2.271396 1.047494
1.739259 1.527803
1.901534 1.763636
2.160941 2.057299
2.028518 1.720255
2.091941 1.294576
2.062876 1.196467
2.624658 2.153929
2.347289 1.544489
2.892764 2.105924
2.672414 1.134413
2.042036 1.249982
2.565141 1.196019
2.019237 1.147591
1.611427 1.022366
2.048152 1.253783
2.544505 2.480579
3.037021 2.902726
2.677832 3.067204
1.869127 0.792419
1.923822 1.373732
1.827579 1.262993
1.872138 1.332987
1.914476 1.345659
1.984026 1.585082
2.533100 1.549145
2.449738 2.466887
2.230375 1.594118
1.946970 0.969531
1.875556 1.162004
2.139061 2.048594
2.152214 1.330920
2.668078 1.320124
2.331772 1.935758
2.147467 1.502985
1.803166 2.445452
2.226444 0.602416
2.096278 1.550673
2.913018 2.613972
3.131681 2.354510
1.997964 1.316960
3.190165 1.734351
1.988628 1.521474
1.941399 2.353206
1.885586 1.560234
2.373233 2.052705
2.296881 1.702048
2.456686 2.195688
2.055963 1.128462
2.431571 1.810831
2.123592 1.680809
2.502180 2.983674
2.408795 2.308734
2.626038 1.682221
1.762733 1.353065
2.007683 1.659382
1.972564 1.286030
1.629480 1.123003
1.844458 1.617573
1.711086 1.325631
3.574960 1.708763
2.268100 1.301052
2.294120 2.456385
2.222855 1.731801
2.041645 1.596145
1.954203 1.288193
1.881329 1.331583
1.898009 0.785044
1.934276 1.290738
1.982803 1.497614
3.832433 2.426541
2.268114 1.583484
2.001713 1.476800
2.243643 2.101518
2.199709 1.460305
2.185445 1.158022
2.136151 1.614346
2.063885 1.173602
2.033934 1.175223
2.106233 1.574716
2.103523 2.243006
2.222041 1.348126
2.071845 1.254112
2.143884 1.040741
2.766192 1.427730
2.414123 2.010931
2.821509 1.987783
3.453505 2.353102
2.855265 1.861204
1.617044 0.911897
2.317526 1.434838
2.383777 1.378708
2.684098 1.606003
3.739692 2.776437
2.869192 2.027208
2.502256 2.325013
2.850571 1.773812
2.156339 2.254417
1.686412 1.488523
2.166761 1.059975
2.178330 1.432776
2.706692 1.280855
1.820865 1.611779
1.811533 1.126870
1.941833 1.262013
1.841699 1.315537
1.676545 1.452636
1.774150 1.216580
1.842473 1.820161
1.546788 1.463367
2.324592 1.493058
1.874759 1.547587
2.417261 1.939624
2.018628 1.039290
2.874139 2.439391
1.773769 1.038818
2.221704 1.442489
1.833472 1.423154
2.873325 2.035774
2.297255 1.400741
2.635308 1.631332
1.889687 0.733356
3.290421 2.474515
2.753314 2.329131
1.830593 0.856724
7.410872 6.977309
3.306984 2.348882
3.453298 3.050792
2.223586 2.398763
2.140012 1.450388
2.663477 1.376642
3.132797 1.898337
2.775485 1.918357
1.860236 0.890411
7.175901 6.470475
2.639951 1.475404
4.469789 3.186013
2.014469 1.317162
1.908829 1.320445
2.033548 1.712658
2.048244 1.108085
2.714465 1.670718
2.018384 1.203363
3.211170 2.648312
3.135931 2.535585
3.397017 2.924565
3.251597 2.935311
2.424445 1.836920
2.258916 1.479517
2.119578 1.225894
1.953460 1.250958
2.261493 1.926759
1.733977 1.420957
1.597768 1.238281
1.616821 1.131224
1.706724 1.777931
1.812513 1.677774
1.627432 1.159930
2.160283 1.000358
1.929299 1.268743
3.327804 3.224629
2.540732 1.912781
1.953108 0.919575
2.162135 1.402770
1.909683 1.818157
4.778105 3.627469
2.076637 2.062016
2.035423 1.268795
2.157953 1.444064
3.692122 3.287769
6.272876 6.669951
3.184184 2.994918
3.373700 2.474651
1.950094 1.286543
2.571338 1.901012
2.330077 1.482146
2.157620 1.370512
2.125669 1.336006
4.642697 4.657730
2.657218 2.243654
2.953171 2.036219
2.762469 2.291912
2.186470 1.944848
3.732662 1.789584
2.559414 1.534406
2.101881 1.517043
2.087365 1.353685
1.897636 2.045881
2.705786 2.007361
3.344516 2.427742
3.492477 2.626637
1.628922 1.843496
1.604331 1.167150
1.418946 0.982106
1.554054 0.917761
1.642890 1.024890
1.745659 1.632312
1.809556 0.922579
2.253014 1.868226
2.131309 1.354541
1.681178 1.609718
1.651232 1.100825
1.790342 1.186067
1.667801 1.222457
1.716670 1.452231
1.678126 1.521053
2.077160 1.261395
3.838124 2.860120
1.702199 1.159959
1.879204 1.561731
2.280065 1.239965
1.782202 0.737754
1.466232 0.809933
1.489048 1.751870
1.894611 2.105317
2.429633 1.489727
2.520736 1.646089
1.928650 0.986778
3.336739 2.370360
2.698111 1.398716
1.556126 1.011311
1.494330 0.915447
1.927992 2.130475
2.160691 2.249527
2.789526 1.958168
5.174947 3.466369
2.361083 1.866884
4.356556 2.847790
2.057014 1.325695
1.973303 2.140985
1.616642 2.370662
3.382877 3.706028
2.423864 2.161520
2.115131 0.790671
1.880403 2.254443
1.695677 0.886416
1.651563 0.818787
1.667835 1.054877
1.601127 1.063495
1.910658 1.851598
2.008187 1.238947
1.902297 1.995803
1.699276 1.719655
1.798066 1.338702
1.700194 1.074826
1.612975 0.885318
1.678328 0.846304
1.700467 0.857793
1.465014 1.012052
1.555273 0.716667
1.895484 1.422810
2.054812 1.965752
2.159053 1.598614
1.623206 1.156270
1.623684 1.121783
1.548881 1.310587
1.977803 0.979427
1.863042 0.817935
1.784937 1.022630
3.977445 2.862936
1.670348 0.941665
1.989505 1.670767
1.565136 1.351082
1.833957 1.958750
1.557449 1.565535
1.883443 1.586319
1.626739 0.722859
1.729598 1.195973
5.621998 3.737818
2.323348 2.541338
2.034244 1.495730
1.971294 1.768754
1.722149 2.242811
1.604630 1.844838
1.775914 2.121293
1.827610 1.657089
1.979536 0.960887
2.071389 1.560107
1.556272 1.150852
2.258896 2.177852
1.977595 1.800502
2.290651 1.604299
2.162140 1.445017
2.643554 2.379428
2.787474 2.312875
1.626684 1.251094
1.819717 1.590051
1.727506 1.452581
1.966862 1.351874
3.901429 3.023734
1.927067 2.164052
2.604370 1.495771
2.416795 1.739163
2.512110 0.987091
1.658927 1.181565
1.892636 1.387640
2.186308 2.288063
1.895415 1.403334
1.888127 1.243703
1.784813 0.954635
1.869252 1.253839
1.935366 1.305606
2.010919 1.036266
1.861353 1.014175
1.685797 1.049551
1.526347 1.221083
1.972320 1.390037
1.782439 1.149098
1.907423 1.000479
1.944789 1.288584
1.516174 1.513457
1.795813 1.435685
2.038134 2.253428
2.767608 3.468408
2.757399 2.098939
2.096527 1.554976
1.872625 1.403819
1.747555 0.996207
2.095994 2.056063
1.923150 2.104953
2.186432 2.252519
2.187751 1.619761
2.091070 0.730996
2.313277 1.392889
1.826681 1.602460
1.850587 1.529945
1.742033 1.835147
2.239421 2.500689
1.842848 1.037004
2.218100 2.929997
1.906499 1.257673
1.989083 0.990841
2.546693 1.331848
2.744289 0.948750
2.022505 1.565909
2.031815 1.274558
1.974754 1.510175
1.707191 1.046726
1.942406 1.192886
2.006859 1.175672
2.810459 1.986781
1.782285 1.002819
2.164237 1.307435
1.893363 1.312118
1.965268 1.655316
1.903726 0.900984
1.592404 0.945692
1.896221 1.378395
1.899712 1.088080
1.834626 0.730139
2.043755 1.954643
2.192526 1.612780
2.097921 1.255023
1.797495 1.262789
1.656414 1.625049
2.629745 3.153757
1.990430 2.163296
1.786421 1.460793
2.737049 2.285725
2.159674 2.236772
2.422734 1.872587
1.669964 1.196275
1.763627 1.575917
1.995391 0.889866
2.269761 1.172863
1.977219 1.058119
2.138552 0.971402
2.431496 2.005959
1.855492 1.374520
3.133975 2.490879
2.146057 1.345455
1.948822 1.129019
2.154353 1.401313
1.962064 0.866349
2.094053 1.489837
2.359297 1.708876
1.954503 1.038152
2.235073 1.052733
2.277488 1.899271
2.547177 1.817957
2.209542 2.052569
2.012937 1.467461
1.885367 1.255953
2.040505 1.456967
1.951841 1.011013
1.882312 1.141453
2.300263 1.376848
3.232381 2.190047
2.766232 2.094527
2.237542 1.548898
1.808960 1.414250
2.084623 2.014176
2.434663 1.892489
2.282256 1.472694
2.393868 1.539644
2.506118 1.623610
2.354390 1.379063
2.509595 1.233448
1.571255 1.149673
2.265230 2.772867
1.718615 1.815290
2.894081 3.593395
3.279402 3.505330
3.220248 3.037997
3.694033 3.131866
3.068333 1.713467
2.019530 1.563484
2.448459 1.697058
2.652377 1.099686
2.065794 0.914627
1.990762 1.082288
2.865821 2.666660
1.914142 1.533373
1.905513 1.097766
2.058819 1.346981
1.728270 1.080863
1.722151 1.133906
1.763220 1.013729
1.875208 0.700428
1.693247 0.854455
1.900713 1.237487
1.843700 1.070513
2.233993 2.156303
1.987920 1.444584
1.844958 0.817667
1.738335 1.006586
2.399400 1.690584
1.950237 1.386636
1.948142 1.219571
2.680918 1.610316
2.057846 1.861913
1.559863 0.920859
1.926208 0.981182
2.011827 1.450031
1.958669 1.165738
2.036332 0.990565
2.532523 1.543779
1.943046 1.534772
2.386132 2.206134
2.706128 2.499550
2.144002 1.410971
3.078905 1.180425
2.176045 1.553542
2.508608 1.291994
1.996949 1.248461
1.957300 1.078094
2.075630 1.471670
2.660777 1.948723
2.133699 1.978966
1.886255 2.223369
2.026000 1.515365
3.559275 2.041974
1.882368 1.281845
1.906857 1.741526
2.099031 1.431471
2.000861 1.457774
1.826580 1.631885
2.103535 1.609392
1.701136 1.352823
1.842551 1.045356
1.653623 1.169128
1.945470 1.429095
1.802577 1.287359
1.859600 1.684961
2.082571 1.156934
1.955166 0.851197
2.132624 1.124973
1.910670 1.754874
1.974602 1.634475
1.581516 0.708697
1.786724 1.615996
2.039466 1.279831
1.616330 1.117012
1.936139 0.907978
2.251835 0.915678
2.544881 1.477818
2.044752 1.423849
1.698648 0.871613
1.627492 0.780787
2.107517 1.626963
2.021690 1.416023
2.188720 1.452391
2.017707 1.347483
2.178456 1.039186
1.782815 1.255248
2.384832 1.052106
2.094479 1.699078
1.931927 1.421770
1.811136 1.529644
1.778672 0.841374
2.031140 1.509019
2.171409 1.750789
2.223103 1.252100
1.952713 1.238034
2.315255 2.040206
1.889047 1.589546
1.630587 1.685290
1.857444 2.017844
3.120494 2.179830
1.884389 0.969936
1.905412 1.163761
2.301097 1.345022
2.545981 1.789959
1.883757 1.148841
2.229177 2.488306
1.758526 0.829465
1.866269 2.012955
1.756252 0.881590
1.770456 0.970625
1.830105 1.770175
1.780979 1.036729
1.997901 2.072330
1.789208 1.440119
1.828902 1.001247
1.914873 1.531554
2.587758 2.287790
2.127676 1.806389
2.467750 2.256704
2.243670 1.745900
1.662987 1.259485
1.755057 0.927448
1.668137 1.182704
1.789681 1.769287
2.802764 3.569454
2.303295 2.132639
1.718833 1.383809
2.305030 2.563945
1.961568 1.110931
1.699005 1.193596
1.702799 1.156947
2.143285 1.949457
1.674694 1.263166
1.875682 2.145697
2.220013 1.710392
2.430734 2.447123
1.509849 1.116115
1.845547 1.432639
1.938639 0.688843
2.319725 1.177440
2.466753 1.370656
2.121302 1.385310
2.048236 1.399795
1.968589 1.937383
1.637757 1.511868
2.279316 2.119968
2.092976 1.624083
2.002893 1.225124
1.810222 0.899111
1.925650 1.240430
2.490224 2.105811
2.291808 1.954580
2.655261 2.389658
1.866117 1.285045
2.270319 2.508573
1.719545 1.258987
1.790677 0.921435
1.826114 1.010012
1.992710 1.201449
1.899885 1.653528
1.952570 2.363478
1.822780 1.399905
1.911765 1.912822
2.140124 1.980906
2.785211 2.300046
1.910774 0.989992
1.721235 1.434286
1.771710 1.110378
1.696378 1.167513
2.037868 1.806784
2.407680 1.491458
2.152467 1.715371
1.675786 1.597864
1.681655 0.937911
1.551251 1.138874
1.416272 1.271711
1.641331 1.496194
1.620260 1.212023
1.725307 2.196880
1.843824 2.877855
1.701548 2.229966
1.661252 2.227805
1.639444 1.415825
2.191218 1.473385
2.100519 1.531251
2.059485 1.400365
2.304819 1.369240
1.836428 1.023612
2.097646 1.054659
2.119448 2.391233
2.213592 2.591119
2.735942 2.080120
2.101042 1.439028
1.930081 1.612593
1.872055 1.323709
2.347806 1.251831
2.124902 1.336967
2.090455 1.541611
1.940213 1.428596
2.101480 1.391576
2.101702 1.353583
2.412973 2.366090
2.591507 2.305210
2.695285 2.933372
1.960287 0.953440
1.649572 1.205034
1.994325 1.816491
1.699047 1.042985
1.884235 2.476916
1.678137 1.221686
1.706873 1.247664
1.947681 1.405226
1.674604 0.886959
1.693704 1.499695
2.039414 1.864280
1.484728 1.862988
1.748058 2.147712
2.067804 2.554553
2.396412 3.339748
1.497528 1.204639
2.563457 1.418394
2.400945 1.787232
2.060682 1.292834
2.407810 1.303532
2.035607 1.726534
2.209848 1.196280
2.357645 1.770250
1.713072 0.843517
1.679711 1.314836
2.339539 1.581101
2.290060 1.660951
2.485489 0.623207
2.120266 1.490894
2.612772 2.248681
2.584857 2.507865
2.947431 2.603246
2.111526 1.722815
2.735762 2.435634
2.522145 2.049259
1.922374 1.240208
2.491874 1.847607
2.060357 1.656338
2.690575 2.464189
2.518988 2.703353
1.631031 1.904639
2.733393 2.645881
1.820836 1.289648
1.787280 0.809031
2.298380 1.987105
2.144684 2.664194
3.510742 4.807784
1.870867 1.874474
2.349301 2.631325
2.019240 2.209355
1.887855 1.377841
1.880994 1.660214
1.833520 1.803827
1.578369 1.431167
2.333844 2.801850
1.530592 1.307340
1.813108 1.351533
1.481671 1.437802
1.520025 1.363025
2.203569 1.599192
1.691126 1.301349
1.956294 0.947292
1.726762 1.308644
1.767353 1.051622
2.115889 1.252607
2.406071 1.996775
1.693111 1.087522
3.207755 2.161164
1.862116 1.884776
2.218136 1.587561
2.200646 2.071209
2.029563 1.260474
2.099725 1.339977
2.564280 1.986103
2.438806 2.490214
4.087261 5.073205
2.204309 1.424596
2.028470 1.243817
1.965430 1.241707
2.571064 2.057857
2.402009 1.755700
4.626429 6.310000
5.079090 6.415484
4.332871 4.864048
5.836300 6.481348
2.728578 2.075933
4.168897 4.760230
2.736481 2.441540
3.585281 3.893618
8.224421 12.016571
2.579619 1.986104
2.187121 2.089181
1.843583 1.218272
2.045980 2.033456
3.335955 2.696454
3.098563 3.025798
1.872875 1.569794
2.714975 2.510749
3.475604 3.598678
2.587920 3.036267
1.731723 1.665813
2.233918 3.010919
1.939078 2.200923
1.703078 1.616227
1.673922 0.964422
1.903631 1.464350
1.779071 1.351471
2.404466 2.451781
2.861406 2.695905
2.460921 2.155418
3.727542 2.576097
2.061625 1.754152
2.602812 1.972054
2.039098 1.494472
1.777436 1.570580
2.167204 1.652594
2.078459 1.899601
5.299778 7.318695
3.408259 3.279785
3.258813 3.701811
1.984842 1.641276
2.188727 1.890757
2.451602 1.531528
2.306103 1.753812
3.720927 3.996372
3.415174 3.497616
4.703807 5.957943
3.419488 3.078441
2.398077 3.166590
2.467498 2.536406
2.871019 2.660070
3.015205 2.159227
2.837998 2.980707
2.493104 2.305492
2.626781 3.119090
2.274471 1.841137
6.612622 8.137215
3.051192 2.893179
2.871669 2.523497
2.389893 2.202027
1.905992 1.309619
1.565476 1.723525
3.010207 2.862110
4.366710 2.564904
2.397319 2.208006
2.387790 2.011533
3.186632 3.379604
2.673078 2.366774
3.141928 3.195190
1.719038 1.435149
2.120429 1.599556
3.920618 3.712114
3.652499 2.886005
2.820355 2.075205
4.943523 5.606803
2.432938 1.383662
1.862199 1.322096
2.119599 1.710366
2.458474 1.769120
2.258601 1.960305
2.715167 2.818884
6.737566 8.835577
3.823338 4.813174
2.648718 1.975877
1.990094 1.513681
2.566054 1.375400
2.624622 0.959020
2.611824 2.239325
2.344405 1.420479
2.436276 3.103810
3.206563 4.540335
1.943262 0.855162
1.777067 1.250416
1.940705 0.937767
2.622514 1.392328
2.374979 1.337353
2.496391 1.238389
1.997960 1.776085
2.586085 2.743772
2.442142 2.309240
1.865860 1.128757
2.371622 2.154502
2.251573 1.607637
2.525095 1.460198
2.059108 1.449663
2.303126 1.568559
2.583048 1.781192
2.491599 1.999925
2.279245 1.877581
2.629920 2.482029
2.652421 1.378071
3.256047 2.450714
2.189275 2.203314
3.400856 1.029027
2.265508 1.820130
4.204980 3.079133
2.210858 1.642267
2.206028 1.989807
2.427129 1.582264
2.758004 2.283241
2.228022 1.904467
1.891188 1.375871
2.294011 1.152352
2.618290 1.701083
2.113734 2.111429
2.402015 1.464047
2.094159 1.502380
2.126857 1.331617
2.769532 3.509599
2.164158 1.673333
2.299736 1.443113
2.311016 1.526332
2.456527 1.585773
2.465750 2.263420
3.853519 3.780884
4.120985 4.326382
3.130768 3.571177
3.594616 4.351789
2.657033 2.796716
2.315657 1.992154
2.367383 1.733411
2.684427 1.583065
2.198224 1.959492
2.072969 1.751109
3.192585 3.344075
2.222255 1.732047
2.937580 1.465604
2.291109 1.607030
2.461426 1.423241
2.772259 2.219092
2.391199 1.447602
2.471992 1.410884
2.229047 1.860444
2.491497 1.866703
1.925004 1.563714
2.331832 1.899531
2.065769 1.731665
2.566217 2.908995
3.294466 2.290161
3.575954 2.259138
3.349678 2.886029
5.226530 4.250094
2.519169 1.849872
2.439207 2.488638
2.205272 2.075898
2.126772 1.881144
2.284252 1.714723
2.266951 1.639343
2.467887 1.345491
2.132631 2.093092
2.421340 3.238681
2.597452 2.821942
2.501445 2.918570
2.962024 3.148624
3.457130 2.707077
2.512011 1.882494
2.173874 1.024784
2.993707 3.684672
2.907889 2.801561
3.697940 4.300828
2.973671 2.963355
3.090336 3.399667
2.479054 2.203253
1.979085 1.824825
2.032621 1.733111
1.999830 1.701618
2.380020 2.744280
3.865571 4.155528
2.989220 2.547371
2.866836 2.338495
1.893021 1.398354
2.338708 0.927284
3.275072 1.612457
3.607142 1.370867
3.277505 1.995550
3.598861 3.389561
2.830830 2.125699
1.876587 2.046547
2.518969 1.666329
2.620437 1.943525
2.165285 1.438781
2.574611 1.919104
1.833138 1.781212
2.146297 2.686762
2.529842 3.517783
2.504694 2.731434
2.001127 1.660063
2.458848 1.352798
2.872516 2.253103
2.314504 1.264368
1.783725 1.480621
2.520831 2.145001
2.781425 1.415975
2.469726 1.300499
2.950986 2.475470
3.818639 2.408877
5.583449 2.173776
1.931984 1.570124
2.281038 1.236736
2.699294 2.844612
2.000946 1.804229
2.486929 2.293034
2.155808 2.006530
2.499994 1.566123
2.472328 2.266671
2.514343 2.645361
2.343385 2.391600
2.875881 3.749938
3.316742 2.879326
2.502177 2.108807
2.332391 2.081118
2.587270 1.916633
1.883037 0.959112
2.418116 1.715320
2.036638 1.326732
2.313815 2.135544
2.547287 1.537129
5.417933 3.332619
1.957891 1.273057
1.968799 1.490023
2.045906 2.120088
1.838713 1.828384
1.967898 1.533199
1.709615 1.256197
3.637002 1.977147
3.308044 1.219394
2.470661 1.955311
2.182481 1.119307
3.736530 2.138719
1.706898 1.537636
3.494717 2.355846
5.121265 3.694389
2.308956 2.068149
2.456325 2.298486
3.584141 2.145335
5.691290 1.849767
3.100335 1.178114
2.740961 1.501040
2.098458 1.227051
2.371665 0.985470
2.181833 1.783548
2.155880 1.980084
2.210609 1.027541
2.366095 1.158963
2.111726 1.944518
2.921904 1.336492
2.418315 1.627868
1.807578 1.272866
2.117629 0.769735
2.225541 1.120308
2.380816 2.167341
1.876799 0.917970
1.825324 0.830623
2.118045 1.120007
1.951428 0.938375
1.849141 1.312838
1.712912 1.358533
2.132195 1.706317
1.932690 1.694977
2.016501 1.332567
2.009216 1.548718
1.776645 0.928991
2.179777 1.834745
2.115317 1.365289
1.989741 1.355671
1.931418 1.105140
1.854098 1.428989
1.805756 1.543391
1.893249 0.856421
2.722678 0.696622
1.956090 1.058015
3.918263 2.112690
2.403947 1.339932
2.788709 1.735510
2.500085 1.962262
3.983167 3.537423
1.842782 2.248663
2.056162 2.096331
2.300012 2.513774
2.300745 1.914553
2.441584 1.835208
2.221330 1.309112
2.593101 1.699085
2.080480 2.025049
3.026109 1.420077
2.425169 3.237780
3.281358 4.925304
1.734546 1.361810
2.326092 2.250104
1.738918 1.249503
2.052930 1.205864
2.143670 0.970094
1.884465 1.130680
1.979576 0.890595
1.695787 1.690972
1.703080 1.473267
1.595272 1.140454
1.881757 0.793894
1.805160 1.510618
1.805734 1.372500
1.715297 0.880099
1.671891 0.732930
1.844438 1.299827
1.746829 1.619403
1.765696 1.434922
1.949611 1.177207
1.742204 0.751102
1.677602 0.851900
1.700078 1.252478
1.709242 1.358765
1.787939 1.228409
1.830442 1.812491
2.468855 2.031815
1.770491 1.724505
1.700299 1.199289
2.028417 1.014678
1.885260 0.879568
2.110956 1.233442
2.102605 1.452183
2.599969 2.587065
1.817164 1.505236
1.847935 1.652816
1.803915 1.254343
1.744494 1.466041
1.859964 1.359049
2.012302 1.221116
1.715102 1.378860
2.192011 2.543637
1.988024 1.559277
1.888471 1.536010
1.712518 1.534144
1.616548 1.792933
1.869683 1.627932
2.162924 1.686852
1.867070 1.565510
2.067623 2.467189
1.723218 1.731790
1.651049 1.385743
1.534644 0.875551
1.613771 1.882241
1.678849 0.913208
1.913581 1.273982
2.174641 1.271329
1.948485 1.934829
1.560349 2.118116
1.585694 1.182885
1.482419 1.110145
1.680123 1.765782
1.547316 0.760172
1.796425 1.047007
1.915839 1.660695
1.700381 1.147752
1.737900 1.864308
1.990915 1.414790
2.026688 1.075832
2.359641 1.666766
1.702224 1.358153
1.813508 1.225130
2.633231 2.507020
1.835444 1.278330
2.078373 0.851901
2.479357 1.420297
2.440485 1.580293
2.390924 1.294031
1.772914 1.353449
1.702141 1.227303
1.706638 1.136774
1.774263 1.448413
1.672662 1.131391
1.904812 1.102196
2.423286 1.321341
1.613235 1.304362
1.534118 0.798870
1.666910 1.179265
1.697174 1.096249
1.924322 1.419516
1.920498 1.471479
2.222962 1.534187
2.301306 1.629314
2.348341 1.866409
1.706785 1.325606
1.579286 1.274163
1.765756 1.371909
1.540245 1.128595
2.017779 1.710656
2.380325 1.100883
2.791269 1.953789
1.943359 0.959913
1.567409 1.194611
1.619787 1.349138
1.756137 1.027889
1.708415 1.351063
1.773568 1.918784
1.768794 1.132879
1.955026 1.030578
2.458089 1.794684
2.106198 1.196331
1.754215 0.981036
1.824399 1.014830
1.717702 0.809438
2.978853 2.505389
2.500213 1.931479
1.920419 1.132875
2.220705 1.129120
2.069057 0.975740
3.023542 1.338194
2.756042 2.202203
1.809150 1.253599
1.683380 1.267470
1.735432 1.094773
1.825736 0.874355
1.964150 1.553582
2.856623 2.033044
2.063710 1.489072
2.821400 2.243238
3.347366 1.804655
1.619533 0.826441
1.615684 1.287214
1.532760 1.174126
1.824455 1.796550
1.963192 1.498053
3.455740 2.313313
1.690644 1.288113
1.639341 1.549646
1.576724 1.529979
1.994897 2.249515
1.813391 1.676785
1.936091 1.338765
5.106843 3.391934
2.367885 1.122311
1.721338 1.346254
1.693881 1.366719
1.831795 1.371027
1.538317 1.242807
1.462239 1.128148
1.924036 2.405349
1.588375 1.718376
2.318311 3.109075
2.180731 0.910454
1.844103 1.043520
1.808899 1.182322
1.849483 1.979024
1.881950 2.091325
2.038585 1.361057
1.673104 0.851402
1.519478 1.018060
1.877620 1.505605
1.597827 0.850064
1.628348 1.214908
1.849158 1.025558
1.666146 1.134596
3.427392 1.413939
3.664925 2.300440
3.587891 2.238502
1.956568 1.523609
2.133337 1.660865
1.653170 1.821791
3.098704 1.784567
2.571768 1.000851
4.655982 1.751792
2.512460 1.171369
2.038650 2.203774
2.019080 0.433691
1.876303 0.993423
1.948418 0.765539
2.290441 1.215210
2.286369 1.733032
3.322433 1.384959
2.433576 0.993907
5.232796 3.614650
1.895332 1.617061
2.054006 1.965210
2.319944 3.193325
1.934352 1.212746
1.823479 1.248595
4.908497 3.207621
2.663707 1.643351
3.469039 2.302715
1.999404 1.636430
2.035331 1.334671
1.832047 1.390538
1.750617 1.287164
1.978341 1.642510
1.985654 1.124617
1.756200 0.559480
2.076682 0.890486
1.833389 1.074803
1.994639 1.777804
1.850584 1.014497
1.887944 0.981360
1.732872 1.230667
1.864657 1.278679
1.947804 1.711993
2.113555 1.026729
2.093134 1.788204
2.450821 1.418798
3.235643 1.490581
2.000269 0.962073
2.159273 0.920491
1.924672 1.198193
2.062574 1.578695
2.144552 1.479927
2.473080 0.869728
2.212563 1.123138
2.049318 1.224659
2.762623 1.282594
2.560608 2.142199
2.061710 1.439488
1.752701 1.013300
1.863079 0.936947
1.726114 1.243308
1.951253 1.070610
2.844306 1.821821
3.183265 1.726279
3.015351 1.742483
2.281590 1.852128
2.030048 1.760057
1.634947 0.897239
1.913292 1.057126
1.757961 1.323445
2.522809 1.257632
1.581612 1.526943
2.145850 1.847880
1.945521 2.372019
2.012774 1.797800
2.319213 2.476007
2.402415 1.892886
2.355909 1.133107
2.261235 0.940445
1.816263 1.482649
1.852585 1.218316
2.117007 1.394421
2.435653 1.190674
2.062658 1.602711
2.667884 1.051314
2.039503 2.047723
2.033872 1.170964
2.143331 1.246824
3.306561 2.319624
3.884101 1.645621
2.801201 1.647966
1.988331 1.245762
2.047438 1.807917
1.945909 1.179872
2.366908 2.401489
4.264644 2.749589
4.233177 2.524909
5.092925 2.706198
1.915274 0.627662
1.900827 1.239765
2.022188 1.316045
1.847144 1.077946
2.728173 1.253761
2.189441 0.979483
1.921288 1.005675
2.629229 2.210187
2.454253 1.818968
1.776313 1.196770
1.847377 1.231323
1.805493 1.420467
1.706399 1.651455
2.128600 1.659694
2.091302 1.112157
1.769593 1.793036
1.934052 0.944159
1.666564 1.095667
3.781055 3.604404
2.383975 2.067048
2.245403 1.460076
1.984193 1.464513
2.355453 2.040544
2.070181 1.565928
2.289780 1.582375
2.394888 2.208114
1.992731 1.319607
2.410574 2.431567
2.292592 2.213424
2.884248 1.700117
2.265126 1.416958
4.077005 1.293056
2.623295 0.997977
2.340571 1.429718
2.169395 1.190592
2.639182 1.801074
2.070623 1.241090
2.111519 1.644858
2.082308 1.509510
1.996265 1.153825
2.050252 2.038706
2.567048 1.458090
2.238384 1.233092
1.832177 1.347175
1.984054 1.007974
1.916866 1.241558
1.997913 1.953885
2.241133 1.661928
5.150523 2.328780
2.892388 2.632739
1.847276 1.013134
2.076277 1.458798
1.809765 1.287039
1.977332 1.465548
1.612319 1.191304
1.804515 1.031186
2.035547 2.353938
2.547443 3.495883
2.051599 1.856586
2.100482 1.339065
2.162089 2.119750
1.925451 1.255710
2.146281 1.682433
1.572895 0.823434
1.990292 1.782143
2.442366 3.470134
2.338173 2.554193
2.060543 1.291777
2.031650 1.081909
1.841141 1.017892
2.236073 2.302481
3.100581 4.136592
1.917817 1.946135
2.259647 2.945119
2.090948 0.966435
2.610848 2.487638
2.372004 1.119581
2.285617 2.753023
1.964368 1.078087
2.446166 1.882794
1.911257 1.251002
1.957733 1.819285
1.936282 0.920061
2.367505 1.654394
1.913269 1.193351
3.872242 2.842471
3.101295 2.475888
2.021521 0.727874
2.087079 1.181883
2.146750 1.121904
1.926073 1.800338
1.850384 1.957900
1.950922 1.730323
2.069404 1.452694
1.916528 1.890607
2.325934 1.780207
2.728441 2.305801
1.593691 0.882696
2.357629 1.849574
1.658673 1.085060
2.056267 1.870120
1.995639 2.050773
1.969722 1.531015
2.527102 1.973119
2.198972 1.297404
1.973972 1.726023
1.813646 2.007124
2.220826 2.838692
2.510599 2.606712
2.490258 2.898314
2.468308 3.131026
2.114431 3.042183
3.220314 5.426075
3.162825 4.806120
2.932440 3.926857
1.746748 1.233439
2.157803 2.069352
2.160983 1.415039
1.958537 1.793446
2.299625 2.347369
1.822849 2.120551
2.037059 1.497978
1.960108 1.835510
2.230313 2.357113
1.965662 1.342099
2.019201 1.327201
2.436214 1.699390
2.091026 1.193597
2.025386 1.181366
1.865846 1.255579
1.910684 1.513564
1.905787 1.602754
1.854115 1.469735
2.019320 1.675986
2.254597 1.318169
2.026297 1.642038
1.796688 1.116457
1.641868 2.105667
1.941755 1.747100
1.770457 1.246877
2.862023 1.427565
2.291960 1.922112
2.101200 2.064109
2.040173 1.771098
1.839311 1.835743
5.681893 6.843876
1.999235 1.827891
2.489556 1.785055
1.731367 1.156717
1.656220 1.112100
1.836184 2.216492
1.646432 2.087520
1.802071 2.011225
1.502513 1.121835
1.763875 2.242933
1.860235 1.818419
1.993189 1.808722
2.071904 1.986509
2.720339 5.442326
1.820822 2.508491
2.456405 3.295456
1.830403 3.077719
1.724228 0.993595
1.796785 1.344384
1.641881 0.784699
1.800926 1.323641
2.525380 2.546296
2.157059 1.578080
2.383973 2.713903
2.360409 3.873477
2.293796 2.621435
1.902929 1.152985
1.758153 1.010200
1.972110 1.248572
1.942995 1.647816
2.048031 1.947278
1.882668 1.677802
2.100024 1.229144
2.162614 2.391115
2.001796 0.800007
1.963677 1.076790
1.867732 1.211116
2.045739 1.773968
2.530657 1.804899
2.686469 1.823834
2.522012 1.742886
1.705066 1.797530
1.602041 1.759554
1.840497 1.901278
2.199331 2.107685
1.823599 1.718079
1.926513 1.491321
2.136617 2.004969
1.980341 1.582709
2.071033 2.174746
1.734566 1.482820
1.817570 1.470925
1.757065 1.496129
1.705507 1.990934
1.589039 1.831305
1.513839 1.716268
1.518383 1.452681
1.688291 2.061082
1.984675 2.007062
2.473898 2.648065
2.805327 4.490105
2.116152 1.477391
2.135036 2.950593
1.910993 1.753031
1.910225 1.739097
1.587805 1.088545
1.708331 0.915695
2.277358 3.154775
3.574598 4.366516
2.089132 2.016456
2.134598 1.646695
1.823396 1.454861
2.000029 1.504045
1.840196 0.982715
1.724763 1.076758
3.171539 2.323345
3.421728 1.990814
2.249500 1.682078
2.913851 1.894017
2.058448 1.162054
2.116090 1.194670
1.714884 1.211428
1.864876 2.173271
1.888656 1.575293
1.696878 1.405290
2.691836 1.419619
2.455190 1.544021
2.465398 1.973628
2.058360 2.458366
2.157432 2.061910
2.433752 1.746465
2.825382 1.605016
1.855628 0.963775
2.001444 0.870272
2.342175 2.505682
2.295319 1.500760
2.048958 2.195563
1.948204 1.926238
1.570773 1.459631
1.782386 1.760384
1.694388 1.367854
1.514148 2.017111
1.566741 1.255181
1.569845 1.265538
3.148746 3.695887
2.691153 3.349717
2.597529 1.709891
1.886329 1.349225
2.605778 1.593408
2.650352 2.530510
1.700341 1.699228
1.893953 2.113428
1.753349 1.147910
1.475848 1.183394
1.486877 0.771938
1.555690 1.035532
4.137995 4.124821
2.961037 3.897729
2.752312 2.537184
1.938899 1.345816
2.310770 1.634094
2.423003 1.697856
1.597763 0.677829
2.558607 2.065126
3.140019 2.919369
3.208277 3.738261
3.534022 2.500417
3.233163 1.681609
2.075877 0.894572
1.946153 1.610715
1.798574 1.227778
1.910223 1.665444
2.502563 1.376149
1.986353 1.729882
2.329241 1.606836
2.582822 2.330838
2.340911 1.714870
2.144961 1.864244
2.181741 1.283722
1.884540 1.148107
1.918638 0.953898
2.286349 1.739591
2.272862 1.490234
1.918623 1.853175
1.765633 2.175695
1.877410 1.274503
1.797506 1.514968
1.755186 1.340178
2.945896 2.825652
3.252869 3.412909
2.788773 2.471109
1.789281 0.816494
1.673190 1.269561
1.862293 1.871553
4.568244 4.042983
3.679848 2.424923
6.015831 5.433438
3.063641 2.422701
3.799923 2.893369
3.540118 2.965440
2.420062 1.042143
1.906662 0.813114
3.251717 2.645820
3.525685 3.404383
3.461427 2.584670
2.352133 1.223120
2.192906 1.153895
2.402465 1.732904
2.416079 1.971073
2.491521 1.608079
1.982497 2.106024
2.351328 1.842473
3.072625 2.795112
2.167446 1.602870
2.384680 1.369847
2.676173 0.872197
4.569262 2.377875
2.383153 0.999159
3.224368 2.677669
6.725984 5.463231
2.855335 3.105484
2.379168 1.691881
2.001622 1.708662
2.981643 2.729785
4.211098 1.962175
3.442611 2.912416
7.819764 7.094877
6.222519 4.143632
1.762471 0.977007
3.118166 1.912852
1.919501 1.202456
1.779236 0.978830
2.707433 1.685531
3.205340 2.779922
2.446553 2.092676
2.945068 2.546624
4.843970 4.406049
2.971321 2.747790
2.540745 1.856631
2.568058 1.911546
2.383727 1.106473
2.034373 1.360718
3.682709 1.615697
3.024127 2.111861
2.874780 2.303259
1.976669 1.630065
2.160373 1.523593
2.479479 1.430918
2.342603 1.776472
2.425311 1.679636
2.466402 1.743580
2.380399 1.993552
1.859345 1.098981
1.915289 1.382697
1.872876 0.995043
1.764628 1.107985
2.085755 1.044789
2.821856 2.222729
1.691014 1.024877
2.329339 2.033657
2.418258 1.646150
4.759266 1.147423
2.635244 1.045698
3.223103 1.785509
3.961027 2.990816
2.292621 1.509824
2.321637 1.496717
2.966767 1.756030
2.452595 1.882271
3.282797 2.524739
5.390193 3.048048
5.662606 3.468747
2.894826 1.186330
3.907582 2.712428
2.944774 1.684742
2.702282 1.287513
2.901712 1.583174
2.261037 1.059404
2.560954 1.087462
3.334214 1.625329
3.834478 2.970041
3.568190 1.986819
3.306918 2.567803
3.064280 1.915587
2.512531 1.043720
3.273681 1.593668
2.929572 1.802395
2.585473 1.557806
2.292721 1.885172
3.267043 1.829654
2.707129 1.374498
3.084061 1.885700
3.092582 3.674909
2.278839 1.796373
2.696665 1.771806
1.805831 2.158855
2.268461 1.571225
2.142973 1.721614
1.708545 1.326530
1.829113 1.439728
2.301465 1.562055
1.980576 1.283839
2.265113 0.801014
1.697447 1.133736
2.226029 0.979291
3.300228 1.954336
3.490130 2.335642
2.730281 1.762692
2.706493 1.995857
2.384163 1.785700
1.890381 1.896778
3.351297 2.105141
2.136364 2.371024
2.783664 1.752076
2.492034 1.220290
2.614773 2.069373
2.206360 1.416295
2.246110 1.952182
2.457124 0.850605
2.327974 1.965901
2.655526 1.854443
3.735669 2.321119
3.940985 3.772750
2.831794 1.439847
2.596391 1.948404
2.417436 1.646856
2.463455 1.372609
2.630093 1.629827
3.161303 1.579377
2.671773 2.044179
2.845629 1.737495
2.094215 1.136444
2.370979 1.595145
2.108909 1.580754
1.982912 1.101429
2.362732 1.790306
2.086427 1.355157
2.876790 1.865239
2.313532 1.419267
1.939831 1.528032
2.097791 1.013972
2.074013 1.297566
2.292939 1.088068
2.428723 1.243969
1.719039 0.562681
2.379690 1.876634
1.920997 1.224608
2.139744 1.847417
2.370120 1.867086
2.477669 1.830624
2.585620 2.723908
2.073314 1.511067
1.870128 1.781340
2.752575 2.040249
8.948092 4.183166
2.718746 1.756816
2.400705 2.301484
4.184249 2.006660
2.218078 1.252512
2.410136 1.772368
2.266800 1.752982
1.884627 1.525439
2.556534 1.724034
2.054891 1.684536
5.199209 2.346861
2.510417 2.110939
4.497659 2.167968
2.378377 1.834102
2.124612 1.319051
1.907753 1.252123
1.798295 1.202563
2.187815 1.658611
1.837314 1.383753
1.758760 1.103946
2.899157 1.832807
2.474160 1.434966
2.269068 1.982858
2.863469 3.012054
2.028455 1.437402
1.941618 1.269392
1.835370 1.205813
1.849116 1.056828
1.693920 1.186215
1.736323 1.401510
1.688653 1.068854
2.889569 1.654794
2.608396 1.798240
2.292897 1.763409
2.268028 2.593367
1.890701 1.159097
1.964726 1.567404
1.879336 1.479645
1.757802 1.248692
1.916733 1.798262
2.088407 1.388621
1.966783 1.367878
2.030976 1.357629
2.003864 1.555710
2.133510 1.388972
1.940919 1.751491
2.064532 1.943946
2.389679 1.486556
2.265144 1.628024
1.852996 1.771337
2.190808 1.169261
2.280545 1.521573
2.092047 0.502870
2.231148 2.140993
2.135057 1.727896
1.820309 1.612890
2.996334 1.556872
2.821297 1.086867
2.847556 1.662882
2.320756 1.451336
1.902967 1.188980
1.779501 1.076005
2.685509 1.748889
2.169906 1.704389
1.962598 1.460735
2.551095 2.221140
2.253015 1.471332
1.919466 1.544347
1.736429 0.822901
1.678458 0.945131
1.742537 1.049800
1.781429 2.008898
2.749930 1.500544
3.822012 2.114179
2.375700 1.807002
1.745335 1.656354
1.706988 1.127643
1.782908 1.207753
1.719742 1.481059
1.630152 1.532891
1.662946 1.296098
1.781005 1.069665
1.892272 1.641459
1.867833 1.425786
1.756060 0.956158
1.786956 0.948680
1.806803 1.157848
2.115019 1.059936
1.844680 1.041128
3.641029 3.154097
2.365578 1.791383
1.788729 1.389260
1.752038 1.218124
1.929192 1.143833
1.855368 0.714251
1.982150 1.215708
2.208630 1.339221
2.363368 2.319832
2.081074 1.708513
2.302013 1.449847
2.408433 1.678052
2.012884 1.108067
1.876449 0.861919
1.746811 1.442005
1.821176 0.952967
1.794597 1.480808
2.041412 2.232940
1.883978 1.077347
2.541829 1.336205
2.957132 2.251040
2.173533 1.710822
1.830304 1.338472
1.827456 1.600346
1.758079 1.354312
1.679482 1.577892
1.711432 1.344668
1.899488 1.171428
4.029075 1.755695
2.445882 2.218055
2.372449 2.432317
1.786921 1.732047
2.048199 1.498913
1.890573 1.851280
1.669258 1.539091
1.695800 1.596094
1.948245 1.971777
2.210162 2.386413
2.874294 2.227628
1.634101 1.410224
1.656776 1.180529
1.572329 0.768522
1.615303 1.122706
1.718133 0.732530
1.882120 0.965222
2.099142 1.788641
1.879282 1.489742
1.785520 1.445351
2.023564 1.130260
1.565377 1.052123
1.607374 1.051723
1.675600 1.536602
2.085445 2.042929
2.455925 1.454856
3.379689 1.394826
3.447439 2.666041
2.270923 1.915772
2.242348 2.279937
1.710183 0.817298
1.757518 1.074800
1.728652 1.505258
1.941632 1.789414
1.879417 1.639258
2.102505 1.045012
4.150143 2.180786
2.735086 2.007533
1.904506 1.209103
1.695783 1.271389
1.686469 1.228666
1.823393 1.203620
1.768128 1.912640
3.011707 1.481670
2.236520 1.947846
2.510489 1.539677
1.559516 1.276567
1.572412 1.359513
1.783754 2.000165
1.531274 1.043619
1.731791 1.735752
1.802931 1.181338
1.963436 1.868280
1.574075 1.170987
1.742036 1.776147
1.646674 0.893812
1.849187 0.857997
1.825804 1.092543
1.977911 0.604492
2.473880 2.121423
2.049433 2.506151
1.779773 1.405258
1.922355 1.603670
1.710742 1.706948
1.576498 1.348875
1.617852 1.052601
1.629999 0.889687
1.714988 1.095554
1.726823 0.910184
2.289541 1.516859
2.321286 1.930235
2.842712 2.204101
1.858676 1.174462
1.936329 1.348074
1.757724 1.180978
1.886909 0.856128
1.993315 0.979395
1.854653 0.787975
2.006870 0.959445
2.030573 1.137574
1.905701 1.333072
1.906144 1.544359
1.858648 1.940457
1.688027 1.299288
1.876795 0.809742
2.091476 1.511023
2.021435 1.135207
2.011457 2.294676
2.364321 1.532638
2.636297 1.552721
2.436915 1.024905
2.076809 1.406716
1.837755 2.237780
1.826271 1.762861
1.819055 0.836248
1.751028 1.185554
1.581623 0.914758
1.669696 1.298235
1.662961 0.867717
1.754154 1.245317
1.796258 0.651827
1.992728 1.151082
2.611852 1.467918
1.971830 1.588253
2.059444 1.279594
1.722241 0.749441
1.631895 0.868811
1.527711 0.529439
1.596531 1.104003
1.445411 1.248671
1.719200 0.940513
1.786737 1.219494
2.067875 1.337635
2.339741 1.528454
2.786774 1.605071
1.798165 1.124033
1.688227 0.726045
2.110432 1.398854
1.824526 1.063417
2.024650 0.817177
2.284410 1.236218
2.182672 0.720434
1.901775 0.858449
1.816037 1.415975
1.816581 1.698560
1.826161 0.589452
1.985509 0.797823
1.707567 1.417372
2.413133 3.044129
1.884004 1.221601
2.024337 0.972463
1.855921 1.078648
1.886574 0.878797
1.614699 1.417490
2.009033 1.403667
1.832495 1.286568
2.418677 1.324027
2.173896 1.663823
1.679668 1.134240
1.922874 0.563077
1.746940 0.838106
1.665626 1.015304
1.794531 1.312752
1.600887 0.911249
1.533745 1.401488
1.507519 1.153475
1.508357 1.407688
1.624609 1.127338
2.298950 0.791747
3.296927 1.035665
2.662978 1.902543
2.007087 1.249603
1.851887 1.173216
1.910032 1.636669
2.266351 1.450462
3.623378 1.299973
2.379924 1.420979
2.810496 1.721484
1.815692 0.962619
2.314313 0.748657
2.173778 0.563690
4.086613 2.322592
8.037266 4.439300
2.926509 1.299782
1.807009 0.501972
1.572399 0.641928
1.687398 0.877215
1.685916 1.111106
2.645683 1.750842
1.847704 1.047294
2.176251 1.166577
2.117105 0.814946
1.691564 1.397140
1.664548 0.686248
1.578528 1.255513
1.853378 2.041821
1.960498 1.428054
1.772570 1.183278
1.587839 0.829223
1.765186 0.976082
2.064073 1.502782
1.904055 0.961848
2.095458 1.621477
1.988249 1.496780
1.977319 1.246002
2.048270 1.291314
1.925943 1.203764
2.485550 2.157655
2.441194 1.490787
3.001648 2.084889
2.049166 1.099459
1.952465 2.067599
1.913772 1.408975
3.874968 2.800270
2.809338 2.758353
8.446723 6.015061
2.951365 2.454583
2.052419 1.653420
3.520784 3.317309
2.902344 3.445219
2.696302 1.716439
2.043929 1.035907
2.444235 1.330821
2.740005 1.318220
1.810790 1.989614
2.039807 0.734944
5.902601 4.667864
2.876738 2.232329
5.219868 4.801608
2.717457 2.245465
2.919677 1.717181
2.046766 2.260945
2.515952 3.504076
1.521914 1.362010
1.776380 1.614917
2.098736 1.516888
2.186941 1.413356
2.216394 1.249446
2.802861 2.378469
3.046615 3.363010
2.848589 2.435074
1.545000 2.191141
1.620279 2.044494
2.353551 1.768033
3.257227 1.979662
2.045140 1.164117
2.517415 1.288220
4.518428 4.026723
5.560953 5.258106
2.092927 1.797525
2.229025 1.679681
2.547166 2.390960
1.937438 1.344312
2.199265 1.259592
2.239362 1.949287
2.082429 1.636601
2.779947 3.687160
1.617744 1.391474
2.576493 3.213992
2.837726 2.390371
3.579385 3.515274
2.745161 1.573083
2.071526 0.894453
1.961030 1.038526
2.383143 1.789147
2.215583 1.028731
2.371812 0.947051
1.985016 1.625885
2.096535 1.185908
2.796309 2.023374
9.127591 8.007199
1.979245 1.538209
2.248448 1.737616
2.474826 2.379646
2.586402 2.223940
1.995320 2.010556
3.525804 3.380297
1.843240 1.838738
3.648030 3.045106
2.755468 2.957262
3.036595 1.602621
2.295618 1.429578
2.432257 2.195121
1.505381 1.906868
1.825865 1.991585
1.883682 1.773239
1.741103 1.473348
2.980389 3.081254
2.431464 2.591085
1.987784 1.318887
2.282810 1.833473
3.522965 3.723029
2.153956 1.410818
2.083122 0.956742
1.982564 1.219044
2.298560 1.450730
1.969999 0.723046
2.294581 1.609174
2.256499 2.090258
2.719649 2.214386
1.866734 1.416777
2.247458 1.496612
2.283516 2.192192
2.343958 1.395951
1.828268 1.163766
2.097015 1.200010
3.035719 1.954097
2.011572 1.406002
2.348767 1.899745
1.829172 1.321616
1.947685 1.216043
4.390424 4.634288
2.837919 2.224249
1.797801 0.756247
1.824324 1.290620
1.874246 1.664671
1.754660 1.207451
1.840951 0.987371
2.153909 1.299739
2.329320 1.807804
2.471098 2.303324
2.813793 2.946755
2.274728 2.131049
1.815705 1.434664
1.691846 1.017369
1.875422 1.389505
2.158638 1.637803
2.007449 2.521360
2.237768 2.188110
2.286075 2.537202
1.919466 1.481430
2.103451 2.087161
2.178933 1.286937
1.626834 1.324116
1.860653 1.419749
2.070419 1.167871
2.408836 1.056364
1.858115 1.243526
1.892918 1.196847
2.049907 1.145406
2.487091 1.586100
2.907953 2.747792
3.693732 3.620587
4.658990 5.295420
2.290056 1.852656
1.794810 1.477256
2.204619 0.933592
2.013850 1.816970
1.847799 1.179944
2.190281 1.521815
2.215708 1.642555
1.767354 0.899400
2.215351 1.258352
3.449416 2.767713
3.866012 0.945719
2.480539 1.058388
2.540618 1.714250
2.868662 2.182812
1.860448 0.786236
1.903419 1.050472
1.986418 1.544877
2.157171 1.539746
2.748729 2.316671
2.099735 1.306774
1.600212 1.366275
2.160933 1.792702
2.048687 1.842432
1.845026 0.987962
2.080535 1.017182
2.385751 1.683721
2.138330 2.130075
2.218029 1.969184
2.197354 3.450222
1.750433 1.771930
1.772261 1.611718
1.678392 1.317755
1.948089 1.185703
1.781422 1.822010
1.966577 2.252075
2.840014 3.277419
1.834696 1.312877
2.043513 1.085746
2.405084 1.402950
2.770580 1.860030
2.394389 1.757913
3.648730 5.604183
4.433630 4.734939
2.179081 1.380679
2.093017 1.700199
2.397237 2.037486
2.399472 2.176866
2.102703 1.110106
2.619835 1.395010
4.312385 1.479491
4.873498 1.789526
2.855776 2.152630
2.073723 1.154691
3.287361 2.045017
4.104850 3.318878
2.356706 1.144355
2.902006 2.088423
4.032334 2.933068
3.687277 2.009117
2.310162 1.398067
1.996630 1.636984
2.111491 1.525038
2.230999 1.236812
2.614147 1.642719
1.858252 1.203838
2.763627 2.037193
2.268438 1.639518
1.973788 0.758203
2.064977 0.904747
2.176818 1.383963
2.271026 4.683496
1.972708 1.394955
1.656213 1.190741
1.835094 1.857514
2.149687 1.918689
2.035713 0.967258
2.556157 3.125329
2.002902 1.381231
2.028083 1.948198
1.937032 1.746715
1.815197 1.252768
2.086238 2.011530
2.123215 1.768373
2.313710 0.777746
2.103294 1.471198
2.211366 1.553032
2.941518 2.445964
4.286098 4.212965
2.892620 2.992092
2.385493 2.290046
2.029762 1.224300
2.090208 1.020983
2.402854 1.273588
2.294264 1.598905
5.581129 4.462156
5.115177 3.124286
2.106706 2.061299
3.004814 4.710856
2.122033 1.344630
1.997700 1.363442
2.351143 1.719415
3.244611 3.464866
3.496927 2.948268
3.392821 3.174003
4.444008 3.585924
3.856587 2.966639
2.839611 2.375438
1.982960 1.408212
2.863820 2.297054
4.309206 3.909948
2.322800 1.858632
2.512854 1.713241
3.210249 2.603442
3.454123 2.784535
2.314097 1.874848
1.828368 1.631574
2.077951 1.298397
2.328585 1.495478
2.102985 1.523745
2.048698 1.639363
1.834951 2.172704
2.594724 2.298296
1.643070 1.314646
2.344188 1.925366
3.351876 1.910899
2.214359 2.061680
1.894261 1.565011
2.088349 1.733537
2.433910 1.807549
2.406410 1.820480
2.309520 1.964366
1.999859 1.855853
3.295902 3.270296
3.683257 4.948215
2.012913 1.260736
2.824694 3.374708
4.394172 3.749796
3.141998 2.354259
2.988185 2.291540
2.119579 1.395336
4.559958 2.201977
4.173943 2.323250
2.919484 4.056793
2.632261 2.642482
2.215797 1.706655
2.590638 2.577890
7.995712 9.555267
6.685833 6.944832
4.223900 2.735647
2.862387 2.339472
2.906503 2.587846
3.813334 4.051203
2.738296 2.885408
2.924898 3.241342
3.267175 3.758846
2.962611 2.889638
3.019140 1.609471
2.395619 1.534129
1.632686 0.864976
1.986354 1.273441
1.676611 1.060354
2.054687 2.691071
2.664771 3.946227
2.941973 2.860072
2.125190 1.677210
2.689743 1.358448
2.768035 2.243866
2.864575 2.171817
2.560263 1.112738
2.869251 1.750692
2.362631 1.731888
2.056642 1.083533
2.682556 2.132028
2.927847 1.415768
3.353399 3.600204
2.729082 2.128960
5.125351 5.209124
2.183625 1.650730
3.156628 3.032961
3.611182 2.036009
2.077244 2.639064
2.027429 1.730165
2.692486 1.835473
4.748530 5.224101
6.474302 7.581972
9.354162 11.056620
3.333886 2.476022
5.749440 3.466427
5.526302 4.549700
3.340078 2.919500
2.293726 1.216868
2.496505 2.071504
1.826105 1.510384
2.189917 1.671959
2.246375 2.060090
5.063776 5.056212
2.873383 2.313100
2.597721 2.978058
2.216795 1.365202
1.801054 1.508354
2.014968 1.869652
1.797674 1.327622
2.023391 1.283069
2.436685 2.000020
2.723401 2.379380
2.584928 2.201277
2.037086 0.894737
2.027682 1.160067
2.022870 2.053694
2.112709 1.727129
1.995650 0.864618
2.214573 1.785877
4.190470 2.600267
2.488525 1.321999
3.638253 1.430294
2.833293 1.545910
2.014717 2.116091
1.945268 0.823390
2.351484 1.280739
2.500284 2.184254
2.508885 1.525259
2.962158 2.843378
2.847608 1.857251
4.449791 2.516864
2.776048 2.784979
3.764984 4.306905
3.618640 3.657735
2.972158 2.604764
2.452106 1.673568
2.583924 1.549469
2.521340 1.902282
2.154143 0.898512
2.205840 1.720787
2.502425 1.510902
2.511890 1.896121
3.192815 2.135649
2.379715 1.200076
2.335896 1.650991
1.937090 1.041747
1.973972 1.090555
2.030917 1.495418
2.453296 2.421323
1.891200 1.101301
1.739557 1.087906
2.610808 1.361915
2.302020 1.472307
2.187331 1.553851
2.565670 1.157673
3.195463 3.084426
3.100705 3.388732
1.849533 1.086638
2.283500 1.987255
1.974533 1.124141
2.090479 1.359587
2.343742 1.662708
3.049758 1.604508
4.899196 2.970566
2.557799 1.193568
3.135974 1.252760
6.311409 2.553553
1.930096 1.331877
1.896692 1.188234
2.158667 1.485933
2.148239 1.350568
1.809973 1.442022
1.978324 1.415444
2.938186 1.739552
1.793368 1.025193
2.157384 0.910792
1.844974 0.469431
2.439081 1.984697
2.367820 1.679012
2.507273 2.628761
2.107923 1.782085
2.545866 2.315755
2.103947 2.323874
2.356537 1.852827
1.973714 0.737282
1.886578 1.423063
1.976234 1.430106
2.170716 1.421848
1.931247 0.625739
2.107750 1.326855
2.030329 1.016256
2.257639 0.964233
2.113034 1.135282
1.993642 0.646201
1.993985 0.698163
1.895933 1.172562
2.017183 2.179823
2.116410 1.804520
2.479688 1.157233
2.007728 1.135904
2.187462 0.857043
2.207781 0.709910
2.243774 1.772226
2.128652 1.197526
1.676096 0.880176
2.061565 1.987884
2.509563 2.035285
2.312115 1.809937
2.055778 1.009133
2.318533 1.094673
1.759569 0.901973
1.791181 0.929759
2.243876 1.685631
1.833869 0.971024
1.836174 1.686079
1.860040 1.529310
1.757195 1.041614
1.918866 0.979418
1.679696 1.108817
2.141364 1.147442
1.908420 1.406742
1.932519 1.399196
1.969228 1.576128
2.041934 1.334985
2.077255 1.531354
2.102860 2.203623
1.941759 1.410266
1.978523 2.154492
2.350074 1.613513
1.862756 1.229216
1.799571 0.992968
1.722260 1.158761
1.732772 1.103584
1.799020 1.265457
2.161968 0.879701
2.103047 1.848159
2.043737 0.787779
1.971239 0.661123
1.833770 1.746877
1.741344 1.014697
2.088658 0.979383
2.339057 1.739027
1.976076 1.109764
2.464319 1.382875
2.448327 2.032024
2.238721 0.877431
2.239848 1.660324
1.860987 1.195826
1.695003 1.145957
1.949516 0.990241
1.815327 1.100108
1.917410 1.939571
1.966371 1.495954
1.593307 1.550318
1.775907 1.699187
1.781187 1.492544
1.986463 1.251032
2.496335 2.378593
2.396228 1.440135
2.043880 1.586591
1.835159 1.344136
1.898163 1.437244
1.997029 1.489115
1.856886 1.831421
2.104673 2.151139
2.018098 1.172173
2.267852 1.625632
2.701321 2.784032
1.831646 1.777786
1.713890 0.964434
2.362040 2.629606
1.778003 1.199238
2.277381 3.051471
2.747848 3.482634
2.796637 3.098181
2.021005 1.527280
2.092081 1.486143
1.808312 0.982187
1.747948 1.126505
1.966470 1.253095
1.714015 1.135658
2.143056 1.509789
1.790328 0.968826
2.511608 1.909590
3.096190 3.339104
2.457488 1.454932
2.757487 1.296759
2.256893 2.403952
2.191129 2.346035
2.018369 1.666041
2.115064 2.053972
1.737356 1.133243
3.134465 2.143162
1.887496 1.215586
1.742960 1.604802
1.615617 1.464488
1.762533 1.662855
1.863351 1.983356
1.896682 1.584589
2.316072 2.447993
2.627098 2.274630
1.829853 1.295895
1.840490 1.622520
1.971050 1.705689
1.805062 1.346105
1.714631 1.437457
1.727276 1.182299
1.979591 2.020861
1.745722 1.120002
1.972549 1.251260
2.151872 1.226582
2.440782 1.431923
2.180092 2.285738
1.785098 1.652118
1.987493 1.021238
1.629741 1.411466
1.677297 1.038869
1.769213 1.109442
2.088054 2.191799
2.664771 2.396886
2.789249 2.476293
2.091474 1.422216
2.291287 1.708041
2.790249 2.225668
1.759719 1.304974
2.054190 1.471020
2.321340 1.555345
1.785224 1.311977
2.406828 2.738405
2.080656 1.616046
2.125104 0.941812
2.890748 1.553544
1.989633 1.286969
1.983742 0.985561
1.837034 1.479975
1.788820 1.644859
1.852473 1.274515
1.815269 1.498012
1.756413 1.724031
1.763720 1.408526
1.640241 1.694493
1.588732 1.596186
1.700919 1.270837
1.862368 1.148911
1.948601 1.644570
1.650754 1.656597
1.703088 1.423446
1.875459 1.245220
1.785586 0.918679
1.839113 1.192407
2.131224 1.801742
1.925945 1.337911
1.629950 1.450904
1.986520 1.447097
1.956258 1.868424
2.007950 1.937413
1.939437 1.214909
1.803292 1.080543
1.741015 1.028742
2.137204 1.699972
2.123761 1.232792
2.140022 1.504426
2.061214 1.240628
2.681954 2.140305
3.068547 2.321212
2.369581 2.165724
2.234545 1.301805
2.307070 1.338790
2.294822 1.704019
2.734328 1.780506
2.759926 1.703955
2.930724 1.748508
1.782021 1.605269
2.005812 1.466945
1.831250 1.812614
1.747013 1.672136
1.683386 1.460948
1.760407 1.421547
1.611332 1.091250
1.747154 1.316803
1.573966 1.325345
1.546425 0.994274
1.690533 1.408224
2.356263 1.701259
2.088491 1.872723
1.934494 0.914666
1.818422 1.406306
1.771063 1.489178
1.502417 1.332837
1.477994 1.271601
1.674895 1.257568
1.778329 1.518602
1.751925 1.094583
1.574978 1.089604
1.587268 1.273429
1.774560 0.951704
1.425823 0.842288
1.574768 1.318172
1.673270 1.016175
1.799082 1.826823
2.005460 1.207157
1.960383 1.780233
2.412150 1.632988
1.846183 1.863809
1.932863 1.867885
1.779493 1.505825
2.381181 1.760600
1.775341 0.850186
1.788168 0.920274
1.498205 1.517598
2.412904 2.462149
2.226871 2.462867
2.475800 2.444006
1.769591 1.332907
1.707875 1.024770
3.639201 3.208786
2.290763 1.331303
2.427265 2.323400
1.590075 1.386645
1.559894 1.268319
1.512474 0.724761
1.569303 0.875688
1.534023 0.568918
1.534880 1.071139
2.097026 1.361413
1.664637 0.995507
1.974413 1.070670
2.355655 1.899317
1.653809 1.251855
1.570080 1.098658
1.584613 1.041136
1.478134 1.188240
1.501937 0.796690
1.499893 0.738474
1.817597 0.834748
1.903764 0.537457
1.799677 0.992666
1.729970 1.202501
1.532117 0.966495
1.557952 0.918420
1.617171 1.313794
1.461097 0.691465
1.472002 1.038345
1.334449 1.278077
1.733037 0.905797
1.882281 1.626360
1.593414 1.044841
1.689964 1.351685
1.609378 1.327044
1.997596 1.787085
1.495542 1.354987
1.499848 1.236297
1.714805 1.775423
1.632618 1.279049
1.446340 1.072820
1.829494 1.582388
1.786237 1.928822
2.399323 2.513796
3.035247 2.033814
2.817107 1.470455
3.573945 1.910032
1.685736 1.277606
1.550439 1.220155
1.566560 1.118490
1.752250 2.094309
1.820676 1.535362
1.818475 1.813321
2.365600 1.199213
1.827754 1.736125
2.587034 1.979508
1.863339 0.935655
1.702412 1.357542
1.668772 1.320841
1.924449 1.602124
1.476328 1.116089
1.376036 0.896401
1.724161 1.816841
1.498612 1.488675
1.512024 0.996489
1.730927 0.992568
1.572489 0.906803
1.537521 0.888867
1.656421 0.754779
2.007029 2.039718
1.586399 1.231784
1.532429 1.201212
1.602172 1.394599
1.387481 1.844985
1.429178 1.701607
1.560271 1.407228
1.482540 0.716957
1.559745 1.032615
1.546261 0.811456
1.314747 0.876983
1.348835 1.614001
1.355430 1.149278
1.353009 1.263743
1.662816 1.032084
1.715647 1.080327
1.672640 0.889155
1.736948 0.886429
1.777740 1.385752
2.055303 1.066427
2.384994 2.086815
1.854086 1.613545
2.510594 1.823254
2.805695 1.780025
1.736257 1.226001
1.820786 1.060545
1.607500 1.044488
1.641267 1.630779
2.108058 2.160180
2.134146 1.397332
1.702310 1.847818
1.755031 1.226276
1.816144 1.383297
1.872124 1.471997
1.733341 1.848026
1.819095 1.487002
1.823034 1.594218
1.602891 1.657851
1.811616 1.500553
1.578103 1.263764
1.998206 1.776601
1.536226 1.384551
1.887405 1.981075
1.513197 1.141908
1.574651 1.564190
1.646762 1.426379
1.734580 1.520476
1.686805 1.564695
1.915985 1.645396
1.482454 1.315192
1.668328 1.243299
1.531039 1.877339
1.391641 1.037887
1.462392 1.416370
1.614748 0.778183
1.620968 0.791913
1.767676 0.860573
2.065557 1.086111
1.819271 1.539302
1.672307 1.156852
2.432355 2.101955
2.227056 1.979951
2.561862 1.495709
1.933966 1.038672
1.782937 0.878598
2.135158 2.279372
1.588025 1.675226
1.624801 1.016974
1.901999 1.620500
1.983245 1.736877
2.373993 2.168459
2.238842 2.355312
2.015397 1.693901
1.932386 1.806485
1.677634 1.451361
2.614588 1.608533
1.718951 1.364675
1.677818 1.009329
1.891084 1.561807
2.021051 1.890926
1.682575 1.390955
1.752980 2.052052
1.914680 2.088127
1.769000 0.922682
1.824386 1.178296
2.441563 1.578957
1.706846 1.072644
2.347061 1.943567
1.949411 2.614273
1.696425 1.893489
1.884670 2.038711
1.691013 2.096027
1.711207 1.403749
2.322794 2.397746
2.099351 1.991814
1.821952 1.373563
1.963822 2.939411
1.731024 2.951856
2.175511 2.446768
2.050678 2.731708
1.909412 1.460293
1.827206 1.201764
2.800671 2.506735
2.149813 1.507995
2.074015 1.334356
2.931963 1.307327
2.705287 2.476081
2.203532 1.879066
1.839182 0.985619
1.575107 0.969713
1.833041 1.086432
2.250460 2.043841
2.280956 1.198497
2.208678 1.823474
2.123202 1.782360
2.805773 2.383952
2.231408 1.156817
2.191520 1.029282
1.694727 1.628260
2.277729 2.500437
1.695527 1.226810
2.010471 1.229272
1.915575 1.201004
1.963488 1.101456
2.249294 1.088714
2.202576 1.108840
2.463768 2.320603
2.421206 2.365096
1.846960 1.552957
2.339749 2.180277
1.611034 1.849245
1.520165 0.808564
1.652661 1.421977
1.848204 2.061994
1.862641 1.378969
2.323688 1.071758
2.603733 1.092706
1.851077 2.319080
2.156566 1.378718
4.126169 3.473274
1.773822 1.964330
1.599454 2.020976
1.864828 1.722885
1.562768 2.069116
2.012547 1.013281
2.187716 1.509093
2.336133 2.593396
1.362565 0.944066
2.154688 1.463511
1.743543 1.259715
1.475669 1.003654
1.655048 1.503404
1.541700 1.101530
1.975568 1.269948
2.222907 1.591129
3.918624 2.791764
4.797527 3.536593
3.719244 2.867520
2.676118 2.849248
1.650496 1.600015
1.601649 0.814625
1.883161 1.462498
1.854307 1.052155
1.741277 1.348553
1.771617 0.516154
2.017570 1.358267
2.393691 2.241585
2.289236 1.402873
2.150932 1.114839
2.178578 1.408408
1.662339 1.046080
2.061972 1.614790
1.964417 1.663842
2.118962 2.194553
1.889050 1.558231
2.212416 1.929211
2.155624 1.340513
2.320606 1.399634
2.466033 1.865229
1.941244 0.747862
2.746609 2.365037
2.011740 1.719854
2.297533 2.233861
2.352413 1.561935
2.711188 1.943864
3.715099 2.976150
2.263708 1.554214
3.146616 2.887980
2.288744 2.062320
2.340372 1.051531
2.674273 2.063643
2.450689 1.978277
2.643156 2.639942
2.822398 2.554932
4.660814 2.975245
4.681806 3.312691
2.348643 1.337056
2.021492 1.448635
1.674061 1.037247
2.259402 1.500760
1.783076 1.066579
2.330098 1.655120
3.451398 1.817630
3.955047 2.893737
2.797013 1.948311
1.695962 1.077052
1.542267 1.621110
1.894940 1.168743
2.376046 1.014764
2.055234 1.573972
2.194490 1.400853
2.479788 1.122113
2.213821 1.687177
2.142779 1.380787
1.522151 1.490040
1.641622 1.095994
2.005740 1.603987
1.939595 1.522750
1.898102 1.479528
2.327098 1.621244
1.866435 1.180185
2.650942 1.413986
2.296469 2.010907
2.162663 2.117866
2.119710 2.391855
2.889193 1.870459
1.783727 1.639922
1.897485 1.520763
3.989572 2.459361
2.656968 1.639999
3.154713 1.947481
2.489738 1.938098
1.723971 1.503042
1.663398 1.198992
1.893738 1.854746
1.752233 1.222737
2.593432 1.939580
2.492242 2.456776
2.951325 2.467654
1.685479 1.210437
1.545154 1.531686
1.739366 1.166625
1.855576 1.010926
2.093274 1.357821
2.426585 1.736521
1.506735 1.434600
1.747657 1.419056
1.714043 1.669939
1.770110 1.894267
1.979202 1.237228
1.942913 1.040334
2.115307 1.694078
2.389859 1.460772
2.877701 2.191419
2.655662 3.023826
1.485985 1.188242
1.589890 1.207301
1.926970 1.684700
2.027332 1.897842
1.885183 1.621517
2.410477 1.312468
2.341917 1.408128
1.832104 1.295472
2.023992 1.503498
2.085285 1.325645
1.809653 1.135884
1.783704 2.624244
1.787896 1.409263
2.732331 1.397045
6.046420 5.104571
2.273532 2.045837
2.461579 1.935917
3.006470 2.344662
2.329619 1.395885
1.948469 1.235740
2.072890 1.936968
1.871994 1.091758
2.045742 1.970267
2.844209 3.064369
2.750088 1.712179
2.957187 1.828122
1.917286 1.479282
1.722104 1.721274
1.817242 1.732033
1.549001 1.610428
1.653701 0.864026
1.613167 1.266130
1.745259 1.926147
1.980613 2.642550
2.168842 1.752916
2.322109 2.401353
1.582463 0.892403
1.988870 2.348679
1.727871 1.302949
1.986842 2.376497
2.122226 1.741768
2.346276 2.120644
2.161241 2.214405
1.824462 2.719017
1.827596 1.442118
1.870316 1.684804
2.220194 1.478915
1.828598 1.242232
1.851412 0.707947
2.169013 1.583557
2.337732 1.561009
2.291133 1.346648
3.383618 1.782268
2.093804 1.308171
2.209413 1.048981
2.498357 1.240146
2.753534 1.292526
3.007610 1.762205
2.020067 1.145933
2.359802 1.396368
3.208612 1.426206
2.069034 1.531735
3.160622 3.017231
6.193555 4.956279
2.168506 1.035314
4.882656 3.772170
7.486352 5.181030
3.607091 2.660297
1.747172 1.530718
1.815287 2.783134
2.338250 4.027568
2.088399 1.989756
3.431368 4.088683
2.171965 3.480639
2.192786 2.670731
2.413911 2.181240
1.762620 1.570211
2.030382 2.093680
1.924270 1.105024
2.443621 4.118936
1.916103 1.768988
1.793826 1.725171
2.374897 2.484999
2.663030 2.210786
1.865599 1.816713
2.186517 2.110634
2.314921 2.300673
3.988174 5.030649
2.200758 2.079489
2.736133 2.643854
2.563483 1.558236
3.343287 2.882021
2.300994 1.457685
2.032576 0.855887
3.759747 3.055647
2.862381 1.868982
5.157276 6.026617
2.289453 2.799515
3.091279 3.186602
3.600569 3.186738
5.540095 4.481261
4.903489 4.402799
1.836305 1.584699
2.669499 1.573193
3.144834 1.998300
4.380505 2.374634
3.759913 3.788525
2.273396 1.954872
3.768589 2.339468
1.892035 1.959009
1.703389 1.091597
2.134845 2.767051
2.240516 3.240130
2.340807 2.801886
2.839245 2.326041
2.822250 3.940240
2.399870 1.457607
1.721621 1.038983
2.205599 1.642638
2.399955 1.565152
2.205997 2.479631
3.020028 2.502127
2.558921 2.751076
2.978382 2.096863
2.933719 2.818571
2.332683 1.961834
3.314161 3.404024
1.861991 1.013226
2.856399 3.035388
1.717776 1.591944
2.286701 1.821519
1.855362 1.251502
2.493662 2.345914
6.036761 7.682190
2.605767 2.823336
2.140437 0.801455
1.871094 0.660600
1.986169 1.332407
2.191798 1.427802
2.707696 2.218176
2.437542 1.711468
2.651383 1.809355
2.147819 1.554190
2.261853 1.123460
4.669811 5.155747
2.285550 1.876176
3.377008 2.954158
1.818765 1.281047
2.042513 1.998198
1.917293 1.460798
2.594017 2.953807
2.682861 1.922819
1.660239 1.599065
1.581783 1.222044
1.710064 1.332577
2.142013 2.415481
2.095019 2.483964
2.489957 2.887971
2.433366 1.463415
2.789073 1.499913
2.382126 1.121259
2.241779 1.839292
1.646962 0.801314
2.116882 2.005046
2.212573 2.273224
1.781840 1.953063
2.539561 2.532889
2.638487 2.418828
2.395682 2.903018
1.768008 1.911918
2.261431 1.823194
2.475565 1.798873
2.266626 2.391259
2.590982 1.895016
2.176178 1.727666
1.824249 1.531116
1.991696 2.396354
1.898626 1.739933
1.927425 0.975222
2.300492 2.021536
2.511257 3.272218
1.665766 1.069833
2.555006 1.911426
2.021559 1.521927
2.129867 1.186596
1.809608 1.839743
1.796571 1.243172
1.724675 1.275181
2.309474 2.734589
2.040687 1.720055
3.391527 3.027296
2.132433 1.870587
2.091782 2.045796
1.813696 1.164246
1.685090 1.165078
2.030375 1.511166
1.703413 0.806614
1.900349 1.260662
1.933699 1.583976
2.261407 1.914130
2.269343 2.090660
2.379361 1.701725
1.882203 1.458811
1.816118 1.824454
2.078559 1.990833
1.740465 1.971063
2.753645 2.594705
2.439068 0.802456
3.601510 3.627847
2.404742 2.423763
2.145593 1.643111
2.003874 1.299613
1.978353 1.333940
2.547103 4.225180
1.990850 2.176011
2.536382 2.551055
2.832077 2.673488
2.655063 1.855811
1.915888 1.442072
2.034539 1.487571
1.988793 1.103064
2.050501 1.083256
1.935847 1.289566
2.584664 2.334222
2.072328 1.274364
1.881501 1.298840
1.639297 1.130884
1.988219 1.603754
1.783775 1.573638
2.054610 1.114378
2.037950 1.376442
2.725519 1.707126
1.886904 1.337723
1.893753 2.199082
1.961608 1.478372
2.111815 2.589746
1.808141 1.225192
1.842752 1.610064
1.710325 0.814063
1.670218 1.287477
2.069324 1.405716
1.849755 0.624404
2.497716 1.415777
3.074813 3.185147
2.579202 1.349214
2.666513 1.742643
2.253928 1.447824
1.991810 1.537782
2.115804 1.461734
3.282324 1.843204
1.857057 1.625497
1.729245 1.036591
2.023586 1.161536
1.556522 0.745007
2.093279 1.267959
2.919407 2.734664
2.238554 1.203641
1.902511 1.536587
1.778883 1.025942
1.944640 0.840009
1.954285 1.132945
2.019179 1.158957
1.838594 1.245577
1.743697 1.087203
1.809252 0.865465
1.843436 2.281056
2.085971 2.302961
2.449779 1.788054
2.444490 1.591099
2.019317 1.074728
1.811156 1.714577
1.901740 0.807275
2.921339 1.433431
1.932683 1.070883
3.443365 2.510111
1.660623 1.603701
1.865111 0.622075
3.580869 1.987550
2.688168 2.345981
2.102634 1.639166
2.103687 1.323955
1.920560 2.119499
3.220011 2.197044
1.652457 1.220971
1.888523 1.298524
1.779657 0.456310
2.285530 1.303866
1.799505 0.928052
1.903666 1.443487
2.315197 1.238949
1.652606 1.332567
1.917070 1.002635
1.770887 1.156377
1.746468 0.866447
1.728276 0.778647
1.794528 0.822876
2.718688 0.963334
1.843008 0.890861
2.085621 1.454989
1.853961 1.102158
1.968075 1.657426
1.837012 0.917451
2.035100 1.447387
1.749457 0.520148
1.900567 0.927134
3.002555 1.012932
1.798308 0.990940
1.945074 1.555453
1.924500 0.665751
1.939351 0.644017
2.175907 1.136038
2.039523 1.378842
2.195335 1.232179
1.637485 0.727128
1.697049 0.789198
1.914096 1.269012
1.853962 1.921408
1.975215 0.851799
1.738408 1.065201
2.026126 1.575829
1.912887 1.553087
1.686321 1.203877
1.904662 1.208096
2.024557 1.276110
2.646249 2.673948
2.558732 2.258882
1.947270 1.880272
2.927324 1.596582
2.508116 1.773172
1.991939 1.225586
2.319834 1.023992
2.509626 1.501354
4.829699 2.695652
3.441205 2.806789
1.872572 1.761007
2.205690 1.743237
1.745592 1.101896
2.006754 1.028309
1.878261 0.970643
2.954683 1.404293
2.928926 1.660468
2.460656 1.016295
2.311704 1.394560
2.946290 1.598461
1.799820 1.589193
2.205883 2.280944
2.010116 1.976098
1.962360 1.236845
2.275234 1.271943
2.651098 1.941358
2.859570 1.574866
2.813146 1.764066
1.902145 1.394697
1.895463 1.419641
1.806069 1.489484
2.148740 2.514384
2.113013 1.130096
2.487563 1.413077
3.523243 1.475805
4.186806 2.707498
1.914080 1.327557
1.921703 1.444275
1.706980 1.295883
1.681197 0.988820
1.835856 1.832388
2.169172 1.679624
3.265343 2.020820
2.691076 1.058859
2.250072 1.268345
2.745514 1.230649
3.522725 1.853061
2.789569 1.139084
1.752380 1.321700
2.018102 1.457462
1.838580 1.148369
2.215166 1.340225
2.082403 2.162597
2.963015 2.020262
4.400998 2.373862
2.674392 1.211127
1.903482 1.112288
2.037817 0.932920
2.416018 1.649317
2.498131 1.245833
2.404473 1.007326
2.218426 1.375459
2.938195 1.966924
2.978511 1.810490
2.424700 1.483849
2.354486 1.608767
2.212636 1.357461
2.499726 2.125979
2.210323 2.049493
2.231222 2.064097
2.237344 1.690341
2.044058 1.013875
3.207774 1.669002
2.801832 1.570624
2.025525 1.265818
3.204067 3.359966
3.550495 3.110105
3.242194 2.915962
2.436286 1.166105
1.726269 1.339075
2.933000 2.416378
2.020823 1.498749
2.501016 1.261803
2.446427 1.532684
3.709708 3.032784
3.168359 1.869078
2.950824 1.508182
2.057525 1.615746
1.857544 1.149885
2.014511 1.287011
1.880138 0.782920
2.078772 1.526651
2.027188 1.554993
1.977065 1.052101
1.976664 1.456146
3.553246 1.966025
2.174158 1.250616
3.666694 1.976470
1.872791 0.974580
2.350636 2.730664
1.927609 1.330415
1.989895 0.919940
1.971408 1.014244
1.996737 1.429624
2.439794 1.466400
3.653076 2.218708
2.319357 1.348541
2.955309 2.616938
2.588789 1.838673
3.038750 3.077653
2.005880 1.094080
2.443586 1.176293
2.236705 1.509976
3.237561 2.506268
4.032631 3.967388
3.526538 2.377955
2.614953 1.273996
3.072308 2.383779
2.204164 1.784955
3.353817 2.775359
3.068435 1.749890
2.189803 1.533561
3.021014 1.598858
2.439237 1.400575
4.375445 3.211880
4.547438 3.505013
2.180493 1.509990
2.476789 1.633811
2.550824 1.758280
2.619276 1.881903
3.722562 4.475624
2.217985 1.731258
2.510665 1.539573
2.174014 1.651997
2.755091 0.910134
3.037923 1.904360
2.475260 1.312454
1.911143 0.730683
2.546116 2.205140
2.084050 1.537337
2.690651 3.236762
1.863021 1.275108
1.981701 1.017210
2.511471 1.502917
2.130468 0.890368
2.715219 1.484387
3.176091 1.787753
1.961540 1.204145
2.199273 2.013544
2.400832 2.227435
1.883066 1.336417
1.972465 1.536372
2.042871 1.645304
2.605876 2.215925
2.617145 1.411310
2.263003 1.489807
2.046389 1.538962
1.866140 1.472432
2.427759 1.533678
2.494243 1.553145
1.941521 1.270451
2.355986 2.318022
2.516714 2.298888
3.022062 2.538807
5.924388 4.365013
3.040989 2.292592
4.462170 2.633746
2.453094 1.029220
2.623316 1.937451
2.398937 2.126579
2.458857 1.150926
2.368610 1.486262
4.020721 2.309662
2.319215 2.754251
2.993907 2.651772
2.313530 1.522439
2.794471 2.174172
2.273873 1.898307
2.301205 1.976472
2.321630 2.135747
2.030580 1.506517
1.996050 1.311827
1.896173 1.508131
2.604819 0.923029
2.064425 1.437702
1.920460 1.062123
1.864216 1.451733
1.991984 0.854355
1.970666 0.999890
2.021709 0.781611
1.783162 0.907165
2.448585 1.343588
2.981747 2.473703
2.231314 1.428999
2.248854 1.779347
2.180795 1.829551
2.878722 2.179093
3.035979 3.605384
1.861305 1.366947
2.077360 0.753630
2.452930 1.652303
2.011934 1.317907
1.645742 0.420589
2.068860 1.738411
1.987973 1.783016
2.080082 1.402882
2.085706 1.366764
4.144647 3.914668
3.436777 1.787657
1.947607 1.672125
1.716476 0.814130
1.869924 0.766732
4.776991 3.214998
1.950598 1.290055
2.990472 2.398178
2.431931 1.653071
6.123559 4.250341
2.688409 1.540200
2.186564 1.322028
1.556632 1.306953
1.746784 0.852520
1.468645 1.307613
1.821644 2.008933
2.165600 1.892259
2.096735 1.579000
1.925624 0.831446
2.153335 1.855761
1.678494 1.278720
1.841215 1.226829
1.933155 1.368547
2.551921 1.530715
2.213648 1.610945
2.739594 2.515925
1.787518 0.844333
1.966244 0.750216
2.029464 1.065785
1.752908 1.072245
1.766080 1.005327
2.110103 0.966767
2.091106 2.145587
2.144773 1.887504
1.884691 0.955589
1.784215 0.923781
2.179864 1.364082
2.343703 1.447302
1.929038 1.285097
2.011545 1.679825
2.346022 2.274447
3.850107 4.527879
2.085459 1.197117
1.982852 1.986541
1.851689 1.733735
1.875913 1.538580
1.764283 0.891553
3.134428 2.149461
2.986489 4.067535
2.115961 1.371144
2.211044 1.686526
2.183882 1.766020
2.092577 1.653950
1.985992 1.646906
2.311317 0.835262
3.802649 1.368316
2.186262 2.208065
1.494920 1.950646
2.224061 2.050310
1.671058 1.253868
1.709656 1.734750
1.466954 0.742771
2.047921 0.761779
1.563706 0.877802
2.689208 2.129740
2.410279 2.181251
1.546268 1.101327
1.706234 1.225433
1.809633 1.166958
1.741584 1.673871
3.822856 2.673066
2.191891 2.092826
1.891415 2.430596
2.024029 2.479799
1.750980 0.862091
1.760084 1.315721
1.567695 1.783531
1.630032 1.961514
2.339760 1.470184
2.061394 1.352248
1.834431 1.812328
1.837428 1.601539
1.982557 2.093969
1.683965 1.017416
1.726139 1.106130
1.671658 1.203188
1.962001 1.479123
2.158452 2.229649
1.946616 1.386968
1.919698 1.260777
1.963448 0.674834
2.122699 0.976971
2.241117 1.065478
1.843137 1.629694
2.812904 1.190734
2.600757 1.325923
3.401267 1.733852
1.793164 1.845371
1.841012 0.969736
1.755686 1.010004
1.448159 0.711453
1.770691 1.372032
1.407349 0.563137
1.545814 1.302699
1.655743 0.978851
2.073073 2.159031
2.363105 3.189903
1.939085 2.069567
2.493217 1.053208
2.312850 2.520575
1.738041 2.093011
1.853237 2.378611
1.712002 1.914464
1.827641 1.962823
4.026147 1.953735
4.137395 2.040725
2.049597 1.367718
1.967066 1.128147
2.050159 0.843059
1.909732 1.046927
1.825524 1.644421
1.994242 2.268490
2.248275 3.064985
1.975399 2.277649
2.864587 2.112244
2.377561 1.628242
2.191925 2.977498
1.830089 0.829801
1.774264 0.789510
1.790548 1.819567
2.642642 2.176191
1.722555 2.108507
1.819197 1.557740
1.722897 1.207562
1.947861 0.814086
1.999390 0.803263
1.884735 1.146655
1.985335 0.644767
2.710205 1.569258
1.712719 1.739071
1.949497 1.897329
1.680969 1.552908
1.940493 1.804741
1.969643 1.614305
1.948547 1.709188
2.184880 1.435291
2.632517 1.946409
4.138104 3.029967
1.913295 1.567742
2.201304 0.847261
2.191644 1.026276
2.016038 0.970196
2.023620 1.884011
3.214858 4.221184
5.534539 2.252271
1.894065 2.039147
4.719591 1.936739
3.176966 1.463430
2.687101 1.150518
2.167145 1.980103
1.860532 1.485507
2.626355 3.858291
3.162354 1.062688
3.032136 1.599561
1.910007 2.086103
2.413537 1.340229
1.842556 2.110819
2.243718 0.758694
2.023459 0.820118
2.110763 0.833213
2.566543 0.927245
2.253816 1.910446
2.077587 1.026184
2.065360 1.639313
2.244573 1.736143
2.861196 2.109102
3.393706 2.467826
2.221147 2.327230
2.624609 1.706971
2.328416 1.050937
2.246937 1.192562
2.104069 1.365762
2.239935 1.879444
2.145334 1.046546
2.225490 0.755058
1.733056 1.406451
1.691401 0.961260
1.755731 1.204889
1.745059 1.260594
1.693369 1.076782
2.258147 1.417954
2.198381 2.242207
1.870696 1.458500
2.512069 2.092382
1.741401 1.600227
1.673500 1.984813
2.251295 1.026497
1.652248 1.199847
1.804718 1.557871
2.562294 2.582032
2.807913 2.862885
2.810937 2.132451
1.804105 0.784117
2.117005 2.150628
2.330062 1.549805
1.747376 1.098503
2.079762 2.253669
2.021890 1.885195
2.224748 1.485504
2.580382 2.521459
1.928734 1.889823
2.180098 1.908038
2.755208 2.063583
2.254036 1.124090
1.946886 0.907802
2.068115 1.365375
2.428136 1.277560
2.331535 2.144166
2.368778 1.660346
1.972489 1.153132
2.316174 1.300987
2.476812 1.725351
3.346822 2.817785
2.356716 2.173581
2.189764 0.864883
2.270172 1.812666
2.342621 2.016278
3.348277 3.258291
4.287915 3.900052
3.267570 1.887443
4.469020 3.819114
9.491642 9.859230
8.563534 9.275112
3.617474 2.687789
2.916797 2.256772
2.949638 1.876272
3.575050 2.323217
3.318140 1.799034
4.758460 3.771717
5.525991 5.142950
3.976892 3.595447
4.884516 3.681673
2.880565 2.323661
2.693034 2.284267
2.126321 1.990571
2.460471 1.524301
3.674146 2.411375
3.412425 1.960395
3.107260 2.347134
3.557895 3.185072
3.528608 2.560011
3.033262 2.066636
2.395339 1.578489
2.469440 1.241893
2.250877 1.329559
3.108794 1.672797
2.733694 0.941648
2.054500 1.424927
4.313101 2.036302
3.356208 1.693275
3.301738 1.441758
2.980244 1.139655
2.846636 2.016107
2.669425 2.185228
2.403677 1.319203
2.843383 2.099399
3.462741 2.504069
3.390369 1.981347
2.934365 2.193516
2.225650 1.014410
3.882003 2.429642
2.576485 2.023696
3.870684 2.128265
3.501722 2.395067
3.142647 1.646105
4.014355 2.047078
3.034838 1.649763
5.273456 5.115795
4.973225 4.780882
4.000257 2.786288
2.707239 1.088460
2.529007 1.487304
2.584163 1.657010
2.774803 0.923251
1.804380 0.735919
2.389413 1.069888
2.058516 1.349229
2.457072 1.981033
4.869408 3.837840
4.601210 4.969458
2.141359 0.718993
1.603204 0.979389
2.981677 2.040310
3.139481 1.577227
2.179088 1.279807
2.793378 1.698560
2.790666 1.843639
2.951234 1.998083
4.468085 2.682772
2.743752 1.430388
2.232520 1.283047
3.590881 1.522098
3.959369 1.224264
3.046589 1.938243
2.458006 1.258335
2.768329 1.147497
2.708517 1.513721
3.379733 1.859679
3.199746 1.604198
2.599778 1.505759
3.289256 2.033980
4.030003 1.734886
3.623942 2.255782
3.292669 1.838072
3.652468 1.581691
2.721837 1.177032
2.655562 2.032209
2.662393 1.392377
2.497189 1.438808
2.188459 1.318431
3.032241 1.687406
2.008992 1.737254
4.973604 3.757279
3.097832 1.313511
2.834307 2.102457
3.664320 1.761728
3.212048 2.687206
4.483605 4.529701
2.178790 1.557604
2.045319 1.100901
2.676790 1.951642
3.001455 1.628132
2.083281 1.418081
3.186557 2.642500
2.773409 2.270615
4.021787 4.255104
4.478034 4.393799
1.741015 1.221301
2.603795 2.197526
1.817932 0.836443
3.045845 1.604237
2.658133 1.631747
2.797874 1.390608
3.140236 1.130336
3.168519 1.921960
2.402728 1.532343
2.053030 0.847007
2.628166 0.809243
2.590976 1.262449
2.626292 1.541680
2.594713 1.297793
2.133086 1.151706
2.637236 1.089401
2.644141 1.267532
3.005868 1.799920
3.580313 2.376999
2.406114 1.046629
2.827695 1.352286
2.163636 1.292359
2.860249 1.077129
2.608406 1.880572
2.076637 1.290416
2.746327 1.764588
4.676406 3.571151
2.470564 1.112258
5.107855 3.900152
7.338597 6.517901
2.605385 1.372114
2.975534 1.304309
2.627663 1.512850
1.907289 1.203751
7.332913 5.191841
2.732731 1.471774
6.264177 4.965896
3.416891 2.305292
3.155430 1.954925
2.815118 1.697045
3.195654 2.281663
3.161658 1.823801
2.384500 1.508974
2.478486 2.145045
3.046787 2.366300
3.420471 1.847148
5.822654 3.534333
2.709237 1.517046
4.817679 3.122973
3.423758 2.272268
3.683009 3.515192
5.605642 4.054656
3.253715 2.709219
2.589621 1.654066
4.062104 2.797654
7.283402 4.212773
3.365865 1.566307
3.189123 1.547695
3.916446 2.654633
5.026688 1.874993
6.851463 3.988777
2.543723 1.255987
2.876684 2.160636
4.013315 3.350086
3.483253 1.068488
2.720933 0.555977
2.423025 1.495566
2.844247 1.295210
2.215415 0.764288
2.085158 1.237134
2.830965 1.404784
2.267789 1.647388
2.927161 1.318494
3.042634 1.261212
2.742271 1.852434
2.902325 1.897167
4.089205 2.020402
3.428455 1.431253
3.505763 3.276680
2.310624 1.797601
2.019250 1.639921
3.237853 1.842965
2.531569 1.280284
4.816118 3.366746
5.228178 3.689607
2.521406 1.712613
2.516391 1.062143
4.055398 3.547156
2.538894 1.035202
4.435636 2.754541
3.390849 1.840919
9.342231 6.655124
3.543353 2.399530
3.345885 2.228520
2.164620 1.788224
2.205329 0.687250
3.148873 1.458662
4.798667 2.190747
2.934055 1.486598
3.430636 2.335660
3.880838 2.642666
3.777587 2.363789
4.483718 3.519915
2.602334 0.963334
4.407693 1.500181
2.509802 1.261837
2.791891 1.240893
3.275273 1.452467
2.400682 1.529086
2.397766 1.822556
2.609464 1.575101
2.357738 1.478278
2.330776 2.111794
2.146482 1.148068
2.559211 1.475631
2.441210 1.446113
3.310207 2.554561
3.104563 3.214110
1.835139 1.401593
2.509528 1.050512
3.457151 2.060797
2.408147 0.991060
2.395417 1.408568
3.356532 2.326174
2.931502 1.852167
2.985230 2.738550
3.196136 2.872334
1.997144 1.375201
2.378894 1.883637
2.292519 0.949572
3.470685 2.346661
2.822189 1.842779
2.512132 1.502030
2.613715 1.262666
3.478579 2.794596
4.858231 2.640198
1.734251 1.023289
1.803287 1.536107
2.531645 1.368874
2.178845 0.792663
2.088473 1.051205
2.677987 1.668125
2.074423 1.485741
3.303980 1.270814
6.171992 3.251627
2.070668 0.770988
2.208358 0.939505
2.632168 1.230566
2.619245 1.547228
3.257528 1.181461
2.829211 1.161293
2.626346 1.985847
2.391241 1.491943
2.023091 0.982057
2.360528 1.341226
2.340317 1.463070
2.234880 2.273855
2.649562 1.603694
3.053424 2.408577
2.759809 1.819770
3.260382 1.669177
2.269423 1.322418
1.895613 1.674182
2.210042 1.251543
2.334073 1.296809
2.017853 1.831845
3.414735 2.432921
3.013151 2.538537
2.695420 1.950715
1.827333 1.068744
1.855448 1.054120
2.128254 1.570862
1.878478 1.396966
2.181477 1.788077
2.932424 2.434297
3.996357 1.850995
3.504975 2.329834
3.316052 1.794793
1.777557 0.910701
2.138702 1.685688
1.793268 1.213387
1.738709 0.750132
2.290653 1.291845
1.846668 1.771625
2.552654 1.388829
2.951761 1.639328
3.368958 2.140903
1.830465 1.655083
1.691121 1.803067
1.978529 1.267831
1.959572 1.130318
2.246740 0.985677
2.143805 1.031339
3.480783 2.015177
3.260868 1.715144
1.931748 1.153421
2.092880 0.803080
1.977716 1.394682
1.950069 1.151771
2.027711 1.637090
2.682816 2.843612
1.922565 1.740952
2.370898 1.420676
1.908523 1.387335
1.889716 1.975418
3.212811 3.053970
2.344116 1.161608
2.370997 0.796154
2.582857 1.594924
2.382420 1.877797
1.811386 1.227199
1.982003 1.018440
1.848983 1.359416
1.765677 0.543585
1.926685 1.337005
2.399523 1.950841
2.917361 1.820309
4.095255 2.138812
3.326997 1.462917
2.666039 1.877622
1.613573 1.575630
1.598918 1.567236
1.725411 0.802649
2.071854 1.708351
1.923412 1.327672
2.002333 1.621484
2.243383 1.777653
2.429547 2.217086
2.381925 1.798722
2.001746 2.100144
1.802053 2.007735
1.625173 1.505594
1.648292 1.581641
1.644237 1.016678
1.794912 1.642525
2.002742 1.674888
2.064716 1.838048
2.322356 1.593237
1.753564 0.427582
1.849257 0.735438
1.791161 0.462312
2.035770 1.300447
1.889274 0.802641
1.825242 0.837970
2.212367 1.454197
1.904343 1.032039
2.015490 1.032295
1.960930 1.232467
1.828433 0.928789
1.715235 1.365069
1.849969 1.213843
2.382540 1.628831
2.274268 1.366230
2.396013 2.136910
2.271874 0.967049
1.960525 0.637720
1.862128 1.034085
1.923886 1.190338
2.340065 1.417890
2.323625 1.645417
2.602201 1.691123
2.228135 1.786119
2.325360 2.344075
1.452510 1.556100
1.844299 0.751073
2.187545 1.684834
2.244337 1.149422
2.262830 1.264642
2.247179 2.175395
2.587239 1.513659
2.004397 1.616839
1.586298 2.161333
1.717188 1.848291
1.593522 1.539957
1.736228 1.734511
1.746290 1.732938
2.020368 2.659081
2.293603 2.435465
2.266698 2.006851
2.236281 1.788144
1.899687 1.008358
1.747052 0.899409
1.855438 1.150496
1.752789 1.172180
1.764886 0.881422
1.837857 1.128388
1.914802 0.629367
1.781882 0.736081
1.959230 0.882497
1.772308 0.963321
1.687855 1.141576
1.602269 1.301025
1.815581 0.909648
1.775368 0.546243
2.561320 1.635680
2.276393 1.945273
2.757048 1.722290
2.061928 1.198260
2.093725 1.448788
1.867267 1.159369
1.770332 0.603203
2.219831 1.209690
2.146190 1.220206
3.004023 2.136779
2.906539 1.871297
2.618680 1.768907
1.911904 1.443243
2.556663 1.400091
2.419926 1.790128
2.345187 1.776635
2.531252 1.030009
2.660965 1.312714
2.626939 1.690189
3.057159 2.577324
1.645378 1.527983
1.888478 1.387275
1.948970 2.407720
2.200720 2.929263
2.613218 3.250005
2.429338 1.376616
2.235336 1.760782
1.903759 1.480016
1.882130 1.073657
1.940366 1.033059
1.976798 1.354543
1.913939 0.765793
1.891030 1.109721
1.745449 0.707579
1.862712 1.183793
2.625969 0.882789
2.046385 1.728977
2.757857 2.161364
1.981065 1.174723
2.336080 1.357898
1.642019 0.723617
1.683893 1.129144
1.792163 0.987436
1.695110 0.906696
1.857876 0.656824
2.416679 1.619775
2.239097 1.226911
2.865212 2.334220
2.125138 1.754081
1.764977 1.153365
2.012989 1.855436
1.875774 1.183944
1.982711 0.711845
1.749574 0.807486
2.002370 1.191735
2.347274 1.603882
2.393093 1.735391
1.819656 1.125069
1.887924 1.418149
2.003525 1.781264
2.156216 2.307448
2.050288 1.075825
2.038700 1.282602
2.322235 1.284601
2.003051 1.154252
2.024586 0.971029
2.648409 1.439630
2.198665 1.598780
2.078633 1.259543
2.016550 1.357569
1.854909 1.528104
2.090545 1.003541
2.020465 1.527549
2.218788 1.805988
2.574975 2.654835
2.586026 2.540171
2.142849 0.719686
2.576216 1.765287
2.234265 1.825552
3.083058 3.233060
2.223995 1.789359
1.781559 1.206354
1.893721 1.004264
1.849476 1.383947
1.654787 0.969006
1.669505 1.014629
2.029858 1.020434
1.875187 1.407798
1.651334 1.446019
2.343924 1.328991
2.211088 1.670872
2.035273 1.191875
1.861528 1.416079
1.644657 0.972010
1.966457 0.984843
2.017247 1.238141
1.875448 0.938299
1.685906 0.812958
1.654485 1.171363
1.665039 1.049066
2.573057 0.625753
2.577418 1.626410
2.091479 0.853604
1.993182 0.979803
1.748130 1.124390
2.354038 1.459637
1.857612 0.849558
2.394724 1.027962
2.885115 1.785547
2.436295 1.222378
1.929343 1.054348
2.240297 1.581193
3.714746 3.350009
5.422048 4.064453
2.557933 1.586499
3.598370 3.103353
3.739123 3.190692
1.867470 1.710585
2.301741 1.581703
2.013168 1.741941
2.390748 1.219563
1.960322 1.583285
2.038571 1.783881
2.306725 1.374105
2.754544 2.086072
2.060279 1.600755
2.245817 1.607060
1.805167 1.662484
1.756449 1.470406
1.758350 2.015238
1.796669 1.453056
1.858387 0.817954
1.675444 1.187444
2.713767 1.503047
4.197104 2.982686
2.874028 1.829803
2.067867 0.899383
1.698102 1.183866
1.925456 1.033100
1.662018 0.834492
1.932997 1.672986
1.979967 1.614971
2.500997 1.193524
1.969428 1.460209
2.715439 1.785565
1.822913 0.988546
2.331199 1.597962
2.178634 1.662201
2.518835 2.034304
2.181327 1.743094
2.516076 1.233049
3.091381 2.839106
4.206615 2.746395
3.016614 0.957767
3.915436 2.909322
2.793598 1.717492
2.734412 2.356222
6.132906 4.900657
3.140437 2.091727
3.558254 2.213779
2.959153 2.207485
2.110056 1.643890
2.152737 1.442097
1.939362 1.705312
1.977056 1.658920
1.937371 1.934687
1.678531 1.334956
1.798397 1.511854
1.726025 1.392979
1.779501 1.029641
2.063678 1.089600
1.843100 1.002410
3.060255 2.242424
2.699538 1.911830
2.822974 3.528653
2.037204 1.991582
1.873478 2.819612
1.693388 1.006157
2.105835 1.454895
1.650777 0.881879
2.286994 1.174994
2.079508 1.618752
1.873216 1.039088
1.784931 1.398411
1.658758 1.168159
2.226001 1.550437
1.782865 1.123093
2.024520 1.270250
2.762990 1.349478
2.339887 1.369551
2.587175 1.902066
1.794543 1.387936
2.142119 1.448080
2.387904 1.385595
2.294022 1.664632
3.438496 2.607953
1.840489 1.039301
2.328844 2.122232
3.184774 1.810424
4.243926 3.493870
2.629497 2.115902
3.076736 2.457574
5.067789 3.988708
2.930656 2.746140
2.745287 1.690091
2.357021 1.394307
1.969870 1.739545
2.302946 2.574406
1.870323 1.259693
1.554284 1.884487
1.667967 1.370863
1.914284 1.385856
1.715531 1.739882
4.136518 1.409794
2.673288 1.901032
2.010931 2.038043
1.956802 1.631070
1.681009 1.691684
1.558117 1.412428
1.744476 1.106727
2.043831 1.219044
1.774106 0.691854
2.344467 1.308795
1.842446 0.800647
1.792367 1.180236
1.730599 0.823761
1.971197 1.101991
2.563659 0.999429
1.829302 1.145411
2.096157 1.322691
2.067007 1.059046
1.896558 0.956638
2.083114 1.100137
2.072156 1.259039
2.084678 1.380235
2.779143 1.621406
2.469867 2.196941
3.272474 2.036549
2.348190 2.565961
3.340641 2.813126
2.123423 1.513401
5.056328 2.882063
3.592196 2.357375
2.390397 1.973510
2.440372 1.718708
1.999505 1.379176
1.793963 1.696512
2.190575 1.451307
2.055529 1.181966
1.919615 1.188144
1.718058 1.169284
2.653497 3.526934
2.883004 1.073201
2.068876 1.204900
2.089089 1.788430
1.642078 1.171538
1.703950 1.016989
1.774316 1.293869
1.754450 1.081674
1.683156 1.304086
1.600884 1.029537
2.417333 1.506977
2.310180 1.797731
2.945122 2.266293
2.451859 1.998017
2.057619 1.258790
2.146355 1.485207
1.863789 1.300383
1.949516 1.456804
1.695925 1.396423
1.879481 1.023580
3.913501 2.420297
3.545999 2.009034
1.967893 1.408642
2.074201 1.893644
3.149585 2.972412
2.401232 1.393194
2.277194 2.401408
2.115494 1.552490
2.155918 0.838873
3.005415 1.579780
1.894472 0.953598
2.348495 1.541981
2.548193 1.382072
2.253610 1.525952
2.421380 1.586716
2.917831 1.808068
3.655620 3.470699
2.658626 2.961992
2.353404 1.714747
2.160877 1.226498
1.868841 0.777940
1.729191 1.217967
2.343516 2.712015
2.682985 1.216534
2.815613 2.691968
1.871298 1.285097
1.748078 1.468698
1.694438 1.295866
1.729074 1.589219
2.061499 1.509580
2.350074 1.066971
2.039248 1.260282
2.000662 1.751206
2.809393 2.323578
1.821531 1.803416
1.672203 0.859551
2.198587 0.949622
1.714478 1.356055
1.797349 1.062536
1.710808 1.099614
1.751891 1.072767
2.274511 1.590916
2.118641 1.707996
1.962297 1.477339
1.797042 1.133019
2.109211 3.104167
1.802656 1.503103
2.169336 1.527698
1.829094 1.721620
1.797033 1.285688
2.071989 0.909929
1.967462 1.812257
2.067081 1.216748
2.548112 1.944339
1.866640 1.345139
2.095510 0.993455
2.072852 0.582670
2.501069 1.972589
2.240670 2.636798
3.508016 3.606007
1.885157 1.422938
1.901989 1.529529
3.143531 2.797668
1.838149 1.372613
1.977377 1.701758
1.786189 1.340096
2.576372 2.879370
2.374719 1.424635
2.507907 2.601578
2.105819 1.825411
2.075073 1.502682
1.791283 1.445938
1.695898 0.943204
1.794452 2.005904
2.168038 1.248098
2.686041 3.153818
2.042014 1.300992
1.929866 0.987207
1.902568 1.718795
1.915789 1.354277
1.824300 1.224446
1.753502 0.896423
1.714287 0.877920
1.931184 1.395177
1.731589 0.950199
1.772483 0.991227
2.128003 2.306083
2.026889 1.745311
1.643185 1.045957
1.859950 1.664242
1.761856 1.074415
1.767264 0.995448
2.212363 1.967710
1.839909 0.821335
2.521477 1.579077
2.092130 1.289387
2.027898 0.985194
2.455451 1.979851
1.892243 1.068176
2.319989 1.622574
1.782423 0.816572
2.194077 1.063737
2.089616 1.334999
2.569650 1.345510
3.244543 1.819256
3.042511 1.590296
2.390148 1.270424
1.988323 1.084372
2.370410 1.441383
2.493778 2.114393
3.003733 1.768612
1.953738 2.271521
1.974112 1.770197
2.724847 1.379365
1.761308 1.411108
2.231446 1.282990
1.839310 1.244680
2.112845 1.108573
2.757138 1.593385
2.442166 2.474532
1.885958 1.037723
2.624294 2.169398
1.961166 1.018334
1.964231 1.196891
1.795676 1.646671
1.820169 1.126465
1.875549 1.097895
2.167480 1.344374
2.255358 0.946890
2.000096 0.610719
2.468259 1.775176
1.918402 1.243328
2.064231 1.014311
1.767301 1.727094
1.897832 1.052234
2.718716 1.323572
2.231217 0.788682
2.432499 2.531874
2.762970 1.859288
3.161484 1.512517
2.054179 1.051059
2.209287 1.556499
2.965397 1.977951
4.045781 3.243802
8.362106 8.023392
4.255620 2.561656
3.254583 2.804973
2.227220 1.123518
2.363425 1.323959
2.867385 1.889831
3.233306 2.344391
2.688060 2.095244
4.036812 3.223373
2.203725 0.931900
6.111773 4.377417
3.406063 1.940837
2.430820 2.194868
2.596000 1.840338
4.249853 3.030399
8.842335 7.114966
2.906288 1.784695
2.484861 1.235761
2.763824 1.313043
2.749160 1.795291
2.193919 1.305831
1.734977 1.265730
2.197778 1.492763
7.989816 6.334512
4.575535 3.704583
3.330106 1.647840
2.629778 1.544480
3.207422 1.851154
2.087089 0.745118
1.972801 1.845529
2.853908 2.134153
3.293345 2.168743
2.362824 1.502077
3.290409 2.205884
2.331494 1.132727
2.695747 1.468880
2.729096 1.650774
2.820196 2.175134
2.728515 2.037594
2.710401 2.181396
2.549133 2.151110
3.201468 1.876931
3.230243 3.128123
3.595466 2.710035
3.874399 3.136833
10.285018 6.646182
5.752699 3.860674
3.190654 1.657768
2.615345 1.847255
2.032459 1.577977
2.454889 1.373132
2.769630 2.502774
2.808588 2.383777
2.796264 2.825786
3.089565 2.139674
3.265658 2.126973
2.935606 2.170672
2.014500 1.357289
3.046138 1.609868
2.256952 1.324896
3.002548 1.735557
2.255952 1.356443
2.746911 2.514380
2.071658 1.857675
2.276010 1.460276
2.034229 1.451763
2.094981 1.567150
2.047001 2.111732
2.261399 1.962086
1.900568 1.456462
1.924206 1.618756
1.709683 1.747814
1.843393 1.929967
1.889619 1.302647
1.825665 1.092255
1.930771 1.373488
1.991449 1.487086
2.254932 2.592197
1.639205 1.831427
1.953715 2.371307
1.726540 2.263756
1.820820 1.734354
1.984792 2.380703
1.674718 1.235379
1.823148 1.223239
1.833062 1.143477
1.981507 1.769735
2.240640 1.798140
3.193531 2.402666
4.208079 2.322237
6.541066 3.131676
6.735510 2.668746
4.619766 2.714387
2.540953 1.405999
2.928686 1.706212
2.790727 2.103174
3.022790 1.788064
3.477754 2.644789
2.127193 0.790886
2.809990 1.244858
9.722727 4.744046
4.700227 2.448001
2.606382 1.112430
2.386502 1.652177
2.018513 1.546850
2.677774 2.002669
2.305762 1.343795
1.973991 1.256814
3.006406 2.188677
1.983072 0.721937
2.085786 0.793573
2.745743 1.994247
1.921976 1.238301
1.948762 2.081245
1.803253 1.477803
1.829099 0.764816
2.048582 1.422478
1.816364 1.436186
2.046519 1.271949
2.653674 1.046939
1.625313 1.304707
1.838467 0.625427
1.671315 0.946616
1.738509 1.344466
1.667106 1.255440
1.678648 0.986148
1.708333 1.590969
1.854123 1.379153
1.951880 1.675352
4.010718 2.577375
5.190983 4.182810
3.076593 1.036931
2.992848 1.888401
2.555686 1.129095
2.095204 1.108556
2.167600 1.477667
1.590768 0.978818
1.971228 1.559730
7.094651 3.346125
2.713081 2.273287
2.878489 2.109130
2.874804 1.365905
2.398406 0.822300
2.100330 0.965802
2.217740 1.016623
2.571395 1.327077
2.818379 1.632741
2.279314 1.146847
2.075286 0.765587
1.972527 0.729926
2.059468 1.090744
3.379017 1.650959
3.645518 2.412620
2.219922 1.645107
2.205264 2.073680
2.719456 1.653242
2.245427 1.372294
2.062830 1.307770
1.972627 1.541142
1.831999 1.110473
1.897039 1.484564
2.090723 1.341725
1.922803 1.249189
2.788594 2.551594
1.717248 1.185285
1.737677 1.257019
1.803397 0.942389
4.728632 3.783631
2.524178 1.271511
2.608943 1.403832
2.458153 1.356759
2.713276 1.555723
2.538061 2.911454
1.996880 1.739532
2.384837 2.026933
1.600458 1.628445
3.453874 2.090648
2.962127 0.733073
2.480686 1.696592
2.323378 1.037651
2.307220 1.737251
2.379453 2.240871
2.098497 0.807707
1.956495 1.118991
2.056038 1.355380
1.794666 1.442347
5.151199 2.538697
2.572099 1.850560
3.017730 1.118940
2.044373 0.851056
2.366016 2.094425
1.995724 0.971082
2.036183 1.920079
1.856538 2.104546
4.210271 2.717921
2.808026 2.465086
2.641970 2.987065
2.013786 1.184068
2.123089 1.595689
1.996881 1.593458
1.924959 1.540273
1.833283 1.724165
1.927827 1.145601
2.440805 3.099842
2.088611 1.362178
2.349992 2.023456
4.479037 6.525239
1.903019 1.975281
3.349513 4.135030
2.081341 2.165746
2.223694 2.375137
2.454199 1.048201
2.380121 1.454803
2.457273 1.119270
2.882270 0.760693
2.291429 1.865645
2.257309 1.279579
2.312378 1.467843
2.042557 1.397108
2.030102 1.573055
2.321484 1.676921
2.428797 1.392459
2.147452 1.961898
2.918700 2.021582
3.076609 2.327204
2.982531 3.091461
2.335096 2.123736
1.767528 1.631177
1.921286 1.077848
2.106385 1.697682
4.029213 3.532034
2.179448 1.746715
2.656109 1.456505
2.219234 2.354777
2.149285 2.063517
2.140032 1.704976
2.004940 1.334819
1.836218 1.834616
1.691689 1.615545
2.338438 2.145304
2.771019 2.599886
2.905815 2.663018
3.093010 3.024514
1.911250 2.429611
2.049274 1.529571
3.249853 3.595722
1.976531 1.919700
2.183227 1.673806
4.691823 6.677801
4.200472 4.839130
3.293958 3.745486
2.793990 3.281696
1.766020 1.225619
3.996163 5.362015
2.980276 1.126445
1.906347 1.854453
1.777662 1.612813
2.011070 1.565452
2.517676 1.380690
2.534579 0.800428
2.459024 1.412837
2.274028 1.204519
2.351673 1.565397
2.140664 2.059221
3.335153 1.994015
3.676765 2.482564
1.707334 1.199489
2.733642 1.847821
2.484665 2.333481
2.140191 1.691966
2.553169 2.638976
1.963960 2.224364
1.991906 2.376192
2.215755 1.597090
2.149289 1.702527
1.978658 1.217133
2.315735 1.981568
2.292589 2.372643
2.305208 2.323225
2.283228 1.943121
1.790991 1.953469
1.893633 1.828091
2.243573 1.892053
1.818291 1.268552
2.751385 1.781115
3.196886 2.552396
2.759247 2.154423
1.968768 2.137300
2.144446 2.478070
2.309629 2.391903
2.578301 1.979040
1.937533 1.466108
3.015729 2.926139
2.489942 2.583446
2.262944 2.102931
3.316844 2.418083
2.338950 1.627061
2.010559 1.759175
1.931261 1.574918
1.842964 1.072062
1.816506 0.861625
1.664646 1.087247
1.939932 1.496497
1.739834 1.232347
2.082088 0.968136
1.668278 1.173873
2.037070 2.202420
1.825777 1.307711
1.807945 1.020920
1.918674 2.479551
2.088305 2.131051
1.539378 1.037352
2.176157 1.750412
2.194368 2.463765
1.729242 1.152664
1.754008 1.920817
1.881910 2.287082
1.999535 1.371215
1.779056 1.093640
1.883506 1.269328
2.120611 1.268363
1.935457 1.304995
1.693196 1.738081
1.933174 0.996381
1.803396 1.391053
1.903114 1.511662
2.068221 1.791214
2.537069 1.797667
1.727821 1.586589
1.817830 1.715427
2.190879 2.118050
3.377734 3.925345
1.996576 1.145693
1.751517 1.728724
1.860993 1.205490
2.446533 1.877983
1.790065 1.261902
1.902460 1.317662
1.816876 1.898199
1.733667 1.436577
1.980351 1.791120
1.968570 2.224534
1.698640 1.298254
1.764545 1.553520
1.433272 1.189496
1.614678 1.177386
1.745484 0.919667
1.740649 1.178789
1.841754 1.730306
1.835555 1.884506
1.997142 1.122096
2.427817 1.601594
1.496757 0.920789
1.713825 0.585001
1.989595 2.054198
1.848701 1.466545
1.915487 1.723078
2.129522 1.659858
2.162486 1.211462
1.882159 1.681233
1.691103 1.347477
1.720318 0.829839
1.873301 1.466130
1.705008 1.125599
2.034879 1.829221
2.042109 2.460460
1.968059 1.451138
1.774257 0.618653
1.876725 0.974125
1.585117 0.797863
1.890234 0.978039
1.930022 2.313106
2.076135 1.700085
2.104886 1.983949
1.769080 1.006269
1.812192 1.157245
1.819156 0.991415
2.419386 1.524139
1.587684 1.168915
1.736948 1.430932
1.821265 1.062551
2.240756 1.918087
1.651878 1.649936
2.030157 1.722077
1.745526 1.432229
1.842159 1.395404
1.645882 0.982983
1.475437 0.914566
1.555077 1.548477
1.454697 1.423329
1.748943 0.916444
2.550215 2.234163
1.819432 1.392511
2.044447 1.513488
2.108195 1.346363
1.506655 1.087326
1.725795 0.922262
1.787195 0.694153
1.870268 1.583426
2.344806 2.496817
2.083174 1.693227
2.026300 1.626798
2.192904 1.445459
2.515517 1.429548
1.596338 0.941918
1.562743 0.678173
1.646063 1.472711
1.722746 1.129044
1.721606 1.369329
1.778693 1.440818
2.080157 1.565254
1.597531 1.100927
1.559178 0.781862
1.667337 0.969591
1.750282 1.465822
1.658074 0.802728
1.642050 1.058593
2.115894 1.449544
1.752464 1.066142
3.686405 2.632989
1.549858 0.896081
1.579100 0.652141
1.823947 1.388846
1.864486 1.395362
1.590656 1.136182
1.716630 1.829732
1.638681 0.882550
1.673023 0.939656
1.880614 1.116295
1.580203 0.954021
1.614899 2.045001
1.752838 2.722923
2.958035 3.237525
3.822709 4.347281
2.559338 1.757451
2.324513 1.770339
2.892534 2.262833
1.631688 1.197974
1.815976 1.063079
1.534174 0.980000
1.866549 1.056932
1.883775 1.351984
2.199129 2.224488
2.053625 1.899183
2.944142 1.502324
1.690641 1.326655
1.630702 1.249229
1.792831 1.189838
2.137198 1.511668
1.721961 1.360457
2.014891 1.499613
2.057991 1.450232
1.873165 1.321849
2.015721 1.646675
1.539090 1.447456
1.986082 1.569958
1.845321 0.929408
1.835241 0.518688
4.504027 3.357525
1.746384 1.299939
3.012584 1.971542
1.599120 0.932479
2.108503 1.402523
1.885371 0.890704
1.924782 1.549918
1.554772 1.324468
1.911340 0.958649
1.685697 1.232964
1.628737 0.904824
1.652299 0.633108
1.567385 1.408861
1.729994 1.175908
2.206759 1.624606
2.121433 1.470097
3.316882 2.070832
3.083041 2.133744
4.001760 2.080076
4.692997 3.804818
3.836861 3.803280
5.014614 3.916123
3.751484 2.565673
2.003808 1.780801
2.408368 1.150961
3.647258 2.466520
3.224049 2.301195
2.391232 0.948385
1.823540 1.463037
2.791744 1.793106
3.189540 3.610373
1.847778 1.353210
3.481483 2.237931
2.923612 2.237967
1.918758 1.419450
2.060163 1.856749
2.019093 1.687379
3.407003 2.570202
3.909252 2.905639
1.908470 1.517372
2.627866 1.325501
1.714457 0.626094
1.739931 1.175007
3.157636 3.162248
1.556265 1.576372
1.764157 1.291062
2.017699 1.093639
2.377894 1.503067
2.282127 1.050093
2.036766 0.719921
1.600457 1.276684
1.896509 1.543110
1.625355 1.504665
1.426198 0.586228
1.317816 0.660304
6.441414 5.176449
3.622484 2.417217
2.642164 0.998205
4.248987 3.152628
4.140907 4.025831
4.610464 4.603201
5.830509 6.870057
5.249986 4.353195
3.711256 4.120673
3.462276 2.847221
3.378776 2.582720
4.182931 2.799163
3.505833 2.506014
4.022679 3.284570
4.083515 2.546990
2.330891 1.648481
2.484852 2.058162
3.267519 2.514448
2.893392 2.928798
2.745961 1.492725
2.386656 2.220355
3.127208 3.974016
2.597174 2.129869
3.402093 2.935634
2.348638 1.859554
3.169248 2.240954
2.197724 2.446094
2.073814 1.454772
2.748828 1.698841
2.182888 1.175344
2.223440 0.878030
1.819661 1.155730
1.801027 1.010947
1.811230 0.863863
1.809828 1.644049
2.193913 1.982317
1.791928 1.850051
1.673286 1.066905
1.866660 1.590700
2.115817 2.081667
1.722431 1.428050
2.182354 1.379530
2.088389 1.954949
1.750872 1.558339
1.598686 0.906074
1.494404 1.037617
1.441750 1.008745
4.947909 1.854386
8.500980 6.026660
3.942225 2.772869
3.035113 3.126996
3.204115 1.831089
4.001002 2.715378
3.396806 1.737204
2.322601 1.520125
2.005827 0.891937
2.439581 1.710095
4.162284 2.674214
2.459811 1.244099
2.403425 1.220796
2.430038 1.845741
2.278566 1.441680
3.020693 2.191331
2.135168 1.290477
1.935234 1.095660
2.126861 1.312309
2.675983 1.615462
1.821667 1.444196
1.841915 1.768949
1.806987 1.260166
2.082945 1.303591
2.012626 1.233581
2.007176 1.449339
1.852454 1.529745
2.306947 2.328547
1.912798 1.717479
1.817238 1.023913
1.671136 1.132608
1.579257 1.632302
1.800569 1.182185
1.704843 1.805865
1.666875 1.427381
1.847625 1.216491
1.850161 1.947486
1.855763 1.552314
1.915009 2.805157
1.566698 0.928384
1.738991 1.451015
1.501822 0.976938
3.897458 2.599139
4.034469 2.677929
3.391919 2.159329
7.945626 6.812298
1.974092 1.397246
2.294032 1.707747
2.913319 1.003578
2.074366 1.705087
2.128282 1.491249
2.597702 1.208865
2.854701 1.706132
2.212234 1.342954
2.015935 1.463943
2.411577 1.774195
1.788119 1.002127
1.665673 0.825415
2.015377 0.717488
1.877254 1.077627
1.741073 1.206078
2.080444 1.616195
1.975685 1.630359
1.673886 1.619575
1.970083 1.233322
1.843749 1.815610
1.810118 1.068177
1.766157 2.148079
2.253300 1.636172
2.596142 2.792758
1.703529 1.547671
2.127324 1.853284
2.170353 1.199888
1.559091 1.369715
1.688587 1.478157
1.575701 1.143084
2.111983 2.291064
1.584702 1.226911
2.117314 2.370884
2.154189 1.972731
2.600604 2.644338
1.647692 1.392734
1.488697 0.910930
1.862254 1.727084
4.564518 3.025010
2.016495 1.605896
3.150979 1.585117
3.525443 2.423137
8.204422 5.822290
3.207281 2.503664
3.042097 1.892755
3.850103 1.936398
2.722741 2.510282
2.987838 2.348067
4.426634 1.765541
2.914829 1.605104
1.893263 1.023114
1.777446 1.122666
2.182094 1.471574
2.990302 2.022453
1.961629 1.350127
2.008672 1.606025
3.178966 2.985323
2.232964 1.041766
1.724860 1.007210
1.684614 1.317428
1.906261 0.998602
1.767781 1.542606
2.136479 1.915030
1.813431 1.442296
1.802452 0.949426
1.748186 0.922278
1.746782 1.007113
2.035581 2.469158
2.002379 1.976699
2.562131 1.628520
2.258304 1.742444
2.006572 1.581890
2.169312 1.211629
1.670354 0.948746
1.603863 0.879743
1.657967 1.220035
1.865190 1.520122
1.782499 1.677172
3.098496 2.209918
3.225777 2.348110
5.630552 3.392861
2.463107 2.038469
2.730894 2.976614
3.135148 2.703921
3.731395 3.976663
2.510605 1.768520
2.138256 1.518989
4.009407 2.202681
2.208077 1.331083
2.837779 2.710588
2.101349 1.786918
1.711717 1.277774
2.156886 1.901670
2.402705 1.768396
1.881056 1.628706
1.915232 1.149915
2.207881 1.222540
1.984261 1.609077
2.071116 0.766900
1.962539 1.138654
1.578346 0.829878
2.009766 1.438219
1.646186 1.011378
1.634551 1.061858
1.789657 0.904076
1.861937 1.335579
2.745918 4.297906
2.022358 1.554961
1.672317 1.450650
1.734639 1.402099
1.725486 1.359190
1.698816 1.029481
1.803128 2.089531
1.691380 1.736341
1.786823 1.879397
1.949064 1.965688
1.922583 1.486684
1.707289 1.569201
1.850195 1.823297
2.492612 1.483355
2.472945 1.281836
2.788233 1.484301
2.544015 1.246431
2.502929 1.763534
2.363041 2.130074
2.245983 1.151469
2.434426 2.136167
2.619024 1.648588
2.830617 2.362546
2.667647 2.023529
3.186653 0.948141
2.289799 1.257071
1.967652 1.249017
1.905363 1.351922
2.127106 1.169102
2.111257 1.914272
1.876081 1.035088
2.094667 1.908447
2.303233 2.349914
1.537533 0.785570
1.930414 0.649435
1.608004 1.165596
1.995021 2.170335
2.159918 1.937230
1.671817 1.512984
2.758928 4.002398
2.581316 3.347324
2.914915 3.055922
2.123680 2.792051
1.559533 1.125875
1.433714 0.839037
1.546919 1.084386
1.638615 1.020881
2.256632 2.776379
2.002686 1.773179
1.591865 1.874724
1.706022 1.360233
1.606798 0.881780
1.520949 0.842909
1.726759 0.993456
1.538477 1.702730
2.385188 1.174486
2.401125 1.240998
2.335278 1.559577
3.264285 2.828736
2.503963 1.050335
2.588046 1.494377
2.483387 2.156829
1.909917 1.197747
2.654736 0.998374
2.752630 0.988375
2.280784 1.261344
2.668082 1.361463
2.352176 1.061168
2.365455 0.990338
2.432705 1.241439
1.910275 0.994337
2.724143 1.982881
1.846208 1.400582
2.350987 1.560850
2.495423 2.048489
2.278954 2.135549
1.903924 1.638547
1.918410 1.052137
2.353176 1.659249
2.404305 1.348428
2.171748 0.831971
2.606613 3.419582
4.142659 3.661655
2.411017 1.889008
1.965634 1.107236
1.781122 0.750651
1.712143 0.664521
1.678905 1.037834
1.832454 1.140394
1.851529 1.725150
1.974608 1.486947
1.858672 1.485701
1.673460 0.447851
1.806053 1.441396
1.645020 0.948341
1.779265 1.889113
2.244415 1.064030
2.751025 2.731304
2.785762 1.035665
2.325083 1.944556
2.169694 1.623978
2.681108 1.518032
2.278805 1.843130
2.648042 1.848472
3.225614 2.252516
2.580420 1.740419
2.755943 2.971460
2.594489 2.036648
2.919826 1.493150
2.692918 2.259110
2.475348 2.079524
1.980972 1.869564
2.027688 2.019343
2.700021 2.317418
2.280548 1.977195
3.033024 2.140408
1.983367 0.807270
2.328308 0.612123
2.134825 2.948589
1.915214 1.360978
1.877761 1.239079
2.706881 2.748596
2.389518 2.289512
1.836258 0.885237
2.674449 1.145789
2.409049 1.119551
2.229554 1.039816
1.844220 1.129928
1.777765 1.500377
1.992949 1.384993
2.164816 1.496919
1.715577 1.735516
1.908785 1.296298
1.822829 1.571663
1.981694 1.162127
1.930381 0.965863
3.453790 2.296846
2.974622 1.649464
2.425396 1.242213
2.560672 1.877876
2.281286 1.396830
2.586309 2.911713
4.393141 4.713310
2.573542 2.456268
2.642117 0.926482
2.991313 0.991435
2.008513 1.399414
2.399453 1.675963
2.112106 1.848605
2.417392 2.133836
3.278675 2.852091
2.558816 1.939870
2.326753 1.255792
2.201014 1.595691
2.151182 1.611851
2.136994 1.941106
1.930130 1.218753
2.373498 1.246426
2.290497 1.236570
2.126660 1.324958
3.021650 2.541090
2.845447 1.921212
2.646987 1.268396
1.779654 1.329320
1.956122 0.939270
1.728601 1.339110
2.298567 1.387090
2.116654 1.139092
1.927162 1.568325
2.024315 1.283620
2.341833 1.830018
1.785041 1.393806
1.941489 1.701038
2.070732 1.707912
1.932984 1.980379
1.882145 1.217517
1.610131 1.678760
1.823618 1.440668
2.130094 1.595233
2.004916 1.947057
3.799788 3.082341
2.467178 1.482011
1.792495 0.746026
2.188502 2.142285
1.834982 2.460572
2.853306 4.054484
2.329697 2.176515
1.792414 2.177877
1.965105 1.539193
2.034087 1.595125
1.862811 1.569635
2.091094 1.459774
1.945513 1.525714
2.188736 2.125369
2.440611 3.482605
2.938655 4.548360
2.355326 2.715431
2.535750 3.848804
2.789077 4.108605
1.926963 1.566655
1.842351 1.873315
1.839097 1.624071
1.857264 1.508622
3.019958 5.370316
3.101747 5.858158
3.495077 7.054948
1.831261 2.367732
1.608304 1.317315
1.651194 1.214740
2.196156 1.955968
1.821268 1.218235
1.988228 1.893334
2.581026 4.166277
1.809420 1.743918
2.362576 3.053846
1.741976 1.346099
2.236621 2.905782
1.548777 0.768923
1.937757 1.276620
1.853519 1.529616
2.752871 1.766223
2.471430 2.132715
1.977695 2.169782
2.017175 1.207964
2.005257 1.472222
1.649143 1.332514
1.840888 1.676323
2.457841 1.255120
1.802487 1.810477
1.908064 1.414946
1.861217 2.474964
1.644047 1.493326
1.638162 1.905283
1.616627 0.972250
1.562975 1.419822
1.666354 1.894908
1.641715 1.507390
1.692385 1.418180
2.168343 2.816592
2.324756 1.909180
2.434020 4.036770
1.875882 1.981985
1.583878 1.093066
1.669302 1.862695
2.355166 1.711389
2.876416 3.455726
2.466324 1.451621
1.870382 1.903703
2.545719 3.527754
1.642966 1.076443
2.124569 2.471199
1.932971 2.234342
1.862686 1.973143
1.780871 1.544668
3.010811 3.440046
2.123459 2.040218
1.997308 2.331211
1.619653 1.253793
1.659434 0.878470
2.274883 2.142405
2.470187 2.295370
2.511575 1.815030
2.607901 1.570496
2.677615 2.327046
2.181266 2.952543
1.692587 1.419785
1.693889 1.445577
2.845115 2.131019
2.034709 1.244866
2.193063 1.071615
2.116241 1.458374
1.843053 1.494809
2.081329 2.097391
2.141280 1.171957
1.726434 1.390654
2.622182 2.696362
2.530683 1.929811
2.187497 1.443669
2.119123 1.488111
1.799594 2.087727
1.796283 1.677279
1.942107 1.953842
2.055695 1.461122
2.951646 1.593954
2.473837 1.762773
2.370161 0.557060
3.602116 1.591726
2.213217 1.575436
1.985958 2.337503
2.067508 2.250224
1.998424 1.491359
1.853040 0.769698
2.190521 1.533420
2.276002 1.957787
2.410738 2.053802
1.980039 2.079284
1.797861 1.511403
1.795863 1.710616
2.064129 1.240738
2.090029 0.993266
2.012681 1.555362
2.071262 1.188414
1.871464 0.692813
1.839067 1.352304
2.613109 2.555769
2.173328 2.785362
1.647749 1.644783
2.115124 1.741507
1.902690 1.306966
2.089179 1.624845
3.270275 2.407602
4.200446 5.786706
2.636687 2.321142
3.626773 5.108572
2.823965 3.061828
1.914697 1.943644
1.816064 1.661160
1.576175 0.963019
2.090089 2.234297
5.069450 1.983338
4.200123 4.015713
3.062995 2.153301
2.729260 2.274945
2.769272 2.906913
2.407467 1.471915
2.346551 2.344830
1.796667 1.854752
2.403612 2.499875
2.266025 1.852637
3.617325 3.117972
2.065977 1.261779
2.410331 1.441522
1.935163 1.322719
2.692505 1.479789
4.078479 3.651061
2.505716 2.697906
3.637581 3.711003
1.774327 1.685041
1.979695 1.463641
2.128857 2.093458
1.994051 1.232353
4.200865 1.796472
4.698290 2.050681
4.193671 2.725070
3.547903 2.599922
2.278546 1.555192
2.115747 1.584629
2.776497 2.408904
2.711449 2.344422
1.920813 1.201279
2.171875 1.554832
2.215497 0.667122
1.807609 0.989590
1.993347 0.874773
3.312774 1.216942
2.245127 1.651907
2.478865 2.012566
2.615077 1.819854
2.195602 1.644810
1.966149 0.785916
3.088824 3.204571
2.432165 1.770098
2.098751 1.802434
1.723259 1.396364
2.113289 1.798393
1.771257 1.155903
1.957931 1.237681
2.042647 1.772491
1.795929 1.233715
5.157351 3.766917
2.163717 1.628684
2.047781 2.044018
2.245460 1.227407
1.800041 1.877672
1.960962 1.275619
3.661252 5.209215
2.748655 4.728366
2.000775 1.733779
2.576450 1.617766
2.050331 1.359466
2.208402 1.486354
2.291693 2.615568
3.303324 3.209700
2.037340 2.238195
1.919188 1.478359
2.111717 1.111381
2.052741 0.906657
1.973975 1.039755
6.026834 2.649719
2.798829 2.232184
2.322106 1.771406
2.897917 2.809522
2.187801 2.116471
2.081743 1.053920
3.096646 1.429874
5.325609 2.217963
5.200202 1.978042
2.487096 1.042939
1.951612 1.352131
2.448394 2.092312
2.079373 2.330858
2.356964 2.160692
2.623638 2.393844
2.837831 1.747406
1.917977 1.172511
2.154874 1.421349
1.877606 1.112583
1.777874 1.685811
1.561358 2.146826
1.644591 1.082215
1.980580 1.028832
5.687300 3.719236
4.249989 1.617818
2.212003 1.279494
1.860780 0.887657
1.774484 1.058604
2.580459 2.285638
1.760535 1.317698
1.854782 1.096132
1.982296 1.454328
2.120986 1.543242
2.229170 1.366031
2.526261 1.124939
2.836550 1.396043
2.492635 2.453236
3.191183 1.568169
3.180448 3.469513
1.771531 1.445820
2.020082 1.877191
1.657456 1.884854
2.293876 1.145717
2.617176 1.409595
2.802878 1.474882
7.160626 2.891044
2.187684 1.432068
2.163207 1.782153
1.527822 1.906576
1.739303 1.100902
3.431859 3.527964
3.259610 2.632539
2.092262 1.367207
4.553929 2.085280
1.870546 1.110006
1.768092 1.123105
1.860212 1.285490
2.664154 1.652239
2.393355 2.374511
1.961512 1.450590
1.728781 1.568225
1.662512 1.033047
1.619711 1.180431
1.720053 1.194619
1.673697 1.136912
3.755365 2.858133
3.983425 1.219685
3.543055 1.627019
2.445367 1.220347
1.705278 2.094509
3.226543 1.728703
2.695174 1.270312
2.669582 1.123021
3.301306 1.585086
2.152970 1.326612
2.037672 1.071457
1.810821 1.313763
1.712748 1.940686
1.778477 1.319588
1.987029 1.269387
1.928538 1.206183
2.100164 1.549228
3.958943 1.853399
3.965225 1.314637
1.937650 1.315867
1.871879 1.702342
1.669261 1.542014
1.614563 1.629596
1.928068 1.201731
2.207725 1.794717
2.228147 0.762156
2.343573 1.359733
1.787364 1.205371
2.735390 1.965519
2.060416 1.444909
2.824056 1.516795
2.342021 1.546315
1.749567 1.406693
2.904952 2.920111
2.354948 2.527153
1.729521 1.907906
1.829771 2.113120
1.847714 2.307472
1.835105 2.462917
1.749085 0.838308
1.908533 1.200174
3.081488 1.692695
3.432040 2.909573
1.877240 1.136448
1.820525 1.316057
1.799458 1.252419
1.760617 1.167758
1.770581 1.176893
2.023092 0.981796
1.611415 1.142184
1.769654 0.846743
1.889571 0.949719
1.565614 0.960611
2.141442 1.565995
1.876044 1.128407
1.769793 0.899629
1.834290 1.231451
1.807597 0.970324
1.832813 1.095520
1.906067 1.422280
1.829605 1.466814
1.918544 1.295026
1.751394 1.255762
1.895007 1.317597
2.499842 1.706849
2.068858 1.474522
3.416637 1.428525
1.959166 1.336422
1.996301 1.156861
1.868985 1.919748
1.989551 1.008592
2.052039 1.361783
2.925599 1.877964
2.367819 2.131197
1.983807 1.122627
1.675555 1.344768
1.755001 1.201200
1.724931 1.668958
1.679343 1.088410
1.591396 0.982060
1.858312 1.243661
3.156433 2.782112
2.582788 1.511571
2.080001 1.351962
2.024262 1.847371
1.877886 0.865494
1.844419 1.116148
1.829349 1.262417
1.730972 1.037346
1.625765 1.166875
2.114700 2.251323
2.320018 1.652745
1.885123 1.052226
2.216485 1.236923
1.694495 1.007964
1.858554 0.819482
1.901034 1.213308
1.774918 0.927565
1.797976 0.994174
2.092174 1.546961
2.859804 2.393613
1.788643 1.298698
2.345828 1.666197
2.483261 0.879186
1.984963 1.037878
2.028462 1.134178
2.513078 1.704021
1.985318 1.845789
2.089805 1.898020
2.731972 2.464105
1.948112 1.424272
2.402015 1.832560
2.356297 1.403974
2.103790 1.414000
2.117816 1.283558
2.498142 1.272861
2.124422 1.434337
4.404267 3.151060
2.238662 2.213463
1.857923 1.436775
1.747587 1.132535
1.652155 1.340495
1.758102 1.286916
1.637079 1.403258
3.406625 1.865556
1.994600 1.130976
2.219737 0.887389
2.105036 1.520922
1.605058 1.227986
1.746472 1.069866
1.795087 1.193285
1.923478 1.482560
2.008360 1.664757
2.147503 1.290088
2.428412 1.618689
2.043968 0.899124
1.757433 1.233359
3.042989 1.550434
2.657817 1.672663
1.987777 0.918273
1.734764 1.131394
2.567564 1.298727
2.000589 1.259504
2.138704 0.850364
1.925805 0.734458
2.704459 1.997925
1.890655 1.323776
2.061171 1.301659
2.640236 1.500357
2.787849 1.390568
2.367904 1.040960
2.401744 1.058683
2.598448 1.992141
2.674841 1.933725
1.981054 2.056677
2.669102 1.582251
2.503766 1.609527
2.298071 0.852997
2.574938 0.840103
2.252427 1.072310
2.098812 1.160357
1.848513 1.005753
1.977894 1.469717
1.900305 1.529831
1.957967 1.154124
1.699089 1.177156
1.609080 0.604048
1.548734 0.818815
1.495854 1.117963
2.072167 0.982977
1.781916 1.271013
2.024094 1.623347
1.910948 1.281916
1.882437 1.726119
1.560492 0.617574
1.870735 1.654917
1.913419 1.438384
1.792969 1.709033
1.934834 1.277154
2.019234 1.210948
1.936465 1.383257
2.377486 1.446201
2.052995 2.172116
2.034996 1.861520
1.872526 2.079018
1.999493 1.513246
1.910040 1.449818
2.105615 1.429498
2.227196 1.427245
2.672604 1.593260
4.430153 2.492456
2.889533 2.080495
4.521698 2.581244
3.143655 1.593671
2.327927 1.387032
2.608850 1.252634
2.194301 1.849956
2.289385 1.764498
2.891925 1.466723
3.835131 2.243622
2.345601 1.260288
1.758989 1.220562
1.971848 0.893837
1.805197 0.892332
1.672681 1.022485
1.648360 0.814640
1.711149 1.389472
1.485570 1.180915
1.480604 1.090434
1.635506 1.314317
1.424082 0.982734
1.646982 1.005472
1.707681 1.257804
1.763370 0.652833
1.561688 0.971803
1.619752 1.636631
1.877855 1.746155
1.808207 1.524790
1.656309 0.652998
2.214667 2.687630
1.835960 0.997166
1.819221 1.289322
1.869380 0.609235
1.499035 1.265548
2.068477 1.670020
1.976527 1.944916
2.220028 3.026149
1.845003 1.913197
2.418058 2.092910
1.948085 0.895559
1.999513 1.635265
2.059686 1.988050
2.410304 1.524943
2.758689 5.361916
2.855372 1.091411
2.136507 1.670816
2.108379 1.233722
3.055838 1.523192
2.355868 1.642571
2.369428 1.665093
1.866595 1.727342
2.489678 2.882980
6.048311 4.199162
5.546288 6.019918
2.631246 2.293940
1.952994 1.214600
1.967757 2.497175
1.761478 1.126404
1.626872 1.153455
1.692048 1.616975
1.624150 0.938622
1.876198 1.453001
1.971259 1.310061
1.603667 1.101187
1.537666 1.152714
1.588331 1.307076
1.507955 1.247790
1.603166 0.797594
1.546349 1.180480
1.638162 1.625404
1.571015 0.991241
1.685085 1.197384
1.538903 1.014200
1.542056 0.992569
1.762251 1.112093
1.751422 1.065180
1.420212 0.548004
2.110162 2.563838
1.910058 1.270792
1.788892 1.187877
2.079137 1.722534
1.832338 2.666839
1.706853 1.217449
1.874571 1.434239
2.926420 2.652597
1.846703 1.684080
1.973610 1.266417
2.480581 2.140428
2.232670 1.725187
2.648830 2.653613
1.752942 2.308333
1.914160 1.199852
2.233906 3.428677
1.908248 1.445974
2.105299 1.463585
1.760804 1.722908
2.579148 1.531136
2.458269 2.917814
2.605977 1.886203
2.216081 2.252402
2.198431 1.926716
2.714038 4.689566
2.793105 3.586786
1.609802 1.913433
1.588807 1.357315
1.703565 1.701981
1.687305 1.098832
1.754986 1.354743
1.589359 2.012564
1.498529 1.647246
1.608188 1.176913
1.686959 1.438259
1.739825 1.403146
1.829622 1.210147
2.401405 2.962564
1.736059 1.519893
1.750839 1.291340
1.817136 1.546639
1.892822 1.778389
1.841553 2.300103
3.005087 2.547382
1.891828 1.826774
1.964473 1.527300
1.798202 1.489584
1.798126 2.179541
1.689599 2.946589
1.834056 0.987403
2.412539 1.327955
1.996996 1.559634
1.947128 1.184224
2.533183 1.590245
2.450264 1.988996
2.100422 1.430103
2.192359 1.873846
1.871723 1.045879
2.359878 1.171699
2.085578 1.239351
2.057189 0.727232
1.798581 1.043937
2.147704 0.649269
1.603267 1.656231
1.651054 0.853211
1.702517 1.486310
1.681112 1.503072
1.734726 2.197336
1.829296 1.506291
1.354575 1.501239
1.553826 1.866493
1.688163 0.978024
1.618599 0.799604
1.643823 1.505639
1.659800 1.057021
1.925405 1.640161
1.722086 1.477845
1.481773 1.412070
1.452572 1.249238
1.461771 1.515410
1.445589 1.390864
1.664300 1.423740
1.732353 1.224840
1.608200 1.379113
1.650452 1.157486
1.733328 1.305493
1.643632 1.249229
1.596556 1.298441
1.576622 1.466703
1.847711 1.666717
1.912687 1.598304
1.696281 1.390880
2.292056 1.912632
1.883748 1.432766
1.971554 0.918997
1.842048 1.069693
1.797496 1.088890
3.178079 3.174108
2.668251 2.070964
1.501588 1.821488
2.204735 1.335845
1.910615 1.128055
1.996771 0.927881
2.109356 1.765366
1.865366 1.130699
1.889298 1.429616
1.901114 1.379996
1.670807 1.046184
1.545959 0.959181
1.685391 1.306696
1.830864 0.967510
1.641464 0.902972
1.827183 1.561171
1.873579 1.240954
1.604026 1.477219
1.820707 1.189518
1.521292 1.767040
1.952831 2.906164
1.382014 1.155957
1.493621 0.665986
1.498429 1.520833
1.687653 2.083685
1.619196 1.453818
1.537920 1.169630
1.436716 1.621175
1.527292 1.675768
1.484054 0.916883
1.541415 1.428290
1.539772 1.100201
1.914513 1.437208
1.589931 0.995607
1.487739 1.137641
1.590439 1.533538
1.508359 1.121863
1.540213 1.524644
1.681883 1.557357
1.474944 1.238005
1.600500 1.594647
1.520415 1.121267
1.634090 1.719293
1.640015 0.852945
1.669286 1.318461
2.418879 1.564390
1.568705 0.856309
2.170684 1.360554
1.611554 0.945683
1.477369 0.935284
1.708286 1.110537
1.883769 1.557048
2.559318 2.438875
1.863426 1.628378
1.621012 0.892974
1.566529 1.223377
1.629344 1.315253
2.416923 1.906672
1.926688 1.502052
1.963420 1.688276
1.741975 1.158294
1.517093 0.575274
1.717563 0.935584
1.470335 1.266598
1.730977 1.079656
1.737011 1.186006
1.550056 0.950309
1.779261 2.206399
1.624604 1.117822
1.534931 1.688386
1.574083 1.372428
1.445486 0.827014
1.638640 1.255027
1.412397 1.318485
1.408934 1.190686
1.633075 1.519873
1.511433 2.250365
1.389529 1.368591
1.492169 1.437037
1.558328 2.216620
1.567864 1.447272
1.356958 1.218159
1.573887 2.546524
1.399615 1.037821
1.679028 1.462885
1.495609 0.922174
1.373275 0.763744
1.481889 1.004150
1.495069 1.106496
1.549685 0.706405
1.323969 1.030767
1.560992 0.847522
1.387775 1.418811
1.889588 0.966512
1.607524 1.531385
1.479784 0.625176
1.525238 0.771988
1.714182 1.188742
1.564568 1.219267
1.666296 0.864067
2.153377 1.101321
1.748298 0.762901
1.567693 0.528250
1.558439 0.665685
1.592920 1.094914
1.715295 1.090693
1.547188 1.358273
1.400838 1.152412
1.610854 1.175786
1.520972 1.526326
2.582509 1.639480
1.723790 1.164402
1.679902 1.194216
1.280934 1.027992
1.584870 1.513491
1.533900 1.191820
1.431238 0.874045
1.603997 2.079110
2.450637 2.464011
1.858757 3.162289
1.406515 0.767794
1.679178 1.731260
1.442118 0.880070
1.411388 1.444205
1.432521 1.993113
1.414121 0.696323
1.495900 1.237253
1.573883 2.152649
1.517888 1.355644
1.430753 1.039598
1.492298 1.190681
1.504919 1.745379
1.538896 1.566357
1.410309 0.834099
1.398893 1.100234
1.467407 1.293288
2.030555 1.574340
2.115684 1.483814
2.108682 1.600996
1.479530 0.911607
1.596236 1.336976
1.437899 0.603946
2.831054 2.779955
2.096070 1.848232
1.662570 0.964383
1.609059 1.248473
1.516720 0.594612
1.617529 0.862813
1.713533 1.075692
1.915973 1.605928
1.950219 0.968225
2.531999 2.695867
2.200564 1.498829
1.720024 1.167179
1.709925 1.422804
2.349725 1.551545
1.774006 1.550471
1.632738 1.440136
1.695924 2.136336
1.894100 1.603795
1.435844 0.997123
2.074270 2.149937
1.815364 2.133592
1.876944 1.898835
1.804079 2.722554
1.761882 2.460080
1.831997 1.822050
1.753909 2.030950
1.436153 2.278448
1.515959 1.525579
1.763011 1.635695
1.884098 2.929609
1.562990 1.248545
1.906320 2.140148
1.698287 1.433665
1.661488 1.522879
2.756614 2.805933
1.495424 1.299837
1.611028 1.697759
1.476299 1.335842
1.549713 1.352842
1.434149 1.050217
1.662320 1.392854
1.548444 0.694848
1.772307 1.301779
2.054650 1.290178
1.900463 1.386963
1.549197 0.987735
1.801379 1.395750
1.777170 1.373142
1.650701 0.842734
1.640317 0.613063
1.846312 1.936180
3.104978 4.269114
2.369840 2.296071
1.695389 1.387561
1.978091 1.904125
1.988812 1.834376
1.759650 1.727579
1.931188 1.385597
1.871209 1.956293
1.812471 0.931577
2.672304 3.657716
2.129492 2.747001
2.096676 2.720121
1.728656 1.794538
1.630892 1.745792
1.677456 1.576075
2.389547 2.359393
1.574608 1.338751
1.856695 1.550678
1.543064 1.105566
1.539054 1.633647
1.461034 1.755110
2.131844 2.015653
1.791484 2.147818
2.215713 3.070770
2.349144 2.013837
1.975197 2.480713
1.628724 1.008595
1.525586 1.444796
1.554771 2.037899
1.836476 1.353859
1.681024 0.931509
1.887286 1.268594
2.036020 0.863180
2.314192 2.736127
2.304164 2.852938
1.945585 0.917605
2.029765 1.704221
1.825156 0.861007
2.011467 0.736880
2.191428 1.790865
1.821823 1.590269
2.924774 1.886758
5.083334 3.446342
2.570279 2.009600
2.052262 1.001377
1.874328 1.390420
1.724769 0.992935
1.610654 1.128232
2.521026 1.455836
2.266979 1.693153
1.773079 1.035142
2.550974 1.635570
2.843531 1.260616
2.176845 1.702808
1.688684 1.070743
1.834000 1.550161
1.789099 1.478491
2.324000 1.870076
2.203039 1.639440
2.398830 1.864383
2.511282 2.303385
1.963834 1.543394
2.320151 1.745524
2.503284 2.280660
2.040570 1.864242
2.168401 1.764207
1.880825 0.956249
1.738302 1.787609
1.985808 1.303251
2.693612 1.824680
3.620847 2.890548
3.078442 2.260670
4.687299 3.472918
2.796835 1.768126
1.721589 1.685499
4.343311 3.964283
6.755297 6.049312
4.058745 3.406234
6.863791 6.341196
9.220382 9.566916
2.393011 1.051218
2.376945 1.958398
2.379090 2.876969
3.731433 3.307907
2.997828 2.316046
2.137683 1.396137
2.020743 2.010990
1.804756 1.177976
1.613734 0.989759
2.031867 1.033036
1.768025 1.053938
2.659646 2.709671
1.921811 0.769831
2.029384 1.338941
1.965601 1.579504
2.181028 1.375304
2.418674 1.612661
2.467025 1.059518
1.975263 1.115773
1.951805 1.144409
2.251194 1.193841
2.928282 2.078647
1.961646 1.475765
1.911897 1.249425
2.446215 1.607479
1.965736 1.025107
1.842367 1.394001
1.647615 1.090873
1.950933 1.905879
2.132598 1.774798
2.164089 1.242011
1.943073 1.329077
3.398583 2.774198
2.295800 1.841568
2.990986 1.866454
3.611068 2.654577
2.786281 2.195849
2.689438 2.137989
1.959044 1.822536
2.556407 1.997335
3.510203 2.673762
5.211456 4.817063
4.553562 3.187840
5.052879 4.266214
3.532946 3.053140
3.608474 3.265766
4.611646 4.360596
3.212950 3.058476
2.534167 3.050479
2.584863 1.541918
3.147131 1.989658
2.754990 2.559705
1.837681 1.101536
2.112977 2.847374
2.008499 1.788810
1.963395 0.938183
2.568428 1.029039
1.961611 1.249491
2.436659 3.126811
2.153360 2.464293
2.098217 1.436902
2.039719 1.621232
2.129016 1.240598
1.989845 1.072835
2.307544 1.683801
2.519449 0.732930
3.275282 1.546158
2.983117 2.315680
2.210441 1.646737
1.647072 1.327582
1.789629 1.228343
2.402930 1.193489
2.216562 1.224688
1.953559 1.114646
2.215197 1.393535
2.491364 1.884043
5.083263 3.924207
2.127636 1.404272
2.358774 2.309224
2.493928 1.772892
3.399218 2.760685
3.072960 2.134396
2.577571 1.171865
1.932886 1.239290
2.221778 1.186269
3.455585 2.357665
3.672416 3.111308
3.434284 2.455395
4.694770 3.669464
5.097673 5.979612
2.621521 2.547737
2.110646 1.158436
2.703397 1.097116
2.736554 1.482594
5.929046 5.048228
2.397567 1.188890
2.495254 1.286983
2.863730 2.123213
2.612899 0.961593
2.278119 0.926135
2.523549 1.156065
3.701999 2.470413
2.054566 1.653361
3.284983 3.464759
2.454401 2.338467
2.527269 1.790400
2.261504 2.398875
3.054376 3.160108
3.211322 3.077387
2.405994 2.168307
2.407075 1.822455
2.025446 1.325692
2.818606 2.714677
2.757839 2.972017
2.529337 2.784745
2.709819 2.415013
2.055352 1.445083
2.423815 1.642357
2.233104 1.925195
2.136263 1.229886
2.452700 1.738719
2.621610 1.020826
2.899593 1.866843
2.466957 1.830099
2.560491 1.473152
7.764882 6.504458
3.334776 1.854898
3.041992 2.750151
1.962554 1.045853
2.861486 2.678089
2.769355 1.846372
2.743176 1.006645
2.587385 1.323794
8.120722 5.169025
2.499089 1.760917
3.126980 1.937911
2.785308 1.797774
3.147023 3.120015
2.696409 1.382641
2.952226 2.068290
3.315323 2.962219
2.670410 1.367963
2.921650 2.347299
2.818437 1.689592
3.565606 2.010008
2.920716 2.118918
2.419547 1.279975
3.224573 1.653553
2.441861 1.388323
6.286130 4.777564
5.697040 3.266764
2.853919 1.876854
2.974021 3.374213
2.483028 2.241741
2.571946 1.990624
3.222107 2.934211
2.499285 2.110184
2.225653 1.478578
2.712935 2.885097
3.024694 1.978672
2.308255 2.026671
2.970572 2.092700
2.802635 2.037268
2.432587 2.082587
2.397373 1.923962
2.844611 2.463330
2.551321 1.924841
2.556116 1.969407
2.948418 2.195631
2.750853 2.034567
2.590566 1.637470
3.186887 2.329573
2.793923 2.797092
3.047218 2.193074
2.964187 1.382867
2.798065 2.055420
3.065885 1.238025
2.263323 1.052285
2.778311 1.698637
2.575126 2.127335
3.039587 1.430031
3.087099 1.196483
2.749808 1.882641
3.329199 1.486936
3.220313 2.736707
2.408719 2.366866
2.623609 1.828100
4.087005 2.639209
2.786344 2.303679
3.675074 2.925781
4.476430 2.950463
2.218274 2.185760
2.616304 2.278945
4.064722 2.105485
2.613598 2.014160
2.189743 2.314089
2.279711 1.301687
2.487371 2.186206
2.103630 2.033324
3.368432 1.797255
2.556762 1.688092
4.023954 2.174285
2.415851 2.451860
2.519773 2.212292
2.671127 1.997591
3.521488 3.434827
2.879167 4.134712
2.520514 2.173474
2.482583 2.225276
2.360534 1.593983
2.734966 2.341724
2.341478 1.935668
2.654121 1.813307
3.565977 3.552767
3.415011 2.521137
2.832520 1.425809
2.205419 1.338286
2.257587 1.059755
2.256184 1.411628
2.147143 1.257268
2.226134 1.685730
2.338223 1.813955
2.210366 1.656698
2.436804 1.632458
2.175734 1.995614
2.824314 2.440647
2.579051 1.352173
2.107487 0.874262
2.794947 1.508990
2.172776 1.637688
2.142434 1.449002
2.505195 2.497564
2.430081 1.231994
2.069311 1.766938
2.595959 1.539054
2.055640 1.091386
2.509695 3.466117
1.810737 1.104512
2.304146 2.599949
1.992776 1.978972
1.790314 1.823045
2.502266 1.687958
2.232549 2.641830
2.294436 2.040020
2.560479 3.923688
1.947234 2.507699
2.328985 2.381889
2.007031 2.076650
2.025023 2.071152
2.024140 2.140712
1.836540 2.097358
2.091131 2.035787
2.046091 1.770411
2.040273 1.479645
2.134102 2.523905
2.199328 1.884941
2.172226 1.614596
1.803540 1.480664
1.897073 2.059745
2.007388 2.178114
2.164820 1.794789
2.236725 1.495754
2.244444 0.999517
1.974943 1.501121
2.419283 2.140013
1.831991 1.525276
2.386061 2.059925
2.417891 2.283720
2.137749 1.186294
2.406329 1.866093
2.481241 1.641162
2.247338 1.280653
2.264551 1.466159
2.311355 1.747654
2.592201 2.061530
1.822186 1.815874
2.437214 0.874888
2.398953 1.099763
1.809378 1.866491
1.685600 1.498330
1.829764 1.650433
2.504881 1.768291
2.175473 3.161296
2.901256 4.143141
2.818504 4.825701
2.606416 4.101006
2.196159 1.417013
1.872870 1.404995
2.147972 2.782270
1.966006 1.806194
1.943408 3.121526
2.257977 2.761328
2.104972 2.285698
1.924659 1.004387
1.832296 2.065354
2.979666 3.498931
2.335646 2.457500
2.581743 3.252248
2.167995 1.236890
2.133578 1.021630
2.190873 2.706618
1.958680 1.237924
1.846365 1.375817
1.817700 1.069910
2.042951 1.702387
2.270665 2.312925
2.221518 1.341621
2.285114 2.370061
2.429058 1.816225
1.771429 1.196586
2.573559 1.855086
2.595000 2.134738
1.995636 1.491785
2.032615 1.815362
1.944051 1.756387
1.925075 1.592072
2.062792 1.117446
1.833140 1.765855
1.985505 1.187089
1.954880 1.017422
2.284848 0.935365
1.825725 1.677108
1.837054 1.329115
1.874608 1.125593
2.600357 1.969800
1.941150 2.166344
1.856828 2.037730
1.840354 1.158812
1.852583 1.450058
2.440737 1.202529
1.959860 2.308042
1.864881 1.126438
1.833950 1.906106
1.960963 2.385664
1.850679 2.203351
1.483340 1.293658
1.769128 1.416575
2.581737 2.124958
2.392692 1.854393
1.875509 1.561931
2.572810 2.057766
2.135697 1.888500
2.018565 1.937586
1.715491 1.099828
1.554891 1.432852
1.843262 1.634363
1.931766 2.257100
1.884417 1.034629
1.803584 0.949369
2.020839 1.326253
1.969324 0.894484
2.261317 1.931401
1.917352 0.692627
2.048084 1.793793
2.061322 1.550390
1.938240 1.504510
2.176349 0.996732
2.105462 1.264853
2.135513 1.441730
1.756795 1.239654
2.049555 1.637978
2.325652 1.442548
3.387252 1.826232
2.461190 1.106908
2.082650 1.102757
2.241698 1.254510
1.778456 1.249233
1.850354 1.192276
2.631383 1.785635
4.257932 2.293014
2.135629 1.254067
2.042181 2.080401
2.123648 1.580810
2.048782 1.005091
2.618403 1.204685
3.116219 1.818225
2.019680 1.871214
2.777873 2.030736
2.176028 1.750614
1.884344 1.051759
1.708598 1.089426
1.741513 1.446305
1.924794 0.911395
2.480305 1.551052
2.351557 1.029874
2.127045 1.196497
2.844543 1.842938
2.290117 1.393435
1.682969 1.464169
1.558972 1.506138
1.644448 1.224094
1.691554 1.618633
1.961651 0.929084
2.055661 0.743005
2.055692 1.333940
2.188718 1.893347
2.174300 1.475293
2.383931 2.329716
2.260376 1.984387
1.774784 1.114845
1.929808 1.244098
2.285324 2.002769
2.196375 1.676548
2.332981 0.933278
2.852514 1.471704
3.296195 1.875262
2.460008 2.149222
3.031557 1.551772
2.623322 1.384670
2.217454 0.959226
3.402958 1.880028
3.824110 2.425227
3.503508 2.451566
3.938337 2.682508
3.727072 2.028678
2.746594 2.413819
2.433612 1.698607
2.338028 1.418024
3.108181 2.274071
4.416956 2.143540
3.376102 1.379439
4.118057 2.926003
2.254248 1.513197
4.797096 3.670086
2.785396 2.157076
2.674631 2.272496
3.801782 2.054218
2.340602 1.745962
4.265213 2.613221
2.163472 0.822378
1.905633 0.943557
1.789758 1.098916
2.020644 1.273782
1.895157 1.579016
2.264385 1.371397
1.940877 1.399548
2.328502 1.514007
2.456944 0.958480
2.101968 1.090255
1.846364 1.220395
1.592870 1.779424
1.677345 1.062927
1.886769 1.142035
2.540017 1.556429
4.174005 2.752643
2.985570 2.224861
4.220834 3.463156
3.046358 3.911823
4.963859 6.073671
2.101020 1.801501
3.047239 1.353247
4.588421 3.000975
7.494716 5.670633
5.473449 4.039227
8.915248 7.518341
8.890684 7.101718
3.037827 1.657783
4.528764 4.826212
2.952577 2.320869
2.611390 1.995102
4.605797 2.930644
7.436368 3.407557
3.759226 2.733507
4.685262 1.638595
3.772724 2.816456
2.976523 2.231740
2.238522 2.014384
2.482245 1.883132
3.739549 1.911824
3.581712 2.436639
2.858170 1.944346
3.977006 1.679694
2.928680 2.477230
2.188917 1.320308
2.055653 2.090400
2.081733 2.041060
2.125782 2.011237
2.122096 1.527670
2.088534 1.433848
2.083248 1.697268
2.488612 1.507029
2.746718 1.291583
2.572661 1.299843
2.131722 1.492733
2.260411 1.845935
1.841042 1.725135
3.248248 1.667685
3.779839 1.839003
4.726528 2.643559
2.474724 1.998194
2.760232 1.503778
2.951726 1.502002
2.146110 1.472570
3.683491 5.015823
2.146478 2.905695
4.284213 2.900247
8.216205 5.487833
3.498947 2.566833
10.789532 8.953209
2.137884 2.064373
2.783939 3.056743
2.223950 2.290126
2.974650 1.969650
2.548665 1.537547
5.460424 2.754932
4.958012 2.809798
4.750701 1.535881
3.654762 2.502418
2.579519 2.021057
2.529413 2.265477
2.577770 2.242135
2.246841 2.425493
3.864100 3.286976
2.464655 1.664594
2.925113 1.823757
3.135873 1.569821
3.382187 1.450498
2.565868 2.118350
2.281004 1.586277
2.042222 1.584921
2.141723 1.469242
2.124832 0.861914
2.333360 1.116637
2.255961 1.242523
3.232575 1.632314
2.342775 1.747466
2.851324 1.599923
1.924759 1.725593
2.868760 1.122957
3.140888 1.553058
2.821528 1.884583
2.840790 1.423601
2.487930 1.303877
1.991330 1.735374
2.186988 0.954601
2.325122 1.765806
3.414683 1.746601
2.904886 2.327460
3.913014 2.146084
2.153859 1.531755
2.243535 2.215977
2.454864 1.683448
2.224128 2.267284
2.490704 2.185530
2.902753 1.378404
2.303152 1.922951
2.314181 1.564522
3.563675 1.685144
2.299189 1.911690
2.243823 1.666676
2.272783 1.543335
2.084694 1.533906
2.050153 1.336033
2.141980 1.168817
2.838772 1.468726
2.757706 1.909162
2.887813 1.538114
2.425487 1.545770
2.051602 1.245725
1.814355 0.985641
2.412085 1.687511
2.371431 1.991772
2.215390 1.300293
1.960664 1.105174
2.190601 1.124852
2.667739 1.626242
2.064089 1.033566
1.894898 1.159107
2.280541 1.498479
2.068364 1.769851
1.918341 1.432722
2.616414 2.013143
2.075144 1.487196
2.458810 1.758427
3.277469 1.655849
2.060144 0.999575
2.157311 1.801153
2.070556 2.047557
2.052207 1.631736
1.947854 1.743498
2.397316 1.993460
3.690928 2.094321
2.105044 1.506335
1.842691 1.624872
2.015704 1.280100
2.105776 1.873973
2.506754 1.815725
2.431768 2.123383
2.114334 2.422666
2.551799 2.452387
1.948929 1.804576
2.295227 1.217744
2.420815 2.101033
1.911939 0.953494
2.030175 2.924871
2.532334 2.374069
2.357499 1.401462
2.007674 1.561352
2.603501 1.763031
2.682103 1.313455
2.315409 0.915823
1.922368 1.378743
1.841546 1.433907
2.073846 2.047105
2.411630 2.412774
2.002867 2.146787
2.061502 1.923946
1.967163 0.972362
1.920389 0.904663
1.844164 1.060645
2.320175 1.316117
1.961599 1.075147
2.106635 1.972409
1.685908 1.252948
2.164417 2.006698
2.446845 1.328758
2.999250 2.199616
2.758951 1.669313
1.945833 1.679139
2.357234 1.582600
2.003989 1.843426
1.748090 1.147721
2.137009 2.586910
2.064214 1.300062
1.856960 0.779724
2.092400 3.016404
2.537616 2.007317
2.335476 1.954483
2.676044 1.956974
2.265287 1.467316
2.163568 1.543621
1.823942 2.167430
2.107346 1.334761
2.152683 2.060171
2.041081 2.046894
2.224891 3.845259
2.404619 2.726939
2.214362 1.727680
1.965426 1.587662
2.283831 1.583902
1.764470 0.897712
1.776212 1.016198
1.907900 0.621231
2.766373 4.220072
4.024316 4.019512
2.900119 4.263525
2.834925 3.887100
2.206839 1.746830
2.132001 1.346564
1.993721 3.023397
2.127559 3.114191
1.733627 1.076350
2.743472 3.484489
2.789117 3.381492
2.186852 2.718758
1.867581 1.722031
3.026508 2.480943
1.912991 1.385169
2.083060 2.132964
1.610958 1.187061
3.343851 5.576896
1.976541 1.203863
2.116216 1.755982
2.171309 2.030357
2.568669 2.848467
1.997461 0.888977
1.995568 1.313241
1.756976 1.308115
2.060097 1.548800
1.856629 1.477784
1.975932 2.081636
2.320805 0.967742
1.911882 0.982247
1.787555 0.932856
2.256183 1.516702
2.108288 1.378276
1.861182 2.199865
1.903818 2.229664
1.856572 1.811786
1.941866 1.724864
2.651802 1.824303
2.033716 1.368355
2.258782 1.163731
1.866557 1.390182
1.970330 2.221641
1.982007 1.163688
2.349641 3.522891
2.588800 3.033527
2.070704 2.018544
2.091770 1.668720
1.675647 0.997891
2.186707 1.241046
1.855006 1.545901
2.843968 1.741220
1.986964 2.454670
2.186383 2.142852
2.132857 2.276952
2.364496 2.586505
1.914411 1.018456
1.980673 2.119130
1.969582 1.364086
1.812911 1.502533
2.045057 1.617376
1.970047 1.550981
1.844860 0.779845
2.287745 2.090060
3.274432 3.778893
1.879005 0.608535
1.855384 0.691852
1.997564 1.075104
2.500890 1.082329
2.772988 3.607332
1.999547 2.635927
1.986415 1.749465
2.058569 1.462364
2.040250 1.416806
2.113553 0.643757
1.956980 0.555183
2.318897 0.384568
2.919118 1.814847
2.050211 1.591697
2.032816 1.676885
2.668617 1.402539
1.965306 0.982912
2.034959 1.141068
2.384441 1.134480
2.382588 1.442658
1.719072 1.307821
1.952009 1.690020
2.158352 2.139407
2.024146 1.448865
1.690907 1.591124
3.397393 1.328765
3.111926 2.747133
2.207621 2.012501
2.391793 2.051790
2.070491 2.320380
1.671067 1.691787
2.218528 0.739534
2.230090 1.342055
1.679300 0.878103
1.880621 1.504869
3.131877 3.113573
2.384544 1.658829
2.238870 1.464262
2.361634 2.330937
1.901997 1.915946
1.816090 1.011176
1.953297 0.942862
1.667916 0.689529
1.659860 1.197715
3.294358 2.700944
3.145450 3.561467
2.571596 1.445634
2.487112 1.978246
2.036603 1.002211
2.114556 1.361842
2.944525 1.882997
2.056233 1.510349
2.464735 1.465450
2.757569 2.360790
2.561128 1.554997
2.084286 1.770286
2.069254 1.130034
2.544068 0.836961
2.194520 1.414597
2.203697 1.595470
1.973567 1.736044
1.568432 1.294097
1.709833 1.530482
2.926345 2.036176
3.500956 2.708593
2.860362 1.515714
2.927007 1.836215
2.506596 1.707741
2.261883 1.770686
2.903612 2.248034
1.654007 1.338389
1.758062 1.373764
1.880376 1.274435
1.929479 1.679123
4.139796 3.389179
3.828480 3.015524
2.129745 1.094962
1.873788 1.140290
1.900376 1.531803
5.056588 3.585244
2.837823 2.665063
2.460969 2.157908
2.204577 1.697307
2.174214 0.510973
1.771459 0.527630
2.145147 0.695199
1.847548 1.059329
2.488964 2.154777
2.764354 1.691127
2.509024 1.338469
2.125682 0.803539
1.890897 0.950011
1.774356 0.864082
2.724941 2.357050
2.490045 1.735011
2.487608 2.038232
2.800981 2.494731
1.769269 1.294663
2.367351 1.626317
2.364416 1.836169
2.188262 1.603901
2.016444 1.470585
1.571241 0.984726
2.015560 1.306426
2.292729 2.032058
2.452659 1.541839
3.887468 2.776753
3.205123 2.369993
2.369938 2.126927
2.177960 1.067491
2.078554 1.163120
2.087094 1.554217
4.351891 4.459227
2.816507 2.279484
7.074165 6.247496
5.614170 4.603657
6.004003 4.853244
2.796492 2.190355
4.611040 4.060705
2.128905 1.497518
1.780111 1.083673
