# Supplementary material for: Persistent homology elucidates hierarchical structures responsible for mechanical properties in covalent amorphous solids
Source: Nat Commun. 2025 Sep 25;16:8226. doi: 10.1038/s41467-025-63424-z (PMC12462471; doi:10.1038/s41467-025-63424-z)
Supplement: Supplementary file 4 — Source Data 2 [file 41467_2025_63424_MOESM4_ESM.zip › SupplementarySourceData/SupplementaryFigure15b.txt]

# Births,Deaths
2.569721 2.635306
1.640569 3.065406
1.618760 3.445548
1.527799 3.458102
1.412996 3.485093
1.535226 3.520950
1.567655 3.590288
1.531621 3.622613
1.500967 3.642280
1.430000 3.683680
1.472990 3.724085
1.473904 3.787922
1.523373 3.797154
1.456403 3.823661
1.442008 3.844479
1.443971 3.864542
1.430833 3.962557
3.874440 4.004019
1.416168 4.035481
1.429585 4.100197
1.432316 4.138882
1.425228 4.152515
1.423602 4.194288
1.417772 4.227502
1.414918 4.309145
1.410490 4.343693
1.402403 4.441002
1.401956 4.458433
4.507636 4.512358
4.522724 4.552330
1.398987 4.556986
1.425054 4.626069
1.398867 4.635969
4.717880 4.721065
5.240480 5.247949
2.711390 2.724665
1.534007 3.212551
3.441720 3.530596
3.511308 3.640742
1.450657 3.644300
1.525119 3.741430
1.481936 3.757988
1.472409 3.771742
3.773222 3.793709
1.469450 3.838281
1.458208 3.852870
1.468510 3.909161
1.449303 3.928025
1.415272 3.939895
1.448454 3.948969
4.026921 4.069938
1.439534 4.091502
1.430977 4.174294
1.420524 4.178403
1.421823 4.229630
1.417472 4.250890
1.406901 4.255313
1.417840 4.268300
1.417402 4.292274
1.416412 4.304286
1.412365 4.315479
1.412081 4.329051
1.441079 4.344257
1.403082 4.355893
1.408932 4.367562
1.407420 4.372094
1.404081 4.397345
1.401681 4.411406
1.403306 4.442869
1.395358 4.491847
1.395170 4.577904
1.393730 4.588231
4.587657 4.589261
1.391980 4.643383
1.408204 4.655500
2.575272 2.649861
2.719993 2.777214
2.807179 2.807395
1.684139 3.029482
1.655484 3.091394
1.681019 3.123740
1.603297 3.143476
1.650634 3.200058
1.601428 3.292317
1.659369 3.303737
1.624430 3.342037
1.527004 3.400830
1.518452 3.500360
1.543800 3.582835
1.458066 3.587233
3.506729 3.631890
1.547002 3.636468
3.532278 3.649217
1.523575 3.684801
1.521520 3.688783
1.517248 3.709486
1.505884 3.720392
1.487368 3.739028
1.540820 3.766193
1.446298 3.785289
1.468813 3.806007
1.458984 3.810582
1.429892 4.070417
4.367425 4.373271
4.627061 4.640781
2.684544 2.687299
1.678526 3.009843
1.671867 3.089856
1.650574 3.100645
1.524243 3.132786
1.440445 3.134274
3.214401 3.370084
1.467184 3.577476
1.504322 3.617530
1.491203 3.679159
1.509334 3.689895
1.475964 3.702738
1.486988 3.791363
1.432341 3.806883
1.451695 3.818554
1.440989 3.856419
1.431293 3.949512
1.417083 3.965620
1.437995 3.983424
1.433255 3.997031
1.419272 3.997947
1.419008 4.010459
1.421972 4.135611
1.452575 4.272938
4.760349 4.760614
2.544727 2.666014
2.470844 2.758465
1.940564 2.801140
2.773078 2.802923
1.780202 2.867556
1.721089 3.072799
1.584638 3.119308
1.648013 3.147987
1.640244 3.316303
1.618713 3.318352
3.122070 3.354590
1.548442 3.356015
1.643087 3.360095
1.549357 3.400965
1.532302 3.612187
1.553991 3.612374
1.527912 3.657228
1.537893 3.660482
1.536484 3.683808
1.524195 3.709469
1.502251 3.776806
1.511727 3.807820
1.472916 3.813829
1.453221 3.841525
1.447252 3.855070
1.439326 3.867036
1.452177 4.005112
1.439580 4.005426
1.442117 4.102225
1.434879 4.206691
1.427595 4.209436
1.437288 4.317318
4.708992 4.716414
2.737063 2.737192
1.582820 3.216888
1.408094 3.272128
1.559645 3.677267
1.442056 3.684815
1.439738 3.729628
1.478388 3.926111
1.427292 4.081019
1.423717 4.082420
1.405152 4.152545
1.435444 4.160368
1.439487 4.239621
1.409381 4.455158
1.396319 4.464549
1.396229 4.469324
1.406745 4.611483
1.401050 4.640919
5.162541 5.166862
2.419588 2.560215
2.572730 2.645133
2.549315 2.691923
1.979904 2.888501
1.611310 2.912585
1.591122 3.009274
1.699848 3.147055
1.548744 3.247525
1.452536 3.464452
1.523089 3.517474
3.477305 3.551196
1.496991 3.674697
1.491314 3.704750
1.549355 3.717640
1.504363 3.735819
1.492784 3.959758
1.463254 3.972402
4.848528 4.856791
2.740867 2.745444
1.651844 2.913351
2.875164 2.927271
1.645231 3.060844
1.526284 3.123334
1.483036 3.200744
1.798969 3.262735
1.431106 3.446712
1.520912 3.635190
1.565607 3.636107
1.518548 3.646995
1.419785 3.752486
1.477806 3.871830
1.474339 3.933106
1.417884 4.003431
1.446773 4.013635
1.436351 4.020218
1.420971 4.281755
4.340096 4.346133
4.356614 4.359773
4.334480 4.383440
1.421823 4.386821
1.422846 4.387999
1.427346 4.442057
4.471512 4.477630
1.414653 4.480705
1.416402 4.519352
1.407204 4.536582
1.403092 4.554122
1.402934 4.560351
1.400489 4.583696
1.402678 4.607877
1.401341 4.621241
1.402657 4.657143
4.797061 4.797132
2.352953 2.546555
2.690892 2.709818
2.700430 2.763300
2.753557 2.776799
2.788541 2.838404
1.703151 3.096058
1.770067 3.117626
1.635800 3.125017
1.504744 3.237084
1.499458 3.271135
3.354589 3.355728
1.569973 3.427025
1.547286 3.430812
3.540160 3.541614
1.544072 3.547484
1.507317 3.574421
1.541665 3.579001
1.530141 3.644875
1.508917 3.689254
3.820325 3.847936
1.494265 3.955317
2.453265 2.536997
2.381076 2.568794
2.722246 2.757209
2.664988 2.762084
2.766121 2.776649
2.295912 2.780589
1.633970 2.831621
1.777069 2.902615
2.902307 2.905469
3.000884 3.006355
1.635567 3.180202
1.512060 3.280753
3.251570 3.300382
1.525047 3.315157
3.257958 3.341937
1.500830 3.439474
1.547911 3.610669
1.517694 3.805603
