# Supplementary material for: Persistent homology elucidates hierarchical structures responsible for mechanical properties in covalent amorphous solids
Source: Nat Commun. 2025 Sep 25;16:8226. doi: 10.1038/s41467-025-63424-z (PMC12462471; doi:10.1038/s41467-025-63424-z)
Supplement: Supplementary file 4 — Source Data 2 [file 41467_2025_63424_MOESM4_ESM.zip › SupplementarySourceData/SupplementaryFigure14b.txt]

# Birth,Death
2.480000 2.600983
2.213669 2.789880
1.626090 2.970003
1.694487 3.084455
1.557320 3.198688
1.535493 3.374995
1.606240 3.408419
1.521553 3.496138
1.504932 3.689777
1.551500 3.777841
1.467853 3.782194
1.467589 3.995791
1.480889 4.188803
4.292905 4.385792
4.496908 4.497418
4.613172 4.630449
4.680396 4.689707
4.871328 4.957641
2.246557 2.480001
2.765075 2.765180
1.829608 3.054264
1.591883 3.137943
1.638887 3.146600
1.605643 3.148820
1.628092 3.175998
1.578971 3.192351
1.606891 3.208744
1.437823 3.227315
1.552343 3.384680
1.541347 3.421590
1.518421 3.427272
1.514971 3.570453
1.515732 3.622093
1.503375 3.676572
1.383720 3.697472
1.495418 3.939404
1.428827 4.219655
1.423081 4.323301
1.424022 4.452347
1.400834 4.525266
1.392507 4.660193
4.713543 4.716815
2.480000 2.600983
2.213669 2.789880
2.553032 2.836417
1.626090 2.970003
2.204327 2.996109
3.036557 3.036833
1.694487 3.084455
1.557320 3.198688
3.147178 3.212374
1.535493 3.374995
1.606240 3.408419
1.521553 3.496138
1.551500 3.777841
1.487532 3.799066
1.473520 3.826645
1.469998 3.839016
1.456141 3.905858
1.452714 3.913267
1.467589 3.995791
2.091505 2.476781
1.837461 2.792828
1.858362 2.819727
2.811118 2.841500
1.653650 3.175444
3.225223 3.225232
1.618682 3.307094
1.570288 3.582998
1.481123 3.602183
1.478554 3.634571
1.475622 3.646094
1.436558 3.933294
1.432645 4.230062
5.320591 5.321457
1.957788 2.461602
2.620338 2.694494
1.876902 2.862547
2.204327 2.996109
1.694487 3.084455
1.766262 3.224953
1.521553 3.496138
1.445037 3.670546
1.551500 3.777841
1.487532 3.799066
1.473520 3.826645
1.469998 3.839016
1.456141 3.905858
1.446698 3.929718
1.436558 3.933294
1.467589 3.995791
1.432435 4.039641
1.428157 4.214471
1.432645 4.230062
1.421817 4.486137
2.246557 2.480001
2.348087 2.569182
2.765075 2.765180
1.726397 2.796890
2.769539 2.839244
1.704655 2.884416
2.639142 2.933093
2.867217 2.945711
1.691388 3.027991
1.829608 3.054264
1.591883 3.137943
1.638887 3.146600
1.605643 3.148820
1.628092 3.175998
1.578971 3.192351
1.595391 3.207252
1.606891 3.208744
1.740501 3.219613
3.345519 3.347177
3.861755 3.879520
2.352389 2.651802
2.027899 2.790534
1.858362 2.819727
2.891271 2.904856
1.687704 2.996668
1.670942 3.030401
1.606240 3.408419
1.541881 3.502739
1.526706 3.523770
1.659635 3.555236
1.494395 3.579518
1.570288 3.582998
3.676637 3.766540
1.452714 3.913267
1.446698 3.929718
1.472689 4.031397
4.086189 4.087042
4.463469 4.473004
4.516306 4.522809
4.721520 4.728806
2.318775 2.582281
2.528913 2.703532
2.773765 2.783419
2.027899 2.790534
1.858362 2.819727
2.839324 2.941741
2.937054 2.995481
1.687704 2.996668
1.580279 3.010015
1.670942 3.030401
3.119731 3.119792
1.553252 3.194485
1.766262 3.224953
1.618682 3.307094
1.541881 3.502739
1.526706 3.523770
1.570288 3.582998
3.883472 3.924419
4.516306 4.522809
2.553032 2.836417
2.891271 2.904856
2.204327 2.996109
1.694487 3.084455
3.147178 3.212374
3.225223 3.225232
3.279013 3.287689
1.618682 3.307094
1.535493 3.374995
1.606240 3.408419
1.521553 3.496138
1.541881 3.502739
1.526706 3.523770
1.570288 3.582998
1.481123 3.602183
1.478554 3.634571
1.475622 3.646094
1.504932 3.689777
1.467853 3.782194
1.487532 3.799066
1.473520 3.826645
1.469998 3.839016
1.436558 3.933294
1.467589 3.995791
1.432645 4.230062
4.496908 4.497418
1.957788 2.461602
2.620338 2.694494
2.528913 2.703532
2.027899 2.790534
1.858362 2.819727
2.553032 2.836417
2.891271 2.904856
2.839324 2.941741
2.204327 2.996109
1.687704 2.996668
1.670942 3.030401
1.694487 3.084455
1.766262 3.224953
3.279013 3.287689
1.618682 3.307094
1.606240 3.408419
1.541881 3.502739
1.526706 3.523770
1.570288 3.582998
3.638874 3.676778
