# Supplementary material for: Persistent homology elucidates hierarchical structures responsible for mechanical properties in covalent amorphous solids
Source: Nat Commun. 2025 Sep 25;16:8226. doi: 10.1038/s41467-025-63424-z (PMC12462471; doi:10.1038/s41467-025-63424-z)
Supplement: Supplementary file 4 — Source Data 2 [file 41467_2025_63424_MOESM4_ESM.zip › SupplementarySourceData/SupplementaryFigure18a.txt]

# freq_org, pr_org, freq_demix, pr_demix
0.000000 1.000000 0.000000 1.000000
0.000000 1.000000 0.000000 1.000000
0.000000 1.000000 0.000000 1.000000
0.525419 0.218890 0.583652 0.218890
0.532127 0.343492 0.563575 0.463585
0.543039 0.482250 0.566054 0.673370
0.547552 0.622000 0.554976 0.635898
0.549550 0.624008 0.560234 0.711675
0.555858 0.665485 0.567132 0.697424
0.559894 0.668222 0.565107 0.677180
0.560969 0.448979 0.575339 0.695438
0.563390 0.648425 0.569243 0.664045
0.565935 0.624067 0.574476 0.677963
0.568600 0.708428 0.573013 0.721651
0.573407 0.664630 0.577048 0.709202
0.625896 0.028009 0.713449 0.005192
0.644215 0.043650 0.837131 0.005488
0.657748 0.017132 0.719685 0.001496
0.671279 0.041479 0.713453 0.003943
0.683623 0.019169 0.720946 0.003666
0.696096 0.019279 0.683995 0.003662
0.699515 0.014953 0.690440 0.003411
0.712609 0.012041 0.715925 0.001099
0.728251 0.115857 0.846335 0.364138
0.731770 0.103835 0.814708 0.397060
0.741331 0.246376 0.854472 0.348925
0.747474 0.271806 0.829139 0.455471
0.752275 0.413425 0.813463 0.494413
0.755133 0.222806 0.877611 0.523751
0.757555 0.327931 0.844058 0.543588
0.767235 0.357239 0.820581 0.618949
0.770103 0.441200 0.810723 0.620061
0.774696 0.469327 0.805809 0.573701
0.778453 0.455120 0.827721 0.589222
0.783813 0.404499 0.818384 0.556239
0.785787 0.542154 0.812676 0.630327
0.787608 0.421154 0.831153 0.588823
0.789064 0.499931 0.824885 0.633881
0.793474 0.567260 0.815692 0.616121
0.797286 0.472248 0.834989 0.605419
0.801794 0.564440 0.833618 0.612250
0.802200 0.262714 0.891333 0.477587
0.810916 0.354264 0.834628 0.592933
0.813440 0.175087 0.852498 0.464286
0.818996 0.203460 0.903393 0.482575
0.825626 0.207845 0.869226 0.562531
0.832505 0.314797 0.867615 0.589276
0.843218 0.138553 0.938156 0.297856
0.856925 0.065175 0.921017 0.005302
0.864563 0.099540 0.870322 0.254509
0.869532 0.110009 0.983210 0.004291
0.875147 0.148923 1.059272 0.007963
0.877660 0.070499 0.865608 0.003458
0.879385 0.071163 0.999061 0.002558
0.885718 0.052455 0.844138 0.021081
0.887884 0.069288 1.019080 0.003061
0.895873 0.083033 0.989299 0.002254
0.901470 0.060926 0.835478 0.010905
0.908124 0.160682 0.971159 0.481898
0.914965 0.073812 0.973196 0.003609
0.916958 0.059396 0.951786 0.002174
0.922876 0.108538 0.955262 0.012500
0.928776 0.108984 0.972439 0.006498
0.931038 0.136520 1.083928 0.004873
0.933132 0.143167 0.968368 0.273237
0.936830 0.205969 0.969970 0.358185
0.940548 0.218286 0.990572 0.361955
0.943087 0.162761 0.992817 0.305130
0.946369 0.306654 0.975974 0.458777
0.949084 0.143019 0.974849 0.402502
0.950733 0.101121 0.956086 0.004528
0.955895 0.257902 1.035509 0.354623
0.961900 0.123243 0.940445 0.286685
0.964590 0.178382 1.016813 0.349889
0.969551 0.117936 0.939589 0.375415
0.974914 0.313290 1.021546 0.447811
0.980715 0.126904 1.040705 0.002813
0.982813 0.103049 0.975769 0.005235
0.990986 0.057794 0.979322 0.001219
0.994306 0.116442 0.940464 0.287898
0.997975 0.103664 1.003051 0.007461
1.000519 0.110255 1.040341 0.006903
1.008868 0.189544 1.043949 0.318073
1.011408 0.124428 1.090401 0.003357
1.013741 0.188729 1.115052 0.005953
1.020356 0.091947 0.974261 0.003647
1.026097 0.127688 1.059474 0.004201
1.027176 0.146478 1.002767 0.343388
1.030178 0.166627 1.177538 0.003223
1.037782 0.137289 0.994034 0.007368
1.038942 0.158590 1.021739 0.291399
1.043198 0.186489 1.220782 0.005067
1.045594 0.244975 1.119311 0.302758
1.048661 0.116938 1.001325 0.004962
1.051674 0.205106 1.050947 0.288538
1.056646 0.040547 1.075128 0.002139
1.058964 0.136173 1.073579 0.008612
1.062950 0.217123 1.213765 0.004484
1.067230 0.182002 1.061248 0.290817
1.073205 0.124176 1.244109 0.005571
1.074492 0.192876 1.043033 0.260585
1.077599 0.188950 1.064044 0.360628
1.080811 0.197738 1.059433 0.274441
1.081941 0.222152 1.060621 0.344394
1.086350 0.242589 1.091332 0.305815
1.088893 0.106720 1.006590 0.006401
1.091828 0.171304 1.174606 0.008889
1.096474 0.142973 1.114354 0.008045
1.100624 0.203796 1.060595 0.386076
1.104499 0.148227 1.106456 0.002553
1.105572 0.150314 1.035908 0.256942
1.108384 0.213185 1.078458 0.351617
1.112454 0.126152 1.102883 0.003419
1.115131 0.217449 1.082235 0.309920
1.117967 0.293897 1.131815 0.294279
1.118813 0.193909 1.075131 0.368129
1.121741 0.190550 1.069459 0.259953
1.125221 0.195605 1.148018 0.006170
1.126223 0.224173 1.106690 0.357259
1.127832 0.203808 1.142727 0.005929
1.130598 0.214030 1.113158 0.354081
1.134301 0.311909 1.118947 0.369976
1.135689 0.185599 1.109832 0.003726
1.138106 0.260481 1.117654 0.304425
1.139948 0.215708 1.101189 0.292916
1.144966 0.279453 1.157653 0.333633
1.147160 0.185084 1.041882 0.299295
1.148943 0.258629 1.136025 0.304396
1.151143 0.277262 1.149446 0.309897
1.154383 0.256400 1.122109 0.368181
1.156148 0.290599 1.165753 0.369251
1.158340 0.283201 1.280841 0.014186
1.159704 0.153726 1.105412 0.005810
1.162238 0.353039 1.158278 0.357662
1.163210 0.145903 1.079651 0.011959
1.165338 0.223985 1.133029 0.259451
1.167599 0.289492 1.183371 0.297865
1.169361 0.236294 1.136239 0.285396
1.173537 0.328697 1.169015 0.352596
1.174428 0.224781 1.154549 0.298379
1.178094 0.279765 1.173733 0.322368
1.180636 0.254180 1.231235 0.335651
1.183020 0.301940 1.168998 0.327628
1.185132 0.203537 1.132231 0.264802
1.188354 0.329862 1.175626 0.310058
1.189651 0.267878 1.181951 0.301307
1.193442 0.265091 1.172973 0.285028
1.196340 0.314387 1.183602 0.343561
1.198558 0.349105 1.198669 0.363864
1.199664 0.284555 1.190703 0.358643
1.204904 0.280439 1.203292 0.263031
1.207083 0.299867 1.207748 0.357628
1.208985 0.286379 1.194684 0.304204
1.210665 0.164923 1.217546 0.002317
1.211866 0.222761 1.114623 0.352967
1.212680 0.335382 1.206342 0.331928
1.214381 0.296447 1.206183 0.340354
1.217013 0.262650 1.213788 0.264769
1.219096 0.288724 1.229546 0.354553
1.220326 0.262241 1.198285 0.302300
1.225002 0.267364 1.218465 0.268035
1.226047 0.300075 1.219823 0.332210
1.229911 0.356458 1.219759 0.393099
1.231510 0.317344 1.223312 0.330725
1.232158 0.327272 1.229174 0.354192
1.234032 0.261925 1.224258 0.317145
1.237638 0.329614 1.238257 0.363552
1.239461 0.334662 1.230135 0.324426
1.240203 0.277299 1.241386 0.316340
1.241736 0.281953 1.228830 0.313898
1.243651 0.211815 1.303169 0.003484
1.246215 0.266162 1.233711 0.306066
1.247557 0.355539 1.243491 0.363046
1.250814 0.271935 1.238230 0.315988
1.253283 0.318966 1.245951 0.336061
1.253970 0.335783 1.249334 0.360793
1.255628 0.310489 1.242631 0.342980
1.257300 0.299239 1.251421 0.350681
1.259965 0.319971 1.250736 0.341997
1.260795 0.232685 1.202900 0.339601
1.263428 0.303268 1.261191 0.359339
1.265033 0.319902 1.258239 0.301526
1.266888 0.302151 1.252379 0.287348
1.268908 0.287467 1.264272 0.328218
1.271637 0.365252 1.254860 0.375618
1.272875 0.315054 1.269949 0.368227
1.273875 0.309481 1.257420 0.304057
1.275598 0.118297 1.249828 0.003877
1.280536 0.277313 1.249729 0.347103
1.281379 0.376495 1.270435 0.392954
1.282817 0.257279 1.266781 0.324917
1.285517 0.320454 1.279940 0.315465
1.285988 0.354166 1.279596 0.374886
1.287101 0.286541 1.267566 0.326784
1.288625 0.385642 1.285408 0.396779
1.292093 0.381111 1.283922 0.417881
1.293468 0.356405 1.278970 0.352837
1.297405 0.299876 1.285030 0.277519
1.298309 0.369311 1.295246 0.388322
1.300170 0.299639 1.286635 0.341902
1.301798 0.266294 1.289028 0.351811
1.303047 0.322601 1.294569 0.336873
1.306623 0.312812 1.299163 0.343546
1.307670 0.263521 1.295993 0.342337
1.309502 0.278493 1.299640 0.366932
1.309941 0.324280 1.305892 0.365756
1.311258 0.267040 1.289606 0.314148
1.313970 0.302824 1.299606 0.320342
1.316324 0.294264 1.308171 0.323736
1.319677 0.281748 1.307089 0.288201
1.322454 0.288686 1.313192 0.287980
1.323206 0.289476 1.300606 0.302474
1.324631 0.260011 1.309719 0.317850
1.326459 0.319764 1.321140 0.319766
1.327601 0.281116 1.319503 0.312232
1.329762 0.302421 1.322585 0.303359
1.330571 0.181379 1.244161 0.254630
1.333999 0.306267 1.324521 0.335793
1.334716 0.301948 1.329997 0.284165
1.338503 0.367302 1.335184 0.382687
1.339682 0.267650 1.321520 0.301053
1.342596 0.298966 1.335377 0.301157
1.342741 0.315946 1.328969 0.371908
1.344919 0.261536 1.342237 0.315754
1.346644 0.233280 1.311948 0.273450
1.349115 0.296986 1.331110 0.334283
1.349458 0.269187 1.346835 0.310219
1.351964 0.303872 1.344096 0.294770
1.352568 0.255876 1.344450 0.291596
1.354751 0.324570 1.348142 0.309530
1.355857 0.334907 1.348469 0.345216
1.359634 0.324788 1.354373 0.316962
1.360483 0.331095 1.358601 0.351804
1.364402 0.307065 1.359892 0.319600
1.365154 0.346225 1.362478 0.350256
1.367031 0.348330 1.355768 0.346919
1.369641 0.300059 1.364649 0.351416
1.370981 0.315515 1.362891 0.279387
1.372083 0.312561 1.364571 0.338175
1.374844 0.337617 1.370371 0.341689
1.377127 0.362432 1.375836 0.367764
1.378101 0.325727 1.374741 0.342796
1.380395 0.303992 1.369847 0.317832
1.382269 0.303606 1.377116 0.303718
1.383817 0.255366 1.377034 0.305047
1.385324 0.288052 1.371425 0.359441
1.386631 0.329252 1.383581 0.344215
1.387952 0.320122 1.385714 0.328939
1.391446 0.288753 1.384289 0.294863
1.392591 0.284697 1.334256 0.272840
1.393475 0.345883 1.392939 0.345529
1.395625 0.345173 1.394210 0.358980
1.396511 0.297121 1.386374 0.314280
1.399611 0.337626 1.398255 0.351697
1.400446 0.282251 1.388178 0.311972
1.400591 0.329516 1.399525 0.380846
1.402430 0.282122 1.394633 0.302274
1.405178 0.241621 1.403717 0.277224
1.407119 0.261008 1.395219 0.327595
1.409346 0.253420 1.412008 0.316049
1.409612 0.342045 1.407181 0.349490
1.410789 0.332956 1.408230 0.353758
1.412762 0.345730 1.413507 0.372459
1.413562 0.286395 1.398461 0.299802
1.417477 0.307310 1.409296 0.315445
1.418196 0.312855 1.415621 0.303825
1.420025 0.254035 1.536341 0.001248
1.421705 0.278988 1.411560 0.265368
1.423312 0.285676 1.417663 0.279037
1.423946 0.256939 1.412220 0.292767
1.426667 0.243351 1.541354 0.001678
1.427639 0.299345 1.419324 0.316696
1.429422 0.271458 1.424935 0.259545
1.431607 0.310775 1.426465 0.281634
1.433403 0.303886 1.430472 0.311294
1.435425 0.264083 1.412217 0.341980
1.438240 0.315407 1.432330 0.320425
1.439270 0.370034 1.437909 0.374571
1.440924 0.285749 1.389810 0.324029
1.441703 0.342838 1.440718 0.343377
1.443769 0.295828 1.424463 0.331270
1.444266 0.223677 1.449792 0.001746
1.445686 0.352682 1.445573 0.356989
1.447280 0.263303 1.428951 0.312519
1.449830 0.302806 1.441153 0.305827
1.451927 0.242871 1.538488 0.002548
1.453185 0.339030 1.449883 0.333529
1.454084 0.280877 1.443604 0.309580
1.455908 0.293740 1.434869 0.303253
1.457259 0.375925 1.455187 0.377948
1.458919 0.310347 1.450860 0.307042
1.461222 0.317779 1.452915 0.341556
1.463455 0.328685 1.459843 0.330265
1.464198 0.259568 1.450033 0.286178
1.465189 0.293214 1.459054 0.291158
1.466820 0.248731 1.456025 0.266917
1.467552 0.321026 1.462447 0.319134
1.468283 0.288467 1.459169 0.310139
1.471188 0.334067 1.463772 0.360046
1.471492 0.324523 1.466899 0.340122
1.474109 0.313210 1.469566 0.313896
1.475783 0.285902 1.469795 0.281368
1.477646 0.227980 1.450772 0.001503
1.479135 0.325828 1.476124 0.329237
1.480241 0.304827 1.474005 0.310819
1.481054 0.348288 1.480225 0.349277
1.483241 0.300647 1.464971 0.334917
1.484525 0.324521 1.476617 0.344379
1.486596 0.278172 1.467186 0.287497
1.488155 0.275749 1.462603 0.301063
1.490130 0.349543 1.486505 0.356303
1.491706 0.355864 1.489028 0.355702
1.491975 0.365919 1.490390 0.367184
1.494390 0.301030 1.488476 0.305380
1.495498 0.347572 1.490422 0.350692
1.497425 0.265042 1.471308 0.251882
1.499420 0.333897 1.497344 0.330207
1.500663 0.277941 1.489946 0.300149
1.502118 0.323221 1.499601 0.319923
1.502768 0.298216 1.489548 0.295773
1.504946 0.352235 1.504093 0.361690
1.508240 0.335511 1.503251 0.335017
1.509087 0.332991 1.506660 0.330997
1.509882 0.340632 1.506650 0.343467
1.510661 0.285075 1.503735 0.290870
1.512433 0.343854 1.511198 0.348594
1.513521 0.296522 1.507877 0.297872
1.515951 0.367521 1.515439 0.367300
1.517788 0.302399 1.513895 0.293247
1.518946 0.347325 1.517746 0.347983
1.523538 0.338681 1.520071 0.355160
1.524132 0.325720 1.518311 0.325310
1.525287 0.312405 1.519475 0.310491
1.525825 0.346680 1.524754 0.350676
1.527217 0.332690 1.521744 0.334684
1.528004 0.313207 1.522561 0.305959
1.529432 0.322543 1.527063 0.342701
1.531718 0.352446 1.529047 0.357382
1.532798 0.326593 1.529214 0.325112
1.534142 0.341124 1.528703 0.349593
1.535391 0.333385 1.531654 0.335686
1.536396 0.300863 1.531113 0.310956
1.537925 0.291560 1.527931 0.280709
1.539157 0.325405 1.533256 0.341102
1.541223 0.325635 1.538370 0.328339
1.541500 0.321159 1.538698 0.319905
1.544087 0.357562 1.542553 0.359387
1.545981 0.322648 1.541443 0.321335
1.546901 0.334025 1.542747 0.334848
1.548139 0.323389 1.544877 0.313285
1.548851 0.398189 1.547707 0.396782
1.550387 0.304960 1.547016 0.314082
1.552272 0.378278 1.549940 0.384985
1.553317 0.370640 1.551486 0.370455
1.555055 0.310134 1.550737 0.318766
1.557751 0.320369 1.555000 0.328715
1.559213 0.342398 1.554295 0.340166
1.559477 0.335130 1.555930 0.335958
1.561155 0.296117 1.555587 0.297636
1.562242 0.369630 1.562242 0.369630
1.563566 0.330677 1.552219 0.341285
1.565510 0.362006 1.563204 0.360483
1.567890 0.338616 1.565350 0.336142
1.568198 0.372199 1.568198 0.372199
1.568541 0.393282 1.567155 0.399458
1.570052 0.366874 1.567455 0.369300
1.571544 0.357979 1.570236 0.358836
1.572352 0.306292 1.566205 0.314640
1.573940 0.352380 1.571275 0.354921
1.575596 0.353894 1.574302 0.352117
1.576957 0.347649 1.573007 0.348004
1.579482 0.336154 1.576240 0.337845
1.580598 0.272459 1.557634 0.269824
1.581963 0.334929 1.575541 0.357142
1.582390 0.374027 1.580328 0.376414
1.584948 0.306676 1.577586 0.320750
1.586312 0.310632 1.578555 0.322133
1.586891 0.330926 1.585542 0.328847
1.587335 0.338996 1.583181 0.350408
1.587836 0.337951 1.586722 0.333964
1.592117 0.335470 1.590141 0.337424
1.592900 0.340056 1.589921 0.337895
1.594417 0.331997 1.586539 0.329606
1.595020 0.351982 1.594046 0.349964
1.596007 0.387415 1.593335 0.396184
1.597898 0.320859 1.591531 0.329041
1.599202 0.355164 1.596826 0.355820
1.602015 0.317420 1.599779 0.315606
1.603485 0.322216 1.596852 0.360918
1.604621 0.354089 1.602791 0.351699
1.605743 0.363897 1.604367 0.362113
1.607995 0.344364 1.607995 0.344364
1.609349 0.373142 1.607244 0.368570
1.609560 0.351697 1.606369 0.351179
1.610305 0.353925 1.608450 0.357000
1.611798 0.359521 1.607927 0.376034
1.612667 0.315193 1.600637 0.338638
1.614188 0.364963 1.613023 0.364510
1.615699 0.398862 1.614096 0.397507
1.616837 0.346061 1.609851 0.359869
1.617515 0.352025 1.616116 0.353631
1.618548 0.349284 1.613359 0.359345
1.620807 0.337724 1.618041 0.338733
1.621122 0.350569 1.619930 0.351115
1.622540 0.382519 1.621725 0.381605
1.623706 0.337694 1.613727 0.344695
1.625320 0.378076 1.624034 0.376267
1.626875 0.347137 1.624950 0.345373
1.627160 0.315137 1.622093 0.318015
1.628845 0.362243 1.627561 0.365326
1.629616 0.297606 1.620446 0.303152
1.632650 0.354502 1.630047 0.353446
1.633162 0.336912 1.631317 0.339768
1.633444 0.304961 1.630914 0.303249
1.635511 0.329149 1.632443 0.345927
1.635817 0.371667 1.633996 0.376439
1.638456 0.396598 1.636225 0.402620
1.639158 0.361055 1.634426 0.364579
1.640400 0.378292 1.639925 0.378070
1.641231 0.384937 1.640010 0.385124
1.642196 0.352316 1.640656 0.354044
1.643544 0.278976 1.630681 0.293580
1.644593 0.377530 1.642811 0.377158
1.645978 0.338755 1.645978 0.338755
1.647177 0.354135 1.644167 0.356364
1.649274 0.363495 1.647291 0.360733
1.650211 0.355139 1.647318 0.354779
1.651945 0.362264 1.650499 0.364300
1.653133 0.349795 1.650021 0.346192
1.653633 0.328205 1.647678 0.311272
1.653866 0.356911 1.651646 0.353093
1.655089 0.378504 1.653486 0.384018
1.656657 0.325397 1.648726 0.338720
1.658828 0.377137 1.656888 0.384032
1.661131 0.352012 1.654339 0.370209
1.662092 0.320602 1.658027 0.318614
1.662252 0.376979 1.660850 0.376534
1.664080 0.402112 1.662804 0.400985
1.666117 0.367101 1.663669 0.365400
1.667333 0.356932 1.663336 0.358357
1.668519 0.344328 1.666729 0.348109
1.670227 0.351421 1.668718 0.352989
1.671852 0.393431 1.671301 0.396111
1.671879 0.386742 1.670458 0.388829
1.674479 0.391883 1.671670 0.389384
1.675042 0.392996 1.675042 0.392996
1.675877 0.385862 1.675286 0.385818
1.676784 0.349674 1.673948 0.349743
1.677345 0.362581 1.673941 0.370874
1.679326 0.316834 1.670296 0.318091
1.680571 0.313017 1.676174 0.315112
1.681227 0.320821 1.678881 0.320789
1.682045 0.377896 1.682045 0.377896
1.684733 0.377281 1.683446 0.379471
1.685454 0.333167 1.683369 0.331938
1.685987 0.375129 1.685319 0.376983
1.686583 0.360037 1.685804 0.362322
1.689184 0.330050 1.680393 0.339199
1.689883 0.350650 1.688002 0.349693
1.691452 0.396830 1.689330 0.397673
1.693076 0.378585 1.691747 0.384684
1.694421 0.357364 1.692824 0.356627
1.695072 0.325960 1.688901 0.335946
1.697484 0.323501 1.695411 0.324616
1.698564 0.383810 1.696934 0.383578
1.699834 0.356477 1.697118 0.354929
1.702162 0.356202 1.700270 0.353717
1.702549 0.357286 1.699837 0.357706
1.704106 0.376524 1.698557 0.383628
1.704873 0.313228 1.703754 0.313512
1.705483 0.372729 1.704472 0.373455
1.706791 0.357186 1.705950 0.356147
1.707807 0.341309 1.704773 0.344075
1.708607 0.381140 1.706905 0.381068
1.709705 0.316711 1.709705 0.316711
1.710724 0.327917 1.707458 0.323088
1.711787 0.337650 1.710781 0.337962
1.713076 0.390415 1.711396 0.392019
1.713810 0.353282 1.712900 0.352759
1.715436 0.354224 1.714540 0.358438
1.715640 0.345014 1.713526 0.347905
1.715916 0.376696 1.714386 0.376640
1.718938 0.341592 1.716977 0.343137
1.719034 0.375617 1.717985 0.375873
1.720418 0.371750 1.717737 0.376872
1.721770 0.373488 1.719906 0.374680
1.723745 0.389333 1.722994 0.389144
1.724964 0.354202 1.721735 0.349530
1.725242 0.313970 1.713257 0.333481
1.725900 0.368439 1.725038 0.369072
1.727817 0.375283 1.723769 0.381900
1.728604 0.354239 1.726706 0.352858
1.730052 0.367755 1.726505 0.381540
1.731350 0.350969 1.726343 0.353421
1.733345 0.343521 1.730074 0.346533
1.734134 0.402398 1.732646 0.402461
1.735541 0.328835 1.734428 0.329347
1.735676 0.359448 1.732668 0.361877
1.736936 0.389990 1.735356 0.389356
1.737659 0.336579 1.733131 0.335845
1.738766 0.374415 1.736791 0.371764
1.739639 0.372130 1.737631 0.373533
1.740869 0.321620 1.737141 0.328740
1.741797 0.339507 1.738423 0.343412
1.743447 0.379634 1.742591 0.379032
1.744094 0.404683 1.742544 0.413030
1.746691 0.342219 1.744551 0.343063
1.747256 0.362948 1.746335 0.364108
1.748414 0.353893 1.747164 0.354941
1.748983 0.370323 1.748046 0.370410
1.751898 0.374298 1.751898 0.374298
1.752454 0.306166 1.733853 0.330893
1.753479 0.395728 1.751826 0.395380
1.754252 0.369469 1.754252 0.369469
1.755256 0.347254 1.752885 0.350267
1.755957 0.363364 1.753806 0.362010
1.758529 0.355030 1.756223 0.359375
1.759394 0.328857 1.756766 0.329954
1.760377 0.361517 1.755406 0.369293
1.762238 0.405020 1.760568 0.406647
1.763069 0.366009 1.759883 0.368100
1.763945 0.387549 1.760993 0.384973
1.764455 0.358460 1.764455 0.358460
1.766219 0.380097 1.765030 0.382135
1.766936 0.375822 1.760742 0.382894
1.767550 0.398276 1.766677 0.402093
1.768237 0.319033 1.765640 0.317266
1.769829 0.396731 1.768920 0.398173
1.770363 0.300260 1.766144 0.302926
1.770825 0.394232 1.769930 0.393967
1.772186 0.359545 1.766996 0.356830
1.773933 0.329236 1.772668 0.330255
1.774409 0.387125 1.771336 0.385878
1.776036 0.344447 1.773507 0.341088
1.777389 0.384822 1.777389 0.384822
1.778765 0.355750 1.776557 0.358537
1.780688 0.370139 1.779423 0.371511
1.781005 0.386347 1.780048 0.387692
1.781848 0.372471 1.779800 0.372618
1.783391 0.339036 1.777295 0.344532
1.784613 0.415809 1.784613 0.415809
1.786072 0.358731 1.784968 0.357382
1.786114 0.391655 1.785155 0.392700
1.786862 0.376461 1.784834 0.377987
1.787730 0.336743 1.783994 0.329157
1.788066 0.397673 1.788066 0.397673
1.789210 0.397776 1.788245 0.402704
1.791337 0.393475 1.790345 0.391916
1.793569 0.343847 1.792137 0.343891
1.793837 0.361549 1.790088 0.361837
1.794592 0.337211 1.790805 0.335413
1.796409 0.360835 1.793052 0.361772
1.798158 0.357143 1.795428 0.356981
1.798398 0.358892 1.797029 0.360481
1.799923 0.371731 1.798824 0.373836
1.801203 0.378853 1.799916 0.377948
1.801490 0.353921 1.801490 0.353921
1.802104 0.367312 1.798795 0.370736
1.802873 0.378755 1.801826 0.379684
1.803810 0.374858 1.800331 0.374492
1.804948 0.394354 1.803678 0.393701
1.806903 0.387727 1.804552 0.388492
1.807423 0.358587 1.805075 0.356531
1.807964 0.398357 1.806944 0.397813
1.809859 0.363113 1.807365 0.355826
1.810934 0.365446 1.809806 0.365811
1.811635 0.411974 1.810628 0.409857
1.813230 0.378825 1.812157 0.378933
1.813609 0.401719 1.811566 0.403655
1.813815 0.373339 1.810455 0.379883
1.815743 0.377242 1.814399 0.379066
1.817246 0.410226 1.815938 0.409247
1.818282 0.393171 1.816961 0.391836
1.819560 0.349810 1.816832 0.348311
1.820577 0.397920 1.818467 0.398000
1.821075 0.365849 1.818709 0.366932
1.822086 0.393862 1.819678 0.395687
1.823750 0.384006 1.823750 0.384006
1.824056 0.347713 1.818682 0.346410
1.825302 0.396548 1.824232 0.398308
1.826501 0.356315 1.826501 0.356315
1.827799 0.340192 1.827799 0.340192
1.828860 0.408046 1.827807 0.410298
1.829945 0.373352 1.828767 0.372583
1.830478 0.385831 1.827086 0.385961
1.831290 0.407835 1.830225 0.407790
1.833615 0.392088 1.832474 0.392392
1.834614 0.371396 1.833395 0.371907
1.835103 0.324673 1.833653 0.325091
1.835609 0.389749 1.833349 0.391647
1.836165 0.395524 1.833941 0.395087
1.836556 0.382446 1.835400 0.382069
1.838012 0.409210 1.836933 0.410087
1.839394 0.360643 1.836859 0.360490
1.841505 0.400115 1.840386 0.402071
1.842416 0.367273 1.842416 0.367273
1.843866 0.362409 1.841332 0.363984
1.844643 0.349990 1.840580 0.354026
1.845603 0.392384 1.844450 0.391285
1.846923 0.402452 1.845515 0.403488
1.847717 0.399651 1.847717 0.399651
1.849202 0.382751 1.849202 0.382751
1.850373 0.355463 1.846155 0.354904
1.850930 0.401495 1.848635 0.399585
1.852510 0.406847 1.852510 0.406847
1.854084 0.359465 1.854084 0.359465
1.855664 0.378550 1.855664 0.378550
1.856213 0.377146 1.856213 0.377146
1.857019 0.370759 1.855505 0.371251
1.857667 0.397519 1.856469 0.396601
1.858496 0.367557 1.857227 0.367349
1.860530 0.387186 1.860530 0.387186
1.861051 0.388715 1.861051 0.388715
1.861953 0.408056 1.861953 0.408056
1.863278 0.397165 1.863278 0.397165
1.863881 0.384146 1.863881 0.384146
1.864988 0.398530 1.863781 0.400740
1.865548 0.381943 1.864282 0.381667
1.866104 0.364127 1.866104 0.364127
1.867912 0.395336 1.866669 0.394596
1.869150 0.400383 1.869150 0.400383
1.869274 0.386422 1.869274 0.386422
1.870517 0.380046 1.870517 0.380046
1.871359 0.410084 1.871359 0.410084
1.872726 0.378448 1.872726 0.378448
1.873336 0.413336 1.873336 0.413336
1.874716 0.358075 1.874716 0.358075
1.875588 0.426459 1.874373 0.425381
1.876258 0.414250 1.876258 0.414250
1.876914 0.369767 1.876913 0.369767
1.877796 0.409073 1.876569 0.408613
1.878570 0.412630 1.878570 0.412630
1.879480 0.410774 1.879480 0.410774
1.880337 0.412267 1.880337 0.412267
1.881070 0.367530 1.881070 0.367530
1.882405 0.400609 1.882405 0.400609
1.883383 0.379738 1.883383 0.379738
1.884156 0.383141 1.884156 0.383141
1.885221 0.389809 1.885221 0.389809
1.886837 0.387792 1.886837 0.387792
1.887143 0.413019 1.887143 0.413019
1.887641 0.407283 1.887641 0.407283
1.888740 0.357616 1.888740 0.357616
1.890744 0.388459 1.890744 0.388459
1.891637 0.387327 1.891637 0.387327
1.892693 0.377503 1.892693 0.377503
1.892822 0.392630 1.892822 0.392630
1.894907 0.417355 1.894907 0.417355
1.895910 0.304361 1.895910 0.304361
1.896443 0.383015 1.896443 0.383015
1.897813 0.374599 1.897813 0.374599
1.898598 0.376916 1.898598 0.376916
1.900102 0.378007 1.900102 0.378007
1.900561 0.358109 1.900561 0.358109
1.902336 0.367981 1.902336 0.367981
1.903774 0.422859 1.903774 0.422859
1.903831 0.410179 1.903831 0.410179
1.904210 0.425851 1.904210 0.425851
1.906080 0.379626 1.906080 0.379626
1.907303 0.399755 1.907303 0.399755
1.907927 0.392358 1.907927 0.392358
1.908956 0.397796 1.908956 0.397796
1.909875 0.389063 1.909875 0.389063
1.910440 0.409930 1.910440 0.409930
1.911802 0.377386 1.911802 0.377386
1.912265 0.398614 1.912265 0.398614
1.913324 0.373884 1.913324 0.373884
1.915218 0.381495 1.915218 0.381495
1.915867 0.381046 1.915867 0.381046
1.917910 0.368593 1.917910 0.368593
1.918660 0.365299 1.918660 0.365299
1.918906 0.386432 1.918906 0.386432
1.919955 0.381043 1.919955 0.381043
1.921232 0.356991 1.921232 0.356991
1.921634 0.382524 1.921634 0.382524
1.923691 0.403304 1.923691 0.403304
1.924294 0.400174 1.924294 0.400174
1.924380 0.404737 1.924380 0.404737
1.925789 0.395253 1.925789 0.395253
1.926181 0.407232 1.926181 0.407232
1.926865 0.368762 1.926865 0.368762
1.927779 0.369811 1.927779 0.369811
1.928616 0.388133 1.928616 0.388133
1.930418 0.372162 1.930418 0.372162
1.931401 0.394756 1.931401 0.394756
1.931817 0.403828 1.931817 0.403828
1.932752 0.400398 1.932752 0.400398
1.934101 0.382569 1.934101 0.382569
1.934599 0.391911 1.934599 0.391911
1.934970 0.384225 1.934970 0.384225
1.935705 0.405311 1.935705 0.405311
1.937395 0.392959 1.937395 0.392959
1.938063 0.362987 1.938063 0.362987
1.938565 0.329452 1.938565 0.329452
1.939619 0.394875 1.939619 0.394875
1.940831 0.401025 1.940831 0.401025
1.941785 0.388194 1.941785 0.388194
1.943542 0.407103 1.943542 0.407103
1.943813 0.389642 1.943813 0.389642
1.944563 0.400871 1.944563 0.400871
1.945801 0.383097 1.945801 0.383097
1.946309 0.438975 1.946309 0.438975
1.946765 0.377600 1.946765 0.377600
1.949215 0.423410 1.949214 0.423410
1.949387 0.399234 1.949387 0.399234
1.949609 0.424116 1.949609 0.424116
1.950565 0.368141 1.950566 0.368141
1.951412 0.348493 1.951412 0.348493
1.952988 0.379608 1.952988 0.379608
1.954318 0.395065 1.954318 0.395065
1.955042 0.380659 1.955042 0.380659
1.956164 0.373104 1.956164 0.373104
1.956556 0.383147 1.956556 0.383147
1.957228 0.372928 1.957228 0.372928
1.958216 0.403282 1.958216 0.403282
1.958512 0.411942 1.958512 0.411942
1.960904 0.408429 1.960904 0.408429
1.961795 0.374621 1.961795 0.374621
1.962364 0.406726 1.962364 0.406726
1.962768 0.399036 1.962768 0.399036
1.964597 0.408631 1.964597 0.408631
1.965546 0.401422 1.965546 0.401422
1.966600 0.418597 1.966600 0.418597
1.966917 0.372188 1.966917 0.372188
1.967765 0.355749 1.967765 0.355749
1.968659 0.406729 1.968659 0.406729
1.970331 0.414117 1.970331 0.414117
1.970808 0.426012 1.970808 0.426012
1.972100 0.388249 1.972100 0.388249
1.972505 0.405362 1.972505 0.405362
1.973409 0.416018 1.973409 0.416018
1.974270 0.401433 1.974270 0.401433
1.974838 0.419603 1.974838 0.419603
1.975866 0.411034 1.975866 0.411034
1.976239 0.401510 1.976239 0.401510
1.977562 0.391589 1.977562 0.391589
1.978711 0.365908 1.978711 0.365908
1.979407 0.366089 1.979407 0.366089
1.980671 0.376092 1.980671 0.376092
1.981772 0.412504 1.981772 0.412504
1.982413 0.384657 1.982413 0.384657
1.982976 0.402268 1.982976 0.402268
1.984651 0.395426 1.984651 0.395426
1.985722 0.375018 1.985722 0.375018
1.986781 0.422587 1.986781 0.422587
1.987414 0.351535 1.987414 0.351535
1.987867 0.395418 1.987867 0.395418
1.988671 0.408231 1.988671 0.408231
1.989089 0.408299 1.989089 0.408299
1.989885 0.403264 1.989885 0.403264
1.990470 0.415324 1.990470 0.415324
1.992047 0.394778 1.992047 0.394778
1.993485 0.391648 1.993485 0.391648
1.993903 0.416753 1.993903 0.416753
1.994706 0.382237 1.994706 0.382237
1.996813 0.383492 1.996813 0.383492
1.997363 0.429866 1.997363 0.429866
1.998651 0.396316 1.998651 0.396316
1.999387 0.394539 1.999387 0.394539
2.000826 0.423940 2.000825 0.423940
2.001467 0.382872 2.001467 0.382872
2.002188 0.375094 2.002188 0.375094
2.002297 0.411438 2.002297 0.411438
2.003538 0.443729 2.003538 0.443729
2.003972 0.408341 2.003972 0.408341
2.004768 0.397933 2.004768 0.397933
2.005052 0.389881 2.005052 0.389881
2.007325 0.385982 2.007325 0.385982
2.007934 0.408085 2.007934 0.408085
2.008831 0.408484 2.008831 0.408484
2.009312 0.403067 2.009312 0.403067
2.010147 0.418504 2.010147 0.418504
2.012195 0.411292 2.012195 0.411292
2.012815 0.406634 2.012815 0.406634
2.014099 0.412585 2.014099 0.412585
2.014806 0.403569 2.014806 0.403569
2.015517 0.381158 2.015517 0.381158
2.016184 0.409500 2.016184 0.409500
2.016943 0.416040 2.016943 0.416040
2.017568 0.407410 2.017568 0.407410
2.018222 0.369076 2.018222 0.369076
2.018956 0.360595 2.018956 0.360595
2.019657 0.427884 2.019657 0.427884
2.019782 0.372453 2.019782 0.372453
2.020524 0.418466 2.020524 0.418466
2.021405 0.378299 2.021405 0.378299
2.022540 0.397956 2.022540 0.397956
2.023574 0.417430 2.023574 0.417430
2.024449 0.400463 2.024449 0.400463
2.025369 0.411474 2.025369 0.411474
2.026218 0.375434 2.026218 0.375434
2.028268 0.391005 2.028268 0.391005
2.029164 0.395963 2.029164 0.395963
2.029539 0.388737 2.029539 0.388737
2.030768 0.410749 2.030768 0.410749
2.031441 0.359383 2.031441 0.359383
2.033071 0.412772 2.033071 0.412772
2.033487 0.386803 2.033487 0.386803
2.033808 0.419029 2.033808 0.419029
2.034922 0.412649 2.034922 0.412649
2.035568 0.413055 2.035568 0.413055
2.036036 0.432241 2.036036 0.432241
2.037018 0.390645 2.037018 0.390645
2.038063 0.419812 2.038063 0.419812
2.038973 0.417195 2.038973 0.417195
2.039823 0.425140 2.039823 0.425140
2.040705 0.419401 2.040705 0.419401
2.041642 0.427631 2.041642 0.427631
2.042420 0.374963 2.042420 0.374963
2.043262 0.435961 2.043262 0.435961
2.044622 0.415015 2.044622 0.415015
2.045745 0.424507 2.045745 0.424507
2.045830 0.390986 2.045830 0.390986
2.046786 0.433255 2.046786 0.433255
2.047154 0.436862 2.047154 0.436862
2.048337 0.389809 2.048337 0.389809
2.048716 0.442241 2.048716 0.442241
2.050645 0.387880 2.050645 0.387880
2.051763 0.420459 2.051763 0.420459
2.052257 0.421071 2.052257 0.421071
2.052834 0.426327 2.052834 0.426327
2.054053 0.364526 2.054053 0.364526
2.055069 0.388827 2.055069 0.388827
2.055367 0.403236 2.055367 0.403236
2.056882 0.398123 2.056882 0.398123
2.057799 0.409154 2.057799 0.409154
2.058216 0.422652 2.058216 0.422652
2.058872 0.431525 2.058872 0.431525
2.060189 0.402325 2.060189 0.402325
2.060664 0.412685 2.060664 0.412685
2.061675 0.429495 2.061675 0.429495
2.063219 0.438809 2.063219 0.438809
2.063715 0.388548 2.063715 0.388548
2.063973 0.406247 2.063973 0.406247
2.064752 0.405449 2.064752 0.405449
2.065812 0.416248 2.065812 0.416248
2.066156 0.400905 2.066156 0.400905
2.067076 0.431630 2.067076 0.431630
2.068013 0.437818 2.068013 0.437818
2.068552 0.393703 2.068552 0.393703
2.069347 0.387575 2.069347 0.387575
2.071154 0.447011 2.071154 0.447011
2.072061 0.392944 2.072061 0.392944
2.072419 0.422084 2.072419 0.422084
2.073622 0.412379 2.073622 0.412379
2.073775 0.430992 2.073775 0.430992
2.075768 0.386349 2.075768 0.386349
2.076721 0.395591 2.076721 0.395591
2.077217 0.430502 2.077217 0.430502
2.078362 0.418269 2.078362 0.418269
2.078874 0.429900 2.078874 0.429900
2.079248 0.431859 2.079248 0.431859
2.080545 0.419879 2.080545 0.419879
2.080875 0.371997 2.080875 0.371997
2.082298 0.365939 2.082298 0.365939
2.082480 0.386155 2.082480 0.386155
2.082990 0.426406 2.082990 0.426406
2.083478 0.391904 2.083478 0.391904
2.085046 0.438455 2.085046 0.438455
2.085724 0.417657 2.085724 0.417657
2.086391 0.422331 2.086391 0.422331
2.088214 0.422786 2.088214 0.422786
2.088764 0.367735 2.088764 0.367735
2.090525 0.357326 2.090525 0.357326
2.091090 0.409125 2.091090 0.409125
2.091680 0.430880 2.091680 0.430880
2.092755 0.407526 2.092755 0.407526
2.093129 0.437027 2.093129 0.437027
2.093974 0.394478 2.093974 0.394478
2.095068 0.405982 2.095068 0.405982
2.095790 0.398129 2.095790 0.398129
2.096343 0.416111 2.096343 0.416111
2.097036 0.392146 2.097036 0.392146
2.097916 0.455619 2.097916 0.455619
2.098293 0.383355 2.098293 0.383355
2.099561 0.414978 2.099561 0.414978
2.099822 0.439550 2.099822 0.439550
2.101627 0.442893 2.101627 0.442893
2.101919 0.424752 2.101919 0.424752
2.103394 0.441388 2.103394 0.441388
2.104544 0.417773 2.104544 0.417773
2.105654 0.391198 2.105654 0.391198
2.105901 0.386047 2.105901 0.386047
2.106213 0.427117 2.106213 0.427117
2.107018 0.420787 2.107018 0.420787
2.107714 0.398867 2.107714 0.398867
2.108302 0.439844 2.108302 0.439844
2.109416 0.378208 2.109416 0.378208
2.109578 0.421448 2.109578 0.421448
2.110426 0.402382 2.110426 0.402382
2.111486 0.419753 2.111486 0.419753
2.111768 0.408502 2.111768 0.408502
2.112363 0.410872 2.112363 0.410872
2.113257 0.439278 2.113257 0.439278
2.113548 0.422016 2.113548 0.422016
2.115083 0.409327 2.115083 0.409327
2.116886 0.373347 2.116886 0.373347
2.117086 0.402506 2.117086 0.402506
2.118406 0.428736 2.118406 0.428736
2.118670 0.421170 2.118670 0.421170
2.119221 0.409154 2.119221 0.409154
2.120673 0.407248 2.120673 0.407248
2.121694 0.432781 2.121694 0.432781
2.122280 0.434131 2.122280 0.434131
2.122550 0.424317 2.122550 0.424317
2.123484 0.411501 2.123484 0.411501
2.124530 0.418173 2.124530 0.418173
2.126199 0.409864 2.126199 0.409864
2.126505 0.429387 2.126505 0.429387
2.127463 0.434879 2.127463 0.434879
2.127964 0.358743 2.127964 0.358743
2.128851 0.422349 2.128851 0.422349
2.129283 0.421947 2.129283 0.421947
2.130331 0.420475 2.130331 0.420475
2.131107 0.425645 2.131107 0.425645
2.131905 0.422685 2.131905 0.422685
2.132461 0.432314 2.132461 0.432314
2.133421 0.432202 2.133421 0.432202
2.134116 0.391782 2.134116 0.391782
2.134746 0.412354 2.134746 0.412354
2.135911 0.420912 2.135911 0.420912
2.136466 0.389168 2.136466 0.389168
2.136911 0.417282 2.136911 0.417282
2.137838 0.438860 2.137838 0.438860
2.138666 0.390136 2.138666 0.390136
2.138888 0.390309 2.138888 0.390309
2.139839 0.415229 2.139839 0.415229
2.141041 0.446399 2.141041 0.446399
2.141562 0.398893 2.141562 0.398893
2.142316 0.362066 2.142316 0.362066
2.142910 0.336244 2.142910 0.336244
2.144384 0.412913 2.144384 0.412913
2.144902 0.417197 2.144902 0.417197
2.145671 0.437485 2.145671 0.437485
2.146625 0.412453 2.146625 0.412453
2.146924 0.401294 2.146924 0.401294
2.147324 0.423434 2.147324 0.423434
2.149005 0.412227 2.149005 0.412227
2.149449 0.404743 2.149449 0.404743
2.150434 0.394801 2.150434 0.394801
2.150856 0.423978 2.150856 0.423978
2.152198 0.424001 2.152198 0.424001
2.152793 0.393921 2.152793 0.393921
2.153474 0.420176 2.153474 0.420176
2.154549 0.406465 2.154549 0.406465
2.154732 0.432484 2.154732 0.432484
2.155647 0.439163 2.155647 0.439163
2.156573 0.409629 2.156573 0.409629
2.157600 0.418951 2.157600 0.418951
2.158815 0.434428 2.158815 0.434428
2.159104 0.434417 2.159104 0.434417
2.160380 0.415705 2.160380 0.415705
2.160516 0.420552 2.160516 0.420552
2.161323 0.414898 2.161323 0.414898
2.161980 0.388411 2.161980 0.388411
2.162212 0.428297 2.162212 0.428297
2.163531 0.426985 2.163531 0.426985
2.164094 0.413631 2.164094 0.413631
2.164691 0.427822 2.164691 0.427822
2.165522 0.430999 2.165522 0.430999
2.167483 0.397344 2.167483 0.397344
2.167801 0.425489 2.167801 0.425489
2.168109 0.381077 2.168109 0.381077
2.168652 0.416765 2.168652 0.416765
2.169234 0.391123 2.169234 0.391123
2.170988 0.376008 2.170988 0.376008
2.171580 0.412215 2.171580 0.412215
2.173275 0.437231 2.173275 0.437231
2.173781 0.423885 2.173781 0.423885
2.174259 0.448398 2.174259 0.448398
2.174952 0.419447 2.174952 0.419447
2.175877 0.361922 2.175876 0.361922
2.176559 0.404932 2.176559 0.404932
2.177236 0.432122 2.177236 0.432122
2.177695 0.442098 2.177695 0.442098
2.179056 0.394869 2.179056 0.394869
2.179179 0.438599 2.179179 0.438599
2.179925 0.420074 2.179925 0.420074
2.181161 0.421485 2.181161 0.421485
2.181990 0.423567 2.181990 0.423567
2.183013 0.403771 2.183013 0.403771
2.183684 0.400154 2.183684 0.400154
2.184654 0.429802 2.184654 0.429802
2.185325 0.446265 2.185325 0.446265
2.185788 0.431679 2.185788 0.431679
2.186119 0.376814 2.186119 0.376814
2.187072 0.401562 2.187072 0.401562
2.188547 0.412204 2.188547 0.412204
2.189127 0.405956 2.189127 0.405956
2.189541 0.438614 2.189541 0.438614
2.190170 0.429422 2.190170 0.429422
2.191063 0.427444 2.191063 0.427444
2.191663 0.435459 2.191663 0.435459
2.192648 0.430492 2.192648 0.430492
2.193388 0.419875 2.193388 0.419875
2.194135 0.442833 2.194135 0.442833
2.194234 0.389308 2.194234 0.389308
2.194921 0.404413 2.194921 0.404413
2.195362 0.407742 2.195362 0.407742
2.197075 0.429126 2.197075 0.429126
