# Supplementary material for: Persistent homology elucidates hierarchical structures responsible for mechanical properties in covalent amorphous solids
Source: Nat Commun. 2025 Sep 25;16:8226. doi: 10.1038/s41467-025-63424-z (PMC12462471; doi:10.1038/s41467-025-63424-z)
Supplement: Supplementary file 4 — Source Data 2 [file 41467_2025_63424_MOESM4_ESM.zip › SupplementarySourceData/SupplementaryFigure14c.txt]

# Birth,Death
2.686423 2.738101
1.644149 2.776363
2.812317 2.837620
2.839674 2.841078
3.017166 3.018158
1.699467 3.111039
1.603472 3.146274
1.561768 3.245236
1.551852 3.673038
1.558797 3.719436
1.550125 3.759617
1.543806 3.796163
1.501101 3.823891
1.469334 3.887382
1.541228 3.929960
4.396500 4.401929
2.188078 2.525879
1.853281 2.717051
2.666565 2.802478
2.098818 2.868499
1.611875 3.121048
1.596538 3.214566
1.975306 3.355909
1.563014 3.426739
1.554349 3.440950
1.590521 3.540338
3.667225 3.741301
1.513528 3.743897
1.577930 3.793925
1.515939 3.866997
4.960666 4.960693
2.284835 2.687784
2.264973 2.900899
3.049022 3.148496
1.517083 3.273585
1.527318 3.290178
1.510417 3.384538
1.543904 3.440961
1.484421 3.498610
1.420303 3.520078
1.426294 3.601745
1.422051 3.662619
1.450037 3.847710
1.443244 3.999184
4.022695 4.051148
3.928394 4.066438
1.437527 4.086762
1.426024 4.100470
1.413124 4.143044
1.424658 4.151618
1.453331 4.161095
1.422160 4.238527
1.412301 4.357322
1.424128 4.448610
4.512813 4.520883
4.562964 4.579333
2.100620 2.447800
1.751159 2.832381
2.861136 2.872925
2.976751 2.977344
1.622826 3.099454
1.439949 3.478105
1.616884 3.551458
2.073702 2.517943
2.740003 2.787752
2.666565 2.802478
2.463928 2.858250
2.098818 2.868499
2.364988 2.986624
1.636310 3.011459
3.311178 3.319598
1.975306 3.355909
1.563014 3.426739
1.554349 3.440950
1.513528 3.743897
1.515939 3.866997
2.284835 2.687784
2.737049 2.786420
2.272982 2.813984
2.637112 2.890909
2.264973 2.900899
3.049022 3.148496
1.591710 3.200990
1.517083 3.273585
1.527318 3.290178
1.667814 3.296978
1.510417 3.384538
1.543904 3.440961
1.576428 3.687086
4.454641 4.457299
2.861136 2.872925
1.439949 3.478105
1.616884 3.551458
1.411010 3.792831
4.033191 4.076592
1.448736 4.085268
1.397000 4.132577
4.116804 4.138752
1.403673 4.230788
4.176443 4.317571
1.392723 4.348735
1.385254 4.408435
1.391517 4.432337
1.401121 4.459151
1.395101 4.507579
1.381994 4.549944
1.394593 4.564406
1.384457 4.689407
1.391945 4.771474
2.284835 2.687784
2.264973 2.900899
1.517083 3.273585
1.464749 3.279938
1.510417 3.384538
1.484421 3.498610
1.420303 3.520078
1.450037 3.847710
1.443244 3.999184
1.413124 4.143044
4.244526 4.309433
1.412301 4.357322
5.488133 5.498946
2.073702 2.517943
2.391608 2.538059
2.738569 2.957219
1.558854 3.283153
3.311178 3.319598
1.975306 3.355909
1.563014 3.426739
1.554349 3.440950
1.584696 3.467481
1.513528 3.743897
1.499398 3.859351
1.494557 3.896670
1.480646 4.050623
1.479512 4.057544
4.167029 4.254095
4.382705 4.456607
2.073702 2.517943
2.391608 2.538059
2.300684 2.623076
2.336133 2.723089
2.666565 2.802478
2.098818 2.868499
3.316839 3.329740
3.307431 3.347871
1.975306 3.355909
3.444723 3.461109
1.584696 3.467481
3.474525 3.497938
3.667225 3.741301
