# Supplementary material for: Persistent homology elucidates hierarchical structures responsible for mechanical properties in covalent amorphous solids
Source: Nat Commun. 2025 Sep 25;16:8226. doi: 10.1038/s41467-025-63424-z (PMC12462471; doi:10.1038/s41467-025-63424-z)
Supplement: Supplementary file 4 — Source Data 2 [file 41467_2025_63424_MOESM4_ESM.zip › SupplementarySourceData/SupplementaryFigure14a.txt]

# Birth,Death
2.491503 2.650528
2.648039 2.778178
2.663696 2.788209
2.084812 2.857918
2.906659 2.922372
2.940329 2.947637
2.933013 2.958254
2.982080 2.982765
1.841818 3.036750
1.589571 3.098984
1.585253 3.140996
1.579597 3.148848
3.329599 3.332548
1.547062 3.439152
1.551021 3.488450
2.468101 2.619508
2.447223 2.629551
2.620540 2.706756
1.715362 2.722368
2.489955 2.723608
2.833142 2.842114
2.403181 2.884756
1.583883 2.892520
1.739220 2.900109
2.607211 2.955695
2.949559 2.967637
1.661978 2.976078
2.945616 3.014168
1.651366 3.077449
1.677272 3.092955
1.595614 3.093191
1.605962 3.093424
1.582674 3.117441
1.571461 3.145186
1.582429 3.148109
1.574937 3.182821
1.569361 3.203565
1.608683 3.204153
1.573242 3.285685
1.566852 3.315115
1.554405 3.351789
1.578810 3.377989
3.367678 3.397176
1.551552 3.427004
3.336334 3.466872
1.507787 3.617138
1.518604 3.621499
1.502437 3.629432
1.531625 3.737375
3.872356 3.873255
2.336023 2.639544
2.533044 2.673987
2.023945 2.763187
2.248884 2.764496
1.664900 2.875008
2.847845 2.880553
2.881544 2.885643
2.882094 2.892093
2.906659 2.922372
1.713875 2.962361
2.982080 2.982765
1.665895 3.025511
1.627995 3.057110
1.622913 3.088094
1.589571 3.098984
1.709481 3.109757
1.585253 3.140996
1.579597 3.148848
1.547062 3.439152
1.551021 3.488450
1.977541 2.356075
1.925592 2.447815
2.630454 2.697960
2.527175 2.704497
2.578664 2.721520
1.902724 2.724344
1.990945 2.878671
1.721854 2.959092
1.740397 2.966315
1.681622 2.975292
1.669151 2.979494
2.982080 2.982765
1.638619 3.025424
3.292886 3.296905
1.547062 3.439152
1.551021 3.488450
4.989024 4.990646
2.083552 2.547166
1.995959 2.733372
2.764572 2.770877
2.760016 2.787125
1.768303 2.849392
2.758824 2.850815
2.520903 2.880667
1.610761 2.898922
1.738872 2.923833
1.623612 2.951768
1.603845 2.980161
1.684720 3.008037
1.592950 3.071396
1.699571 3.075891
2.975972 3.077183
1.582776 3.169051
1.569768 3.170018
1.608902 3.195315
1.555435 3.218503
1.574011 3.273379
1.542476 3.301897
1.564063 3.309909
1.557535 3.364726
1.544409 3.373848
1.563042 3.383860
1.536216 3.424611
1.546492 3.425211
3.289254 3.442529
1.539870 3.443843
1.548014 3.458737
3.491352 3.492563
1.536018 3.525707
1.547721 3.654196
2.357584 2.625957
2.337752 2.844025
2.899488 2.918361
2.880142 2.939259
1.894586 2.944226
2.945616 3.014168
1.742501 3.082386
1.601858 3.093890
1.563387 3.167078
3.194530 3.203551
1.630946 3.338038
2.065011 2.482661
2.514358 2.673958
1.820028 2.704005
2.707422 2.751249
1.829874 2.831127
2.794673 2.845066
2.805840 2.885167
1.668472 2.886174
2.897212 2.928411
1.639102 2.931224
1.771085 3.026788
1.553849 3.076810
3.091602 3.111989
1.622465 3.133437
1.612227 3.211358
1.597468 3.212867
1.597333 3.268262
1.591534 3.275006
1.540588 3.658233
2.326115 2.680233
2.682181 2.739028
2.098311 2.811999
2.690541 2.882329
2.296817 2.885151
1.628989 2.889853
1.619442 2.892008
1.895839 2.903155
2.924820 2.944047
2.692089 2.945400
1.728650 2.961733
1.650751 2.984106
3.029203 3.042913
2.975972 3.077183
1.609286 3.087776
3.207075 3.207922
2.269817 2.505484
2.747031 2.772562
2.818218 2.839292
1.563888 3.025840
1.553829 3.083607
1.530819 3.147736
3.063786 3.160484
3.156110 3.204396
1.562576 3.277552
3.283207 3.283439
1.530705 3.294137
1.547263 3.300638
1.590011 3.309861
1.529186 3.355186
1.583596 3.405103
1.520737 3.413677
1.546699 3.428803
1.567981 3.435010
1.539518 3.437703
1.528708 3.439657
3.414248 3.445533
1.529436 3.448115
1.536703 3.451432
1.534386 3.451475
1.516609 3.480136
1.524564 3.500594
3.513914 3.534722
1.526646 3.572320
1.519600 3.582010
1.526495 3.588606
1.511255 3.601620
1.507787 3.617138
3.673613 3.674629
1.518738 3.719345
4.099093 4.104152
4.347339 4.393099
2.618035 2.742208
2.327892 2.759462
2.547345 2.765088
2.496872 2.766274
2.077281 2.792739
2.657683 2.797189
1.765159 2.812312
1.805777 2.820259
2.086281 2.889661
1.767244 2.904559
1.787895 2.912949
1.760220 2.915824
2.881123 2.927294
2.932681 2.959612
2.976679 3.018887
3.004666 3.026359
2.925067 3.032604
2.972057 3.038039
1.734971 3.073956
1.686799 3.117913
1.601169 3.134897
1.575031 3.137179
1.580269 3.149135
1.570645 3.199158
1.561158 3.233249
1.561975 3.247007
1.536108 3.249440
1.547484 3.289086
1.559622 3.304200
1.539925 3.304751
1.557387 3.362617
1.556083 3.372213
1.567833 3.437845
1.557518 3.439766
1.536310 3.461973
1.508032 3.612257
1.502437 3.629432
