# Supplementary material for: Persistent homology elucidates hierarchical structures responsible for mechanical properties in covalent amorphous solids
Source: Nat Commun. 2025 Sep 25;16:8226. doi: 10.1038/s41467-025-63424-z (PMC12462471; doi:10.1038/s41467-025-63424-z)
Supplement: Supplementary file 4 — Source Data 2 [file 41467_2025_63424_MOESM4_ESM.zip › SupplementarySourceData/SupplementaryFigure18b.txt]

# Frequency_original PR_original Frequency_demixed PR_demixed
0.000000 1.000000 0.000000 1.000000
0.000000 1.000000 0.000000 1.000000
0.000000 1.000000 0.000000 1.000000
0.441039 0.001143 0.441039 0.001143
0.562970 0.005766 0.585033 0.001140
0.568534 0.588481 0.571471 0.709672
0.572572 0.613792 0.573420 0.680503
0.574251 0.657632 0.574938 0.667660
0.574529 0.280472 0.584711 0.744992
0.581018 0.453876 0.581181 0.615291
0.582648 0.608385 0.582689 0.690277
0.585122 0.650752 0.585713 0.660203
0.586738 0.801000 0.587319 0.803395
0.588613 0.600914 0.588599 0.600808
0.593141 0.672685 0.593109 0.683568
0.599189 0.207004 0.598766 0.426437
0.607727 0.006189 0.587468 0.276318
0.707610 0.001560 0.718769 0.000823
0.767391 0.006372 0.850209 0.001476
0.782042 0.203057 0.859884 0.618674
0.783336 0.197589 0.836430 0.603550
0.787926 0.146382 0.831043 0.587288
0.791230 0.481235 0.804986 0.599874
0.793796 0.029113 0.818996 0.600823
0.800128 0.318156 0.813031 0.590285
0.806327 0.508935 0.818467 0.564610
0.806727 0.607380 0.812396 0.643524
0.810438 0.601425 0.812097 0.602764
0.813696 0.487381 0.821449 0.605792
0.815397 0.651905 0.819253 0.694204
0.816486 0.668341 0.821769 0.694184
0.818536 0.634420 0.822028 0.639140
0.821836 0.548165 0.830439 0.652530
0.823151 0.572869 0.831058 0.570258
0.824236 0.452693 0.833144 0.591075
0.825698 0.607934 0.829556 0.616650
0.826764 0.602927 0.830102 0.613588
0.827352 0.524094 0.832794 0.658781
0.831487 0.553603 0.837125 0.672756
0.834788 0.597993 0.838864 0.611489
0.839444 0.629977 0.841154 0.636410
0.842594 0.240063 0.840953 0.657649
0.865169 0.006745 0.826172 0.556555
0.872774 0.006181 0.842087 0.000973
0.926084 0.059705 1.009186 0.009391
0.944964 0.035007 1.112071 0.007152
0.946367 0.032656 1.143569 0.001574
0.963827 0.295428 0.982262 0.581496
0.967409 0.086506 1.007851 0.484555
0.976710 0.223697 0.980070 0.434314
0.979069 0.450627 0.987259 0.572722
0.981973 0.352635 0.990299 0.605640
0.984014 0.378112 0.995431 0.596610
0.985213 0.558775 0.989924 0.627276
0.991988 0.642654 0.996523 0.682436
0.993144 0.564199 0.995453 0.647315
0.995617 0.483257 0.998716 0.644130
1.000990 0.302822 0.999536 0.674319
1.004593 0.594891 1.007012 0.640235
1.012301 0.571326 1.015555 0.605050
1.020059 0.029549 1.099463 0.002099
1.041140 0.100898 1.027291 0.543411
1.043196 0.069445 1.000926 0.539192
1.076364 0.016093 1.098676 0.001251
1.078150 0.003193 1.106357 0.000643
1.082321 0.013307 1.121651 0.002330
1.095251 0.028163 1.065882 0.003196
1.100995 0.052597 0.997607 0.004936
1.110775 0.047116 1.034900 0.015974
1.112613 0.350090 1.157250 0.447920
1.115913 0.268586 1.291974 0.010460
1.124219 0.302913 1.167961 0.504722
1.129896 0.282525 1.207991 0.545422
1.133448 0.164609 1.233952 0.419885
1.136451 0.200480 1.234587 0.389755
1.144098 0.301187 1.184529 0.574158
1.152212 0.275116 1.208617 0.518078
1.153949 0.284282 1.184226 0.494403
1.156321 0.276529 1.188265 0.554590
1.164538 0.145390 1.209159 0.421807
1.167497 0.208832 1.270539 0.436294
1.179183 0.251819 1.251889 0.273513
1.186080 0.202010 1.305275 0.383968
1.187119 0.191778 1.217536 0.479516
1.192168 0.160584 1.340279 0.268477
1.196992 0.323117 1.234262 0.447667
1.197458 0.220136 1.264928 0.423296
1.201900 0.145249 1.590310 0.002138
1.204686 0.318585 1.257721 0.518099
1.207930 0.055456 1.205155 0.002709
1.209970 0.291776 1.243701 0.397498
1.213244 0.367592 1.248348 0.417315
1.217520 0.352331 1.274261 0.526463
1.220423 0.292297 1.283635 0.522285
1.224086 0.388615 1.268998 0.479578
1.225569 0.308719 1.265796 0.454914
1.227489 0.229391 1.295783 0.459766
1.228872 0.331146 1.257312 0.391872
1.234255 0.442187 1.261403 0.532659
1.236744 0.371493 1.261748 0.515542
1.238448 0.254070 1.308929 0.481007
1.239186 0.366006 1.280157 0.459428
1.242852 0.502411 1.263870 0.548770
1.243717 0.381369 1.273096 0.476432
1.245151 0.234087 1.336216 0.413363
1.246721 0.437535 1.261188 0.443238
1.252339 0.527483 1.265559 0.536373
1.254080 0.436206 1.271439 0.496176
1.255554 0.511578 1.268260 0.563962
1.256356 0.466303 1.271535 0.549594
1.258515 0.448879 1.272179 0.474018
1.258693 0.353524 1.278716 0.421250
1.261413 0.341343 1.282098 0.501133
1.262191 0.427282 1.292957 0.495148
1.263247 0.425147 1.279796 0.445089
1.267537 0.409326 1.292120 0.544795
1.270310 0.426294 1.285162 0.486574
1.273880 0.336777 1.305047 0.488157
1.274280 0.360966 1.301742 0.505901
1.276692 0.388286 1.289791 0.512898
1.278183 0.439681 1.299155 0.509941
1.281611 0.294590 1.310098 0.532990
1.283137 0.467345 1.290378 0.503755
1.285463 0.466603 1.309149 0.572306
1.287697 0.539612 1.299482 0.557865
1.290241 0.255241 1.358688 0.504530
1.291043 0.239123 1.337402 0.441133
1.294625 0.416745 1.305496 0.549529
1.295248 0.491613 1.317651 0.564102
1.298088 0.437652 1.311245 0.483010
1.298983 0.412718 1.330940 0.534186
1.301620 0.375305 1.322808 0.442758
1.303611 0.515565 1.317587 0.538719
1.305474 0.417201 1.323570 0.566571
1.309544 0.385484 1.338164 0.406802
1.312002 0.523838 1.326410 0.547525
1.313629 0.345702 1.343911 0.513998
1.317090 0.394269 1.343324 0.465287
1.318787 0.294858 1.354814 0.528436
1.320619 0.164373 1.607191 0.001551
1.325499 0.209698 1.389167 0.341664
1.326569 0.451794 1.350825 0.500141
1.328102 0.349839 1.358529 0.451283
1.333782 0.414904 1.346438 0.451520
1.335285 0.268909 1.382684 0.383653
1.339553 0.387944 1.365174 0.486122
1.341296 0.302935 1.363535 0.457036
1.345573 0.341852 1.367624 0.418064
1.347384 0.321930 1.389822 0.498829
1.348225 0.443413 1.366766 0.484574
1.351766 0.289473 1.387996 0.411419
1.354228 0.356765 1.375795 0.478170
1.356258 0.307191 1.387993 0.505518
1.358277 0.345568 1.376504 0.387655
1.360308 0.422692 1.379962 0.528643
1.363482 0.207719 1.416408 0.474285
1.364600 0.336875 1.395011 0.506942
1.367069 0.409397 1.385179 0.483076
1.369220 0.391405 1.385100 0.459754
1.373933 0.389970 1.387035 0.462282
1.376948 0.370209 1.410037 0.489797
1.378129 0.438048 1.397838 0.527082
1.379271 0.444995 1.392251 0.475539
1.380908 0.414314 1.401885 0.488789
1.382353 0.303761 1.408976 0.502346
1.385548 0.451543 1.394840 0.567171
1.387518 0.395796 1.404782 0.445561
1.388415 0.272915 1.347920 0.387585
1.391906 0.467725 1.404687 0.556303
1.397804 0.418110 1.410288 0.523197
1.399654 0.359691 1.407813 0.367789
1.400339 0.346731 1.415864 0.507414
1.400368 0.293634 1.417357 0.449557
1.401497 0.490384 1.405573 0.503263
1.404476 0.421237 1.420646 0.483110
1.406497 0.358161 1.424950 0.434640
1.410601 0.393817 1.424102 0.503415
1.413280 0.335619 1.429636 0.431506
1.415670 0.434145 1.424229 0.466488
1.418427 0.275625 1.444854 0.491557
1.419446 0.457352 1.430285 0.558604
1.421729 0.257479 1.434954 0.455734
1.424127 0.316962 1.430768 0.499965
1.425020 0.231789 1.479694 0.369310
1.429377 0.159310 1.473224 0.001891
1.432871 0.257412 1.452760 0.407617
1.435660 0.291624 1.453958 0.268648
1.442035 0.160599 1.489213 0.001930
1.443245 0.215956 1.460409 0.331144
1.446751 0.135061 1.503193 0.274139
1.449081 0.211420 1.457507 0.330271
1.450485 0.293008 1.458995 0.360233
1.453545 0.094649 1.511725 0.001463
1.457811 0.194777 1.479030 0.268040
1.461264 0.110400 1.462796 0.001927
1.464396 0.140075 1.456999 0.002287
1.468431 0.106610 1.541917 0.002445
1.471798 0.104547 1.471530 0.262443
1.472968 0.170096 1.479566 0.254729
1.475302 0.207918 1.493500 0.003317
1.481275 0.115859 1.462526 0.002295
1.485704 0.172789 1.609047 0.001790
1.487473 0.065473 1.520100 0.001074
1.489469 0.153269 1.471293 0.002686
1.493242 0.208036 1.553824 0.002884
1.495966 0.158799 1.579868 0.001965
1.499623 0.047504 1.508269 0.000898
1.502423 0.190174 1.571554 0.003121
1.504840 0.202790 1.628320 0.002254
1.507101 0.187177 1.542399 0.002244
1.510259 0.174566 1.489960 0.279731
1.512991 0.199254 1.493520 0.264516
1.517322 0.141905 1.536409 0.001756
1.522676 0.199530 1.564520 0.004216
1.525660 0.164885 1.574189 0.003115
1.526491 0.207840 1.489994 0.255973
1.529278 0.220633 1.503717 0.311820
1.532700 0.145333 1.286128 0.306770
1.534307 0.148104 1.620574 0.001170
1.537615 0.274443 1.524861 0.384267
1.540069 0.189974 1.502649 0.277293
1.540748 0.257831 1.524707 0.362858
1.545259 0.156555 1.532291 0.001328
1.547754 0.240931 1.524159 0.270365
1.550697 0.263527 1.544758 0.318012
1.551538 0.227350 1.541432 0.289533
1.553404 0.114963 1.465005 0.002835
1.555293 0.267616 1.537361 0.286792
1.557874 0.167863 1.554005 0.004767
1.562913 0.174427 1.502326 0.259566
1.564702 0.209112 1.511363 0.274261
1.566148 0.283621 1.558536 0.303680
1.568305 0.267133 1.547745 0.281098
1.571206 0.234456 1.537015 0.319636
1.573051 0.227974 1.663422 0.001689
1.575989 0.175239 1.499814 0.308196
1.578195 0.242170 1.548516 0.312827
1.578322 0.250125 1.545698 0.262796
1.580125 0.219271 1.540915 0.257756
1.585455 0.232370 1.551698 0.292564
1.587195 0.319549 1.578083 0.349034
1.590258 0.282174 1.582516 0.253979
1.592849 0.278126 1.578647 0.294376
1.593883 0.282762 1.582200 0.294586
1.595008 0.229544 1.559905 0.283477
1.598533 0.293749 1.581793 0.290435
1.599472 0.272114 1.583719 0.291331
1.601764 0.220196 1.671756 0.002017
1.602730 0.254224 1.570258 0.331705
1.604462 0.314779 1.589715 0.364003
1.606645 0.278214 1.590569 0.296564
1.609458 0.341429 1.600052 0.367656
1.610732 0.292838 1.594857 0.270651
1.613223 0.218620 1.580431 0.285248
1.614805 0.362646 1.607453 0.389844
1.615452 0.275318 1.598931 0.277675
1.621057 0.215294 1.594063 0.264983
1.622450 0.272864 1.603645 0.306571
1.623528 0.340471 1.616678 0.367797
1.624662 0.296438 1.607893 0.386176
1.625771 0.331273 1.615466 0.369188
1.628796 0.277437 1.616219 0.258216
1.629884 0.262923 1.593203 0.331885
1.631430 0.402046 1.627101 0.440056
1.633482 0.278861 1.613448 0.300371
1.635371 0.304909 1.618908 0.327160
1.637832 0.250950 1.747538 0.000994
1.638563 0.240729 1.588342 0.259817
1.641758 0.367208 1.631734 0.388947
1.643304 0.269375 1.619373 0.305276
1.645503 0.312671 1.630171 0.299516
1.647119 0.360996 1.640142 0.361481
1.647649 0.331662 1.633544 0.393433
1.648843 0.277866 1.626270 0.313342
1.652148 0.248444 1.625574 0.299364
1.653236 0.253834 1.616711 0.287094
1.653759 0.323954 1.641536 0.335480
1.656023 0.335113 1.646116 0.335044
1.656314 0.262433 1.616337 0.285805
1.658981 0.256575 1.615493 0.285776
1.660258 0.266842 1.617434 0.337610
1.662925 0.328991 1.652627 0.342113
1.664030 0.320509 1.645160 0.353098
1.666434 0.373674 1.660709 0.377010
1.666959 0.353398 1.658522 0.363962
1.669829 0.261796 1.634373 0.272734
1.671045 0.204009 1.617615 0.304009
1.672132 0.321930 1.657264 0.321903
1.673006 0.348132 1.665319 0.347808
1.675392 0.306128 1.661600 0.308742
1.677700 0.349749 1.669647 0.334845
1.678911 0.328366 1.672417 0.355103
1.679895 0.301810 1.666951 0.296764
1.682370 0.277165 1.647276 0.333739
1.683484 0.283352 1.662118 0.289031
1.684762 0.304446 1.669306 0.291522
1.686661 0.409329 1.678719 0.430508
1.688293 0.306115 1.665605 0.305256
1.689024 0.310422 1.666092 0.349214
1.691435 0.268184 1.660892 0.291294
1.692745 0.349928 1.676960 0.359027
1.694315 0.279892 1.675958 0.294003
1.694875 0.362326 1.686225 0.355878
1.696751 0.376659 1.688151 0.389549
1.697683 0.301710 1.676332 0.330045
1.699514 0.341443 1.687990 0.389161
1.700785 0.406422 1.694917 0.407415
1.702455 0.350515 1.688330 0.365192
1.703171 0.423325 1.697540 0.461044
1.704198 0.414135 1.697296 0.475205
1.707418 0.315834 1.683457 0.342126
1.707979 0.365856 1.693756 0.386143
1.709401 0.345740 1.699927 0.361414
1.710290 0.376538 1.704383 0.376788
1.712488 0.384608 1.703503 0.427339
1.714420 0.322730 1.695072 0.352598
1.715922 0.277218 1.689904 0.324387
1.717505 0.395569 1.708092 0.416532
1.718581 0.366445 1.708151 0.366701
1.719648 0.317962 1.701222 0.355167
1.721592 0.346640 1.715255 0.377840
1.723002 0.371142 1.712871 0.381169
1.724218 0.339008 1.710558 0.344113
1.725859 0.393360 1.718283 0.404363
1.726535 0.364806 1.712947 0.395815
1.728517 0.349971 1.711170 0.359771
1.729332 0.365873 1.714763 0.378396
1.731632 0.423207 1.720000 0.450611
1.733436 0.329289 1.721326 0.335876
1.734826 0.317176 1.715081 0.322897
1.735755 0.336820 1.723069 0.343697
1.737079 0.350568 1.721014 0.375681
1.739684 0.451480 1.733000 0.459920
1.740002 0.325701 1.720182 0.347133
1.742002 0.390013 1.733430 0.388061
1.743293 0.379726 1.731558 0.407932
1.743822 0.424124 1.737188 0.433922
1.746178 0.343685 1.728644 0.397992
1.748206 0.262950 1.713012 0.303634
1.748717 0.415780 1.742480 0.415077
1.750523 0.366636 1.737608 0.371212
1.750825 0.341176 1.740064 0.344791
1.752999 0.363258 1.737847 0.415049
1.753972 0.367611 1.744364 0.366479
1.755874 0.376057 1.750454 0.382091
1.756516 0.380214 1.743672 0.402484
1.757550 0.377385 1.749750 0.385394
1.758317 0.370134 1.743660 0.396575
1.759565 0.337489 1.739681 0.350921
1.761488 0.367693 1.746152 0.377316
1.762191 0.310760 1.744558 0.314393
1.764762 0.387381 1.754303 0.398126
1.765925 0.322268 1.747126 0.340745
1.767932 0.417388 1.756657 0.427555
1.769860 0.398160 1.763966 0.399998
1.770402 0.342403 1.754911 0.368961
1.771387 0.351624 1.753499 0.355380
1.773034 0.375729 1.762350 0.400296
1.774056 0.359705 1.758508 0.373332
1.776600 0.382519 1.763780 0.386593
1.776919 0.320643 1.751188 0.393898
1.778881 0.385360 1.768759 0.410983
1.779334 0.364422 1.768962 0.382417
1.780988 0.445995 1.770873 0.439891
1.781571 0.451262 1.771942 0.452838
1.782620 0.358685 1.761434 0.368264
1.784392 0.373745 1.774213 0.372604
1.785869 0.356001 1.774520 0.372263
1.788027 0.353582 1.775562 0.357427
1.789209 0.375639 1.775687 0.391432
1.791315 0.399757 1.777065 0.407819
1.792432 0.388713 1.776779 0.422056
1.792774 0.406897 1.780151 0.414404
1.795429 0.405061 1.787076 0.410965
1.795448 0.344764 1.784107 0.363311
1.796839 0.368087 1.781991 0.368734
1.798904 0.331367 1.775780 0.380174
1.799428 0.401889 1.787041 0.404066
1.801135 0.296330 1.788145 0.297440
1.802613 0.314534 1.784050 0.361735
1.803416 0.361610 1.788430 0.371843
1.803793 0.320160 1.787310 0.335599
1.805639 0.401598 1.797014 0.407928
1.806159 0.330151 1.786959 0.337240
1.808206 0.378984 1.797146 0.376797
1.810128 0.329175 1.780672 0.351124
1.813169 0.324416 1.799495 0.333949
1.813531 0.327549 1.778343 0.369372
1.814175 0.389030 1.801708 0.397808
1.814813 0.363540 1.804884 0.357358
1.817701 0.353215 1.807428 0.348084
1.818669 0.408077 1.809989 0.409539
1.819986 0.349393 1.805357 0.341523
1.821604 0.370926 1.807038 0.390869
1.823581 0.346872 1.816192 0.341068
1.825139 0.406947 1.811302 0.410259
1.826824 0.367208 1.805290 0.373163
1.828471 0.430971 1.816314 0.438208
1.829633 0.273415 1.776246 0.306663
1.830577 0.365553 1.815010 0.372279
1.832544 0.277851 1.812049 0.274644
1.833411 0.371483 1.817244 0.385984
1.834536 0.384658 1.813956 0.389752
1.835441 0.357577 1.811006 0.371317
1.837744 0.317291 1.823510 0.323922
1.839333 0.354485 1.822763 0.367240
1.840679 0.355242 1.823149 0.375606
1.841612 0.345803 1.820765 0.332479
1.843053 0.385014 1.827656 0.386178
1.843536 0.315673 1.822828 0.341055
1.846230 0.371950 1.837356 0.374566
1.847521 0.383059 1.831940 0.398163
1.848502 0.384977 1.833205 0.404065
1.849584 0.320169 1.829548 0.308990
1.849699 0.337491 1.825417 0.385401
1.851489 0.397443 1.838883 0.400274
1.852380 0.312140 1.829135 0.344378
1.853873 0.320345 1.828228 0.350749
1.855839 0.394839 1.835985 0.421255
1.857217 0.351294 1.842266 0.352765
1.860364 0.396803 1.846480 0.397416
1.861054 0.355081 1.849853 0.363692
1.861282 0.390687 1.849642 0.391399
1.862151 0.342638 1.846338 0.347038
1.865159 0.383015 1.854941 0.393812
1.865855 0.300828 1.843527 0.306901
1.865978 0.360542 1.852617 0.392182
1.869038 0.322962 1.841737 0.347425
1.869728 0.376543 1.856949 0.395517
1.872138 0.317472 1.845494 0.328078
1.873892 0.424235 1.859273 0.439684
1.874731 0.389339 1.861719 0.378653
1.877188 0.312756 1.844910 0.341485
1.878812 0.387752 1.868644 0.391627
1.880037 0.330371 1.870023 0.327746
1.880628 0.415471 1.872833 0.426987
1.882037 0.365182 1.870353 0.366773
1.883388 0.371079 1.871000 0.372318
1.883900 0.383143 1.870574 0.389771
1.885229 0.401184 1.870076 0.414683
1.886375 0.358653 1.871021 0.368899
1.888589 0.323266 1.871111 0.333527
1.890223 0.372040 1.878761 0.374137
1.890937 0.416809 1.878470 0.414228
1.891893 0.386374 1.874515 0.384278
1.893265 0.389885 1.881444 0.396698
1.894174 0.387010 1.876298 0.395443
1.897345 0.264373 1.863878 0.291728
1.897862 0.401896 1.885249 0.405507
1.899413 0.393330 1.890408 0.395266
1.899926 0.326866 1.887476 0.330373
1.901220 0.323944 1.881616 0.350855
1.903055 0.371914 1.892744 0.363287
1.903634 0.369276 1.894792 0.371582
1.904736 0.382290 1.892939 0.379526
1.906255 0.423806 1.893868 0.438252
1.907125 0.316403 1.878198 0.314580
1.909547 0.327459 1.878570 0.356230
1.910420 0.379070 1.891827 0.385671
1.911912 0.376886 1.900124 0.381330
1.912293 0.385247 1.889905 0.379873
1.915332 0.351123 1.896731 0.364136
1.915738 0.342987 1.905622 0.337858
1.917926 0.414973 1.907955 0.407222
1.919548 0.340109 1.902373 0.359353
1.919896 0.376210 1.908429 0.378990
1.921519 0.374793 1.903554 0.380495
1.921850 0.357621 1.903450 0.349392
1.923799 0.363371 1.911002 0.364281
1.924150 0.362602 1.906930 0.380276
1.926453 0.400081 1.919117 0.407859
1.927681 0.347126 1.917708 0.361360
1.928068 0.382098 1.914246 0.394580
1.928999 0.350247 1.913659 0.348445
1.931813 0.379165 1.918499 0.374066
1.933531 0.319699 1.915322 0.338390
1.934848 0.407684 1.930144 0.409481
1.935644 0.356309 1.929137 0.352661
1.937943 0.349137 1.932096 0.356408
1.938575 0.295783 1.927308 0.304530
1.939950 0.260679 1.902659 0.270990
1.941342 0.365939 1.933177 0.377114
1.942859 0.346486 1.938707 0.347524
1.943854 0.403869 1.939409 0.404472
1.944115 0.399554 1.940144 0.408023
1.945167 0.396856 1.943462 0.395069
1.946588 0.323664 1.934590 0.329480
1.947660 0.326273 1.944816 0.324660
1.949140 0.328646 1.941556 0.344509
1.950398 0.333669 1.947653 0.334035
1.952139 0.404119 1.948139 0.403399
1.953087 0.369727 1.950557 0.366303
1.954568 0.361919 1.949984 0.358038
1.956153 0.353807 1.952562 0.357549
1.957891 0.381687 1.954081 0.384018
1.959452 0.355811 1.959452 0.355811
1.961172 0.380955 1.960370 0.385097
1.962115 0.354882 1.962115 0.354882
1.962216 0.355566 1.961055 0.354803
1.963704 0.342610 1.961272 0.346072
1.965629 0.323111 1.965629 0.323111
1.966026 0.358167 1.961481 0.355685
1.967614 0.336663 1.965381 0.337277
1.969364 0.379635 1.966496 0.378804
1.970843 0.325151 1.968198 0.326889
1.972831 0.369823 1.972831 0.369823
1.973588 0.382574 1.973588 0.382574
1.974305 0.388352 1.973208 0.387435
1.975385 0.356267 1.975385 0.356267
1.977494 0.320723 1.974969 0.320174
1.978287 0.350412 1.978287 0.350412
1.979816 0.380071 1.978945 0.382826
1.981728 0.381177 1.981728 0.381177
1.982694 0.318875 1.980041 0.318558
1.983688 0.390618 1.983688 0.390618
1.984627 0.388845 1.982385 0.393612
1.985226 0.394035 1.984102 0.395694
1.986760 0.378756 1.985593 0.382205
1.987895 0.327487 1.981133 0.332404
1.989820 0.379153 1.987477 0.378172
1.991186 0.376719 1.991186 0.376719
1.992208 0.353860 1.987089 0.356765
1.992592 0.333171 1.991258 0.333253
1.993523 0.359132 1.987052 0.371725
1.993879 0.343026 1.993879 0.343026
1.996388 0.336345 1.996388 0.336345
1.997141 0.397500 1.997141 0.397500
1.998501 0.340849 1.997399 0.338242
1.998802 0.353689 1.996451 0.353104
2.000792 0.374726 2.000792 0.374726
2.001813 0.376281 2.001813 0.376281
2.002068 0.382155 2.000873 0.383682
2.004524 0.357522 2.002170 0.357278
2.005376 0.374588 2.005376 0.374588
2.006341 0.315895 2.004882 0.314940
2.008548 0.363682 2.008548 0.363682
2.010569 0.344378 2.010569 0.344378
2.011534 0.334806 2.008987 0.339077
2.012928 0.419452 2.011991 0.419706
2.013830 0.373466 2.012535 0.373512
2.014489 0.391212 2.014489 0.391212
2.014797 0.337471 2.013626 0.335434
2.015806 0.350796 2.014696 0.352981
2.018501 0.379276 2.018501 0.379276
2.019745 0.312989 2.018338 0.315467
2.021456 0.385730 2.021456 0.385730
2.021836 0.350773 2.020701 0.350636
2.022564 0.398588 2.022564 0.398588
2.023694 0.342374 2.022513 0.342536
2.026515 0.387828 2.025504 0.387197
2.027332 0.350155 2.027332 0.350155
2.027776 0.408099 2.027776 0.408099
2.029151 0.370151 2.028069 0.376585
2.030731 0.381610 2.030731 0.381610
2.030889 0.379189 2.029837 0.378151
2.032906 0.382800 2.031854 0.382926
2.033461 0.296191 2.019735 0.307084
2.033574 0.330017 2.033574 0.330017
2.035545 0.389382 2.035545 0.389382
2.037216 0.356130 2.037216 0.356130
2.038040 0.389921 2.038040 0.389921
2.038125 0.403563 2.038125 0.403563
2.039999 0.365793 2.038861 0.367201
2.041142 0.367998 2.040010 0.371009
2.041240 0.364229 2.041240 0.364229
2.042687 0.361976 2.042687 0.361976
2.044228 0.392462 2.044228 0.392462
2.044960 0.332904 2.043681 0.332319
2.046040 0.330603 2.046040 0.330603
2.048352 0.384455 2.047258 0.385174
2.048712 0.399167 2.048712 0.399167
2.049601 0.403775 2.048518 0.403699
2.050401 0.388844 2.049307 0.389097
2.051693 0.380242 2.051693 0.380242
2.052613 0.369691 2.051446 0.372381
2.054493 0.403831 2.054493 0.403831
2.055800 0.394810 2.055800 0.394810
2.055867 0.376915 2.055867 0.376915
2.057425 0.367098 2.057425 0.367098
2.058548 0.348965 2.058548 0.348965
2.059976 0.365440 2.059976 0.365440
2.061488 0.361867 2.061488 0.361867
2.062304 0.422681 2.062304 0.422681
2.063792 0.398904 2.063792 0.398904
2.064791 0.346256 2.064791 0.346256
2.064831 0.378798 2.063655 0.378155
2.066794 0.391358 2.066794 0.391358
2.067436 0.393865 2.067436 0.393865
2.067923 0.359788 2.067923 0.359788
2.068434 0.310750 2.068434 0.310750
2.070813 0.371928 2.070813 0.371928
2.071613 0.393074 2.071613 0.393074
2.072116 0.342339 2.072116 0.342339
2.073411 0.394625 2.073411 0.394625
2.074564 0.390990 2.073393 0.390999
2.075576 0.405339 2.074415 0.405703
2.076921 0.387088 2.076921 0.387088
2.077929 0.372185 2.077929 0.372185
2.079900 0.412875 2.079900 0.412875
2.081483 0.343985 2.076059 0.350446
2.081827 0.413504 2.081827 0.413504
2.084010 0.307277 2.077447 0.314035
2.085697 0.338174 2.085697 0.338174
2.086851 0.371662 2.085583 0.372809
2.087455 0.370591 2.086178 0.373299
2.087735 0.357196 2.087735 0.357196
2.088705 0.371202 2.088705 0.371202
2.091005 0.342231 2.089595 0.338488
2.092389 0.341634 2.090968 0.340275
2.093585 0.405674 2.092368 0.405619
2.093924 0.355888 2.093924 0.355888
2.094488 0.375290 2.093202 0.379792
2.095381 0.374092 2.095381 0.374092
2.096697 0.434140 2.096697 0.434140
2.097480 0.384126 2.097480 0.384126
2.098739 0.428012 2.098739 0.428012
2.100247 0.369896 2.100247 0.369896
2.100537 0.396015 2.100537 0.396015
2.101178 0.349887 2.101178 0.349887
2.102661 0.367708 2.102661 0.367708
2.103848 0.364480 2.103848 0.364480
2.105113 0.385987 2.105113 0.385987
2.106170 0.362737 2.106170 0.362737
2.107424 0.401886 2.107424 0.401886
2.108083 0.391788 2.108083 0.391788
2.108845 0.359105 2.108845 0.359105
2.110768 0.417219 2.110768 0.417219
2.110919 0.423215 2.110919 0.423215
2.113041 0.386466 2.113041 0.386466
2.113148 0.348636 2.113148 0.348636
2.114272 0.406129 2.114272 0.406129
2.114839 0.428061 2.114839 0.428061
2.117245 0.384712 2.117245 0.384712
2.119088 0.398015 2.119088 0.398015
2.119686 0.407111 2.119686 0.407111
2.120406 0.360701 2.120406 0.360701
2.121800 0.408071 2.121800 0.408071
2.121989 0.389589 2.121989 0.389589
2.122684 0.402362 2.122684 0.402362
2.124215 0.379798 2.124215 0.379798
2.125892 0.361246 2.125892 0.361246
2.127292 0.388608 2.127292 0.388608
2.128011 0.355348 2.128011 0.355348
2.129076 0.313020 2.129076 0.313020
2.130383 0.392977 2.130383 0.392977
2.131438 0.402745 2.131438 0.402745
2.132024 0.349258 2.132024 0.349258
2.133588 0.420238 2.133588 0.420238
2.134624 0.406708 2.134624 0.406708
2.135196 0.397023 2.135196 0.397023
2.135615 0.407387 2.135615 0.407387
2.136216 0.364407 2.136216 0.364407
2.137169 0.397453 2.137169 0.397453
2.138752 0.329221 2.138752 0.329221
2.139948 0.415504 2.139948 0.415504
2.140538 0.440612 2.140538 0.440612
2.141895 0.397209 2.141895 0.397209
2.142931 0.404044 2.142931 0.404044
2.143782 0.345794 2.143782 0.345794
2.145316 0.390834 2.145316 0.390834
2.146074 0.394164 2.146074 0.394164
2.147186 0.360672 2.147186 0.360672
2.148658 0.404382 2.148658 0.404382
2.149115 0.387260 2.149115 0.387260
2.150163 0.395440 2.150163 0.395440
2.151024 0.395030 2.151024 0.395030
2.151615 0.388010 2.151615 0.388010
2.151933 0.388833 2.151933 0.388833
2.153630 0.378977 2.153630 0.378977
2.154276 0.373507 2.154276 0.373507
2.155177 0.406020 2.155177 0.406020
2.156929 0.372653 2.156929 0.372653
2.157889 0.382581 2.157889 0.382581
2.158467 0.367594 2.158467 0.367594
2.159242 0.358441 2.159242 0.358441
2.160387 0.392660 2.160387 0.392660
2.161554 0.382827 2.161554 0.382827
2.162514 0.371314 2.162514 0.371314
2.164151 0.420953 2.164151 0.420953
2.165205 0.402626 2.165205 0.402626
2.165826 0.404222 2.165826 0.404222
2.167428 0.339973 2.167428 0.339973
2.167673 0.393972 2.167673 0.393972
2.168343 0.323810 2.168343 0.323810
2.169206 0.362617 2.169206 0.362617
2.169812 0.368548 2.169812 0.368548
2.171307 0.409285 2.171307 0.409285
2.173189 0.381131 2.173189 0.381131
2.174410 0.400155 2.174410 0.400155
2.174617 0.375357 2.174617 0.375357
2.175595 0.361548 2.175595 0.361548
2.176169 0.388886 2.176169 0.388886
2.177419 0.403110 2.177419 0.403110
2.179030 0.336990 2.179030 0.336990
2.180272 0.387556 2.180272 0.387556
2.182050 0.400427 2.182050 0.400427
2.183325 0.369758 2.183325 0.369758
2.183948 0.434305 2.183948 0.434305
2.185134 0.410976 2.185134 0.410976
2.185520 0.342076 2.185520 0.342076
2.185750 0.393786 2.185750 0.393786
2.187278 0.413298 2.187278 0.413298
2.188857 0.379837 2.188857 0.379837
2.189926 0.364019 2.189926 0.364019
2.190214 0.396838 2.190214 0.396838
2.191703 0.360397 2.191703 0.360397
2.192637 0.395852 2.192637 0.395852
2.193338 0.368374 2.193338 0.368374
2.193636 0.364816 2.193636 0.364816
2.195245 0.371991 2.195245 0.371991
2.197268 0.357652 2.197268 0.357652
2.197890 0.340369 2.197890 0.340369
2.198738 0.395078 2.198738 0.395078
2.199074 0.422883 2.199074 0.422883
2.200520 0.407570 2.200520 0.407570
2.202216 0.372743 2.202216 0.372743
2.202791 0.367083 2.202791 0.367083
2.204326 0.372741 2.204326 0.372741
2.205102 0.353747 2.205102 0.353747
2.206401 0.358693 2.206401 0.358693
2.206601 0.350409 2.206601 0.350409
2.207936 0.425299 2.207936 0.425299
2.208340 0.391821 2.208340 0.391821
2.209280 0.332972 2.209280 0.332972
2.210278 0.368968 2.210278 0.368968
2.212099 0.398312 2.212099 0.398312
2.212572 0.377187 2.212572 0.377187
2.213324 0.335295 2.213324 0.335295
2.214087 0.359607 2.214087 0.359607
2.215127 0.424799 2.215127 0.424799
2.216045 0.341587 2.216045 0.341587
2.217104 0.354734 2.217104 0.354734
2.217727 0.361147 2.217727 0.361147
2.218594 0.360057 2.218595 0.360057
2.219447 0.353878 2.219447 0.353878
2.221453 0.393533 2.221453 0.393533
2.221548 0.410348 2.221548 0.410348
2.223291 0.377909 2.223291 0.377909
2.223910 0.391960 2.223910 0.391960
2.225041 0.356761 2.225041 0.356761
2.226787 0.416886 2.226787 0.416886
2.227290 0.390153 2.227290 0.390153
2.228562 0.390422 2.228562 0.390422
2.229799 0.341807 2.229799 0.341807
2.231598 0.376550 2.231598 0.376550
2.231702 0.335954 2.231702 0.335954
2.233629 0.336219 2.233629 0.336219
2.233834 0.377284 2.233834 0.377284
2.234546 0.349168 2.234546 0.349168
2.235327 0.394870 2.235327 0.394870
2.236099 0.396154 2.236099 0.396154
2.237613 0.348488 2.237613 0.348488
2.238420 0.336195 2.238420 0.336195
2.239823 0.373986 2.239823 0.373986
2.240317 0.398895 2.240317 0.398895
2.241195 0.381284 2.241195 0.381284
2.242846 0.352366 2.242846 0.352366
2.243210 0.403090 2.243210 0.403090
2.243305 0.388812 2.243305 0.388812
2.244277 0.413433 2.244277 0.413433
2.246672 0.410259 2.246672 0.410259
2.247547 0.399157 2.247547 0.399157
2.248315 0.392525 2.248315 0.392525
2.248935 0.377708 2.248935 0.377708
2.249190 0.358989 2.249190 0.358989
2.250565 0.360156 2.250565 0.360156
2.251057 0.412957 2.251057 0.412957
2.252119 0.397475 2.252119 0.397475
2.252544 0.389148 2.252544 0.389148
2.253246 0.406183 2.253246 0.406183
2.253996 0.393948 2.253996 0.393948
2.255394 0.406177 2.255394 0.406177
2.256491 0.358168 2.256491 0.358168
2.257840 0.422547 2.257840 0.422547
2.259747 0.378067 2.259747 0.378067
2.260214 0.392918 2.260214 0.392918
2.260888 0.325599 2.260888 0.325599
2.261745 0.357292 2.261745 0.357292
2.263200 0.380711 2.263200 0.380711
2.264701 0.434022 2.264701 0.434022
2.265112 0.404516 2.265112 0.404516
2.266060 0.372427 2.266060 0.372427
2.267050 0.392805 2.267050 0.392805
2.267129 0.402739 2.267129 0.402739
2.268691 0.428513 2.268691 0.428513
2.269490 0.404248 2.269490 0.404248
2.270558 0.356395 2.270558 0.356395
2.271527 0.406226 2.271527 0.406226
2.271807 0.382761 2.271807 0.382761
2.273052 0.404741 2.273052 0.404741
2.274175 0.402343 2.274175 0.402343
2.274999 0.387211 2.274999 0.387211
2.276248 0.399393 2.276248 0.399393
2.276896 0.381729 2.276896 0.381729
2.277909 0.396629 2.277909 0.396629
2.278477 0.410886 2.278477 0.410886
2.280063 0.395866 2.280063 0.395866
2.281013 0.393074 2.281013 0.393074
2.282739 0.369454 2.282739 0.369454
2.283028 0.430821 2.283028 0.430821
2.283435 0.392938 2.283435 0.392938
2.284027 0.392785 2.284027 0.392785
2.286261 0.388279 2.286261 0.388279
2.286943 0.414473 2.286943 0.414473
2.287757 0.413719 2.287757 0.413719
2.288122 0.417142 2.288122 0.417142
2.290116 0.427929 2.290116 0.427929
2.290576 0.376628 2.290576 0.376628
2.291904 0.363387 2.291904 0.363387
2.292410 0.350717 2.292410 0.350717
2.293425 0.372333 2.293425 0.372333
2.294241 0.388230 2.294241 0.388230
2.294540 0.371568 2.294540 0.371568
2.296184 0.369285 2.296184 0.369285
2.297510 0.407960 2.297510 0.407960
2.298065 0.408237 2.298065 0.408237
2.298812 0.400229 2.298812 0.400229
2.299455 0.416676 2.299455 0.416676
2.300200 0.376699 2.300200 0.376699
2.301072 0.395905 2.301072 0.395905
2.301650 0.388042 2.301650 0.388042
2.301905 0.370270 2.301905 0.370270
2.303301 0.407642 2.303301 0.407642
2.304236 0.329283 2.304236 0.329283
2.305622 0.349010 2.305622 0.349010
2.306947 0.391867 2.306947 0.391867
2.307484 0.378623 2.307484 0.378623
2.308864 0.423205 2.308864 0.423205
2.309485 0.390713 2.309485 0.390713
2.310190 0.384807 2.310190 0.384807
2.310492 0.374542 2.310492 0.374542
2.311620 0.400105 2.311620 0.400105
2.312307 0.405708 2.312307 0.405708
2.312905 0.403333 2.312905 0.403333
2.313999 0.418789 2.313999 0.418789
2.314549 0.417275 2.314549 0.417275
2.316049 0.369727 2.316049 0.369727
2.316636 0.394141 2.316636 0.394141
2.317710 0.399717 2.317710 0.399717
2.318327 0.413681 2.318327 0.413681
2.319381 0.414409 2.319381 0.414409
2.321316 0.395188 2.321316 0.395188
2.321698 0.375022 2.321698 0.375022
2.322537 0.378037 2.322537 0.378037
2.324265 0.345308 2.324265 0.345308
2.325133 0.384691 2.325133 0.384691
2.325496 0.376772 2.325496 0.376772
2.326064 0.323249 2.326064 0.323249
2.326627 0.390955 2.326627 0.390955
2.328410 0.409433 2.328410 0.409433
2.329383 0.433075 2.329383 0.433075
2.330069 0.347017 2.330069 0.347017
2.330913 0.357607 2.330913 0.357607
2.332776 0.372270 2.332776 0.372270
2.333043 0.425613 2.333043 0.425613
2.333746 0.415069 2.333746 0.415069
2.335391 0.384551 2.335391 0.384551
2.335866 0.398128 2.335866 0.398128
2.337390 0.375258 2.337390 0.375258
2.337485 0.393067 2.337485 0.393067
2.338976 0.414396 2.338976 0.414396
2.340120 0.389704 2.340120 0.389704
2.341501 0.412402 2.341501 0.412402
2.341581 0.400726 2.341581 0.400726
2.342621 0.377440 2.342621 0.377440
2.343468 0.383631 2.343468 0.383631
2.344633 0.407872 2.344633 0.407872
2.345912 0.408016 2.345912 0.408016
2.346333 0.385184 2.346333 0.385184
2.347413 0.391380 2.347413 0.391380
2.347669 0.368227 2.347669 0.368227
2.348378 0.405895 2.348378 0.405895
2.349078 0.430298 2.349078 0.430298
2.350080 0.433387 2.350080 0.433387
2.350752 0.417958 2.350752 0.417958
2.351883 0.443812 2.351883 0.443812
2.353271 0.370381 2.353271 0.370381
2.354272 0.401833 2.354272 0.401833
2.354593 0.416086 2.354593 0.416086
2.355096 0.443143 2.355096 0.443143
2.355889 0.355000 2.355889 0.355000
2.356343 0.422510 2.356343 0.422510
2.357504 0.425557 2.357504 0.425557
2.357984 0.385214 2.357984 0.385214
2.358939 0.408221 2.358939 0.408221
2.360552 0.414316 2.360552 0.414316
2.360915 0.391843 2.360915 0.391843
2.361748 0.415201 2.361748 0.415201
2.362514 0.421606 2.362514 0.421606
2.364488 0.424360 2.364488 0.424360
2.365019 0.413077 2.365019 0.413077
2.366385 0.428050 2.366385 0.428050
2.366652 0.411404 2.366652 0.411404
2.367158 0.394216 2.367158 0.394216
2.368090 0.413286 2.368090 0.413286
2.369434 0.365445 2.369434 0.365445
2.369810 0.414959 2.369810 0.414959
2.371047 0.361219 2.371047 0.361219
2.372312 0.433093 2.372312 0.433093
2.372984 0.416615 2.372984 0.416615
2.373866 0.411760 2.373866 0.411760
2.374729 0.406421 2.374729 0.406421
2.375710 0.380495 2.375710 0.380495
2.376247 0.396754 2.376247 0.396754
2.376819 0.412592 2.376819 0.412592
2.377499 0.383065 2.377499 0.383065
2.378164 0.396346 2.378164 0.396346
2.379767 0.426961 2.379767 0.426961
2.380765 0.407153 2.380765 0.407153
2.381243 0.358919 2.381243 0.358919
2.382149 0.406888 2.382149 0.406888
2.382614 0.381880 2.382614 0.381880
2.382758 0.411904 2.382758 0.411904
2.383512 0.427509 2.383512 0.427509
2.384400 0.397489 2.384400 0.397489
2.385006 0.366058 2.385006 0.366058
2.387457 0.419890 2.387457 0.419890
2.388042 0.451349 2.388042 0.451349
2.388601 0.455988 2.388601 0.455988
2.389669 0.392748 2.389669 0.392748
2.390046 0.381856 2.390046 0.381856
2.391096 0.385645 2.391096 0.385645
2.392279 0.439315 2.392279 0.439315
2.392648 0.439641 2.392648 0.439641
2.394258 0.358891 2.394258 0.358891
2.394532 0.419160 2.394532 0.419160
2.395227 0.424807 2.395227 0.424807
2.395961 0.422183 2.395961 0.422183
2.396444 0.397675 2.396444 0.397675
2.397932 0.412947 2.397932 0.412947
2.399499 0.428594 2.399499 0.428594
2.399701 0.405665 2.399701 0.405665
2.400760 0.436834 2.400760 0.436834
2.401594 0.371391 2.401594 0.371391
2.402688 0.429613 2.402688 0.429613
2.403321 0.447966 2.403321 0.447966
2.403821 0.407877 2.403821 0.407877
2.404653 0.409825 2.404653 0.409825
2.405646 0.422283 2.405646 0.422283
2.406105 0.391417 2.406105 0.391417
2.407416 0.380930 2.407416 0.380930
2.408180 0.395452 2.408180 0.395452
2.408985 0.418673 2.408985 0.418673
2.409660 0.388801 2.409660 0.388801
2.410628 0.452660 2.410628 0.452660
2.411107 0.412304 2.411107 0.412304
2.411605 0.426724 2.411605 0.426724
2.413087 0.415730 2.413087 0.415730
2.413378 0.421976 2.413378 0.421976
2.413865 0.422460 2.413865 0.422460
2.414564 0.399304 2.414564 0.399304
2.415018 0.440107 2.415018 0.440107
2.415264 0.368005 2.415265 0.368005
2.416084 0.423405 2.416084 0.423405
2.418289 0.377234 2.418289 0.377234
2.418387 0.440965 2.418387 0.440965
2.418885 0.417120 2.418885 0.417120
2.420180 0.446991 2.420180 0.446991
2.422576 0.435413 2.422576 0.435413
2.423211 0.429099 2.423211 0.429099
2.423691 0.430212 2.423691 0.430212
2.424123 0.436917 2.424123 0.436917
2.425429 0.399433 2.425429 0.399433
2.425958 0.402656 2.425958 0.402656
2.426459 0.442348 2.426459 0.442348
2.427777 0.440034 2.427777 0.440034
2.428129 0.417589 2.428129 0.417589
2.428821 0.416213 2.428821 0.416213
2.429967 0.389078 2.429967 0.389078
2.431115 0.418913 2.431115 0.418913
2.431719 0.427505 2.431719 0.427505
2.433010 0.410002 2.433010 0.410002
2.433357 0.441760 2.433357 0.441760
2.433693 0.332360 2.433693 0.332360
2.434042 0.410119 2.434042 0.410119
2.434731 0.418277 2.434731 0.418277
2.435936 0.432358 2.435936 0.432358
2.437116 0.395777 2.437116 0.395777
2.438119 0.432384 2.438119 0.432384
2.439391 0.434015 2.439391 0.434015
2.440374 0.417974 2.440374 0.417974
2.441041 0.434617 2.441041 0.434617
2.442214 0.389427 2.442214 0.389427
2.442661 0.351389 2.442661 0.351389
2.442941 0.437544 2.442941 0.437544
2.443750 0.412011 2.443750 0.412011
2.444410 0.445702 2.444410 0.445702
2.445529 0.427164 2.445529 0.427164
2.445876 0.417917 2.445876 0.417917
2.446987 0.387338 2.446987 0.387338
2.448396 0.437959 2.448396 0.437959
2.449000 0.426398 2.449000 0.426398
2.450058 0.442514 2.450058 0.442514
2.450362 0.400972 2.450362 0.400972
2.451769 0.444197 2.451769 0.444197
2.452383 0.428421 2.452383 0.428421
2.452729 0.400088 2.452729 0.400088
2.453993 0.419098 2.453993 0.419098
2.455655 0.428460 2.455655 0.428460
2.456619 0.411622 2.456619 0.411622
