# Supplementary material for: Persistent homology elucidates hierarchical structures responsible for mechanical properties in covalent amorphous solids
Source: Nat Commun. 2025 Sep 25;16:8226. doi: 10.1038/s41467-025-63424-z (PMC12462471; doi:10.1038/s41467-025-63424-z)
Supplement: Supplementary file 4 — Source Data 2 [file 41467_2025_63424_MOESM4_ESM.zip › SupplementarySourceData/SupplementaryFigure2l.txt]

# m, NAmax50, Bmin50, Bmax50
0.00000 0.00000 0.00000 0.00000
0.05051 0.00000 0.00000 0.00000
0.10101 0.00000 0.00000 0.00000
0.15152 0.00000 0.00000 0.00000
0.20202 0.00000 0.00000 0.00000
0.25253 0.00000 0.00000 0.00000
0.30303 0.00000 0.00000 0.00000
0.35354 0.00000 0.00000 0.00000
0.40404 0.00000 0.00000 0.00000
0.45455 0.00000 0.00000 0.00000
0.50505 0.00000 0.00000 0.00000
0.55556 0.00000 0.00000 0.00000
0.60606 0.00000 0.00000 0.00000
0.65657 0.00000 0.00000 0.00000
0.70707 0.00000 0.00000 0.00000
0.75758 0.00000 0.00000 0.00000
0.80808 0.00000 0.00000 0.00000
0.85859 0.00000 0.00000 0.00000
0.90909 0.00000 0.00000 0.00000
0.95960 0.00000 0.00000 0.00000
1.01010 0.00000 0.00000 0.00000
1.06061 0.00000 0.00000 0.00000
1.11111 0.00000 0.00000 0.00000
1.16162 0.00000 0.00000 0.00000
1.21212 0.00000 0.00000 0.00000
1.26263 0.00000 0.00000 0.00000
1.31313 0.00000 0.00000 0.00000
1.36364 0.00000 0.00000 0.00000
1.41414 0.00000 0.00000 0.00000
1.46465 0.00000 0.00000 0.00000
1.51515 0.00000 0.00000 0.00000
1.56566 0.00000 0.00000 0.00000
1.61616 0.00000 0.00000 0.00000
1.66667 0.00000 0.00000 0.00000
1.71717 0.00000 0.00000 0.00000
1.76768 0.00000 0.00000 0.00000
1.81818 0.00000 0.00000 0.00000
1.86869 0.00000 0.00000 0.00000
1.91919 0.00000 0.00000 0.00000
1.96970 0.00000 0.00000 0.00000
2.02020 0.00000 0.00000 0.00000
2.07071 0.00000 0.00000 0.00000
2.12121 0.00000 0.00139 0.00000
2.17172 0.00000 0.00569 0.00091
2.22222 0.00261 0.00738 0.00251
2.27273 0.01228 0.03512 0.01299
2.32323 0.05860 0.08126 0.05579
2.37374 0.11722 0.16495 0.14908
2.42424 0.23415 0.26485 0.22611
2.47475 0.33146 0.36813 0.30558
2.52525 0.44969 0.44555 0.38845
2.57576 0.56706 0.54753 0.49419
2.62626 0.72382 0.61609 0.64838
2.67677 0.86896 0.66840 0.83922
2.72727 1.01349 0.73024 0.98988
2.77778 1.10952 0.75355 1.11595
2.82828 1.20650 0.76777 1.23949
2.87879 1.33222 0.78082 1.40916
2.92929 1.41321 0.79748 1.58310
2.97980 1.45829 0.80603 1.69435
3.03030 1.48152 0.80689 1.78420
3.08081 1.49501 0.81613 1.79847
3.13131 1.49526 0.81616 1.80327
3.18182 1.49560 0.81618 1.80327
3.23232 1.49566 0.81628 1.80330
3.28283 1.49566 0.81692 1.80353
3.33333 1.49567 0.81697 1.80380
3.38384 1.49583 0.81725 1.80381
3.43434 1.49603 0.81730 1.80405
3.48485 1.49622 0.81767 1.80424
3.53535 1.49626 0.81789 1.80460
3.58586 1.49630 0.81845 1.80490
3.63636 1.49641 0.81872 1.80514
3.68687 1.49644 0.81911 1.80518
3.73737 1.49670 0.81913 1.80548
3.78788 1.49703 0.81924 1.80605
3.83838 1.49703 0.81927 1.80616
3.88889 1.49709 0.81954 1.80630
3.93939 1.49780 0.82011 1.80646
3.98990 1.49797 0.82013 1.80648
4.04040 1.49798 0.82041 1.80649
4.09091 1.49825 0.82047 1.80659
4.14141 1.49832 0.82052 1.80670
4.19192 1.49849 0.82052 1.80722
4.24242 1.49858 0.82076 1.80729
4.29293 1.49878 0.82101 1.80737
4.34343 1.49899 0.82121 1.80749
4.39394 1.49903 0.82153 1.80765
4.44444 1.49911 0.82171 1.80778
4.49495 1.49930 0.82179 1.80785
4.54545 1.49938 0.82179 1.80789
4.59596 1.49947 0.82193 1.80794
4.64646 1.49957 0.82196 1.80799
4.69697 1.49971 0.82201 1.80799
4.74747 1.49976 0.82211 1.80801
4.79798 1.49988 0.82223 1.80804
4.84848 1.49993 0.82223 1.80804
4.89899 1.49993 0.82223 1.80808
4.94949 1.50003 0.82224 1.80809
5.00000 1.50003 0.82230 1.80810
