# Supplementary material for: Persistent homology elucidates hierarchical structures responsible for mechanical properties in covalent amorphous solids
Source: Nat Commun. 2025 Sep 25;16:8226. doi: 10.1038/s41467-025-63424-z (PMC12462471; doi:10.1038/s41467-025-63424-z)
Supplement: Supplementary file 4 — Source Data 2 [file 41467_2025_63424_MOESM4_ESM.zip › SupplementarySourceData/SupplementaryFigure18c.txt]

# Frequency_original PR_original Frequency_demixed PR_demixed
0.000000 1.000000 0.000000 1.000000
0.000000 1.000000 0.000000 1.000000
0.000000 1.000000 0.000000 1.000000
0.601605 0.688241 0.601605 0.688241
0.606940 0.690166 0.606940 0.690166
0.607306 0.769850 0.607306 0.769850
0.613346 0.639835 0.613346 0.639835
0.614828 0.649075 0.614828 0.649075
0.619753 0.621590 0.619753 0.621590
0.620653 0.560050 0.620653 0.560050
0.624508 0.663806 0.624508 0.663806
0.626213 0.649731 0.626213 0.649731
0.628552 0.743758 0.628552 0.743758
0.632364 0.702998 0.632364 0.702998
0.643041 0.773859 0.643041 0.773859
0.800950 0.007619 1.141744 0.001174
0.830719 0.177279 0.882509 0.577869
0.834946 0.389766 0.861020 0.554271
0.839899 0.489964 0.854324 0.536681
0.843379 0.441564 0.862207 0.602407
0.847848 0.605310 0.855375 0.656588
0.851613 0.327401 0.879271 0.648819
0.856539 0.585759 0.866247 0.650417
0.858524 0.606325 0.865355 0.621184
0.860030 0.597315 0.867419 0.615999
0.861235 0.592228 0.869512 0.603818
0.863545 0.537190 0.878944 0.637826
0.867124 0.630287 0.871684 0.634583
0.870702 0.618467 0.872423 0.616133
0.872991 0.631340 0.875839 0.632742
0.874080 0.678377 0.878337 0.679002
0.876387 0.649065 0.882146 0.655537
0.877542 0.560222 0.882639 0.564674
0.880106 0.643196 0.884497 0.645747
0.882200 0.651729 0.885077 0.672097
0.883913 0.558468 0.888584 0.566882
0.887836 0.626663 0.892612 0.637381
0.892290 0.569890 0.895390 0.610289
0.895797 0.602297 0.897540 0.599303
0.930404 0.009154 0.874010 0.566406
0.967363 0.005518 1.008217 0.000954
0.997043 0.030339 1.137159 0.004075
1.014035 0.125583 1.049167 0.602481
1.020673 0.126312 1.068795 0.565062
1.032251 0.094858 1.059391 0.538876
1.039505 0.154222 1.062849 0.667856
1.043649 0.348265 1.063871 0.658097
1.046870 0.454614 1.052910 0.533366
1.053056 0.347257 1.060781 0.655631
1.056124 0.527123 1.058808 0.683303
1.059800 0.631578 1.062178 0.659744
1.063421 0.508899 1.067192 0.591822
1.066586 0.358735 1.071887 0.686930
1.071753 0.530251 1.072749 0.607255
1.074327 0.529557 1.075763 0.584115
1.075722 0.506092 1.074927 0.673291
1.080888 0.108311 1.087854 0.610883
1.090244 0.059387 1.064717 0.037998
1.105361 0.021819 1.102860 0.001491
1.130607 0.005990 0.952999 0.001378
1.140747 0.035676 1.656752 0.000767
1.151449 0.016068 1.232188 0.000861
1.162454 0.033090 1.235825 0.001427
1.176837 0.013352 1.213559 0.001141
1.187437 0.203820 1.331670 0.502150
1.195557 0.184634 1.298147 0.493906
1.203798 0.093227 1.369496 0.416706
1.208706 0.210787 1.322529 0.571726
1.209949 0.150346 1.684507 0.000942
1.213808 0.283540 1.281988 0.537964
1.218933 0.325277 1.252598 0.591343
1.221515 0.177742 1.419637 0.484916
1.224231 0.309904 1.280990 0.617077
1.230752 0.403999 1.248533 0.583019
1.231234 0.114791 1.294457 0.531466
1.231746 0.210183 1.357880 0.541042
1.238512 0.466542 1.275380 0.622639
1.240025 0.455477 1.253774 0.601677
1.245112 0.047353 1.230930 0.368839
1.247666 0.196346 1.329537 0.521077
1.250759 0.263727 1.291476 0.609164
1.254570 0.152658 1.315166 0.603056
1.265579 0.079116 1.377705 0.334125
1.269371 0.025970 1.272217 0.001590
1.272577 0.105618 1.684912 0.002148
1.279285 0.092028 1.361950 0.281140
1.280522 0.070065 1.339053 0.278633
1.290265 0.100092 1.389341 0.448184
1.295606 0.169240 1.440824 0.505228
1.299018 0.132894 1.438167 0.542885
1.302484 0.046077 1.248911 0.002450
1.305145 0.114942 1.429413 0.287705
1.309567 0.203225 1.463587 0.448717
1.310233 0.035018 1.064075 0.003862
1.315972 0.299636 1.382106 0.445441
1.319380 0.375842 1.384291 0.510292
1.323161 0.289689 1.407328 0.518734
1.326508 0.330618 1.378730 0.515428
1.329921 0.292067 1.379454 0.506974
1.332103 0.434740 1.373161 0.573946
1.335171 0.342980 1.381022 0.498274
1.337748 0.461555 1.360961 0.497893
1.341020 0.397459 1.370133 0.456712
1.343058 0.274783 1.408279 0.472722
1.344823 0.465195 1.374894 0.568119
1.348598 0.330608 1.376130 0.552030
1.350737 0.411105 1.388697 0.532961
1.351423 0.089195 1.453821 0.317829
1.357565 0.476866 1.381485 0.522646
1.359123 0.469453 1.381756 0.536329
1.359266 0.436568 1.373670 0.497998
1.361516 0.348199 1.386939 0.548740
1.361823 0.444100 1.394582 0.557403
1.363666 0.493096 1.385405 0.564615
1.367309 0.389284 1.404736 0.540985
1.368966 0.451729 1.392584 0.565172
1.371614 0.469974 1.397787 0.555766
1.372439 0.439043 1.399738 0.574025
1.374394 0.529471 1.390922 0.586325
1.378517 0.498055 1.394753 0.591253
1.380664 0.159236 1.433540 0.507661
1.383317 0.501483 1.405308 0.555464
1.383492 0.200512 1.428755 0.415260
1.385647 0.339969 1.430530 0.487731
1.387814 0.355450 1.403126 0.363832
1.389820 0.548407 1.410181 0.587223
1.392517 0.267006 1.431473 0.549120
1.393886 0.511351 1.411921 0.574551
1.399259 0.298060 1.434773 0.483845
1.400809 0.188410 1.449800 0.333665
1.403699 0.295827 1.416276 0.580171
1.405357 0.307300 1.438225 0.444129
1.407709 0.346120 1.415514 0.574140
1.412762 0.343563 1.445873 0.443911
1.418724 0.428299 1.451549 0.502215
1.423428 0.239271 1.464927 0.476032
1.424832 0.184015 1.496785 0.553988
1.430851 0.195148 1.488042 0.378938
1.433503 0.378757 1.461524 0.442852
1.435436 0.287268 1.466659 0.471667
1.438144 0.318964 1.478302 0.514466
1.442377 0.291519 1.479274 0.492389
1.445620 0.271782 1.475746 0.508474
1.450246 0.322995 1.483069 0.549766
1.453224 0.293334 1.483512 0.430549
1.454596 0.473849 1.466678 0.546196
1.457239 0.168130 1.509293 0.446507
1.459979 0.253997 1.493418 0.505509
1.462303 0.338871 1.496938 0.504699
1.465127 0.398500 1.490185 0.538390
1.470376 0.410256 1.498110 0.575154
1.471757 0.444449 1.497542 0.541290
1.474258 0.445300 1.498598 0.611751
1.476533 0.483782 1.496583 0.575551
1.478264 0.371891 1.510354 0.554712
1.479677 0.323985 1.515036 0.519467
1.483417 0.348282 1.508092 0.488834
1.484602 0.271226 1.515775 0.531734
1.487258 0.346689 1.503712 0.427890
1.490993 0.412621 1.508545 0.563858
1.493363 0.446041 1.507286 0.511523
1.495940 0.378256 1.514324 0.512239
1.497546 0.462284 1.509850 0.517844
1.498336 0.448085 1.504389 0.561569
1.502164 0.310624 1.522104 0.583367
1.503564 0.381152 1.514832 0.526128
1.503933 0.293516 1.519918 0.526578
1.507466 0.262790 1.518636 0.463151
1.509950 0.428000 1.521524 0.555276
1.514265 0.453915 1.523396 0.556493
1.514726 0.421269 1.532915 0.569602
1.515355 0.474437 1.524857 0.557939
1.517671 0.345144 1.533528 0.528483
1.519477 0.338437 1.535533 0.459905
1.522432 0.360891 1.538530 0.542076
1.523975 0.419758 1.539252 0.556165
1.526280 0.188313 1.576276 0.328800
1.528024 0.337911 1.544609 0.537407
1.530927 0.287666 1.530407 0.470678
1.536370 0.130893 1.675117 0.004786
1.540337 0.251642 1.558137 0.374713
1.543671 0.368325 1.556761 0.560256
1.544994 0.239270 1.551967 0.460376
1.546365 0.279996 1.555251 0.469732
1.557333 0.117602 1.639666 0.322524
1.559715 0.101128 1.595837 0.002867
1.563878 0.183970 1.561340 0.340109
1.566758 0.061007 1.695597 0.002492
1.573279 0.041670 1.613096 0.000833
1.577353 0.078456 1.682162 0.001851
1.578981 0.060313 1.603469 0.001072
1.585434 0.064529 1.661804 0.001189
1.586616 0.076553 1.734238 0.001298
1.591734 0.090444 1.527164 0.001965
1.597118 0.129420 1.730316 0.001711
1.602235 0.046197 1.642278 0.000820
1.603916 0.082922 1.589104 0.001756
1.606386 0.072056 1.647070 0.001495
1.612252 0.054488 1.651310 0.000804
1.616103 0.072601 1.558388 0.001471
1.621041 0.109732 1.707903 0.001291
1.622914 0.056353 1.684873 0.000614
1.627979 0.065547 1.612626 0.001791
1.632656 0.068656 1.632810 0.002950
1.635427 0.106878 1.704285 0.002165
1.640308 0.125458 1.554371 0.001405
1.641363 0.034353 1.439937 0.000673
1.645784 0.117239 1.604360 0.281873
1.648310 0.157236 1.741521 0.003650
1.652054 0.201511 1.605994 0.252556
1.653126 0.130999 1.602859 0.303963
1.657347 0.183122 1.628029 0.002298
1.658219 0.158412 1.607229 0.280223
1.665738 0.128307 1.659135 0.004231
1.668894 0.129137 1.551465 0.002058
1.673091 0.124336 1.699558 0.002650
1.675866 0.171385 1.637818 0.002295
1.677181 0.352933 1.672292 0.358486
1.679549 0.121865 1.734657 0.001408
1.682101 0.242791 1.649645 0.318004
1.687066 0.294022 1.676310 0.306113
1.687288 0.229647 1.631957 0.364747
1.690142 0.313965 1.675305 0.391655
1.694999 0.281094 1.672299 0.295991
1.697831 0.227530 1.640732 0.381058
1.699857 0.243349 1.664158 0.302868
1.701539 0.409905 1.700282 0.466116
1.706518 0.373587 1.701071 0.395414
1.709340 0.254409 1.678381 0.364447
1.710989 0.351537 1.700451 0.385847
1.714139 0.392874 1.712407 0.399988
1.716134 0.216877 1.651140 0.270849
1.717195 0.369154 1.713180 0.500498
1.718712 0.325744 1.705697 0.348985
1.720036 0.318218 1.703010 0.411688
1.721595 0.346229 1.709409 0.406566
1.723417 0.263658 1.687964 0.343086
1.727318 0.379726 1.719262 0.471214
1.728317 0.332057 1.721422 0.318971
1.734815 0.325708 1.720251 0.319649
1.734997 0.366996 1.730049 0.422767
1.736788 0.394816 1.731844 0.418119
1.739541 0.309063 1.722558 0.334081
1.740523 0.317940 1.727653 0.347999
1.744619 0.333493 1.727094 0.384453
1.745871 0.386221 1.738646 0.433071
1.747863 0.352075 1.738730 0.329112
1.748490 0.414148 1.741895 0.447387
1.752635 0.346690 1.744082 0.384295
1.754326 0.267882 1.724331 0.300532
1.754765 0.437240 1.749333 0.515108
1.758343 0.420771 1.752721 0.421848
1.758826 0.424077 1.753318 0.434320
1.761153 0.364412 1.748854 0.373965
1.761230 0.310905 1.750436 0.314289
1.762636 0.303487 1.733253 0.367195
1.764345 0.269407 1.714200 0.378586
1.765810 0.310424 1.740219 0.375851
1.768093 0.280582 1.746322 0.356362
1.770439 0.319292 1.752342 0.352334
1.771134 0.380084 1.763695 0.424273
1.774042 0.300931 1.740149 0.364797
1.775252 0.372446 1.765853 0.407863
1.777344 0.233144 1.750027 0.289978
1.777859 0.272001 1.747917 0.361577
1.781338 0.359458 1.773614 0.389248
1.782195 0.436807 1.772501 0.499501
1.783560 0.357071 1.769539 0.379609
1.785812 0.196333 1.732348 0.285343
1.790059 0.419644 1.783793 0.449893
1.791969 0.116891 1.719631 0.001842
1.793249 0.396615 1.782584 0.396123
1.795489 0.313170 1.775495 0.333408
1.796824 0.351110 1.782824 0.373532
1.797456 0.356268 1.779658 0.394711
1.800605 0.294678 1.783594 0.310238
1.801826 0.376253 1.791220 0.413427
1.803693 0.286900 1.772506 0.283036
1.805022 0.361400 1.791464 0.418136
1.805600 0.387339 1.797481 0.358351
1.806768 0.413155 1.798111 0.434213
1.808846 0.411930 1.800702 0.410047
1.811267 0.299524 1.784302 0.327269
1.812179 0.338125 1.797951 0.343742
1.813546 0.444629 1.804461 0.466881
1.815663 0.325010 1.797191 0.320327
1.818017 0.315635 1.793124 0.371929
1.819371 0.367086 1.811205 0.381997
1.822020 0.328206 1.795862 0.335605
1.822507 0.443275 1.811241 0.478530
1.823986 0.378532 1.810274 0.373388
1.826644 0.346209 1.812893 0.343937
1.828834 0.428434 1.820066 0.446063
1.830066 0.419039 1.821811 0.448794
1.830487 0.405470 1.823363 0.434527
1.833686 0.460282 1.819631 0.501327
1.834832 0.393052 1.819716 0.443737
1.836145 0.350591 1.819228 0.330437
1.838924 0.351998 1.813818 0.404950
1.839937 0.358488 1.823370 0.387397
1.840885 0.354131 1.824871 0.420743
1.842718 0.390701 1.829409 0.438462
1.844676 0.415751 1.839378 0.410343
1.846234 0.403191 1.836637 0.418709
1.847416 0.396641 1.836057 0.423848
1.849039 0.299155 1.827858 0.360360
1.851215 0.353921 1.831073 0.381447
1.852702 0.460210 1.844721 0.473922
1.853636 0.276626 1.814690 0.261516
1.854487 0.281887 1.817698 0.384453
1.859205 0.431008 1.849635 0.447239
1.859867 0.309406 1.836466 0.306801
1.860898 0.412500 1.849733 0.451133
1.861925 0.321580 1.836748 0.394850
1.863786 0.264232 1.818759 0.388687
1.866744 0.407741 1.854331 0.434581
1.868951 0.307083 1.834335 0.364498
1.869295 0.274595 1.832608 0.335442
1.871091 0.358775 1.859255 0.366894
1.873803 0.225188 1.807942 0.292559
1.874159 0.392829 1.856794 0.437537
1.877844 0.362424 1.863306 0.386627
1.878694 0.333347 1.854155 0.395344
1.879926 0.405082 1.858658 0.461451
1.880472 0.246061 1.817945 0.274813
1.883878 0.381104 1.871221 0.382274
1.886002 0.425211 1.875707 0.450466
1.887053 0.407344 1.871109 0.406634
1.887112 0.410629 1.878464 0.418341
1.888898 0.295857 1.855220 0.335313
1.892087 0.411525 1.880787 0.438679
1.894144 0.298325 1.856669 0.335398
1.894233 0.306348 1.863282 0.314358
1.896695 0.353532 1.871796 0.475332
1.898347 0.342919 1.882431 0.331797
1.899549 0.314905 1.869605 0.346455
1.902286 0.391652 1.882764 0.420605
1.904104 0.363767 1.884225 0.415747
1.905320 0.426902 1.891797 0.440046
1.906761 0.328363 1.880185 0.382782
1.908959 0.377337 1.887859 0.412326
1.911028 0.341480 1.883734 0.419013
1.912393 0.282424 1.880144 0.331460
1.913040 0.383967 1.900446 0.417346
1.914692 0.402101 1.897363 0.396078
1.916734 0.407254 1.901869 0.447289
1.918654 0.380453 1.893140 0.449357
1.919808 0.378005 1.906571 0.372999
1.923117 0.356298 1.899058 0.403033
1.925085 0.294538 1.885363 0.322585
1.926253 0.367719 1.908189 0.365275
1.927566 0.380267 1.915517 0.389891
1.929382 0.321637 1.892244 0.353710
1.929858 0.376172 1.910799 0.403226
1.931811 0.324509 1.912643 0.325181
1.934429 0.276792 1.886963 0.360527
1.935795 0.327682 1.908080 0.371644
1.936551 0.372695 1.918504 0.369277
1.939054 0.405260 1.918440 0.417422
1.940499 0.326641 1.904143 0.375598
1.942050 0.309732 1.921378 0.313508
1.945057 0.236562 1.874939 0.427960
1.946431 0.422608 1.933774 0.423805
1.948857 0.380616 1.922320 0.473652
1.951951 0.374465 1.941986 0.378780
1.954300 0.290172 1.902454 0.393755
1.954782 0.381911 1.945327 0.381468
1.955766 0.365682 1.936329 0.383115
1.957628 0.331311 1.923269 0.348458
1.960304 0.359873 1.944496 0.372692
1.961250 0.288697 1.927761 0.305836
1.961956 0.318361 1.935851 0.359949
1.963730 0.386519 1.934875 0.404640
1.965589 0.360788 1.945265 0.375763
1.968910 0.321354 1.930526 0.361156
1.970506 0.368984 1.951640 0.384484
1.971059 0.328979 1.938648 0.357168
1.973346 0.328130 1.949977 0.372402
1.975517 0.200938 1.886169 0.307714
1.977409 0.403194 1.963160 0.420310
1.978516 0.230223 1.939007 0.275889
1.979600 0.350801 1.954680 0.344225
1.982702 0.309864 1.936872 0.337586
1.983509 0.175116 1.989374 0.001041
1.986487 0.359358 1.965654 0.374464
1.987046 0.359937 1.965370 0.379954
1.987983 0.315012 1.960581 0.331113
1.988209 0.357655 1.962184 0.378604
1.990551 0.240249 1.913291 0.360221
1.991397 0.302845 1.958148 0.306958
1.992220 0.336365 1.967532 0.326318
1.995327 0.333450 1.970971 0.358021
1.998532 0.407006 1.980343 0.433364
2.000050 0.175351 1.895802 0.278788
2.001839 0.402024 1.983749 0.415675
2.004035 0.330331 1.979108 0.350665
2.005024 0.357199 1.988259 0.369523
2.006704 0.380992 1.994970 0.388238
2.008224 0.351417 1.979793 0.371294
2.009203 0.390693 1.992541 0.415214
2.011804 0.256140 1.961501 0.300047
2.012827 0.363694 1.998221 0.371347
2.013557 0.379686 1.994245 0.409709
2.014555 0.333061 1.978430 0.362130
2.015404 0.351898 1.992539 0.370632
2.019161 0.320664 1.991022 0.355883
2.020063 0.365100 1.997609 0.373528
2.021734 0.377157 2.003891 0.384972
2.023631 0.365353 2.001928 0.360437
2.024592 0.281728 1.981275 0.260192
2.026405 0.303954 2.002440 0.314504
2.027941 0.330298 2.015875 0.330849
2.029111 0.335084 1.996830 0.354096
2.031822 0.372128 2.015225 0.374728
2.033012 0.367096 2.014650 0.380761
2.034331 0.297794 2.003059 0.312036
2.034729 0.253274 2.003684 0.253131
2.037627 0.266610 2.005529 0.278428
2.038425 0.355263 2.010128 0.391893
2.042485 0.368156 2.020462 0.350653
2.043178 0.283822 2.020205 0.283637
2.045457 0.387888 2.028291 0.393798
2.046415 0.313645 2.018923 0.323414
2.047310 0.323774 2.025791 0.343990
2.048430 0.354329 2.028352 0.360388
2.049785 0.386790 2.033649 0.394468
2.050966 0.373230 2.038368 0.374279
2.051863 0.241715 1.991284 0.308096
2.055409 0.352289 2.033485 0.375842
2.056410 0.399615 2.043679 0.431411
2.058459 0.328614 2.027662 0.319771
2.059015 0.337155 2.031987 0.363761
2.061022 0.417877 2.049793 0.428036
2.061283 0.371703 2.041323 0.373809
2.064505 0.402935 2.053150 0.404960
2.065491 0.364428 2.050359 0.374386
2.066397 0.314247 2.036681 0.290948
2.067059 0.290614 2.026672 0.303847
2.069346 0.319325 2.046588 0.302687
2.069924 0.356572 2.049898 0.404943
2.071676 0.429304 2.061631 0.428142
2.073436 0.325442 2.054478 0.331852
2.075694 0.329955 2.056833 0.342418
2.077361 0.405259 2.068739 0.406780
2.078326 0.350122 2.065698 0.358093
2.079719 0.315620 2.069818 0.324484
2.080267 0.344121 2.071620 0.342538
2.083318 0.423458 2.080397 0.424531
2.084915 0.410421 2.082842 0.411129
2.086168 0.391287 2.083417 0.393097
2.088073 0.406418 2.087664 0.410046
2.088974 0.362360 2.088349 0.363599
2.090567 0.412786 2.088874 0.433378
2.091985 0.361613 2.089752 0.359582
2.094152 0.286090 2.080311 0.280752
2.095906 0.318018 2.092723 0.317258
2.096343 0.393603 2.095846 0.393972
2.098697 0.348679 2.097145 0.354214
2.099989 0.362638 2.096279 0.362182
2.101100 0.362195 2.100428 0.361895
2.102821 0.364803 2.100696 0.364635
2.105580 0.374961 2.105580 0.374961
2.106636 0.283232 2.104043 0.284690
2.107659 0.408038 2.106278 0.408686
2.109402 0.255357 2.106764 0.253315
2.110630 0.339989 2.109859 0.336371
2.112098 0.328418 2.110497 0.328348
2.113948 0.407293 2.112036 0.412715
2.114909 0.316308 2.107512 0.320191
2.116937 0.300349 2.112604 0.297423
2.118609 0.400874 2.118609 0.400874
2.120181 0.331519 2.119339 0.332360
2.120487 0.313463 2.116401 0.314397
2.122806 0.351145 2.122806 0.351145
2.123183 0.342632 2.121532 0.343529
2.125315 0.359760 2.122977 0.362451
2.126386 0.391372 2.125768 0.390107
2.127980 0.385978 2.127980 0.385978
2.128739 0.397267 2.126695 0.396343
2.130237 0.338496 2.127738 0.338382
2.130515 0.375411 2.127513 0.374886
2.132961 0.349933 2.132961 0.349933
2.135170 0.383131 2.132414 0.394163
2.135679 0.412380 2.135090 0.412357
2.136954 0.416125 2.136954 0.416125
2.139101 0.388534 2.139101 0.388534
2.139963 0.419386 2.139382 0.420638
2.141918 0.377813 2.140376 0.377783
2.143639 0.380725 2.142092 0.377105
2.144858 0.372712 2.144087 0.372820
2.146296 0.368408 2.143931 0.368284
2.146609 0.366293 2.146609 0.366293
2.147912 0.409615 2.147912 0.409615
2.149343 0.351264 2.149343 0.351264
2.150233 0.421929 2.148739 0.419521
2.151959 0.346735 2.151047 0.346550
2.154098 0.304876 2.152314 0.298613
2.154615 0.366476 2.152156 0.371318
2.155979 0.406623 2.155979 0.406623
2.158540 0.379727 2.158540 0.379727
2.159530 0.418290 2.157997 0.420351
2.161042 0.394826 2.159479 0.394389
2.162644 0.404438 2.162644 0.404438
2.164182 0.384026 2.161798 0.385291
2.164597 0.398800 2.163007 0.395593
2.166135 0.409010 2.163884 0.418383
2.166485 0.392912 2.166485 0.392912
2.169756 0.364044 2.167167 0.368120
2.170715 0.308768 2.170715 0.308768
2.172569 0.431155 2.171014 0.434433
2.173307 0.354134 2.173307 0.354134
2.173804 0.359586 2.172070 0.361392
2.176165 0.406417 2.175429 0.405750
2.176476 0.439339 2.176476 0.439339
2.178595 0.337929 2.177581 0.341814
2.179591 0.437468 2.178890 0.436966
2.180715 0.328585 2.178905 0.325364
2.182157 0.412582 2.181399 0.412397
2.183848 0.385602 2.183848 0.385602
2.184909 0.408246 2.184909 0.408246
2.186495 0.386845 2.184830 0.386304
2.187651 0.405103 2.185217 0.405546
2.189786 0.386280 2.188924 0.387151
2.191033 0.366718 2.191033 0.366718
2.191200 0.370880 2.188543 0.370716
2.194380 0.383932 2.193487 0.384461
2.195433 0.343575 2.195433 0.343575
2.197398 0.362371 2.194599 0.361249
2.198105 0.363042 2.197094 0.362238
2.198508 0.334699 2.198508 0.334699
2.199204 0.367457 2.196451 0.371116
2.202351 0.351082 2.202351 0.351082
2.203227 0.386051 2.203227 0.386051
2.204738 0.363813 2.203708 0.364426
2.206585 0.419109 2.204907 0.414392
2.208167 0.413838 2.207323 0.413688
2.209299 0.367748 2.207518 0.365113
2.209696 0.357500 2.207834 0.360704
2.210643 0.347779 2.207626 0.350527
2.211633 0.396365 2.211633 0.396365
2.213693 0.357695 2.213693 0.357695
2.215370 0.379763 2.215370 0.379763
2.216860 0.380921 2.216860 0.380921
2.218322 0.422292 2.217457 0.422083
2.219617 0.353441 2.218511 0.357470
2.220054 0.383398 2.220054 0.383398
2.221370 0.418323 2.220491 0.419361
2.223006 0.311635 2.221700 0.311751
2.223372 0.385211 2.223372 0.385211
2.224999 0.375023 2.220825 0.378898
2.225780 0.383008 2.225780 0.383008
2.226603 0.391713 2.226603 0.391713
2.227934 0.419163 2.227934 0.419163
2.229285 0.293645 2.227986 0.291637
2.230148 0.402386 2.230148 0.402386
2.233196 0.346130 2.232007 0.346152
2.234279 0.355420 2.233127 0.355540
2.234944 0.401988 2.233975 0.404911
2.235453 0.364516 2.235453 0.364516
2.237228 0.355016 2.237228 0.355016
2.238425 0.407143 2.238425 0.407143
2.241793 0.366949 2.241793 0.366949
2.243125 0.317058 2.243125 0.317058
2.243607 0.334670 2.242358 0.334362
2.244833 0.382802 2.243749 0.383456
2.245488 0.382164 2.245488 0.382164
2.246626 0.395304 2.246626 0.395304
2.247698 0.402249 2.247698 0.402249
2.250566 0.406212 2.249562 0.408228
2.252020 0.391697 2.252020 0.391697
2.252548 0.379589 2.251436 0.379328
2.254047 0.336304 2.252767 0.335344
2.254970 0.367782 2.254970 0.367782
2.256815 0.381054 2.256815 0.381054
2.257220 0.404756 2.257220 0.404756
2.258160 0.341372 2.256879 0.340468
2.260059 0.371234 2.258872 0.372204
2.261052 0.434973 2.260056 0.433908
2.263036 0.343185 2.263036 0.343185
2.264583 0.394511 2.264583 0.394511
2.265519 0.409330 2.264478 0.411993
2.266490 0.384487 2.265350 0.385991
2.268544 0.371391 2.267332 0.370713
2.270715 0.400741 2.270715 0.400741
2.270948 0.387628 2.270948 0.387628
2.271152 0.334322 2.269804 0.334417
2.272667 0.402083 2.272667 0.402083
2.274006 0.332687 2.272636 0.332314
2.274167 0.447843 2.274167 0.447843
2.274973 0.389304 2.274973 0.389304
2.277046 0.371010 2.277046 0.371010
2.277413 0.431797 2.276356 0.434123
2.278499 0.382403 2.278499 0.382403
2.281356 0.443819 2.281356 0.443819
2.281773 0.386490 2.280593 0.387262
2.282718 0.396509 2.282718 0.396509
2.284387 0.379645 2.284387 0.379645
2.285351 0.401719 2.284202 0.401581
2.285568 0.371065 2.285568 0.371065
2.288302 0.361224 2.288302 0.361224
2.288656 0.375889 2.288656 0.375889
2.289453 0.378623 2.288203 0.377329
2.290724 0.388891 2.290724 0.388891
2.291748 0.379225 2.291748 0.379225
2.293203 0.387995 2.291987 0.388278
2.293980 0.363786 2.293980 0.363786
2.296107 0.407407 2.294949 0.406838
2.298569 0.346497 2.298569 0.346497
2.300099 0.371843 2.300099 0.371843
2.300781 0.375156 2.299491 0.378486
2.301109 0.372383 2.299791 0.374270
2.302530 0.380051 2.302530 0.380051
2.304627 0.350976 2.303208 0.349827
2.305509 0.362134 2.305509 0.362134
2.306236 0.431551 2.306236 0.431551
2.307292 0.403410 2.307292 0.403410
2.309367 0.394548 2.308122 0.396401
2.309605 0.404961 2.309605 0.404961
2.311397 0.390132 2.311397 0.390132
2.312817 0.344474 2.311354 0.344507
2.313648 0.365738 2.313648 0.365738
2.314476 0.325630 2.312938 0.324031
2.315374 0.422522 2.315374 0.422522
2.316365 0.446730 2.316365 0.446730
2.318894 0.390786 2.318894 0.390786
2.319891 0.344391 2.319891 0.344391
2.320572 0.378688 2.320572 0.378688
2.322594 0.362903 2.322594 0.362903
2.323134 0.398556 2.323134 0.398556
2.324606 0.329327 2.324606 0.329327
2.325283 0.376956 2.325283 0.376956
2.326595 0.373282 2.326595 0.373282
2.327752 0.371851 2.327752 0.371851
2.329584 0.322974 2.329584 0.322974
2.331660 0.367896 2.330218 0.368875
2.332975 0.403244 2.332975 0.403244
2.333527 0.403917 2.333527 0.403917
2.334687 0.365516 2.333229 0.368678
2.335392 0.325651 2.335392 0.325651
2.337360 0.363775 2.337360 0.363775
2.338127 0.340402 2.338127 0.340402
2.339411 0.414431 2.339411 0.414431
2.340834 0.336304 2.339271 0.339003
2.341683 0.407454 2.340374 0.410260
2.343548 0.400030 2.343548 0.400030
2.344548 0.353743 2.344548 0.353743
2.345473 0.372196 2.345473 0.372196
2.346610 0.374557 2.345145 0.376789
2.348967 0.362391 2.348967 0.362391
2.349976 0.314772 2.348260 0.314727
2.351640 0.348762 2.351640 0.348762
2.352080 0.359417 2.352080 0.359417
2.352349 0.362703 2.352349 0.362703
2.354581 0.344499 2.354581 0.344499
2.355348 0.413395 2.353989 0.413401
2.356228 0.297595 2.356228 0.297595
2.357174 0.372878 2.357174 0.372878
2.358616 0.405412 2.358616 0.405412
2.360607 0.415639 2.360607 0.415639
2.361062 0.326365 2.359377 0.325390
2.362563 0.414270 2.362564 0.414270
2.363596 0.388662 2.362148 0.390925
2.365185 0.356552 2.365185 0.356552
2.367403 0.407933 2.367403 0.407933
2.369111 0.338563 2.369111 0.338563
2.369660 0.354006 2.369660 0.354006
2.371169 0.391131 2.371169 0.391131
2.372037 0.335626 2.372037 0.335626
2.372719 0.364293 2.372719 0.364293
2.373516 0.392557 2.373516 0.392557
2.374712 0.321006 2.374712 0.321006
2.376123 0.364025 2.376123 0.364025
2.377295 0.353085 2.377295 0.353085
2.378428 0.352464 2.376784 0.354100
2.379072 0.348619 2.377402 0.350867
2.380163 0.325312 2.380163 0.325312
2.381358 0.369210 2.381358 0.369210
2.382557 0.336702 2.382557 0.336702
2.384655 0.421329 2.384655 0.421329
2.385146 0.367676 2.383522 0.368228
2.386466 0.404586 2.386466 0.404586
2.387710 0.395114 2.387710 0.395114
2.388808 0.378180 2.388808 0.378180
2.389868 0.354605 2.389868 0.354605
2.391085 0.326457 2.391085 0.326457
2.391501 0.420429 2.391501 0.420429
2.393522 0.384391 2.393522 0.384391
2.395365 0.346541 2.393636 0.346572
2.395924 0.394133 2.394383 0.397370
2.396821 0.321016 2.396821 0.321016
2.397463 0.282355 2.397463 0.282355
2.397890 0.356197 2.397890 0.356197
2.399723 0.390012 2.399723 0.390012
2.400638 0.382893 2.400638 0.382893
2.402618 0.398569 2.402618 0.398569
2.402989 0.370322 2.402989 0.370322
2.404622 0.352198 2.402884 0.350314
2.406273 0.364505 2.406273 0.364505
2.406663 0.345544 2.406663 0.345544
2.407312 0.355790 2.407312 0.355790
2.408945 0.406487 2.408945 0.406487
2.410079 0.357797 2.410079 0.357797
2.411485 0.377890 2.411485 0.377890
2.413038 0.352868 2.413038 0.352868
2.413581 0.349767 2.413581 0.349767
2.415333 0.402572 2.413755 0.397734
2.415721 0.373028 2.415721 0.373028
2.418571 0.388966 2.418571 0.388966
2.419075 0.410269 2.419075 0.410269
2.421512 0.392442 2.421512 0.392442
2.421830 0.377786 2.421830 0.377786
2.423573 0.382832 2.423573 0.382832
2.424767 0.392233 2.424767 0.392233
2.425968 0.402195 2.425968 0.402195
2.427009 0.349339 2.427009 0.349339
2.427511 0.409667 2.427511 0.409667
2.429047 0.394422 2.429047 0.394422
2.430034 0.410193 2.430034 0.410193
2.430799 0.372445 2.430799 0.372445
2.432467 0.391906 2.430797 0.392154
2.434646 0.373291 2.434646 0.373291
2.434848 0.379526 2.434848 0.379526
2.436274 0.371671 2.436274 0.371671
2.437232 0.391571 2.437232 0.391571
2.438176 0.378229 2.438176 0.378229
2.438700 0.393375 2.437010 0.393447
2.440116 0.414888 2.440116 0.414888
2.441270 0.380477 2.439524 0.380761
2.442141 0.422633 2.440516 0.423274
2.442525 0.360252 2.442525 0.360252
2.443699 0.406937 2.443699 0.406937
2.444258 0.329617 2.442321 0.331061
2.446869 0.352322 2.446869 0.352322
2.447763 0.366488 2.447763 0.366488
2.449078 0.405923 2.449078 0.405923
2.450437 0.438341 2.450437 0.438341
2.450814 0.360226 2.448950 0.361166
2.452149 0.367729 2.452149 0.367729
2.453659 0.379271 2.451871 0.382691
2.454702 0.415352 2.454702 0.415352
2.456139 0.411727 2.456139 0.411727
2.456610 0.441658 2.456610 0.441658
2.457250 0.347544 2.457250 0.347544
2.458522 0.437523 2.458522 0.437523
2.459433 0.404653 2.457716 0.405919
2.460027 0.320035 2.460027 0.320035
2.460554 0.366241 2.460554 0.366241
2.462893 0.385144 2.461104 0.385922
2.464660 0.402287 2.464660 0.402287
2.464872 0.401390 2.464872 0.401390
2.466508 0.385395 2.466508 0.385395
2.467295 0.385279 2.467296 0.385279
2.467967 0.397892 2.467967 0.397892
2.468999 0.377300 2.468999 0.377300
2.469959 0.378700 2.469959 0.378700
2.471052 0.448903 2.469344 0.445505
2.472791 0.412356 2.472791 0.412356
2.473428 0.443222 2.473428 0.443222
2.474527 0.419294 2.474527 0.419294
2.475285 0.388688 2.475285 0.388688
2.476232 0.433443 2.476232 0.433443
2.477138 0.397207 2.475338 0.396313
2.477790 0.400696 2.477790 0.400696
2.478794 0.323978 2.476726 0.324870
2.479393 0.442268 2.479393 0.442268
2.480702 0.374710 2.480702 0.374710
2.481777 0.385100 2.481777 0.385100
2.483171 0.393640 2.483171 0.393640
2.486259 0.388329 2.486259 0.388329
2.487338 0.364910 2.487338 0.364910
2.488304 0.437103 2.488304 0.437103
2.489728 0.369211 2.489728 0.369211
2.490140 0.370863 2.490140 0.370863
2.491173 0.407682 2.491173 0.407682
2.492616 0.426183 2.490833 0.424844
2.493637 0.425312 2.493637 0.425312
2.494161 0.431571 2.494161 0.431571
2.494806 0.374848 2.494806 0.374848
2.495714 0.420452 2.495714 0.420452
2.497325 0.372220 2.497325 0.372220
2.497542 0.314945 2.495369 0.315305
2.498843 0.423463 2.498843 0.423463
2.499423 0.414771 2.497598 0.413621
2.499835 0.393840 2.499835 0.393840
2.501204 0.401708 2.501204 0.401708
2.501895 0.408798 2.501895 0.408798
2.504352 0.398022 2.504352 0.398022
2.504586 0.421534 2.504586 0.421534
2.506058 0.366260 2.506058 0.366260
2.507344 0.425852 2.507344 0.425852
2.507577 0.400220 2.507577 0.400220
2.509520 0.421891 2.509520 0.421891
2.510330 0.404849 2.510330 0.404849
2.511932 0.389991 2.511932 0.389991
2.512763 0.400544 2.512763 0.400544
2.513484 0.406359 2.513484 0.406359
2.514193 0.434319 2.514193 0.434319
2.514728 0.429427 2.514728 0.429427
2.515942 0.460907 2.515942 0.460907
2.518016 0.424393 2.518016 0.424393
2.518324 0.402413 2.518324 0.402413
2.519302 0.436038 2.519302 0.436038
2.521747 0.365465 2.521747 0.365465
2.522809 0.411097 2.522809 0.411097
2.523906 0.396651 2.523906 0.396651
2.524260 0.400217 2.524260 0.400217
2.525126 0.383247 2.525126 0.383247
2.526054 0.339989 2.526054 0.339989
2.527335 0.418201 2.527335 0.418201
2.528087 0.350061 2.528087 0.350061
2.528644 0.449987 2.528644 0.449987
2.529816 0.401599 2.529816 0.401599
2.530896 0.393052 2.530896 0.393052
2.533169 0.406623 2.533169 0.406623
2.534147 0.411403 2.534147 0.411403
2.534313 0.410964 2.534313 0.410964
2.535302 0.378136 2.535302 0.378136
2.536125 0.419801 2.536125 0.419801
2.537894 0.372642 2.537894 0.372642
2.538626 0.372139 2.538626 0.372139
2.539443 0.422778 2.539443 0.422778
2.540313 0.375035 2.540313 0.375035
2.541025 0.396429 2.541025 0.396429
2.542414 0.377341 2.542414 0.377341
2.543087 0.454595 2.543087 0.454595
2.543681 0.425706 2.543681 0.425706
2.544275 0.439141 2.544275 0.439141
2.545269 0.402429 2.545269 0.402429
2.545987 0.416875 2.545987 0.416875
2.547105 0.401687 2.547105 0.401687
2.547974 0.391124 2.547974 0.391124
2.549348 0.432837 2.549348 0.432837
2.550783 0.412105 2.550783 0.412105
2.551253 0.407555 2.551253 0.407555
2.552858 0.447805 2.552858 0.447805
2.553165 0.400848 2.553165 0.400848
2.554147 0.433881 2.554147 0.433881
2.555375 0.428367 2.555375 0.428367
2.555622 0.372105 2.555622 0.372105
2.556901 0.387984 2.556901 0.387984
2.557791 0.387955 2.557791 0.387955
2.558462 0.382115 2.558462 0.382115
2.559219 0.399277 2.559219 0.399277
2.561148 0.401006 2.561148 0.401006
2.561317 0.373554 2.561317 0.373554
2.562383 0.426585 2.562383 0.426585
2.563854 0.397537 2.563854 0.397537
2.564081 0.406880 2.564081 0.406880
2.564647 0.407111 2.564647 0.407111
2.566921 0.409358 2.566921 0.409358
2.568057 0.408982 2.568057 0.408982
2.568843 0.452780 2.568843 0.452780
2.569535 0.412765 2.569535 0.412765
2.570511 0.447102 2.570511 0.447102
2.571611 0.400130 2.571611 0.400130
2.572674 0.366143 2.572674 0.366143
2.573291 0.431455 2.573291 0.431455
2.574085 0.441021 2.574085 0.441021
2.575545 0.430221 2.575545 0.430221
2.575953 0.414697 2.575953 0.414697
2.577428 0.363687 2.577428 0.363687
2.578555 0.423608 2.578555 0.423608
2.578725 0.427600 2.578725 0.427600
2.579980 0.427728 2.579980 0.427728
2.581012 0.404114 2.581012 0.404114
2.582902 0.431509 2.582902 0.431509
2.583111 0.461601 2.583111 0.461601
2.585292 0.414782 2.585292 0.414782
2.585562 0.436083 2.585562 0.436083
2.586133 0.414452 2.586133 0.414452
2.587735 0.449756 2.587735 0.449756
2.588648 0.416814 2.588648 0.416814
2.588827 0.420399 2.588827 0.420399
2.589238 0.411709 2.589238 0.411709
2.589747 0.427303 2.589747 0.427303
2.590648 0.454119 2.590648 0.454119
2.591833 0.430941 2.591833 0.430941
2.592776 0.437148 2.592776 0.437148
2.593166 0.398364 2.593166 0.398364
2.594008 0.390740 2.594008 0.390740
2.596022 0.426191 2.596021 0.426191
2.596428 0.402102 2.596428 0.402102
2.597388 0.420603 2.597388 0.420603
2.598871 0.454609 2.598871 0.454609
2.600035 0.420987 2.600035 0.420987
2.600720 0.407232 2.600720 0.407232
2.600968 0.441819 2.600968 0.441819
2.602076 0.414133 2.602076 0.414133
2.602642 0.401944 2.602642 0.401944
2.602785 0.403136 2.602785 0.403136
2.604341 0.427295 2.604341 0.427295
2.605664 0.412520 2.605664 0.412520
2.605915 0.426760 2.605915 0.426760
2.607291 0.442657 2.607291 0.442657
2.608198 0.417037 2.608198 0.417037
2.609188 0.441923 2.609188 0.441923
2.609826 0.440304 2.609826 0.440304
2.610352 0.434364 2.610352 0.434364
2.612534 0.340068 2.612534 0.340068
2.612731 0.436579 2.612731 0.436579
2.613790 0.419550 2.613790 0.419550
2.615967 0.393333 2.615967 0.393333
2.616443 0.408756 2.616443 0.408756
2.617252 0.439393 2.617252 0.439393
2.617726 0.457369 2.617726 0.457369
2.618953 0.409606 2.618953 0.409606
2.619304 0.431021 2.619304 0.431021
2.620101 0.458596 2.620101 0.458596
2.621510 0.435135 2.621510 0.435135
2.621873 0.446813 2.621873 0.446813
2.623140 0.445094 2.623140 0.445094
2.624014 0.434820 2.624014 0.434820
2.625675 0.393333 2.625675 0.393333
2.627191 0.400068 2.627191 0.400068
2.627888 0.464414 2.627888 0.464414
2.628309 0.441335 2.628309 0.441335
2.629245 0.453762 2.629245 0.453762
2.629924 0.396798 2.629924 0.396798
2.631137 0.424974 2.631137 0.424974
2.631935 0.419030 2.631935 0.419030
2.632675 0.408011 2.632675 0.408011
2.633377 0.449426 2.633377 0.449426
2.634420 0.432734 2.634420 0.432734
2.635166 0.437025 2.635166 0.437025
2.636016 0.441321 2.636016 0.441321
2.637079 0.399119 2.637079 0.399119
2.638507 0.400726 2.638507 0.400726
2.639658 0.429803 2.639658 0.429803
2.639971 0.343797 2.639971 0.343797
2.641029 0.430934 2.641030 0.430934
2.641628 0.406826 2.641628 0.406826
2.642256 0.431008 2.642256 0.431008
2.642763 0.431494 2.642763 0.431494
2.643704 0.430015 2.643704 0.430015
2.645013 0.470823 2.645013 0.470823
2.645700 0.385240 2.645700 0.385240
2.646053 0.471557 2.646053 0.471557
2.647431 0.408434 2.647431 0.408434
2.648919 0.433395 2.648919 0.433395
2.649405 0.428820 2.649405 0.428820
2.650125 0.436169 2.650125 0.436169
2.651175 0.412798 2.651175 0.412798
2.652654 0.403414 2.652654 0.403414
2.653717 0.457731 2.653717 0.457731
2.655102 0.444860 2.655102 0.444860
2.656152 0.421308 2.656152 0.421308
2.656991 0.399526 2.656991 0.399526
2.657132 0.442474 2.657132 0.442474
2.658475 0.429833 2.658475 0.429833
2.659957 0.407012 2.659957 0.407012
2.660210 0.456366 2.660210 0.456366
2.660946 0.432040 2.660946 0.432040
2.661702 0.403261 2.661702 0.403261
2.663732 0.411087 2.663732 0.411087
2.664158 0.437680 2.664158 0.437680
2.664968 0.410367 2.664968 0.410367
2.665940 0.447673 2.665940 0.447673
2.666333 0.432840 2.666333 0.432840
2.667528 0.433843 2.667528 0.433843
2.668395 0.446566 2.668395 0.446566
2.668592 0.445468 2.668592 0.445468
2.670103 0.423774 2.670103 0.423774
2.670393 0.402865 2.670393 0.402865
2.670999 0.484825 2.670999 0.484825
2.671948 0.457065 2.671948 0.457065
2.672881 0.431171 2.672881 0.431171
2.674343 0.406653 2.674343 0.406653
2.675256 0.359731 2.675256 0.359731
2.675956 0.417827 2.675956 0.417827
2.676405 0.432775 2.676405 0.432775
2.677363 0.410613 2.677363 0.410613
2.678398 0.424599 2.678398 0.424599
2.679190 0.462088 2.679190 0.462088
2.679995 0.437273 2.679995 0.437273
2.681073 0.444957 2.681073 0.444957
2.681840 0.460764 2.681840 0.460764
2.682816 0.419446 2.682816 0.419446
2.683588 0.392900 2.683588 0.392900
2.684598 0.443058 2.684598 0.443058
2.685264 0.469220 2.685264 0.469220
2.686350 0.463890 2.686350 0.463890
2.686489 0.468355 2.686489 0.468355
2.687554 0.411752 2.687554 0.411752
2.688696 0.432980 2.688696 0.432980
2.690494 0.411799 2.690494 0.411799
2.691227 0.452643 2.691227 0.452643
2.691367 0.434079 2.691367 0.434079
2.691823 0.421296 2.691823 0.421296
2.693608 0.466287 2.693608 0.466287
2.694642 0.463601 2.694642 0.463601
2.695178 0.403287 2.695178 0.403287
2.695732 0.451502 2.695732 0.451502
2.696243 0.356960 2.696243 0.356960
2.697016 0.375317 2.697016 0.375317
2.698066 0.425150 2.698066 0.425150
2.698758 0.392263 2.698758 0.392263
2.699275 0.460011 2.699275 0.460011
2.700046 0.429542 2.700046 0.429542
2.702180 0.428029 2.702180 0.428029
2.702732 0.428982 2.702732 0.428982
