# Supplementary material for: Persistent homology elucidates hierarchical structures responsible for mechanical properties in covalent amorphous solids
Source: Nat Commun. 2025 Sep 25;16:8226. doi: 10.1038/s41467-025-63424-z (PMC12462471; doi:10.1038/s41467-025-63424-z)
Supplement: Supplementary file 4 — Source Data 2 [file 41467_2025_63424_MOESM4_ESM.zip › SupplementarySourceData/SupplementaryFigure13c.txt]

# nonaffine_value Born_shear
   1.14062    0.00631
   1.72523    0.00418
   1.14139    0.00390
   1.54166    0.00533
   1.11152    0.00426
   1.83811    0.00512
   1.87322    0.00357
   1.25959    0.00681
   1.33695    0.00873
   1.36302    0.00647
   1.29040    0.00490
   1.44703    0.00641
   1.09679    0.00498
   1.51491    0.00619
   1.30971    0.00574
   1.25699    0.00512
   1.71873    0.00472
   1.67201    0.00527
   1.49028    0.00200
   1.34839    0.00627
   1.01159    0.00495
   1.27868    0.00476
   1.24810    0.00565
   1.74626    0.00599
   1.21077    0.00472
   1.26567    0.00558
   1.31387    0.00403
   0.83125    0.00713
   1.02275    0.00548
   1.63110    0.00641
   1.38497    0.00659
   1.93083    0.00257
   1.17572    0.00530
   1.11686    0.00509
   1.25005    0.00563
   0.94495    0.00392
   1.01044    0.00611
   2.45600    0.00587
   2.08474    0.00368
   0.97295    0.00499
   1.17850    0.00574
   0.97636    0.00500
   1.15439    0.00637
   0.85962    0.00510
   1.30380    0.00576
   1.22138    0.00663
   1.27418    0.00567
   1.30999    0.00485
   1.62487    0.00344
   1.50401    0.00483
   1.62595    0.00654
   1.24571    0.00681
   1.48287    0.00697
   1.33551    0.00675
   1.89452    0.00405
   1.20987    0.00527
   1.21649    0.00607
   1.50270    0.00583
   1.20161    0.00437
   0.97242    0.00471
   0.91142    0.00464
   1.24112    0.00513
   1.42282    0.00446
   1.16189    0.00439
   1.41545    0.00557
   0.73719    0.00419
   1.02620    0.00411
   1.54783    0.00580
   1.24911    0.00527
   1.23754    0.00512
   1.34761    0.00560
   1.25112    0.00615
   1.49049    0.00306
   1.06827    0.00492
   1.25220    0.00429
   1.17078    0.00613
   0.84286    0.00439
   0.56947    0.00567
   0.91545    0.00644
   1.29223    0.00710
   1.29284    0.00664
   1.36226    0.00607
   1.12477    0.00669
   1.15040    0.00692
   1.31952    0.00607
   1.02049    0.00633
   1.18476    0.00598
   1.05089    0.00669
   1.25568    0.00683
   1.17576    0.00674
   1.12861    0.00676
   1.03512    0.00679
   1.04128    0.00690
   1.15341    0.00711
   0.87369    0.00695
   1.12692    0.00775
   1.36172    0.00427
   1.26542    0.00415
   1.04932    0.00427
   1.39682    0.00658
   1.33331    0.00670
   1.20931    0.00698
   1.07471    0.00700
   1.24428    0.00477
   0.92302    0.00715
   0.92843    0.00510
   0.94261    0.00535
   1.01079    0.00425
   1.30175    0.00698
   1.72193    0.00563
   1.11412    0.00486
   1.45123    0.00531
   1.00048    0.00470
   1.29366    0.00512
   1.19027    0.00523
   0.87456    0.00460
   0.76087    0.00469
   1.65378    0.00322
   1.40823    0.00491
   1.02256    0.00455
   1.40201    0.00527
   1.02546    0.00504
   0.79165    0.00493
   0.55186    0.00515
   0.99323    0.00662
   1.42632    0.00455
   0.89830    0.00576
   0.85327    0.00450
   1.44717    0.00489
   1.32814    0.00480
   1.98831    0.00579
   1.36406    0.00553
   1.32639    0.00582
   1.17795    0.00650
   0.92060    0.00603
   0.92615    0.00673
   1.06052    0.00677
   0.94024    0.00694
   0.83527    0.00698
   0.89794    0.00708
   1.00434    0.00699
   0.99461    0.00709
   0.80955    0.00742
   0.99311    0.00711
   1.01839    0.00684
   0.93094    0.00690
   1.13875    0.00717
   1.09133    0.00713
   1.18653    0.00681
   0.72591    0.00711
   0.87721    0.00482
   1.11407    0.00716
   1.13915    0.00669
   1.10477    0.00731
   1.21743    0.00701
   1.16967    0.00712
   0.82554    0.00527
   1.13785    0.00536
   0.97396    0.00527
   0.75750    0.00548
   1.43907    0.00437
   1.39391    0.00550
   1.02349    0.00540
   1.23352    0.00558
   1.05232    0.00524
   1.34894    0.00539
   1.05365    0.00514
   0.94293    0.00515
   0.88369    0.00565
   0.82960    0.00620
   0.97041    0.00445
   1.28327    0.00644
   1.54163    0.00511
   1.18864    0.00495
   0.84150    0.00533
   1.26748    0.00641
   1.33418    0.00682
   0.94089    0.00691
   0.93627    0.00698
   0.90330    0.00691
   0.94973    0.00690
   0.95965    0.00698
   1.01048    0.00700
   1.12093    0.00743
   1.10117    0.00685
   1.02535    0.00650
   0.91024    0.00684
   1.03664    0.00716
   1.05193    0.00714
   1.14015    0.00698
   1.20915    0.00698
   1.13112    0.00737
   1.81587    0.00718
   0.99768    0.00774
   2.84160    0.00575
   1.35420    0.00648
   0.95758    0.00712
   1.33873    0.00689
   1.56498    0.00612
   1.31931    0.00719
   1.07927    0.00730
   1.14258    0.00600
   0.82144    0.00474
   1.16917    0.00718
   0.87146    0.00583
   1.21253    0.00662
   1.06879    0.00709
   1.14065    0.00523
   1.00330    0.00374
   1.05308    0.00505
   1.03013    0.00510
   1.04641    0.00370
   1.00787    0.00453
   1.00494    0.00454
   1.38830    0.00442
   1.11490    0.00473
   0.82111    0.00525
   1.08781    0.00556
   0.91122    0.00701
   0.82067    0.00697
   0.89283    0.00694
   1.24793    0.00686
   1.34039    0.00673
   1.16579    0.00693
   1.55867    0.00649
   1.83059    0.00443
   1.06673    0.00706
   1.00574    0.00691
   0.95288    0.00704
   1.08838    0.00699
   1.20490    0.00699
   1.48379    0.00706
   1.59340    0.00614
   2.43162    0.00511
   1.26563    0.00509
   1.37462    0.00555
   1.00401    0.00689
   1.09576    0.00713
   1.08700    0.00721
   1.39274    0.00688
   1.32099    0.00706
   1.46035    0.00524
   1.27116    0.00468
   0.97916    0.00379
   1.03572    0.00487
   1.08049    0.00711
   0.72020    0.00615
   1.12649    0.00571
   1.32198    0.00447
   1.17098    0.00539
   1.18351    0.00559
   1.27792    0.00490
   1.45106    0.00517
   0.91286    0.00568
   0.70471    0.00479
   0.86878    0.00623
   1.35003    0.00418
   1.24785    0.00374
   1.21853    0.00446
   1.19941    0.00829
   1.69672    0.00649
   1.89027    0.00585
   0.74760    0.00702
   0.90575    0.00706
   0.98437    0.00707
   0.99547    0.00708
   0.97718    0.00683
   1.33560    0.00529
   1.36573    0.00626
   1.20447    0.00518
   0.87662    0.00706
   1.01631    0.00706
   1.01110    0.00703
   1.04112    0.00717
   1.15552    0.00726
   1.43086    0.00693
   1.71646    0.00338
   1.18035    0.00704
   1.00707    0.00707
   1.18547    0.00714
   1.25539    0.00565
   1.06619    0.00521
   1.46699    0.00497
   1.09456    0.00408
   0.93025    0.00412
   0.87396    0.00495
   1.14643    0.00548
   0.99292    0.00517
   0.84084    0.00545
   0.90575    0.00567
   1.22778    0.00716
   1.13746    0.00645
   1.20845    0.00383
   1.05804    0.00458
   0.86084    0.00632
   0.74829    0.00632
   0.73443    0.00525
   1.04615    0.00623
   1.36992    0.00539
   1.43094    0.00581
   1.33557    0.00608
   1.23690    0.00465
   1.68241    0.00577
   1.21943    0.00426
   1.68335    0.00581
   1.02699    0.00650
   0.89637    0.00292
   0.99150    0.00713
   0.85545    0.00715
   1.00365    0.00713
   1.14753    0.00664
   1.07376    0.00516
   1.15349    0.00690
   1.00346    0.00498
   1.25198    0.00483
   1.10194    0.00372
   0.87763    0.00495
   1.05784    0.00703
   1.17191    0.00714
   1.15798    0.00745
   1.40318    0.00539
   1.31124    0.00524
   0.90614    0.00476
   1.16795    0.00433
   0.91081    0.00591
   0.99984    0.00569
   1.28211    0.00558
   1.21926    0.00562
   0.98267    0.00580
   1.24826    0.00674
   1.08378    0.00407
   0.67991    0.00491
   0.86804    0.00566
   1.09548    0.00805
   1.33158    0.00688
   0.96733    0.00709
   0.74558    0.00550
   1.39975    0.00762
   0.89100    0.00461
   0.97271    0.00652
   1.21841    0.00646
   1.38128    0.00635
   1.14961    0.00519
   2.46428    0.00675
   1.52606    0.00627
   1.07342    0.00439
   1.91777    0.00470
   1.22595    0.00542
   0.92415    0.00535
   1.02907    0.00708
   1.28719    0.00701
   1.64816    0.00630
   1.25092    0.00711
   1.12986    0.00580
   0.96766    0.00458
   1.15985    0.00714
   1.24234    0.00566
   1.24354    0.00571
   1.19163    0.00572
   0.95722    0.00567
   0.82892    0.00398
   0.92823    0.00501
   0.62872    0.00616
   0.80032    0.00605
   0.59426    0.00496
   1.06930    0.00579
   0.96938    0.00570
   1.21407    0.00732
   1.31350    0.00720
   1.36678    0.00494
   0.63523    0.00351
   1.36283    0.00709
   1.30127    0.00674
   1.30307    0.00743
   1.22761    0.00705
   1.66706    0.00432
   1.17956    0.00463
   0.73258    0.00550
   1.01243    0.00671
   1.18909    0.00564
   0.76583    0.00706
   1.18011    0.00630
   1.69452    0.00699
   1.77311    0.00480
   1.21557    0.00727
   1.34399    0.00515
   0.93358    0.00680
   0.76431    0.00615
   0.91236    0.00801
   1.32657    0.00682
   1.17323    0.00721
   1.09950    0.00697
   0.95228    0.00617
   1.23296    0.00515
   1.33316    0.00576
   1.64326    0.00433
   1.21069    0.00358
   1.09873    0.00604
   1.30595    0.00349
   2.20947    0.00546
   1.00012    0.00544
   1.27395    0.00561
   0.83973    0.00562
   1.08134    0.00726
   0.89305    0.00623
   1.16314    0.00726
   0.75208    0.00593
   1.02256    0.00441
   1.23408    0.00402
   1.25562    0.00705
   1.32267    0.00643
   1.02192    0.00718
   1.10291    0.00593
   0.56994    0.00573
   0.60935    0.00598
   0.72169    0.00569
   1.36890    0.00679
   1.40541    0.00660
   1.47955    0.00435
   1.63444    0.00512
   1.19272    0.00502
   0.97375    0.00532
   1.01076    0.00488
   0.75966    0.00474
   1.04244    0.00717
   0.64183    0.00604
   1.13286    0.00716
   1.35899    0.00689
   1.11337    0.00497
   1.57885    0.00549
   0.91915    0.00711
   1.25333    0.00554
   1.20049    0.00571
   0.92596    0.00768
   1.29091    0.00543
   1.10545    0.00712
   1.32050    0.00526
   0.96549    0.00506
   1.13124    0.00566
   1.83451    0.00614
   1.37234    0.00613
   0.86152    0.00535
   1.04574    0.00649
   0.77341    0.00519
   1.13649    0.00602
   0.80938    0.00472
   0.60005    0.00671
   0.84638    0.00687
   1.28300    0.00649
   1.34435    0.00679
   0.88585    0.00724
   1.22383    0.00725
   0.90218    0.00809
   1.00746    0.00636
   0.96742    0.00650
   1.00950    0.00643
   0.71669    0.00623
   0.75739    0.00525
   0.50153    0.00519
   1.43490    0.00602
   1.16905    0.00611
   1.00722    0.00701
   0.65015    0.00685
   0.97485    0.00655
   0.71304    0.00650
   1.03101    0.00533
   1.03068    0.00526
   1.23832    0.00497
   0.91804    0.00481
   1.04211    0.00583
   1.33174    0.00752
   1.06170    0.00606
   0.37217    0.00512
   0.84136    0.00467
   0.55524    0.00616
   1.11668    0.00534
   0.98406    0.00575
   1.13844    0.00426
   0.92690    0.00370
   1.02640    0.00534
   1.41918    0.00506
   0.97806    0.00437
   0.57329    0.00555
   0.81146    0.00659
   0.83014    0.00652
   1.47077    0.00248
   1.33415    0.00450
   0.98747    0.00650
   0.83348    0.00538
   0.91507    0.00618
   0.81318    0.00388
   0.49294    0.00508
   0.84572    0.00659
   1.01499    0.00488
   0.86025    0.00573
   0.63831    0.00596
   0.83178    0.00517
   1.00580    0.00491
   1.27215    0.00381
   0.79075    0.00457
   0.79213    0.00474
   0.83137    0.00515
   1.01540    0.00526
   1.12188    0.00522
   1.25112    0.00673
   0.93535    0.00740
   0.78995    0.00406
   0.78223    0.00450
   0.68678    0.00508
   0.76539    0.00550
   0.98433    0.00503
   0.78846    0.00519
   0.51485    0.00576
   0.75316    0.00537
   1.10289    0.00602
   0.87260    0.00671
   0.82592    0.00895
   0.82457    0.00647
   0.97792    0.00659
   0.88577    0.00539
   0.65519    0.00565
   0.94645    0.00541
   1.12676    0.00529
   0.84504    0.00573
   1.14170    0.00502
   0.77010    0.00535
   0.74358    0.00519
   0.58333    0.00594
   0.80315    0.00550
   0.62880    0.00488
   0.70960    0.00486
   1.49895    0.00617
   1.34736    0.00533
   1.13387    0.00510
   1.25478    0.00360
   0.74571    0.00459
   0.78617    0.00711
   1.11281    0.00732
   0.84359    0.00656
   0.61576    0.00465
   0.74690    0.00476
   0.55636    0.00503
   1.01627    0.00570
   0.98187    0.00560
   0.69348    0.00534
   0.81609    0.00565
   0.66057    0.00600
   0.60832    0.00778
   0.89151    0.00476
   0.80627    0.00481
   1.06524    0.00407
   0.62685    0.00558
   0.73515    0.00674
   0.81411    0.00756
   0.95636    0.00500
   0.52916    0.00464
   0.60614    0.00414
   0.71541    0.00626
   0.91928    0.00469
   0.85908    0.00593
   1.18589    0.00729
   0.68718    0.00632
   0.73933    0.00608
   0.93429    0.00572
   0.97988    0.00576
   0.72651    0.00621
   0.84185    0.00513
   0.83666    0.00494
   0.79806    0.00567
   0.88727    0.00496
   0.98587    0.00635
   0.37752    0.00504
   0.93166    0.00696
   0.53623    0.00718
   0.92411    0.00586
   1.28352    0.00532
   0.88747    0.00644
   0.72425    0.00464
   0.91016    0.00489
   0.66524    0.00486
   1.06248    0.00521
   0.78295    0.00627
   0.90479    0.00499
   0.51547    0.00556
   1.00119    0.00468
   0.81604    0.00505
   1.20581    0.00455
   0.89710    0.00489
   1.07510    0.00613
   1.11571    0.00353
   0.83636    0.00578
   0.92832    0.00613
   0.90232    0.00507
   1.10377    0.00507
   1.00904    0.00467
   1.37492    0.00464
   2.02227    0.00315
   0.95864    0.00618
   0.74453    0.00627
   0.96548    0.00413
   0.95369    0.00578
   0.67455    0.00506
   0.68690    0.00527
   1.10923    0.00573
   0.76894    0.00475
   0.55237    0.00502
   0.78540    0.00613
   1.18946    0.00497
   0.81623    0.00543
   0.92254    0.00464
   0.52779    0.00705
   0.80444    0.00482
   1.19034    0.00678
   1.45771    0.00534
   0.90779    0.00649
   1.04572    0.00499
   0.92197    0.00600
   0.86004    0.00510
   0.47507    0.00706
   0.84222    0.00682
   0.50083    0.00701
   0.66655    0.00696
   1.06599    0.00461
   1.12133    0.00442
   0.89050    0.00574
   0.77682    0.00432
   0.74485    0.00437
   0.96516    0.00409
   0.67469    0.00710
   1.17469    0.00745
   1.10283    0.00530
   1.21828    0.00361
   1.09092    0.00505
   0.68573    0.00454
   1.04376    0.00603
   0.75135    0.00509
   1.02139    0.00671
   1.93645    0.00494
   1.12043    0.00496
   0.74719    0.00249
   1.50020    0.00392
   1.24112    0.00518
   1.04636    0.00536
   1.23870    0.00566
   0.87058    0.00741
   1.21734    0.00758
   0.74677    0.00428
   0.94168    0.00517
   0.86820    0.00492
   1.11813    0.00467
   1.24804    0.00498
   0.54097    0.00504
   1.14629    0.00466
   0.98342    0.00446
   0.83547    0.00380
   0.94405    0.00691
   0.53849    0.00722
   0.95813    0.00742
   0.81100    0.00502
   0.64640    0.00573
   1.53830    0.00387
   1.26824    0.00572
   1.26041    0.00338
   1.34106    0.00635
   1.22307    0.00567
   0.94768    0.00502
   0.72150    0.00742
   1.16982    0.00741
   1.06172    0.00544
   1.99030    0.00488
   1.95819    0.00266
   0.96374    0.00475
   1.47957    0.00491
   1.23874    0.00550
   1.26530    0.00489
   1.10222    0.00519
   1.08514    0.00497
   1.25139    0.00593
   0.89746    0.00458
   1.32628    0.00462
   0.85455    0.00445
   1.36190    0.00497
   1.29568    0.00548
   1.01030    0.00737
   1.23930    0.00675
   0.82241    0.00516
   0.91862    0.00668
   1.10424    0.00597
   0.89182    0.00526
   0.98558    0.00503
   1.03959    0.00463
   1.09847    0.00462
   1.13404    0.00352
   0.82462    0.00385
   0.85197    0.00439
   1.16045    0.00540
   1.13341    0.00610
   1.19066    0.00521
   0.95479    0.00547
   0.96262    0.00481
   0.82542    0.00510
   0.89534    0.00546
   0.45413    0.00522
   0.92901    0.00718
   0.89756    0.00487
   0.71485    0.00500
   0.92033    0.00628
   1.08128    0.00520
   1.07522    0.00525
   1.03640    0.00613
   0.84881    0.00613
   1.30189    0.00739
   1.22412    0.00530
   0.85411    0.00520
   1.91170    0.00456
   1.05971    0.00515
   0.77913    0.00613
   1.05246    0.00618
   0.75625    0.00499
   1.18474    0.00521
   1.63564    0.00569
   1.22347    0.00550
   1.09774    0.00615
   0.84134    0.00534
   0.60099    0.00551
   0.70578    0.00490
   1.01987    0.00541
   0.67425    0.00502
   0.85113    0.00617
   1.67256    0.00488
   1.57411    0.00384
   1.16510    0.00532
   1.41153    0.00454
   0.47809    0.00588
   1.05158    0.00597
   0.70660    0.00624
   0.84695    0.00629
   0.52766    0.00737
   1.47384    0.00709
   1.15047    0.00551
   1.41507    0.00541
   1.52198    0.00533
   1.10610    0.00493
   1.07664    0.00550
   1.55065    0.00370
   1.08708    0.00605
   0.99342    0.00559
   0.80982    0.00581
   0.81267    0.00554
   1.18741    0.00521
   1.33220    0.00531
   1.01476    0.00621
   0.82305    0.00526
   1.12537    0.00539
   1.24330    0.00522
   1.22525    0.00685
   1.24738    0.00496
   1.21995    0.00594
   1.58831    0.00590
   1.54103    0.00575
   1.71163    0.00525
   1.32325    0.00630
   1.17375    0.00590
   0.98291    0.00462
   0.68093    0.00465
   1.12917    0.00518
   1.05050    0.00499
   1.08361    0.00553
   1.66910    0.00601
   2.17132    0.00695
   2.03869    0.00418
   0.61559    0.00678
   0.82501    0.00605
   0.42247    0.00584
   0.76314    0.00561
   1.79891    0.00387
   2.49231    0.00690
   1.94953    0.00471
   1.23170    0.00466
   0.78634    0.00692
   1.03717    0.00443
   1.08965    0.00651
   1.44377    0.00562
   1.08349    0.00542
   1.48207    0.00530
   1.64492    0.00435
   1.22059    0.00541
   1.26826    0.00469
   1.35938    0.00474
   1.08033    0.00526
   1.15773    0.00564
   1.49384    0.00557
   1.53661    0.00536
   0.98263    0.00429
   1.01460    0.00492
   1.40461    0.00612
   1.30343    0.00556
   1.22983    0.00478
   1.18507    0.00488
   1.07472    0.00547
   1.14829    0.00481
   1.42602    0.00511
   1.09657    0.00592
   0.94411    0.00592
   1.74573    0.00841
   2.56723    0.00676
   1.49457    0.01024
   1.78364    0.00335
   1.80822    0.00527
   1.35048    0.00387
   1.16151    0.00571
   1.22873    0.00400
   1.96292    0.00489
   0.94531    0.00606
   1.12828    0.00487
   1.61176    0.00438
   1.04632    0.00553
   1.41688    0.00463
   0.78758    0.00515
   2.38678    0.00426
   1.60210    0.00601
   1.66853    0.00544
   1.93069    0.00401
   1.42512    0.00697
   1.28021    0.00642
   1.47554    0.00657
   1.05958    0.00596
   0.93599    0.00490
   1.28339    0.00371
   1.14124    0.00500
   1.42328    0.00470
   1.11088    0.00534
   1.39837    0.00549
   1.08040    0.00456
   1.01821    0.00514
   1.19582    0.00396
   1.79165    0.00465
   0.93625    0.00444
   1.17144    0.00675
   0.91911    0.00532
   1.16516    0.00437
   1.44589    0.00536
   1.23401    0.00568
   1.29536    0.00546
   1.18921    0.00584
   1.33125    0.00484
   1.38535    0.00635
   1.25727    0.00519
   1.10866    0.00618
   1.30362    0.00679
   1.41121    0.00493
   1.30118    0.00737
   1.41277    0.00461
   1.12419    0.00607
   1.58506    0.00616
   1.34390    0.00699
   1.17082    0.00562
   0.95150    0.00634
   1.75636    0.00531
   1.30110    0.00737
   1.67191    0.00735
   1.16823    0.00637
   2.30268    0.00544
   1.62865    0.00686
   1.18418    0.00642
   0.84979    0.00501
   1.78224    0.00613
   1.25425    0.00382
   0.96123    0.00337
   0.87676    0.00466
   1.12816    0.00402
   0.85655    0.00510
   0.65200    0.00608
   1.18332    0.00503
   1.33126    0.00538
   1.13880    0.00438
   0.98491    0.00460
   1.18812    0.00599
   1.00557    0.00443
   0.73127    0.00529
   0.82103    0.00481
   1.05515    0.00425
   0.72534    0.00506
   1.34046    0.00480
   0.60679    0.00513
   1.08993    0.00417
   1.03658    0.00575
   0.99957    0.00357
   1.32464    0.00503
   0.90662    0.00488
   0.83994    0.00526
   0.67678    0.00487
   0.79551    0.00361
   0.64167    0.00399
   1.09424    0.00610
   1.12064    0.00536
   1.11528    0.00501
   1.44056    0.00442
   0.69901    0.00508
   0.77909    0.00492
   0.84322    0.00510
   0.99426    0.00645
   0.86776    0.00432
   0.70316    0.00588
   1.26588    0.00515
   2.60289    0.00365
   3.25893    0.00520
   0.93723    0.00507
   1.92846    0.00573
   1.64371    0.00619
   1.02759    0.00610
   0.96842    0.00389
   0.75507    0.00519
   1.15309    0.00558
   0.66180    0.00421
   1.10602    0.00526
   1.38603    0.00520
   0.61472    0.00448
   1.01104    0.00516
   0.74085    0.00610
   1.48878    0.00542
   1.94936    0.00500
   1.08445    0.00493
   1.11343    0.00548
   0.73654    0.00498
   0.88229    0.00578
   1.58395    0.00479
   1.98402    0.00488
   0.98286    0.00522
   0.77735    0.00515
   0.83764    0.00481
   0.77999    0.00499
   1.09441    0.00475
   1.00710    0.00378
   1.04502    0.00570
   0.81665    0.00512
   1.09880    0.00505
   0.88816    0.00554
   1.14416    0.00518
   1.39589    0.00436
   1.24354    0.00480
   1.40004    0.00443
   1.04468    0.00642
   1.23669    0.00580
   1.08352    0.00479
   0.87941    0.00555
   1.15534    0.00745
   1.14420    0.00483
   1.92644    0.00483
   3.21471    0.00376
   1.93445    0.00449
   0.93192    0.00526
   0.88671    0.00392
   0.68790    0.00434
   1.28894    0.00647
   1.18644    0.00496
   0.95831    0.00519
   0.88546    0.00480
   0.96874    0.00508
   0.98345    0.00635
   1.03965    0.00826
   0.98691    0.00484
   0.85393    0.00446
   1.10337    0.00645
   1.20423    0.00680
   1.22690    0.00428
   0.95347    0.00594
   1.03755    0.00478
   1.12897    0.00659
   1.07281    0.00489
   0.60499    0.00608
   0.97877    0.00528
   0.79768    0.00587
   0.88068    0.00456
   0.88191    0.00617
   0.94169    0.00634
   0.97248    0.00433
   0.72107    0.00528
   1.26470    0.00438
   0.83293    0.00500
   0.94240    0.00728
   0.71629    0.00748
   1.06029    0.00637
   1.18382    0.00486
   0.68381    0.00529
   1.12737    0.00569
   0.71320    0.00570
   1.30046    0.00599
   1.09280    0.00523
   0.78669    0.00616
   0.91803    0.00624
   1.03896    0.00555
   1.13183    0.00526
   1.27815    0.00573
   1.10787    0.00698
   1.25032    0.00639
   0.75588    0.00563
   0.52023    0.00851
   0.63491    0.00470
   0.86074    0.00696
   1.50511    0.00730
   2.17771    0.00579
   1.99101    0.00547
   1.90513    0.00571
   1.38986    0.00675
   0.90474    0.00808
   0.86479    0.00596
   0.89793    0.00699
   0.94075    0.00673
   0.68992    0.00707
   1.15332    0.00653
   1.29621    0.00737
   2.08509    0.00471
   1.72407    0.00455
   0.71377    0.00614
   0.78977    0.00451
   0.55105    0.00557
   0.97212    0.00392
   0.81209    0.00521
   0.92790    0.00496
   0.73771    0.00543
   0.74917    0.00587
   0.82950    0.00675
   0.65938    0.00406
   0.56429    0.00652
   0.72539    0.00455
   0.52566    0.00519
   1.06330    0.00505
   1.04531    0.00445
   0.86736    0.00584
   0.80038    0.00491
   1.00984    0.00635
   0.71924    0.00645
   0.80620    0.00687
   0.71005    0.00618
   1.04730    0.00655
   0.92607    0.00592
   1.44165    0.00520
   0.88779    0.00495
   1.47086    0.00415
   1.13327    0.00677
   1.83666    0.00451
   0.60061    0.00602
   0.79429    0.00643
   1.05034    0.00687
   1.20885    0.00661
   1.23024    0.00557
   1.11112    0.00541
   1.36508    0.00471
   1.54894    0.00597
   1.38771    0.00574
   0.73550    0.00664
   0.66013    0.00550
   0.83110    0.00561
   0.96489    0.00608
   0.77070    0.00545
   1.17725    0.00497
   1.34076    0.00436
   1.39819    0.00217
   0.93797    0.00432
   1.14190    0.00666
   0.53755    0.00495
   0.83364    0.00528
   0.74589    0.00471
   0.66635    0.00551
   0.87605    0.00590
   0.76725    0.00481
   1.29453    0.00503
   0.98610    0.00533
   0.83663    0.00534
   0.73484    0.00518
   0.87064    0.00402
   0.58876    0.00500
   0.43947    0.00575
   0.82092    0.00488
   0.94131    0.00487
   0.84438    0.00444
   0.72086    0.00486
   0.55446    0.00533
   0.69677    0.00564
   0.84596    0.00513
   0.68962    0.00511
   1.32440    0.00523
   1.03287    0.00415
   0.96384    0.00707
   1.02057    0.00881
   1.55135    0.00458
   0.78524    0.00451
   0.99042    0.00588
   0.85701    0.00436
   1.82471    0.00641
   1.67349    0.00841
   1.22020    0.00672
   0.95895    0.00464
   0.85649    0.00509
   0.73672    0.00702
   0.92873    0.00697
   0.49902    0.00510
   1.38942    0.00348
   0.81757    0.00495
   0.82715    0.00363
   0.65863    0.00477
   1.33164    0.00503
   0.85136    0.00404
   0.96229    0.00455
   0.58444    0.00536
   0.86781    0.00481
   0.54711    0.00562
   1.03482    0.00487
   1.05164    0.00604
   1.15401    0.00659
   0.94626    0.00570
   0.83858    0.00566
   0.68910    0.00581
   0.73067    0.00670
   0.49980    0.00548
   0.88766    0.00541
   0.67468    0.00644
   1.07562    0.00560
   1.04357    0.00512
   0.82688    0.00559
   1.35007    0.00673
   1.48737    0.00785
   1.80978    0.00626
   0.77955    0.00572
   0.97388    0.00683
   0.59662    0.00553
   0.76199    0.00669
   1.22020    0.00560
   0.71146    0.00322
   0.57005    0.00528
   1.36717    0.00445
   0.96167    0.00662
   0.90553    0.00691
   1.41073    0.00446
   0.80549    0.00537
   0.76856    0.00463
   0.80325    0.00378
   0.70910    0.00558
   0.70173    0.00681
   0.53649    0.00692
   0.93263    0.00508
   0.87831    0.00414
   1.28368    0.00689
   1.51713    0.00682
   0.95261    0.00611
   0.71532    0.00627
   0.70535    0.00558
   0.52189    0.00639
   0.72083    0.00595
   0.82528    0.00605
   1.48180    0.00680
   1.00892    0.00478
   0.99896    0.00468
   0.79808    0.00572
   0.60248    0.00647
   0.62233    0.00692
   0.88050    0.00625
   0.73073    0.00579
   0.52294    0.00646
   0.97205    0.00542
   1.06876    0.00276
   1.14382    0.00645
   0.58033    0.00532
   0.75996    0.00667
   0.96542    0.00557
   1.36891    0.00414
   1.09081    0.00698
   0.78259    0.00697
   0.83772    0.00641
   1.42110    0.00594
   1.18670    0.00445
   0.65388    0.00678
   0.67365    0.00803
   0.96032    0.00735
   1.02521    0.00414
   1.03779    0.00490
   0.84167    0.00459
   0.97100    0.00396
   1.08757    0.00379
   0.79816    0.00515
   1.16224    0.00326
   0.72193    0.00648
   0.95123    0.00828
   0.73409    0.00742
   1.18305    0.00687
   0.87232    0.00719
   0.64613    0.00676
   0.62828    0.00479
   1.17306    0.00631
   1.41724    0.00485
   2.09682    0.00484
   0.68699    0.00662
   0.85463    0.00669
   0.74440    0.00630
   0.94250    0.00693
   0.83788    0.00718
   1.38513    0.00430
   0.74643    0.00693
   1.28522    0.00502
   0.81302    0.00595
   0.66790    0.00695
   0.77992    0.00687
   0.75213    0.00745
   0.95900    0.00667
   0.84720    0.00740
   0.74209    0.00588
   1.12642    0.00720
   1.09020    0.00514
   0.87558    0.00506
   0.58264    0.00526
   0.80704    0.00721
   0.76850    0.00652
   1.13227    0.00580
   1.32522    0.00540
   1.60151    0.00284
   1.78183    0.00285
   1.11748    0.00559
   1.39935    0.00505
   1.26839    0.00644
   1.39179    0.00453
   1.70060    0.00520
   1.09616    0.00715
   0.81761    0.00623
   1.06286    0.00716
   1.27418    0.00590
   0.91853    0.00676
   1.03871    0.00712
   1.02666    0.00616
   0.85453    0.00786
   1.02727    0.00626
   1.86544    0.00384
   1.00777    0.00807
   0.94631    0.00524
   1.33821    0.00638
   1.28461    0.00617
   0.80801    0.00657
   0.92754    0.00726
   0.99032    0.00539
   1.19378    0.00565
   0.71946    0.00738
   0.94691    0.00714
   1.14175    0.00767
   0.77542    0.00666
   1.07293    0.00714
   0.85839    0.00726
   0.65494    0.00518
   0.56155    0.00589
   0.69748    0.00546
   0.91489    0.00681
   1.08386    0.00625
   1.14829    0.00612
   0.99246    0.00486
   1.09528    0.00697
   1.13011    0.00631
   1.47442    0.00636
   1.38490    0.00564
   0.57761    0.00611
   1.13617    0.00593
   1.13798    0.00552
   1.94630    0.00743
   1.26923    0.00641
   1.18475    0.00639
   0.63504    0.00629
   1.14943    0.00506
   1.60819    0.00490
   0.98343    0.00452
   0.97326    0.00598
   0.64020    0.00534
   0.90992    0.00698
   1.28184    0.00696
   1.02519    0.00713
   0.90790    0.00508
   2.10106    0.00591
   1.39914    0.00681
   0.91664    0.00526
   0.80763    0.00615
   1.11080    0.00538
   0.85117    0.00600
   1.03159    0.00394
   1.00305    0.00728
   1.03409    0.00747
   1.06193    0.00565
   1.11805    0.00526
   0.54959    0.00514
   0.94269    0.00788
   1.09190    0.00702
   1.07986    0.00681
   0.89390    0.00458
   1.14715    0.00622
   1.32912    0.00298
   0.71897    0.00463
   1.00254    0.00476
   1.11875    0.00499
   0.95622    0.00382
   0.90605    0.00537
   1.40892    0.00727
   1.85159    0.00699
   1.12652    0.00606
   0.78056    0.00454
   0.83050    0.00499
   0.55761    0.00546
   1.04468    0.00683
   1.16117    0.00460
   1.19573    0.00530
   0.56050    0.00497
   0.92125    0.00554
   0.54167    0.00561
   0.97075    0.00615
   0.95332    0.00730
   0.98789    0.00787
   1.04372    0.00754
   1.44984    0.00617
   0.97952    0.00558
   1.28416    0.00628
   0.70769    0.00499
   0.57663    0.00598
   0.59627    0.00606
   0.44244    0.00576
   1.17636    0.00642
   1.07107    0.00746
   1.33433    0.00565
   0.82187    0.00602
   0.70901    0.00529
   0.54905    0.00579
   1.60741    0.00536
   1.29635    0.00651
   1.05613    0.00567
   0.49755    0.00612
   0.57984    0.00569
   0.79202    0.00511
   0.71220    0.00623
   0.73423    0.00533
   0.72303    0.00650
   1.27825    0.00627
   1.32545    0.00679
   1.15440    0.00699
   0.83618    0.00605
   0.57892    0.00576
   0.95934    0.00444
   0.63196    0.00380
   0.69413    0.00548
   0.68403    0.00474
   0.72057    0.00883
   0.60880    0.00680
   0.86017    0.00632
   0.76879    0.00532
   1.08345    0.00736
   0.49586    0.00643
   0.90590    0.00503
   0.78719    0.00592
   0.92948    0.00592
   0.81628    0.00650
   1.11041    0.00524
   1.50062    0.00466
   1.39601    0.00733
   0.58842    0.00760
   0.91369    0.00635
   0.59944    0.00594
   0.73918    0.00519
   0.69447    0.00612
   1.08538    0.00397
   1.40326    0.00409
   1.27931    0.00461
   1.66320    0.00414
   2.49896    0.00429
   0.99875    0.00524
   0.99662    0.00625
   0.64555    0.00673
   0.79724    0.00608
   1.69881    0.00515
   0.93027    0.00391
   1.36971    0.00532
   1.08294    0.00489
   0.58215    0.00564
   0.77281    0.00498
   0.71903    0.00521
   0.90987    0.00438
   0.86015    0.00628
   1.46535    0.00446
   0.86815    0.00695
   0.94878    0.00418
   1.42292    0.00527
   1.15137    0.00596
   0.75207    0.00464
   0.99338    0.00654
   0.77592    0.00620
   0.55931    0.00425
   0.49903    0.00546
   0.96191    0.00592
   0.98749    0.00494
   0.64150    0.00710
   1.01893    0.00636
   1.02628    0.00595
   0.70641    0.00600
   0.97748    0.00352
   0.75582    0.00495
   1.10737    0.00440
   0.91417    0.00739
   1.06810    0.00515
   1.41986    0.00565
   0.64028    0.00425
   0.66594    0.00540
   1.17809    0.00515
   1.43761    0.00419
   2.22446    0.00515
   2.64468    0.00567
   0.85060    0.00553
   1.30509    0.00566
   0.64705    0.00609
   0.81380    0.00496
   1.02927    0.00524
   1.28485    0.00579
   2.31080    0.00650
   1.80013    0.00677
   2.31068    0.00566
   1.73907    0.00502
   1.41133    0.00553
   1.13732    0.00684
   0.63028    0.00739
   0.87482    0.00372
   1.15579    0.00643
   0.77378    0.00562
   1.34161    0.00370
   0.81988    0.00610
   0.99019    0.00540
   0.65396    0.00531
   0.84304    0.00552
   0.63967    0.00522
   0.93736    0.00502
   0.74036    0.00499
   0.53811    0.00442
   1.02500    0.00533
   0.67588    0.00652
   0.72946    0.00512
   0.91828    0.00441
   1.36793    0.00521
   0.89914    0.00676
   0.71141    0.00506
   0.92280    0.00632
   1.27952    0.00622
   1.01389    0.00443
   1.14759    0.00715
   0.76342    0.00344
   1.35095    0.00464
   1.48085    0.00624
   1.00633    0.00480
   1.24157    0.00571
   0.88701    0.00307
   0.95510    0.00511
   1.02781    0.00568
   1.48038    0.00650
   0.58609    0.00530
   0.92171    0.00618
   1.43016    0.00452
   2.04055    0.00417
   1.96204    0.00527
   1.59150    0.00320
   1.02967    0.00490
   1.21656    0.00681
   0.83562    0.00700
   0.88446    0.00527
   0.96625    0.00576
   0.91513    0.00480
   0.74987    0.00492
   0.97319    0.00589
   1.22368    0.00518
   1.27909    0.00552
   0.77559    0.00349
   0.58581    0.00462
   0.74475    0.00587
   0.69049    0.00526
   0.44565    0.00565
   1.00126    0.00508
   0.63659    0.00586
   0.88363    0.00520
   0.88855    0.00523
   0.66395    0.00484
   1.22545    0.00642
   0.93032    0.00308
   0.69746    0.00632
   0.67998    0.00467
   0.53551    0.00558
   1.01167    0.00620
   1.51646    0.00667
   1.41533    0.00705
   0.90527    0.00990
   3.41320    0.00598
   1.58798    0.00620
   1.73178    0.00436
   2.19214    0.00530
   1.36294    0.00699
   1.38421    0.00613
   0.82681    0.00600
   0.71479    0.00513
   1.66288    0.00564
   0.82257    0.00473
   2.41367    0.00460
   1.10245    0.00582
   0.82743    0.00620
   1.15673    0.00523
   0.91627    0.00552
   1.09786    0.00638
   0.44648    0.00575
   0.92231    0.00753
   0.92292    0.00615
   0.98620    0.00554
   1.19442    0.00802
   0.92035    0.00804
   1.26793    0.00532
   1.41294    0.00537
   0.41076    0.00526
   0.37435    0.00601
   1.33591    0.00574
   0.98569    0.00566
   0.87922    0.00500
   1.25399    0.00526
   1.02595    0.00404
   1.01294    0.00487
   1.48657    0.00432
   0.77360    0.00415
   0.53012    0.00543
   0.60892    0.00471
   0.61223    0.00596
   0.72632    0.00583
   0.95852    0.00470
   0.66631    0.00517
   0.77506    0.00495
   0.87367    0.00570
   0.82691    0.00661
   0.83392    0.00441
   1.72752    0.00591
   1.53377    0.00578
   3.71853    0.00513
   2.65696    0.00481
   1.94592    0.00527
   1.02886    0.00576
   0.79896    0.00554
   2.77530    0.00400
   1.45449    0.00577
   1.19264    0.00471
   1.61230    0.00532
   1.16839    0.00492
   1.10536    0.00562
   0.74523    0.00663
   0.95983    0.00604
   0.39918    0.00648
   0.93025    0.00525
   1.29174    0.00493
   1.22029    0.00609
   1.39638    0.00473
   0.96033    0.00502
   1.99278    0.00570
   2.72735    0.00547
   1.54874    0.00405
   1.36142    0.00464
   1.49465    0.00374
   0.71816    0.00617
   0.48455    0.00515
   0.56246    0.00545
   0.50461    0.00485
   1.37863    0.00454
   0.93882    0.00555
   1.14413    0.00487
   1.00598    0.00540
   0.77093    0.00523
   0.96193    0.00381
   0.65782    0.00561
   0.71093    0.00516
   0.62963    0.00636
   0.65926    0.00492
   0.64981    0.00347
   1.45720    0.00810
   1.03388    0.00502
   1.08775    0.00444
   0.86050    0.00520
   0.72757    0.00537
   1.00258    0.00593
   0.84888    0.00485
   1.51928    0.00545
   1.71611    0.00715
   0.95138    0.00610
   1.27132    0.00562
   2.07232    0.00426
   0.58414    0.00529
   0.90656    0.00321
   0.65998    0.00575
   0.75347    0.00406
   0.94484    0.00600
   1.38806    0.00636
   1.08806    0.00441
   1.27055    0.00422
   1.75727    0.00641
   1.68309    0.00565
   1.25854    0.00502
   1.06600    0.00520
   1.53358    0.00573
   1.88208    0.00433
   1.44339    0.00501
   1.31098    0.00527
   0.54850    0.00522
   1.68864    0.00409
   0.63821    0.00454
   0.57537    0.00658
   1.03353    0.00643
   0.71497    0.00544
   1.88202    0.00607
   1.13169    0.00582
   1.06961    0.00419
   1.20040    0.00568
   1.04194    0.00519
   0.83223    0.00517
   0.66058    0.00613
   0.61932    0.00511
   1.23945    0.00747
   0.71801    0.00568
   1.11218    0.00438
   0.83562    0.00560
   0.98303    0.00416
   1.00739    0.00565
   0.96565    0.00412
   0.83082    0.00615
   0.96233    0.00568
   1.10272    0.00511
   0.88250    0.00503
   0.98954    0.00452
   1.48225    0.00745
   1.20809    0.00665
   0.89364    0.00434
   1.48861    0.00583
   1.65129    0.00492
   0.85197    0.00483
   1.23593    0.00463
   0.65661    0.00525
   0.83865    0.00454
   0.96802    0.00714
   1.07200    0.00427
   2.13758    0.00539
   1.24299    0.00561
   1.97176    0.00595
   1.10732    0.00697
   1.86268    0.00653
   2.91671    0.00714
   2.30999    0.00467
   2.45546    0.00519
   3.90182    0.00268
   1.03600    0.00575
   1.39263    0.00756
   1.15610    0.00546
   0.99408    0.00588
   0.80516    0.00600
   1.99821    0.00499
   1.36387    0.00436
   1.76051    0.00511
   4.92889    0.00245
   1.71652    0.00535
   2.51859    0.00622
   1.06976    0.00560
   0.81047    0.00493
   0.73939    0.00541
   1.27846    0.00564
   1.17216    0.00786
   2.86036    0.00428
   2.27239    0.00637
   1.30667    0.00530
   1.13208    0.00497
   0.82270    0.00580
   0.77123    0.00624
   1.26173    0.00710
   1.25416    0.00443
   2.36809    0.00609
   1.83330    0.00600
   0.83090    0.00530
   2.34478    0.00469
   1.72071    0.00552
   1.24744    0.00586
   0.87789    0.00592
   0.67053    0.00574
   0.87809    0.00475
   0.78415    0.00636
   0.82424    0.00455
   0.57037    0.00762
   8.15878    0.00241
   9.04125    0.00392
   2.31782    0.00565
   5.61257    0.00419
   2.30051    0.00730
   5.89741    0.00543
   0.88581    0.00559
   1.33361    0.00345
   0.62382    0.00483
   0.73579    0.00683
   0.68223    0.00510
   1.12378    0.00527
   0.73387    0.00581
   1.12166    0.00592
   2.33823    0.00432
   2.50684    0.00627
   1.41513    0.00699
   0.93778    0.00629
   0.91117    0.00525
   0.94556    0.00517
   0.55757    0.00589
   0.78640    0.00566
   0.62141    0.00481
   0.91194    0.00528
   1.26232    0.00489
   1.35164    0.00483
   0.93907    0.00517
   0.79949    0.00346
   0.79428    0.00556
   1.00346    0.00482
   0.85997    0.00497
   0.90749    0.00591
   1.01575    0.00510
   1.01831    0.00365
   1.99723    0.00420
   1.85284    0.00317
   0.71978    0.00443
   1.10434    0.00470
   0.88649    0.00567
   1.05780    0.00569
   0.47941    0.00740
   0.65119    0.00710
   7.66392    0.00522
   1.97981    0.00571
   4.93568    0.00500
   1.91167    0.00757
   2.03340    0.00707
   1.21579    0.00441
   1.86967    0.00408
   2.02699    0.00680
   0.83020    0.00605
   2.85419    0.00573
   2.63567    0.00615
   2.69095    0.00468
   1.78338    0.00682
   2.38874    0.00426
   2.15072    0.00678
   2.10717    0.00408
   1.43652    0.00549
   3.66398    0.00376
   1.45783    0.00710
   2.54038    0.00509
   2.28333    0.00435
   1.17231    0.00404
   2.20984    0.00475
   1.32194    0.00716
   1.27108    0.00522
   1.07646    0.00587
   1.22089    0.00558
   2.04816    0.00522
   1.04408    0.00536
   1.26747    0.00671
   1.39730    0.00540
   1.22701    0.00515
   1.22887    0.00406
   1.34765    0.00456
   1.16454    0.00527
   1.33441    0.00643
   1.04001    0.00529
   1.16670    0.00566
   0.95531    0.00446
   0.84540    0.00526
   1.50878    0.00530
   1.08697    0.00704
   1.26522    0.00668
   1.31927    0.00733
   1.31850    0.00709
   1.46997    0.00526
   1.56584    0.00680
   1.05071    0.00557
   1.41068    0.00570
   1.00326    0.00519
   1.78100    0.00343
   1.49617    0.00589
   3.31947    0.00489
   1.32521    0.00618
   1.64289    0.00666
   1.14042    0.00513
   1.27083    0.00575
   0.98105    0.00655
   1.31162    0.00644
   1.51279    0.00371
   0.96057    0.00488
   1.16135    0.00606
   1.92601    0.00450
   1.59467    0.00533
   0.93451    0.00574
   0.96384    0.00646
   1.53425    0.00529
   0.86542    0.00594
   1.66049    0.00569
   1.22141    0.00383
   1.37087    0.00380
   1.57895    0.00483
   1.57527    0.00462
   1.02360    0.00510
   1.13033    0.00578
   0.87181    0.00555
   1.28047    0.00463
   1.34761    0.00554
   1.26088    0.00452
   1.41544    0.00391
   0.87564    0.00505
   1.24908    0.00515
   0.75349    0.00600
   1.20803    0.00701
   1.28307    0.00667
   1.48313    0.00615
   1.25429    0.00687
   1.48659    0.00669
   1.56334    0.00627
   0.92359    0.00456
   1.17289    0.00411
   1.50142    0.00644
   1.17539    0.00583
   0.66548    0.00504
   1.84386    0.00418
   1.51734    0.00444
   1.15368    0.00536
   0.93637    0.00560
   0.96188    0.00465
   0.81230    0.00496
   0.74305    0.00540
   1.06774    0.00462
   1.27190    0.00544
   1.03996    0.00486
   1.10325    0.00557
   1.53263    0.00528
   1.10528    0.00629
   1.16284    0.00447
   0.93866    0.00495
   1.04783    0.00566
   1.24915    0.00605
   1.63659    0.00525
   1.41718    0.00630
   1.13631    0.00506
   1.13321    0.00619
   1.29025    0.00482
   1.10713    0.00642
   0.93716    0.00578
   1.36338    0.00554
   1.31200    0.00629
   1.37055    0.00599
   1.42662    0.00471
   1.22590    0.00735
   1.37687    0.00734
   1.31056    0.00717
   1.43200    0.00529
   0.66591    0.00659
   1.43165    0.00592
   1.30247    0.00717
   1.22891    0.00695
   1.17507    0.00714
   1.10831    0.00745
   0.92347    0.00426
   1.17780    0.00474
   0.68814    0.00432
   0.66421    0.00450
   0.87909    0.00502
   1.01185    0.00436
   0.96320    0.00478
   0.95415    0.00546
   1.40031    0.00597
   0.81677    0.00474
   1.06379    0.00582
   0.68589    0.00534
   0.96216    0.00571
   1.46334    0.00475
   1.32487    0.00538
   1.25804    0.00465
   0.98240    0.00530
   1.42213    0.00706
   1.06031    0.00360
   1.12507    0.00576
   1.15463    0.00606
   1.21452    0.00675
   0.92330    0.00439
   1.15937    0.00657
   0.95421    0.00569
   1.11789    0.00565
   1.46016    0.00578
   1.75019    0.00556
   3.13657    0.00506
   1.27392    0.00483
   1.36988    0.00372
   1.11425    0.00499
   0.97686    0.00573
   0.75893    0.00651
   1.02184    0.00681
   1.07331    0.00672
   1.28490    0.00555
   0.97945    0.00690
   1.21118    0.00707
   1.30906    0.00690
   1.42235    0.00710
   2.26789    0.00344
   1.13084    0.00541
   0.70034    0.00645
   0.91358    0.00725
   1.00453    0.00520
   0.62233    0.00575
   0.59880    0.00499
   1.16425    0.00604
   1.04498    0.00743
   1.47418    0.00715
   0.86526    0.00566
   0.87565    0.00451
   1.00505    0.00451
   1.07594    0.00455
   0.91132    0.00636
   1.15046    0.00590
   1.10231    0.00710
   1.30254    0.00526
   0.90722    0.00503
   0.91141    0.00547
   0.76047    0.00709
   0.89846    0.00581
   0.60319    0.00588
   0.84269    0.00603
   1.50283    0.00578
   1.12168    0.00524
   1.23950    0.00520
   1.35255    0.00468
   1.15805    0.00538
   1.18772    0.00386
   0.79357    0.00590
   0.85958    0.00618
   1.53592    0.00531
   1.32623    0.00563
   3.60936    0.00562
   1.38604    0.00560
   1.11047    0.00559
   0.84150    0.00498
   1.03361    0.00565
   1.28183    0.00569
   1.16961    0.00697
   1.46749    0.00608
   2.54331    0.00368
   3.57264    0.00481
   1.83459    0.00441
   1.52417    0.00588
   1.08895    0.00721
   1.13234    0.00550
   0.88290    0.00519
   1.27127    0.00614
   1.28468    0.00727
   0.77770    0.00627
   1.05577    0.00608
   1.51190    0.00541
   1.04420    0.00739
   0.97542    0.00552
   0.54788    0.00680
   0.87930    0.00507
   0.87756    0.00671
   1.27311    0.00532
   1.03403    0.00580
   0.55146    0.00483
   1.30897    0.00469
   0.84368    0.00565
   0.80185    0.00576
   0.69028    0.00629
   0.92434    0.00690
   1.22945    0.00676
   1.14782    0.00664
   1.57383    0.00657
   0.62820    0.00520
   0.82710    0.00558
   1.02289    0.00538
   1.15753    0.00564
   1.15207    0.00570
   1.39993    0.00812
   1.60626    0.00511
   0.78331    0.00413
   0.93470    0.00634
   0.87113    0.00572
   0.87705    0.00469
   0.87427    0.00647
   1.09152    0.00524
   0.98657    0.00568
   1.21397    0.00549
   1.44447    0.00569
   0.88695    0.00462
   0.91241    0.00480
   0.99872    0.00504
   0.55338    0.00439
   0.69217    0.00543
   0.57572    0.00504
   0.89126    0.00410
   1.08216    0.00607
   0.69329    0.00735
   1.57120    0.00543
   0.92541    0.00557
   1.15872    0.00509
   0.82532    0.00608
   1.32821    0.00450
   0.94420    0.00539
   1.27315    0.00723
   1.01376    0.00661
   1.16796    0.00481
   0.78410    0.00493
   0.95873    0.00546
   0.88172    0.00545
   0.67303    0.00560
   0.57994    0.00598
   0.97207    0.00613
   1.01119    0.00526
   1.34524    0.00767
   1.06130    0.00529
   1.03338    0.00587
   1.03091    0.00870
   1.20242    0.00543
   0.69873    0.00519
   0.33722    0.00540
   1.13522    0.00707
   0.95446    0.00680
   1.10048    0.00658
   1.30727    0.00737
   0.97641    0.00405
   0.97564    0.00715
   0.94343    0.00523
   0.76653    0.00546
   1.05997    0.00367
   1.52531    0.00494
   1.08200    0.00551
   1.28144    0.00532
   1.16118    0.00546
   0.83610    0.00514
   0.93300    0.00561
   0.48262    0.00451
   0.91868    0.00440
   1.07134    0.00657
   0.98471    0.00661
   0.78750    0.00652
   1.11741    0.00365
   1.05054    0.00676
   1.28766    0.00555
   1.09620    0.00582
   1.09670    0.00560
   0.98397    0.00626
   1.00723    0.00613
   0.84646    0.00657
   0.97530    0.00512
   1.46101    0.00623
   1.26918    0.00486
   1.11316    0.00709
   1.05212    0.00557
   1.03050    0.00542
   1.11017    0.00611
   0.94325    0.00433
   1.10979    0.00507
   1.21464    0.00547
   1.28319    0.00537
   0.98464    0.00646
   0.84146    0.00489
   0.69168    0.00615
   0.99181    0.00550
   1.01635    0.00504
   0.90332    0.00541
   1.05251    0.00700
   0.93201    0.00711
   0.96124    0.00706
   1.13094    0.00646
   0.96187    0.00594
   0.45014    0.00563
   0.79530    0.00499
   1.17736    0.00704
   1.29779    0.00724
   0.98750    0.00697
   1.67646    0.00629
   0.99112    0.00487
   1.36083    0.00516
   0.34734    0.00477
   1.53701    0.00692
   1.25704    0.00630
   1.52029    0.00656
   1.53294    0.00433
   1.05589    0.00449
   1.35857    0.00587
   1.28162    0.00425
   1.41733    0.00546
   1.29843    0.00533
   1.27834    0.00643
   1.33639    0.00566
   2.00609    0.00690
   0.90346    0.00710
   1.13506    0.00541
   1.03590    0.00608
   0.93338    0.00556
   1.10021    0.00504
   1.29316    0.00603
   0.77761    0.00620
   0.75018    0.00526
   1.24760    0.00600
   0.73126    0.00394
   1.10426    0.00542
   0.84912    0.00463
   0.94089    0.00608
   0.89607    0.00479
   1.06470    0.00618
   0.93418    0.00616
   1.04737    0.00448
   1.18593    0.00489
   1.44879    0.00655
   1.64776    0.00411
   1.26629    0.00592
   0.65807    0.00468
   1.02387    0.00585
   1.27542    0.00660
   1.78773    0.00515
   1.41559    0.00444
   1.18857    0.00587
   1.11893    0.00414
   1.28837    0.00421
   1.35561    0.00317
   0.83254    0.00452
   0.98250    0.00517
   0.72981    0.00408
   2.43539    0.00595
   1.14081    0.00659
   1.52704    0.00682
   1.20209    0.00451
   0.91598    0.00396
   1.18621    0.00453
   1.84611    0.00469
   1.14078    0.00375
   0.69650    0.00681
   1.26885    0.00576
   1.81445    0.00633
   2.67623    0.00487
   0.98965    0.00679
   1.15449    0.00497
   1.06469    0.00365
   0.81110    0.00516
   0.47019    0.00443
   0.76123    0.00428
   1.00211    0.00547
   0.92870    0.00633
   1.31411    0.00679
   0.92590    0.00563
   3.39526    0.00359
   0.97837    0.00592
   1.06319    0.00489
   1.14262    0.00626
   0.82263    0.00417
   0.64381    0.00362
   0.71041    0.00461
   0.53857    0.00481
   0.93847    0.00602
   0.91372    0.00554
   0.88016    0.00461
   1.00297    0.00395
   1.32860    0.00608
   0.80589    0.00520
   1.04649    0.00547
   0.99588    0.00598
   0.94088    0.00548
   1.33082    0.00501
   0.77450    0.00463
   1.43779    0.00472
   1.12246    0.00679
   0.95604    0.00311
   0.63804    0.00408
   1.22072    0.00574
   0.68789    0.00555
   0.99943    0.00525
   3.67901    0.00538
   1.36615    0.00551
   1.09243    0.00465
   1.03631    0.00470
   1.09109    0.00646
   1.02381    0.00582
   1.08450    0.00473
   0.63361    0.00563
   2.59280    0.00564
   1.90484    0.00424
   0.90571    0.00672
   0.80414    0.00494
   0.80440    0.00585
   0.75990    0.00526
   0.80233    0.00539
   1.07794    0.00475
   1.33622    0.00567
   1.59386    0.00158
   1.50290    0.00510
   0.93875    0.00483
   0.82382    0.00595
   0.68149    0.00468
   0.47693    0.00516
   0.52488    0.00364
   0.85888    0.00422
   0.62216    0.00409
   0.78830    0.00518
   0.71417    0.00467
   0.56631    0.00536
   0.47192    0.00488
   1.00398    0.00671
   1.29919    0.00517
   0.69202    0.00779
   1.23710    0.00718
   0.75040    0.00473
   0.88541    0.00477
   1.01953    0.00682
   0.93811    0.00454
   0.95057    0.00265
   0.94292    0.00583
   1.18205    0.00602
   0.61860    0.00596
   1.96458    0.00587
   0.78678    0.00773
   1.01466    0.00562
   0.85445    0.00387
   0.47287    0.00402
   0.91925    0.00518
   1.56953    0.00698
   1.17364    0.00501
   0.88829    0.00704
   1.00683    0.00684
   1.00077    0.00820
   0.99084    0.00590
   0.95865    0.00739
   0.90908    0.00550
   0.69739    0.00786
   1.12149    0.00507
   1.13373    0.00424
   1.16790    0.00562
   0.72464    0.00585
   0.64150    0.00472
   0.92935    0.00773
   0.85687    0.00763
   0.39200    0.00888
   0.67834    0.00489
   0.79080    0.00731
   0.74179    0.00468
   0.67838    0.00555
   0.52759    0.00514
   0.51643    0.00536
   0.75499    0.00438
   0.74735    0.00574
   0.56169    0.00695
   0.95140    0.00585
   1.29334    0.00578
   0.75247    0.00487
   0.52468    0.00554
   0.72564    0.00536
   0.98351    0.00381
   1.07926    0.00502
   0.74569    0.00468
   0.56932    0.00533
   2.36118    0.00546
   0.74911    0.00463
   0.73703    0.00514
   1.18179    0.00519
   0.91565    0.00613
   0.43469    0.00541
   0.88687    0.00555
   0.98190    0.00631
   0.82042    0.00604
   0.61594    0.00432
   0.55531    0.00615
   1.19399    0.00489
   0.81656    0.00454
   0.61048    0.00513
   0.80044    0.00629
   0.65311    0.00605
   0.89933    0.00639
   0.86250    0.00726
   0.90658    0.00607
   0.72967    0.00618
   0.96744    0.00475
   0.81026    0.00505
   0.30241    0.00644
   0.72276    0.00654
   0.68340    0.00621
   0.58103    0.00605
   0.46097    0.00624
   0.44970    0.00509
   0.71451    0.00494
   0.70859    0.00423
   0.78603    0.00501
   0.62238    0.00664
   0.76134    0.00642
   0.55507    0.00627
   0.66330    0.00578
   0.48827    0.00577
   0.88046    0.00603
   0.61436    0.00704
   1.10776    0.00393
   1.00620    0.00458
   0.70266    0.00480
   0.75196    0.00729
   0.90071    0.00631
   1.16682    0.00640
   0.73506    0.00488
   0.68329    0.00509
   0.74015    0.00644
   0.72721    0.00551
   0.87988    0.00405
   0.80545    0.00558
   1.02574    0.00662
   0.87859    0.00392
   0.46295    0.00612
   1.00101    0.00557
   0.86443    0.00609
   1.36286    0.00531
   0.89190    0.00418
   0.37373    0.00608
   0.95839    0.00656
   0.49558    0.00659
   0.76718    0.00610
   0.46292    0.00643
   0.82007    0.00481
   0.47158    0.00493
   0.83277    0.00471
   0.72196    0.00492
   0.91003    0.00451
   0.99032    0.00683
   0.59155    0.00738
   0.73434    0.00532
   0.58787    0.00687
   0.54688    0.00561
   0.70612    0.00485
   0.76682    0.00571
   0.48713    0.00587
   0.81350    0.00641
   0.58376    0.00561
   0.48593    0.00495
   0.88613    0.00557
   0.72049    0.00550
   0.57273    0.00456
   0.79335    0.00475
   0.97256    0.00423
   0.85749    0.00720
   0.73265    0.00688
   1.30400    0.00626
   0.63966    0.00565
   0.94055    0.00499
   0.65574    0.00502
   0.92127    0.00528
   1.14705    0.00674
   0.56171    0.00651
   0.84197    0.00531
   1.05382    0.00606
   4.51223    0.00546
   1.45253    0.00450
   1.56296    0.00681
   1.64881    0.00462
   1.09406    0.00420
   0.77312    0.00675
   0.80617    0.00520
   0.90035    0.00612
   1.10294    0.00638
   0.66830    0.00467
   0.49091    0.00508
   0.87902    0.00516
   0.93820    0.00526
   1.15430    0.00573
   1.13265    0.00552
   0.99651    0.00774
   1.24333    0.00598
   1.16527    0.00531
   1.35339    0.00406
   0.73773    0.00537
   1.18519    0.00496
   0.60045    0.00553
   0.65987    0.00543
   1.10288    0.00546
   1.11640    0.00721
   0.60883    0.00426
   0.87115    0.00722
   0.81324    0.00585
   1.19788    0.00583
   0.89825    0.00539
   0.85243    0.00633
   1.27566    0.00669
   1.32697    0.00467
   1.18536    0.00499
   1.08068    0.00613
   1.59138    0.00573
   0.72962    0.00504
   1.07213    0.00777
   2.90989    0.00648
   0.97556    0.00513
   1.10646    0.00690
   1.12470    0.00383
   0.73400    0.00726
   1.27973    0.00796
   3.06620    0.00657
   3.94271    0.00512
   7.84105    0.00385
   8.18932    0.00500
   0.65874    0.00433
   1.27441    0.00602
   0.67048    0.00448
   1.06577    0.00499
   0.96991    0.00558
   1.77529    0.00490
   1.79697    0.00358
   1.56220    0.00428
   0.66143    0.00624
   0.97614    0.00488
   0.97781    0.00794
   0.51197    0.00540
   0.89755    0.00560
   0.96406    0.00535
   0.90677    0.00518
   1.55873    0.00505
   1.16085    0.00760
   0.99117    0.00383
   1.66027    0.00431
   0.92335    0.00440
   1.19059    0.00570
   1.11704    0.00529
   0.90365    0.00528
   0.92887    0.00440
   0.98940    0.00654
   1.26101    0.00597
   1.38658    0.00576
   1.20911    0.00528
   1.06087    0.00719
   0.80789    0.00737
   1.03386    0.00680
   0.76547    0.00547
   1.36327    0.00607
   1.45096    0.00500
   1.70656    0.00455
   1.09586    0.00505
   1.78396    0.00519
   1.31450    0.00441
   1.08193    0.00494
   1.23911    0.00594
   1.55052    0.00525
   1.66452    0.00565
   1.36933    0.00496
   1.13790    0.00421
   1.06860    0.00522
   0.82348    0.00567
   1.37882    0.00507
   1.15302    0.00430
   0.62447    0.00638
   2.39273    0.00497
   1.46199    0.00546
   0.93431    0.00538
   1.41247    0.00427
   1.18330    0.00310
   0.71669    0.00404
   1.20626    0.00414
   1.43681    0.00550
   1.29904    0.00558
   0.80481    0.00565
   1.06029    0.00572
   0.69216    0.00485
   2.58257    0.00488
   1.93672    0.00465
   1.47844    0.00477
   2.18475    0.00621
   1.70951    0.00304
   0.94123    0.00528
   1.19965    0.00568
   1.25812    0.00540
   1.23129    0.00744
   0.93456    0.00649
   1.40005    0.00481
   1.33718    0.00427
   1.18754    0.00508
   1.33360    0.00434
   0.99030    0.00679
   1.13381    0.00577
   1.55542    0.00589
   1.85977    0.00459
   1.49316    0.00503
   1.72463    0.00512
   1.61050    0.00715
   2.01660    0.00522
   1.21419    0.00586
   0.98551    0.00512
   1.18854    0.00685
   1.93806    0.00412
   1.53246    0.00612
   1.22933    0.00561
   1.33175    0.00637
   1.22352    0.00438
   1.14905    0.00528
   1.26004    0.00496
   0.86861    0.00496
   1.21917    0.00448
   1.91877    0.00563
   1.21067    0.00523
   1.36116    0.00678
   1.45512    0.00409
   1.70787    0.00468
   1.31434    0.00455
   1.14464    0.00600
   1.85729    0.00400
   1.03942    0.00523
   1.09233    0.00649
   1.17489    0.00592
   1.24257    0.00551
   1.23314    0.00561
   1.42143    0.00635
   1.24468    0.00543
   1.39940    0.00547
   0.97011    0.00624
   1.42681    0.00741
   1.01919    0.00503
   1.61257    0.00539
   1.72145    0.00427
   1.24291    0.00599
   1.40821    0.00563
   1.17883    0.00548
   1.49512    0.00564
   1.56010    0.00516
   1.28355    0.00547
   1.68057    0.00457
   4.64032    0.00507
   2.22584    0.00567
   1.57300    0.00601
   1.26732    0.00551
   6.41673    0.00476
   2.04106    0.00521
   7.14748    0.00576
   1.47380    0.00670
   1.03804    0.00639
   1.48211    0.00754
   1.13921    0.00583
   1.60942    0.00555
   1.12712    0.00562
   0.90883    0.00468
   1.94863    0.00549
   1.36282    0.00437
   1.45185    0.00530
   1.78992    0.00564
   1.28121    0.00779
   1.20231    0.00629
   1.42720    0.00590
   0.91194    0.00821
   1.04181    0.00510
   1.43683    0.00481
   1.43366    0.00453
   1.11270    0.00514
   0.85703    0.00665
   1.27659    0.00405
   1.23256    0.00473
   1.31095    0.00504
   1.91686    0.00459
   1.49573    0.00555
   1.11873    0.00555
   1.67456    0.00507
   0.95874    0.00460
   1.55038    0.00495
   1.44637    0.00532
   1.45737    0.00609
   1.61559    0.00541
   1.10776    0.00571
   1.56473    0.00559
   0.97711    0.00512
   0.98807    0.00554
   1.34175    0.00485
   0.97496    0.00466
   4.13651    0.00582
   5.26823    0.00463
   3.10519    0.00663
   2.03382    0.00420
   2.21314    0.00533
   2.34341    0.00363
   2.99630    0.00421
   1.41353    0.00555
   3.79007    0.00390
   2.27067    0.00575
   2.85367    0.00540
   1.33448    0.00488
   1.71549    0.00686
   1.06291    0.00499
   1.31550    0.00407
   3.44822    0.00399
   1.50482    0.00523
   1.53072    0.00505
   1.88069    0.00514
   1.45227    0.00423
   1.19550    0.00468
   1.14266    0.00511
   1.12629    0.00537
   0.90921    0.00488
   1.28028    0.00542
   1.33798    0.00486
   1.35573    0.00612
   1.80261    0.00671
   1.45408    0.00554
   1.06115    0.00597
   1.50981    0.00539
   1.12693    0.00518
   1.09746    0.00529
   1.48550    0.00696
   1.40150    0.00723
   1.11508    0.00558
   1.47551    0.00569
   1.07978    0.00735
   1.00317    0.00704
   1.24955    0.00701
   1.06803    0.00713
   0.92738    0.00564
   1.40438    0.00558
   1.33331    0.00540
   0.82772    0.00710
   0.93509    0.00664
   0.87299    0.00722
   0.94178    0.00725
   0.91686    0.00720
   1.06978    0.00740
   1.26685    0.00564
   1.04652    0.00766
   1.35089    0.00478
   0.80672    0.00564
   0.97169    0.00525
   0.83510    0.00717
   0.86341    0.00727
   0.91858    0.00737
   0.93596    0.00744
   1.16468    0.00680
   0.86662    0.00506
   1.26290    0.00510
   1.04055    0.00704
   1.15781    0.00734
   1.09050    0.00721
   0.89596    0.00690
   0.79911    0.00503
   0.66465    0.00710
   1.00818    0.00567
   1.26197    0.00629
   1.43329    0.00480
   1.31675    0.00681
   1.47513    0.00654
   1.18108    0.00669
   1.29889    0.00607
   1.29554    0.00488
   0.70489    0.00612
   0.85048    0.00619
   1.00632    0.00697
   0.79109    0.00707
   0.99941    0.00711
   1.02136    0.00707
   1.02611    0.00733
   1.22793    0.00664
   1.04432    0.00700
   1.23448    0.00708
   1.28213    0.00705
   0.81939    0.00463
   1.08302    0.00544
   0.71616    0.00717
   0.85923    0.00714
   0.85014    0.00724
   1.00301    0.00721
   0.88139    0.00731
   1.16240    0.00777
   1.24785    0.00700
   0.71719    0.00709
   0.86125    0.00716
   0.85057    0.00723
   0.73366    0.00717
   0.89285    0.00729
   0.99749    0.00725
   1.66698    0.00591
   1.19479    0.00815
   1.26979    0.00504
   1.85416    0.00704
   0.99482    0.00512
   0.86746    0.00707
   0.93171    0.00707
   1.02130    0.00702
   0.88734    0.00717
   1.55561    0.00735
   1.19561    0.00676
   1.01661    0.00528
   0.90277    0.00479
   1.31858    0.00586
   1.14833    0.00712
   1.17159    0.00699
   1.29353    0.00695
   1.19568    0.00643
   1.08066    0.00691
   1.14216    0.00727
   1.11510    0.00677
   1.10762    0.00687
   1.00397    0.00696
   0.79929    0.00699
   1.21186    0.00715
   1.07378    0.00714
   1.15479    0.00719
   0.76016    0.00530
   1.15576    0.00428
   1.15639    0.00541
   0.59063    0.00704
   0.82461    0.00709
   0.62390    0.00709
   0.81969    0.00711
   0.88329    0.00722
   1.01878    0.00729
   0.98927    0.00748
   0.73400    0.00502
   0.81627    0.00489
   1.09823    0.00563
   0.66587    0.00705
   0.68996    0.00704
   0.76504    0.00712
   0.91076    0.00721
   0.84968    0.00711
   1.37615    0.00636
   0.97157    0.00679
   1.10651    0.00668
   0.68686    0.00696
   0.68939    0.00703
   0.85766    0.00711
   0.99343    0.00727
   0.94470    0.00713
   0.87950    0.00711
   1.09038    0.00640
   1.13503    0.00724
   1.07443    0.00503
   0.92300    0.00697
   0.98674    0.00694
   0.86824    0.00699
   1.00346    0.00694
   1.09667    0.00696
   0.98900    0.00714
   1.02289    0.00706
   0.72103    0.00748
   0.87217    0.00740
   1.02215    0.00693
   1.07761    0.00713
   1.47188    0.00667
   1.47173    0.00720
   1.09483    0.00486
   0.95121    0.00510
   0.55134    0.00707
   0.84450    0.00699
   0.56376    0.00700
   0.88664    0.00714
   0.86568    0.00717
   1.10032    0.00725
   0.97009    0.00750
   1.12403    0.00607
   1.25264    0.00609
   0.69096    0.00707
   0.52879    0.00701
   0.72427    0.00718
   0.79731    0.00718
   0.85536    0.00683
   0.97006    0.00705
   0.93227    0.00714
   0.72235    0.00711
   0.91095    0.00783
   0.72249    0.00706
   0.70484    0.00697
   0.72336    0.00702
   0.79761    0.00708
   0.79420    0.00684
   0.77197    0.00672
   0.97981    0.00704
   0.65192    0.00765
   0.71371    0.00689
   0.92931    0.00690
   0.84769    0.00700
   0.85144    0.00694
   0.78135    0.00716
   0.86199    0.00706
   0.67511    0.00715
   1.08970    0.00674
   0.76206    0.00676
   1.04424    0.00703
   0.77722    0.00720
   1.16539    0.00671
   1.01257    0.00721
   0.85222    0.00715
   2.04093    0.00441
   1.32299    0.00500
   1.09217    0.00556
   1.14508    0.00664
   0.29745    0.00620
   0.85041    0.00715
   0.85695    0.00707
   1.12202    0.00732
   1.02435    0.00676
   1.10143    0.00449
   0.95354    0.00565
   1.12844    0.00500
   0.44203    0.00696
   0.61438    0.00704
   0.67550    0.00704
   0.70761    0.00710
   0.90493    0.00692
   0.70703    0.00684
   0.60392    0.00647
   1.03672    0.00700
   0.54620    0.00699
   0.62268    0.00700
   0.72191    0.00690
   0.88531    0.00670
   0.97632    0.00545
   1.13631    0.00610
   1.11845    0.00367
   1.09983    0.00572
   0.72004    0.00698
   0.79460    0.00700
   0.75082    0.00712
   0.74028    0.00696
   0.70206    0.00446
   0.80911    0.00561
   0.95587    0.00566
   1.01366    0.00571
   1.11905    0.00604
   1.93268    0.00448
   1.38146    0.00392
   1.52103    0.00474
   0.64633    0.00699
   0.87904    0.00701
   0.82070    0.00696
   0.85952    0.00702
   0.89118    0.00729
   0.97299    0.00654
   1.04723    0.00522
   0.95493    0.00680
   0.81406    0.00552
   0.69701    0.00703
   0.66300    0.00696
   0.76836    0.00699
   0.79781    0.00665
   0.83119    0.00717
   0.76158    0.00676
   0.82970    0.00789
   0.68973    0.00617
   0.93707    0.00665
   0.70221    0.00690
   0.65597    0.00695
   0.74283    0.00724
   0.70176    0.00813
   1.08292    0.00629
   0.78593    0.00622
   0.78902    0.00615
   0.76344    0.00634
   0.84126    0.00600
   0.65537    0.00698
   0.75057    0.00699
   0.97620    0.00694
   1.01953    0.00693
   1.29384    0.00715
   0.98338    0.00651
   1.05591    0.00595
   1.27838    0.00415
   0.92619    0.00562
   0.79748    0.00560
   1.07379    0.00543
   0.85961    0.00557
   1.02093    0.00518
   1.28467    0.00540
   1.71880    0.00439
   2.02943    0.00466
   0.90970    0.00425
   1.44882    0.00445
   0.61875    0.00510
   0.77818    0.00556
   0.97683    0.00564
   0.87504    0.00539
   0.81521    0.00676
   1.00524    0.00704
   0.68280    0.00544
   1.32616    0.00580
   0.67627    0.00688
   0.93608    0.00679
   0.86525    0.00672
   0.62491    0.00553
   0.91592    0.00640
   0.70636    0.00621
   0.68872    0.00666
   0.78651    0.00705
   0.78276    0.00692
   0.94449    0.00687
   1.04275    0.00666
   1.10350    0.00663
   1.16172    0.00421
   1.07435    0.00729
   0.67743    0.00607
   1.24523    0.00665
   0.71504    0.00641
   0.89139    0.00701
   0.90608    0.00688
   0.94300    0.00678
   1.24998    0.00706
   1.16153    0.00666
   0.80672    0.00611
   0.92699    0.00606
   1.12628    0.00572
   1.25550    0.00535
   1.49755    0.00537
   1.33375    0.00584
   1.19122    0.00490
   0.96205    0.00663
   0.83625    0.00398
   0.49688    0.00414
   0.95818    0.00523
   0.75833    0.00560
   0.88617    0.00552
   0.93939    0.00556
   0.97891    0.00557
   1.20373    0.00549
   0.97739    0.00605
   1.57985    0.00419
   0.99072    0.00488
   1.87324    0.00562
   1.55648    0.00578
   0.93474    0.00512
   0.87446    0.00554
   0.99763    0.00684
   1.15225    0.00517
   1.31801    0.00503
   0.81071    0.00451
   0.74488    0.00693
   1.08991    0.00684
   0.81481    0.00670
   1.04848    0.00702
   0.86456    0.00726
   0.67471    0.00721
   1.13391    0.00701
   1.21263    0.00349
   1.05577    0.00545
   0.99521    0.00580
   1.01097    0.00638
   0.85560    0.00685
   0.90074    0.00697
   1.01700    0.00674
   1.18853    0.00630
   1.16786    0.00474
   0.94858    0.00515
   1.07586    0.00510
   1.26645    0.00539
   1.09512    0.00566
   1.38513    0.00660
   1.14294    0.00636
   1.39278    0.00548
   1.55131    0.00655
   0.93265    0.00518
   1.06206    0.00515
   0.78526    0.00523
   0.95307    0.00735
   1.09527    0.00558
   1.17573    0.00521
   1.22441    0.00478
   1.00863    0.00658
   0.62813    0.00699
   1.53372    0.00465
   0.95331    0.00536
   1.07064    0.00558
   1.04130    0.00536
   0.78898    0.00512
   0.87145    0.00713
   1.06391    0.00703
   0.89764    0.00538
   0.94400    0.00546
   1.01492    0.00688
   1.23543    0.00570
   0.97234    0.00594
   1.06820    0.00515
   1.05737    0.00513
   1.73658    0.00629
   1.22357    0.00545
   1.05011    0.00681
   1.05482    0.00728
   1.18288    0.00496
   1.24907    0.00464
   1.43779    0.00686
   1.18535    0.00433
   1.15976    0.00572
   1.65379    0.00439
   1.33064    0.00414
   1.25166    0.00542
   0.96276    0.00441
   1.00683    0.00581
   1.02316    0.00627
   0.63936    0.00570
   0.95961    0.00523
   0.86060    0.00711
   0.84174    0.00472
   1.05029    0.00559
   1.39891    0.00588
   1.05893    0.00525
   0.87749    0.00535
   0.83189    0.00502
   0.81904    0.00542
   1.11307    0.00492
   0.90289    0.00642
   1.10503    0.00531
   1.20870    0.00549
   1.08021    0.00551
   1.47077    0.00685
   1.84629    0.00511
   0.87583    0.00607
   1.00541    0.00563
   1.23220    0.00573
   1.49466    0.00458
   1.35882    0.00633
   0.93199    0.00554
   1.27500    0.00547
   1.22055    0.00557
   1.17792    0.00541
   1.03473    0.00527
   1.12526    0.00319
   0.90317    0.00790
   1.00570    0.00694
   1.01115    0.00548
   1.22906    0.00702
   1.31599    0.00599
   1.77466    0.00625
   1.51133    0.00559
   2.90761    0.00635
   3.44537    0.00313
   0.87656    0.00637
   1.65869    0.00549
   1.44627    0.00544
   0.81248    0.00498
   0.85089    0.00428
   0.80404    0.00531
   1.19117    0.00588
   1.30565    0.00770
   1.00398    0.00567
   0.68058    0.00646
   0.91332    0.00630
   0.78006    0.00489
   0.85236    0.00480
   1.21945    0.00634
   0.92945    0.00613
   1.29189    0.00641
   2.03379    0.00506
   0.74799    0.00582
   0.78242    0.00557
   0.85679    0.00598
   0.75280    0.00569
   0.56853    0.00466
   1.23058    0.00757
   1.72149    0.00718
   2.38645    0.00591
   2.59692    0.00532
   1.31487    0.00591
   1.69607    0.00513
   1.18656    0.00323
   0.95549    0.00596
   1.09557    0.00546
   1.08617    0.00543
   1.53333    0.00573
   1.58133    0.00578
   1.31328    0.00443
   1.99015    0.00572
   0.89076    0.00472
   0.97816    0.00468
   0.59519    0.00571
   0.90880    0.00549
   1.15671    0.00567
   2.05619    0.00448
   1.57316    0.00591
   1.15327    0.00586
   2.72722    0.00227
   1.15928    0.00607
   1.04283    0.00574
   2.22143    0.00555
   1.24006    0.00347
   0.90502    0.00537
   1.03285    0.00578
   0.91147    0.00531
   0.84244    0.00563
   1.08823    0.00509
   0.68494    0.00461
   0.75773    0.00453
   0.26320    0.00477
   0.82233    0.00538
   1.14984    0.00796
   1.46413    0.00545
   2.45616    0.00304
   0.94678    0.00736
   0.46657    0.00480
   0.77759    0.00452
   0.65489    0.00471
   1.18527    0.00547
   1.28419    0.00523
   1.31612    0.00584
   1.59046    0.00418
   0.86487    0.00439
   0.67253    0.00588
   1.20406    0.00275
   0.96661    0.00586
   1.22491    0.00558
   0.70111    0.00506
   1.12585    0.00521
   1.00421    0.00543
   1.61952    0.00546
   1.34935    0.00553
   0.66038    0.00581
   1.00977    0.00645
   1.00810    0.00422
   0.96189    0.00509
   0.48829    0.00473
   0.70052    0.00802
   1.04857    0.00523
   1.17473    0.00545
   1.28361    0.00526
   0.81258    0.00587
   0.73447    0.00683
   0.89449    0.00579
   0.52282    0.00612
   2.13728    0.00387
   1.20819    0.00476
   1.32129    0.00495
   1.41903    0.00531
   0.99258    0.00509
   1.10453    0.00460
   0.81264    0.00516
   0.32540    0.00478
   0.80666    0.00526
   0.62652    0.00586
   1.96654    0.00392
   1.14515    0.00585
   1.17743    0.00502
   0.66921    0.00577
   0.48392    0.00750
   0.67994    0.00539
   1.03836    0.00591
   0.60786    0.00521
   0.91572    0.00418
   1.26035    0.00778
   1.68618    0.00534
   1.06834    0.00578
   2.72917    0.00440
   0.62288    0.00535
   0.94230    0.00679
   0.62709    0.00638
   0.60546    0.00621
   0.64239    0.00548
   0.69193    0.00481
   0.82704    0.00475
   1.25030    0.00617
   1.12033    0.00509
   0.81970    0.00559
   0.83940    0.00457
   0.86042    0.00531
   0.96461    0.00551
   0.53254    0.00569
   0.46621    0.00558
   1.03640    0.00536
   0.99534    0.00506
   0.86897    0.00526
   0.40846    0.00590
   1.03091    0.00392
   2.01126    0.00321
   0.88772    0.00310
   1.71400    0.00456
   1.43998    0.00476
   1.02275    0.00546
   1.87004    0.00441
   1.37387    0.00444
   0.75072    0.00619
   1.94987    0.00580
   1.11514    0.00560
   0.83857    0.00571
   1.27098    0.00302
   0.90880    0.00597
   1.22298    0.00482
   1.11835    0.00439
   1.69253    0.00583
   2.20447    0.00496
   0.83642    0.00570
   0.79097    0.00500
   0.61917    0.00529
   0.69120    0.00526
   0.92169    0.00488
   1.03974    0.00479
   1.29863    0.00595
   1.45371    0.00678
   1.20035    0.00580
   0.64246    0.00488
   0.85982    0.00502
   0.74799    0.00452
   0.93574    0.00436
   1.61670    0.00599
   1.08628    0.00390
   0.78534    0.00523
   0.77803    0.00493
   0.71478    0.00631
   0.58829    0.00504
   0.46963    0.00574
   1.12410    0.00537
   1.58181    0.00251
   1.36536    0.00643
   1.46879    0.00485
   2.31037    0.00513
   1.73470    0.00774
   1.21158    0.00624
   1.10328    0.00505
   0.60263    0.00578
   1.18242    0.00599
   1.32582    0.00499
   1.22629    0.00626
   0.84620    0.00655
   0.76765    0.00564
   1.19286    0.00349
   0.93963    0.00554
   0.86147    0.00505
   1.51571    0.00679
   1.22152    0.00700
   1.09880    0.00553
   0.85344    0.00436
   0.89287    0.00464
   1.12084    0.00614
   1.25929    0.00650
   1.50300    0.00612
   1.55980    0.00585
   1.53117    0.00665
   1.54935    0.00616
   0.39877    0.00662
   1.14790    0.00601
   1.04710    0.00389
   1.45769    0.00552
   1.38463    0.00523
   1.34374    0.00462
   0.96116    0.00502
   1.28134    0.00553
   0.91362    0.00590
   0.73763    0.00462
   0.99364    0.00416
   0.72519    0.00692
   0.60040    0.00437
   0.46861    0.00725
   0.67822    0.00688
   1.77824    0.00381
   0.70484    0.00446
   0.70126    0.00615
   1.52506    0.00532
   1.20320    0.00490
   2.54982    0.00558
   0.69924    0.00594
   1.31912    0.00693
   0.89643    0.00725
   1.32379    0.00612
   1.33979    0.00424
   1.19331    0.00736
   1.03540    0.00568
   1.63551    0.00589
   1.24621    0.00523
   1.31449    0.00539
   0.82128    0.00519
   1.04537    0.00496
   0.85383    0.00343
   1.11351    0.00431
   1.24264    0.00436
   1.46452    0.00670
   2.95837    0.00410
   2.25686    0.00360
   1.17671    0.00534
   1.12649    0.00482
   0.68948    0.00480
   0.94593    0.00560
   1.05515    0.00573
   2.27759    0.00438
   1.20438    0.00542
   1.40423    0.00536
   0.99640    0.00438
   1.08553    0.00570
   1.04717    0.00647
   1.32228    0.00545
   1.13696    0.00670
   1.20567    0.00739
   0.73751    0.00494
   0.76719    0.00546
   0.60082    0.00488
   1.09968    0.00449
   0.82786    0.00627
   0.55839    0.00709
   1.20983    0.00719
   0.96192    0.00526
   1.25516    0.00577
   1.14408    0.00608
   1.19827    0.00533
   0.92298    0.00448
   1.09503    0.00571
   1.02473    0.00511
   1.22910    0.00629
   1.13073    0.00556
   0.95949    0.00589
   0.75327    0.00469
   1.00920    0.00556
   1.33025    0.00780
   1.73195    0.00537
   1.35112    0.00498
   0.66035    0.00533
   1.11463    0.00598
   1.07817    0.00519
   1.00812    0.00527
   1.07766    0.00475
   1.17088    0.00558
   0.79428    0.00650
   1.56544    0.00500
   0.99785    0.00487
   1.35721    0.00298
   2.52223    0.00705
   0.87276    0.00624
   1.03135    0.00498
   1.09284    0.00523
   1.06431    0.00542
   1.18588    0.00702
   1.20565    0.00593
   0.68913    0.00656
   1.48169    0.00463
   0.80561    0.00510
   1.08519    0.00548
   0.93973    0.00578
   0.70363    0.00549
   0.69093    0.00549
   1.05116    0.00709
   0.86105    0.00492
   1.48584    0.00588
   1.42028    0.00758
   1.09317    0.00536
   1.12810    0.00508
   1.01663    0.00555
   1.30777    0.00568
   1.06840    0.00524
   1.07662    0.00502
   1.08714    0.00598
   1.07302    0.00600
   0.91712    0.00587
   1.01487    0.00551
   0.88266    0.00598
   0.85166    0.00585
   1.06830    0.00572
   1.09575    0.00508
   1.34013    0.00480
   0.73793    0.00448
   1.06306    0.00458
   0.71513    0.00497
   0.90626    0.00608
   0.62107    0.00462
   1.13742    0.00527
   0.72994    0.00555
   0.94245    0.00558
   1.14684    0.00623
   0.93272    0.00613
   1.07770    0.00449
   2.22711    0.00453
   0.80524    0.00645
   0.82038    0.00625
   1.06316    0.00575
   1.42454    0.00633
   1.17731    0.00630
   1.23737    0.00520
   1.40876    0.00540
   1.26833    0.00565
   1.19992    0.00684
   1.08418    0.00525
   0.74971    0.00487
   1.18382    0.00543
   1.22932    0.00512
   1.28637    0.00488
   1.18642    0.00546
   1.14687    0.00541
   1.39115    0.00584
   0.88232    0.00574
   1.36373    0.00552
   1.25185    0.00579
   1.49798    0.00542
   1.38782    0.00600
   1.00726    0.00505
   1.19801    0.00575
   0.73050    0.00565
   0.86707    0.00560
   1.12176    0.00583
   1.23881    0.00595
   0.78811    0.00584
   1.15280    0.00519
   1.11413    0.00338
   1.00986    0.00582
   1.16847    0.00657
   0.76393    0.00592
   1.03244    0.00590
   0.84433    0.00642
   1.25003    0.00409
   1.42952    0.00540
   1.33022    0.00467
   1.19070    0.00648
   0.87973    0.00557
   0.87005    0.00525
   0.86250    0.00611
   1.24012    0.00667
   1.12346    0.00631
   1.14248    0.00626
   0.90958    0.00651
   1.18310    0.00502
   1.05585    0.00568
   1.41121    0.00506
   0.87361    0.00474
   0.82188    0.00534
   1.20159    0.00491
   1.13149    0.00528
   0.97791    0.00532
   1.18134    0.00724
   1.15538    0.00722
   1.32839    0.00726
   1.30937    0.00567
   0.98316    0.00563
   0.95773    0.00568
   1.34646    0.00572
   0.81347    0.00571
   1.01842    0.00521
   0.83193    0.00526
   1.01784    0.00707
   1.00631    0.00708
   0.93011    0.00716
   1.08061    0.00714
   0.82488    0.00573
   1.12765    0.00577
   1.16417    0.00585
   0.84402    0.00548
   1.40941    0.00697
   0.93844    0.00733
   1.09784    0.00654
   0.93627    0.00733
   0.96745    0.00714
   0.71167    0.00581
   0.94735    0.00582
   0.71846    0.00639
   1.13622    0.00563
   1.39558    0.00420
   1.33527    0.00408
   2.30097    0.00444
   1.20067    0.00723
   1.64259    0.00682
   0.91300    0.00741
   0.55603    0.00614
   1.00585    0.00607
   0.95508    0.00626
   0.87536    0.00647
   1.12681    0.00496
   1.31813    0.00598
   0.99736    0.00528
   0.96436    0.00654
   1.68520    0.00602
   1.03924    0.00543
   1.19991    0.00428
   0.58865    0.00406
   1.71851    0.00423
   1.20352    0.00494
   1.66663    0.00574
   1.34391    0.00618
   0.95666    0.00420
   1.49870    0.00502
   1.53705    0.00504
   1.53873    0.00475
   1.25597    0.00637
   0.43522    0.00632
   1.11072    0.00636
   0.68418    0.00477
   1.11569    0.00450
   1.37126    0.00475
   1.07184    0.00483
   1.53864    0.00497
   1.34737    0.00622
   1.74507    0.00662
   0.91096    0.00579
   1.01196    0.00342
   0.90237    0.00523
   0.97243    0.00542
   1.00360    0.00494
   0.93389    0.00542
   1.14952    0.00504
   1.17577    0.00605
   1.21183    0.00573
   1.77686    0.00413
   1.03613    0.00694
   1.37567    0.00523
   1.33115    0.00440
   0.90624    0.00559
   0.71908    0.00435
   1.17441    0.00493
   1.34763    0.00474
   1.21429    0.00572
   1.24434    0.00593
   1.65627    0.00687
   0.92335    0.00559
   1.53446    0.00459
   1.41730    0.00471
   1.23513    0.00535
   0.72926    0.00479
   1.09312    0.00491
   1.22906    0.00530
   1.56694    0.00507
   1.28684    0.00598
   0.91880    0.00366
   1.13016    0.00585
   1.23318    0.00523
   1.30087    0.00520
   0.64953    0.00463
   1.28793    0.00505
   0.73282    0.00493
   1.24154    0.00345
   1.16025    0.00652
   1.41318    0.00565
   1.25830    0.00481
   0.76256    0.00527
   0.72626    0.00516
   1.08000    0.00462
   0.81292    0.00530
   1.10010    0.00433
   1.03231    0.00484
   1.48580    0.00639
   1.48588    0.00554
   0.93724    0.00583
   0.72246    0.00431
   0.86681    0.00449
   0.93023    0.00503
   0.80870    0.00527
   1.13841    0.00548
   1.02357    0.00362
   0.87541    0.00484
   0.92879    0.00471
   1.14551    0.00678
   0.95257    0.00482
   0.87176    0.00414
   1.19551    0.00400
   1.19078    0.00607
   1.07965    0.00433
   1.07559    0.00503
   0.82479    0.00477
   1.36197    0.00634
   1.33945    0.00683
   0.73148    0.00742
   0.97016    0.00591
   0.78844    0.00722
   0.99203    0.00666
   1.08971    0.00703
   1.14121    0.00655
   2.41810    0.00752
   1.16906    0.00506
   0.86007    0.00405
   0.92987    0.00493
   0.86144    0.00446
   0.96896    0.00501
   0.80336    0.00642
   0.88389    0.00599
   1.43095    0.00482
   1.65998    0.00661
   2.36353    0.00490
   1.03267    0.00459
   0.54853    0.00502
   1.29601    0.00509
   0.92745    0.00486
   1.50544    0.00587
   1.51165    0.00421
   1.29587    0.00491
   0.64341    0.00374
   0.74537    0.00468
   0.83145    0.00380
   0.50474    0.00450
   1.20085    0.00516
   1.40753    0.00561
   1.51223    0.00742
   1.52554    0.00535
   1.00900    0.00927
   0.75222    0.00502
   0.85490    0.00520
   1.02465    0.00355
   1.12446    0.00536
   1.30039    0.00619
   1.32365    0.00677
   1.22540    0.00693
   1.03008    0.00712
   1.27079    0.00695
   0.89211    0.00683
   1.21176    0.00673
   0.79934    0.00473
   0.85480    0.00529
   1.42429    0.00735
   1.08680    0.00568
   1.91817    0.00479
   1.51885    0.00487
   1.15486    0.00497
   1.48139    0.00635
   1.05953    0.00550
   1.06458    0.00693
   2.72515    0.00298
   1.85540    0.00607
   1.52996    0.00594
   0.70894    0.00493
   1.54940    0.00338
   2.10827    0.00379
   1.50693    0.00452
   2.32335    0.00564
   1.64810    0.00605
   1.04294    0.00492
   0.91344    0.00440
   0.94853    0.00415
   0.75036    0.00476
   0.56386    0.00540
   0.85967    0.00505
   1.22079    0.00400
   1.98435    0.00686
   1.54506    0.00556
   1.08581    0.00487
   1.56339    0.00653
   0.95090    0.00448
   1.12157    0.00480
   0.87503    0.00703
   0.96279    0.00539
   0.51090    0.00523
   1.03988    0.00459
   1.38054    0.00478
   1.33131    0.00584
   1.20546    0.00676
   1.45670    0.00657
   2.46022    0.00577
   0.92273    0.00632
   0.68272    0.00593
   0.92676    0.00628
   0.99945    0.00577
   1.55336    0.00404
   1.40148    0.00431
   1.00466    0.00688
   1.02419    0.00612
   0.86070    0.00447
   0.84381    0.00684
   1.41750    0.00515
   1.33518    0.00520
   2.07180    0.00537
   1.27679    0.00530
   0.87649    0.00639
   1.09442    0.00616
   0.89530    0.00477
   0.80732    0.00584
   0.79587    0.00523
   1.05664    0.00420
   0.79442    0.00579
   1.12599    0.00417
   1.15097    0.00458
   0.96107    0.00444
   1.06836    0.00513
   1.06333    0.00633
   1.10317    0.00479
   0.84363    0.00566
   1.06157    0.00544
   1.48200    0.00643
   0.85658    0.00574
   1.14994    0.00526
   1.03499    0.00516
   1.34838    0.00559
   1.16228    0.00516
   0.95337    0.00427
   0.84811    0.00506
   1.38615    0.00503
   1.05164    0.00521
   1.00600    0.00575
   1.24951    0.00505
   1.15505    0.00689
   1.02247    0.00592
   1.54856    0.00791
   1.34502    0.00755
   1.05829    0.00695
   0.96556    0.00542
   1.07152    0.00566
   1.44861    0.00544
   0.95511    0.00581
   1.60058    0.00639
   2.63678    0.00408
   1.06293    0.00455
   0.93592    0.00545
   1.02637    0.00597
   0.92128    0.00531
   2.77551    0.00379
   1.95833    0.00700
   0.99497    0.00451
   1.66156    0.00304
   1.01114    0.00614
   0.70361    0.00553
   0.71479    0.00461
   1.03681    0.00505
   1.03359    0.00405
   0.86866    0.00547
   1.12776    0.00427
   0.90325    0.00439
   1.20264    0.00375
   2.37366    0.00515
   0.93570    0.00606
   1.35583    0.01005
   0.86917    0.00551
   0.92229    0.00557
   0.74424    0.00609
   0.77001    0.00563
   1.04021    0.00727
   1.05132    0.00472
   1.23917    0.00553
   3.27001    0.00307
   1.71135    0.00468
   1.10423    0.00528
   1.35374    0.00503
   0.71948    0.00500
   0.94123    0.00473
   1.14219    0.00509
   0.84550    0.00679
   1.00083    0.00677
   1.01673    0.00748
   1.18597    0.00491
   0.74073    0.00719
   1.66100    0.00528
   0.90594    0.00544
   0.91257    0.00469
   1.77834    0.00504
   1.06865    0.00492
   1.33761    0.00785
   1.33050    0.00606
   1.42980    0.00330
   1.63998    0.00510
   0.78215    0.00575
   0.70750    0.00401
   0.81104    0.00716
   1.43235    0.00577
   1.08711    0.00538
   1.83461    0.00516
   1.25303    0.00174
   0.96597    0.00561
   0.55927    0.00617
   0.85213    0.00696
   1.40556    0.00570
   1.16973    0.00579
   0.73483    0.00546
   1.25142    0.00457
   1.04874    0.00466
   1.09711    0.00665
   1.22520    0.00459
   0.99649    0.00549
   2.97688    0.00552
   0.96170    0.00490
   1.25679    0.00482
   0.66640    0.00519
   0.94115    0.00360
   0.64108    0.00389
   1.07562    0.00624
   1.28433    0.00556
   1.46910    0.00670
   0.93038    0.00489
   2.05165    0.00579
   0.53207    0.00505
   0.85171    0.00561
   0.97246    0.00405
   0.84672    0.00641
   1.28032    0.00503
   0.82695    0.00419
   1.08581    0.00417
   0.56536    0.00461
   1.18069    0.00507
   1.12373    0.00552
   1.20927    0.00566
   0.85944    0.00563
   1.07994    0.00628
   1.70389    0.00622
   0.83147    0.00665
   0.91616    0.00667
   1.26112    0.00680
   1.35246    0.00510
   1.09460    0.00459
   0.97053    0.00481
   1.19035    0.00475
   1.01276    0.00520
   1.10018    0.00710
   1.12007    0.00570
   0.94248    0.00412
   0.77397    0.00463
   1.38758    0.00502
   1.20808    0.00575
   1.48803    0.00505
   0.83704    0.00586
   0.83527    0.00478
   1.78849    0.00575
   0.84462    0.00604
   0.90165    0.00478
   1.50383    0.00369
   1.28969    0.00613
   1.05199    0.00597
   0.81152    0.00702
   0.67414    0.00568
   0.99708    0.00602
   0.73423    0.00652
   1.38262    0.00571
   0.99355    0.00694
   0.53920    0.00493
   0.84678    0.00611
   1.09318    0.00689
   0.72653    0.00562
   0.83592    0.00594
   0.86785    0.00468
   0.76595    0.00381
   0.85678    0.00577
   0.98207    0.00512
   0.76123    0.00635
   1.16550    0.00587
   0.85169    0.00562
   1.42027    0.00466
   1.32472    0.00516
   0.85478    0.00424
   0.93979    0.00567
   0.95631    0.00491
   1.39371    0.00498
   0.98227    0.00528
   1.77528    0.00536
   0.97920    0.00600
   1.01065    0.00514
   0.77466    0.00475
   1.40554    0.00502
   0.85362    0.00526
   0.74082    0.00389
   0.76399    0.00615
   1.36977    0.00392
   1.29501    0.00573
   0.95933    0.00526
   0.98933    0.00526
   0.75389    0.00711
   1.04240    0.00684
   1.11979    0.00392
   0.86439    0.00487
   0.82687    0.00516
   0.86832    0.00580
   1.06133    0.00631
   0.90894    0.00495
   1.10714    0.00374
   1.04499    0.00492
   1.00518    0.00511
   1.04171    0.00460
   1.14206    0.00573
   0.96371    0.00479
   1.35436    0.00546
   0.74689    0.00616
   0.98470    0.00596
   0.51841    0.00621
   0.80316    0.00537
   0.70251    0.00519
   1.08054    0.00416
   1.73275    0.00492
   1.13410    0.00639
   1.69328    0.00769
   2.73661    0.00389
   0.98421    0.00690
   1.89688    0.00422
   0.97818    0.00595
   0.80047    0.00597
   1.36986    0.00575
   0.70316    0.00527
   1.50505    0.00541
   1.39777    0.00383
   1.84717    0.00500
   1.02331    0.00511
   1.16617    0.00479
   1.70537    0.00385
   1.15447    0.00439
   0.79963    0.00615
   1.06024    0.00491
   0.84550    0.00431
   0.88850    0.00574
   0.79559    0.00533
   1.19936    0.00565
   0.82986    0.00560
   1.40393    0.00726
   0.61903    0.00489
   1.06558    0.00549
   0.73749    0.00505
   0.76419    0.00562
   0.93524    0.00467
   0.81720    0.00558
   1.21429    0.00249
   0.91942    0.00496
   0.74439    0.00587
   0.81397    0.00422
   0.65778    0.00596
   0.87365    0.00562
   0.75706    0.00498
   0.55595    0.00403
   0.66562    0.00493
   0.78395    0.00468
   0.77869    0.00505
   1.60523    0.00399
   3.53669    0.00471
   5.90158    0.00476
   5.75761    0.00458
   1.74756    0.00392
   1.66934    0.00479
   1.20583    0.00588
   0.95961    0.00421
   1.39829    0.00511
   1.44968    0.00365
   3.37744    0.00557
   1.55997    0.00372
   4.03294    0.00465
   1.79747    0.00470
   3.02659    0.00525
   1.60388    0.00443
   0.88808    0.00398
   1.00594    0.00545
   1.13669    0.00689
   0.88776    0.00607
   0.74921    0.00629
   0.53939    0.00417
   1.21210    0.00494
   0.83958    0.00528
   1.07878    0.00353
   0.85183    0.00651
   0.67453    0.00585
   1.41571    0.00475
   0.79218    0.00545
   0.80680    0.00575
   0.57705    0.00706
   0.84570    0.00515
   0.73495    0.00527
   1.14843    0.00488
   0.64097    0.00524
   0.49954    0.00542
   1.28098    0.00472
   0.64538    0.00574
   0.74198    0.00682
   0.48932    0.00608
   0.84905    0.00532
   0.66296    0.00503
   0.84826    0.00574
   0.56518    0.00537
   3.04064    0.00274
   0.87579    0.00607
   1.10832    0.00528
   1.60903    0.00305
   1.65724    0.00370
   0.62353    0.00583
   1.04881    0.00445
   2.50323    0.00544
   0.91372    0.00477
   1.53633    0.00573
   0.92755    0.00599
   1.26617    0.00561
   0.62448    0.00570
   0.49411    0.00603
   1.60825    0.00641
   0.91546    0.00270
   1.84538    0.00349
   1.42632    0.00741
   1.23024    0.00673
   1.35957    0.00511
   0.94251    0.00721
   1.54674    0.00564
   0.86784    0.00779
   0.46458    0.00535
   1.06591    0.00498
   0.61525    0.00535
   0.78072    0.00763
   0.71299    0.00629
   0.89850    0.00604
   0.69682    0.00389
   0.76185    0.00578
   0.82166    0.00731
   0.96296    0.00622
   0.75243    0.00584
   0.62619    0.00665
   0.60634    0.00676
   0.79560    0.00599
   0.94295    0.00575
   0.72347    0.00476
   1.11277    0.00438
   1.39877    0.00577
   0.77043    0.00749
   0.80884    0.00764
   0.98147    0.00561
   0.75261    0.00497
   1.01533    0.00513
   1.51141    0.00455
   1.17956    0.00486
   1.19185    0.00440
   0.55982    0.00490
   1.38691    0.00452
   0.76461    0.00549
   1.52292    0.00402
   0.56490    0.00411
   0.75946    0.00566
   0.86813    0.00537
   0.66978    0.00609
   1.15912    0.00428
   1.71765    0.00358
   0.71412    0.00544
   1.05576    0.00666
   0.86730    0.00482
   0.73498    0.00515
   0.73048    0.00610
   0.74021    0.00641
   1.07664    0.00791
   1.27749    0.00523
   1.68099    0.00587
   0.84398    0.00560
   0.77815    0.00549
   1.03978    0.00616
   0.92892    0.00624
   0.69023    0.00662
   0.55746    0.00774
   1.22192    0.00607
   0.58660    0.00571
   0.53731    0.00571
   0.69217    0.00570
   0.73561    0.00506
   0.69809    0.00496
   1.80201    0.00618
   2.47892    0.00354
   3.80530    0.00328
   1.27538    0.00581
   1.30817    0.00784
   0.65589    0.00611
   1.01057    0.00470
   0.62102    0.00552
   1.57511    0.00415
   1.59402    0.00406
   1.10398    0.00582
   0.90025    0.00543
   0.89555    0.00546
   0.76182    0.00586
   0.46186    0.00479
   1.08416    0.00654
   0.75049    0.00665
   0.81198    0.00680
   0.38064    0.00545
   0.80923    0.00378
   0.81398    0.00533
   0.58689    0.00577
   0.78738    0.00631
   0.96073    0.00705
   1.00215    0.00613
   1.14841    0.00508
   1.01662    0.00534
   0.80818    0.00547
   1.00718    0.00672
   1.37986    0.00653
   1.15329    0.00585
   0.75409    0.00516
   0.87875    0.00512
   0.56950    0.00430
   0.74423    0.00614
   0.69127    0.00624
   0.82234    0.00525
   0.77637    0.00569
   0.78613    0.00543
   0.54843    0.00701
   0.68861    0.00533
   0.74707    0.00464
   0.87831    0.00556
   0.75683    0.00542
   0.81532    0.00621
   0.96313    0.00438
   0.85325    0.00472
   1.50622    0.00543
   0.65736    0.00771
   0.60720    0.00389
   0.92642    0.00547
   1.01745    0.00525
   0.58444    0.00640
   1.13389    0.00537
   1.04434    0.00612
   2.65726    0.00639
   1.18038    0.00516
   1.09144    0.00408
   1.30132    0.00500
   0.82733    0.00523
   0.59568    0.00510
   0.52113    0.00593
   1.13221    0.00533
   0.64522    0.00553
   0.60888    0.00537
   0.73553    0.00578
   1.35830    0.00504
   1.48868    0.00569
   1.11766    0.00448
   1.24662    0.00662
   0.76396    0.00466
   1.00391    0.00523
   1.43645    0.00458
   0.81541    0.00622
   1.26411    0.00398
   0.66785    0.00594
   1.47886    0.00549
   1.98891    0.00452
   1.08618    0.00584
   1.58611    0.00473
   1.93281    0.00596
   1.74680    0.00504
   1.31583    0.00635
   1.12048    0.00600
   0.60838    0.00432
   0.80427    0.00498
   1.24186    0.00681
   0.92284    0.00692
   0.91433    0.00567
   1.39820    0.00544
   1.02970    0.00491
   1.26975    0.00605
   1.26054    0.00637
   1.49459    0.00401
   1.05852    0.00594
   0.83338    0.00481
   0.69843    0.00502
   0.75636    0.00399
   0.70340    0.00458
   1.25989    0.00634
   0.98241    0.00511
   1.12248    0.00457
   2.25802    0.00733
   1.59928    0.00518
   0.98486    0.00543
   0.69613    0.00570
   0.84453    0.00508
   0.80678    0.00619
   1.15507    0.00467
   1.24189    0.00425
   1.50938    0.00501
   2.15037    0.00594
   1.30842    0.00446
   1.12924    0.00472
   1.24910    0.00452
   1.29778    0.00386
   1.05176    0.00517
   0.85099    0.00449
   0.85223    0.00493
   0.76166    0.00508
   1.05553    0.00597
   0.81155    0.00455
   0.80447    0.00416
   1.38204    0.00349
   0.87844    0.00452
   1.11993    0.00390
   0.48839    0.00344
   0.90606    0.00430
   0.65330    0.00620
   1.36588    0.00621
   0.57344    0.00358
   0.81691    0.00579
   0.72649    0.00585
   0.77663    0.00562
   1.00409    0.00601
   1.02754    0.00454
   0.70197    0.00522
   0.97236    0.00575
   1.45914    0.00578
   1.79325    0.00669
   1.19971    0.00403
   0.84725    0.00499
   0.80156    0.00532
   1.17249    0.00418
   1.00536    0.00505
   0.91547    0.00500
   1.28472    0.00397
   0.99072    0.00511
   1.64049    0.00589
   0.93157    0.00581
   0.95693    0.00399
   0.67187    0.00558
   1.08649    0.00560
   1.26248    0.00469
   1.26083    0.00517
   1.20929    0.00457
   2.37461    0.00416
   1.81944    0.00480
   1.10747    0.00597
   1.33549    0.00497
   1.23373    0.00464
   1.80134    0.00459
   0.85935    0.00417
   1.13930    0.00475
   0.82911    0.00487
   1.31149    0.00489
   0.92009    0.00601
   0.84447    0.00531
   1.06220    0.00360
   1.08160    0.00547
   1.38252    0.00485
   1.38191    0.00532
   0.85446    0.00532
   1.33351    0.00577
   1.09350    0.00538
   0.89011    0.00562
   1.04300    0.00524
   1.17012    0.00517
   1.21331    0.00548
   1.05567    0.00573
   1.65029    0.00337
   1.37568    0.00548
   1.78163    0.00526
   2.48209    0.00583
   1.58908    0.00716
   1.12041    0.00824
   1.37457    0.00592
   1.22644    0.00524
   1.94456    0.00586
   1.17478    0.00551
   1.64042    0.00435
   1.45934    0.00519
   1.13979    0.00496
   1.32564    0.00539
   1.55257    0.00573
   1.69124    0.00507
   1.17292    0.00551
   1.50455    0.00517
   1.91083    0.00683
   1.67432    0.00493
   1.38717    0.00502
   1.45838    0.00469
   1.45436    0.00619
   1.47834    0.00543
   2.13020    0.00414
   1.34161    0.00329
   1.36939    0.00482
   0.65461    0.00594
   1.74815    0.00320
   2.21719    0.00564
   0.91101    0.00477
   0.86549    0.00511
   1.23643    0.00413
   1.42707    0.00425
   1.10861    0.00649
   1.17246    0.00628
   1.32602    0.00362
   1.27844    0.00446
   1.22711    0.00277
   0.68923    0.00481
   1.25914    0.00532
   0.92792    0.00490
   1.97151    0.00559
   1.43299    0.00726
   1.16515    0.00465
   1.34995    0.00557
   1.23592    0.00575
   2.15856    0.00479
   1.54179    0.00585
   1.52287    0.00650
   1.32153    0.00577
   1.12842    0.00597
   1.34447    0.00503
   1.43660    0.00472
   2.62280    0.00545
   3.18102    0.00292
   1.96711    0.00615
   1.48687    0.00546
   1.60731    0.00527
   1.67689    0.00558
   1.46604    0.00538
   1.72357    0.00547
   1.85889    0.00539
   2.32085    0.00638
   2.13406    0.00451
   2.00884    0.00561
   1.78725    0.00442
   1.34069    0.00813
   1.01861    0.00470
   1.47779    0.00665
   1.41841    0.00569
   1.62947    0.00588
   2.28315    0.00534
   1.69669    0.00772
   1.66161    0.00534
   1.29308    0.00503
   1.22321    0.00379
   1.44449    0.00523
   1.13756    0.00586
   1.17909    0.00591
   1.61880    0.00482
   1.45963    0.00383
   1.02572    0.00433
   1.16688    0.00427
   1.64125    0.00552
   1.38715    0.00573
   2.49918    0.00546
   1.45697    0.00503
   1.13364    0.00547
   1.43639    0.00481
   1.50399    0.00422
   1.31324    0.00517
   0.95055    0.00574
   1.25956    0.00432
   1.14428    0.00531
   2.08430    0.00660
   2.58127    0.00371
   1.67560    0.00655
   1.74542    0.00661
   1.53120    0.00579
   1.38358    0.00559
   1.63640    0.00490
   1.18755    0.00412
   1.34773    0.00389
   2.20782    0.00340
   1.45705    0.00675
   1.85941    0.00567
   1.43878    0.00492
   1.15605    0.00471
   1.68975    0.00520
   1.62539    0.00471
   1.15315    0.00556
   1.27751    0.00511
   1.39572    0.00610
   1.25999    0.00302
   1.21543    0.00549
   1.41987    0.00705
   0.99803    0.00524
   1.07689    0.00556
   0.91559    0.00507
   0.95336    0.00397
   0.92504    0.00547
   1.20977    0.00499
   1.05057    0.00518
   2.04239    0.00487
   1.23611    0.00541
   1.22155    0.00496
   1.15153    0.00540
   1.73186    0.00585
   1.31325    0.00474
   1.33322    0.00517
   1.25863    0.00571
   0.81015    0.00523
   1.27128    0.00538
   1.09857    0.00481
   1.54180    0.00573
   1.22513    0.00420
   1.58413    0.00415
   1.98852    0.00515
   1.49294    0.00491
   2.08655    0.00488
   1.70102    0.00486
   1.22890    0.00479
   1.08683    0.00549
   1.26776    0.00721
   1.19895    0.00316
   0.91801    0.00563
   1.18689    0.00582
   1.40034    0.00413
   0.96737    0.00516
   1.91621    0.00518
   1.15702    0.00494
   0.84211    0.00447
   0.98225    0.00502
   1.16112    0.00436
   1.14391    0.00454
   0.75354    0.00461
   0.88420    0.00539
   0.65637    0.00500
   1.08294    0.00661
   0.64523    0.00548
   0.93525    0.00468
   0.92249    0.00586
   0.65637    0.00443
   1.33711    0.00354
   0.99009    0.00524
   0.71595    0.00424
   0.86021    0.00515
   0.71403    0.00585
   0.82741    0.00490
   0.82753    0.00326
   0.55384    0.00507
   0.79919    0.00606
   0.53906    0.00637
   1.22349    0.00487
   0.89654    0.00610
   1.62595    0.00481
   1.10632    0.00695
   0.81498    0.00512
   1.26167    0.00583
   1.50764    0.00496
   1.51927    0.00556
   1.03829    0.00413
   0.96891    0.00628
   0.96840    0.00649
   0.70080    0.00462
   1.99739    0.00567
   1.50488    0.00506
   1.53833    0.00484
   1.55134    0.00541
   0.98290    0.00467
   0.89870    0.00389
   1.23777    0.00621
   2.12016    0.00358
   1.44932    0.00596
   3.94420    0.00438
   2.29969    0.00510
   1.66543    0.00530
   1.32594    0.00553
   0.95321    0.00529
   1.02808    0.00446
   1.14976    0.00550
   4.13098    0.00443
   2.36394    0.00422
   1.40191    0.00450
   1.91155    0.00477
   1.48689    0.00603
   0.76761    0.00424
   0.57796    0.00607
   1.06625    0.00392
   0.46429    0.00628
   0.65603    0.00595
   0.47342    0.00495
   1.05970    0.00485
   0.52932    0.00446
   0.48199    0.00371
   0.86154    0.00508
   0.48116    0.00411
   1.20816    0.00515
   1.24214    0.00437
   0.69706    0.00513
   1.04675    0.00526
   1.13481    0.00657
   1.13624    0.00434
   1.12741    0.00388
   0.78327    0.00819
   0.93410    0.00618
   1.38192    0.00556
   0.78148    0.00818
   1.24952    0.00545
   1.21717    0.00517
   1.10864    0.00534
   1.20432    0.00525
   2.14162    0.00749
   1.54934    0.00598
   1.31270    0.00695
   2.05849    0.00507
   1.32241    0.00485
   1.76644    0.00503
   0.63049    0.00503
   0.89651    0.00521
   1.50316    0.00615
   1.33139    0.00549
   0.94756    0.00621
   1.08552    0.00478
   1.22175    0.00546
   0.84553    0.00479
   1.05722    0.00517
   1.16910    0.00513
   0.69538    0.00511
   1.45345    0.00668
   1.63401    0.00534
   1.28956    0.00554
   1.14862    0.00605
   0.97047    0.00469
   0.79458    0.00480
   1.13157    0.00515
   0.92589    0.00493
   1.20511    0.00715
   1.57857    0.00546
   1.10178    0.00557
   1.86337    0.00459
   1.01169    0.00494
   1.06274    0.00625
   0.97475    0.00676
   1.37765    0.00610
   2.85844    0.00566
   2.42105    0.00205
   2.27088    0.00612
   1.08962    0.00624
   0.89084    0.00529
   0.82627    0.00509
   1.12996    0.00485
   2.47103    0.00481
   1.10549    0.00675
   0.72659    0.00624
   1.13076    0.00582
   0.55070    0.00508
   0.83897    0.00521
   1.37171    0.00653
   1.31068    0.00507
   1.00876    0.00615
   2.21428    0.00714
   1.47085    0.00559
   0.67317    0.00534
   0.78102    0.00538
   0.85106    0.00531
   0.51551    0.00527
   0.71125    0.00532
   1.57501    0.00558
   1.37923    0.00552
   1.22885    0.00609
   1.02088    0.00647
   1.29069    0.00544
   1.11193    0.00553
   0.71670    0.00494
   0.66948    0.00538
   0.85089    0.00512
   1.93466    0.00481
   3.06276    0.00436
   0.86272    0.00572
   1.03739    0.00615
   0.42984    0.00617
   1.22299    0.00619
   1.19124    0.00755
   1.45942    0.00541
   1.29903    0.00576
   1.01205    0.00639
   1.29425    0.00577
   2.54106    0.00554
   0.91124    0.00482
   1.22800    0.00606
   0.65763    0.00600
   0.94004    0.00521
   0.70999    0.00593
   0.79251    0.00497
   0.61427    0.00497
   1.62782    0.00616
   3.85697    0.00328
   3.71631    0.00461
   2.96869    0.00555
   0.96092    0.00620
   0.75112    0.00626
   0.71661    0.00602
   1.84335    0.00523
   3.18149    0.00582
   1.20517    0.00684
   0.54050    0.00669
   0.75246    0.00557
   0.84981    0.00683
   0.56002    0.00536
   0.77923    0.00548
   0.70972    0.00528
   0.68842    0.00534
   0.87189    0.00631
   1.61994    0.00439
   0.62203    0.00670
   0.35381    0.00667
   0.84765    0.00615
   0.84168    0.00533
   0.72155    0.00548
   0.83926    0.00518
   0.83217    0.00526
   0.79915    0.00523
   4.02355    0.00462
   0.94504    0.00586
   0.68624    0.00433
   0.53725    0.00486
   1.19472    0.00579
   0.68011    0.00612
   1.28389    0.00513
   1.09649    0.00582
   1.27042    0.00459
   1.43088    0.00454
   0.72344    0.00554
   0.88124    0.00601
   0.39326    0.00623
   0.76278    0.00479
   0.65144    0.00563
   1.28762    0.00348
   1.03787    0.00665
   0.81591    0.00583
   1.01901    0.00594
   0.52452    0.00564
   0.91331    0.00509
   0.95588    0.00627
   0.69502    0.00604
   0.65460    0.00621
   0.71195    0.00640
   0.91061    0.00491
   0.70333    0.00524
   0.72838    0.00489
   0.95996    0.00707
   0.51115    0.00557
   0.67224    0.00457
   0.69946    0.00551
   0.84341    0.00574
   0.88953    0.00593
   0.78940    0.00539
   0.94359    0.00500
   0.97344    0.00638
   0.64802    0.00537
   0.76436    0.00438
   1.23771    0.00530
   0.98324    0.00583
   1.02219    0.00630
   0.88552    0.00633
   1.77629    0.00556
   1.29877    0.00409
   1.25979    0.00439
   1.03802    0.00573
   1.02548    0.00358
   0.62854    0.00532
   0.90487    0.00641
   1.01628    0.00704
   1.13729    0.00746
   1.61609    0.00456
   1.26664    0.00658
   0.86833    0.00552
   0.68339    0.00588
   0.78712    0.00583
   0.87072    0.00632
   0.68299    0.00625
   0.79439    0.00516
   1.18896    0.00627
   1.28949    0.00683
   1.35797    0.00604
   0.76635    0.00434
   0.72341    0.00632
   0.89479    0.00539
   0.98347    0.00646
   0.90415    0.00598
   1.18274    0.00595
   0.89609    0.00551
   1.27101    0.00546
   0.53601    0.00597
   0.70480    0.00540
   0.98628    0.00461
   1.72813    0.00405
   1.08104    0.00580
   1.05772    0.00507
   0.90063    0.00518
   1.09648    0.00694
   1.06363    0.00534
   0.68828    0.00561
   0.87139    0.00752
   1.48852    0.00570
   1.15557    0.00620
   1.30179    0.00528
   1.09317    0.00626
   1.30578    0.00348
   1.31920    0.00420
   0.93395    0.00584
   0.59329    0.00713
   0.83655    0.00585
   1.83209    0.00505
   1.38664    0.00501
   1.06858    0.00471
   1.07860    0.00292
   1.65541    0.00598
   1.15590    0.00569
   1.07233    0.00531
   0.84353    0.00622
   1.37967    0.00547
   0.64815    0.00641
   2.39250    0.00693
   3.34031    0.00333
   2.62803    0.00538
   0.69313    0.00551
   0.77299    0.00495
   1.11202    0.00671
   1.13475    0.00484
   1.21151    0.00624
   1.36474    0.00586
   1.72940    0.00686
   1.29938    0.00551
   0.89731    0.00614
   0.54946    0.00431
   1.70182    0.00325
   0.70075    0.00669
   1.29780    0.00731
   1.92415    0.00518
   1.42473    0.00571
   0.90340    0.00646
   1.30183    0.00524
   1.06189    0.00677
   1.10468    0.00671
   1.25848    0.00541
   1.71484    0.00498
   0.86056    0.00791
   0.88564    0.00727
   0.90484    0.00658
   1.24369    0.00526
   0.80676    0.00498
   1.10021    0.00494
   1.06687    0.00659
   0.77795    0.00538
   0.73407    0.00523
   0.87703    0.00519
   1.02947    0.00540
   1.68793    0.00683
   0.94879    0.00483
   2.73909    0.00487
   0.87920    0.00508
   1.13484    0.00761
   0.95038    0.00461
   1.03506    0.00626
   1.52865    0.00509
   2.38571    0.00792
   0.91586    0.00487
   1.04515    0.00620
   0.83531    0.00429
   1.23508    0.00438
   1.01339    0.00660
   1.26216    0.00511
   2.06102    0.00661
   0.79042    0.00562
   1.37256    0.00484
   1.30211    0.00447
   1.02302    0.00452
   0.98805    0.00533
   1.84505    0.00463
   1.39116    0.00621
   0.49090    0.00460
   0.93340    0.00542
   0.87765    0.00438
   1.42770    0.00499
   1.25813    0.00371
   2.46253    0.00571
   1.07827    0.00475
   1.74508    0.00528
   2.03799    0.00511
   0.76421    0.00637
   1.13329    0.00466
   1.21205    0.00517
   1.06890    0.00623
   1.39562    0.00656
   0.82229    0.00582
   0.77923    0.00327
   0.78348    0.00564
   0.48193    0.00695
   0.77406    0.00479
   0.77200    0.00605
   1.06316    0.00657
   1.52129    0.00513
   2.76892    0.00446
   0.78418    0.00651
   1.06459    0.00629
   1.45213    0.00582
   0.60036    0.00509
   1.04966    0.00529
   0.60348    0.00498
   1.26130    0.00471
   1.46057    0.00341
   0.68546    0.00669
   1.05407    0.00394
   1.11422    0.00664
   1.39438    0.00533
   0.77935    0.00455
   1.03278    0.00542
   0.94133    0.00422
   0.66679    0.00447
   1.99875    0.00603
   2.99068    0.00445
   1.82030    0.00530
   1.16990    0.00455
   0.92877    0.00540
   0.90126    0.00531
   0.87150    0.00502
   0.75565    0.00439
   0.78117    0.00671
   0.74005    0.00779
   1.25617    0.00572
   0.68163    0.00488
   1.20933    0.00564
   0.90044    0.00641
   1.60917    0.00637
   0.64063    0.00634
   0.48167    0.00571
   0.76377    0.00602
   0.75082    0.00561
   0.57009    0.00680
   0.77193    0.00574
   0.81707    0.00466
   1.17023    0.00417
   0.61010    0.00662
   0.41448    0.00632
   0.54958    0.00625
   0.64920    0.00566
   0.77058    0.00675
   0.45155    0.00560
   0.86041    0.00528
   0.67083    0.00580
   1.25318    0.00397
   1.03519    0.00711
   0.81978    0.00506
   0.77479    0.00631
   0.64352    0.00533
   0.57651    0.00499
   0.61188    0.00528
   0.68008    0.00476
   0.95232    0.00483
   0.91991    0.00466
   1.04518    0.00491
   1.63783    0.00367
   0.56533    0.00479
   1.13465    0.00469
   0.59188    0.00587
   0.77363    0.00320
   0.97361    0.00478
   1.93961    0.00403
   1.13487    0.00661
   1.32272    0.00766
   0.81897    0.00793
   0.57399    0.00541
   0.82137    0.00676
   1.01161    0.00606
   1.59631    0.00592
   2.01250    0.00501
   1.38029    0.00545
   0.91926    0.00684
   0.80542    0.00631
   0.54365    0.00568
   0.53293    0.00611
   0.34790    0.00637
   0.69968    0.00605
   0.82745    0.00635
   0.81004    0.00528
   0.84263    0.00572
   0.75471    0.00551
   0.56030    0.00476
   0.47773    0.00537
   0.53229    0.00580
   0.69037    0.00631
   0.60688    0.00640
   0.94561    0.00427
   0.49870    0.00508
   1.06758    0.00415
   0.94170    0.00758
   0.70300    0.00519
   0.65071    0.00517
   0.48853    0.00554
   0.51936    0.00544
   0.65281    0.00575
   0.76228    0.00511
   0.65826    0.00561
   0.74752    0.00467
   0.77748    0.00437
   0.95949    0.00546
   0.99504    0.00571
   1.04746    0.00469
   0.82882    0.00624
   0.67620    0.00429
   0.74813    0.00435
   1.53343    0.00301
   0.63438    0.00420
   1.44143    0.00689
   1.18324    0.00628
   1.44340    0.00359
   1.25948    0.00428
   0.41565    0.00499
   0.59928    0.00558
   0.68086    0.00459
   1.63652    0.00438
   3.17589    0.00604
   1.54886    0.00716
   1.14839    0.00497
   0.79444    0.00491
   0.78459    0.00612
   0.68284    0.00571
   0.89498    0.00588
   1.19424    0.00586
   1.08079    0.00647
   0.72681    0.00648
   1.33086    0.00497
   0.69785    0.00716
   1.01639    0.00435
   1.20173    0.00538
   0.94052    0.00492
   0.89294    0.00419
   0.73596    0.00442
   1.38850    0.00492
   1.01721    0.00759
   1.33710    0.00687
   0.86490    0.00526
   1.07148    0.00493
   0.54063    0.00472
   1.45299    0.00681
   1.07544    0.00576
   1.37263    0.00669
   0.66975    0.00684
   1.18728    0.00491
   1.01777    0.00468
   0.74885    0.00623
   1.28731    0.00564
   1.16040    0.00525
   1.37054    0.00510
   1.80020    0.00631
   1.20638    0.00493
   0.89923    0.00607
   0.77621    0.00362
   1.01380    0.00593
   1.24947    0.00510
   2.06915    0.00390
   1.35094    0.00559
   1.35526    0.00660
   1.22110    0.00664
   1.13573    0.00488
   0.77228    0.00573
   0.71362    0.00683
   1.11252    0.00560
   0.94333    0.00523
   1.36947    0.00536
   0.82752    0.00523
   2.15888    0.00575
   1.00270    0.00510
   1.75134    0.00453
   2.02304    0.00489
   0.87853    0.00699
   1.17630    0.00659
   0.71994    0.00617
   0.83705    0.00505
   0.69388    0.00618
   1.07074    0.00596
   1.18560    0.00702
   1.29167    0.00643
   1.70055    0.00687
   0.76940    0.00636
   1.04072    0.00648
   0.52164    0.00613
   1.11265    0.00655
   1.11963    0.00730
   0.95089    0.00638
   1.00843    0.00488
   0.57031    0.00571
   0.86337    0.00632
   1.18813    0.00667
   0.55617    0.00678
   0.93621    0.00655
   1.19236    0.00515
   1.16458    0.00510
   0.84142    0.00503
   1.24364    0.00506
   1.27799    0.00655
   0.94254    0.00738
   0.90469    0.00569
   0.76606    0.00645
   0.87740    0.00638
   0.82837    0.00572
   0.62838    0.00683
   0.98516    0.00525
   1.36423    0.00476
   0.99852    0.00473
   1.13796    0.00523
   0.94882    0.00433
   0.99120    0.00603
   0.82680    0.00573
   1.14073    0.00455
   1.02372    0.00539
   1.19983    0.00373
   1.22210    0.00499
   0.96856    0.00636
   2.31522    0.00583
   2.24220    0.00616
   1.22760    0.00486
   1.35615    0.00427
   0.85901    0.00541
   1.16949    0.00513
   1.36003    0.00555
   1.15769    0.00501
   1.76872    0.00481
   0.95105    0.00580
   1.48225    0.00521
   0.92742    0.00503
   1.09773    0.00668
   0.88262    0.00672
   1.95124    0.00562
   1.90845    0.00713
   1.55534    0.00754
   0.83924    0.00587
   0.63552    0.00563
   0.70716    0.00706
   1.12310    0.00566
   1.51679    0.00360
   1.15646    0.00550
   2.18879    0.00352
   1.24504    0.00681
   1.01432    0.00629
   1.52009    0.00672
   0.55668    0.00651
   0.82603    0.00705
   1.61824    0.00561
   1.28134    0.00546
   1.08380    0.00522
   2.03982    0.00559
   1.71820    0.00286
   0.68997    0.00551
   1.05978    0.00388
   0.86744    0.00568
   1.23678    0.00286
   0.79686    0.00507
   0.76156    0.00522
   1.01903    0.00606
   0.79305    0.00410
   1.05593    0.00508
   1.58995    0.00473
   2.22675    0.00937
   3.39491    0.00491
   2.31331    0.00560
   0.55088    0.00622
   1.11013    0.00645
   0.78347    0.00436
   1.07905    0.00613
   0.75547    0.00563
   2.50272    0.00684
   1.07963    0.00700
   2.93671    0.00520
  11.29351    0.00430
   0.87266    0.00517
   1.75522    0.00456
   1.49089    0.00300
   1.42649    0.00624
   1.57094    0.00754
   3.63569    0.00680
   2.89885    0.00462
   6.16872    0.00617
   1.27441    0.00628
   1.20977    0.00487
   0.95588    0.00575
   1.18073    0.00481
   1.29972    0.00782
   2.82155    0.00705
   2.89395    0.00754
   0.90286    0.00715
   0.74726    0.00671
   1.11106    0.00584
   1.31933    0.00566
   1.17594    0.00628
   1.31139    0.00568
   1.61451    0.00510
   1.22171    0.00413
   2.04744    0.00612
   1.71102    0.00629
   1.70593    0.00533
   1.25388    0.00620
   1.44674    0.00294
   1.34192    0.00724
   1.58345    0.00375
   1.92854    0.00695
   2.27489    0.00552
   3.54047    0.00502
   3.43049    0.00692
   1.85718    0.00704
   1.04495    0.00548
   1.40681    0.00433
   1.00285    0.00640
   1.82818    0.00648
   3.26864    0.00476
  11.58607    0.00247
   8.11842    0.00498
   7.27122    0.00557
   0.54553    0.00591
   1.03853    0.00636
   1.24798    0.00698
   0.73198    0.00600
   1.44677    0.00689
   1.30326    0.00409
   1.53641    0.00521
   6.22106    0.00521
   1.74321    0.00535
   1.38357    0.00733
   1.38490    0.00555
   1.24899    0.00588
   1.04101    0.00572
   1.19932    0.00505
   1.86075    0.00512
   2.17452    0.00595
   1.27092    0.00568
   1.26073    0.00517
   1.22300    0.00541
   1.66727    0.00570
   0.89679    0.00589
   1.91324    0.00481
   1.68687    0.00605
   2.02952    0.00388
   1.38794    0.00527
   1.46596    0.00556
   1.70782    0.00657
   2.65904    0.00418
   0.79350    0.00545
   1.01429    0.00515
   1.38864    0.00513
   2.23504    0.00525
   3.30049    0.00451
   4.39456    0.00633
   1.66101    0.00641
   0.74111    0.00464
   0.82900    0.00592
   0.80482    0.00544
   1.02378    0.00538
   1.95334    0.00643
   1.01312    0.00536
   2.48642    0.00560
   1.94011    0.00575
   0.92119    0.00638
   0.59286    0.00530
   0.95737    0.00492
   0.86663    0.00501
   0.51275    0.00579
   2.10674    0.00557
   1.62297    0.00488
   1.48220    0.00640
   1.49942    0.00660
   0.95202    0.00709
   0.78311    0.00477
   0.99739    0.00524
   1.17606    0.00496
   1.57153    0.00574
   4.58824    0.00665
   2.01013    0.00571
   1.44360    0.00437
   0.81069    0.00480
   0.85891    0.00500
   0.70363    0.00735
   0.90485    0.00617
   1.07718    0.00751
   1.70527    0.00569
   1.15669    0.00493
   1.30255    0.00619
   1.53264    0.00548
   1.07566    0.00547
   1.36349    0.00569
   0.90727    0.00576
   0.91432    0.00531
   1.30057    0.00441
   2.03754    0.00414
   1.66715    0.00530
   1.67701    0.00517
   0.82921    0.00544
   2.08101    0.00312
   1.01713    0.00556
   0.74498    0.00447
   1.06453    0.00551
   1.22133    0.00518
   0.83412    0.00506
   0.74953    0.00727
   0.85664    0.00625
   1.09698    0.00637
   1.41606    0.00417
   0.64051    0.00386
   0.61390    0.00478
   0.96618    0.00602
   1.41951    0.00464
   0.83297    0.00803
   1.31815    0.00508
   0.82549    0.00644
   0.84044    0.00427
   0.80248    0.00498
   1.07989    0.00427
   1.06415    0.00557
   2.08993    0.00582
   1.21091    0.00313
   1.18827    0.00575
   1.14824    0.00549
   0.80351    0.00735
   1.13497    0.00493
   0.95592    0.00629
   0.66385    0.00555
   1.30559    0.00593
   1.35201    0.00645
   2.34359    0.00490
   4.00607    0.00542
   1.29571    0.00665
   0.83489    0.00414
   1.18712    0.00527
   0.95108    0.00473
   1.16782    0.00681
   1.22788    0.00640
   2.43455    0.00544
   0.96399    0.00564
   1.35831    0.00688
   0.76547    0.00717
   0.70688    0.00495
   0.54011    0.00566
   1.29684    0.00595
   1.00839    0.00462
   1.16341    0.00477
   0.92120    0.00498
   0.96211    0.00434
   1.01306    0.00492
   0.83284    0.00430
   0.86278    0.00476
   0.95790    0.00441
   0.94172    0.00380
   1.16310    0.00518
   0.67517    0.00517
   0.58718    0.00626
   0.47702    0.00807
   0.79479    0.00530
   0.81682    0.00502
   1.03881    0.00498
   0.72076    0.00550
   1.09800    0.00354
   0.86991    0.00454
   1.08940    0.00914
   0.65150    0.00864
   1.10668    0.00665
   0.96721    0.00742
   0.76297    0.00526
   0.63117    0.00601
   0.78947    0.00583
   0.95965    0.00490
   1.09540    0.00591
   0.72721    0.00507
   0.98050    0.00598
   1.20768    0.00486
   1.08223    0.00396
   1.34416    0.00560
   0.88362    0.00467
   0.80629    0.00543
   0.65994    0.00600
   0.72148    0.00609
   0.67724    0.00568
   0.80073    0.00712
   1.23653    0.00326
   1.39216    0.00707
   1.26154    0.00467
   2.31751    0.00480
   1.32801    0.00470
   1.03465    0.00422
   0.83137    0.00584
   0.77746    0.00483
   0.97613    0.00610
   0.90881    0.00636
   0.86613    0.00573
   0.70740    0.00494
   1.03048    0.00425
   0.77166    0.00527
   1.03654    0.00569
   0.73418    0.00515
   0.94618    0.00475
   0.85612    0.00519
   1.06036    0.00556
   0.81602    0.00606
   1.00033    0.00588
   0.87671    0.00460
   0.51689    0.00652
   0.41009    0.00587
   0.96539    0.00505
   0.78662    0.00508
   1.07029    0.00443
   1.11576    0.00536
   1.26315    0.00595
   1.02379    0.00555
   0.60176    0.00606
   1.06326    0.00574
   1.03580    0.00515
   0.93240    0.00560
   1.17260    0.00552
   1.25144    0.00793
   1.01977    0.00571
   1.18472    0.00614
   2.49131    0.00309
   1.71408    0.00589
   3.11856    0.00544
   1.95990    0.00521
   1.45955    0.00243
   1.03751    0.00555
   1.67234    0.00589
   0.59080    0.00522
   0.69725    0.00571
   0.96888    0.00533
   0.71293    0.00453
   0.87506    0.00452
   0.70694    0.00652
   1.54568    0.00486
   1.09564    0.00554
   0.60989    0.00602
   0.77101    0.00569
   1.60755    0.00540
   1.20719    0.00528
   0.90620    0.00512
   0.68890    0.00543
   2.35354    0.00485
   1.77613    0.00447
   0.62878    0.00602
   1.00074    0.00470
   0.85028    0.00501
   1.03034    0.00525
   0.82973    0.00462
   0.87754    0.00532
   2.00226    0.00468
   0.89809    0.00346
   1.47098    0.00448
   1.38496    0.00404
   1.14642    0.00547
   1.16082    0.00572
   0.74347    0.00472
   0.67298    0.00463
   1.51698    0.00498
   1.06601    0.00695
   0.81467    0.00369
   0.68714    0.00484
   1.26114    0.00631
   0.88639    0.00473
   0.91637    0.00724
   1.24331    0.00585
   1.49990    0.00534
   1.69122    0.00437
   1.07847    0.00451
   1.11656    0.00505
   1.08569    0.00400
   0.68726    0.00527
   1.20714    0.00504
   1.36852    0.00626
   1.29818    0.00603
   1.86052    0.00560
   1.61327    0.00382
   1.20324    0.00748
   1.68482    0.00526
   1.14273    0.00505
   1.97885    0.00274
   0.87018    0.00674
   0.97650    0.00518
   0.91453    0.00366
   1.60606    0.00561
   1.12383    0.00460
   1.51607    0.00357
   1.95690    0.00482
   1.27843    0.00372
   1.10826    0.00565
   0.66429    0.00615
   1.33866    0.00718
   0.82803    0.00535
   1.06556    0.00675
   0.90309    0.00581
   0.98951    0.00451
   1.52044    0.00541
   1.82132    0.00639
   0.37016    0.00461
   0.91454    0.00500
   1.28366    0.00453
   0.90832    0.00515
   0.85512    0.00567
   0.61050    0.00536
   0.98095    0.00473
   1.20458    0.00732
   1.37414    0.00553
   0.66224    0.00577
   0.82786    0.00407
   0.60622    0.00614
   0.91576    0.00631
   0.82750    0.00508
   0.79877    0.00587
   0.89020    0.00602
   0.87884    0.00699
   0.67368    0.00656
   0.87882    0.00508
   0.89285    0.00515
   1.41677    0.00402
   0.97462    0.00581
   0.86261    0.00484
   0.86796    0.00545
   1.34803    0.00317
   1.23936    0.00591
   1.17273    0.00684
   0.97621    0.00602
   0.87908    0.00640
   0.92616    0.00654
   1.16693    0.00458
   0.89009    0.00436
   0.98508    0.00671
   0.77356    0.00487
   1.00490    0.00470
   0.94261    0.00669
   0.82580    0.00644
   0.82290    0.00450
   0.96840    0.00626
   1.10321    0.00550
   0.90567    0.00526
   0.53450    0.00482
   0.76277    0.00482
   0.64625    0.00589
   0.87369    0.00481
   0.80910    0.00476
   1.30020    0.00589
   0.92981    0.00441
   1.03020    0.00503
   0.79475    0.00508
   0.83040    0.00695
   0.52809    0.00486
   0.99293    0.00704
   0.71929    0.00463
   1.01418    0.00494
   0.72690    0.00387
   0.62595    0.00527
   0.56340    0.00486
   0.78266    0.00405
   0.76255    0.00591
   0.36337    0.00465
   0.59969    0.00563
   0.98278    0.00476
   1.05119    0.00619
   0.75824    0.00632
   0.98874    0.00636
   0.99526    0.00567
   0.73975    0.00600
   1.04195    0.00500
   1.14806    0.00675
   0.82991    0.00553
   0.73314    0.00615
   1.10483    0.00602
   0.96048    0.00562
   0.70704    0.00598
   0.82297    0.00611
   0.57995    0.00526
   0.58435    0.00509
   0.88635    0.00423
   0.66681    0.00483
   0.86031    0.00497
   0.93760    0.00845
   1.32106    0.00578
   1.31619    0.00711
   0.80551    0.00656
   0.39206    0.00463
   0.78380    0.00533
   0.62446    0.00489
   0.83583    0.00497
   0.70564    0.00531
   0.77888    0.00574
   0.62158    0.00497
   0.58740    0.00686
   0.52167    0.00503
   0.34618    0.00488
   0.91492    0.00596
   0.93061    0.00431
   0.64144    0.00570
   0.87058    0.00539
   0.77663    0.00567
   0.62522    0.00573
   0.77022    0.00546
   1.04772    0.00517
   0.98457    0.00606
   1.08648    0.00584
   1.06296    0.00592
   0.77264    0.00533
   0.71046    0.00442
   0.72517    0.00540
   0.74889    0.00627
   0.55311    0.00533
   0.88647    0.00568
   0.73749    0.00543
   1.01924    0.00601
   1.34217    0.00523
   0.68351    0.00551
   0.88448    0.00407
   0.97940    0.00680
   0.78286    0.00643
   0.76416    0.00512
   0.68637    0.00632
   0.54656    0.00539
   1.07786    0.00514
   0.84056    0.00516
   0.48568    0.00750
   0.77176    0.00524
   0.57261    0.00599
   0.38652    0.00531
   0.62568    0.00443
   0.70854    0.00701
   0.46260    0.00507
   0.79116    0.00491
   0.98310    0.00479
   0.81953    0.00480
   0.48223    0.00548
   0.59237    0.00460
   0.83444    0.00532
   1.19685    0.00518
   0.86655    0.00403
   0.98809    0.00499
   1.03421    0.00755
   0.67614    0.00689
   1.29608    0.00469
   1.07696    0.00569
   0.78396    0.00635
   0.66886    0.00610
   1.08608    0.00325
   1.29899    0.00607
   1.07506    0.00510
   1.20256    0.00724
   0.78648    0.00632
   0.99887    0.00623
   1.01271    0.00676
   0.75246    0.00785
   0.78967    0.00371
   1.38478    0.00565
   1.23530    0.00473
   0.91032    0.00606
   1.24163    0.00757
   0.82402    0.00699
   0.87291    0.00701
   1.48989    0.00640
   0.79674    0.00445
   1.13223    0.00435
   0.85077    0.00578
   1.07816    0.00645
   0.70892    0.00422
   0.45223    0.00535
   0.93188    0.00463
   1.01830    0.00454
   1.51524    0.00554
   0.92096    0.00456
   0.62454    0.00622
   0.70554    0.00646
   1.12896    0.00558
   0.93577    0.00382
   0.91023    0.00471
   0.88839    0.00363
   0.81349    0.00703
   0.94295    0.00382
   1.11941    0.00458
   1.18827    0.00637
   0.82974    0.00752
   1.30498    0.00395
   1.20690    0.00478
   1.06700    0.00617
   1.01905    0.00577
   1.08289    0.00476
   1.00450    0.00518
   1.26570    0.00619
   1.37306    0.00525
   0.96825    0.00746
   1.02722    0.00659
   0.74721    0.00620
   0.77950    0.00584
   0.62638    0.00522
   0.78503    0.00498
   1.25080    0.00457
   1.81553    0.00489
   0.89828    0.00531
   1.49139    0.00336
   0.76756    0.00715
   0.93856    0.00447
   0.63728    0.00602
   0.92722    0.00615
   0.63420    0.00743
   1.49967    0.00334
   1.14960    0.00361
   1.68159    0.00646
   1.18654    0.00580
   0.91495    0.00562
   0.30841    0.00494
   0.74931    0.00550
   0.83644    0.00468
   0.73694    0.00552
   0.98477    0.00525
   1.06492    0.00448
   1.25341    0.00492
   1.10442    0.00409
   0.92459    0.00573
   0.55529    0.00505
   1.05511    0.00754
   0.66872    0.00432
   1.19527    0.00847
   1.05305    0.00366
   0.99628    0.00344
   0.79562    0.00439
   0.99215    0.00498
   0.77890    0.00507
   0.90590    0.00578
   0.86449    0.00567
   0.74384    0.00508
   0.80069    0.00506
   1.77327    0.00531
   0.97691    0.00746
   1.09564    0.00732
   0.78815    0.00619
   0.84653    0.00665
   0.98796    0.00657
   0.72337    0.00702
   0.88683    0.00497
   1.68993    0.00483
   1.10050    0.00783
   0.89597    0.00382
   0.84792    0.00612
   1.12729    0.00626
   0.78022    0.00547
   0.61805    0.00503
   0.82610    0.00554
   1.02202    0.00512
   0.99477    0.00502
   1.13988    0.00579
   1.15733    0.00643
   1.08249    0.00466
   1.02868    0.00519
   0.87218    0.00567
   0.29399    0.00440
   0.59945    0.00488
   1.31877    0.00290
   1.15195    0.00877
   0.28893    0.00426
   0.54608    0.00483
   0.62037    0.00511
   1.27320    0.00635
   0.57195    0.00609
   1.08992    0.00470
   1.01871    0.00470
   0.84034    0.00466
   0.72607    0.00384
   0.69856    0.00551
   0.55731    0.00707
   0.77674    0.00649
   0.96676    0.00529
   0.62705    0.00537
   0.85323    0.00455
   1.30848    0.00529
   0.94442    0.00462
   0.78676    0.00718
   0.67716    0.00789
   0.99700    0.00550
   1.06877    0.00578
   1.46375    0.00361
   0.69207    0.00412
   0.72490    0.00541
   0.57223    0.00455
   0.51110    0.00525
   0.65368    0.00541
   1.16960    0.00430
   0.87764    0.00559
   0.81346    0.00581
   1.06714    0.00556
   0.92476    0.00476
   0.66010    0.00515
   0.66304    0.00478
   0.85148    0.00421
   0.77467    0.00596
   1.16667    0.00501
   0.92768    0.00663
   0.93996    0.00424
   0.67927    0.00455
   0.83281    0.00475
   0.45777    0.00510
   0.81765    0.00623
   0.93371    0.00492
   1.02025    0.00733
   0.62763    0.00655
   0.84166    0.00561
   0.70162    0.00549
   0.76494    0.00722
   0.89087    0.00397
   0.94705    0.00679
   1.54282    0.00355
   1.42829    0.00605
   1.63771    0.00539
   1.22442    0.00517
   1.55844    0.00456
   1.02838    0.00459
   1.14480    0.00664
   0.60333    0.00507
   0.67318    0.00509
   0.71264    0.00663
   0.58196    0.00631
   0.66632    0.00578
   0.78803    0.00557
   1.25722    0.00567
   1.29716    0.00566
   0.92611    0.00623
   0.55010    0.00451
   0.76614    0.00505
   0.88096    0.00496
   0.68755    0.00473
   1.12475    0.00676
   0.91943    0.00551
   0.87383    0.00535
   0.96445    0.00530
   0.72627    0.00577
   0.83634    0.00554
   1.01143    0.00662
   1.38833    0.00525
   1.01921    0.00585
   0.79943    0.00601
   0.82530    0.00467
   0.80335    0.00717
   0.57147    0.00585
   1.38769    0.00498
   0.93927    0.00669
   0.77987    0.00581
   0.77350    0.00647
   0.50302    0.00540
   0.82738    0.00485
   0.40063    0.00634
   0.76530    0.00609
   1.36061    0.00665
   0.57177    0.00448
   0.79713    0.00540
   0.90038    0.00539
   2.94667    0.00626
   2.87430    0.00408
   0.82100    0.00568
   1.00915    0.00726
   0.57603    0.00676
   1.56443    0.00542
   1.84077    0.00458
   3.10329    0.00427
   0.75431    0.00564
   1.08136    0.00550
   0.52845    0.00651
   0.59211    0.00424
   0.94870    0.00615
   1.40258    0.00522
   2.74558    0.00285
   1.93221    0.00546
   1.34177    0.00532
   0.99231    0.00587
   0.62643    0.00365
   0.61455    0.00581
   0.98680    0.00485
   1.47115    0.00471
   2.23933    0.00464
   1.00386    0.00565
   1.60775    0.00497
   0.79389    0.00574
   0.84116    0.00442
   1.95657    0.00389
   1.02850    0.00476
   0.94389    0.00514
   0.91861    0.00665
   0.98127    0.00499
   1.14409    0.00387
   1.14034    0.00398
   0.71445    0.00497
   0.71945    0.00547
   0.66488    0.00492
   0.65868    0.00521
   1.17882    0.00353
   1.00723    0.00511
   1.33976    0.00642
   1.46992    0.00461
   1.01443    0.00585
   1.04171    0.00621
   1.24795    0.00475
   1.32243    0.00504
   0.86993    0.00434
   0.75499    0.00403
   1.04168    0.00772
   1.23100    0.00521
   1.51065    0.00463
   1.08407    0.00530
   0.96069    0.00696
   0.38576    0.00490
   0.88830    0.00716
   0.53878    0.00757
   0.83124    0.00695
   1.25220    0.00526
   2.35503    0.00348
   1.38149    0.00649
   1.72273    0.00543
   1.37567    0.00493
   1.32278    0.00440
   0.72403    0.00566
   0.50016    0.00587
   0.60002    0.00457
   1.22227    0.00528
   0.77058    0.00473
   0.87652    0.00451
   1.20468    0.00427
   0.82904    0.00620
   0.75604    0.00473
   1.07996    0.00585
   0.47538    0.00574
   0.84961    0.00466
   0.44982    0.00540
   0.70820    0.00556
   0.47192    0.00696
   1.19839    0.00596
   0.86860    0.00571
   0.92477    0.00582
   0.96757    0.00506
   0.69453    0.00518
   0.83314    0.00587
   1.02247    0.00598
   0.36197    0.00458
   0.65646    0.00385
   0.52241    0.00498
   1.07545    0.00498
   0.84092    0.00472
   0.66631    0.00488
   0.80875    0.00607
   0.99759    0.00572
   1.20841    0.00617
   1.09820    0.00736
   0.62990    0.00462
   0.90175    0.00536
   0.66787    0.00588
   0.84130    0.00445
   0.62434    0.00518
   1.02401    0.00597
   0.72108    0.00480
   0.47172    0.00510
   0.57725    0.00432
   0.57775    0.00400
   0.98917    0.00317
   0.87208    0.00493
   0.65044    0.00508
   0.96136    0.00471
   0.98946    0.00488
   0.53026    0.00684
   0.44803    0.00478
   0.58939    0.00400
   0.64245    0.00507
   0.69758    0.00463
   0.54829    0.00495
   0.40762    0.00489
   1.29457    0.00549
   1.01295    0.00533
   1.39764    0.00424
   1.15178    0.00514
   0.87329    0.00598
   1.09549    0.00471
   1.00080    0.00565
   1.40676    0.00622
   1.13052    0.00506
   1.26014    0.00553
   1.10130    0.00515
   0.93402    0.00531
   1.32201    0.00427
   1.22600    0.00475
   0.93835    0.00566
   1.46103    0.00478
   1.27455    0.00473
   0.53408    0.00494
   0.78221    0.00514
   0.60048    0.00594
   0.65658    0.00574
   0.59586    0.00609
   0.78295    0.00613
   0.96004    0.00646
   0.78162    0.00462
   0.84126    0.00554
   0.93161    0.00507
   0.59105    0.00521
   0.52749    0.00446
   0.74996    0.00550
   0.95197    0.00630
   0.66862    0.00492
   0.70125    0.00531
   0.99385    0.00499
   0.78467    0.00575
   0.50297    0.00472
   0.82839    0.00469
   0.68606    0.00438
   0.77805    0.00485
   1.01061    0.00535
   1.35160    0.00362
   0.75373    0.00542
   0.94444    0.00455
   0.79900    0.00575
   2.91165    0.00580
   6.17557    0.00558
   1.28875    0.00581
   1.62486    0.00519
   1.40724    0.00560
   1.51595    0.00615
   1.26661    0.00625
   2.44421    0.00074
   1.41645    0.00642
   3.05506    0.00372
   1.36281    0.00475
   0.83613    0.00507
   1.47620    0.00494
   1.09282    0.00549
   0.80065    0.00497
   1.62530    0.00517
   1.42114    0.00484
   1.31308    0.00580
   0.98111    0.00471
   0.54348    0.00484
   0.76675    0.00418
   0.92041    0.00497
   0.70906    0.00577
   0.69224    0.00538
   1.16618    0.00530
   1.32704    0.00464
   0.58349    0.00523
   0.52169    0.00461
   1.12421    0.00542
   0.67476    0.00507
   1.15163    0.00487
   0.93841    0.00562
   0.89033    0.00566
   0.89700    0.00581
   1.32572    0.00596
   1.18437    0.00424
   0.95171    0.00437
   1.35718    0.00493
   1.05138    0.00552
   1.00781    0.00484
   0.98753    0.00501
   0.86336    0.00661
   1.06810    0.00452
   1.27169    0.00566
   1.85100    0.00489
   1.80380    0.00469
   1.27118    0.00476
   0.93562    0.00577
   0.95733    0.00672
   1.33598    0.00573
   1.14538    0.00623
   2.20539    0.00428
   1.72684    0.00414
   1.45778    0.00463
   1.21796    0.00475
   0.91458    0.00580
   1.09364    0.00410
   1.04316    0.00567
   1.43524    0.00567
   1.64145    0.00472
   1.42453    0.00564
   0.96261    0.00596
   1.03763    0.00502
   0.94694    0.00474
   1.20209    0.00645
   1.07309    0.00494
   1.33532    0.00430
   1.06369    0.00432
   1.61655    0.00424
   1.20969    0.00511
   1.09791    0.00640
   1.07044    0.00688
   0.66640    0.00579
   0.78584    0.00570
   0.88062    0.00451
   1.51606    0.00530
   1.52703    0.00468
   1.47522    0.00373
   0.80573    0.00484
   1.00092    0.00553
   0.72576    0.00596
   1.70901    0.00312
   1.00763    0.00411
   1.70333    0.00482
   1.15188    0.00434
   0.95212    0.00454
   0.71632    0.00775
   0.59131    0.00624
   1.12711    0.00513
   1.26443    0.00503
   1.43999    0.00512
   1.74829    0.00407
   1.52473    0.00486
   0.98890    0.00485
   1.59868    0.00458
   0.74535    0.00332
   0.55016    0.00472
   1.22284    0.00572
   1.01101    0.00501
   1.02454    0.00570
   1.43520    0.00429
   1.08048    0.00425
   1.44440    0.00472
   1.25541    0.00575
   0.98381    0.00579
   0.82436    0.00404
   1.41130    0.00695
   1.10754    0.00432
   0.82939    0.00603
   1.03484    0.00445
   1.07993    0.00504
   0.97629    0.00491
   1.44946    0.00452
   1.46073    0.00462
   1.26637    0.00405
   0.84667    0.00513
   1.11842    0.00550
   1.09287    0.00483
   1.40536    0.00644
   0.99013    0.00560
   1.28292    0.00499
   1.01544    0.00534
   1.26518    0.00468
   1.05150    0.00561
   1.12502    0.00547
   1.20838    0.00439
   0.92217    0.00385
   1.51288    0.00625
   1.11862    0.00549
   1.43101    0.00564
   0.67358    0.00553
   0.86066    0.00761
   0.66031    0.00821
   0.82711    0.00487
   1.00237    0.00414
   1.35217    0.00526
   1.24197    0.00555
   1.03250    0.00658
   1.42717    0.00472
   0.89932    0.00526
   0.46640    0.00483
   0.84944    0.00511
   0.90902    0.00431
   0.99346    0.00445
   0.92952    0.00600
   1.68724    0.00630
   1.08465    0.00526
   1.40904    0.00613
   1.33211    0.00572
   1.18780    0.00498
   1.74807    0.00530
   1.99809    0.00302
   1.32542    0.00615
   0.79096    0.00481
   1.25803    0.00367
   1.03785    0.00484
   1.39041    0.00525
   1.07071    0.00543
   1.56454    0.00474
   1.61951    0.00589
   1.83013    0.00234
   1.21422    0.00543
   1.51178    0.00496
   1.37396    0.00440
   1.39576    0.00704
   1.01600    0.00439
   1.16367    0.00560
   1.13991    0.00574
   1.06401    0.00542
   0.84164    0.00494
   1.06672    0.00588
   1.05809    0.00810
   1.08322    0.00618
   0.49303    0.00528
   0.72530    0.00629
   1.07084    0.00482
   0.79274    0.00546
   0.90521    0.00649
   0.85831    0.00618
   0.86839    0.00520
   0.55756    0.00465
   0.75985    0.00524
   0.77462    0.00506
   0.80711    0.00466
   0.83188    0.00643
   0.82952    0.00628
   1.10574    0.00500
   1.15124    0.00742
   0.94010    0.00641
   1.03916    0.00473
   1.08693    0.00700
   1.18988    0.00531
   0.98439    0.00426
   1.40137    0.00626
   1.30608    0.00574
   1.19313    0.00537
   0.91164    0.00642
   0.72258    0.00497
   1.01026    0.00558
   0.59844    0.00422
   0.93839    0.00545
   1.60975    0.00399
   0.87632    0.00566
   1.43455    0.00551
   1.27738    0.00727
   1.06622    0.00387
   0.97571    0.00657
   0.74289    0.00488
   1.20076    0.00547
   0.68116    0.00330
   1.39766    0.00550
   1.74609    0.00546
   1.04120    0.00595
   0.73656    0.00546
   0.58139    0.00494
   1.00168    0.00542
   1.06509    0.00480
   0.99377    0.00622
   1.12919    0.00607
   1.06422    0.00531
   1.06716    0.00617
   0.94749    0.00305
   0.85559    0.00638
   0.60542    0.00525
   0.48618    0.00467
   0.84739    0.00504
   0.46464    0.00631
   1.01088    0.00540
   0.91138    0.00652
   0.93368    0.00655
   0.67764    0.00592
   0.45806    0.00600
   0.65245    0.00597
   0.49410    0.00569
   0.66885    0.00449
   0.92002    0.00579
   1.11528    0.00650
   1.46399    0.00626
   0.72405    0.00640
   0.81817    0.00588
   0.48555    0.00555
   0.73035    0.00597
   0.51751    0.00540
   0.87882    0.00615
   1.29242    0.00582
   0.81843    0.00585
   0.93355    0.00664
   1.08871    0.00630
   0.84398    0.00582
   1.01135    0.00556
   1.16638    0.00573
   1.41660    0.00444
   1.30236    0.00547
   1.25449    0.00493
   0.96080    0.00556
   0.90751    0.00605
   0.82008    0.00587
   1.15438    0.00681
   1.02392    0.00400
   0.55134    0.00431
   0.74430    0.00427
   0.90802    0.00551
   1.12114    0.00600
   0.64582    0.00579
   1.32980    0.00549
   0.86998    0.00525
   0.80704    0.00496
   0.85791    0.00384
   1.58449    0.00493
   0.98037    0.00546
   1.04332    0.00553
   1.20228    0.00543
   0.96290    0.00435
   1.18756    0.00490
   1.00234    0.00474
   0.65355    0.00545
   0.68691    0.00618
   1.16619    0.00587
   1.06213    0.00637
   0.88237    0.00639
   0.82904    0.00651
   1.00428    0.00698
   0.70091    0.00578
   1.07364    0.00589
   0.89948    0.00489
   0.58180    0.00529
   0.80873    0.00578
   1.31262    0.00727
   1.55577    0.00822
   0.80611    0.00640
   1.21827    0.00457
   0.53137    0.00438
   0.73473    0.00539
   1.09490    0.00574
   1.09375    0.00605
   0.95149    0.00638
   1.46697    0.00511
   1.46456    0.00494
   1.37294    0.00406
   2.33341    0.00332
   0.68914    0.00502
   1.05554    0.00498
   0.78742    0.00446
   0.69093    0.00737
   1.03510    0.00608
   1.14853    0.00598
   0.73840    0.00779
   1.80435    0.00413
   1.35369    0.00438
   1.28773    0.00419
   1.92115    0.00506
   1.64536    0.00567
   1.90611    0.00443
   1.15853    0.00538
   0.96915    0.00411
   1.12463    0.00572
   1.28020    0.00570
   1.46389    0.00522
   0.88696    0.00564
   1.71399    0.00601
   1.15006    0.00444
   2.14647    0.00595
   1.67927    0.00518
   1.00916    0.00588
   0.95913    0.00472
   1.09208    0.00558
   1.77410    0.00359
   0.86632    0.00469
   1.08023    0.00580
   0.69716    0.00541
   1.01109    0.00499
   1.13136    0.00468
   1.04430    0.00550
   0.81666    0.00613
   0.62704    0.00573
   0.43744    0.00482
   0.68036    0.00595
   1.04479    0.00607
   1.53767    0.00533
   1.43215    0.00709
   1.58399    0.00657
   0.75844    0.00677
   1.31757    0.00405
   1.09207    0.00526
   0.84990    0.00526
   0.76341    0.00717
   0.60861    0.00708
   0.68841    0.00488
   0.72614    0.00472
   0.73025    0.00400
   0.64283    0.00480
   1.02212    0.00455
   0.48432    0.00428
   0.85853    0.00642
   0.59970    0.00506
   0.47653    0.00515
   0.92618    0.00456
   0.81245    0.00616
   0.69991    0.00576
   0.94350    0.00405
   0.93041    0.00537
   0.87563    0.00524
   0.64025    0.00548
   0.89937    0.00597
   0.89289    0.00618
   0.84185    0.00407
   0.88366    0.00530
   0.80817    0.00652
   1.01155    0.00566
   1.10473    0.00652
   0.86121    0.00570
   1.38393    0.00507
   3.37289    0.00192
   1.67043    0.00701
   2.21394    0.00312
   1.08125    0.00503
   1.35707    0.00581
   1.41571    0.00613
   1.14824    0.00508
   1.09225    0.00665
   1.80276    0.00424
   1.08483    0.00543
   1.29376    0.00458
   1.53592    0.00639
   1.11304    0.00375
   0.70626    0.00537
   1.41323    0.00577
   1.31025    0.00533
   0.58571    0.00457
   0.70205    0.00502
   0.85818    0.00639
   0.46366    0.00619
   0.99972    0.00695
   0.63429    0.00411
   0.93186    0.00472
   0.30279    0.00438
   0.68758    0.00659
   0.69070    0.00605
   0.60534    0.00524
   1.04110    0.00392
   0.94788    0.00476
   0.54345    0.00612
   0.68919    0.00487
   0.81354    0.00563
   1.36876    0.00577
   0.50710    0.00728
   0.78437    0.00511
   1.02152    0.00616
   0.98775    0.00424
   1.02024    0.00547
   0.71413    0.00394
   1.13298    0.00525
   4.98628    0.00436
   1.10077    0.00430
   3.60261    0.00486
   2.27481    0.00434
   1.03559    0.00534
   1.39264    0.00572
   0.61477    0.00449
   0.83408    0.00435
   1.30646    0.00709
   0.91026    0.00518
   1.72712    0.00460
   1.01386    0.00626
   1.08175    0.00444
   0.74908    0.00531
   0.86190    0.00520
   0.76681    0.00465
   0.82925    0.00663
   0.82128    0.00506
   0.70340    0.00691
   1.26644    0.00676
   0.87985    0.00700
   0.64947    0.00559
   0.82543    0.00633
   0.73883    0.00447
   0.82935    0.00468
   0.97652    0.00668
   0.74892    0.00547
   0.69925    0.00552
   0.91361    0.00548
   0.85960    0.00594
   0.61579    0.00587
   0.92348    0.00533
   0.63250    0.00513
   0.78518    0.00421
   1.24815    0.00629
   0.65013    0.00456
   0.67539    0.00547
   0.85929    0.00665
   0.80709    0.00531
   0.80310    0.00330
   0.88871    0.00783
   0.86771    0.00491
   2.99311    0.00693
   1.46262    0.00698
   0.72350    0.00536
   0.72246    0.00604
   0.82524    0.00621
   0.97330    0.00451
   0.77006    0.00394
   1.59572    0.00695
   1.31475    0.00616
   0.64535    0.00686
   0.80431    0.00613
   1.25185    0.00579
   0.79879    0.00458
   1.20808    0.00445
   0.90824    0.00651
   0.61316    0.00477
   1.06077    0.00483
   0.99236    0.00734
   0.51334    0.00496
   1.50233    0.00505
   1.13565    0.00537
   0.93606    0.00538
   0.99397    0.00451
   0.74784    0.00442
   0.65024    0.00593
   3.60280    0.00478
   3.03132    0.00394
   0.67208    0.00753
   0.91532    0.00743
   1.00749    0.00411
   0.78508    0.00444
   0.79757    0.00560
   1.07944    0.00473
   1.91262    0.00457
   0.80237    0.00668
   0.74847    0.00617
   0.66240    0.00477
   0.63775    0.00485
   0.59995    0.00589
   0.91725    0.00533
   0.89448    0.00432
   0.83430    0.00468
   1.18132    0.00623
   1.12311    0.00586
   1.58265    0.00629
   0.99493    0.00686
   1.12275    0.00570
   0.69143    0.00502
   1.07235    0.00639
   1.20995    0.00646
   1.35299    0.00547
   1.18369    0.00559
   0.62648    0.00564
   1.12138    0.00458
   1.45878    0.00826
   0.93380    0.00535
   1.13014    0.00617
   0.74825    0.00425
   1.56420    0.00486
   1.22849    0.00618
   1.02820    0.00470
   1.17327    0.00554
   1.18236    0.00498
   1.04874    0.00579
   0.94045    0.00463
   1.13564    0.00602
   0.59809    0.00583
   1.26413    0.00561
   1.03508    0.00580
   1.03370    0.00483
   1.16595    0.00526
   1.05387    0.00448
   1.20844    0.00742
   1.55490    0.00539
   1.00118    0.00580
   1.22370    0.00616
   0.86513    0.00537
   1.04857    0.00671
   0.86395    0.00577
   1.14940    0.00618
   0.93880    0.00637
   1.15741    0.00720
   0.84550    0.00543
   1.09183    0.00580
   0.88074    0.00429
   0.93014    0.00441
   0.89947    0.00587
   1.27651    0.00500
   1.15014    0.00721
   1.03138    0.00656
   0.86177    0.00282
   0.91390    0.00466
   1.20812    0.00543
   1.27662    0.00675
   0.74031    0.00473
   1.37487    0.00674
   0.91096    0.00716
   0.74633    0.00491
   0.50141    0.00830
   0.87119    0.00740
   0.64172    0.00750
   0.44717    0.00755
   0.86358    0.00570
   0.63423    0.00478
   0.64871    0.00315
   1.81562    0.00397
   1.58645    0.00586
   0.57285    0.00759
   0.57036    0.00940
   0.63305    0.00470
   0.66662    0.00374
   0.96870    0.00557
   0.51818    0.00665
   0.78062    0.00481
   1.45465    0.00376
   0.64478    0.00522
   0.79586    0.00600
   1.04578    0.00587
   0.82576    0.00538
   0.88591    0.00580
   0.93200    0.00675
   1.12004    0.00571
   1.05771    0.00497
   0.84595    0.00494
   0.90963    0.00648
   0.83943    0.00615
   0.82718    0.00655
   0.77343    0.00604
   0.88374    0.00341
   1.25130    0.00482
   0.92060    0.00535
   1.13309    0.00641
   0.62606    0.00519
   0.98469    0.00570
   0.84508    0.00524
   1.39926    0.00546
   1.03960    0.00474
   1.28920    0.00486
   1.45235    0.00482
   0.44666    0.00409
   1.01783    0.00788
   0.65289    0.00740
   1.14490    0.00601
   0.82262    0.00677
   1.06210    0.00599
   1.07396    0.00550
   0.63984    0.00499
   0.71784    0.00399
   0.83943    0.00379
   1.11171    0.00575
   0.85642    0.00622
   1.06944    0.00541
   0.65092    0.00728
   0.85856    0.00780
   1.02360    0.00544
   1.24066    0.00382
   1.09336    0.00577
   1.29179    0.00582
   1.22442    0.00586
   1.03551    0.00824
   0.98697    0.00515
   0.74069    0.00532
   1.14845    0.00631
   2.22601    0.00510
   1.52163    0.00520
   0.48425    0.00732
   1.13267    0.00596
   0.80614    0.00625
   0.83348    0.00622
   0.93331    0.00751
   0.94914    0.00485
   0.89112    0.00508
   0.80950    0.00649
   0.95225    0.00532
   1.01953    0.00559
   0.96715    0.00672
   1.11091    0.00540
   1.15410    0.00596
   0.92328    0.00428
   0.92745    0.00496
   1.38433    0.00541
   1.02170    0.00526
   1.33554    0.00538
   1.02325    0.00562
   0.73698    0.00389
   0.84241    0.00509
   0.93604    0.00762
   0.85290    0.00652
   1.06523    0.00624
   0.62844    0.00572
   0.83529    0.00544
   0.87603    0.00684
   0.88082    0.00579
   0.88606    0.00403
   0.59100    0.00491
   0.65295    0.00447
   0.68930    0.00589
   0.64042    0.00583
   0.76459    0.00384
   0.90703    0.00584
   0.88873    0.00537
   1.14232    0.00560
   1.39265    0.00669
   0.69588    0.00685
   1.00620    0.00669
   0.49766    0.00473
   0.34041    0.00614
   0.99498    0.00556
   0.71584    0.00659
   1.87006    0.00347
   1.22766    0.00415
   0.57626    0.00591
   0.67086    0.00763
   0.53803    0.00719
   0.58064    0.00800
   0.76390    0.00489
   1.32759    0.00759
   1.40676    0.00657
   1.10186    0.00624
   0.78060    0.00533
   1.08076    0.00743
   1.79707    0.00706
   0.89034    0.00835
   0.90724    0.00753
   1.26534    0.00641
   1.14427    0.00457
   1.09323    0.00524
   0.48608    0.00469
   1.07169    0.00574
   0.61918    0.00601
   0.72402    0.00551
   0.78702    0.00579
   1.06834    0.00687
   0.55887    0.00503
   0.55622    0.00475
   0.72732    0.00541
   0.81788    0.00722
   0.55976    0.00496
   0.70128    0.00751
   0.94305    0.00467
   0.81935    0.00387
   1.33785    0.00225
   0.89489    0.00415
   1.07447    0.00717
   0.85101    0.00479
   0.24434    0.00737
   0.77564    0.00686
   0.81076    0.00495
   0.70691    0.00426
   0.44299    0.00532
   0.61097    0.00688
   1.04500    0.00705
   0.65368    0.00769
   0.74298    0.00538
   1.42017    0.00651
   1.07568    0.00486
   0.86759    0.00508
   0.88155    0.00581
   0.54325    0.00583
   0.65168    0.00773
   0.85715    0.00453
   0.95448    0.00604
   1.06972    0.00467
   1.26303    0.00352
   1.20059    0.00363
   1.10277    0.00347
   1.19177    0.00496
   1.22800    0.00460
   1.54749    0.00562
   1.06617    0.00501
   0.59870    0.00461
   0.54195    0.00522
   1.26565    0.00370
   0.81835    0.00507
   1.06368    0.00472
   0.93980    0.00429
   0.66866    0.00448
   0.49733    0.00513
   0.49791    0.00509
   0.56279    0.00499
   0.44188    0.00513
   0.69676    0.00337
   0.61340    0.00593
   0.73070    0.00635
   0.55162    0.00507
   0.47999    0.00531
   0.72290    0.00604
   1.31224    0.00363
   0.52159    0.00477
   0.71613    0.00517
   0.64920    0.00717
   0.50412    0.00529
   0.56307    0.00571
   0.47651    0.00570
   0.77294    0.00458
   0.45922    0.00527
   0.82815    0.00699
   0.63167    0.00565
   0.46123    0.00485
   0.72272    0.00487
   0.62420    0.00490
   0.85722    0.00428
   0.87529    0.00451
   0.91024    0.00540
   1.07796    0.00581
   0.64490    0.00589
   0.77001    0.00580
   0.52024    0.00511
   0.67162    0.00565
   0.95617    0.00501
   0.68870    0.00510
   1.06275    0.00533
   1.14132    0.00584
   1.48839    0.00692
   0.75487    0.00541
   1.39321    0.00519
   1.17084    0.00506
   1.09829    0.00469
   1.33031    0.00375
   0.71656    0.00540
   0.78072    0.00432
   0.68808    0.00584
   0.74714    0.00649
   0.82204    0.00528
   0.74610    0.00520
   0.59655    0.00567
   0.57685    0.00584
   0.49613    0.00545
   0.86453    0.00629
   0.90959    0.00440
   0.94252    0.00498
   0.95776    0.00606
   0.79048    0.00338
   0.72912    0.00536
   0.83968    0.00661
   0.61217    0.00753
   0.51993    0.00686
   0.80845    0.00657
   0.75218    0.00453
   0.63267    0.00485
   0.98059    0.00550
   0.87737    0.00580
   0.95620    0.00576
   1.12534    0.00472
   1.13336    0.00665
   0.81313    0.00474
   0.84031    0.00616
   0.62907    0.00488
   0.73257    0.00520
   1.19703    0.00613
   1.04535    0.00434
   1.41692    0.00481
   0.73305    0.00517
   1.02188    0.00421
   0.53634    0.00551
   1.06785    0.00527
   0.74401    0.00535
   0.99483    0.00403
   0.78374    0.00455
   0.93976    0.00410
   2.01162    0.00320
   1.18022    0.00523
   1.03757    0.00539
   0.78443    0.00495
   0.97867    0.00568
   0.59462    0.00590
   0.86195    0.00413
   0.95626    0.00691
   1.08308    0.00563
   0.62067    0.00537
   0.40363    0.00496
   0.66062    0.00518
   0.94432    0.00600
   0.74074    0.00571
   0.51001    0.00475
   0.84787    0.00564
   0.94767    0.00460
   0.65558    0.00647
   1.11072    0.00667
   0.92680    0.00612
   0.56486    0.00582
   1.05077    0.00633
   0.79179    0.00483
   0.84827    0.00460
   0.96237    0.00450
   0.92531    0.00436
   1.48820    0.00497
   1.34058    0.00406
   2.14353    0.00664
   1.21105    0.00498
   1.26542    0.00539
   0.83613    0.00620
   0.50386    0.00596
   0.97125    0.00567
   1.40762    0.00504
   1.61140    0.00494
   0.91785    0.00668
   1.01294    0.00409
   0.78512    0.00624
   0.95907    0.00414
   0.85072    0.00409
   0.75806    0.00677
   1.34660    0.00397
   1.64526    0.00509
   1.78427    0.00528
   1.25063    0.00537
   1.72960    0.00805
   1.40423    0.00465
   1.04625    0.00602
   0.70430    0.00618
   0.31335    0.00551
   1.02309    0.00428
   0.83268    0.00479
   0.51539    0.00528
   1.28420    0.00679
   0.92967    0.00800
   1.12806    0.00687
   1.53714    0.00568
   0.93922    0.00457
   0.62704    0.00566
   0.62094    0.00539
   0.69758    0.00510
   1.67471    0.00769
   1.26302    0.00483
   1.13955    0.00483
   0.66208    0.00421
   1.33778    0.00437
   0.83583    0.00601
   0.82675    0.00410
   1.15704    0.00528
   1.52995    0.00537
   1.52004    0.00671
   1.01565    0.00509
   1.47408    0.00447
   0.86598    0.00411
   1.06750    0.00290
   1.05396    0.00501
   1.03746    0.00513
   1.12325    0.00472
   1.33147    0.00475
   1.22379    0.00488
   1.53175    0.00425
   1.23098    0.00452
   1.41022    0.00523
   1.41317    0.00579
   1.02876    0.00498
   0.80835    0.00559
   1.68195    0.00492
   1.93704    0.00551
   1.88404    0.00501
   1.51891    0.00435
   1.19940    0.00507
   1.56617    0.00548
   1.17901    0.00682
   0.79425    0.00478
   0.84350    0.00541
   0.80850    0.00509
   1.19894    0.00561
   1.55063    0.00649
   1.44893    0.00566
   1.72379    0.00482
   1.41226    0.00661
   0.97915    0.00514
   0.84289    0.00533
   1.66593    0.00546
   1.58135    0.00452
   1.64436    0.00409
   1.45738    0.00411
   1.26547    0.00662
   0.91492    0.00417
   0.91031    0.00484
   0.90868    0.00235
   1.58471    0.00370
   1.20503    0.00481
   1.59373    0.00345
   1.21651    0.00480
   1.45309    0.00636
   0.82486    0.00501
   0.86042    0.00486
   1.00098    0.00500
   1.29096    0.00666
   1.06226    0.00523
   1.17404    0.00512
   1.34922    0.00541
   1.19909    0.00478
   1.03406    0.00533
   1.29574    0.00589
   1.07861    0.00623
   1.21313    0.00525
   1.20202    0.00663
   1.98016    0.00567
   2.10276    0.00491
   1.59450    0.00588
   2.38089    0.00285
   1.59680    0.00547
   1.25955    0.00611
   0.98828    0.00634
   0.66499    0.00649
   1.35012    0.00648
   1.39726    0.00632
   1.64456    0.00552
   1.59660    0.00673
   1.20662    0.00419
   1.15861    0.00632
   1.15222    0.00650
   1.74789    0.00491
   0.93396    0.00653
   0.94404    0.00588
   1.55454    0.00505
   1.34539    0.00392
   1.64752    0.00650
   1.35641    0.00735
   1.31106    0.00685
   1.18366    0.00372
   2.07214    0.00476
   1.81313    0.00419
   1.03118    0.00527
   0.93986    0.00582
   0.96475    0.00622
   1.14253    0.00478
   1.33207    0.00565
   1.29342    0.00744
   1.55508    0.00574
   0.84061    0.00535
   1.66265    0.00435
   1.28833    0.00457
   0.86466    0.00604
   0.99644    0.00548
   1.43575    0.00641
   1.39120    0.00516
   1.36218    0.00582
   1.56842    0.00661
   1.69474    0.00498
   1.04925    0.00569
   1.15032    0.00603
   1.18915    0.00606
   1.27263    0.00657
   1.13505    0.00611
   1.07892    0.00517
   1.38458    0.00702
   1.37602    0.00584
   1.81151    0.00566
   0.82386    0.00641
   0.81064    0.00619
   0.75447    0.00658
   0.74569    0.00647
   0.76490    0.00635
   0.75884    0.00564
   1.00668    0.00571
   1.29169    0.00658
   1.37371    0.00779
   1.22045    0.00676
   1.10591    0.00593
   0.65936    0.00663
   0.86899    0.00656
   0.73357    0.00663
   1.04304    0.00518
   0.67672    0.00562
   1.33717    0.00614
   1.09491    0.00546
   1.22582    0.00519
   1.10583    0.00629
   0.60189    0.00600
   0.82590    0.00530
   0.68589    0.00562
   0.61328    0.00486
   0.87070    0.00340
   1.16898    0.00533
   1.12970    0.00496
   0.85561    0.00531
   1.52294    0.00578
   0.88889    0.00558
   1.05854    0.00477
   1.01353    0.00535
   1.67344    0.00680
   1.25803    0.00521
   1.33641    0.00587
   0.81328    0.00613
   0.68724    0.00609
   0.46885    0.00732
   0.70939    0.00674
   1.29044    0.00493
   1.52676    0.00179
   1.00134    0.00522
   1.29479    0.00652
   0.61640    0.00744
   0.72167    0.00541
   0.45222    0.00610
   0.79720    0.00547
   1.14591    0.00516
   1.58676    0.00624
   1.02694    0.00561
   0.95943    0.00490
   0.54270    0.00652
   0.52934    0.00579
   0.75941    0.00627
   0.82700    0.00455
   0.95809    0.00546
   0.75918    0.00612
   0.71070    0.00580
   0.57827    0.00591
   0.73018    0.00589
   0.69944    0.00558
   0.90701    0.00659
   0.80468    0.00580
   0.95550    0.00566
   1.18498    0.00602
   1.14118    0.00620
   0.85418    0.00545
   1.01868    0.00593
   0.85296    0.00473
   1.32248    0.00431
   1.32764    0.00505
   1.48915    0.00471
   0.93763    0.00616
   1.41951    0.00782
   1.52078    0.00547
   1.58154    0.00500
   1.40852    0.00713
   1.13936    0.00706
   0.91481    0.00716
   1.34879    0.00719
   1.99519    0.00620
   1.27581    0.00469
   1.20871    0.00421
   1.63500    0.00469
   1.52791    0.00682
   1.19766    0.00612
   1.20823    0.00556
   1.20677    0.00552
   1.25095    0.00541
   1.29560    0.00734
   2.91229    0.00376
   1.29364    0.00497
   1.18722    0.00430
   1.09698    0.00446
   1.37990    0.00574
   1.11223    0.00699
   1.48894    0.00787
   2.49176    0.00393
   1.87477    0.00443
   1.50721    0.00775
   0.71467    0.00602
   0.66412    0.00701
   1.28888    0.00397
   0.54502    0.00459
   0.98842    0.00608
   1.09420    0.00464
   1.14850    0.00703
   1.23856    0.00758
   1.37631    0.00634
   1.14651    0.00744
   1.11271    0.00682
   1.24054    0.00690
   1.13401    0.00659
   1.80823    0.00337
   1.16092    0.00536
   0.98859    0.00623
   0.96620    0.00625
   1.53359    0.00674
   1.56263    0.00419
   1.40573    0.00685
   1.27934    0.00557
   1.38477    0.00554
   1.08393    0.00547
   1.37657    0.00714
   0.92032    0.00714
   0.94837    0.00721
   1.18009    0.00716
   1.25154    0.00722
   1.34859    0.00514
   1.29901    0.00755
   1.17865    0.00627
   1.22877    0.00530
   1.41578    0.00489
   1.12176    0.00720
   1.08628    0.00519
   1.57710    0.00422
   1.53608    0.00738
   1.08564    0.00730
   1.06396    0.00413
   1.14920    0.00576
   0.94704    0.00470
   1.06132    0.00569
   0.88890    0.00457
   1.60277    0.00504
   1.29165    0.00422
   1.19025    0.00540
   1.42954    0.00713
   1.60149    0.00642
   0.86889    0.00460
   0.81183    0.00517
   0.75955    0.00551
   0.81428    0.00259
   1.21178    0.00418
   1.06928    0.00720
   1.15920    0.00741
   1.19239    0.00766
   1.08421    0.00738
   0.93186    0.00698
   0.90723    0.00732
   1.10849    0.00677
   1.98950    0.00315
   1.69883    0.00494
   1.58485    0.00539
   1.40870    0.00672
   1.31874    0.00700
   1.22880    0.00691
   1.30974    0.00540
   1.19668    0.00559
   0.98779    0.00541
   1.36090    0.00730
   1.68985    0.00536
   1.37043    0.00548
   1.21707    0.00689
   1.34645    0.00685
   1.12357    0.00594
   1.29462    0.00565
   1.47585    0.00730
   0.90111    0.00558
   0.87148    0.00509
   1.01617    0.00495
   1.08704    0.00379
   1.11850    0.00789
   0.87323    0.00614
   1.41539    0.00671
   0.91134    0.00675
   1.03609    0.00742
   0.77514    0.00548
   1.24227    0.00629
   0.93828    0.00544
   0.87966    0.00680
   1.47518    0.00816
   1.06593    0.00684
   1.02910    0.00752
   1.07562    0.00724
   0.88400    0.00736
   0.89640    0.00710
   0.68863    0.00725
   0.76861    0.00703
   0.60104    0.00738
   0.75425    0.00684
   2.17740    0.00474
   1.50500    0.00473
   0.70357    0.00701
   1.46096    0.00521
   1.19702    0.00557
   1.29618    0.00717
   1.16092    0.00697
   1.55443    0.00538
   1.04589    0.00714
   1.25069    0.00719
   1.18442    0.00554
   1.08308    0.00438
   1.42681    0.00535
   1.53215    0.00491
   1.07465    0.00547
   1.29553    0.00505
   1.51492    0.00516
   1.29832    0.00717
   1.10383    0.00703
   0.94651    0.00560
   1.32957    0.00544
   1.06268    0.00452
   1.00319    0.00568
   1.15091    0.00700
   1.36301    0.00446
   0.93335    0.00504
   1.23968    0.00682
   1.81412    0.00487
   1.22102    0.00446
   1.17743    0.00508
   1.27698    0.00522
   0.97310    0.00660
   0.96667    0.00710
   1.02884    0.00690
   0.72719    0.00656
   1.07157    0.00697
   0.72998    0.00666
   0.67986    0.00517
   1.15725    0.00399
   1.16670    0.00705
   0.96161    0.00696
   0.91726    0.00726
   0.73759    0.00715
   0.89399    0.00675
   0.57847    0.00724
   0.47251    0.00714
   0.34090    0.00714
   0.73266    0.00742
   1.11632    0.00545
   1.44807    0.00559
   1.53242    0.00542
   1.20345    0.00558
   1.22623    0.00724
   0.97549    0.00719
   0.77230    0.00557
   1.60100    0.00593
   1.23339    0.00511
   1.77451    0.00515
   1.21809    0.00553
   1.50836    0.00553
   1.27770    0.00680
   1.01855    0.00710
   1.23756    0.00481
   0.95318    0.00691
   1.82604    0.00333
   1.43489    0.00606
   1.06305    0.00489
   1.62413    0.00529
   1.04452    0.00681
   1.08196    0.00688
   0.68892    0.00685
   0.98824    0.00680
   1.22234    0.00531
   1.30184    0.00599
   0.53585    0.00727
   1.11126    0.00508
   0.66751    0.00632
   1.01212    0.00597
   0.72142    0.00595
   1.14926    0.00664
   0.82868    0.00703
   1.01839    0.00716
   0.65933    0.00743
   1.12800    0.00508
   1.26617    0.00564
   1.74926    0.00551
   1.28750    0.00561
   1.62786    0.00570
   1.27660    0.00586
   1.41823    0.00553
   1.14818    0.00721
   1.20033    0.00556
   1.14679    0.00715
   0.95250    0.00726
   1.69560    0.00497
   2.34100    0.00389
   2.22113    0.00456
   1.49308    0.00595
   1.69658    0.00489
   1.75395    0.00560
   1.66175    0.00555
   1.46815    0.00545
   1.18857    0.00714
   2.22166    0.00439
   2.46543    0.00422
   1.28556    0.00409
   1.03270    0.00417
   1.06672    0.00535
   1.52047    0.00443
   1.24182    0.00690
   1.44541    0.00525
   1.59836    0.00567
   1.09189    0.00733
   0.84966    0.00698
   0.92052    0.00636
   0.90315    0.00834
   0.92088    0.00446
   0.66907    0.00492
   1.48006    0.00430
   1.09645    0.00663
   0.91407    0.00705
   0.80118    0.00729
   0.68183    0.00705
   0.47192    0.00703
   0.56744    0.00495
   1.01405    0.00451
   2.07517    0.00470
   2.46000    0.00631
   1.41694    0.00585
   1.35951    0.00575
   1.48570    0.00561
   1.14795    0.00560
   1.38897    0.00548
   0.99281    0.00549
   1.38875    0.00541
   2.34957    0.00455
   1.93334    0.00494
   1.74216    0.00580
   1.55753    0.00552
   1.19509    0.00546
   1.57634    0.00528
   1.06151    0.00557
   1.45585    0.00560
   1.19373    0.00576
   1.03591    0.00612
   1.93259    0.00353
   2.15966    0.00500
   2.77736    0.00564
   1.46804    0.00495
   2.52401    0.00367
   1.19623    0.00543
   0.99874    0.00490
   1.53114    0.00518
   1.07132    0.00542
   1.44732    0.00558
   1.46178    0.00747
   0.92889    0.00722
   0.84110    0.00629
   1.27307    0.00814
   1.26932    0.00579
   0.95211    0.00529
   1.29958    0.00499
   1.14347    0.00616
   0.95841    0.00834
   1.06691    0.00674
   1.58018    0.00728
   0.85295    0.00756
   1.04444    0.00730
   0.80218    0.00570
   0.83897    0.00546
   1.13087    0.00583
   0.60099    0.00648
   1.51675    0.00492
   1.76300    0.00454
   2.12812    0.00628
   1.55454    0.00543
   1.01989    0.00540
   1.30021    0.00516
   0.93807    0.00535
   1.34913    0.00499
   1.01800    0.00508
   1.72057    0.00672
   1.89097    0.00519
   1.79406    0.00582
   1.58564    0.00536
   1.11681    0.00430
   1.25696    0.00418
   1.81999    0.00598
   1.64628    0.00512
   0.84879    0.00624
   1.96677    0.00503
   1.82951    0.00586
   1.99171    0.00686
   1.55536    0.00358
   2.46385    0.00627
   2.28166    0.00600
   1.98497    0.00550
   1.43932    0.00499
   1.63875    0.00517
   1.36183    0.00533
   1.42765    0.00625
   3.25302    0.00706
   3.26483    0.00430
   2.60188    0.00619
   1.41797    0.00503
   1.42842    0.00560
   0.92211    0.00539
   1.20099    0.00773
   1.27340    0.00667
   1.17844    0.00585
   2.15678    0.00644
   2.37841    0.00655
   2.49236    0.00570
   2.13106    0.00457
   1.46069    0.00409
   1.09782    0.00654
   0.98003    0.00657
   1.60786    0.00517
   1.15844    0.00633
   1.38677    0.00549
   0.97903    0.00528
   0.77173    0.00558
   1.15819    0.00545
   0.68247    0.00503
   0.97956    0.00546
   1.44853    0.00511
   1.58446    0.00493
   1.14728    0.00531
   1.45581    0.00501
   0.96664    0.00525
   1.06376    0.00556
   0.86247    0.00471
   1.01233    0.00619
   1.70127    0.00430
   1.27097    0.00489
   1.11195    0.00551
   1.33508    0.00643
   1.03972    0.00619
   0.74481    0.00430
   1.14380    0.00320
   1.27396    0.00493
   1.28351    0.00517
   0.97835    0.00333
   0.63295    0.00512
   1.37880    0.00583
   1.67953    0.00460
   1.49311    0.00611
   0.69497    0.00794
   1.15330    0.00508
   1.69000    0.00492
   0.87475    0.00521
   1.24654    0.00621
   1.15177    0.00689
   0.93150    0.00535
   1.24214    0.00523
   1.16054    0.00780
   2.92671    0.00610
   0.88058    0.00495
   0.88109    0.00628
   1.46833    0.00745
   1.13068    0.00530
   1.40203    0.00516
   0.93283    0.00503
   1.08163    0.00549
   0.80373    0.00540
   1.00681    0.00569
   0.97279    0.00557
   0.60661    0.00562
   1.28739    0.00409
   0.72491    0.00634
   1.15039    0.00459
   1.38386    0.00462
   1.02574    0.00446
   0.79002    0.00545
   1.31133    0.00540
   1.01220    0.00396
   0.69512    0.00558
   1.11021    0.00482
   0.94392    0.00517
   1.05548    0.00652
   1.13161    0.00462
   1.35636    0.00581
   0.89600    0.00490
   0.95009    0.00506
   0.98886    0.00499
   1.46355    0.00446
   1.29954    0.00587
   1.15325    0.00590
   0.90345    0.00497
   1.08287    0.00566
   1.18184    0.00580
   0.74277    0.00604
   0.78591    0.00607
   0.52437    0.00614
   1.13218    0.00475
   0.80525    0.00692
   0.98824    0.00620
   0.48423    0.00643
   1.04575    0.00545
   1.01939    0.00483
   0.98555    0.00554
   1.00882    0.00656
   1.42341    0.00485
   1.20892    0.00532
   0.66010    0.00544
   1.08839    0.00552
   0.60456    0.00548
   1.00660    0.00534
   1.11449    0.00562
   2.27581    0.00582
   0.86684    0.00549
   0.98744    0.00484
   1.20175    0.00537
   0.70949    0.00534
   1.19199    0.00500
   0.82585    0.00543
   1.26253    0.00530
   0.62160    0.00549
   0.93030    0.00583
   1.11891    0.00576
   1.09254    0.00441
   0.84986    0.00540
   1.36214    0.00702
   1.46977    0.00477
   1.04537    0.00422
   1.39108    0.00414
   1.02842    0.00544
   1.15147    0.00473
   0.38554    0.00468
   0.81889    0.00543
   1.12075    0.00686
   1.47994    0.00624
   1.43536    0.00579
   1.13042    0.00455
   1.31064    0.00478
   0.83320    0.00539
   0.86877    0.00515
   1.00292    0.00584
   1.18731    0.00619
   0.76722    0.00531
   0.82466    0.00458
   0.78305    0.00317
   1.80441    0.00580
   0.67350    0.00605
   3.11808    0.00586
   1.83718    0.00516
   5.25618    0.00460
   1.50707    0.00538
   1.04570    0.00385
   0.79959    0.00722
   0.79904    0.00516
   1.40723    0.00541
   0.48914    0.00542
   0.96374    0.00537
   0.50508    0.00493
   0.86024    0.00496
   0.92606    0.00727
   1.34913    0.00647
   1.21415    0.00629
   0.77165    0.00590
   0.70920    0.00583
   0.75591    0.00496
   0.62269    0.00468
   1.67995    0.00548
   0.90053    0.00473
   0.72157    0.00447
   0.83341    0.00707
   1.04711    0.00523
   1.39379    0.00517
   0.68891    0.00450
   0.89839    0.00514
   0.97795    0.00456
   1.04339    0.00690
   1.64630    0.00297
   1.35712    0.00744
   1.81507    0.00478
   4.20014    0.00358
   3.71979    0.00449
   1.03434    0.00773
   1.55746    0.00462
   0.57935    0.00576
   1.10460    0.00542
   1.61546    0.00519
   1.25369    0.00451
   0.76166    0.00662
   0.86426    0.00633
   1.53440    0.00594
   0.84976    0.00602
   0.83870    0.00549
   0.49461    0.00527
   0.89695    0.00485
   0.99431    0.00620
   0.69501    0.00646
   1.30304    0.00581
   0.85600    0.00513
   1.15573    0.00520
   1.27707    0.00571
   0.94775    0.00449
   0.67066    0.00505
   0.54351    0.00486
   0.59139    0.00469
   0.94781    0.00594
   0.75500    0.00801
   1.14056    0.00787
   1.70999    0.00408
   1.03927    0.00529
   0.85157    0.00537
   1.11486    0.00470
   0.69067    0.00526
   1.11622    0.00794
   0.96264    0.00555
   1.40390    0.00465
   1.10287    0.00585
   2.51476    0.00446
   3.20700    0.00492
   1.00414    0.00500
   1.03843    0.00584
   1.16421    0.00570
   1.65086    0.00368
   0.95692    0.00563
   1.21764    0.00375
   0.94345    0.00405
   1.04675    0.00490
   1.37167    0.00539
   1.32432    0.00427
   1.33369    0.00474
   1.00962    0.00466
   1.10286    0.00658
   0.77844    0.00752
   0.84067    0.00548
   1.01674    0.00534
   1.17298    0.00566
   1.32622    0.00449
   1.57344    0.00453
   0.86072    0.00418
   2.11298    0.00464
   0.82669    0.00628
   0.87358    0.00564
   0.91814    0.00532
   0.95298    0.00474
   1.11086    0.00538
   1.54904    0.00681
   1.08551    0.00633
   1.07471    0.00577
   0.80419    0.00609
   1.19070    0.00604
   0.88298    0.00623
   0.95954    0.00517
   1.50392    0.00481
   1.07279    0.00484
   1.42061    0.00582
   0.83113    0.00623
   1.09974    0.00389
   1.07399    0.00409
   0.90519    0.00561
   0.87966    0.00363
   1.91913    0.00434
   2.58321    0.00269
   1.64460    0.00465
   0.96947    0.00507
   1.00512    0.00428
   1.37595    0.00532
   1.02522    0.00445
   1.03832    0.00512
   0.74423    0.00564
   0.91899    0.00575
   0.81842    0.00512
   1.17933    0.00679
   0.90373    0.00504
   1.32859    0.00565
   1.04073    0.00611
   1.39842    0.00699
   1.10316    0.00413
   1.07292    0.00436
   0.85190    0.00457
   1.33445    0.00534
   1.72998    0.00525
   2.59065    0.00398
   1.61129    0.00539
   1.63312    0.00664
   1.61463    0.00445
   1.62223    0.00432
   0.89218    0.00568
   0.89297    0.00527
   1.01733    0.00461
   1.15401    0.00541
   2.54248    0.00471
   2.24598    0.00631
   1.21531    0.00462
   1.73673    0.00637
   0.72914    0.00489
   0.98544    0.00405
   0.88110    0.00357
   1.22917    0.00470
   0.95406    0.00656
   2.56524    0.00548
   1.31531    0.00677
   0.96147    0.00842
   1.20808    0.00487
   1.04627    0.00570
   1.09735    0.00589
   0.93976    0.00612
   0.89559    0.00598
   0.81790    0.00677
   1.39609    0.00528
   1.38367    0.00596
   1.32333    0.00388
   1.04900    0.00671
   0.65383    0.00454
   1.05215    0.00350
   0.77784    0.00799
   0.48547    0.00558
   0.61800    0.00492
   0.59754    0.00625
   0.54201    0.00395
   0.70004    0.00613
   1.55650    0.00500
   1.82099    0.00789
   1.57664    0.00514
   1.94629    0.00549
   1.49480    0.00504
   1.07225    0.00709
   0.99180    0.00691
   1.52240    0.00515
   1.33326    0.00483
   2.78175    0.00438
   2.01338    0.00476
   2.20564    0.00422
   1.40426    0.00525
   1.22267    0.00674
   1.29160    0.00543
   1.18080    0.00495
   1.03930    0.00469
   1.88402    0.00418
   0.60968    0.00543
   1.36648    0.00618
   1.03315    0.00580
   1.50145    0.00549
   1.15276    0.00482
   1.86796    0.00468
   1.78770    0.00471
   1.35716    0.00446
   0.70070    0.00562
   0.74223    0.00468
   0.93187    0.00379
   0.73921    0.00445
   0.83232    0.00526
   1.26830    0.00539
   1.06259    0.00587
   1.75393    0.00691
   1.24691    0.00472
   1.00634    0.00559
   0.72733    0.00418
   1.38361    0.00447
   1.62953    0.00509
   0.87666    0.00513
   1.01918    0.00562
   1.77251    0.00699
   1.79548    0.00548
   1.30346    0.00477
   1.18068    0.00505
   1.39429    0.00659
   1.11210    0.00557
   1.04166    0.00532
   0.96967    0.00534
   1.05636    0.00667
   1.02853    0.00707
   1.68036    0.00700
   1.17009    0.00535
   1.43554    0.00593
   1.10343    0.00721
   1.01958    0.00698
   1.00469    0.00693
   1.16872    0.00520
   0.81146    0.00610
   0.86046    0.00491
   1.02701    0.00688
   1.08578    0.00683
   1.17019    0.00534
   1.21909    0.00548
   1.19792    0.00537
   1.03438    0.00516
   0.70597    0.00665
   1.01801    0.00676
   0.74159    0.00484
   0.89316    0.00508
   0.89436    0.00468
   1.32205    0.00391
   1.13170    0.00516
   0.89503    0.00459
   1.46341    0.00631
   0.91822    0.00513
   0.61150    0.00572
   0.96895    0.00598
   0.93453    0.00430
   1.07728    0.00586
   0.94849    0.00466
   1.38726    0.00539
   1.27895    0.00522
   1.14314    0.00566
   0.95723    0.00549
   0.89903    0.00542
   0.95048    0.00544
   0.84934    0.00551
   1.09524    0.00512
   1.55636    0.00403
   1.09039    0.00538
   1.56143    0.00520
   0.96997    0.00545
   1.10409    0.00688
   0.95046    0.00708
   0.88215    0.00691
   0.91022    0.00711
   1.91205    0.00335
   1.45079    0.00451
   1.09150    0.00735
   1.08159    0.00683
   0.97167    0.00728
   0.98113    0.00718
   0.91190    0.00698
   1.02422    0.00539
   0.88764    0.00696
   0.81442    0.00583
   1.45777    0.00733
   1.56865    0.00610
   1.22217    0.00560
   2.14385    0.00457
   3.20617    0.00564
   1.26373    0.00520
   0.95214    0.00522
   0.89526    0.00430
   0.93206    0.00519
   0.59170    0.00526
   1.27059    0.00611
   0.46301    0.00641
   2.04160    0.00613
   1.03677    0.00530
   0.93836    0.00483
   0.80017    0.00448
   0.91585    0.00635
   1.68359    0.00719
   1.80283    0.00580
   1.45594    0.00473
   1.32945    0.00513
   1.02932    0.00546
   1.10302    0.00549
   1.01203    0.00543
   1.08027    0.00546
   1.00566    0.00542
   0.94891    0.00546
   1.02825    0.00631
   1.64516    0.00560
   1.33447    0.00582
   1.42741    0.00550
   0.97036    0.00565
   1.20213    0.00556
   0.96754    0.00544
   0.89872    0.00547
   0.81263    0.00541
   1.26703    0.00469
   1.10353    0.00291
   1.19381    0.00464
   0.88855    0.00676
   1.03778    0.00561
   0.89491    0.00715
   0.80611    0.00696
   1.03926    0.00451
   1.28143    0.00514
   1.23519    0.00594
   0.69452    0.00761
   1.28360    0.00560
   0.97557    0.00734
   1.02740    0.00656
   0.95115    0.00647
   0.88153    0.00566
   1.07943    0.00444
   1.32252    0.00621
   1.13964    0.00482
   2.91399    0.00452
   1.77994    0.00426
   3.46710    0.00326
   0.48894    0.00674
   0.84705    0.00593
   1.95155    0.00390
   1.98174    0.00473
   1.69395    0.00709
   1.37149    0.00708
   1.24709    0.00693
   1.57467    0.00686
   1.34081    0.00708
   1.12055    0.00551
   1.16336    0.00549
   1.93409    0.00625
   1.75530    0.00508
   1.20896    0.00530
   1.13276    0.00540
   1.04463    0.00554
   1.02658    0.00550
   1.47526    0.00587
   1.34813    0.00589
   2.05252    0.00489
   1.21637    0.00528
   1.26379    0.00512
   1.66823    0.00387
   1.04856    0.00540
   1.11551    0.00513
   1.12219    0.00569
   1.09481    0.00388
   1.11404    0.00546
   0.89622    0.00544
   1.23363    0.00728
   1.52969    0.00565
   1.33678    0.00704
   1.37493    0.00555
   1.92239    0.00484
   1.02682    0.00418
   1.73727    0.00612
   1.11267    0.00683
   1.57198    0.00611
   1.41669    0.00539
   1.27450    0.00435
   1.57322    0.00559
   0.88576    0.00368
   1.16911    0.00454
   1.00648    0.00568
   1.43379    0.00651
   1.38157    0.00638
   0.82615    0.00679
   1.01082    0.00723
   0.71459    0.00686
   0.76442    0.00711
   1.16879    0.00672
   1.54291    0.00521
   1.05971    0.00514
   1.05887    0.00740
   0.96619    0.00761
   1.58246    0.00621
   0.51812    0.00709
   0.84624    0.00745
   0.52254    0.00740
   0.93582    0.00712
   0.75318    0.00475
   1.16425    0.00490
   0.89510    0.00446
   1.35756    0.00502
   1.13156    0.00663
   0.68879    0.00871
   0.81378    0.00705
   0.48172    0.00725
   0.76707    0.00709
   0.46232    0.00705
   0.94216    0.00414
   0.96824    0.00447
   0.95581    0.00712
   0.93749    0.00549
   0.54149    0.00507
   0.85143    0.00551
   0.95581    0.00721
   0.51125    0.00725
   0.97913    0.00690
   1.17024    0.00463
   0.64005    0.00435
   0.81197    0.00489
   0.95215    0.00428
   0.93945    0.00541
   0.65487    0.00482
   0.54449    0.00536
   0.94221    0.00439
   1.28123    0.00727
   1.37556    0.00661
   1.19872    0.00706
   1.26322    0.00712
   1.00150    0.00722
   0.88885    0.00723
   1.10591    0.00742
   0.79148    0.00732
   0.84427    0.00724
   0.42712    0.00711
   1.07462    0.00690
   1.38550    0.00702
   0.79444    0.00474
   1.32576    0.00534
   1.06787    0.00695
   1.17676    0.00725
   0.78362    0.00717
   0.82027    0.00707
   0.63578    0.00744
   0.33579    0.00733
   0.75393    0.00712
   0.37344    0.00720
   1.09961    0.00490
   1.10581    0.00485
   0.86069    0.00424
   0.98511    0.00541
   0.88702    0.00673
   0.49900    0.00687
   0.62280    0.00703
   0.36848    0.00713
   0.70750    0.00697
   1.25926    0.00499
   0.76204    0.00459
   0.55101    0.00419
   0.75732    0.00461
   0.71813    0.00688
   0.35506    0.00709
   1.04961    0.00467
   0.72379    0.00497
   0.83234    0.00475
   0.78812    0.00496
   1.04802    0.00424
   0.50176    0.00377
   0.68725    0.00544
   0.80249    0.00710
   0.67348    0.00510
   0.96857    0.00713
   0.90296    0.00726
   0.76608    0.00719
   0.77241    0.00720
   0.50223    0.00723
   0.79247    0.00731
   0.76159    0.00690
   0.69248    0.00717
   1.10839    0.00706
   0.78642    0.00703
   0.72829    0.00718
   0.56849    0.00715
   0.39949    0.00711
   0.60603    0.00714
   0.28505    0.00711
   0.65603    0.00695
   1.33483    0.00524
   0.73785    0.00511
   0.90674    0.00531
   0.84124    0.00709
   0.46641    0.00710
   0.68295    0.00693
   0.57507    0.00691
   0.22785    0.00704
   0.49664    0.00529
   0.55446    0.00522
   0.63083    0.00532
   0.97943    0.00531
   0.41634    0.00538
   0.72834    0.00541
   0.33413    0.00693
   0.65993    0.00694
   0.50077    0.00536
   0.65422    0.00542
   0.97910    0.00510
   0.81560    0.00520
   0.57475    0.00523
   0.87799    0.00513
   0.45181    0.00528
   0.56503    0.00539
   0.88281    0.00689
   0.73374    0.00549
   0.89505    0.00697
   0.72496    0.00719
   0.76398    0.00707
   0.56294    0.00727
   0.55278    0.00727
   0.70527    0.00716
   0.47072    0.00737
   0.37909    0.00741
   1.01021    0.00698
   0.82202    0.00701
   0.78969    0.00703
   0.50324    0.00719
   0.60029    0.00719
   0.35103    0.00730
   0.52533    0.00721
   0.50268    0.00545
   0.61211    0.00484
   0.62948    0.00529
   0.57146    0.00516
   0.47866    0.00523
   1.01190    0.00608
   0.55596    0.00716
   0.64567    0.00703
   0.41034    0.00705
   0.57302    0.00704
   0.25475    0.00716
   0.40433    0.00516
   0.40217    0.00533
   0.78650    0.00532
   0.59804    0.00526
   0.47823    0.00512
   0.65893    0.00657
   0.52815    0.00473
   0.36619    0.00567
   0.80791    0.00659
   0.87127    0.00531
   0.60508    0.00532
   0.74657    0.00540
   0.74995    0.00517
   0.44734    0.00677
   0.93519    0.00647
   0.64828    0.00498
   1.11366    0.00612
   0.67324    0.00550
   0.48540    0.00470
   0.96398    0.00663
   0.91144    0.00707
   0.72531    0.00728
   0.64357    0.00721
   0.57680    0.00732
   0.59084    0.00728
   0.49716    0.00716
   0.52430    0.00576
   0.66812    0.00555
   1.05102    0.00646
   0.84008    0.00678
   0.74551    0.00707
   0.65699    0.00716
   0.77484    0.00709
   0.46179    0.00724
   0.56617    0.00739
   0.52306    0.00574
   0.94590    0.00865
   0.54483    0.00568
   0.58173    0.00515
   0.76143    0.00528
   0.66147    0.00714
   0.59625    0.00714
   0.69990    0.00726
   0.50671    0.00549
   0.48461    0.00536
   0.92163    0.00689
   0.66355    0.00498
   0.69174    0.00542
   0.54579    0.00522
   0.76070    0.00493
   0.72889    0.00684
   0.46572    0.00537
   0.81037    0.00715
   0.60123    0.00709
   0.95960    0.00658
   0.79007    0.00711
   0.97880    0.00655
   0.88754    0.00588
   1.33585    0.00603
   1.05486    0.00523
   1.41595    0.00576
   1.97876    0.00684
   1.18611    0.00659
   0.78172    0.00653
   0.64252    0.00546
   1.03258    0.00694
   1.24036    0.00693
   0.82461    0.00711
   0.83110    0.00720
   0.75015    0.00722
   0.53419    0.00567
   0.58226    0.00553
   1.04584    0.00735
   1.06591    0.00680
   1.01138    0.00698
   1.06114    0.00679
   0.94295    0.00720
   1.11883    0.00716
   0.74782    0.00717
   0.75240    0.00726
   0.69533    0.00554
   0.59362    0.00541
   0.78403    0.00727
   0.84085    0.00726
   0.95042    0.00719
   0.78289    0.00730
   0.77472    0.00557
   0.71718    0.00545
   0.74346    0.00732
   0.84288    0.00748
   0.98771    0.00543
   0.92873    0.00522
   0.79817    0.00535
   1.06241    0.00509
   0.74036    0.00540
   1.00914    0.00718
   0.83836    0.00784
   0.90420    0.00420
   0.97947    0.00643
   0.93539    0.00663
   1.33922    0.00542
   1.35149    0.00450
   1.12783    0.00625
   1.42782    0.00533
   1.38621    0.00732
   1.52002    0.00464
   1.02747    0.00721
   0.65013    0.00554
   1.37179    0.00618
   0.89589    0.00479
   1.39499    0.00711
   1.01476    0.00745
   1.29654    0.00741
   1.05005    0.00730
   0.89181    0.00548
   0.59797    0.00542
   0.61837    0.00738
   0.85573    0.00697
   1.65533    0.00682
   1.27305    0.00724
   0.75348    0.00553
   0.89174    0.00553
   1.03472    0.00536
   0.88874    0.00735
   0.68440    0.00757
   0.63057    0.00667
   0.69028    0.00446
   1.08237    0.00710
   1.30154    0.00707
   1.37554    0.00672
   1.11621    0.00545
   0.94583    0.00517
   0.92828    0.00536
   0.93947    0.00693
   1.04182    0.00709
   1.29838    0.00387
   0.91893    0.00487
   0.81084    0.00469
   0.99753    0.00631
   1.24099    0.00498
   1.14707    0.00426
   1.16752    0.00674
   0.91654    0.00604
   1.13433    0.00428
   1.04096    0.00644
   1.14268    0.00487
   1.00156    0.00536
   1.07957    0.00629
   1.25638    0.00436
   1.06690    0.00486
   0.67336    0.00428
   1.25636    0.00424
   0.89422    0.00519
   0.97801    0.00475
   1.70671    0.00697
   1.76418    0.00672
   0.79323    0.00537
   1.46637    0.00716
   1.04250    0.00571
   1.28040    0.00560
   1.17528    0.00582
   1.01605    0.00777
   0.86383    0.00795
   1.86697    0.00728
   1.25102    0.00561
   1.26044    0.00573
   1.28334    0.00783
   0.97827    0.00746
   0.98327    0.00570
   0.92930    0.00447
   0.78802    0.00512
   1.09954    0.00532
   1.21526    0.00510
   1.42270    0.00645
   1.22727    0.00697
   1.09106    0.00684
   0.77349    0.00455
   0.74104    0.00718
   1.05349    0.00447
   1.25408    0.00525
   0.95653    0.00534
   0.78235    0.00602
   0.72406    0.00538
   1.10274    0.00453
   0.76510    0.00499
   0.38937    0.00549
   1.04195    0.00609
   0.99341    0.00698
   1.08208    0.00585
   0.91704    0.00419
   1.00788    0.00586
   1.32246    0.00460
   1.16978    0.00570
   1.04408    0.00552
   0.59504    0.00550
   0.57892    0.00580
   1.31668    0.00701
   1.13881    0.00693
   1.02543    0.00536
   1.71456    0.00615
   1.30450    0.00727
   2.53399    0.00677
   0.84691    0.00594
   1.14090    0.00402
   0.87239    0.00502
   0.82215    0.00358
   1.22844    0.00465
   1.15322    0.00588
   1.15064    0.00467
   1.26755    0.00737
   1.15075    0.00748
   1.20099    0.00730
   0.95057    0.00740
   0.86280    0.00485
   0.93844    0.00509
   1.18825    0.00594
   0.69656    0.00547
   1.28622    0.00507
   1.25552    0.00632
   1.48891    0.00647
   1.09670    0.00603
   1.18270    0.00578
   0.82059    0.00621
   0.41301    0.00567
   2.60720    0.00574
   1.47250    0.00630
   1.47249    0.00587
   1.93122    0.00560
   1.54914    0.00500
   1.09564    0.00720
   0.99899    0.00680
   0.88112    0.00605
   0.42861    0.00549
   0.66535    0.00586
   1.31884    0.00500
   1.77901    0.00515
   1.49488    0.00566
   0.58543    0.00520
   1.51580    0.00455
   1.11818    0.00503
   0.96698    0.00547
   1.27361    0.00719
   0.65479    0.00533
   0.87231    0.00354
   1.28180    0.00421
   1.30299    0.00513
   2.37722    0.00421
   1.61033    0.00723
   1.42586    0.00549
   1.49072    0.00649
   1.40728    0.00509
   1.13676    0.00638
   1.39183    0.00573
   0.71068    0.00629
   0.95706    0.00596
   1.99445    0.00311
   1.08434    0.00571
   1.06733    0.00530
   0.87193    0.00657
   0.98823    0.00547
   2.21562    0.00539
   1.15502    0.00543
   0.93509    0.00488
   1.13617    0.00549
   1.07813    0.00668
   1.49959    0.00713
   1.05572    0.00585
   0.65571    0.00603
   0.97572    0.00657
   0.45525    0.00566
   1.34942    0.00585
   1.17589    0.00463
   1.08727    0.00586
   1.35116    0.00511
   0.93867    0.00543
   0.66754    0.00575
   0.98126    0.00553
   1.25096    0.00615
   0.61170    0.00549
   3.23292    0.00453
   1.07454    0.00577
   3.03228    0.00320
   3.68279    0.00376
   4.38418    0.00332
   1.55487    0.00502
   1.49864    0.00513
   0.79540    0.00550
   0.62148    0.00510
   1.50120    0.00558
   0.94665    0.00505
   1.08343    0.00535
   2.19506    0.00573
   1.19763    0.00497
   0.87839    0.00558
   1.09399    0.00460
   0.74119    0.00484
   0.93817    0.00687
   0.93747    0.00527
   1.28480    0.00404
   1.12383    0.00525
   1.05499    0.00499
   1.23335    0.00354
   0.82348    0.00517
   1.03543    0.00636
   0.63436    0.00576
   0.91511    0.00597
   0.78684    0.00575
   0.79699    0.00687
   0.49299    0.00450
   1.08767    0.00578
   0.75042    0.00583
   1.26113    0.00610
   1.34824    0.00682
   1.21284    0.00693
   0.66648    0.00526
   1.77516    0.00436
   0.81152    0.00467
   0.80394    0.00557
   0.77294    0.00508
   0.85882    0.00563
   1.25530    0.00781
   0.93600    0.00762
   1.48462    0.00663
   1.38299    0.00402
   1.39963    0.00576
   0.57950    0.00317
   1.18174    0.00503
   0.57829    0.00461
   0.55837    0.00506
   1.01793    0.00429
   0.95108    0.00404
   1.27731    0.00759
   0.93175    0.00528
   0.96322    0.00755
   1.55025    0.00687
   1.06057    0.00791
   0.87473    0.00491
   0.69583    0.00418
   0.64296    0.00468
   0.82873    0.00566
   0.40655    0.00565
   0.78418    0.00827
   1.55695    0.00690
   1.42969    0.00177
   0.99027    0.00485
   0.97204    0.00437
   0.72096    0.00457
   0.66570    0.00496
   0.91634    0.00569
   0.75013    0.00499
   0.57280    0.00346
   0.54056    0.00492
   1.21022    0.00350
   0.85407    0.00531
   0.85981    0.00664
   0.62246    0.00529
   1.17332    0.00545
   0.57758    0.00537
   0.75334    0.00465
   0.76758    0.00404
   0.84364    0.00615
   1.11622    0.00534
   1.30120    0.00523
   0.72253    0.00647
   0.78459    0.00545
   0.72158    0.00660
   0.70034    0.00529
   0.60677    0.00520
   0.86341    0.00455
   0.96485    0.00523
   0.76782    0.00590
   0.67949    0.00515
   0.78464    0.00266
   0.89769    0.00559
   1.44366    0.00531
   1.25000    0.00423
   1.74877    0.00417
   0.94960    0.00588
   1.50151    0.00688
   1.32476    0.00461
   0.97869    0.00709
   1.12955    0.00776
   1.53640    0.00373
   1.14774    0.00566
   0.56570    0.00447
   1.11168    0.00605
   1.06820    0.00521
   0.92820    0.00491
   1.59403    0.00775
   1.03433    0.00538
   1.22580    0.00676
   1.75627    0.00592
   0.82239    0.00563
   1.12153    0.00473
   0.98832    0.00587
   1.03822    0.00586
   0.87004    0.00756
   0.68066    0.00664
   1.17335    0.00733
   0.24617    0.00496
   1.01944    0.00609
   0.72464    0.00588
   0.80891    0.00640
   0.77305    0.00614
   0.93173    0.00629
   0.76724    0.00629
   1.09552    0.00600
   0.75711    0.00488
   1.05237    0.00574
   0.67372    0.00562
   0.84414    0.00656
   0.69972    0.00652
   0.57808    0.00649
   0.91095    0.00473
   0.45941    0.00529
   0.66784    0.00529
   0.66974    0.00562
   1.28717    0.00675
   0.93736    0.00554
   1.00155    0.00695
   0.71604    0.00577
   1.16758    0.00587
   1.74529    0.00657
   1.18362    0.00849
   1.04592    0.00703
   1.11780    0.00630
   0.81099    0.00615
   0.94788    0.00655
   0.92664    0.00711
   1.57111    0.00735
   2.39916    0.00489
   1.15189    0.00519
   1.40919    0.00539
   1.02028    0.00581
   0.88174    0.00689
   0.92388    0.00627
   1.32906    0.00625
   0.84562    0.00707
   1.27215    0.00568
   1.30342    0.00451
   0.68918    0.00473
   1.14172    0.00581
   1.59443    0.00497
   0.94856    0.00546
   1.03965    0.00447
   0.68030    0.00670
   0.71282    0.00521
   0.87610    0.00652
   0.90471    0.00669
   0.88358    0.00702
   1.01865    0.00434
   0.83539    0.00599
   1.07795    0.00513
   1.23662    0.00436
   0.67285    0.00558
   0.69313    0.00481
   0.67923    0.00707
   0.82851    0.00559
   0.62908    0.00513
   0.92097    0.00453
   1.10007    0.00559
   0.48862    0.00659
   0.67943    0.00568
   1.02962    0.00580
   0.78134    0.00608
   1.10919    0.00643
   2.06530    0.00762
   1.57260    0.00637
   0.82748    0.00714
   0.84665    0.00735
   0.69486    0.00662
   1.04290    0.00712
   1.08356    0.00581
   1.40236    0.00694
   2.91087    0.00621
   1.27369    0.00581
   1.58693    0.00396
   1.06697    0.00705
   0.73106    0.00704
   0.77977    0.00711
   1.18370    0.00672
   1.87701    0.00457
   1.49289    0.00378
   1.21119    0.00498
   1.77798    0.00494
   0.96638    0.00533
   0.78969    0.00522
   0.75218    0.00586
   0.99308    0.00708
   1.07210    0.00753
   1.38973    0.00354
   0.98569    0.00482
   1.18224    0.00729
   1.17020    0.00678
   0.93229    0.00704
   0.66655    0.00434
   0.83633    0.00669
   0.72782    0.00581
   0.65079    0.00511
   2.58336    0.00778
   0.57953    0.00388
   0.51242    0.00549
   0.66209    0.00547
   0.67091    0.00500
   0.91222    0.00424
   0.81414    0.00483
   0.59117    0.00619
   1.57501    0.00492
   0.80464    0.00551
   1.02131    0.00711
   0.68090    0.00533
   0.69891    0.00566
   0.58829    0.00579
   0.65043    0.00533
   0.99943    0.00510
   0.72302    0.00531
   0.58180    0.00507
   3.14503    0.00417
   4.78559    0.00605
   1.79959    0.00478
   1.27093    0.00462
   0.98050    0.00508
   0.90896    0.00715
   0.98019    0.00705
   0.80028    0.00559
   0.44249    0.00463
   0.65136    0.00662
   1.31022    0.00601
   1.14545    0.00438
   1.12398    0.00464
   1.20814    0.00723
   0.82715    0.00539
   0.77168    0.00586
   0.92680    0.00472
   1.42105    0.00310
   0.97888    0.00680
   1.06389    0.00494
   1.25822    0.00501
   1.01294    0.00632
   1.21155    0.00566
   0.73340    0.00568
   1.31957    0.00645
   1.38520    0.00764
   0.55084    0.00570
   1.50526    0.00593
   1.14491    0.00454
   1.37349    0.00714
   0.78202    0.00507
   0.80114    0.00584
   0.80137    0.00587
   0.80843    0.00478
   0.71246    0.00512
   1.12715    0.00648
   0.55088    0.00648
   1.05749    0.00637
   2.00623    0.00621
   0.75838    0.00619
   0.71582    0.00661
   0.87292    0.00565
   0.72881    0.00624
   0.65528    0.00667
   0.51034    0.00703
   1.87062    0.00473
   1.13620    0.00507
   0.67365    0.00507
   0.73017    0.00671
   0.91018    0.00497
   0.63209    0.00688
   0.92457    0.00651
   0.92311    0.00491
   0.96785    0.00490
   1.61275    0.00504
   0.98007    0.00511
   1.22667    0.00500
   0.55627    0.00486
   1.16187    0.00373
   1.66103    0.00453
   1.00019    0.00421
   1.36865    0.00546
   1.06722    0.00568
   1.28238    0.00546
   0.81462    0.00531
   1.42944    0.00588
   1.30512    0.00505
   0.83282    0.00744
   1.56431    0.00530
   0.81771    0.00696
   1.41418    0.00798
   0.50567    0.00663
   0.91743    0.00592
   1.07905    0.00552
   0.78763    0.00627
   0.85204    0.00506
   0.89632    0.00677
   0.55947    0.00606
   0.82020    0.00524
   0.61486    0.00688
   0.83975    0.00622
   0.51420    0.00716
   0.51470    0.00686
   0.90389    0.00615
   1.41795    0.00484
   1.69818    0.00746
   0.82215    0.00408
   1.44721    0.00441
   1.19952    0.00629
   0.92027    0.00616
   0.82224    0.00633
   0.86350    0.00552
   0.49176    0.00498
   1.08154    0.00490
   1.51889    0.00445
   1.89908    0.00480
   1.52970    0.00497
   1.11704    0.00499
   0.75685    0.00561
   0.73361    0.00428
   1.11703    0.00499
   1.43910    0.00575
   1.29373    0.00626
   1.67898    0.00547
   1.41224    0.00588
   1.03272    0.00499
   1.05035    0.00527
   0.76093    0.00401
   0.99387    0.00448
   0.69895    0.00673
   1.57633    0.00761
   0.76506    0.00533
   0.87633    0.00579
   0.83146    0.00424
   0.84111    0.00521
   1.23896    0.00498
   0.61364    0.00761
   1.18489    0.00632
   0.77603    0.00648
   0.73753    0.00686
   0.82742    0.00591
   1.56402    0.00569
   1.11358    0.00719
   1.17424    0.00577
   0.78717    0.00625
   1.16697    0.00559
   1.07842    0.00488
   1.28990    0.00408
   1.05734    0.00648
   1.09481    0.00683
   1.60122    0.00711
   1.31024    0.00399
   1.01481    0.00462
   1.46177    0.00481
   1.04460    0.00497
   1.12120    0.00748
   0.92991    0.00503
   0.78276    0.00525
   1.32073    0.00482
   1.85276    0.00377
   1.41853    0.00500
   1.14665    0.00533
   0.94970    0.00517
   0.89541    0.00579
   0.84095    0.00596
   0.77390    0.00447
   0.73347    0.00470
   0.70432    0.00555
   1.04399    0.00541
   0.83973    0.00656
   1.48057    0.00447
   0.91922    0.00515
   1.14727    0.00452
   0.92627    0.00373
   1.12442    0.00480
   1.22582    0.00315
   0.90353    0.00465
   0.73312    0.00478
   0.52260    0.00514
   0.75376    0.00577
   0.93328    0.00731
   0.69282    0.00549
   1.19722    0.00567
   1.10516    0.00623
   1.09270    0.00643
   1.38339    0.00336
   1.47914    0.00388
   1.29893    0.00371
   0.85015    0.00485
   0.95827    0.00595
   0.77341    0.00458
   1.04056    0.00543
   0.90833    0.00677
   1.85350    0.00550
   1.05084    0.00670
   0.88613    0.00703
   0.82779    0.00633
   1.77198    0.00364
   2.11912    0.00440
   1.28834    0.00551
   2.07701    0.00276
   0.94542    0.00513
   0.61646    0.00567
   0.78110    0.00683
   0.92551    0.00745
   0.97423    0.00476
   1.35289    0.00436
   1.29023    0.00446
   1.14808    0.00582
   1.18617    0.00448
   1.12578    0.00618
   0.84769    0.00628
   0.64343    0.00632
   0.91149    0.00626
   1.03332    0.00507
   0.92771    0.00411
   0.75711    0.00487
   2.00698    0.00589
   0.81488    0.00467
   0.62162    0.00478
   0.50128    0.00481
   0.85631    0.00482
   0.65388    0.00462
   1.23000    0.00427
   1.00715    0.00629
   1.24768    0.00489
   1.07275    0.00432
   1.65622    0.00580
   0.78067    0.00574
   1.26524    0.00581
   1.04184    0.00671
   1.25303    0.00709
   0.67047    0.00630
   1.32723    0.00480
   1.52922    0.00426
   1.45414    0.00527
   1.29131    0.00686
   1.10699    0.00580
   1.39827    0.00528
   1.53161    0.00587
   1.42301    0.00551
   1.24758    0.00706
   1.16581    0.00590
   1.46036    0.00495
   1.39431    0.00558
   1.26033    0.00725
   1.25662    0.00734
   1.14949    0.00504
   1.13077    0.00714
   1.78501    0.00436
   1.27758    0.00715
   1.19172    0.00710
   1.32222    0.00708
   1.21361    0.00719
   1.13852    0.00720
   0.99761    0.00728
   0.96493    0.00735
   0.85268    0.00723
   1.37975    0.00697
   1.32672    0.00720
   0.93602    0.00711
   1.09930    0.00705
   0.91030    0.00716
   1.03207    0.00707
   2.04280    0.00737
   0.86255    0.00722
   0.68539    0.00546
   0.71557    0.00544
   0.73620    0.00543
   0.64801    0.00652
   1.41642    0.00435
   1.21193    0.00635
   1.77258    0.00410
   1.30860    0.00377
   0.86801    0.00495
   0.96697    0.00440
   1.27417    0.00498
   0.99446    0.00533
   1.03034    0.00433
   1.00657    0.00574
   1.32702    0.00352
   1.00452    0.00548
   2.21077    0.00445
   2.07746    0.00463
   1.62787    0.00680
   1.68542    0.00576
   1.45753    0.00685
   1.66583    0.00476
   1.37733    0.00692
   1.40358    0.00692
   1.28978    0.00709
   1.37317    0.00709
   1.23173    0.00713
   1.41657    0.00726
   1.13397    0.00735
   1.64941    0.00532
   1.34282    0.00724
   1.27195    0.00702
   1.28731    0.00723
   1.15533    0.00736
   1.02983    0.00725
   1.07653    0.00720
   1.14215    0.00663
   1.05907    0.00656
   1.12026    0.00697
   1.09310    0.00723
   0.93039    0.00545
   0.87287    0.00535
   0.93268    0.00535
   0.85296    0.00542
   0.75686    0.00668
   0.91573    0.00626
   0.60830    0.00668
   0.38616    0.00650
   1.06761    0.00624
   1.17380    0.00579
   1.32320    0.00439
   0.94644    0.00552
   1.02386    0.00484
   0.99854    0.00575
   1.19455    0.00532
   1.88154    0.00431
   2.57905    0.00447
   2.31642    0.00359
   1.22400    0.00612
   1.33357    0.00531
   1.38108    0.00548
   1.34014    0.00692
   1.24352    0.00750
   1.20562    0.00774
   1.70651    0.00632
   1.40516    0.00726
   2.03181    0.00623
   1.81633    0.00819
   1.04178    0.00723
   1.20656    0.00611
   1.90780    0.00643
   1.60495    0.00713
   1.55200    0.00637
   1.20683    0.00710
   1.20339    0.00511
   1.19102    0.00527
   1.07950    0.00519
   1.30851    0.00679
   1.37189    0.00573
   1.17926    0.00548
   1.39810    0.00564
   1.08130    0.00522
   1.09855    0.00725
   1.00155    0.00666
   0.70493    0.00666
   1.19109    0.00673
   0.72073    0.00646
   0.96938    0.00669
   1.51708    0.00586
   1.02188    0.00758
   0.87496    0.00576
   0.73825    0.00699
   1.28823    0.00667
   1.19125    0.00665
   1.09458    0.00691
   2.28351    0.00537
   1.12423    0.00405
   1.91703    0.00410
   1.66879    0.00366
   1.48556    0.00356
   2.15990    0.00450
   1.37367    0.00536
   0.62604    0.00573
   1.03929    0.00640
   2.00619    0.00598
   2.93748    0.00310
   1.35656    0.00418
   1.48729    0.00518
   1.49771    0.00606
   1.01653    0.00610
   1.30869    0.00586
   0.86130    0.00547
   0.89946    0.00556
   2.83865    0.00581
   2.17992    0.00428
   1.69611    0.00623
   1.02257    0.00710
   1.01267    0.00531
   1.26033    0.00678
   1.45305    0.00491
   1.12801    0.00518
   1.57368    0.00562
   1.63719    0.00548
   1.40257    0.00653
   0.92360    0.00744
   1.31824    0.00771
   1.25978    0.00671
   0.92960    0.00702
   1.07569    0.00672
   1.21963    0.00680
   0.64354    0.00709
   0.94730    0.00661
   1.05011    0.00642
   1.18252    0.00597
   2.40866    0.00556
   2.04085    0.00240
   0.89341    0.00466
   0.60308    0.00471
   0.89248    0.00480
   0.80598    0.00474
   1.28035    0.00503
   1.47818    0.00520
   0.77961    0.00532
   1.32769    0.00390
   0.97459    0.00403
   0.72638    0.00485
   0.82265    0.00372
   2.53549    0.00480
   2.88078    0.00343
   0.84712    0.00359
   0.52723    0.00702
   1.11140    0.00527
   1.12685    0.00648
   0.73623    0.00618
   1.22568    0.00520
   0.60140    0.00456
   2.15204    0.00621
   1.39284    0.00485
   1.27248    0.00468
   1.12230    0.00493
   1.17789    0.00814
   1.34511    0.00538
   0.88641    0.00456
   1.25238    0.00467
   0.96084    0.00418
   1.47235    0.00525
   1.51624    0.00549
   1.02768    0.00438
   1.08735    0.00507
   1.27158    0.00369
   1.83063    0.00490
   2.06767    0.00376
   2.37350    0.00511
   1.58052    0.00442
   0.94762    0.00507
   0.78830    0.00478
   1.15346    0.00513
   0.95625    0.00500
   0.96657    0.00496
   1.22231    0.00609
   1.17300    0.00535
   1.02351    0.00639
   0.80720    0.00588
   0.97058    0.00496
   0.62246    0.00415
   1.12180    0.00462
   1.72440    0.00497
   1.01057    0.00482
   0.68698    0.00437
   0.83707    0.00601
   1.43581    0.00398
   1.00697    0.00502
   1.17629    0.00385
   0.93141    0.00539
   1.01819    0.00555
   0.80088    0.00489
   0.85591    0.00407
   1.11555    0.00583
   1.11335    0.00465
   1.26900    0.00568
   1.19393    0.00547
   1.34870    0.00556
   0.93975    0.00467
   1.26998    0.00474
   0.99087    0.00455
   1.13995    0.00471
   1.16501    0.00582
   1.00762    0.00559
   1.15402    0.00639
   0.93861    0.00681
   1.23215    0.00546
   0.64233    0.00512
   1.04870    0.00487
   0.77884    0.00500
   1.12711    0.00535
   0.90393    0.00405
   0.62595    0.00571
   1.39339    0.00637
   0.84654    0.00507
   0.88657    0.00685
   0.99066    0.00587
   0.55564    0.00512
   1.00689    0.00484
   0.64177    0.00451
   0.80347    0.00377
   1.36043    0.00391
   1.02331    0.00549
   0.97605    0.00519
   0.82272    0.00462
   1.12071    0.00455
   0.96624    0.00417
   1.28954    0.00367
   1.23787    0.00583
   1.31998    0.00530
   1.22955    0.00537
   1.00942    0.00504
   1.18119    0.00644
   0.99317    0.00464
   1.24863    0.00618
   0.86038    0.00650
   1.27847    0.00512
   1.42716    0.00492
   1.29561    0.00509
   1.48470    0.00564
   0.79868    0.00582
   0.99275    0.00690
   1.05882    0.00606
   1.26364    0.00661
   1.15598    0.00525
   1.38600    0.00666
   0.83046    0.00607
   1.08997    0.00564
   0.98405    0.00525
   1.53480    0.00558
   1.44396    0.00451
   1.72329    0.00591
   2.57853    0.00406
   0.72712    0.00418
   0.77096    0.00478
   0.91156    0.00429
   0.93261    0.00497
   0.87787    0.00450
   1.08599    0.00354
   0.86887    0.00474
   1.91214    0.00364
   1.93276    0.00262
   1.15239    0.00819
   0.98007    0.00588
   0.90703    0.00452
   1.03521    0.00567
   0.83671    0.00561
   0.90923    0.00542
   0.68566    0.00495
   1.00170    0.00750
   1.05453    0.00469
   0.82023    0.00483
   0.86798    0.00495
   1.19813    0.00538
   1.45430    0.00692
   0.90140    0.00519
   0.84501    0.00520
   1.05614    0.00748
   0.75706    0.00608
   1.23815    0.00459
   0.74843    0.00673
   1.10118    0.00535
   2.04123    0.00669
   1.07832    0.00820
   1.20551    0.00660
   1.19686    0.00556
   1.16035    0.00440
   1.56543    0.00557
   0.89309    0.00563
   0.91929    0.00558
   0.95764    0.00397
   1.38534    0.00370
   1.06925    0.00564
   1.53049    0.00453
   1.56341    0.00572
   0.86541    0.00667
   0.95694    0.00527
   1.83196    0.00692
   0.91681    0.00583
   1.22465    0.00464
   1.41196    0.00405
   1.18730    0.00471
   1.41005    0.00581
   1.32326    0.00659
   1.00934    0.00445
   1.06373    0.00581
   0.85126    0.00441
   0.82572    0.00470
   0.93988    0.00477
   0.91382    0.00588
   1.04875    0.00561
   0.72956    0.00491
   0.69395    0.00546
   1.13655    0.00575
   0.79055    0.00438
   0.79913    0.00424
   0.96388    0.00682
   0.88865    0.00728
   1.23042    0.00704
   1.37833    0.00653
   0.93845    0.00434
   0.71851    0.00630
   1.07763    0.00793
   1.11429    0.00505
   1.24890    0.00432
   0.80264    0.00546
   0.93034    0.00712
   0.50646    0.00557
   1.09187    0.00550
   0.81430    0.00552
   0.95887    0.00421
   1.09324    0.00516
   0.80726    0.00514
   1.15831    0.00535
   0.96304    0.00572
   0.64851    0.00601
   1.17362    0.00533
   1.09807    0.00530
   1.30081    0.00437
   1.05370    0.00685
   0.76492    0.00589
   1.08835    0.00604
   0.77981    0.00660
   0.90356    0.00536
   1.13119    0.00420
   0.75378    0.00326
   1.38857    0.00344
   1.39039    0.00582
   1.05172    0.00431
   1.09914    0.00518
   0.90249    0.00519
   1.01564    0.00598
   0.76056    0.00503
   0.75813    0.00514
   0.90571    0.00523
   0.67292    0.00462
   0.88730    0.00546
   0.91694    0.00544
   2.14307    0.00516
   1.22437    0.00603
   0.79374    0.00515
   0.72788    0.00550
   0.97478    0.00631
   0.96919    0.00443
   0.74779    0.00732
   0.96085    0.00503
   1.41317    0.00736
   0.83319    0.00545
   0.61667    0.00319
   0.84553    0.00488
   1.21836    0.00712
   1.17548    0.00474
   0.65308    0.00494
   1.00965    0.00394
   0.92653    0.00564
   1.28407    0.00414
   0.97591    0.00506
   1.13044    0.00620
   1.39314    0.00451
   1.09785    0.00467
   0.93120    0.00401
   1.00133    0.00941
   0.52929    0.00589
   0.63311    0.00514
   1.02228    0.00514
   2.35730    0.00387
   0.89188    0.00577
   1.38816    0.00595
   0.81281    0.00470
   0.79649    0.00591
   0.91382    0.00447
   0.40178    0.00446
   0.92176    0.00536
   0.62075    0.00561
   1.14087    0.00679
   0.89843    0.00729
   1.15769    0.00461
   1.07507    0.00627
   0.74095    0.00733
   0.63330    0.00530
   0.39328    0.00495
   0.87219    0.00498
   0.73284    0.00523
   0.90678    0.00418
   0.68497    0.00381
   0.86982    0.00579
   0.60347    0.00535
   0.86254    0.00662
   0.80248    0.00538
   0.57454    0.00550
   0.62070    0.00465
   0.43527    0.00504
   0.66401    0.00481
   0.70596    0.00668
   0.79810    0.00551
   1.03400    0.00413
   0.83235    0.00599
   0.74903    0.00542
   1.02640    0.00547
   1.22693    0.00537
   1.42199    0.00522
   0.99306    0.00647
   0.67441    0.00662
   0.99487    0.00519
   1.18816    0.00465
   0.92020    0.00553
   1.01414    0.00521
   0.97705    0.00404
   0.85547    0.00594
   1.08260    0.00576
   0.39058    0.00492
   0.53645    0.00404
   0.64589    0.00647
   1.06994    0.00538
   1.00264    0.00563
   0.83251    0.00547
   0.68103    0.00514
   0.81183    0.00647
   0.71776    0.00461
   0.67486    0.00638
   2.04929    0.00313
   0.97945    0.00551
   0.97742    0.00467
   0.93300    0.00708
   0.93339    0.00443
   0.81824    0.00500
   0.49829    0.00630
   0.67932    0.00514
   1.19370    0.00684
   0.55201    0.00614
   0.73812    0.00306
   0.87025    0.00803
   1.30999    0.00590
   1.29855    0.00546
   1.38839    0.00207
   0.59880    0.00555
   0.85471    0.00390
   0.71043    0.00485
   0.85842    0.00475
   0.67182    0.00502
   1.30402    0.00606
   1.68992    0.00623
   1.29767    0.00403
   0.99924    0.00589
   1.10939    0.00542
   0.49308    0.00503
   0.86425    0.00551
   0.48691    0.00573
   0.56694    0.00739
   0.72219    0.00641
   0.74121    0.00500
   0.80736    0.00596
   0.54941    0.00548
   0.86261    0.00531
   0.67090    0.00600
   0.62062    0.00428
   0.82473    0.00434
   0.74974    0.00485
   0.94052    0.00604
   0.48530    0.00767
   0.70184    0.00695
   0.73788    0.00684
   0.62029    0.00581
   0.85464    0.00687
   0.58837    0.00550
   0.91566    0.00548
   0.72649    0.00536
   0.77223    0.00568
   0.78770    0.00502
   0.62955    0.00615
   0.85536    0.00629
   1.59527    0.00484
   1.05980    0.00548
   0.86169    0.00569
   0.68005    0.00555
   0.77420    0.00742
   0.69367    0.00643
   0.41719    0.00492
   1.01001    0.00614
   1.10431    0.00571
   0.86012    0.00470
   0.76081    0.00435
   0.76837    0.00350
   0.87622    0.00496
   0.73624    0.00428
   0.85262    0.00595
   0.59585    0.00676
   0.71404    0.00563
   0.58134    0.00545
   0.73999    0.00579
   1.23607    0.00569
   1.06693    0.00520
   0.50073    0.00472
   0.84882    0.00563
   0.74001    0.00574
   0.71084    0.00506
   0.64431    0.00467
   0.84315    0.00437
   0.88479    0.00576
   0.96405    0.00617
   0.98298    0.00632
   0.68904    0.00545
   0.85060    0.00560
   1.13761    0.00435
   1.06862    0.00474
   0.96346    0.00584
   0.90576    0.00566
   0.75331    0.00527
   0.91313    0.00586
   1.12982    0.00392
   1.14911    0.00549
   0.64848    0.00477
   0.48072    0.00412
   0.87074    0.00535
   0.86493    0.00527
   0.96737    0.00449
   1.09500    0.00534
   1.17488    0.00752
   0.74688    0.00669
   1.04697    0.00667
   0.67998    0.00613
   0.45527    0.00646
   0.78068    0.00630
   0.81771    0.00620
   0.70383    0.00510
   0.52464    0.00398
   0.71278    0.00406
   1.13400    0.00485
   1.26723    0.00442
   0.68304    0.00708
   1.16018    0.00706
   1.00301    0.00673
   0.88170    0.00655
   0.51357    0.00549
   0.77015    0.00465
   1.36643    0.00391
   1.87311    0.00481
   1.14532    0.00546
   1.41679    0.00488
   1.01679    0.00490
   1.14976    0.00532
   1.16098    0.00534
   1.41665    0.00669
   1.37855    0.00470
   1.83271    0.00568
   1.40727    0.00552
   1.35598    0.00687
   1.29027    0.00575
   0.88468    0.00479
   1.36817    0.00457
   0.91369    0.00458
   1.29986    0.00507
   0.77686    0.00548
   1.10019    0.00559
   1.00488    0.00476
   0.82630    0.00608
   0.71746    0.00461
   0.89876    0.00535
   0.67729    0.00461
   0.95096    0.00436
   0.86797    0.00704
   0.59518    0.00447
   0.97003    0.00477
   0.82675    0.00493
   1.03851    0.00537
   1.61567    0.00635
   1.33676    0.00398
   0.93416    0.00659
   0.86872    0.00620
   1.29157    0.00417
   0.70838    0.00421
   1.00514    0.00557
   2.15984    0.00427
   0.63654    0.00489
   0.73224    0.00605
   0.88518    0.00549
   1.53382    0.00493
   1.61045    0.00552
   1.35556    0.00516
   1.13896    0.00709
   0.82745    0.00660
   1.72639    0.00239
   1.05997    0.00641
   1.34966    0.00664
   0.68946    0.00477
   1.10886    0.00569
   1.88029    0.00605
   1.42060    0.00653
   1.54082    0.00548
   1.11852    0.00595
   1.12182    0.00438
   0.84941    0.00528
   1.22938    0.00483
   0.75412    0.00473
   1.21621    0.00635
   0.79739    0.00497
   1.17116    0.00423
   1.70311    0.00355
   1.65188    0.00400
   1.07658    0.00565
   1.33497    0.00452
   0.99482    0.00495
   1.54050    0.00621
   0.90503    0.00509
   1.53312    0.00555
   1.63334    0.00513
   0.94603    0.00479
   0.90843    0.00454
   1.19658    0.00466
   1.35456    0.00499
   1.14477    0.00433
   1.30575    0.00510
   1.60567    0.00475
   1.07704    0.00624
   3.14786    0.00596
   0.89121    0.00586
   1.26589    0.00547
   0.97713    0.00530
   1.42332    0.00596
   1.37769    0.00574
   1.36541    0.00686
   1.10642    0.00651
   1.48492    0.00430
   1.54909    0.00575
   1.19051    0.00523
   1.36622    0.00547
   0.98068    0.00533
   1.11878    0.00512
   1.26047    0.00572
   1.46839    0.00325
   1.63320    0.00489
   1.30614    0.00515
   1.46492    0.00526
   1.12664    0.00514
   1.16546    0.00507
   0.94478    0.00537
   1.22195    0.00471
   1.18816    0.00509
   1.40492    0.00405
   1.65204    0.00506
   1.48235    0.00625
   1.13708    0.00529
   1.06325    0.00493
   1.27815    0.00521
   1.37162    0.00645
   1.49079    0.00587
   1.48678    0.00529
   1.22440    0.00523
   1.58087    0.00494
   1.43519    0.00539
   1.23778    0.00524
   1.03022    0.00537
   1.27226    0.00535
   1.28141    0.00564
   1.22820    0.00569
   1.64018    0.00535
   1.18548    0.00486
   1.20228    0.00534
   1.45162    0.00536
   1.34428    0.00532
   1.14902    0.00516
   0.91181    0.00720
   1.05230    0.00718
   1.42326    0.00677
   0.98420    0.00733
   1.52120    0.00772
   1.14694    0.00605
   1.44016    0.00495
   1.00788    0.00480
   1.09557    0.00478
   1.36779    0.00791
   1.32297    0.00315
   1.80823    0.00610
   1.62766    0.00518
   1.73467    0.00190
   1.39203    0.00427
   1.54491    0.00505
   1.18971    0.00555
   1.24603    0.00512
   1.04707    0.00539
   1.18300    0.00530
   1.63739    0.00553
   0.75000    0.00722
   1.63923    0.00577
   1.18254    0.00563
   1.08135    0.00550
   1.35167    0.00559
   1.15258    0.00566
   1.34429    0.00542
   1.23556    0.00537
   1.30068    0.00544
   1.61663    0.00556
   1.31501    0.00556
   1.21676    0.00566
   1.47583    0.00564
   1.38389    0.00557
   1.05242    0.00541
   1.30132    0.00547
   1.00614    0.00534
   1.67503    0.00539
   1.21379    0.00548
   1.08981    0.00564
   1.12660    0.00565
   1.49565    0.00551
   1.05254    0.00718
   1.42266    0.00540
   1.11363    0.00719
   0.95142    0.00722
   1.05004    0.00717
   1.82889    0.00548
   1.24471    0.00766
   1.46295    0.00952
   0.96630    0.00643
   1.18069    0.00493
   1.35961    0.00525
   1.41641    0.00459
   1.22003    0.00452
   1.22122    0.00437
   1.53946    0.00690
   1.59722    0.00557
   1.72081    0.00505
   1.23771    0.00532
   1.22537    0.00540
   1.31038    0.00512
   1.46237    0.00494
   1.64729    0.00516
   1.42306    0.00508
   1.48081    0.00550
   1.45818    0.00543
   1.09637    0.00549
   1.29601    0.00552
   1.03083    0.00547
   1.05126    0.00558
   1.41774    0.00552
   1.07866    0.00557
   1.00242    0.00559
   1.34019    0.00556
   1.10020    0.00564
   1.07243    0.00723
   0.94199    0.00724
   1.08094    0.00716
   1.45403    0.00541
   1.46697    0.00560
   1.16642    0.00548
   1.42708    0.00558
   1.16166    0.00720
   1.10473    0.00725
   1.06058    0.00723
   0.98940    0.00724
   0.71535    0.00719
   1.80187    0.00611
   1.01835    0.00368
   1.72701    0.00519
   2.75376    0.00435
   1.19902    0.00279
   0.84979    0.00726
   1.09799    0.00588
   1.40976    0.00566
   1.52852    0.00503
   1.53292    0.00559
   1.37074    0.00417
   2.31788    0.00648
   1.37116    0.00469
   1.51622    0.00485
   1.40616    0.00549
   1.85145    0.00454
   1.32603    0.00652
   1.12408    0.00597
   0.99951    0.00468
   1.63901    0.00494
   1.52433    0.00492
   1.22457    0.00507
   1.19493    0.00584
   1.44470    0.00551
   1.40076    0.00557
   1.37839    0.00588
   1.15515    0.00747
   1.38222    0.00509
   1.14315    0.00517
   1.83668    0.00443
   1.25374    0.00520
   1.52650    0.00520
   1.06182    0.00718
   1.02625    0.00726
   1.11038    0.00726
   1.00102    0.00726
   1.11085    0.00725
   1.25248    0.00706
   1.21777    0.00709
   1.12546    0.00720
   1.15855    0.00723
   0.77113    0.00719
   0.79739    0.00720
   1.19556    0.00730
   0.86210    0.00717
   0.99475    0.00605
   1.03623    0.00702
   1.01477    0.00709
   0.91047    0.00529
   0.71680    0.00544
   0.94485    0.00537
   0.79014    0.00541
   0.89201    0.00719
   0.86543    0.00719
   1.05945    0.00320
   1.95326    0.00541
   1.43069    0.00437
   1.14234    0.00519
   0.67107    0.00721
   0.48298    0.00719
   0.92338    0.00720
   0.43505    0.00716
   0.83454    0.00718
   1.35638    0.00588
   1.75725    0.00627
   1.31637    0.00736
   0.93383    0.00732
   1.10893    0.00726
   0.97468    0.00721
   0.92554    0.00719
   0.81883    0.00719
   0.40240    0.00717
   1.52134    0.00480
   1.40032    0.00703
   1.12474    0.00718
   1.01152    0.00710
   0.67450    0.00716
   1.04947    0.00718
   0.89446    0.00717
   0.58774    0.00716
   1.42542    0.00503
   1.69280    0.00577
   1.45498    0.00557
   1.50987    0.00708
   1.09839    0.00711
   1.30015    0.00720
   0.77275    0.00717
   1.17406    0.00715
   1.26479    0.00518
   0.72536    0.00558
   0.94948    0.00527
   1.11289    0.00515
   0.98375    0.00531
   0.94830    0.00540
   1.02745    0.00716
   0.95334    0.00720
   0.54709    0.00719
   1.09212    0.00502
   1.14846    0.00503
   1.27090    0.00726
   1.20733    0.00693
   1.02878    0.00717
   0.88656    0.00717
   0.65763    0.00723
   0.91634    0.00721
   0.81418    0.00719
   0.31082    0.00718
   1.13008    0.00574
   1.25723    0.00541
   1.10142    0.00721
   0.79803    0.00725
   0.51755    0.00721
   0.92793    0.00719
   0.80120    0.00717
   1.87782    0.00569
   1.45514    0.00693
   1.18727    0.00730
   1.15490    0.00579
   1.16411    0.00587
   1.13891    0.00723
   0.89188    0.00717
   0.57527    0.00717
   1.03067    0.00716
   0.53626    0.00715
   1.40351    0.00722
   1.37878    0.00523
   1.30224    0.00569
   1.25281    0.00716
   0.99217    0.00716
   0.71955    0.00717
   1.13539    0.00570
   1.23332    0.00577
   1.08498    0.00738
   1.24341    0.00703
   0.91256    0.00711
   0.73337    0.00728
   1.06894    0.00719
   0.71647    0.00718
   0.90935    0.00719
   0.71116    0.00721
   1.00248    0.00511
   0.99578    0.00613
   1.09388    0.00725
   0.94885    0.00721
   0.54071    0.00721
   0.47737    0.00718
   1.06109    0.00733
   1.27956    0.00653
   0.96518    0.00569
   1.02003    0.00567
   0.74709    0.00724
   0.91140    0.00574
   1.07282    0.00722
   0.67020    0.00723
   0.43431    0.00719
   0.88007    0.00720
   1.21822    0.00618
   1.39013    0.00708
   0.92641    0.00587
   1.15272    0.00738
   1.09065    0.00573
   0.86809    0.00567
   0.73320    0.00723
   1.13329    0.00719
   1.08335    0.00564
   0.92880    0.00716
   0.70201    0.00719
   1.40508    0.00763
   1.49470    0.00747
   1.21769    0.00726
   1.28674    0.00716
   1.02314    0.00569
   1.21633    0.00562
   0.91025    0.00560
   0.82975    0.00719
   1.24544    0.00717
   0.80149    0.00715
   0.99716    0.00732
   1.30327    0.00449
   1.55984    0.00774
   1.06163    0.00705
   1.19427    0.00707
   0.93807    0.00728
   1.09061    0.00722
   0.93383    0.00702
   1.47593    0.00592
   1.03387    0.00531
   1.27131    0.00621
   1.06252    0.00560
   1.02957    0.00585
   0.90299    0.00592
   1.24498    0.00545
   0.82389    0.00721
   1.05828    0.00724
   0.73274    0.00726
   0.93169    0.00720
   1.23815    0.00717
   1.11019    0.00721
   1.24639    0.00686
   1.01243    0.00569
   0.84108    0.00572
   1.00883    0.00573
   1.06558    0.00719
   0.64012    0.00718
   1.24224    0.00543
   1.34567    0.00528
   1.21271    0.00724
   1.06357    0.00727
   0.99785    0.00564
   0.78375    0.00563
   1.44478    0.00574
   1.10080    0.00718
   1.21511    0.00724
   1.08710    0.00558
   0.83977    0.00555
   1.14349    0.00717
   1.03418    0.00482
   0.74512    0.00509
   1.78230    0.00569
   1.28913    0.00501
   1.37129    0.00459
   1.26835    0.00678
   0.89482    0.00731
   0.83303    0.00377
   1.32958    0.00596
   0.80338    0.00498
   1.34791    0.00491
   1.03937    0.00657
   1.05676    0.00563
   1.12583    0.00720
   1.31561    0.00406
   0.67061    0.00443
   1.43403    0.00614
   1.61282    0.00467
   1.22044    0.00705
   1.34317    0.00731
   0.92539    0.00550
   0.97532    0.00558
   0.72181    0.00718
   1.06983    0.00714
   1.15536    0.00556
   1.11234    0.00579
   1.42639    0.00569
   1.38301    0.00473
   1.06186    0.00734
   1.15504    0.00730
   1.37364    0.00559
   0.91304    0.00721
   0.75830    0.00555
   1.00973    0.00552
   1.09508    0.00710
   1.39720    0.00568
   0.94340    0.00536
   1.43071    0.00562
   1.20776    0.00583
   1.18240    0.00563
   0.97504    0.00727
   1.42999    0.00562
   1.17010    0.00728
   0.91108    0.00722
   1.09762    0.00553
   1.09039    0.00721
   0.97778    0.00618
   1.86014    0.00532
   0.74545    0.00489
   1.42042    0.00547
   0.98431    0.00516
   1.18984    0.00692
   0.94797    0.00670
   1.12867    0.00570
   1.14723    0.00712
   1.26844    0.00706
   0.99254    0.00524
   0.79917    0.00554
   1.60391    0.00508
   0.90850    0.00547
   1.35709    0.00650
   1.28591    0.00591
   0.96790    0.00563
   1.11759    0.00689
   1.00236    0.00557
   1.12429    0.00717
   1.14817    0.00504
   1.30565    0.00518
   1.62141    0.00472
   1.15004    0.00712
   1.13702    0.00712
   0.90018    0.00717
   0.80779    0.00552
   1.00589    0.00545
   0.94543    0.00495
   0.62427    0.00632
   1.53970    0.00460
   1.30859    0.00529
   1.11066    0.00566
   1.07888    0.00724
   0.78581    0.00718
   0.71206    0.00550
   1.67752    0.00522
   1.27055    0.00565
   1.53698    0.00572
   1.32974    0.00553
   1.09085    0.00559
   1.26256    0.00559
   0.88248    0.00720
   2.49788    0.00647
   2.28218    0.00606
   1.98164    0.00796
   0.86164    0.00645
   1.21653    0.00576
   1.24573    0.00451
   1.04159    0.00544
   1.28889    0.00694
   1.18800    0.00512
   1.13378    0.00728
   4.52164    0.00284
   1.35265    0.00374
   1.47708    0.00475
   1.49148    0.00543
   1.33785    0.00675
   1.03038    0.00704
   1.00473    0.00643
   0.91808    0.00558
   1.35326    0.00479
   1.32136    0.00499
   1.73848    0.00446
   2.64484    0.00384
   1.55450    0.00449
   1.73102    0.00506
   1.46861    0.00503
   1.28626    0.00553
   1.17376    0.00712
   1.00335    0.00720
   0.81214    0.00534
   1.79793    0.00468
   1.56029    0.00473
   1.54243    0.00472
   1.13333    0.00551
   1.48051    0.00542
   1.32057    0.00558
   1.04069    0.00717
   1.12794    0.00542
   0.71549    0.00705
   0.99162    0.00722
   1.31451    0.00583
   1.65782    0.00457
   1.44844    0.00577
   1.72606    0.00464
   1.60972    0.00514
   1.33231    0.00569
   0.97047    0.00559
   1.24225    0.00547
   1.07829    0.00714
   0.84911    0.00703
   1.58109    0.00364
   0.90619    0.00709
   1.49899    0.00587
   1.28270    0.00443
   0.89802    0.00618
   1.41604    0.00613
   1.64745    0.00492
   1.50299    0.00467
   1.82698    0.00468
   2.33041    0.00567
   0.97147    0.00483
   1.61139    0.00307
   1.29584    0.00468
   1.36088    0.00704
   1.20141    0.00540
   1.66139    0.00544
   1.09886    0.00681
   0.88177    0.00435
   0.86400    0.00539
   1.33955    0.00443
   1.21179    0.00541
   1.00531    0.00561
   0.96843    0.00557
   0.74611    0.00698
   1.84206    0.00519
   1.15501    0.00512
   1.04832    0.00558
   1.07548    0.00556
   0.80835    0.00562
   1.04632    0.00553
   1.24414    0.00674
   1.82975    0.00499
   1.09527    0.00543
   0.90452    0.00550
   1.20314    0.00532
   1.14346    0.00545
   0.82474    0.00546
   1.26482    0.00535
   0.78608    0.00539
   0.95188    0.00533
   0.84172    0.00703
   1.34027    0.00627
   1.14206    0.00571
   0.90912    0.00574
   1.61120    0.00474
   1.28498    0.00574
   0.92609    0.00492
   0.72968    0.00485
   0.86503    0.00579
   1.74942    0.00509
   1.22998    0.00416
   1.13270    0.00540
   1.08103    0.00478
   1.00154    0.00565
   1.21019    0.00500
   0.77022    0.00485
   0.70370    0.00484
   1.92720    0.00541
   1.19346    0.00467
   1.29163    0.00584
   1.11066    0.00602
   0.84242    0.00598
   0.72473    0.00573
   0.87376    0.00580
   0.95919    0.00566
   1.23705    0.00521
   1.18090    0.00589
   1.27423    0.00548
   1.11743    0.00448
   1.22296    0.00530
   0.98359    0.00575
   0.98498    0.00586
   0.66523    0.00572
   0.59400    0.00563
   0.58915    0.00570
   0.86513    0.00568
   1.13390    0.00548
   1.23299    0.00501
   1.36779    0.00494
   1.07930    0.00534
   0.82622    0.00557
   0.86611    0.00563
   0.63466    0.00548
   0.99657    0.00549
   0.93701    0.00555
   0.82836    0.00644
   0.84642    0.00557
   0.81089    0.00525
   1.13618    0.00584
   1.00273    0.00723
   0.86635    0.00500
   1.00902    0.00467
   0.56106    0.00477
   1.19194    0.00610
   1.00147    0.00586
   0.68514    0.00647
   1.06880    0.00573
   1.13541    0.00456
   0.96317    0.00453
   0.68543    0.00661
   0.73291    0.00606
   0.99233    0.00464
   0.82498    0.00421
   1.22770    0.00616
   1.19956    0.00794
   0.97243    0.00429
   0.95242    0.00624
   0.82865    0.00544
   0.83561    0.00497
   0.63537    0.00529
   0.64247    0.00543
   0.77384    0.00558
   1.40989    0.00510
   0.85717    0.00426
   1.21454    0.00552
   0.97102    0.00515
   0.69253    0.00577
   0.84966    0.00579
   0.72617    0.00563
   0.49569    0.00545
   1.34114    0.00431
   1.11911    0.00512
   1.19181    0.00542
   1.06571    0.00548
   0.85416    0.00562
   0.49306    0.00553
   0.87013    0.00565
   0.63878    0.00557
   0.85381    0.00555
   0.60192    0.00545
   1.08036    0.00685
   0.70498    0.00518
   0.86121    0.00469
   0.75739    0.00726
   0.90436    0.00445
   0.72205    0.00361
   1.31641    0.00497
   0.98374    0.00482
   0.59768    0.00446
   0.79113    0.00509
   0.69853    0.00474
   0.97852    0.00474
   1.15254    0.00518
   0.82987    0.00478
   0.98092    0.00400
   0.89640    0.00457
   0.55112    0.00500
   0.67174    0.00484
   0.71982    0.00494
   1.09655    0.00446
   0.61728    0.00481
   0.83886    0.00514
   0.84678    0.00463
   1.31132    0.00589
   0.67241    0.00477
   0.66489    0.00525
   0.44720    0.00508
   0.87471    0.00568
   0.80610    0.00572
   0.91085    0.00497
   0.84149    0.00447
   1.26505    0.00483
   1.05667    0.00569
   0.56404    0.00531
   0.56608    0.00525
   0.83790    0.00562
   0.96742    0.00526
   0.94405    0.00702
   1.60311    0.00528
   1.31334    0.00561
   1.02509    0.00495
   1.25071    0.00546
   0.90360    0.00545
   0.49374    0.00560
   0.88421    0.00570
   0.72392    0.00510
   0.94902    0.00729
   0.70702    0.00716
   1.23240    0.00548
   0.99334    0.00584
   0.83005    0.00555
   1.45995    0.00494
   0.75573    0.00541
   0.66868    0.00547
   1.28009    0.00641
   1.42516    0.00434
   0.73126    0.00490
   1.02413    0.00803
   1.14182    0.00569
   0.96816    0.00496
   0.81338    0.00533
   0.57460    0.00428
   0.93416    0.00482
   0.61253    0.00483
   1.07629    0.00535
   0.84048    0.00523
   0.98487    0.00473
   1.23814    0.00476
   2.56029    0.00511
   1.21344    0.00425
   0.61153    0.00532
   1.15802    0.00580
   0.80560    0.00483
   1.54167    0.00546
   1.07392    0.00506
   0.53930    0.00543
   0.93737    0.00658
   4.17116    0.00608
   0.84697    0.00593
   1.15803    0.00590
   0.56155    0.00559
   1.05864    0.00581
   0.93175    0.00558
   1.26424    0.00677
   1.61150    0.00776
   1.37117    0.00554
   1.52353    0.00453
   1.43965    0.00467
   0.55035    0.00507
   0.87015    0.00470
   0.59487    0.00666
   1.05896    0.00555
   0.48089    0.00778
   0.99275    0.00703
   0.91899    0.00629
   1.84571    0.00404
   0.74806    0.00496
   1.09976    0.00560
   1.11896    0.00588
   0.98027    0.00799
   1.00025    0.00552
   1.28095    0.00550
   1.69642    0.00497
   1.35220    0.00446
   1.74103    0.00417
   2.22634    0.00275
   1.35023    0.00506
   0.91978    0.00518
   0.90724    0.00528
   1.02354    0.00583
   2.73268    0.00462
   3.56215    0.00713
   2.59489    0.00523
   0.93831    0.00686
   1.22761    0.00633
   0.93386    0.00567
   1.72961    0.00521
   4.47606    0.00260
   4.93945    0.00436
   5.44260    0.00149
   5.92332    0.00501
   1.31097    0.00418
   0.72030    0.00481
   0.82824    0.00397
   1.30358    0.00581
   1.71738    0.00624
   2.75872    0.00498
   1.81772    0.00499
   1.58470    0.00486
   1.13597    0.00520
   0.62670    0.00684
   0.75384    0.00452
   0.73872    0.00474
   0.62153    0.00649
   0.99831    0.00632
   0.82848    0.00544
   1.09519    0.00650
   0.86982    0.00663
   1.30903    0.00454
   0.96591    0.00671
   0.84569    0.00689
   0.87914    0.00475
   1.31240    0.00678
   1.15073    0.00407
   0.68840    0.00729
   0.70233    0.00694
   1.96024    0.00487
   1.32923    0.00458
   1.21795    0.00645
   1.34369    0.00427
   1.04926    0.00490
   1.37783    0.00519
   1.40102    0.00695
   1.22000    0.00613
   1.00791    0.00600
   1.09526    0.00610
   1.00621    0.00524
   1.14140    0.00559
   1.80203    0.00530
   2.04989    0.00484
   1.55488    0.00469
   1.79431    0.00447
   1.96244    0.00472
   0.94371    0.00465
   1.15376    0.00660
   1.08605    0.00771
   1.68103    0.00411
   1.76819    0.00575
   2.66539    0.00457
   1.28343    0.00537
   0.97427    0.00553
   1.44019    0.00589
   0.60157    0.00506
   0.95040    0.00504
   1.12665    0.00488
   1.05781    0.00594
   1.08284    0.00605
   1.68757    0.00647
   1.13115    0.00419
   1.66886    0.00409
   1.90453    0.00482
   1.40811    0.00528
   2.24922    0.00498
   0.76281    0.00695
   1.43920    0.00396
   1.31871    0.00565
   1.11630    0.00665
   1.22851    0.00654
   1.22820    0.00423
   1.42633    0.00382
   1.63476    0.00213
   1.41010    0.00379
   1.45550    0.00671
   0.81511    0.00601
   1.68683    0.00694
   1.35725    0.00666
   1.03001    0.00770
   1.32418    0.00514
   1.34606    0.00565
   0.98114    0.00593
   1.22068    0.00668
   0.95228    0.00680
   1.24061    0.00568
   1.07577    0.00563
   0.84114    0.00498
   0.88418    0.00543
   0.84538    0.00842
   1.14943    0.00630
   2.34000    0.00421
   1.31204    0.00481
   1.93146    0.00407
   1.11348    0.00478
   1.18852    0.00965
   1.13832    0.00731
   0.67186    0.00589
   0.86539    0.00700
   1.15213    0.00597
   1.01332    0.00544
   1.61661    0.00224
   1.18115    0.00510
   1.03093    0.00548
   1.95609    0.00411
   1.66386    0.00531
   0.95029    0.00559
   1.15993    0.00713
   1.42809    0.00516
   1.01836    0.00715
   1.31576    0.00525
   1.72687    0.00505
   1.44168    0.00651
   1.33378    0.00715
   1.21190    0.00649
   1.38601    0.00695
   1.55347    0.00578
   0.92745    0.00663
   0.90659    0.00785
   0.82348    0.00698
   1.35040    0.00627
   0.98308    0.00550
   1.16957    0.00470
   1.47668    0.00637
   1.51455    0.00606
   0.87296    0.00654
   1.23564    0.00746
   0.95072    0.00415
   1.23204    0.00640
   0.96331    0.00696
   1.03950    0.00623
   1.12304    0.00419
   0.76340    0.00602
   1.22546    0.00474
   1.60225    0.00450
   1.34938    0.00392
   1.65674    0.00540
   1.22709    0.00453
   1.03965    0.00455
   0.99562    0.00662
   1.19730    0.00285
   1.19814    0.00762
   0.96261    0.00717
   1.01483    0.00481
   0.91189    0.00753
   1.43025    0.00529
   0.99273    0.00559
   1.67040    0.00532
   1.32957    0.00694
   1.19097    0.00711
   1.16220    0.00718
   1.02094    0.00723
   1.18818    0.00719
   1.03571    0.00738
   1.31364    0.00689
   1.38815    0.00666
   1.34437    0.00707
   1.15971    0.00672
   1.07485    0.00703
   0.99292    0.00714
   0.82944    0.00721
   0.87776    0.00709
   1.35269    0.00610
   1.35706    0.00684
   1.27515    0.00643
   0.75951    0.00473
   1.09537    0.00503
   1.23743    0.00633
   1.31215    0.00645
   1.60183    0.00678
   1.48348    0.00486
   1.27172    0.00621
   1.07846    0.00696
   1.30539    0.00689
   1.20325    0.00411
   1.33774    0.00461
   1.41548    0.00524
   1.76741    0.00465
   1.15360    0.00598
   1.25223    0.00726
   1.51315    0.00621
   1.07569    0.00638
   1.65205    0.00557
   0.99980    0.00526
   1.45942    0.00559
   1.22811    0.00717
   1.13455    0.00717
   1.17993    0.00717
   0.80567    0.00714
   0.73277    0.00718
   0.77905    0.00714
   1.40383    0.00718
   1.35006    0.00671
   1.28025    0.00700
   1.08648    0.00714
   1.14534    0.00704
   1.00191    0.00705
   0.94071    0.00702
   0.85967    0.00714
   0.75308    0.00518
   0.94072    0.00539
   1.41923    0.00665
   1.21281    0.00700
   1.17938    0.00701
   1.00660    0.00643
   1.16869    0.00584
   1.17814    0.00517
   0.87407    0.00554
   1.03774    0.00541
   0.98110    0.00696
   1.35032    0.00689
   1.14301    0.00505
   1.50776    0.00556
   1.16682    0.00511
   1.50576    0.00540
   1.35061    0.00739
   1.02477    0.00730
   1.19781    0.00521
   1.23089    0.00721
   0.91873    0.00697
   1.47489    0.00714
   1.20109    0.00546
   1.11415    0.00557
   1.04981    0.00570
   0.99601    0.00523
   1.05310    0.00549
   0.95402    0.00539
   1.13184    0.00524
   0.99409    0.00545
   1.13574    0.00533
   1.23973    0.00712
   1.23926    0.00715
   1.12525    0.00686
   1.16812    0.00718
   0.84335    0.00715
   0.90369    0.00715
   0.79355    0.00714
   0.74583    0.00718
   0.75569    0.00716
   0.48907    0.00547
   0.72943    0.00543
   1.13422    0.00705
   1.08767    0.00709
   1.00550    0.00709
   0.98065    0.00546
   0.58228    0.00548
   0.83271    0.00544
   0.60437    0.00537
   1.23464    0.00714
   1.08589    0.00548
   0.96287    0.00537
   0.73099    0.00555
   1.16694    0.00553
   1.08403    0.00711
   0.84121    0.00711
   0.70164    0.00711
   1.07177    0.00710
   1.42910    0.00527
   1.36108    0.00536
   1.42634    0.00701
   1.07429    0.00715
   1.21005    0.00723
   1.20631    0.00707
   0.83653    0.00727
   1.62072    0.00682
   1.39205    0.00696
   1.21658    0.00728
   1.41063    0.00725
   1.34235    0.00723
   1.02538    0.00717
   1.25036    0.00722
   0.86108    0.00716
   1.16219    0.00706
   1.00600    0.00714
   0.90459    0.00717
   0.83214    0.00718
   0.79225    0.00720
   0.53460    0.00549
   0.71438    0.00545
   0.55172    0.00548
   1.23496    0.00704
   0.79942    0.00547
   1.08558    0.00554
   0.83140    0.00547
   0.67222    0.00546
   0.53337    0.00550
   0.91638    0.00716
   0.46640    0.00714
   1.36584    0.00546
   1.08348    0.00549
   1.44881    0.00595
   1.21687    0.00543
   1.25423    0.00716
   0.85746    0.00713
   1.04104    0.00721
   0.61190    0.00715
   0.83816    0.00718
   0.57146    0.00715
   1.37430    0.00689
   1.45411    0.00679
   1.43518    0.00540
   1.16589    0.00715
   0.88319    0.00713
   1.29720    0.00713
   1.09454    0.00717
   0.65744    0.00720
   0.99975    0.00720
   1.05529    0.00717
   1.36085    0.00510
   1.72809    0.00515
   1.22071    0.00706
   1.64096    0.00693
   1.23851    0.00711
   0.94331    0.00713
   1.27158    0.00715
   1.22637    0.00716
   0.82643    0.00719
   1.10448    0.00532
   1.21464    0.00716
   1.31953    0.00716
   1.24910    0.00551
   0.86366    0.00713
   1.06789    0.00542
   1.33551    0.00544
   1.31200    0.00541
   1.13752    0.00525
   1.39997    0.00522
   1.08617    0.00527
   1.14844    0.00517
   1.27478    0.00608
   1.49067    0.00629
   1.04812    0.00565
   1.22669    0.00548
   1.24656    0.00550
   1.18951    0.00539
   1.06950    0.00537
   1.26219    0.00545
   1.18544    0.00419
   1.14821    0.00553
   0.87973    0.00543
   1.03312    0.00549
   0.85991    0.00543
   1.04205    0.00546
   0.94441    0.00537
   1.19852    0.00522
   1.00022    0.00529
   1.31167    0.00514
   1.50644    0.00518
   0.80740    0.00468
   0.57865    0.00542
   0.79966    0.00542
   1.04460    0.00552
   0.32873    0.00481
   0.74314    0.00512
   0.62640    0.00555
   0.60500    0.00637
   0.74700    0.00630
   0.45437    0.00665
   0.54319    0.00497
   1.27008    0.00531
   0.79326    0.00560
   1.17513    0.00459
   0.88655    0.00423
   0.89863    0.00720
   1.35065    0.00714
   0.85521    0.00713
   1.36199    0.00702
   0.90025    0.00475
   1.34709    0.00701
   1.40241    0.00681
   1.52507    0.00577
   1.37975    0.00721
   1.05946    0.00549
   1.21019    0.00573
   1.26053    0.00548
   1.05131    0.00546
   1.29371    0.00553
   1.01118    0.00701
   1.49458    0.00536
   1.52075    0.00559
   1.28989    0.00301
   1.26673    0.00525
   1.14080    0.00525
   1.01124    0.00556
   1.04759    0.00548
   0.84320    0.00552
   1.21540    0.00546
   1.09798    0.00494
   1.09966    0.00489
   1.14339    0.00509
   1.22535    0.00556
   0.83207    0.00533
   1.00579    0.00564
   0.79873    0.00528
   0.80071    0.00561
   0.59289    0.00586
   0.97432    0.00532
   1.22561    0.00518
   1.10803    0.00640
   0.56504    0.00469
   2.54699    0.00597
   0.51754    0.00548
   0.92329    0.00488
   0.97125    0.00566
   0.88681    0.00527
   1.08688    0.00525
   0.97363    0.00520
   1.21649    0.00679
   0.90390    0.00715
   1.19549    0.00716
   0.66016    0.00712
   1.20337    0.00711
   0.85321    0.00714
   1.11058    0.00706
   1.35211    0.00711
   0.90883    0.00687
   1.38745    0.00663
   1.05999    0.00492
   1.01476    0.00729
   1.37436    0.00724
   0.85878    0.00717
   1.35926    0.00711
   1.35346    0.00708
   1.30892    0.00538
   1.50725    0.00524
   1.37146    0.00562
   1.02797    0.00548
   1.17904    0.00537
   1.02192    0.00543
   1.06684    0.00541
   1.07562    0.00536
   1.38400    0.00538
   1.06166    0.00457
   0.95790    0.00535
   0.81342    0.00508
   0.78051    0.00556
   1.04908    0.00455
   0.90336    0.00526
   1.28224    0.00546
   0.90224    0.00480
   1.26716    0.00517
   1.24300    0.00493
   2.14623    0.00343
   1.47656    0.00403
   1.37290    0.00487
   0.80853    0.00711
   1.27637    0.00450
   1.25612    0.00710
   0.85706    0.00713
   0.65521    0.00709
   1.08501    0.00691
   0.59688    0.00698
   0.71633    0.00497
   0.97876    0.00459
   1.08332    0.00508
   1.39330    0.00714
   1.34918    0.00708
   0.88884    0.00722
   1.19580    0.00708
   0.87829    0.00710
   0.91116    0.00692
   1.30685    0.00726
   0.98899    0.00554
   1.30380    0.00529
   1.52000    0.00716
   1.45429    0.00557
   1.37306    0.00724
   1.38062    0.00726
   1.34164    0.00546
   1.06538    0.00544
   1.46803    0.00533
   1.36226    0.00456
   1.35998    0.00421
   1.07720    0.00497
   1.45512    0.00525
   1.10900    0.00529
   0.84224    0.00587
   1.09188    0.00540
   1.17258    0.00534
   1.30312    0.00384
   0.82154    0.00518
   0.93264    0.00423
   0.81033    0.00582
   1.02840    0.00555
   1.06852    0.00553
   1.07671    0.00396
   0.92873    0.00416
   0.65372    0.00552
   1.18203    0.00552
   0.77871    0.00704
   1.25298    0.00702
   0.99919    0.00689
   0.70976    0.00692
   0.78851    0.00510
   0.60548    0.00506
   0.74684    0.00691
   1.23819    0.00551
   0.87528    0.00553
   0.88499    0.00555
   0.84358    0.00707
   1.34771    0.00715
   0.96977    0.00677
   0.94238    0.00714
   0.78007    0.00536
   1.14329    0.00701
   1.08991    0.00494
   1.02416    0.00688
   0.93795    0.00510
   0.99860    0.00701
   0.96624    0.00538
   1.13352    0.00541
   1.08877    0.00552
   0.92634    0.00725
   1.37303    0.00707
   1.37357    0.00503
   1.02790    0.00677
   1.34467    0.00725
   1.05973    0.00496
   1.40392    0.00593
   0.61965    0.00548
   0.92161    0.00512
   0.82608    0.00438
   1.16299    0.00532
   0.97259    0.00467
   1.22867    0.00540
   0.93134    0.00585
   1.24404    0.00506
   1.26891    0.00471
   1.00249    0.00529
   1.06214    0.00363
   1.12033    0.00628
   0.92986    0.00414
   1.11865    0.00474
   0.79342    0.00498
   0.89022    0.00458
   0.66181    0.00570
   0.78669    0.00550
   1.38450    0.00557
   0.80862    0.00629
   0.80920    0.00678
   1.15756    0.00676
   0.75974    0.00502
   0.65181    0.00496
   0.80712    0.00703
   0.84533    0.00694
   1.17629    0.00715
   0.95794    0.00709
   1.21264    0.00545
   1.13054    0.00520
   1.19175    0.00666
   0.87849    0.00510
   0.96609    0.00498
   0.96181    0.00697
   1.31054    0.00746
   1.02862    0.00625
   1.50584    0.00443
   1.36918    0.00672
   1.17522    0.00507
   1.17022    0.00699
   1.10299    0.00751
   1.52065    0.00580
   1.27231    0.00663
   0.99635    0.00580
   0.86666    0.00655
   1.15063    0.00541
   1.00155    0.00480
   1.38760    0.00635
   1.00480    0.00446
   0.94044    0.00689
   1.09376    0.00516
   1.33675    0.00479
   1.22938    0.00625
   1.55481    0.00357
   1.12447    0.00397
   0.52000    0.00556
   0.99068    0.00492
   0.52254    0.00533
   1.03359    0.00735
   1.42337    0.00670
   1.13578    0.00438
   1.34687    0.00328
   0.79343    0.00543
   0.74908    0.00542
   0.94738    0.00715
   0.70449    0.00704
   0.88586    0.00703
   1.18822    0.00684
   1.33613    0.00652
   1.38355    0.00507
   1.24246    0.00495
   0.97547    0.00527
   1.10753    0.00708
   0.90364    0.00701
   1.48369    0.00531
   1.31778    0.00527
   1.04459    0.00836
   1.31120    0.00811
   1.70741    0.00424
   1.07631    0.00714
   1.07105    0.00534
   1.50383    0.00431
   1.03935    0.00696
   1.34351    0.00684
   1.38390    0.00512
   0.99795    0.00500
   1.19731    0.00502
   1.20693    0.00644
   1.82532    0.00680
   1.00355    0.00538
   1.54211    0.00420
   1.39383    0.00450
   0.91976    0.00359
   0.84946    0.00543
   0.88615    0.00503
   1.44526    0.00275
   1.01221    0.00519
   0.97851    0.00490
   0.97831    0.00529
   0.89517    0.00492
   0.99385    0.00309
   0.80227    0.00419
   1.56036    0.00516
   1.08029    0.00449
   2.20741    0.00456
   1.45951    0.00317
   0.92839    0.00582
   1.17883    0.00710
   0.77716    0.00700
   0.82087    0.00701
   0.98502    0.00699
   1.09542    0.00614
   1.52285    0.00578
   1.02149    0.00456
   1.69791    0.00690
   1.22208    0.00481
   1.19468    0.00501
   1.12177    0.00715
   0.84547    0.00707
   1.00358    0.00709
   1.01260    0.00699
   1.29681    0.00426
   1.25369    0.00437
   1.52888    0.00533
   1.82085    0.00472
   1.49199    0.00701
   1.13507    0.00686
   1.23465    0.00704
   1.23336    0.00504
   1.67470    0.00577
   1.69539    0.00492
   1.64005    0.00241
   1.26285    0.00351
   1.07232    0.00481
   1.35608    0.00449
   1.22832    0.00568
   1.13937    0.00555
   0.79161    0.00455
   0.81399    0.00605
   1.10654    0.00548
   1.46301    0.00352
   1.10148    0.00582
   0.96792    0.00579
   1.31285    0.00613
   1.26183    0.00508
   0.83794    0.00531
   1.04938    0.00541
   1.12179    0.00548
   0.97436    0.00466
   1.63443    0.00626
   1.17108    0.00695
   1.00047    0.00695
   0.86124    0.00691
   0.99690    0.00706
   0.83585    0.00534
   1.36917    0.00605
   1.26327    0.00498
   1.35408    0.00662
   1.14449    0.00687
   1.23364    0.00716
   1.08962    0.00509
   1.22537    0.00474
   1.25792    0.00513
   1.31577    0.00523
   1.16524    0.00433
   1.62296    0.00485
   1.34842    0.00620
   1.00397    0.00717
   1.14302    0.00793
   1.40124    0.00478
   1.38039    0.00576
   1.27006    0.00493
   0.91345    0.00472
   0.72594    0.00731
   1.81178    0.00430
   1.37209    0.00451
   2.03475    0.00637
   1.35581    0.00574
   1.55492    0.00454
   1.29208    0.00560
   1.47103    0.00559
   0.70633    0.00595
   1.17438    0.00800
   1.24704    0.00454
   1.51130    0.00408
   1.14770    0.00621
   1.55910    0.00567
   1.35560    0.00622
   0.71246    0.00523
   1.00193    0.00518
   1.67711    0.00325
   0.86143    0.00460
   1.25502    0.00648
   1.14173    0.00672
   1.43468    0.00633
   1.13796    0.00701
   1.14327    0.00696
   1.08134    0.00588
   0.73896    0.00522
   1.10273    0.00504
   1.50606    0.00459
   1.28455    0.00691
   1.44839    0.00640
   1.45460    0.00645
   1.24129    0.00712
   1.31236    0.00551
   1.05202    0.00561
   1.44973    0.00551
   1.62413    0.00556
   1.32002    0.00581
   1.29110    0.00467
   0.99985    0.00517
   1.22028    0.00491
   1.74485    0.00636
   1.30648    0.00571
   1.82763    0.00437
   1.75042    0.00587
   1.25704    0.00594
   1.16433    0.00464
   0.86006    0.00493
   0.98606    0.00543
   1.13074    0.00552
   1.25588    0.00682
   1.24643    0.00464
   1.07004    0.00640
   1.54710    0.00444
   1.63418    0.00525
   1.47368    0.00565
   0.90996    0.00498
   0.97620    0.00426
   1.05641    0.00573
   0.86711    0.00534
   1.08887    0.00614
   1.25934    0.00564
   0.80119    0.00533
   1.26359    0.00386
   1.85918    0.00355
   0.91741    0.00466
   1.11601    0.00518
   1.36847    0.00661
   0.53031    0.00524
   1.69606    0.00705
   0.74440    0.00643
   1.25929    0.00461
   1.86209    0.00386
   1.25826    0.00451
   0.90788    0.00525
   0.53107    0.00449
   1.27362    0.00498
   1.07482    0.00437
   1.13540    0.00458
   1.74734    0.00603
   1.29401    0.00517
   1.99934    0.00521
   1.71617    0.00634
   3.08279    0.00386
   1.29765    0.00504
   0.80817    0.00470
   1.08922    0.00606
   1.72816    0.00290
   1.57339    0.00424
   0.88507    0.00457
   1.41173    0.00562
   1.10583    0.00526
   1.22167    0.00529
   1.95166    0.00127
   0.78072    0.00555
   1.03784    0.00554
   1.13172    0.00577
   1.37995    0.00560
   0.67584    0.00504
   1.07245    0.00562
   0.75021    0.00541
   1.01832    0.00587
   1.17668    0.00480
   0.76015    0.00486
   0.79165    0.00466
   0.61745    0.00567
   0.93277    0.00437
   1.48894    0.00664
   1.57491    0.00412
   1.21335    0.00499
   1.24283    0.00510
   1.07349    0.00551
   0.92459    0.00549
   0.53658    0.00575
   0.85734    0.00472
   0.87399    0.00564
   1.20854    0.00298
   1.95704    0.00399
   0.89315    0.00408
   1.16514    0.00472
   1.30737    0.00559
   1.02134    0.00508
   0.89725    0.00578
   2.57024    0.00176
   1.38333    0.00558
   0.72220    0.00460
   0.48277    0.00566
   0.97167    0.00500
   1.11133    0.00530
   0.89643    0.00492
   0.89188    0.00627
   1.27385    0.00441
   1.01241    0.00353
   0.85816    0.00497
   0.45712    0.00464
   0.90037    0.00471
   0.53587    0.00468
   0.77797    0.00503
   0.94576    0.00520
   0.85557    0.00530
   1.02184    0.00471
   1.14921    0.00538
   1.18333    0.00535
   0.77016    0.00259
   0.73067    0.00462
   1.05248    0.00387
   0.67778    0.00447
   0.58918    0.00477
   0.43433    0.00529
   1.04801    0.00453
   0.94759    0.00431
   1.22743    0.00356
   1.37857    0.00397
   0.79807    0.00588
   0.78965    0.00554
   0.96497    0.00534
   0.67305    0.00593
   0.65808    0.00504
   0.89056    0.00346
   1.05867    0.00658
   1.17759    0.00527
   1.13970    0.00573
   0.57018    0.00467
   0.92864    0.00462
   0.57150    0.00558
   1.00098    0.00713
   1.57461    0.00659
   1.75969    0.00595
   0.89233    0.00661
   0.91411    0.00669
   0.91234    0.00612
   1.22060    0.00481
   1.15594    0.00525
   0.81110    0.00490
   1.42653    0.00432
   1.09543    0.00408
   0.90153    0.00710
   0.82806    0.00519
   0.90296    0.00743
   0.83115    0.00503
   1.17598    0.00609
   1.04433    0.00503
   0.97334    0.00365
   1.17532    0.00444
   1.41432    0.00402
   0.87350    0.00688
   0.55211    0.00349
   0.67414    0.00482
   0.82398    0.00452
   2.62565    0.00506
   1.76412    0.00502
   1.28704    0.00498
   0.96321    0.00659
   0.96492    0.00465
   0.75824    0.00770
   1.02797    0.00594
   0.67304    0.00460
   0.88043    0.00646
   1.29398    0.00568
   1.01644    0.00447
   0.93241    0.00482
   1.01898    0.00606
   0.79204    0.00562
   1.13982    0.00435
   0.98927    0.00488
   0.99570    0.00389
   0.66822    0.00454
   0.69263    0.00496
   1.26089    0.00510
   1.18868    0.00622
   0.79444    0.00661
   0.90092    0.00600
   0.73997    0.00593
   1.16286    0.00493
   0.68069    0.00429
   1.06639    0.00464
   1.29218    0.00656
   1.18700    0.00471
   0.90286    0.00589
   0.75434    0.00556
   0.88749    0.00689
   0.86737    0.00742
   1.08648    0.00539
   2.11840    0.00501
   1.54404    0.00427
   1.44529    0.00541
   2.58298    0.00568
   1.68226    0.00562
   1.36381    0.00591
   0.93049    0.00503
   0.74656    0.00482
   0.95627    0.00676
   0.69963    0.00556
   1.31652    0.00502
   1.45332    0.00549
   0.84497    0.00637
   1.10748    0.00564
   0.96222    0.00547
   0.94223    0.00520
   1.27876    0.00555
   0.94246    0.00552
   2.55093    0.00313
   1.22051    0.00510
   1.08827    0.00452
   2.28600    0.00391
   0.82375    0.00491
   1.11393    0.00557
   0.81313    0.00503
   1.00192    0.00535
   0.91606    0.00480
   1.31922    0.00298
   0.89413    0.00450
   0.49739    0.00436
   0.99681    0.00505
   1.81941    0.00565
   0.80567    0.00573
   0.75973    0.00420
   1.11039    0.00531
   1.10315    0.00587
   1.01178    0.00548
   0.87285    0.00397
   0.90174    0.00554
   1.16447    0.00482
   0.82409    0.00481
   1.06894    0.00526
   1.14371    0.00602
   0.96898    0.00653
   0.55228    0.00530
   2.25624    0.00699
   2.54662    0.00644
   1.31894    0.00584
   1.26217    0.00583
   1.26763    0.00531
   1.25020    0.00616
   1.63008    0.00607
   1.10620    0.00585
   1.74862    0.00213
   1.57842    0.00494
   1.49086    0.00396
   1.20100    0.00521
   1.11582    0.00459
   1.33599    0.00501
   1.41140    0.00494
   0.99557    0.00412
   0.94759    0.00539
   0.96447    0.00605
   0.92865    0.00640
   1.15338    0.00721
   0.74723    0.00598
   1.04869    0.00561
   0.88137    0.00387
   1.20904    0.00498
   1.21062    0.00476
   1.19734    0.00514
   0.85062    0.00484
   0.90741    0.00549
   0.71443    0.00593
   1.00235    0.00516
   1.37767    0.00416
   1.65863    0.00583
   1.04886    0.00523
   1.48487    0.00535
   0.99917    0.00517
   0.85877    0.00617
   0.99133    0.00521
   1.12010    0.00558
   1.12867    0.00566
   0.90260    0.00444
   1.18398    0.00420
   1.35925    0.00379
   1.11095    0.00451
   1.09407    0.00517
   1.18114    0.00567
   1.28674    0.00526
   0.92848    0.00494
   1.83116    0.00401
   1.58119    0.00529
   1.03282    0.00683
   0.91513    0.00724
   1.07532    0.00662
   1.18522    0.00766
   1.04131    0.00714
   1.43032    0.00527
   1.06970    0.00515
   1.00615    0.00493
   1.16003    0.00519
   1.13742    0.00550
   0.90906    0.00595
   1.19241    0.00475
   1.28631    0.00430
   1.15724    0.00612
   1.05129    0.00376
   0.69771    0.00455
   0.91805    0.00518
   0.94265    0.00623
   1.20533    0.00655
   1.07445    0.00538
   1.15597    0.00537
   0.78432    0.00526
   0.80768    0.00506
   0.89293    0.00508
   0.75343    0.00683
   0.95630    0.00536
   1.03495    0.00557
   1.52675    0.00479
   1.07584    0.00510
   0.72170    0.00516
   1.00892    0.00545
   0.96799    0.00473
   1.15398    0.00577
   1.32396    0.00681
   0.99199    0.00619
   1.33110    0.00713
   1.84454    0.00570
   1.41185    0.00500
   0.90037    0.00357
   1.35984    0.00523
   1.09629    0.00521
   1.25894    0.00599
   2.04656    0.00467
   3.12946    0.00436
   0.84850    0.00488
   1.33883    0.00588
   1.10380    0.00526
   0.92965    0.00521
   1.21168    0.00433
   1.31163    0.00546
   1.06642    0.00525
   0.96659    0.00712
   1.06561    0.00658
   1.21072    0.01009
   1.07857    0.00792
   1.86357    0.00451
   1.59701    0.00388
   1.35001    0.00381
   1.25939    0.00541
   1.14418    0.00556
   0.76879    0.00521
   0.99057    0.00515
   0.87199    0.00520
   0.96448    0.00541
   1.05714    0.00510
   1.01908    0.00517
   0.73666    0.00509
   0.97448    0.00500
   0.86535    0.00535
   1.35807    0.00527
   1.17543    0.00528
   1.44561    0.00512
   1.33057    0.00476
   0.86269    0.00492
   1.31715    0.00402
   0.88826    0.00466
   0.96864    0.00475
   0.77159    0.00426
   0.99825    0.00468
   0.54731    0.00490
   1.23850    0.00470
   1.03063    0.00456
   1.88746    0.00457
   1.29884    0.00673
   1.08039    0.00686
   1.28637    0.00668
   0.82718    0.00523
   1.18102    0.00540
   1.13919    0.00559
   1.34966    0.00480
   1.31570    0.00467
   1.10368    0.00456
   1.29715    0.00634
   1.20153    0.00537
   0.87805    0.00560
   1.30512    0.00552
   1.35126    0.00511
   1.11570    0.00477
   0.84663    0.00564
   1.20699    0.00531
   1.14372    0.00571
   1.15212    0.00479
   0.86242    0.00636
   1.04973    0.00474
   1.07938    0.00590
   1.22254    0.00485
   1.11806    0.00527
   1.30291    0.00412
   1.17309    0.00496
   1.39563    0.00634
   1.16972    0.00587
   0.88775    0.00612
   1.19093    0.00471
   0.93390    0.00445
   1.19708    0.00373
   1.09802    0.00756
   1.28921    0.00688
   0.73897    0.00700
   1.04878    0.00601
   0.78827    0.00609
   0.70203    0.00554
   0.84946    0.00499
   1.06511    0.00603
   1.40395    0.00466
   0.90467    0.00477
   1.04601    0.00430
   1.28877    0.00546
   1.04532    0.00536
   1.12977    0.00525
   1.33673    0.00638
   1.35719    0.00606
   1.23818    0.00716
   1.55019    0.00691
   0.93444    0.00503
   1.10209    0.00540
   1.00954    0.00516
   1.19075    0.00541
   1.41305    0.00506
   1.02112    0.00497
   1.24726    0.00473
   1.10339    0.00509
   1.40992    0.00538
   0.94702    0.00498
   0.97965    0.00645
   0.94083    0.00551
   0.83285    0.00540
   0.94781    0.00521
   0.87443    0.00502
   1.34729    0.00503
   0.95395    0.00466
   1.30157    0.00527
   0.79628    0.00598
   1.02754    0.00632
   0.70007    0.00485
   1.17907    0.00502
   0.84097    0.00463
   1.07868    0.00529
   1.13301    0.00509
   1.43095    0.00485
   1.29781    0.00521
   0.94926    0.00495
   0.94670    0.00474
   0.36106    0.00487
   0.54666    0.00590
   0.84655    0.00528
   0.84787    0.00629
   0.69651    0.00721
   1.35242    0.00464
   1.48678    0.00425
   1.04857    0.00489
   0.92658    0.00559
   0.99446    0.00529
   0.50312    0.00433
   0.82353    0.00638
   0.76326    0.00751
   1.10724    0.00543
   0.76982    0.00460
   0.73752    0.00433
   1.10917    0.00476
   0.52758    0.00712
   1.00882    0.00398
   0.50158    0.00454
   0.81247    0.00523
   1.65074    0.00664
   0.94229    0.00627
   1.48486    0.00734
   1.20153    0.00823
   1.00383    0.00728
   0.88488    0.00673
   0.60459    0.00610
   0.81747    0.00547
   0.95259    0.00482
   0.75843    0.00551
   0.79632    0.00629
   0.82428    0.00523
   1.35251    0.00583
   1.82584    0.00502
   1.30229    0.00496
   1.13393    0.00554
   0.85104    0.00492
   0.99211    0.00411
   1.56428    0.00481
   1.24002    0.00634
   1.34144    0.00524
   1.31673    0.00500
   0.89561    0.00604
   1.33178    0.00737
   1.75170    0.00679
   1.29508    0.00593
   1.05348    0.00528
   1.11780    0.00391
   1.89028    0.00657
   0.93234    0.00748
   1.60189    0.00525
   0.59848    0.00643
   0.73170    0.00539
   0.82708    0.00461
   0.82841    0.00551
   0.64713    0.00537
   0.89299    0.00464
   0.84188    0.00342
   1.04128    0.00491
   0.89697    0.00685
   0.55921    0.00502
   0.70727    0.00497
   0.69946    0.00556
   0.43084    0.00444
   2.10521    0.00355
   0.50412    0.00548
   0.78396    0.00711
   0.58802    0.00540
   0.58285    0.00611
   0.49095    0.00585
   0.90867    0.00588
   0.82311    0.00493
   1.47654    0.00438
   0.83633    0.00514
   0.78589    0.00580
   1.27005    0.00486
   0.95663    0.00512
   0.57627    0.00552
   0.82070    0.00360
   0.91634    0.00411
   0.88151    0.00530
   0.92120    0.00476
   0.82490    0.00375
   1.30221    0.00619
   0.65954    0.00616
   0.80324    0.00650
   0.97905    0.00485
   1.40434    0.00580
   1.49798    0.00604
   1.18165    0.00561
   1.02808    0.00489
   1.09162    0.00475
   1.17720    0.00467
   2.24120    0.00527
   0.68545    0.00494
   1.29685    0.00591
   0.74022    0.00590
   1.38869    0.00445
   0.92797    0.00478
   0.97862    0.00413
   1.36249    0.00548
   0.85107    0.00702
   0.49454    0.00542
   0.73717    0.00508
   0.73071    0.00698
   0.53101    0.00467
   0.75689    0.00496
   0.41199    0.00615
   1.21247    0.00454
   0.89981    0.00518
   2.18671    0.00506
   1.60519    0.00484
   0.57274    0.00540
   0.54194    0.00690
   0.63571    0.00691
   0.52080    0.00678
   0.71625    0.00501
   0.75259    0.00570
   1.28238    0.00299
   1.17157    0.00596
   1.01861    0.00681
   0.70009    0.00580
   0.55001    0.00771
   0.78514    0.00668
   0.74254    0.00636
   0.50980    0.00911
   0.67930    0.00527
   0.68835    0.00632
   0.91728    0.00493
   0.92522    0.00624
   1.22678    0.00940
   1.28668    0.00673
   0.94920    0.00412
   0.90958    0.00439
   0.86673    0.00554
   0.92431    0.00660
   0.94567    0.00566
   1.27899    0.00422
   1.59753    0.00306
   0.77212    0.00597
   0.99666    0.00392
   1.01267    0.00688
   1.26525    0.00672
   1.23773    0.00430
   1.38633    0.00382
   0.43208    0.00691
   0.82952    0.00447
   0.62077    0.00502
   0.80168    0.00530
   0.69770    0.00661
   0.73718    0.00700
   0.54077    0.00561
   0.34345    0.00425
   0.83751    0.00609
   0.66197    0.00615
   1.64474    0.00486
   0.74155    0.00506
   0.36310    0.00555
   1.44846    0.00497
   0.79246    0.00473
   0.89272    0.00411
   2.01095    0.00446
   0.81446    0.00650
   0.93719    0.00489
   0.61339    0.00696
   1.19960    0.00613
   0.77067    0.00581
   0.82439    0.00637
   0.95517    0.00623
   1.91479    0.00697
   0.61689    0.00473
   0.57448    0.00402
   0.98297    0.00607
   0.66542    0.00456
   0.82436    0.00468
   1.06352    0.00528
   1.29432    0.00433
   1.06682    0.00684
   0.65500    0.00636
   0.84767    0.00460
   0.62721    0.00636
   0.95821    0.00662
   0.51715    0.00591
   0.80244    0.00659
   0.71597    0.00588
   1.48441    0.00547
   0.67970    0.00470
   0.89032    0.00486
   0.70399    0.00478
   0.64986    0.00569
   0.59766    0.00646
   1.04881    0.00644
   0.80039    0.00491
   1.55198    0.00618
   1.34594    0.00534
   1.07717    0.00603
   1.92966    0.00554
   0.78387    0.00442
   0.78909    0.00489
   0.75455    0.00718
   1.41167    0.00488
   1.00340    0.00522
   1.30775    0.00643
   1.39515    0.00493
   0.40813    0.00464
   0.53426    0.00648
   0.94561    0.00555
   0.77823    0.00532
   0.80720    0.00553
   0.81369    0.00532
   0.71983    0.00269
   0.51703    0.00533
   0.69983    0.00597
   0.84075    0.00471
   0.64196    0.00429
   0.59585    0.00476
   0.67385    0.00428
   0.61098    0.00549
   0.65363    0.00481
   0.67684    0.00514
   0.50184    0.00514
   0.95984    0.00326
   0.55089    0.00471
   0.70657    0.00485
   0.94428    0.00783
   1.61513    0.00648
   2.33468    0.00505
   2.48466    0.00858
   1.63349    0.00611
   1.12992    0.00615
   0.93189    0.00640
   0.57956    0.00564
   1.50108    0.00740
   0.93242    0.00702
   2.02829    0.00627
   2.09816    0.00575
   0.69133    0.00548
   1.10961    0.00431
   1.17018    0.00597
   0.63518    0.00464
   0.50488    0.00493
   0.96855    0.00634
   1.09090    0.00455
   0.78439    0.00564
   0.61506    0.00517
   0.85415    0.00563
   0.84595    0.00510
   0.72121    0.00503
   0.86287    0.00591
   0.61766    0.00437
   0.55242    0.00575
   0.67307    0.00546
   0.50174    0.00558
   0.42072    0.00572
   0.78536    0.00525
   0.62892    0.00492
   0.46945    0.00478
   0.62215    0.00559
   0.57027    0.00555
   0.43132    0.00467
   0.97213    0.00422
   0.71315    0.00620
   1.43646    0.00516
   1.15170    0.00724
   0.93272    0.00562
   1.42415    0.00608
   0.84598    0.00623
   0.85022    0.00579
   0.59966    0.00641
   0.80443    0.00540
   0.69642    0.00667
   0.65655    0.00595
   0.76937    0.00553
   0.85810    0.00486
   1.20589    0.00399
   0.82875    0.00501
   1.22679    0.00607
   0.87461    0.00553
   0.75569    0.00546
   0.38645    0.00490
   0.81894    0.00488
   0.66279    0.00447
   0.91652    0.00492
   1.17601    0.00484
   0.88904    0.00495
   0.84203    0.00517
   0.68400    0.00533
   0.84488    0.00568
   0.65210    0.00576
   0.73888    0.00509
   0.68904    0.00514
   0.51589    0.00498
   0.92871    0.00480
   0.68538    0.00540
   0.73794    0.00525
   0.71652    0.00550
   0.50901    0.00575
   0.69156    0.00574
   0.59136    0.00591
   0.58201    0.00516
   0.85152    0.00480
   0.56157    0.00478
   0.99319    0.00553
   0.52429    0.00531
   1.07107    0.00488
   0.40704    0.00595
   0.70067    0.00520
   0.67281    0.00578
   0.69651    0.00443
   0.91655    0.00557
   0.65993    0.00396
   1.14979    0.00419
   1.87123    0.00452
   1.20423    0.00630
   1.22117    0.00613
   0.76759    0.00561
   0.99947    0.00584
   0.83110    0.00470
   0.88731    0.00574
   0.99551    0.00511
   1.02877    0.00619
   0.96387    0.00524
   0.74475    0.00505
   0.92377    0.00455
   1.00897    0.00544
   0.79729    0.00515
   0.68805    0.00568
   0.95678    0.00590
   0.93330    0.00584
   0.87739    0.00580
   0.86588    0.00498
   0.80033    0.00503
   0.60315    0.00480
   0.90795    0.00745
   0.73911    0.00574
   0.55287    0.00636
   0.66660    0.00582
   0.84567    0.00585
   0.66133    0.00497
   1.06161    0.00739
   0.99151    0.00699
   0.76707    0.00489
   0.75929    0.00503
   0.37550    0.00498
   0.57683    0.00634
   0.71464    0.00746
   0.80471    0.00668
   0.87425    0.00577
   0.95519    0.00669
   0.81652    0.00732
   1.46746    0.00640
   1.31970    0.00524
   1.75838    0.00657
   1.38176    0.00635
   1.11976    0.00479
   0.91163    0.00466
   1.15555    0.00601
   1.42495    0.00488
   1.25142    0.00390
   0.68904    0.00486
   1.29373    0.00569
   1.13746    0.00794
   0.73958    0.00622
   1.00183    0.00697
   1.07789    0.00602
   0.87962    0.00499
   1.13183    0.00583
   0.77838    0.00447
   0.80135    0.00687
   1.26392    0.00556
   0.59073    0.00536
   0.97399    0.00567
   0.98128    0.00724
   1.14583    0.00723
   0.68309    0.00707
   0.84838    0.00554
   0.87621    0.00702
   1.01830    0.00677
   0.86749    0.00685
   0.90689    0.00669
   1.07019    0.00446
   1.18417    0.00515
   0.82628    0.00747
   1.25902    0.00682
   0.65190    0.00704
   0.60404    0.00646
   0.88162    0.00626
   1.08245    0.00629
   1.19890    0.00544
   1.22613    0.00584
   1.11689    0.00723
   1.39439    0.00616
   1.45935    0.00679
   1.41163    0.00689
   1.29368    0.00591
   1.34746    0.00546
   0.92680    0.00489
   1.08815    0.00455
   0.77823    0.00563
   1.20026    0.00486
   0.70947    0.00439
   1.11328    0.00649
   0.91330    0.00571
   1.64116    0.00565
   0.91173    0.00507
   1.12693    0.00463
   1.44187    0.00387
   1.18539    0.00537
   0.53175    0.00684
   0.94882    0.00812
   1.25191    0.00536
   0.64214    0.00592
   1.47602    0.00661
   1.32157    0.00521
   0.83071    0.00651
   1.22604    0.00600
   0.87546    0.00540
   0.82625    0.00627
   1.13640    0.00678
   0.97941    0.00603
   0.84501    0.00427
   0.89662    0.00721
   1.61846    0.00587
   1.12161    0.00548
   0.89089    0.00519
   1.22013    0.00747
   0.96202    0.00709
   0.71750    0.00486
   0.25778    0.00506
   1.52399    0.00624
   1.54333    0.00569
   0.85605    0.00487
   1.11625    0.00542
   1.38398    0.00445
   1.02128    0.00714
   0.91438    0.00689
   1.06303    0.00361
   1.22299    0.00572
   1.18609    0.00484
   0.91252    0.00536
   1.28554    0.00375
   0.77067    0.00491
   0.83455    0.00556
   0.51621    0.00484
   0.88969    0.00523
   0.87208    0.00569
   0.82361    0.00339
   1.15611    0.00698
   2.10985    0.00363
   1.00497    0.00429
   1.17797    0.00483
   1.08162    0.00667
   0.90245    0.00582
   1.78892    0.00620
   1.28465    0.00392
   0.88609    0.00552
   1.47085    0.00627
   0.86361    0.00504
   1.43754    0.00615
   1.30765    0.00598
   1.15470    0.00501
   1.16241    0.00504
   0.90066    0.00534
   0.93643    0.00530
   1.28058    0.00635
   0.91225    0.00627
   0.86615    0.00451
   1.42806    0.00469
   1.25582    0.00561
   1.19031    0.00502
   1.20276    0.00464
   0.89177    0.00658
   0.36747    0.00517
   1.00670    0.00527
   1.00539    0.00774
   1.31632    0.00573
   0.71500    0.00742
   1.24245    0.00602
   0.86669    0.00693
   1.21844    0.00723
   1.31491    0.00681
   2.34187    0.00255
   1.55901    0.00625
   0.77540    0.00572
   0.95842    0.00616
   0.75710    0.00519
   0.89925    0.00554
   1.02331    0.00601
   0.97309    0.00474
   0.59425    0.00471
   0.88880    0.00443
   2.45520    0.00427
   0.89207    0.00673
   1.07452    0.00484
   1.22797    0.00518
   0.59039    0.00588
   1.18484    0.00564
   0.74023    0.00604
   0.93651    0.00644
   1.08062    0.00688
   0.65492    0.00531
   0.66143    0.00478
   0.59947    0.00466
   1.36374    0.00518
   1.23878    0.00589
   0.65528    0.00573
   0.88900    0.00614
   1.11025    0.00744
   0.79049    0.00608
   1.13672    0.00442
   0.74999    0.00554
   0.83574    0.00572
   0.52450    0.00584
   1.18642    0.00610
   1.07288    0.00436
   0.61804    0.00589
   0.85363    0.00499
   1.10905    0.00694
   0.99317    0.00511
   0.47394    0.00470
   0.85463    0.00532
   0.65034    0.00650
   0.99136    0.00589
   0.91240    0.00529
   1.29156    0.00522
   0.84229    0.00736
   1.03810    0.00565
   1.48277    0.00882
   1.39256    0.00434
   2.27119    0.00575
   1.31776    0.00361
   2.24435    0.00514
   1.20560    0.00598
   2.48667    0.00336
   1.48263    0.00531
   0.89393    0.00523
   0.49903    0.00539
   0.53221    0.00563
   0.74008    0.00529
   0.66990    0.00643
   1.50587    0.00602
   1.60379    0.00585
   1.11514    0.00354
   0.83589    0.00502
   0.51806    0.00416
   0.65381    0.00462
   0.90883    0.00510
   0.93985    0.00523
   0.91480    0.00432
   1.08638    0.00595
   0.81208    0.00541
   1.28728    0.00541
   0.91593    0.00553
   1.06470    0.00438
   0.96042    0.00553
   0.83728    0.00550
   0.83017    0.00514
   0.99039    0.00583
   0.77010    0.00493
   0.66047    0.00672
   0.53223    0.00577
   0.57502    0.00547
   0.58949    0.00538
   0.91855    0.00615
   0.58369    0.00408
   1.01236    0.00596
   1.00172    0.00548
   1.40560    0.00594
   0.42486    0.00388
   0.60305    0.00445
   0.55592    0.00558
   1.12128    0.00481
   1.04393    0.00531
   1.28729    0.00505
   1.31397    0.00512
   5.63607    0.00577
   1.28799    0.00470
   3.39690    0.00647
   3.10603    0.00713
   2.10035    0.00399
   1.20056    0.00549
   1.26029    0.00571
   0.63505    0.00533
   0.58016    0.00542
   0.29020    0.00486
   0.91682    0.00604
   1.58715    0.00637
   5.39414    0.00612
   1.13777    0.00547
   0.97835    0.00462
   0.91813    0.00408
   1.30758    0.00509
   0.87925    0.00384
   0.63437    0.00511
   1.46547    0.00440
   1.27966    0.00495
   1.56509    0.00459
   0.86379    0.00427
   0.51952    0.00449
   0.60721    0.00486
   0.75215    0.00425
   0.69377    0.00550
   0.98679    0.00435
   0.72060    0.00448
   1.23246    0.00487
   1.23034    0.00414
   1.19340    0.00508
   0.75650    0.00712
   0.76826    0.00690
   0.53610    0.00421
   0.62212    0.00393
   0.30135    0.00544
   0.65451    0.00485
   0.59889    0.00610
   0.79125    0.00570
   0.70179    0.00670
   1.11186    0.00570
   1.03430    0.00399
   4.22385    0.00564
   1.05764    0.00594
   1.63207    0.00480
   1.69462    0.00608
   1.25672    0.00531
   1.42208    0.00583
   1.55666    0.00548
   1.18085    0.00410
   1.88474    0.00622
   0.79821    0.00552
   3.04478    0.00511
   0.95684    0.00461
   2.18195    0.00485
   0.92704    0.00498
   0.87363    0.00672
   3.41962    0.00438
   1.47298    0.00797
   1.10511    0.00463
   1.08878    0.00610
   0.76310    0.00630
   0.95059    0.00713
   0.95172    0.00569
   0.81273    0.00693
   0.77920    0.00517
   1.63521    0.00427
   1.12239    0.00630
   1.05923    0.00466
   0.95753    0.00710
   0.63228    0.00506
   0.87401    0.00715
   1.19913    0.00600
   0.89216    0.00710
   0.78382    0.00538
   1.74983    0.00396
   0.76445    0.00434
   0.76317    0.00524
   0.58390    0.00643
   1.00759    0.00665
   0.64000    0.00585
   0.68146    0.00705
   0.96531    0.00581
   1.73522    0.00655
   1.16198    0.00452
   1.56533    0.00534
   1.11549    0.00546
   0.94749    0.00610
   1.42470    0.00465
   1.25585    0.00525
   1.15999    0.00659
   1.23796    0.00594
   0.81459    0.00559
   1.55547    0.00431
   1.14850    0.00480
   1.30422    0.00551
   1.92776    0.00602
   1.09537    0.00618
   1.66956    0.00624
   4.22855    0.00467
   0.97283    0.00814
   0.80997    0.00497
   0.95791    0.00589
   1.21020    0.00562
   0.89963    0.00479
   1.42827    0.00277
   0.66997    0.00497
   1.59409    0.00419
   1.41038    0.00673
   0.79472    0.00532
   0.91893    0.00615
   0.97586    0.00477
   0.86830    0.00586
   0.99660    0.00651
   0.74909    0.00561
   0.79522    0.00581
   0.96493    0.00593
   1.10412    0.00560
   0.56566    0.00474
   1.24046    0.00549
   0.89562    0.00538
   0.69983    0.00598
   0.97158    0.00616
   0.98665    0.00695
   1.20320    0.00690
   0.98120    0.00585
   0.90859    0.00548
   1.05130    0.00655
   1.10197    0.00649
   1.09973    0.00645
   1.33920    0.00683
   1.58961    0.00676
   1.52914    0.00519
   1.38449    0.00556
   2.14773    0.00361
   1.29469    0.00499
   0.85570    0.00681
   1.33033    0.00483
   1.20582    0.00672
   1.08422    0.00649
   2.03858    0.00453
   1.33687    0.00497
   1.31512    0.00631
   1.55452    0.00593
   1.06782    0.00543
   0.67796    0.00492
   0.87878    0.00477
   0.88151    0.00460
   1.51719    0.00601
   1.15615    0.00563
   1.38180    0.00457
   1.05645    0.00552
   1.86858    0.00457
   1.33216    0.00470
   1.11886    0.00570
   0.73362    0.00411
   0.87802    0.00535
   1.02660    0.00651
   1.24774    0.00515
   2.29612    0.00201
   1.56322    0.00490
   2.04222    0.00609
   0.67768    0.00366
   0.93218    0.00447
   0.84514    0.00563
   0.87341    0.00704
   0.85199    0.00463
   1.47699    0.00501
   1.00585    0.00575
   1.25406    0.00495
   0.86521    0.00524
   0.93188    0.00541
   0.89969    0.00714
   0.91823    0.00581
   1.39091    0.00366
   1.22189    0.00514
   1.51399    0.00655
   1.26845    0.00565
   1.01115    0.00736
   0.75426    0.00704
   1.17927    0.00604
   1.00912    0.00623
   0.79047    0.00743
   1.22372    0.00608
   1.07029    0.00635
   0.58148    0.00535
   1.29846    0.00445
   1.14960    0.00396
   1.04982    0.00533
   0.78805    0.00610
   0.68198    0.00687
   0.98831    0.00612
   0.94423    0.00531
   1.27570    0.00633
   1.38136    0.00432
   1.13921    0.00509
   1.26204    0.00449
   0.62823    0.00488
   0.76015    0.00448
   1.13947    0.00581
   0.65633    0.00419
   0.97154    0.00412
   0.79192    0.00310
   1.10703    0.00638
   0.94722    0.00512
   1.58114    0.00528
   1.38371    0.00549
   0.94103    0.00530
   1.06978    0.00473
   0.90251    0.00550
   1.28930    0.00457
   2.01100    0.00442
   0.94101    0.00789
   0.81564    0.00602
   0.89362    0.00724
   0.89997    0.00592
   0.87803    0.00343
   0.82402    0.00490
   1.03279    0.00504
   0.79493    0.00673
   1.11827    0.00577
   0.81698    0.00477
   0.73134    0.00497
   1.57338    0.00504
   0.87293    0.00621
   1.74944    0.00563
   1.60753    0.00664
   1.07886    0.00662
   0.89945    0.00470
   0.90734    0.00493
   0.74737    0.00483
   1.10978    0.00400
   0.76062    0.00548
   1.03560    0.00332
   0.59828    0.00497
   1.01120    0.00644
   1.36767    0.00589
   1.04103    0.00771
   0.94435    0.00582
   0.90582    0.00640
   1.15959    0.00516
   0.78360    0.00718
   1.03038    0.00334
   1.31237    0.00423
   1.20596    0.00448
   1.00014    0.00599
   1.95076    0.00695
   0.99085    0.00543
   1.12510    0.00539
   1.04121    0.00455
   1.10944    0.00514
   1.51938    0.00631
   1.00039    0.00634
   2.95705    0.00489
   5.72097    0.00514
   3.20466    0.00496
   0.79926    0.00689
   0.79472    0.00638
   0.77300    0.00685
   0.56830    0.00755
   2.26845    0.00568
   1.20642    0.00848
   1.02359    0.00397
   0.77703    0.00447
   0.80447    0.00457
   0.89594    0.00583
   1.07881    0.00558
   1.05084    0.00504
   1.10317    0.00585
   1.01792    0.00632
   2.05631    0.00442
   1.69130    0.00518
   0.96596    0.00522
   1.36057    0.00499
   0.70268    0.00492
   0.92782    0.00525
   1.18573    0.00494
   1.48796    0.00321
   0.95066    0.00529
   1.22516    0.00597
   1.52963    0.00648
   1.01604    0.00594
   1.32596    0.00295
   1.06817    0.00480
   1.10870    0.00504
   1.10973    0.00626
   0.98514    0.00552
   1.45900    0.00567
   1.09657    0.00501
   1.20372    0.00506
   1.17563    0.00463
   1.58271    0.00614
   1.86477    0.00372
   1.41854    0.00839
   1.34748    0.00657
   1.90133    0.00691
   0.91773    0.00366
   1.00633    0.00649
   1.13611    0.00571
   0.84371    0.00488
   1.23807    0.00485
   1.76178    0.00379
   1.03523    0.00668
   1.42945    0.00369
   2.29701    0.00465
   1.55589    0.00606
   1.33394    0.00541
   1.66151    0.00534
   1.12181    0.00678
   1.05202    0.00715
   1.12259    0.00576
   1.06972    0.00379
   0.89943    0.00466
   1.18176    0.00667
   1.06609    0.00726
   1.01544    0.00734
   1.18387    0.00717
   1.00920    0.00728
   1.47052    0.00560
   0.78766    0.00518
   1.67196    0.00430
   1.25159    0.00580
   0.86066    0.00726
   0.85189    0.00541
   1.30089    0.00518
   1.62433    0.00333
   1.29762    0.00451
   1.48569    0.00462
   1.33629    0.00525
   1.74661    0.00572
   0.79061    0.00546
   1.01569    0.00526
   1.11724    0.00714
   1.38372    0.00698
   0.95647    0.00716
   1.19055    0.00489
   1.37458    0.00507
   1.01263    0.00358
   1.16543    0.00735
   0.97416    0.00455
   0.53813    0.00437
   1.07145    0.00485
   1.14851    0.00601
   1.25748    0.00553
   1.20279    0.00721
   1.08933    0.00685
   1.13618    0.00641
   1.24784    0.00684
   1.06409    0.00420
   1.16840    0.00535
   0.96107    0.00536
   1.07952    0.00718
   0.99415    0.00509
   1.15253    0.00723
   1.34953    0.00724
   1.04828    0.00731
   1.42994    0.00618
   1.44889    0.00571
   1.15465    0.00510
   1.26918    0.00528
   1.24712    0.00498
   1.02004    0.00430
   1.19090    0.00587
   1.16631    0.00626
   0.95451    0.00544
   0.91221    0.00563
   1.09078    0.00540
   1.21274    0.00498
   1.31002    0.00730
   1.26359    0.00473
   1.42364    0.00555
   0.98039    0.00720
   1.10485    0.00720
   0.68119    0.00716
   0.97940    0.00715
   1.13385    0.00709
   1.03076    0.00482
   1.05646    0.00503
   1.38503    0.00583
   1.04586    0.00721
   0.99162    0.00715
   0.99229    0.00513
   0.64040    0.00559
   0.98235    0.00619
   0.92085    0.00395
   1.41545    0.00458
   0.75728    0.00521
   0.52926    0.00658
   1.01598    0.00559
   1.48738    0.00612
   1.52586    0.00728
   1.37320    0.00641
   1.36208    0.00425
   0.91407    0.00409
   1.21765    0.00463
   0.87421    0.00503
   1.38735    0.00643
   1.26935    0.00549
   1.39477    0.00541
   1.04233    0.00466
   1.29513    0.00546
   1.53500    0.00664
   1.28799    0.00552
   1.19789    0.00605
   1.33882    0.00535
   1.01051    0.00533
   0.97715    0.00722
   1.11098    0.00589
   1.35168    0.00734
   1.56926    0.00450
   0.96047    0.00434
   1.29544    0.00621
   1.17655    0.00523
   1.31866    0.00649
   1.10668    0.00560
   1.15051    0.00703
   0.74385    0.00713
   1.02241    0.00718
   0.90360    0.00707
   1.20537    0.00718
   1.18815    0.00493
   0.74566    0.00485
   1.15497    0.00673
   1.05776    0.00678
   1.25240    0.00678
   1.31420    0.00510
   0.92996    0.00627
   0.71793    0.00561
   0.74140    0.00615
   0.58094    0.00518
   0.71646    0.00576
   1.01282    0.00561
   0.81536    0.00678
   0.77474    0.00555
   0.82803    0.00602
   1.06805    0.00381
   1.40276    0.00505
   1.05880    0.00625
   0.92536    0.00512
   1.17935    0.00513
   0.54054    0.00523
   0.79229    0.00499
   1.06595    0.00597
   1.21445    0.00564
   1.14630    0.00474
   1.13089    0.00495
   0.98393    0.00504
   1.19433    0.00383
   1.19994    0.00440
   1.23538    0.00568
   1.53561    0.00485
   1.37849    0.00474
   1.00307    0.00685
   1.35417    0.00697
   1.03486    0.00676
   1.54252    0.00549
   1.36019    0.00394
   1.83021    0.00667
   1.29740    0.00470
   1.23850    0.00592
   1.23065    0.00483
   1.29184    0.00520
   1.06486    0.00706
   0.92804    0.00715
   1.25447    0.00701
   1.34111    0.00490
   0.95710    0.00454
   1.25054    0.00551
   1.09844    0.00681
   1.06201    0.00632
   0.84924    0.00523
   0.76377    0.00511
   0.43905    0.00515
   0.85806    0.00564
   0.76702    0.00385
   1.14371    0.00491
   1.00021    0.00627
   0.94740    0.00525
   0.94091    0.00600
   0.66981    0.00513
   0.78954    0.00528
   0.29100    0.00764
   0.34586    0.00569
   0.80848    0.00367
   0.91050    0.00745
   1.45284    0.00509
   2.00113    0.00513
   1.22807    0.00507
   1.26556    0.00609
   0.99064    0.00495
   1.48602    0.00666
   1.34341    0.00570
   1.24557    0.00665
   0.96245    0.00858
   0.85598    0.00528
   0.90829    0.00528
   1.30496    0.00632
   1.18508    0.00522
   1.12174    0.00527
   1.29276    0.00519
   1.20030    0.00542
   1.16226    0.00645
   1.12758    0.00666
   1.06390    0.00383
   1.29580    0.00478
   1.27979    0.00542
   1.29640    0.00532
   1.09043    0.00547
   1.04000    0.00537
   1.02758    0.00554
   1.47067    0.00429
   0.90057    0.00505
   1.66435    0.00313
   0.84101    0.00571
   0.94637    0.00415
   1.43815    0.00398
   0.63470    0.00534
   0.74630    0.00481
   0.66960    0.00608
   0.87881    0.00615
   0.99184    0.00399
   0.69549    0.00644
   1.35905    0.00513
   0.56981    0.00494
   1.09436    0.00497
   1.08454    0.00517
   0.92603    0.00586
   0.96396    0.00430
   1.11896    0.00445
   1.15320    0.00478
   1.48122    0.00702
   1.01003    0.00553
   0.94953    0.00574
   1.21149    0.00500
   1.59949    0.00539
   1.18946    0.00479
   1.03586    0.00715
   0.93919    0.00423
   0.93395    0.00561
   0.83444    0.00606
   0.91852    0.00553
   0.99094    0.00663
   0.93995    0.00741
   1.34568    0.00534
   1.12360    0.00459
   0.86664    0.00715
   0.74582    0.00581
   1.00844    0.00749
   0.95027    0.00669
   1.05543    0.00664
   1.01530    0.00547
   1.14336    0.00688
   0.90418    0.00678
   0.88260    0.00529
   1.36815    0.00455
   1.31242    0.00704
   1.16347    0.00615
   0.99291    0.00478
   0.93970    0.00553
   1.35005    0.00597
   0.87205    0.00536
   0.82454    0.00548
   0.99720    0.00553
   0.97936    0.00556
   0.83246    0.00556
   0.95948    0.00474
   0.95709    0.00485
   0.97509    0.00397
   0.80214    0.00562
   1.98997    0.00329
   0.91408    0.00614
   1.53043    0.00396
   1.68832    0.00542
   1.47730    0.00738
   1.00052    0.00478
   1.24537    0.00352
   1.04531    0.00409
   1.23402    0.00467
   1.02677    0.00368
   1.24737    0.00633
   1.35226    0.00641
   1.62847    0.00646
   0.92790    0.00674
   1.08642    0.00674
   1.29033    0.00678
   1.16449    0.00512
   1.34673    0.00534
   1.26957    0.00511
   1.47913    0.00628
   1.14809    0.00423
   0.82688    0.00585
   0.96205    0.00574
   0.89849    0.00556
   0.88869    0.00464
   0.93326    0.00619
   0.93258    0.00505
   1.05019    0.00427
   1.36504    0.00463
   0.95089    0.00696
   1.04311    0.00574
   1.04824    0.00689
   0.80707    0.00532
   1.24689    0.00480
   0.86832    0.00717
   1.17411    0.00539
   0.95194    0.00634
   0.87965    0.00689
   0.95384    0.00662
   0.91948    0.00666
   0.89701    0.00692
   0.87222    0.00544
   1.47547    0.00468
   1.10803    0.00466
   1.27906    0.00541
   1.50603    0.00697
   1.00751    0.00437
   1.23223    0.00659
   0.77136    0.00495
   1.22851    0.00584
   1.14133    0.00518
   1.30510    0.00370
   1.53754    0.00471
   0.91538    0.00546
   0.93235    0.00557
   1.20662    0.00684
   0.85494    0.00831
   1.11130    0.00569
   1.07782    0.00724
   0.87487    0.00629
   0.98501    0.00535
   0.90136    0.00494
   1.04271    0.00565
   1.23295    0.00337
   0.95788    0.00529
   1.38337    0.00561
   1.06052    0.00690
   0.95159    0.00554
   1.05204    0.00563
   0.82997    0.00655
   0.89000    0.00590
   1.01313    0.00573
   0.97546    0.00556
   0.88803    0.00577
   0.95020    0.00569
   1.06179    0.00563
   1.06647    0.00557
   1.22016    0.00607
   1.37882    0.00531
   1.15003    0.00554
   0.88975    0.00745
   1.13612    0.00780
   0.94966    0.00680
   1.06452    0.00695
   0.79016    0.00690
   0.52075    0.00601
   0.73975    0.00516
   1.66737    0.00455
   1.23963    0.00509
   1.16744    0.00516
   0.91141    0.00577
   1.15476    0.00657
   1.27100    0.00522
   1.35219    0.00665
   0.86195    0.00763
   0.84407    0.00612
   0.99057    0.00573
   2.01310    0.00515
   1.44411    0.00734
   0.91580    0.00686
   0.98237    0.00683
   1.11643    0.00457
   0.91978    0.00598
   1.18273    0.00694
   1.58801    0.00592
   1.28848    0.00549
   1.12223    0.00406
   1.13502    0.00811
   1.15185    0.00342
   0.79680    0.00477
   1.06578    0.00603
   1.34757    0.00603
   1.15320    0.00775
   1.31029    0.00366
   1.09610    0.00550
   1.55188    0.00465
   0.94100    0.00537
   1.07020    0.00587
   1.09953    0.00498
   0.96794    0.00545
   1.04014    0.00469
   1.13789    0.00509
   1.00142    0.00572
   1.11688    0.00603
   1.15079    0.00541
   1.34972    0.00529
   0.70513    0.00344
   0.60442    0.00434
   0.65526    0.00566
   0.88860    0.00506
   0.92760    0.00556
   0.77666    0.00717
   1.04191    0.00749
   1.42567    0.00612
   0.78005    0.00616
   0.82744    0.00474
   1.23713    0.00578
   0.86645    0.00690
   0.78785    0.00399
   0.86331    0.00675
   1.01139    0.00690
   1.01234    0.00684
   1.71242    0.00502
   1.79800    0.00579
   0.96766    0.00548
   0.89637    0.00514
   1.19238    0.00468
   0.75849    0.00436
   0.97614    0.00416
   1.01543    0.00540
   1.08126    0.00667
   1.16979    0.00631
   0.97179    0.00317
   0.94334    0.00600
   1.05397    0.00451
   1.44697    0.00658
   0.83642    0.00540
   0.90560    0.00346
   1.35717    0.00563
   1.02299    0.00570
   0.74054    0.00564
   0.83235    0.00485
   1.11682    0.00611
   1.03640    0.00527
   1.11304    0.00481
   1.21356    0.00487
   1.40102    0.00604
   0.42871    0.00528
   0.64604    0.00746
   0.79344    0.00693
   0.84719    0.00468
   0.81708    0.00548
   0.79143    0.00626
   0.98520    0.00724
   1.09682    0.00498
   1.26986    0.00668
   1.11491    0.00688
   0.73066    0.00519
   0.68099    0.00507
   0.90577    0.00454
   0.82122    0.00484
   1.00111    0.00434
   1.15495    0.00612
   0.79639    0.00349
   1.07608    0.00506
   0.49550    0.00668
   0.67722    0.00654
   0.67965    0.00475
   0.84103    0.00508
   0.73726    0.00458
   0.92053    0.00502
   0.87412    0.00429
   0.95858    0.00454
   1.02248    0.00609
   0.59014    0.00554
   0.79458    0.00596
   0.84043    0.00496
   0.85396    0.00546
   0.87119    0.00467
   0.75378    0.00468
   0.84944    0.00624
   0.67805    0.00534
   0.92742    0.00495
   0.80217    0.00505
   0.70044    0.00440
   0.86222    0.00403
   0.82602    0.00592
   0.92712    0.00409
   0.87389    0.00666
   0.92003    0.00510
   0.66761    0.00623
   0.99784    0.00467
   0.87986    0.00591
   0.92642    0.00593
   0.90700    0.00499
   1.07659    0.00492
   0.62998    0.00469
   0.74013    0.00479
   0.75126    0.00695
   0.69927    0.00710
   0.57729    0.00494
   0.68662    0.00481
   0.79853    0.00510
   1.11514    0.00562
   0.95809    0.00466
   0.88001    0.00645
   0.80229    0.00435
   0.66753    0.00781
   0.65426    0.00821
   0.57672    0.00506
   0.78868    0.00516
   0.86936    0.00491
   0.87021    0.00481
   0.66623    0.00514
   0.55311    0.00541
   0.75466    0.00581
   0.53334    0.00581
   0.63900    0.00760
   0.79162    0.00499
   0.59468    0.00480
   0.64595    0.00446
   0.53045    0.00482
   0.64028    0.00489
   0.61798    0.00543
   0.36665    0.00525
   0.60303    0.00601
   0.98500    0.00442
   0.87797    0.00516
   0.54147    0.00517
   0.92081    0.00496
   0.77759    0.00485
   0.91042    0.00642
   0.56752    0.00527
   0.98658    0.00462
   0.80201    0.00548
   1.05185    0.00507
   0.92719    0.00509
   1.20113    0.00553
   1.08455    0.00496
   0.88498    0.00712
   0.29838    0.00505
   0.79590    0.00452
   0.77563    0.00499
   0.81428    0.00436
   0.76430    0.00498
   0.98734    0.00494
   0.93395    0.00487
   0.26105    0.00434
   0.91449    0.00421
   0.83605    0.00669
   0.89240    0.00723
   0.77625    0.00686
   0.88121    0.00475
   0.73278    0.00476
   0.76795    0.00492
   0.77154    0.00515
   0.45273    0.00490
   0.86528    0.00661
   0.46379    0.00697
   0.76242    0.00688
   1.01192    0.00686
   0.97485    0.00556
   0.78883    0.00487
   0.62136    0.00458
   0.58374    0.00462
   0.50657    0.00550
   0.56895    0.00553
   0.64032    0.00714
   0.43913    0.00558
   0.95857    0.00720
   0.55228    0.00725
   0.82806    0.00425
   0.75422    0.00472
   0.70800    0.00609
   0.94636    0.00458
   0.57522    0.00458
   0.69664    0.00525
   0.95308    0.00561
   1.08514    0.00600
   0.79363    0.00484
   0.57739    0.00424
   0.56229    0.00760
   0.76480    0.00732
   0.71807    0.00491
   1.05133    0.00524
   1.20533    0.00573
   0.91197    0.00476
   0.93671    0.00548
   0.54490    0.00443
   0.64104    0.00524
   0.61458    0.00480
   1.20277    0.00555
   0.98522    0.00541
   0.89724    0.00480
   1.02238    0.00412
   0.99782    0.00411
   0.77083    0.00695
   0.66388    0.00718
   1.64924    0.00494
   1.02449    0.00453
   0.80675    0.00415
   0.57129    0.00506
   0.69550    0.00716
   0.96600    0.00563
   0.84699    0.00726
   0.39132    0.00717
   0.93326    0.00677
   0.59686    0.00802
   0.96485    0.00680
   0.88691    0.00405
   0.65108    0.00479
   1.40417    0.00419
   1.71708    0.00607
   0.74531    0.00665
   0.84710    0.00695
   0.91906    0.00493
   0.45477    0.00425
   0.37953    0.00561
   0.73930    0.00691
   0.82497    0.00391
   1.22170    0.00551
   0.81042    0.00489
   1.02903    0.00486
   0.55101    0.00532
   1.11299    0.00531
   1.09057    0.00425
   1.07297    0.00629
   1.99433    0.00549
   0.80243    0.00485
   0.93642    0.00670
   1.20830    0.00390
   1.49753    0.00554
   1.22471    0.00536
   1.34237    0.00524
   2.06393    0.00583
   0.94225    0.00444
   1.94683    0.00490
   1.28609    0.00390
   1.32507    0.00442
   0.81533    0.00586
   1.07470    0.00596
   1.17216    0.00579
   1.28447    0.00382
   1.93556    0.00389
   1.24150    0.00514
   0.83299    0.00524
   1.28728    0.00508
   1.09007    0.00577
   1.20699    0.00590
   0.87844    0.00518
   0.68119    0.00588
   0.87843    0.00550
   1.05364    0.00444
   1.05306    0.00620
   1.12345    0.00791
   1.19509    0.00596
   0.85939    0.00341
   0.76313    0.00543
   0.77502    0.00578
   1.21388    0.00509
   1.07985    0.00689
   0.80720    0.00621
   0.95867    0.00501
   0.75088    0.00583
   1.52318    0.00423
   1.01401    0.00527
   0.95495    0.00560
   0.73440    0.00472
   0.97037    0.00725
   1.27432    0.00567
   1.21624    0.00509
   1.41000    0.00819
   1.05407    0.00608
   1.43799    0.00540
   0.73201    0.00544
   1.19697    0.00413
   1.05221    0.00590
   0.91018    0.00469
   1.23704    0.00530
   0.92558    0.00581
   1.21182    0.00526
   0.96007    0.00534
   1.33550    0.00649
   1.39049    0.00521
   1.39969    0.00707
   1.33549    0.00507
   1.19526    0.00639
   1.42195    0.00493
   0.90199    0.00577
   1.09745    0.00654
   1.41765    0.00512
   1.39032    0.00461
   1.29902    0.00501
   1.35737    0.00674
   1.32928    0.00741
   1.19379    0.00500
   1.05059    0.00541
   1.30814    0.00410
   1.42960    0.00588
   1.03318    0.00751
   0.94443    0.00759
   0.98523    0.00709
   1.14179    0.00632
   1.05775    0.00698
   1.09849    0.00581
   0.94950    0.00597
   0.99766    0.00585
   1.23197    0.00554
   1.42576    0.00462
   1.02050    0.00467
   0.88272    0.00532
   1.24243    0.00632
   0.84488    0.00399
   1.19885    0.00512
   1.21672    0.00513
   1.44613    0.00539
   1.41938    0.00480
   2.01141    0.00511
   1.15283    0.00359
   0.69442    0.00517
   1.02554    0.00388
   1.19630    0.00544
   1.09665    0.00572
   1.25240    0.00557
   1.23118    0.00544
   1.56715    0.00454
   1.37488    0.00430
   0.61736    0.00390
   0.93692    0.00403
   0.99139    0.00515
   1.20951    0.00534
   1.19870    0.00545
   0.99851    0.00708
   1.06973    0.00726
   1.14357    0.00710
   1.11350    0.00682
   1.24394    0.00747
   1.31153    0.00655
   1.26877    0.00548
   1.11996    0.00713
   1.06000    0.00713
   0.92481    0.00710
   0.94751    0.00705
   1.00523    0.00735
   1.22604    0.00719
   1.05755    0.00766
   0.97867    0.00515
   0.74639    0.00508
   0.94880    0.00582
   1.21859    0.00546
   0.81276    0.00552
   1.10429    0.00612
   1.25932    0.00488
   1.02694    0.00484
   1.93185    0.00252
   0.80687    0.00354
   1.65823    0.00590
   1.02409    0.00430
   1.02744    0.00524
   1.27337    0.00538
   1.13142    0.00518
   1.20305    0.00477
   1.52322    0.00581
   1.10173    0.00593
   1.32907    0.00560
   1.31252    0.00632
   1.37287    0.00473
   1.01957    0.00541
   1.22543    0.00549
   1.00450    0.00543
   1.40532    0.00462
   1.42263    0.00621
   1.31707    0.00514
   1.30808    0.00629
   1.07428    0.00599
   1.21695    0.00737
   1.07526    0.00712
   1.16919    0.00714
   0.99202    0.00706
   1.21168    0.00655
   1.13454    0.00703
   1.12176    0.00734
   1.26875    0.00698
   1.22813    0.00708
   1.36216    0.00714
   0.90933    0.00717
   0.85943    0.00711
   0.84446    0.00712
   0.96552    0.00714
   0.99753    0.00720
   0.94303    0.00526
   1.11170    0.00520
   1.15783    0.00509
   1.35615    0.00785
   1.16075    0.00543
   1.03613    0.00489
   0.88174    0.00531
   1.21390    0.00485
   1.10617    0.00407
   0.76451    0.00574
   1.35595    0.00493
   1.23102    0.00445
   1.65436    0.00368
   3.12860    0.00523
   1.22587    0.00514
   1.08410    0.00508
   1.25294    0.00502
   1.07393    0.00476
   1.08591    0.00549
   1.05841    0.00438
   1.06668    0.00789
   1.06270    0.00611
   1.78711    0.00570
   1.22990    0.00535
   1.08263    0.00693
   1.15883    0.00693
   1.34192    0.00662
   1.10626    0.00665
   1.15767    0.00680
   1.26119    0.00625
   1.27543    0.00626
   1.56519    0.00389
   0.95425    0.00718
   0.89216    0.00719
   1.13492    0.00717
   1.07025    0.00707
   0.94841    0.00712
   1.11011    0.00695
   1.21865    0.00695
   1.38825    0.00517
   1.20642    0.00414
   0.80498    0.00715
   0.77914    0.00717
   0.93047    0.00716
   0.69068    0.00543
   0.92242    0.00541
   1.01405    0.00559
   1.11821    0.00493
   1.28388    0.00519
   1.30704    0.00741
   1.27190    0.00517
   0.94316    0.00504
   1.02063    0.00456
   0.97483    0.00414
   1.92079    0.00559
   1.98321    0.00408
   1.18088    0.00537
   1.00147    0.00535
   1.13623    0.00706
   1.24521    0.00631
   1.13863    0.00669
   1.39559    0.00564
   1.17347    0.00640
   1.56876    0.00454
   1.11164    0.00720
   1.10726    0.00733
   0.98810    0.00719
   0.90648    0.00706
   1.20684    0.00614
   1.05100    0.00635
   1.25860    0.00602
   1.39981    0.00399
   1.50707    0.00687
   0.88861    0.00730
   0.87482    0.00719
   1.01380    0.00724
   1.19327    0.00545
   0.97339    0.00725
   1.20344    0.00556
   1.17986    0.00589
   1.34550    0.00514
   1.49318    0.00438
   0.64863    0.00546
   0.76332    0.00724
   0.80945    0.00537
   0.88090    0.00541
   1.13252    0.00711
   1.05168    0.00529
   1.30024    0.00724
   0.93736    0.00727
   1.35325    0.00514
   0.94978    0.00717
   0.53604    0.00715
   0.71312    0.00713
   0.97206    0.00711
   1.12414    0.00709
   0.71804    0.00709
   1.06452    0.00508
   0.83817    0.00517
   0.77840    0.00717
   0.84890    0.00715
   0.43065    0.00713
   0.56576    0.00712
   0.93803    0.00709
   0.99544    0.00706
   0.52923    0.00706
   0.76139    0.00516
   0.31294    0.00715
   0.84613    0.00715
   0.87514    0.00713
   0.58825    0.00710
   0.38866    0.00709
   0.64105    0.00707
   0.62963    0.00695
   1.09526    0.00704
   1.10955    0.00688
   0.66874    0.00528
   0.54766    0.00713
   1.04142    0.00714
   0.54324    0.00709
   0.92674    0.00705
   0.58225    0.00706
   1.05761    0.00711
   1.41804    0.00695
   1.00891    0.00694
   1.50641    0.00661
   0.84499    0.00717
   1.35086    0.00707
   0.87546    0.00719
   0.87619    0.00712
   1.38345    0.00695
   0.94319    0.00710
   1.64798    0.00544
   0.54886    0.00716
   0.83552    0.00716
   0.95895    0.00714
   0.49011    0.00713
   0.70537    0.00709
   0.74443    0.00713
   0.77286    0.00512
   0.75817    0.00514
   0.77176    0.00705
   0.34092    0.00714
   0.79095    0.00713
   0.31149    0.00710
   0.86022    0.00710
   0.50188    0.00704
   0.95791    0.00706
   0.61568    0.00515
   0.56296    0.00517
   0.34876    0.00715
   0.28949    0.00712
   0.30001    0.00706
   0.88720    0.00708
   0.92039    0.00702
   0.38016    0.00701
   0.70859    0.00518
   0.90959    0.00714
   0.34157    0.00711
   0.87189    0.00711
   0.54424    0.00708
   1.07527    0.00706
   0.58776    0.00699
   0.60025    0.00514
   1.09663    0.00701
   0.57605    0.00715
   1.09930    0.00712
   0.69378    0.00713
   0.56831    0.00710
   1.07292    0.00707
   1.06785    0.00701
   1.36925    0.00711
   0.95265    0.00696
   1.43491    0.00671
   0.99828    0.00712
   0.70080    0.00715
   0.49981    0.00709
   0.98926    0.00701
   0.86074    0.00502
   0.50047    0.00508
   0.75115    0.00697
   0.80237    0.00696
   0.81078    0.00715
   0.47878    0.00709
   0.46043    0.00717
   0.59891    0.00706
   0.86331    0.00710
   0.85901    0.00702
   0.58357    0.00511
   0.64206    0.00702
   0.27615    0.00713
   0.82488    0.00712
   0.28502    0.00708
   0.81570    0.00707
   0.37936    0.00700
   0.88451    0.00701
   0.43300    0.00511
   0.45776    0.00514
   0.42005    0.00713
   0.93384    0.00710
   0.33866    0.00706
   0.88806    0.00706
   0.33558    0.00699
   0.88050    0.00697
   0.69602    0.00513
   0.60705    0.00506
   0.50629    0.00711
   1.04233    0.00714
   1.11633    0.00709
   1.06834    0.00707
   0.56419    0.00711
   0.57115    0.00697
   1.06761    0.00689
   0.95091    0.00498
   0.95587    0.00713
   1.08575    0.00705
   0.86505    0.00701
   0.98651    0.00531
   0.53564    0.00487
   0.98342    0.00662
   0.74748    0.00691
   0.76867    0.00679
   0.71271    0.00718
   0.55187    0.00702
   0.90157    0.00696
   0.72592    0.00501
   0.28877    0.00507
   0.68107    0.00690
   0.51125    0.00694
   0.90089    0.00713
   0.52031    0.00709
   0.85515    0.00707
   0.82506    0.00698
   0.91310    0.00691
   0.38061    0.00697
   0.47678    0.00506
   0.38157    0.00510
   0.45456    0.00699
   0.57115    0.00699
   0.33438    0.00691
   0.70098    0.00714
   0.95247    0.00711
   0.85668    0.00705
   0.44616    0.00708
   0.97776    0.00705
   0.85411    0.00694
   0.39034    0.00697
   0.41114    0.00504
   0.40583    0.00505
   0.71178    0.00505
   0.42846    0.00694
   0.70221    0.00697
   0.77319    0.00712
   1.05603    0.00711
   0.49051    0.00706
   1.05462    0.00706
   0.94126    0.00706
   0.91325    0.00694
   0.72776    0.00507
   0.64492    0.00495
   1.03602    0.00709
   1.24589    0.00701
   0.75512    0.00694
   1.23497    0.00693
   0.86802    0.00455
   0.92741    0.00553
   0.58497    0.00673
   0.95754    0.00683
   0.94877    0.00548
   1.00189    0.00710
   1.05693    0.00702
   0.85313    0.00699
   0.90191    0.00530
   0.42759    0.00487
   0.47640    0.00678
   0.92848    0.00660
   0.69783    0.00699
   0.56701    0.00693
   0.95765    0.00705
   1.14224    0.00706
   1.13974    0.00691
   0.60317    0.00699
   0.68215    0.00497
   0.21996    0.00503
   0.58942    0.00690
   0.30768    0.00687
   0.70010    0.00707
   1.14937    0.00698
   1.00862    0.00683
   0.49572    0.00693
   0.34420    0.00494
   0.45689    0.00502
   0.51176    0.00692
   0.57356    0.00695
   1.16347    0.00712
   0.72327    0.00707
   1.19399    0.00705
   0.54047    0.00694
   0.94408    0.00691
   0.51316    0.00506
   0.47457    0.00503
   0.78683    0.00519
   1.06779    0.00715
   0.86822    0.00721
   0.42671    0.00482
   1.25467    0.00712
   1.29874    0.00482
   1.32092    0.00482
   0.77672    0.00549
   1.13666    0.00540
   0.79497    0.00556
   0.93306    0.00718
   1.34272    0.00691
   0.97274    0.00546
   0.99585    0.00448
   0.82320    0.00457
   0.83333    0.00492
   0.92526    0.00552
   0.81647    0.00665
   0.84897    0.00553
   0.85714    0.00684
   0.89732    0.00687
   1.30143    0.00667
   0.72726    0.00488
   0.60440    0.00457
   1.02997    0.00346
   0.53623    0.00674
   0.50223    0.00693
   0.63141    0.00696
   1.04190    0.00541
   0.75503    0.00532
   0.75552    0.00686
   1.20022    0.00663
   0.86017    0.00467
   0.53791    0.00502
   0.60723    0.00688
   0.46445    0.00692
   0.69025    0.00695
   0.50054    0.00692
   0.85912    0.00552
   1.16292    0.00552
   0.72036    0.00554
   0.75029    0.00685
   0.58181    0.00496
   0.76029    0.00483
   0.82033    0.00693
   0.67367    0.00695
   0.61910    0.00696
   0.76564    0.00703
   1.41397    0.00497
   1.34146    0.00415
   1.18314    0.00320
   0.70092    0.00715
   1.01212    0.00581
   0.87902    0.00529
   0.78694    0.00541
   0.81591    0.00533
   0.82752    0.00555
   0.88662    0.00558
   1.32361    0.00444
   0.88619    0.00376
   1.07664    0.00423
   1.20403    0.00464
   0.93016    0.00539
   0.66340    0.00577
   0.84980    0.00563
   0.67175    0.00552
   1.06260    0.00522
   0.88517    0.00558
   1.14007    0.00442
   0.68578    0.00354
   1.21038    0.00531
   0.93324    0.00657
   0.81190    0.00688
   0.79769    0.00698
   0.57182    0.00702
   1.04724    0.00496
   0.84552    0.00533
   0.65246    0.00691
   0.95051    0.00498
   1.07927    0.00707
   0.76488    0.00686
   0.70021    0.00692
   0.87334    0.00697
   0.60926    0.00697
   1.20589    0.00698
   1.12859    0.00526
   0.99831    0.00423
   1.67207    0.00392
   0.68715    0.00460
   0.61382    0.00695
   0.93708    0.00685
   0.81851    0.00697
   1.37179    0.00446
   0.83314    0.00511
   1.14534    0.00571
   1.01021    0.00585
   0.99417    0.00470
   1.21411    0.00509
   1.05847    0.00663
   1.10417    0.00703
   0.87136    0.00562
   1.24677    0.00607
   0.74550    0.00507
   1.17274    0.00518
   0.60028    0.00495
   0.84041    0.00522
   0.59742    0.00564
   0.79604    0.00549
   1.04653    0.00548
   1.09830    0.00452
   0.82659    0.00483
   0.79426    0.00482
   0.64616    0.00546
   0.88273    0.00551
   0.58393    0.00560
   0.75952    0.00555
   0.80011    0.00556
   0.76268    0.00728
   1.21345    0.00534
   0.77879    0.00601
   0.71587    0.00271
   1.10165    0.00487
   1.02052    0.00704
   0.70064    0.00701
   0.87332    0.00704
   1.13122    0.00695
   1.07874    0.00614
   1.72112    0.00511
   1.18911    0.00452
   1.30396    0.00679
   0.88781    0.00708
   0.71320    0.00699
   0.82956    0.00697
   0.90924    0.00803
   0.95993    0.00527
   1.28501    0.00512
   1.37173    0.00607
   1.34111    0.00496
   0.81171    0.00684
   0.96007    0.00716
   1.18093    0.00585
   1.15530    0.00704
   1.27084    0.00589
   0.97483    0.00590
   0.86014    0.00574
   1.28281    0.00420
   0.84611    0.00608
   1.08094    0.00673
   1.03088    0.00718
   1.23341    0.00717
   0.89009    0.00543
   0.93469    0.00548
   0.64052    0.00673
   1.18065    0.00664
   0.60776    0.00495
   0.81847    0.00550
   0.64324    0.00557
   0.60747    0.00556
   0.77834    0.00551
   0.85148    0.00557
   0.83112    0.00703
   0.78165    0.00551
   0.90176    0.00630
   0.66586    0.00687
   0.53994    0.00574
   0.74084    0.00629
   1.20785    0.00528
   0.96666    0.00560
   0.90372    0.00547
   0.76785    0.00544
   1.05199    0.00551
   0.64605    0.00540
   1.13114    0.00556
   0.75794    0.00711
   0.96306    0.00602
   1.23144    0.00702
   0.94773    0.00694
   1.31599    0.00688
   0.92634    0.00691
   1.04602    0.00700
   0.65700    0.00610
   0.67775    0.00501
   0.80633    0.00516
   1.21119    0.00531
   0.70259    0.00572
   0.55090    0.00503
   1.00916    0.00458
   1.02577    0.00430
   1.18282    0.00478
   1.22153    0.00611
   1.29199    0.00518
   0.90133    0.00523
   1.04749    0.00618
   1.11001    0.00483
   0.93060    0.00625
   1.00147    0.00688
   0.94041    0.00714
   1.37433    0.00642
   0.89698    0.00688
   1.09801    0.00503
   0.83156    0.00586
   1.20528    0.00707
   0.89708    0.00510
   1.07616    0.00729
   1.67683    0.00538
   1.02312    0.00715
   0.70399    0.00558
   0.75364    0.00553
   0.86566    0.00538
   0.92985    0.00577
   0.67798    0.00523
   0.92609    0.00417
   1.07783    0.00534
   1.09545    0.00529
   0.92196    0.00553
   0.81717    0.00550
   0.80326    0.00553
   0.83093    0.00562
   1.69222    0.00607
   1.78025    0.00433
   2.54863    0.00522
   1.20120    0.00551
   1.47824    0.00543
   0.82940    0.00511
   0.67392    0.00440
   0.68617    0.00622
   0.99262    0.00588
   0.97538    0.00529
   1.41556    0.00291
   1.06578    0.00510
   0.75726    0.00474
   0.93675    0.00443
   1.53411    0.00589
   0.55679    0.00429
   1.08806    0.00495
   0.80034    0.00477
   1.30749    0.00440
   1.02417    0.00551
   0.81072    0.00529
   1.21602    0.00614
   0.94558    0.00684
   1.26424    0.00535
   0.94682    0.00410
   0.96102    0.00535
   0.90863    0.00612
   1.02148    0.00704
   1.60348    0.00746
   0.99940    0.00725
   2.13938    0.00668
   1.21256    0.00699
   0.71665    0.00523
   0.91319    0.00654
   0.89882    0.00675
   0.73927    0.00565
   0.94103    0.00550
   0.88179    0.00563
   1.02544    0.00545
   0.97025    0.00562
   0.91794    0.00417
   1.01151    0.00438
   1.04243    0.00470
   0.66686    0.00523
   1.01300    0.00511
   0.89656    0.00536
   1.04140    0.00536
   1.03394    0.00548
   0.85273    0.00570
   0.61672    0.00543
   0.40989    0.00560
   0.52329    0.00539
   0.82439    0.00561
   0.79678    0.00476
   0.76871    0.00487
   1.21497    0.00796
   1.45572    0.00511
   1.13738    0.00442
   0.49220    0.00511
   0.82405    0.00470
   0.53829    0.00557
   0.78691    0.00586
   1.42836    0.00580
   1.06061    0.00688
   1.55292    0.00535
   1.13781    0.00529
   1.18266    0.00578
   1.55388    0.00513
   2.22711    0.00829
   1.12591    0.00444
   1.18107    0.00609
   1.17438    0.00587
   0.97173    0.00492
   1.35584    0.00557
   0.84921    0.00405
   0.94157    0.00285
   1.10623    0.00613
   0.71077    0.00540
   0.97672    0.00682
   0.98531    0.00653
   0.97981    0.00473
   1.25778    0.00560
   0.69290    0.00385
   1.89143    0.00524
   1.34160    0.00550
   0.83411    0.00502
   1.02039    0.00561
   1.13496    0.00606
   1.19590    0.00552
   1.59944    0.00737
   1.16674    0.00516
   1.21053    0.00490
   1.08504    0.00468
   1.01823    0.00522
   0.53219    0.00560
   1.37931    0.00663
   0.89426    0.00706
   1.22631    0.00702
   1.79369    0.00442
   1.28361    0.00603
   0.71109    0.00477
   0.52415    0.00646
   0.76751    0.00409
   1.02302    0.00581
   1.65575    0.00581
   0.71637    0.00480
   2.43236    0.00446
   2.27639    0.00547
   1.02304    0.00461
   1.08259    0.00611
   1.77233    0.00314
   1.16509    0.00575
   1.49013    0.00618
   1.92236    0.00446
   1.56141    0.00511
   3.92808    0.00358
   1.50690    0.00594
   1.50754    0.00653
   0.49096    0.00606
   0.69742    0.00714
   1.09527    0.00518
   0.61982    0.00544
   0.89015    0.00648
   0.93368    0.00371
   0.71174    0.00635
   0.76304    0.00409
   0.45381    0.00483
   0.76577    0.00586
   0.83869    0.00630
   0.84115    0.00645
   1.27946    0.00565
   0.94019    0.00500
   0.84796    0.00800
   0.88297    0.00485
   0.77022    0.00479
   0.48497    0.00511
   0.62828    0.00554
   0.69156    0.00501
   0.60658    0.00687
   0.93035    0.00748
   0.68702    0.00718
   0.90392    0.00599
   1.41958    0.00453
   1.48083    0.00585
   1.50814    0.00425
   1.11193    0.00690
   0.58199    0.00519
   1.01288    0.00513
   0.60326    0.00509
   0.68014    0.00454
   1.76521    0.00407
   1.59731    0.00386
   2.39265    0.00504
   1.55895    0.00495
   0.89894    0.00468
   2.70123    0.00476
   2.11955    0.00197
   2.14301    0.00418
   2.57460    0.00544
   1.92815    0.00521
   1.30675    0.00593
   0.82500    0.00477
   0.55485    0.00470
   1.12772    0.00431
   1.23893    0.00367
   1.73715    0.00459
   0.87001    0.00483
   0.78989    0.00481
   1.22333    0.00520
   1.08858    0.00521
   0.89434    0.00553
   0.91830    0.00581
   1.22688    0.00578
   1.00009    0.00535
   0.77527    0.00595
   1.04791    0.00443
   0.89787    0.00549
   0.89402    0.00608
   0.82390    0.00704
   1.17199    0.00662
   1.19049    0.00410
   1.24527    0.00486
   1.18233    0.00353
   0.70725    0.00607
   1.46357    0.00481
   0.71887    0.00486
   0.87430    0.00581
   1.15474    0.00559
   1.61300    0.00621
   1.14451    0.00683
   1.44759    0.00669
   1.44386    0.00763
   0.89706    0.00672
   1.08819    0.00497
   1.29192    0.00414
   1.53937    0.00577
   1.14717    0.00739
   1.37439    0.00461
   1.48250    0.00528
   1.29585    0.00503
   1.15083    0.00345
   1.84829    0.00526
   1.71033    0.00753
   1.60190    0.00528
   2.34200    0.00362
   1.28665    0.00632
   1.48687    0.00391
   1.56951    0.00567
   1.27002    0.00514
   1.02672    0.00646
   1.05751    0.00642
   1.01502    0.00505
   1.13804    0.00771
   1.76703   -0.00005
   1.76057    0.00564
   1.03339    0.00529
   1.00005    0.00656
   0.83058    0.00511
   0.88400    0.00563
   1.07085    0.00534
   1.03948    0.00898
   1.06519    0.00720
   1.19339    0.00707
   1.11915    0.00664
   1.05668    0.00581
   1.09170    0.00449
   0.82311    0.00585
   0.95940    0.00589
   1.22492    0.00634
   0.95453    0.00696
   1.03175    0.00698
   1.00415    0.00408
   1.23956    0.00533
   0.85445    0.00470
   1.08731    0.00531
   1.01219    0.00530
   1.15050    0.00426
   1.30339    0.00727
   0.86406    0.00691
   1.01997    0.00499
   1.30797    0.00491
   1.46597    0.00587
   1.15088    0.00621
   1.39805    0.00738
   1.44249    0.00682
   1.18290    0.00708
   1.33725    0.00702
   1.03816    0.00502
   1.60072    0.00565
   1.44569    0.00686
   1.55515    0.00557
   1.15431    0.00549
   1.45968    0.00524
   0.82179    0.00812
   1.62182    0.00486
   1.08472    0.00683
   1.63256    0.00586
   1.34776    0.00505
   1.57770    0.00467
   1.00850    0.00484
   1.27596    0.00456
   1.10857    0.00502
   0.88273    0.00719
   0.75727    0.00722
   1.00829    0.00707
   0.86331    0.00708
   0.91305    0.00523
   0.76479    0.00544
   1.00265    0.00513
   1.05380    0.00496
   1.02006    0.00524
   1.12065    0.00537
   1.06308    0.00519
   0.94179    0.00548
   1.05009    0.00527
   0.89430    0.00346
   0.95509    0.00497
   1.05910    0.00510
   0.86127    0.00413
   1.44891    0.00499
   0.87987    0.00424
   1.25969    0.00508
   1.01843    0.00500
   0.79565    0.00528
   1.31118    0.00612
   1.57200    0.00450
   1.26687    0.00431
   1.52739    0.00473
   1.19932    0.00620
   1.12294    0.00522
   1.10861    0.00694
   1.10645    0.00679
   1.59089    0.00495
   1.58367    0.00269
   1.74480    0.00650
   1.30507    0.00653
   1.59098    0.00713
   1.18600    0.00630
   1.22022    0.00719
   1.33573    0.00687
   1.28260    0.00675
   1.18751    0.00572
   1.27951    0.00510
   1.34537    0.00674
   1.13196    0.00548
   1.15340    0.00546
   1.24405    0.00693
   1.59170    0.00574
   1.26615    0.00757
   1.02398    0.00550
   1.33262    0.00553
   0.96750    0.00387
   1.40363    0.00508
   0.74314    0.00715
   0.67463    0.00536
   0.88460    0.00535
   0.83568    0.00533
   0.78706    0.00537
   0.92973    0.00533
   1.21854    0.00723
   1.29941    0.00719
   1.10330    0.00725
   0.76569    0.00529
   0.81166    0.00538
   1.04699    0.00686
   1.45432    0.00682
   1.06651    0.00686
   1.39449    0.00700
   1.47550    0.00685
   1.39370    0.00689
   1.02322    0.00698
   1.42708    0.00688
   1.38298    0.00535
   1.42370    0.00706
   1.45472    0.00537
   1.71099    0.00530
   1.20985    0.00518
   1.12288    0.00640
   1.29981    0.00524
   1.12410    0.00552
   1.38965    0.00557
   1.03541    0.00555
   1.03961    0.00538
   1.00652    0.00696
   1.06010    0.00665
   1.27629    0.00671
   1.05351    0.00529
   1.19520    0.00512
   1.00435    0.00694
   1.25942    0.00655
   1.20333    0.00510
   1.24073    0.00687
   0.99353    0.00634
   0.99975    0.00669
   1.07136    0.00527
   0.55647    0.00544
   0.71778    0.00540
   0.85442    0.00537
   1.16685    0.00707
   1.03759    0.00710
   0.88669    0.00717
   1.13447    0.00721
   0.98644    0.00751
   1.18542    0.00739
   1.09154    0.00709
   1.13142    0.00701
   0.71855    0.00706
   0.78699    0.00704
   1.12434    0.00709
   1.16045    0.00719
   1.07319    0.00709
   1.17760    0.00688
   0.67433    0.00709
   1.34326    0.00716
   0.97581    0.00708
   1.07400    0.00715
   1.39577    0.00698
   0.98546    0.00703
   1.37725    0.00695
   1.43063    0.00704
   1.42443    0.00489
   1.24579    0.00738
   0.93198    0.00713
   1.30244    0.00711
   1.34526    0.00710
   1.35056    0.00553
   0.99097    0.00540
   1.30395    0.00534
   0.99587    0.00521
   0.99930    0.00561
   1.17113    0.00550
   1.36682    0.00556
   1.07771    0.00526
   1.29664    0.00596
   0.96137    0.00660
   1.21036    0.00666
   1.06435    0.00654
   0.69576    0.00544
   0.86243    0.00716
   0.61555    0.00712
   0.97497    0.00713
   0.75238    0.00715
   1.12355    0.00726
   1.02860    0.00525
   0.49353    0.00713
   0.86153    0.00718
   0.89710    0.00714
   0.94717    0.00712
   0.94155    0.00714
   0.67569    0.00711
   1.02401    0.00712
   0.74271    0.00709
   0.68951    0.00702
   0.81395    0.00724
   1.11377    0.00718
   1.01127    0.00722
   0.62016    0.00715
   1.03124    0.00715
   1.08191    0.00711
   1.12261    0.00703
   0.96554    0.00695
   0.96978    0.00711
   1.03427    0.00651
   1.00879    0.00715
   0.85299    0.00714
   0.93335    0.00714
   0.94013    0.00708
   1.37356    0.00701
   1.43830    0.00678
   0.96035    0.00693
   1.37822    0.00502
   1.18988    0.00488
   1.29807    0.00712
   1.34797    0.00724
   1.44855    0.00497
   1.42648    0.00542
   1.19863    0.00552
   1.34820    0.00551
   1.02966    0.00525
   1.43975    0.00562
   1.32593    0.00547
   1.77258    0.00432
