# Supplementary material for: Persistent homology elucidates hierarchical structures responsible for mechanical properties in covalent amorphous solids
Source: Nat Commun. 2025 Sep 25;16:8226. doi: 10.1038/s41467-025-63424-z (PMC12462471; doi:10.1038/s41467-025-63424-z)
Supplement: Supplementary file 4 — Source Data 2 [file 41467_2025_63424_MOESM4_ESM.zip › SupplementarySourceData/SupplementaryFigure6b.txt]

# nonaffine_value voronoi_volume
2.117619 18.109970
1.396334 19.266966
1.191995 19.985132
1.097090 19.422225
1.039787 18.180021
0.460977 18.310807
1.098596 19.409078
0.801174 18.635132
0.955502 19.540194
0.870398 18.406524
1.181037 20.499708
0.414456 18.665891
0.459040 19.357280
1.318752 18.943892
1.156560 19.767846
1.063426 20.925238
0.959134 21.518028
0.800517 20.131078
0.681278 20.279150
0.653383 19.968890
1.115231 21.361647
0.990309 19.779445
1.117171 19.181797
0.899674 19.549405
0.523418 18.626635
0.667232 19.321146
0.828898 19.355174
1.219858 19.813907
1.387493 20.362334
1.354124 19.823838
0.747186 20.419808
0.529184 20.290889
1.197848 21.498427
1.108723 19.435197
1.324786 19.066205
0.833595 20.112414
1.242434 18.584960
0.742906 18.744074
0.849067 19.615967
0.569677 20.188801
0.628834 19.385544
0.530384 21.380131
0.493032 19.710236
0.937281 19.107011
1.186580 18.689376
1.358013 20.115634
1.490764 18.546112
1.492908 19.460591
0.547881 19.032563
0.927629 19.882999
0.466356 19.099847
0.990631 19.188198
1.458635 18.532125
0.528714 21.198215
1.770404 20.449788
1.227361 19.876515
1.113213 19.784328
0.872304 19.350049
0.768683 20.812761
0.833548 20.854166
0.633861 21.914984
0.664379 19.909828
0.650174 19.808841
0.544982 19.754828
1.385000 20.410958
1.287503 19.564165
0.884016 19.851244
0.771098 19.769358
0.407090 19.389405
0.886619 19.291136
0.774068 18.242933
0.527185 19.281148
0.641794 20.688418
0.685050 20.080376
0.783873 17.833367
1.332158 19.888355
0.809652 19.171524
0.614755 21.419739
0.788963 21.704222
0.895040 20.048469
0.600271 18.865398
0.573582 20.234095
0.599131 20.391420
0.928919 20.816978
0.567798 19.850375
0.701002 21.654355
0.605557 20.684977
1.147032 19.122279
1.344465 18.593052
0.892096 19.895433
0.574899 19.961027
0.569225 18.681548
1.072851 18.966109
1.123214 18.498943
0.879625 20.182328
0.586119 18.072953
1.195752 20.113671
0.768142 18.486631
0.847890 19.387077
0.729077 19.177706
0.825636 19.681014
0.974271 19.426312
0.845468 20.555620
0.653218 20.366399
0.997169 18.784003
1.156033 20.389556
1.228353 20.107305
0.883761 18.431936
0.991815 18.947606
0.957890 19.284479
0.820629 19.276536
0.552266 19.830239
1.282032 19.674163
0.516812 18.815349
0.931684 20.454827
1.067533 20.664193
0.712074 19.923983
0.825730 18.712616
1.009610 18.462748
1.460596 18.860649
0.890791 19.053777
0.883390 21.170910
0.480586 20.330450
0.543359 20.512239
0.595087 20.040478
0.930735 20.821817
0.883344 19.859709
1.016121 19.776063
0.838323 20.561197
0.728065 20.951402
1.200091 20.211853
0.545145 20.319093
0.713037 20.025994
0.820588 20.656997
0.717774 18.841736
0.799219 19.866900
0.721597 18.031916
1.136463 18.626837
0.817310 20.273077
0.387893 20.268925
0.476090 19.615046
0.851231 20.345138
0.996542 18.850209
0.477191 20.954550
0.548343 19.704935
1.039432 19.147454
0.554711 20.289053
0.659758 19.484797
0.672664 21.305613
0.839529 21.452176
0.548164 19.177750
0.854221 20.212805
0.814201 20.253168
0.873189 21.035998
0.717398 18.453303
0.708267 19.177326
0.793105 20.644023
0.932243 19.773960
1.148643 19.616171
0.469326 19.962784
0.474352 20.086763
0.264317 19.768757
0.407751 20.169225
0.509753 19.837113
1.134049 19.306270
0.402097 19.738084
1.020542 19.542115
1.339223 19.889447
0.672958 18.661526
1.035202 21.208856
0.787484 20.915129
0.860088 19.680986
0.962222 19.355208
1.018823 19.611004
0.706369 20.270815
0.881111 20.833758
0.873266 21.021876
0.688773 20.680616
0.701151 19.424606
0.583889 20.248310
1.005235 17.860011
0.603973 17.948177
1.973298 19.654768
1.794184 17.913270
1.256657 19.865050
0.913268 21.032226
0.886002 20.687221
1.229084 18.894318
1.032080 20.168330
1.109417 18.004108
1.025501 19.810343
0.984834 18.968793
1.330475 20.160606
0.838833 20.391499
1.004347 19.868715
0.709762 20.058759
1.472997 21.103231
1.080234 18.710093
1.005731 19.841110
1.670451 18.410904
1.049795 21.557399
0.818770 21.115315
0.840847 19.773120
0.708872 20.685377
0.777130 20.054423
1.148310 18.825817
1.004658 18.157835
0.898917 19.972263
0.867378 19.966494
0.818294 19.583027
0.428469 19.380754
1.054849 19.424865
1.629770 19.762336
1.091809 20.115170
0.849629 19.494713
0.802694 19.419060
1.653282 20.389848
1.146864 20.959672
1.106366 20.356675
0.953348 20.363319
0.946201 18.789146
0.980078 18.765512
1.506221 19.576011
0.823777 19.519808
0.487646 19.397176
0.548908 20.051430
0.607309 20.622219
1.091112 18.918033
1.524002 21.340822
0.534396 19.645420
0.771358 20.736210
0.765515 20.563947
0.554697 20.221034
0.968771 18.544538
0.697661 19.417033
1.105551 20.448908
0.561144 20.461687
0.966902 19.846272
0.747931 19.511587
0.626869 19.192849
1.041928 20.619863
1.292565 21.006873
0.927595 21.872862
0.446849 19.646806
0.502166 20.018523
0.418774 20.032936
0.641223 20.293511
1.375386 18.854600
0.679368 20.025904
0.494062 19.354779
0.439173 20.486088
0.418506 20.155250
0.561863 20.204265
0.397882 20.751490
0.488492 20.669835
0.415618 21.185222
0.967551 19.415935
0.832937 20.832760
0.624478 19.184022
1.049280 19.268025
0.928971 18.458627
0.882160 19.528236
0.758987 19.381664
0.844401 20.184995
0.993203 20.526390
1.473044 19.860397
1.709044 18.871314
1.027797 20.008761
1.514989 20.381173
1.124746 20.485757
1.408254 20.206304
1.035872 20.960966
1.694543 19.168401
1.061972 20.303934
1.161707 21.021027
0.751903 20.250325
1.323094 18.843348
1.440799 19.143331
1.088068 19.345681
1.206592 19.706056
0.916042 18.930324
1.592555 19.077812
0.605814 21.753138
1.516964 18.559764
1.833841 19.603600
1.589467 17.464398
1.279006 19.712618
0.842215 21.519937
1.043372 21.577461
0.515245 20.827286
0.799059 19.628476
0.891150 19.382775
0.842884 18.053245
1.098409 21.387462
1.024127 21.868594
1.100169 19.817513
0.802704 19.309406
1.044227 20.459994
1.237094 20.224211
1.403373 20.609792
1.082473 20.007526
0.927901 17.995490
0.418487 18.334076
3.963699 17.979483
1.582507 20.127659
1.607382 19.715599
1.049928 20.635375
1.111282 20.696299
0.717224 20.640154
0.788938 20.422712
1.048105 20.733584
1.001164 22.118901
0.616169 21.431741
0.543450 19.626176
0.748534 21.201620
0.625569 20.465521
1.184310 21.071709
1.157165 19.729911
0.590909 21.286911
0.672184 20.913187
0.489772 20.760169
0.453029 20.970732
0.678377 22.377773
0.706956 20.683036
0.621927 20.532719
1.238477 19.119576
0.392447 20.678195
0.997963 21.406916
0.371821 18.579216
1.004119 21.591167
0.481438 21.511030
0.799556 21.719783
0.684491 19.677443
0.980155 20.936690
0.801930 20.423598
0.688018 18.836563
0.699807 20.025919
0.364685 19.716438
0.546880 20.575988
1.341094 20.425682
0.652557 19.593539
0.956702 17.535712
0.577607 18.892870
1.878780 18.229430
1.511633 17.796685
1.008200 19.920915
0.803332 20.018447
0.493793 20.212369
0.824714 22.108102
1.318810 19.047256
0.866039 18.932796
0.882291 18.971116
1.160290 17.801036
0.704875 19.877718
0.870503 20.939644
0.748113 19.680259
1.222917 21.075162
1.518269 20.891774
0.987709 18.934547
1.401284 20.086805
0.782376 19.118958
1.242882 18.299332
1.517643 20.145918
1.457627 18.965879
1.085807 19.352170
0.696916 19.370720
1.331702 18.188037
0.761292 22.560543
1.020034 19.345032
0.640306 21.659157
0.851306 20.618687
0.684019 21.126392
1.085948 20.030567
0.877498 20.100512
0.874309 19.597086
0.835252 20.718260
1.161773 20.080062
1.120819 19.535725
1.019684 20.043656
1.156606 18.931913
0.984572 19.125561
0.702291 19.983321
0.869544 19.090286
0.431925 20.097166
2.321618 19.625638
3.443297 18.751668
0.946345 20.519163
0.553532 20.665242
0.653922 21.124186
0.911462 20.676974
0.874263 21.321979
1.824395 20.843760
1.198475 18.822286
1.349484 19.424077
0.770018 18.022737
0.722965 20.473904
0.499555 19.657891
0.523889 19.608709
0.698356 19.841335
2.375330 19.414335
0.921075 20.649995
0.785597 19.572371
0.695285 21.257917
0.472411 20.913130
0.500401 19.860588
0.319465 21.485385
0.676200 19.326079
0.723454 18.101090
0.865573 18.287484
0.500111 18.164126
1.207050 19.887880
0.918396 18.000704
0.669267 19.817643
0.625225 21.845311
0.723535 21.847923
0.657189 20.389179
0.514910 18.805531
0.387782 19.712727
1.890084 19.573619
0.845038 20.049640
0.650241 21.343462
0.689305 22.363825
0.271983 21.208632
0.634771 21.091602
0.600483 22.145498
0.660558 20.739917
0.953660 19.027234
0.569009 16.944541
0.638114 18.661347
0.811235 19.489999
1.017472 20.262266
0.409062 20.298441
0.754598 20.519753
0.492724 19.431252
1.128592 19.100207
1.390165 18.748776
1.339123 19.281266
0.760268 18.106911
0.577649 20.024342
1.290822 18.303700
0.714413 19.603374
0.852753 19.668931
1.460340 20.080797
1.012554 19.944910
0.849152 19.742309
0.844567 19.031134
0.906905 18.904442
1.648413 19.939297
1.042608 18.972551
1.154167 18.797657
1.940929 18.719375
1.001773 18.416945
1.579280 18.390285
1.472648 18.984269
1.332055 19.526785
0.871479 19.356937
0.968817 19.342228
0.651133 19.826939
0.963876 20.618424
1.098133 20.724550
1.288872 20.392056
1.391851 20.272409
0.933498 20.240639
0.918089 19.515554
1.099945 20.157180
0.895443 20.461083
0.473620 19.777198
0.654958 19.621350
1.388399 20.418397
1.364805 18.376256
1.453476 18.780154
0.616901 19.775706
1.115626 18.883644
0.594658 19.972198
0.739198 19.984096
0.718643 19.446914
3.254466 18.966776
1.177973 20.369199
2.587350 23.186953
2.483467 19.314309
0.840361 18.886761
0.493492 19.488408
0.701800 19.624376
0.333939 20.515027
0.561100 21.380220
0.655891 20.164631
0.501726 20.502495
0.505142 20.622383
0.779314 19.287752
0.401160 19.039604
0.804647 20.732814
0.517882 19.704071
0.719110 19.819694
0.549477 22.107044
1.094927 18.556070
1.439789 18.439563
0.885443 19.211865
0.647615 19.021394
0.441625 19.616228
0.556945 21.028015
0.403483 19.204348
0.927591 18.856979
0.835425 19.140443
0.881457 21.624582
2.170684 19.318453
1.269440 19.636080
0.666749 19.509409
0.657873 19.930851
0.531600 18.787319
0.501945 19.225720
0.649384 19.965585
0.752146 19.406503
0.590366 19.292618
0.350335 18.742232
0.677083 17.394217
0.666638 19.189964
0.742816 19.544416
0.819670 19.464329
1.041628 20.661704
0.898298 19.196055
1.135271 18.786416
0.860758 19.246672
0.749078 18.174028
1.164141 19.484838
0.937840 18.717476
1.033516 20.150863
2.101584 19.264558
1.745900 18.976726
1.179922 17.662073
1.443020 18.612149
1.618648 17.816066
0.807163 19.671986
1.603942 21.468581
0.830740 19.565276
1.161925 18.879267
0.861940 21.635524
1.049878 20.516524
0.953216 19.780660
0.806798 18.000588
1.063485 19.973918
1.045437 19.306031
2.152392 21.158889
1.801054 18.562448
0.967869 19.453922
1.533657 19.023226
1.467723 18.404234
2.237474 19.068931
0.754389 19.361958
1.074635 20.130636
0.788741 19.593391
1.042160 19.498219
1.221649 20.685857
1.102540 19.581753
1.253109 19.273706
0.910284 19.670280
0.984659 17.123782
1.530416 18.632931
0.976372 20.047118
1.349933 19.308241
0.981243 19.170539
0.869577 19.203847
0.837186 19.959720
0.840301 20.014714
0.842370 20.483420
1.611632 19.553242
1.380538 19.370163
1.392892 19.365271
2.751384 19.738299
0.817940 20.369025
1.292708 19.701235
0.603294 20.931240
0.583158 20.804482
1.024818 20.234611
1.090736 19.798973
1.027521 20.046138
1.241325 18.053142
0.909792 18.643983
0.752853 19.757772
0.640963 19.287516
0.437883 19.286017
0.789907 19.867624
0.770721 20.772823
0.753743 21.641210
1.226850 19.194401
1.116375 19.801881
2.342413 19.302083
0.805868 18.837591
0.946495 20.632226
0.710410 22.538890
0.660199 21.468873
0.664392 20.363313
0.897878 20.345800
0.954579 19.738384
1.484978 18.060054
1.197713 19.848786
1.259608 20.328091
1.563598 19.030934
1.143303 18.954474
0.928970 19.748479
0.619947 20.109362
0.574605 18.442734
0.574753 19.772786
0.568729 20.814857
0.716983 18.455670
0.665076 19.456452
0.458493 20.151083
0.551291 20.405415
1.007815 19.055238
0.809701 19.183258
1.433162 19.977056
1.148813 19.538315
1.505544 19.417560
0.942791 20.537658
1.874214 18.620925
1.419813 18.134754
1.188426 18.249711
0.982327 19.975432
1.021303 19.128300
1.236535 20.021294
1.187939 18.954770
0.883650 18.560853
0.863825 20.849645
0.840919 21.790269
0.597643 19.318636
0.779733 20.089755
0.745945 19.352230
0.926806 21.633013
1.361780 21.271773
0.995775 19.463360
1.696482 19.374644
1.215588 19.299216
1.336656 18.742848
1.986086 18.990951
1.678417 16.895349
1.003958 18.378451
1.088438 20.289847
1.141965 18.900877
0.816872 18.755707
1.031344 19.834497
0.831744 18.606627
1.110350 22.118221
1.440613 19.411758
1.699811 19.595690
0.889934 18.326783
1.258466 20.162428
1.302412 19.312248
0.728862 20.321133
0.586405 19.443243
1.095627 19.642804
0.701052 21.325482
1.050939 20.561965
0.861221 21.233782
0.905894 19.833609
0.564116 20.513623
0.683791 19.434466
0.820226 19.986772
1.231380 18.910501
1.273299 20.543396
1.009596 20.658711
1.202621 20.185049
1.028043 20.160374
1.432981 17.503445
1.594858 18.177006
0.918436 18.650319
1.030548 18.905144
1.472311 20.205649
0.659547 20.028226
1.346503 18.123042
0.531280 22.002842
0.805362 18.521236
0.742703 21.205801
1.072154 19.520443
0.807286 21.812082
0.553062 19.619688
0.604552 21.356431
0.673481 19.391453
0.719613 19.953024
0.967948 18.924191
0.861047 18.377159
1.160877 17.656170
1.252952 19.754233
1.326631 18.660816
0.856250 21.080809
0.955902 18.787467
0.979192 20.109662
0.617773 21.468173
0.843944 19.850010
0.930882 21.656663
0.743629 21.275726
0.298341 21.109646
0.738814 20.782651
0.942275 20.719435
1.252203 20.105465
1.087663 20.738815
0.954932 19.932426
1.015397 18.996579
0.792779 18.674425
1.365740 19.379570
1.733513 19.163295
1.388798 18.855667
1.681644 19.992157
1.615078 19.497900
2.010328 18.888829
1.677813 18.571439
1.091362 18.763269
1.498863 19.598637
1.019456 19.048019
1.067249 21.002765
1.040603 20.378087
0.689331 21.054342
0.583984 20.145609
0.752420 20.567258
0.606048 19.696356
1.241579 21.006411
1.165142 20.555189
1.364069 18.601425
1.828612 18.664855
1.686614 20.126373
1.100924 18.731886
1.110930 19.287128
0.943325 18.230068
0.976036 18.062438
1.564673 21.409327
1.006024 19.102886
1.390399 21.020701
0.607558 19.667458
0.585731 19.528803
1.025205 19.431866
0.690047 19.179857
0.693431 18.970398
0.445534 19.289651
0.587175 18.005643
0.860064 20.834257
1.345197 19.167186
0.996716 20.604168
1.889772 21.438263
1.495135 19.650053
1.743946 19.132415
1.276190 19.603321
0.954797 19.937914
0.701401 20.502566
0.959915 20.054510
0.804602 19.701905
0.860197 19.834064
0.958073 20.886758
0.899491 19.542611
0.900450 20.522767
1.311647 19.073220
0.636881 19.234616
0.749395 19.110442
1.178869 20.254016
0.947620 18.607973
1.515751 19.304361
0.989290 19.968005
0.641220 19.012582
0.443020 19.869928
0.646746 20.824540
0.736568 21.028201
0.371794 21.460735
0.695588 19.744550
0.598462 19.816291
0.848541 20.890511
0.539985 19.701549
0.883186 19.471061
0.853004 19.596182
1.306762 20.458072
1.372510 20.419634
0.915301 20.343121
0.968058 20.896819
1.153768 18.820251
0.972192 18.766072
0.543903 18.934865
0.793497 20.023063
0.885957 20.001225
0.641025 20.672200
0.498644 19.917821
0.452755 22.235501
0.674273 21.084864
0.657580 20.191901
0.676401 19.763036
0.839692 21.201000
1.072481 21.101666
0.896280 21.633995
1.083309 20.474164
1.866117 20.169529
1.933710 18.759980
2.259964 17.980727
2.808094 18.683196
1.596669 18.660523
1.678913 18.016042
1.928035 18.435844
1.470132 18.594281
1.391528 18.516453
1.181546 19.726891
0.771926 19.910613
0.975734 20.109328
0.774926 21.141965
0.988568 19.424821
1.559308 19.014982
0.416718 19.478042
0.497487 20.955810
0.511722 20.312256
0.721830 20.612275
1.551666 19.560616
1.639862 19.645035
1.932802 20.638130
1.127949 19.979081
1.398717 20.568258
1.453212 19.542053
1.169001 19.910935
1.762093 18.875890
1.427752 19.826369
0.925536 18.490562
0.990887 20.695940
1.013457 18.817422
1.132722 17.774790
1.132257 19.618711
1.083145 18.571807
0.780234 21.308139
0.765613 21.396257
0.495593 21.235578
1.328190 18.001890
1.522676 19.606765
0.942798 21.274072
1.009564 21.070003
1.153257 20.703343
1.352614 19.737341
1.149773 19.709569
0.996807 20.786348
0.868367 20.733440
0.826303 20.247225
1.111940 19.454741
0.725212 20.508658
0.674723 19.607759
0.450447 19.645974
0.799434 19.433476
0.501427 22.445380
0.461372 19.835589
1.537099 19.666234
0.544569 19.665154
0.841000 19.933803
0.534981 19.147132
0.666152 19.272948
0.833410 19.474594
0.697624 19.923170
0.632477 19.666110
0.379118 19.258656
0.375940 20.370224
0.945360 20.308096
0.346513 19.650884
0.668165 20.747534
0.557540 20.710009
0.796924 19.368175
1.166376 18.500281
0.872784 18.285452
0.781364 19.952459
0.843247 20.849895
0.929166 20.475420
0.729895 20.141332
0.694745 19.681636
1.092338 20.095912
0.777319 19.835065
0.405084 20.678238
0.532144 20.652689
0.619650 20.708039
0.546187 21.645137
0.581567 20.760545
0.613311 19.354282
0.765427 20.245660
0.557182 20.386853
0.830691 20.271395
2.253238 21.479297
1.602761 20.888504
1.888206 21.072324
2.745665 19.670415
1.995639 20.799947
1.511565 19.764539
0.699988 20.042697
0.936453 18.684661
1.765414 19.259978
1.303590 18.101312
0.736803 20.156194
0.616896 21.392167
0.595112 21.136149
0.753860 19.416680
0.621344 20.443803
0.682715 22.013289
0.864059 20.800259
0.572023 20.633051
1.554572 18.840180
1.686889 19.276705
1.104327 20.107117
0.998217 19.558178
1.307593 17.699349
0.962433 19.824755
1.781489 18.979480
0.873229 19.391193
1.137046 20.173619
0.775982 19.037431
1.206977 20.016288
0.668799 21.205079
0.762046 21.111258
0.841042 19.836575
0.716787 20.993521
1.513883 20.054346
0.983506 20.374981
0.900266 19.173155
0.818635 20.343560
1.425136 18.888800
0.665488 20.691563
0.673722 20.580987
1.172521 19.882666
0.553269 20.398912
1.693935 20.330729
0.641884 18.890061
0.770932 20.529196
0.905920 18.183931
0.732544 19.603335
1.142202 21.028512
0.340022 21.886368
0.627027 18.528678
0.729599 19.773075
0.816575 18.656639
0.586190 20.385660
0.733717 18.155115
1.870130 19.012768
1.437273 19.820459
0.566343 19.084835
0.700393 18.649209
0.830863 20.365791
0.542584 19.591243
0.871939 20.669958
0.463714 21.591661
0.532263 21.473415
0.469056 19.283698
0.700999 20.338132
0.553872 19.588785
1.147785 19.503099
0.560049 17.630291
0.539092 19.333171
0.774082 20.732839
0.771739 21.941780
1.108617 20.620217
0.552694 20.336182
0.995821 18.386796
0.681187 20.759149
0.426585 19.038277
0.513896 20.225666
0.668957 20.753942
0.576916 20.595641
0.703898 20.798903
0.470067 19.454309
0.653698 19.625423
0.416171 18.986718
0.753663 20.002173
1.668605 23.127459
2.325393 19.677614
2.026093 19.326201
3.091309 20.208440
1.636882 20.008874
2.408480 21.018067
4.834695 21.680715
1.705111 20.165218
1.012784 20.177660
0.753411 19.294943
1.154126 18.945895
1.100927 18.789079
1.169704 19.619995
0.740321 20.587083
0.806674 19.971190
0.646583 20.094364
0.610578 20.358072
0.827242 20.497773
0.308459 21.905007
0.661761 21.258343
0.569359 19.671284
1.191087 19.999186
1.294179 19.651191
0.885685 20.542742
0.788909 20.214807
0.950613 19.645527
0.945693 21.350622
1.452635 19.115609
0.907944 19.737634
0.900659 20.264907
0.817378 19.851309
1.372804 20.154936
1.264151 20.007739
0.634856 20.248402
0.671179 20.639361
0.694039 20.055261
0.780604 22.052258
0.723618 19.947594
1.156327 19.623012
1.185843 19.497072
1.011085 20.157619
0.524156 19.476739
0.824162 20.259187
0.822163 19.274995
0.955435 19.274140
1.314101 20.621155
1.025677 21.298197
0.969512 20.489094
0.742557 22.607197
1.046222 20.139282
1.694449 19.500952
0.952051 20.593568
0.869455 19.375453
0.937396 19.959105
0.773705 19.413405
0.528009 18.995649
0.652811 21.103748
1.690419 18.521499
1.058379 21.061199
0.838741 20.353058
0.894099 20.022701
1.153270 20.242678
0.777955 20.245341
0.501333 19.621841
0.935504 21.923028
0.527310 22.010591
0.750516 21.390433
0.720386 22.168671
0.602363 20.044168
0.913676 18.672467
0.474648 19.835787
0.899122 19.702421
0.539613 21.074347
0.529737 21.168022
1.087996 20.821789
0.579301 21.105883
0.445406 20.391389
0.471909 18.898087
0.661490 19.768675
0.737430 19.402649
0.919218 22.069180
0.702411 20.896700
0.645666 21.783617
0.688131 21.268756
0.487127 20.709482
0.340898 21.240605
0.554066 19.741349
0.649253 20.030142
0.739449 20.439041
2.750755 20.160898
2.209278 19.648793
8.811611 21.424711
4.435660 20.502677
2.062129 19.904872
1.702030 18.816212
0.735008 18.708976
1.053859 19.226553
0.548086 21.139715
1.681680 19.650518
0.546642 20.224190
0.857638 20.604337
0.797297 21.039737
0.506287 21.999125
0.710465 20.490796
0.558922 19.834842
0.849916 20.238124
0.699596 19.234705
1.506219 19.042629
2.357264 20.031523
1.800576 22.179022
0.658730 20.127401
0.721616 20.424411
0.930545 20.359340
0.758881 21.308121
0.955291 24.174370
0.640297 21.198590
0.387660 21.350309
0.921311 19.129237
0.903092 19.362797
0.697691 18.951123
0.715868 19.262419
1.051271 20.601064
1.134569 21.919166
1.029813 20.691048
0.943500 20.251552
0.974764 23.102181
0.894061 20.938333
1.036642 20.542509
0.883239 20.324158
0.988571 19.533899
0.929458 20.247527
0.933354 19.842172
1.026176 20.277982
0.894035 22.173914
1.233993 21.213323
0.730484 20.826653
0.389484 21.232063
0.413677 19.720538
0.983417 20.417225
0.721893 19.939315
0.942670 22.107280
0.721176 20.012952
0.639754 20.691632
0.546826 19.529998
0.962927 21.100768
0.889371 23.512397
0.695498 23.608536
0.747961 22.686915
0.750793 21.893632
0.826479 19.706894
0.613429 18.863038
0.711989 21.314779
0.842332 20.195829
1.054034 20.636594
0.655296 21.759236
0.718496 20.713083
0.794604 20.605464
0.368400 20.007073
0.480414 20.304188
0.530148 19.770239
0.311287 18.796672
0.832004 20.424731
0.612207 20.528421
0.533229 21.379789
0.892600 20.233545
0.384544 20.810348
0.479699 19.349870
0.912007 21.987093
0.857108 20.846148
0.489925 20.010461
0.690017 20.629219
0.582164 20.505048
0.305884 22.304158
2.577539 19.637575
2.784420 19.673809
2.422534 18.842122
4.875888 18.595509
1.186757 19.777366
3.028406 18.299697
0.946074 19.532188
1.075790 19.777902
0.779579 19.963761
1.060670 20.090707
0.526005 21.593228
1.026314 19.663945
1.015768 21.766718
0.482949 22.005167
0.923711 19.334028
0.757902 19.526972
1.025577 20.551198
0.883708 19.689867
1.149515 19.936195
2.133299 19.196241
2.601132 18.667896
2.076580 19.927297
1.937665 20.593873
0.937873 20.371523
1.337691 19.531499
0.861768 19.892627
1.290044 20.253667
0.984363 20.141962
0.616108 19.066109
0.796945 20.392658
0.503079 21.953786
0.717469 21.045755
1.678094 21.065943
1.003099 20.067146
0.901583 21.046259
1.485305 19.092431
1.360180 20.380497
1.126165 20.658914
1.099059 20.369947
1.347996 19.396793
0.689324 20.485939
1.520225 20.283761
0.605068 20.177734
0.844803 18.656301
0.710286 19.862478
1.240432 19.267784
0.947145 20.412060
0.685158 19.773302
0.512717 19.244436
1.717741 18.127121
0.772076 19.318978
0.738017 21.455522
1.161003 19.808613
0.798726 21.183921
0.772209 20.710837
0.490214 20.118148
0.682091 20.628737
0.742775 21.947212
1.158780 20.345603
0.795062 20.092723
0.769074 18.337097
0.621051 20.735664
0.819645 21.000792
0.951130 20.736850
0.758933 20.227442
0.698606 19.283305
0.586368 20.073566
0.859225 20.469328
0.616091 20.811546
0.772440 21.336607
0.505094 20.695627
0.545769 20.160838
0.553752 20.267103
0.646693 20.630804
1.021882 22.034350
0.807008 20.215740
0.435151 19.576970
0.681727 19.684201
0.547253 21.095573
1.058350 20.943726
0.425579 20.964163
0.706293 20.526645
0.762686 22.647858
0.706529 22.249851
2.188660 20.904376
2.396884 19.399093
1.899283 18.565747
1.127789 18.533219
1.393450 19.089945
1.526953 19.020077
0.835503 20.544125
0.794030 19.255319
0.744458 19.415692
0.867377 20.309780
1.036796 20.160655
0.832181 19.887225
1.212848 20.248513
0.764190 20.932464
0.928600 20.072525
0.598536 19.753713
0.735246 18.014471
1.593242 18.892363
2.276360 18.201370
2.936821 18.171893
1.813829 19.423376
0.943093 18.831038
0.694243 19.793851
1.625388 20.314751
0.927268 18.639653
0.874138 19.256192
0.958550 19.229684
0.932720 19.134179
1.113657 20.152324
0.636855 17.844663
0.966100 21.140583
0.770118 19.120429
1.431601 18.618188
1.685719 18.953540
2.790323 17.371438
0.715537 17.498018
0.912190 20.982987
1.613555 19.370424
1.628164 19.623725
1.167904 19.883249
1.023481 19.802586
1.021736 18.936790
2.272750 19.349400
1.131519 21.795380
1.042816 19.845566
0.845614 20.153216
0.664261 18.517524
1.097178 19.129557
1.049780 18.835567
0.768076 19.499036
1.078927 18.883476
0.786609 18.916431
0.697469 19.328713
0.670284 19.236046
0.714786 20.246630
0.842658 19.982042
0.776254 19.757134
0.796178 20.111204
0.693693 20.163847
0.967883 20.398308
1.138986 21.935427
0.879457 19.649967
0.618969 20.354343
0.831124 19.037634
1.386872 19.301683
1.361654 20.256131
1.211028 20.845897
0.841200 19.801772
0.775335 18.602801
1.272827 19.003490
0.682381 20.607902
0.578795 19.959460
0.689646 20.861409
0.858563 20.190196
0.429060 19.824450
1.061052 19.992647
0.629949 19.140443
1.380684 18.546489
1.066790 20.230854
0.830615 20.076912
0.349135 19.626266
1.392038 20.016035
1.111003 19.314098
1.392539 18.950574
1.250847 19.958379
1.752427 19.343443
1.224181 17.826049
1.131324 20.471586
1.072924 19.711282
0.502558 19.506919
0.902494 18.971191
0.922904 21.039513
0.755186 20.328718
1.624628 19.476448
0.904517 19.708452
0.958480 19.078858
0.907865 20.707382
0.719930 19.331138
0.735854 19.290104
1.447395 19.185271
0.888295 19.050934
1.592308 19.548123
1.461080 20.232008
1.546416 20.171457
2.025102 18.848714
0.695433 20.843233
0.667114 19.103002
0.667401 20.014057
0.444754 21.330423
1.171287 19.560576
1.304069 19.692654
1.201590 17.791192
1.592941 19.015886
2.148215 19.481458
0.801857 19.335485
0.726921 19.147072
0.454351 20.014683
0.855340 19.333112
1.013028 19.972948
0.743313 19.432604
1.436994 19.006549
0.457979 21.477684
0.949996 20.275111
1.649877 19.324770
1.052885 20.357952
1.057069 20.513238
1.015127 19.337416
1.032074 19.181653
1.137565 19.209422
0.974104 18.337673
0.949807 18.047103
1.016328 18.359917
0.904726 17.815987
1.106833 19.121131
0.785176 18.547960
0.922098 18.536954
1.176657 20.521088
0.697478 20.632808
1.338906 19.845380
0.712614 19.690462
0.903376 21.377056
1.056033 21.053018
1.311613 20.530848
1.221503 20.003289
0.785374 18.589084
1.030523 21.440714
0.940655 18.550098
0.701583 18.468470
0.413377 20.395330
1.069329 19.185668
0.704421 18.698001
0.613454 18.471081
1.425454 18.901628
1.716832 18.096884
0.675366 19.137972
0.819996 20.634070
0.730521 20.844125
0.837894 21.959183
1.131250 21.899113
0.603819 20.446008
0.656387 19.252424
1.326342 20.234530
0.891453 19.864546
0.836250 21.036280
0.805599 20.875715
1.147366 19.855860
0.544687 19.764744
1.363942 19.259075
0.891848 21.010820
0.494619 19.328098
1.303356 19.723553
0.845322 18.330852
1.121067 20.165517
1.922076 19.416084
1.665452 21.539744
2.378751 20.590024
3.121829 19.621936
0.898099 18.655793
0.747472 18.582333
0.778479 20.089065
1.174542 18.673247
1.205445 19.500865
0.451693 19.559559
0.940924 18.573657
0.646962 20.301644
0.810183 19.893926
0.648882 20.385606
0.537770 19.872300
0.410716 20.895507
0.698203 21.903873
1.065979 19.192254
0.830702 21.615498
1.025765 21.439345
1.430804 18.867079
2.301378 20.376675
0.823186 19.516582
0.893357 19.864004
0.823030 21.118748
0.822818 19.255954
1.374614 19.182627
0.381075 21.015810
0.709435 22.190621
0.657081 20.932598
0.494651 20.006639
1.232319 20.927475
0.693616 20.862811
0.903428 21.839554
1.112969 20.890853
1.167151 20.274236
1.062439 20.260396
0.808118 19.069651
1.379548 18.923459
1.323192 19.557611
0.673966 19.335143
1.120867 19.189262
0.905335 20.247322
0.723542 19.961185
1.093914 19.946916
0.848040 19.049079
1.600465 21.177817
1.268591 20.078171
1.202521 18.824302
0.892595 20.213216
0.567224 19.960976
0.688899 20.408255
0.668501 18.702601
1.138509 21.139631
0.608973 18.507320
0.567103 18.960901
0.686172 18.506193
0.877769 21.324931
0.792665 21.850982
0.212242 17.005004
0.744054 20.292809
0.843970 18.402700
0.644488 18.979613
0.886389 17.070663
0.971412 19.845348
0.669827 19.577535
0.633899 20.644000
0.879760 20.133876
0.697583 20.767015
0.912151 22.423475
1.084974 20.633410
0.808897 20.896197
1.250670 20.543381
0.830283 19.398176
1.004498 20.389381
0.821098 22.459375
1.346375 19.054313
0.639051 21.938109
0.873343 19.834589
0.525791 18.121830
0.636102 19.376940
0.779629 19.350208
0.960489 20.193151
1.001514 19.314417
0.859362 20.201624
0.899521 20.807580
1.120101 20.187756
0.947819 20.440523
1.177757 19.252063
1.787910 20.381350
1.225439 20.177117
1.110692 19.331117
0.763006 19.639293
0.524507 20.900667
0.715856 19.505526
0.547684 21.633082
0.963155 20.766511
0.753831 20.314667
0.872812 19.372149
1.101264 19.324800
0.871316 20.108237
1.219559 20.464528
0.665786 20.811603
0.978348 20.002704
1.089424 22.231796
0.627508 19.936478
1.411036 19.943696
1.299829 18.632439
0.809801 19.892352
0.883473 19.927970
1.238640 18.887018
0.666997 20.184177
0.794349 20.379831
0.672398 20.563348
0.967983 19.250743
0.716311 19.743649
0.948161 18.989967
1.260308 21.677052
1.167101 20.027814
1.052466 19.335254
1.777784 19.842547
1.202342 20.661183
1.176441 20.532104
0.568771 20.695339
1.036219 19.875357
0.888161 19.862267
1.218229 18.834631
0.918489 21.208303
0.837604 18.654687
0.783434 20.731237
0.534980 20.967461
1.002814 19.526160
0.748420 19.636827
0.647235 20.978078
0.618015 20.155790
0.785524 19.858234
1.154062 20.655895
1.158982 18.611936
0.998001 19.847179
1.250356 17.948734
1.318964 21.418177
0.999353 20.616649
0.781555 21.144304
0.828364 20.564042
0.943739 18.203606
1.594301 18.508657
1.165461 21.664269
2.245467 19.945316
0.872274 19.981902
1.026268 19.928959
0.781911 22.096094
0.643599 20.699265
0.661974 21.010961
0.938321 17.780285
0.634977 19.695339
0.834997 18.837629
0.765665 19.247189
0.526124 19.661169
1.051075 22.599423
0.833744 20.549966
0.530920 20.004067
0.637404 20.763892
0.799682 19.315603
1.530402 19.917425
1.164559 20.188661
0.613753 20.490098
1.187907 19.323814
0.851416 21.102895
0.643524 19.156477
0.508055 20.352097
1.001054 19.795438
0.939157 20.022120
0.849604 20.640219
1.538866 19.199248
0.527329 19.220368
1.272183 19.224396
1.188722 18.266466
1.802417 20.085949
0.687800 19.507772
0.964815 19.522819
1.355627 19.190173
0.715537 19.796368
2.040179 19.691041
2.145053 19.014620
1.024177 19.474556
2.857357 20.294801
0.971220 18.958913
0.831644 20.743508
0.854209 20.871725
0.910488 19.467932
1.007622 20.437450
0.665924 21.480943
0.523954 19.599057
2.142306 19.035355
1.788324 19.401721
1.440180 19.301796
1.253965 19.696369
1.175275 19.451869
1.891322 19.153155
1.262162 19.716060
1.307308 18.952392
1.106089 19.186991
0.996737 19.918640
0.597984 18.908445
1.160826 18.944028
1.194082 18.892059
1.188987 20.404916
1.607339 19.399422
1.743500 19.887022
1.296624 20.760090
1.704395 20.160226
1.163750 20.728483
1.829727 18.627166
1.388147 19.448069
1.523700 19.109955
1.194430 21.736375
1.429564 19.272136
1.288269 20.091008
0.860481 19.505508
0.917037 20.664214
0.720288 18.942015
1.277967 19.452624
1.131460 19.965738
1.437845 20.030482
1.027749 20.591554
1.182724 22.276551
1.185076 21.917100
1.160744 20.450897
0.831549 20.677009
0.717584 20.656282
2.137922 20.058844
3.456362 20.298681
2.693686 18.574530
1.446491 19.508274
1.579279 18.623753
0.710925 19.662149
1.133862 20.081658
0.567973 20.126913
0.842218 20.550426
0.807159 20.639756
0.625099 19.647267
0.935216 19.515558
1.453587 21.169276
0.814321 20.970108
1.037423 20.348734
0.683796 19.912894
1.000580 19.694778
0.751721 19.558279
1.262697 19.891165
1.681189 20.265864
0.994265 19.997849
0.966089 20.398409
1.265915 18.868544
1.572829 19.177108
0.694141 19.878087
0.945836 19.064633
0.492019 19.607101
0.812550 21.732735
0.829518 19.729236
4.322353 18.970488
2.270934 19.299888
2.169145 18.356036
1.466802 18.597946
0.989660 17.556772
1.185697 19.383220
0.773229 19.206323
1.015552 18.843115
2.284349 19.605969
1.033487 19.395839
0.766780 18.383804
1.082341 17.840109
0.602581 19.861328
1.163811 19.238675
0.365795 19.961136
6.734071 18.233592
2.610244 19.757191
3.111459 19.279410
1.787466 20.933728
1.393207 17.058973
1.442767 19.007595
1.017333 20.038495
1.258116 19.456430
0.698635 18.772868
1.075464 17.754216
0.921931 19.286998
1.491511 19.491697
1.582978 19.624928
1.663282 17.833738
1.099662 19.257169
1.154383 18.817624
1.653581 19.113634
0.850100 19.175981
1.116141 19.455305
1.163293 18.629221
0.515658 19.084799
0.953080 20.468094
1.855083 19.246707
1.698387 20.519921
0.687881 21.573768
1.383285 19.735163
0.736935 20.760856
1.654434 18.422317
2.190252 21.038989
1.425624 19.730767
1.274937 21.503107
0.930607 21.372243
1.254785 21.367884
1.119053 20.096406
1.144147 18.373290
0.896452 19.186058
0.684317 19.923797
1.082105 19.328216
0.732966 20.537945
0.999445 20.982585
0.827936 20.833264
1.047498 21.553157
0.886274 19.282453
2.976017 19.531087
1.077043 20.447144
0.964742 21.349055
0.937705 20.651615
0.930478 23.000115
1.948473 20.993167
1.212477 19.041885
0.650886 18.119245
1.150364 20.373013
0.727552 19.837480
0.651890 19.548386
0.660190 19.856691
1.659787 19.135738
1.003447 20.078851
1.248940 19.108776
0.924734 19.025531
1.470993 20.310148
1.618699 19.463145
1.171822 19.421265
0.618740 20.716003
1.133958 22.167164
1.451981 21.412734
0.990428 19.336832
1.176365 19.732820
1.245627 17.833234
1.026280 18.078248
1.047062 18.173526
1.296469 18.189779
0.468249 20.111137
0.524422 20.068126
0.580598 19.790273
0.603221 19.675151
0.627826 18.843135
1.230143 20.259689
0.726231 21.272527
0.660671 21.670817
1.145276 19.710806
0.975497 18.461958
0.768261 18.140976
1.349537 18.595647
0.725148 20.624645
0.845544 19.742790
0.545635 21.757893
0.818952 20.370085
0.727770 20.710743
0.613516 21.531083
0.744712 19.237773
1.001204 20.675819
0.952248 18.711869
1.791827 17.721807
3.119576 19.058944
1.395120 19.817020
0.888210 20.486397
1.015538 23.143326
1.495037 18.892335
1.268537 20.100238
0.689855 19.329487
1.335129 18.752075
1.928017 19.105177
1.130223 19.485912
2.053413 17.928932
1.086141 18.991547
1.041902 18.600615
0.550715 19.592482
0.677715 20.343991
0.563817 20.709358
1.011216 20.002064
0.444045 19.862482
1.715249 20.407271
1.384685 20.948270
1.991622 20.797462
0.817266 21.156793
1.316099 19.722099
1.147205 19.348094
0.808925 18.354767
1.084391 18.635810
1.594331 17.652438
1.058531 18.749556
0.707249 19.677059
0.635919 19.744141
0.852964 19.261999
0.623795 21.612347
0.931714 19.989746
0.822973 20.535002
0.621803 20.180590
1.037813 19.875939
0.702478 20.052369
0.987028 22.335761
0.788667 20.901690
0.642421 20.110386
0.680708 19.818027
1.202271 21.285953
1.352843 20.655170
1.647862 20.855375
1.257213 20.167292
0.848386 19.761536
0.789764 19.186170
1.008821 18.009632
0.663995 19.307671
0.651585 19.223219
1.238583 19.927062
1.385833 21.508640
1.110134 20.870759
1.124583 18.909645
0.893348 19.810178
0.924817 18.891227
1.022954 19.239224
1.664182 19.929893
1.044947 21.121247
1.101082 20.569702
1.471051 20.528385
0.874569 20.707825
1.248998 21.288741
0.794100 20.197720
0.825145 19.923599
1.198791 19.121285
0.891181 18.869494
1.986862 19.230593
2.115870 17.848423
0.829551 20.280017
0.594950 20.519185
0.474329 19.604091
0.373618 18.515913
0.864945 20.516535
0.941197 20.781710
1.053284 19.504809
0.814315 19.705985
0.895971 19.767997
0.721164 19.637456
1.111317 18.712454
1.316969 18.620827
1.332926 20.632257
0.712131 21.070467
0.830266 20.334862
0.752830 20.037877
0.693639 20.475666
0.884745 19.471487
0.524629 20.438758
0.688954 19.097681
0.788347 20.194672
0.464866 21.205790
1.376383 21.980353
1.384604 20.815167
1.504917 21.416971
1.406186 20.758007
1.145672 20.023807
1.804123 19.102561
1.057971 18.354811
1.008902 20.172925
1.480957 19.349242
0.827682 20.097596
0.797460 18.693147
0.561085 20.091811
1.044787 18.827411
0.966760 20.944327
0.634130 19.420153
0.558474 20.138156
0.911406 20.136817
0.684595 21.476650
1.000900 21.587560
0.824222 20.507656
1.036541 20.247143
0.796731 19.698286
1.037953 18.383985
0.676364 19.661886
1.020485 19.641125
0.650361 20.781063
0.877637 20.870044
0.926564 20.663588
0.435898 20.443624
1.069373 19.656984
0.805905 20.248554
0.717303 19.505490
0.693417 20.922774
0.652635 20.902523
1.045748 20.479505
0.588628 20.784519
0.787801 20.025425
0.872817 20.552597
0.724101 19.772942
0.466630 18.619756
0.823120 19.931834
1.214591 20.353188
0.783484 20.119825
1.148585 18.514291
0.751883 19.788799
0.905215 19.779646
0.492887 20.089471
1.031038 19.931832
0.961199 20.401529
0.911420 20.443339
1.046695 19.304255
0.612282 20.966681
1.059974 20.412905
0.652630 20.740454
0.949901 19.078009
0.810393 20.678876
0.633290 18.434854
1.428819 19.768067
0.677870 19.446437
1.114359 19.790172
1.975370 19.097742
1.239028 20.353138
0.654224 20.275629
0.432460 22.527696
0.698629 21.366114
0.621679 20.325844
0.767826 20.504654
0.793118 22.688110
0.727381 20.062407
0.621318 20.667642
0.858702 20.182954
1.438657 20.604777
1.198811 21.335386
1.157967 19.646279
0.816188 20.507825
0.955346 19.001585
0.809550 21.198704
0.846428 21.241742
0.654904 22.164691
0.549276 19.659297
0.293427 20.145834
0.360838 20.704876
0.937582 19.142670
0.566921 21.028685
1.099157 19.102019
0.890085 20.822280
0.890447 19.116107
0.788917 21.289144
0.724522 19.655979
0.493524 19.727581
1.654556 18.982724
0.594962 18.763854
0.888497 19.986398
0.818221 19.332260
0.723318 20.714320
1.006290 19.847953
0.525059 19.135710
0.823339 19.728997
0.372697 18.792382
0.462139 18.999077
0.640969 19.832813
0.630492 20.617870
0.576612 19.524085
0.859842 20.466921
0.847486 20.016238
0.507399 19.520567
0.501150 18.533506
0.998637 18.649368
0.625923 18.088955
0.666962 19.874277
0.440157 20.554790
0.620637 21.249957
0.558577 19.625018
0.762470 19.542455
1.149614 19.200862
0.681397 21.516740
0.809751 20.872816
1.010037 20.732977
0.704823 19.207941
0.677565 20.445546
0.509749 19.237102
0.490545 20.431219
0.562281 19.137190
0.747147 20.340030
0.917952 20.903462
0.873508 21.955179
0.632171 21.530864
1.081961 20.723706
1.185654 19.282068
1.613183 18.705594
0.587298 17.359532
0.751550 19.437772
0.612454 19.347412
0.828129 17.378051
1.540891 20.915217
1.033086 19.343328
0.945698 20.951883
0.717434 20.761717
0.692530 20.746059
1.014677 20.330838
0.555231 19.611028
1.464680 20.812677
0.780232 20.358175
0.815567 20.803607
0.540324 21.222186
1.170780 19.834933
0.496580 20.686040
0.434894 21.031961
0.690455 21.104282
0.664964 20.591721
0.605901 19.792707
0.493264 22.013697
0.325041 20.375623
0.439792 18.980287
0.777308 19.659631
0.979986 18.855757
0.713996 20.657589
0.512578 19.885615
0.818784 19.100375
1.981596 20.405832
0.934347 21.108419
0.607998 22.457615
0.981924 21.521889
0.880424 20.016595
0.657409 20.927077
0.653076 20.313160
0.519230 20.963109
0.495782 22.247511
0.754758 21.267909
0.636654 20.455391
0.821522 21.720609
0.524577 21.291666
0.413593 21.023723
0.723802 19.937671
0.402902 21.327054
0.566776 20.130187
0.628772 19.783069
0.595335 19.587854
0.550109 20.298938
0.675097 20.197256
0.929768 20.817953
0.739944 21.454570
0.624916 20.428443
1.081351 19.236181
0.776145 19.753216
0.746434 20.372031
0.606476 20.936309
1.112400 20.278133
0.536176 22.127983
0.501919 21.175743
0.665388 20.217093
0.705521 22.059557
0.781454 20.288887
0.491245 20.494722
0.385390 20.288150
0.439081 20.216413
0.287618 19.678736
0.802788 20.374013
0.401594 22.211617
1.080687 18.292620
0.743835 19.071254
1.103785 20.192021
0.697808 21.292947
0.708963 20.977817
0.693343 20.237811
0.733432 18.408888
1.058837 19.536136
0.395748 20.457340
0.840610 19.516549
0.468454 21.576629
0.983851 21.869892
0.587294 20.668612
0.591737 19.343948
0.678171 20.333964
0.546727 19.576719
1.712222 18.878799
1.121258 19.323527
1.337098 18.931357
1.138597 18.495143
1.093848 19.235275
2.037705 19.281188
1.001062 18.263462
1.535388 17.667488
0.925238 17.789483
0.817457 18.647455
0.897689 20.275781
0.739958 20.822581
0.812462 20.275688
0.779724 21.951022
0.857822 21.110520
0.785754 20.479718
0.740636 21.553215
0.824748 21.040691
0.904975 20.294989
0.840246 20.004443
1.287045 19.852169
0.801772 20.916166
0.809236 20.318520
0.551794 19.492319
0.788052 21.605623
0.602474 20.669437
0.690377 21.564463
0.506024 18.910542
0.646614 21.576572
0.671124 18.899405
1.265111 19.115265
0.590985 19.210716
0.917965 19.425891
0.574925 21.128042
0.763512 19.780096
0.583412 20.718558
0.685586 20.082211
0.917394 20.761658
0.947562 20.230592
1.578371 20.111186
1.195370 21.187309
0.933364 20.742081
0.530480 21.287534
0.327610 20.979935
0.742528 19.390982
0.800732 19.798950
0.664337 19.873609
0.849108 20.383875
0.635414 21.672164
0.594740 20.845726
0.709245 21.110276
0.804877 19.977174
0.671459 21.150062
0.466772 20.040611
0.707684 20.980634
0.761707 20.248508
0.416620 21.057684
0.894942 22.030424
0.683790 21.464530
0.790290 21.248259
0.804910 19.246999
0.582360 19.709027
0.501176 19.583298
1.177489 19.803423
0.485135 20.365949
0.765961 20.482593
0.239266 19.381208
0.659866 20.818258
1.013846 19.821787
1.347585 20.274479
0.633887 19.360589
0.705001 21.296786
1.065159 18.317604
1.260330 19.799750
1.560633 19.218810
0.515542 19.764537
0.737727 20.525490
0.778279 18.919707
0.791920 21.427180
0.685704 22.578440
0.538555 20.707049
0.989121 19.689459
0.811609 19.209359
0.588209 20.108573
0.496345 19.198755
1.040480 19.786772
1.221716 20.581136
1.388372 18.751986
1.743883 21.769632
1.175163 19.271139
1.127848 20.665695
0.866151 17.955706
1.110543 19.291024
0.674690 22.420422
1.225727 21.477765
0.805497 21.750768
0.468791 22.313745
1.052842 20.907828
1.291475 20.650926
2.051122 21.508127
1.109468 19.909008
0.813991 20.813465
1.836164 19.235249
0.621301 20.479924
0.515828 18.874158
0.630783 20.644310
0.475380 20.723201
0.407093 19.276813
0.756079 20.296493
0.580623 17.957715
0.975158 20.048391
0.934567 19.997643
0.983346 18.466127
1.081727 19.541570
0.798014 19.964255
1.372623 19.923929
0.612262 19.866181
1.248549 21.329798
1.062339 21.234686
0.642765 22.876456
0.661010 22.081313
1.385856 20.579392
0.758408 20.792907
0.561479 20.042356
1.093164 20.174563
0.799836 22.223705
1.225436 20.375801
0.985938 18.527075
0.624113 21.138641
0.476557 20.105870
0.657430 21.468936
0.484076 22.112542
0.852133 20.954630
0.674601 21.459108
0.890808 18.378629
0.781583 19.798238
1.309422 18.347773
0.738559 19.877910
1.003733 18.396016
1.285784 19.425861
1.242616 20.810761
0.770868 21.251519
0.790948 22.168707
1.016684 19.362614
0.808902 20.281314
0.964746 20.076538
0.900862 19.283567
1.613282 19.519326
0.564660 21.722685
0.737038 19.586622
0.751610 20.741332
0.828674 20.710568
0.489717 19.998979
2.256783 18.084494
1.143934 18.930657
1.056506 18.726740
1.210667 20.392233
0.860759 19.885415
0.681378 21.266393
0.364512 20.103909
0.692213 21.245005
0.946526 19.691672
0.640043 20.810658
0.691634 19.433249
0.547417 18.921198
5.170420 19.446064
1.082886 20.098730
0.916083 19.086419
0.781346 19.994243
1.052212 19.755172
1.498427 20.595634
0.813659 19.402863
0.924636 19.172217
1.384251 19.805938
0.548913 20.454047
0.916237 20.763847
1.033220 18.507581
0.714197 19.043416
0.621420 19.668833
0.889588 20.821016
0.764817 19.484334
1.056949 20.231982
0.559593 20.268359
0.745137 20.995087
0.422751 20.605658
0.574968 20.443100
0.682543 21.542057
0.477505 20.393376
0.972467 19.898909
0.970946 19.370699
0.679541 20.015125
0.769545 19.290607
0.809741 19.310183
0.838194 19.468990
0.719987 18.651650
0.663861 19.285008
1.019870 19.954045
1.525966 20.391580
1.062274 21.119702
0.717470 20.256332
1.013330 20.881836
0.730287 22.055054
0.722938 21.960508
0.249317 19.920733
0.584401 19.080740
0.454117 18.904535
1.065737 21.130164
0.798224 19.930387
1.443590 19.493705
2.260176 20.228406
0.910960 20.472266
0.948370 19.762723
0.914216 20.931100
1.289630 18.882652
1.470687 19.923531
0.833829 18.853216
0.912439 19.783220
1.077527 19.039128
0.905998 20.725918
0.705824 20.697755
1.459363 18.631386
1.802578 18.432840
0.666677 19.654828
1.163264 19.338901
0.761839 20.693262
2.417316 21.147779
1.322279 20.881567
1.120325 20.192015
0.608047 20.708483
1.229558 20.224377
0.914191 21.119792
0.800528 19.673233
0.616687 20.576955
0.681763 19.384665
0.628367 19.295327
0.699313 19.657270
1.956932 20.089085
1.284807 18.532278
2.546165 18.840749
0.696566 19.370350
1.076298 20.405944
0.682868 19.481695
1.027085 20.223494
0.893409 19.954764
1.433143 19.602044
0.584469 20.866030
0.946869 19.129920
0.891374 18.902045
0.719608 20.193960
0.757267 19.814588
0.701745 20.225925
1.331883 20.316368
2.348450 19.436687
0.881595 18.495380
1.059832 19.508285
0.905526 20.041001
0.704575 19.799102
0.636190 19.484287
0.815096 20.670060
1.220353 19.322777
1.038007 19.184948
1.048947 19.080062
1.137405 20.710345
0.789146 20.395724
0.623769 19.267574
0.740059 18.695236
0.903275 21.513524
0.898625 20.245651
1.118264 19.861471
1.535678 21.313278
0.707162 19.241622
1.278342 19.641671
1.059040 21.603474
1.236833 20.987141
0.617163 21.986672
0.725402 19.487117
0.751657 19.857660
1.008453 21.337356
0.987991 20.329441
0.620067 19.879589
1.176278 19.707950
0.690807 19.739625
1.404239 17.633881
1.095431 19.522366
1.329931 18.479194
0.705547 19.636119
1.094188 19.649957
0.623885 20.880069
0.822553 19.827295
0.614996 19.824322
0.949834 20.677597
0.875977 20.440388
0.840127 20.598732
0.762867 20.311327
1.296797 19.613822
1.525075 19.558471
0.657914 19.218380
0.560636 20.136744
0.809123 19.354935
1.585271 18.877827
1.498450 19.376575
0.750437 19.940786
1.044718 19.658222
0.554993 20.907869
1.055658 20.560488
0.551413 19.551867
0.865629 19.983970
1.426296 17.927700
0.606063 20.188611
0.811027 19.999930
0.916623 19.070835
0.781583 19.965605
0.967372 20.587917
0.753934 20.316596
0.863484 17.728785
1.078646 21.274012
1.238269 19.055777
0.955277 20.750605
0.597353 18.317434
0.932327 19.950182
0.707255 19.557194
0.816646 18.687131
0.896091 20.535816
0.919468 19.692043
1.015813 20.012375
0.602081 18.493598
0.972628 19.818312
0.975337 19.326602
1.262017 18.781144
1.141211 20.975062
1.257350 20.759468
1.153634 18.343545
1.184225 20.370766
1.403360 18.658888
1.150822 21.468003
1.403993 20.521671
1.602364 18.917520
1.191779 20.912619
1.021406 19.897994
0.855088 21.150214
0.598546 20.744699
3.525379 19.972480
1.928388 21.464427
1.028795 18.401824
0.842888 18.732125
0.888428 18.268664
0.945427 19.855786
1.179718 19.733349
2.224283 19.884930
0.911438 20.229681
0.843220 18.865777
1.164977 19.453596
0.991159 18.243841
0.578450 20.615642
1.176751 20.251683
0.934510 20.623460
0.864027 20.925885
0.625934 19.560286
0.963421 20.470642
1.052374 20.471223
0.802436 20.218535
0.821161 19.531426
0.987891 20.070763
0.787565 20.855243
1.068368 20.972856
1.229465 20.324798
1.073345 21.099885
0.733030 18.132166
2.076180 18.981022
1.891092 19.854192
1.580781 19.808563
0.718837 20.582775
0.520378 20.204729
0.729073 19.869382
0.718240 21.679660
0.740407 20.456486
1.039949 19.812776
1.196390 18.913815
1.122567 20.601636
1.638372 19.687740
1.512233 18.778069
0.997070 20.454488
1.329981 18.743321
2.373810 20.068017
1.412001 18.498911
0.947125 21.367375
1.241940 19.134247
1.479964 19.109271
0.900583 19.516068
0.687514 19.774663
0.644057 19.886806
1.003187 19.909712
0.859852 19.859517
1.610014 18.588186
1.006779 17.940398
0.817840 18.743612
1.038433 19.952975
1.152342 21.078749
1.547059 20.658972
0.716320 19.543578
0.997350 21.015806
1.645099 19.975966
1.477589 19.597875
0.995134 18.655329
0.780983 19.435140
1.241694 18.141327
1.198741 18.999723
0.757445 19.184587
1.256337 19.221150
0.496111 18.358849
1.282171 19.484695
0.931794 19.102542
1.471178 18.493684
1.066959 19.498061
1.178901 20.076921
0.918325 19.829678
2.012425 18.799777
2.239133 18.630303
1.880954 19.577363
1.831055 18.533382
1.200478 18.837561
0.876506 18.046754
0.891186 18.752816
1.282074 20.006069
1.398653 17.878242
0.828135 19.241416
0.929462 19.300219
0.653721 19.807148
0.821643 20.070484
0.900305 19.072425
0.688719 19.736904
0.612246 17.462324
1.165171 19.305830
0.803490 18.731752
1.049886 18.503248
1.122441 19.249900
1.042091 19.966240
1.609762 18.541146
0.872738 21.441343
1.643969 18.327627
1.084345 20.395939
1.387724 20.356658
0.709737 20.543128
0.907030 20.982384
1.090492 20.260207
0.833122 19.368992
1.175206 20.757561
0.829055 19.202895
1.055403 20.162586
1.190349 20.979009
1.122938 19.748962
0.860738 20.476783
1.087046 19.405594
1.165247 20.338768
0.666974 19.396556
1.038747 20.091962
1.538636 19.280702
0.680438 19.957275
0.828904 18.775732
1.053126 20.066889
1.326818 21.308613
0.946314 19.106144
0.960008 19.945530
0.876177 19.828893
0.683952 20.725573
1.230939 20.616546
0.974417 19.321377
1.040616 18.938334
0.736856 20.425850
1.027487 18.147160
1.125865 19.560584
0.928264 19.103922
0.585110 19.979567
0.931294 20.570304
0.625732 17.910056
1.891095 18.394626
1.200657 18.845464
0.785850 19.920714
1.230055 19.965744
1.548327 19.505842
1.057030 19.387217
0.685096 19.446411
0.685031 20.836109
0.882773 19.197648
0.928815 20.421936
0.645524 18.959176
1.382058 18.877063
1.233621 19.743523
0.727760 19.772454
0.828857 19.185207
1.218320 19.088631
1.096056 18.735655
1.167689 20.448388
1.038121 20.038414
0.592326 20.689610
0.552713 20.459634
1.016296 19.607564
1.201360 20.702969
1.263373 19.096177
1.067613 21.314883
1.313839 17.745627
1.442838 19.703059
1.356871 20.213158
1.159510 18.214710
1.314554 19.851625
0.852897 19.696212
1.448166 18.935642
1.329906 20.253553
0.553321 18.953061
0.864774 19.275425
0.711524 19.756000
0.762657 19.733799
0.534011 19.156829
1.067948 18.818658
0.533708 19.023296
0.672970 18.348442
1.513124 18.262594
1.021668 17.747366
1.791732 17.986977
1.373307 19.368240
1.113091 19.281199
1.260050 20.736146
1.628784 19.646295
1.027156 20.257139
0.854751 20.213784
0.893221 18.991392
1.036156 20.650416
0.573681 19.531825
1.124171 20.552372
0.415213 19.485706
1.012309 19.347627
0.939448 18.270579
1.436810 20.955718
1.723112 20.563676
1.343903 19.042710
0.869905 19.508027
1.010754 18.122936
0.890746 20.781796
0.712295 20.143680
1.048806 19.152709
0.539122 19.478863
0.747507 19.579981
0.568966 20.983763
1.087595 19.958979
0.908698 19.037861
0.840243 20.057174
0.664677 18.339886
0.698120 19.384001
0.998208 18.901519
1.020613 19.933733
0.441997 21.092409
1.158717 20.691384
2.866808 19.144715
1.887869 20.192250
1.226670 20.506509
1.234693 20.521921
0.747904 20.173559
0.963402 20.526429
0.689779 18.975336
0.859271 20.453931
0.674508 20.543988
0.528503 20.350171
0.908428 20.335731
0.398716 18.850085
0.866078 20.175044
1.681623 20.178866
0.770748 18.693026
4.886436 19.571173
3.893371 22.312318
1.691983 19.875165
0.688009 20.633054
1.372834 20.462682
1.002554 20.164043
1.062670 20.834522
1.070224 20.870900
0.691271 19.989219
0.744395 19.452592
1.235232 18.754975
1.152204 19.462120
0.786933 19.399393
0.587947 19.422421
1.358573 18.382286
1.629815 21.026806
0.385871 19.787023
1.018248 20.483081
0.435045 20.872603
0.507732 18.979218
0.455230 20.851925
0.671542 20.680340
0.874260 20.292383
1.000189 20.799554
0.972138 20.396866
1.006564 21.579120
1.444234 20.091911
1.281868 18.438726
1.460162 18.487921
1.593774 18.836399
2.325176 18.256356
1.679451 19.554772
2.242467 20.717082
0.585461 21.143545
0.808744 21.619474
0.635779 20.701850
0.937937 20.526863
0.720879 17.941770
1.445823 19.431738
1.098036 18.682445
1.007557 19.228111
1.266376 18.247546
1.227356 19.766255
1.404265 19.147713
1.385556 20.029106
0.642351 18.632395
1.615872 19.410821
1.209876 19.480059
2.352674 18.292322
0.356752 19.729474
0.658536 19.875342
0.751850 20.963125
0.920671 21.582504
1.101886 23.052410
2.093919 20.020111
3.325528 20.377715
0.901604 19.330946
1.157902 17.988305
0.983407 19.119917
1.278493 18.716186
0.937071 19.183656
0.669478 18.614408
0.867515 19.197058
0.670371 19.189756
0.607980 18.995040
0.714079 18.717567
0.508338 19.084500
1.068309 19.345806
1.232915 20.545150
0.851685 18.390552
0.905914 20.864754
0.702699 19.778542
4.297329 20.727028
0.884479 19.392030
0.785286 20.219355
0.459553 19.827034
0.646756 19.858066
0.709375 19.430307
0.619576 19.571460
0.998055 17.883831
0.676666 19.996095
0.974068 19.429988
0.982402 19.320670
0.658422 18.155730
0.925488 19.930528
1.018623 20.170553
1.242627 19.254493
0.888276 21.397017
1.677140 21.572539
1.314047 21.165318
1.039028 21.791912
1.101632 19.909583
0.647495 19.508053
0.809447 19.606141
0.729680 19.052925
0.647389 18.709346
1.144151 18.908790
0.916624 19.688978
0.868631 19.584274
0.934793 19.391346
0.892500 21.173769
0.869070 19.515495
0.544003 20.678446
0.543194 20.246689
0.988293 21.508422
0.761666 20.702133
0.627889 18.992143
0.404889 19.560110
0.540697 20.815154
0.938633 19.877136
0.852332 18.661932
0.942489 20.532165
0.860253 20.406691
1.319970 19.681680
1.753348 18.593495
1.068605 20.697909
1.080667 20.020641
1.128260 21.304225
0.668023 22.153750
0.634873 23.144197
0.428985 20.194983
0.766396 19.358572
0.759886 19.563637
1.311990 18.305429
0.536806 19.862514
1.355520 19.932660
0.972672 19.118932
1.910004 19.504870
1.321047 18.754535
1.348028 18.951186
0.756260 19.623936
1.378314 18.818442
1.753010 19.359495
1.300952 21.211767
0.571045 21.295755
0.888734 19.940992
0.584644 18.864780
0.701307 19.948669
0.485742 19.213831
0.445650 19.066253
1.087152 18.864198
1.028818 20.110325
1.045055 19.118734
1.101744 19.319830
0.787585 20.901305
0.519473 20.429220
0.871895 19.215889
0.960213 20.305326
0.580984 20.392080
0.631680 20.188519
1.127336 19.276182
0.862825 20.947829
0.502016 20.396869
0.949861 22.073200
0.710693 19.946319
0.691018 19.923380
0.443601 19.770433
0.677458 19.822887
0.828856 19.884510
0.771441 20.875977
1.044859 19.242463
0.832551 19.245279
1.180802 20.387721
1.163308 20.988026
0.776242 18.641119
0.780710 21.044497
0.699120 19.467982
0.713166 20.405042
0.598131 20.501227
0.587131 20.715251
1.909535 20.711474
2.479732 20.279032
0.806973 21.595850
1.012390 19.563584
0.790024 19.018515
0.972902 20.985312
0.845275 20.782184
0.934540 19.527443
1.301697 21.016315
0.836277 21.367602
0.765938 20.527241
0.500855 20.684515
0.821785 21.119446
0.810523 21.949221
0.643805 21.588097
0.958489 19.811144
0.804389 19.144242
1.601607 18.433659
2.209357 19.074272
0.831066 19.649352
1.009665 20.447427
0.569248 18.502618
1.233252 19.632916
1.003105 19.756276
0.750186 19.847948
1.615477 18.973996
0.878942 20.404530
1.399368 21.675671
0.528258 21.860728
0.379060 19.331446
0.509449 18.210958
0.911185 19.135740
1.425733 17.785227
1.202330 19.701235
1.449901 19.199963
0.852695 19.275152
1.396491 19.087949
0.997339 19.335090
0.729070 19.201858
1.118408 18.094267
0.929553 19.794045
1.154995 18.647669
1.016812 20.441442
1.108007 20.729552
0.799143 19.587212
1.100164 21.535108
0.464740 19.975725
0.573555 20.521407
0.629149 19.864605
0.592345 20.405454
0.641849 19.910886
0.269882 19.711356
0.701558 19.945525
0.604585 18.772913
0.472554 19.170030
0.655590 18.015805
0.656131 19.453486
0.728761 21.143047
0.400360 21.914497
0.573245 20.050529
0.670708 20.976383
0.665180 20.183963
0.517415 19.935729
0.692517 20.599329
0.473666 21.034311
0.566226 20.304426
0.543761 20.293333
0.725238 20.948421
0.614297 20.788801
0.625254 20.465933
0.779496 20.325014
0.544235 19.753546
1.359771 19.656930
1.951059 22.165440
0.986294 19.674618
0.762915 20.094063
1.189127 18.985714
0.735436 21.967593
0.871333 20.335300
0.702425 19.924174
0.825137 20.072163
0.643916 20.424473
0.581132 20.253454
0.362015 19.672176
0.629758 21.883666
0.701978 21.362415
0.648590 19.918529
0.934159 19.724529
0.538363 19.167388
0.634195 21.091829
0.830844 20.313731
1.026049 19.346405
1.591551 19.565374
1.223250 20.746853
0.803140 21.692200
0.788904 20.129383
0.729377 19.198684
0.525194 19.775777
0.722868 19.209438
0.910553 20.706112
0.659928 20.063088
0.423750 20.266868
0.589707 20.629785
0.396849 21.110123
0.328451 20.559585
0.698302 20.076851
0.556973 19.888546
0.981157 19.294519
0.741843 17.587103
1.070458 18.125661
1.123663 19.132850
0.908983 17.489484
0.873805 19.815931
0.644970 18.865956
2.264402 20.215817
1.826745 19.868950
0.678703 21.769633
0.722344 19.531938
0.592183 20.720276
0.525973 20.352235
0.558784 20.319818
1.338814 19.457878
1.093752 19.245452
1.455967 18.201861
1.219489 18.977664
0.889779 18.873359
1.016623 18.112111
1.261705 18.217179
0.734564 18.823046
1.457898 19.029259
0.895479 18.495623
1.067747 19.596787
1.142149 19.637091
0.554615 19.961129
0.632039 20.951406
0.652749 20.931459
0.414364 19.841508
0.849864 19.841343
0.592512 19.620454
0.816101 19.206330
0.501338 19.754891
0.774162 20.752470
0.646277 18.351344
0.503003 19.639876
0.845382 20.509556
0.843919 19.986139
0.683224 20.836567
0.764608 20.529071
0.722753 22.053258
1.002154 20.654048
0.964470 21.423237
1.021684 19.501491
0.669483 19.436839
0.608123 19.999270
0.453696 19.712458
0.854799 20.046401
0.812262 19.185810
0.546872 19.907883
1.179163 19.546964
0.633613 20.705510
0.721697 19.256813
0.619031 19.491242
0.921910 19.121944
1.024440 20.409355
1.202997 19.074469
0.774238 20.109241
0.931576 19.799705
1.347819 19.098212
0.971549 20.575091
1.033828 20.175943
0.669586 20.358362
0.708012 20.184564
1.341793 19.813905
0.948737 20.627384
0.711240 19.722173
0.614921 19.586346
0.970300 21.691249
2.153149 20.548644
1.140284 19.820822
0.953214 20.164651
0.623359 18.759249
0.726110 18.557515
1.035205 18.894300
0.496312 19.334084
0.476436 19.273143
0.573276 18.761893
0.871807 20.932170
0.856654 19.716134
0.929846 20.058436
0.993618 20.961307
0.733486 18.895677
1.026887 20.291717
1.293013 19.966875
0.784630 19.106984
1.768879 20.178575
2.021813 19.138637
1.954991 19.834699
0.674103 19.876484
0.648135 20.938845
0.814294 19.250551
1.111708 19.994123
1.089939 21.726625
1.552172 20.787344
0.718483 20.130326
0.613604 20.200856
0.692488 21.167552
0.747937 21.640995
0.706093 21.361629
0.894801 20.488702
0.794849 20.454517
1.230826 19.257818
1.365153 20.517914
0.763544 20.380683
0.755993 20.836954
0.997860 23.353932
0.808675 20.538451
0.805005 20.391922
0.696905 18.290391
0.787995 19.770568
0.842645 20.920357
0.874551 20.755545
0.796556 19.249064
0.914973 21.195766
0.774536 20.904556
1.061148 18.280271
0.927732 20.407689
0.468229 21.233811
1.204476 21.921229
0.909618 19.518894
0.523869 20.291975
0.815694 19.457697
0.594959 20.961630
0.484278 19.245969
0.759817 19.182701
0.779724 18.830059
0.712643 20.450692
0.880052 21.589885
0.753119 20.102558
1.045933 20.969473
0.671257 21.379059
1.190285 20.742715
1.571032 19.722179
2.088615 18.247906
2.280340 19.735461
1.840634 18.871123
0.617142 20.853571
0.638633 20.378502
1.013493 20.522429
1.624442 19.267469
1.398310 20.806175
0.837213 20.624235
1.157418 21.681656
0.865940 19.673907
0.512472 20.981900
1.155212 21.370705
0.945564 20.604741
1.298636 20.522860
1.657360 19.760681
2.062617 20.694399
0.948336 18.846549
1.644752 20.684396
1.037189 19.669636
0.948479 19.474810
1.530286 20.268502
1.541531 20.591160
0.985516 20.462277
1.032136 20.406665
1.155754 20.200915
1.172445 20.004421
1.036441 20.933750
1.053835 21.176171
1.027406 21.238055
0.942413 20.031013
1.239496 22.337430
1.156032 20.810944
0.822875 18.647286
0.931528 20.189610
0.956414 19.500218
1.032960 17.733819
1.792396 17.869030
1.870565 20.001733
1.148565 20.134381
0.947899 20.080928
0.855795 20.834334
0.714223 20.299149
1.008751 20.815414
0.690723 20.720669
0.816002 19.044485
0.841814 21.131924
1.000639 19.224495
1.010101 20.365790
0.646692 21.616117
0.939338 20.953584
0.610397 21.234917
0.663437 19.338158
0.725685 20.514313
0.881806 20.628599
0.542357 19.543689
0.429050 20.809556
0.589135 20.642164
0.507549 21.898373
0.925483 21.373381
0.987841 19.076945
0.845365 20.960361
0.673448 19.742042
1.110883 19.821975
0.823874 19.723812
1.596339 19.768144
0.625751 20.375322
1.539993 18.873881
0.759228 20.713366
0.607625 19.595358
0.611017 18.986461
1.848201 18.145209
0.605269 20.068809
0.747777 21.265430
0.386078 21.096738
0.662367 21.181134
0.883599 21.441064
0.495190 20.966495
0.928099 22.100974
0.586831 19.930946
0.358132 20.144406
1.077366 20.095946
0.733085 19.929501
0.507456 18.835379
0.890672 19.026328
1.738351 19.076301
1.980898 18.525104
1.020595 19.022771
0.821136 18.945734
1.025207 20.556738
1.426769 19.608120
1.044405 19.920593
0.920811 19.865926
0.666540 20.092442
0.786598 19.800256
0.815672 19.530903
1.292491 21.458544
0.746087 21.322023
0.864502 18.683810
1.158075 20.064802
0.967567 20.517301
0.806943 18.399738
0.880220 19.481827
1.015526 19.239899
1.217018 20.438492
0.723192 19.261059
0.648568 19.497277
0.913538 20.346106
1.200184 21.652192
1.302595 21.744058
0.927218 19.434618
0.743454 19.771943
0.790645 18.555793
2.340534 19.205365
0.874713 20.823490
1.655617 18.959201
0.757565 19.723569
1.230096 19.034557
1.148850 19.547933
1.213737 19.728215
0.846435 18.908724
0.707063 19.930513
0.748562 20.559702
0.852059 19.513543
1.477530 21.270913
1.311856 20.718938
2.371875 21.683013
0.903509 21.431762
0.639321 19.848366
1.478170 19.681897
0.988733 19.174083
1.276518 19.194011
0.971009 19.224646
1.422809 19.205234
0.946926 18.583604
0.656021 19.723832
1.359150 19.931584
0.948960 19.620764
0.998894 19.033887
1.765518 21.366813
1.162226 21.209938
0.927822 19.885239
1.313734 19.576470
1.194913 21.034769
1.285309 19.244746
1.150529 18.912022
0.891450 20.555294
1.090488 20.451361
0.482695 19.531868
0.797739 20.697348
0.587187 19.205226
0.932960 20.536151
0.523591 19.079974
1.132978 19.969278
0.708821 19.835741
0.894342 18.979900
0.448984 19.623398
0.871747 19.405935
0.662081 18.746696
0.540172 21.103504
0.642650 19.931888
0.560287 21.092986
0.565202 21.252407
0.738026 20.989227
0.977843 20.873958
0.955014 19.937474
0.674404 20.162839
0.999358 20.573983
1.105751 20.019409
0.873444 20.970781
0.929589 19.601423
1.155021 19.998916
0.822173 20.601187
0.566754 21.320658
1.167340 19.875089
0.638171 18.530158
0.834910 20.518519
0.500336 19.344146
0.627175 21.182481
0.561698 21.193452
0.822739 20.241477
0.662807 20.734636
0.565167 20.176638
0.739461 19.263896
0.804398 19.609833
0.833723 19.255398
1.021733 21.058594
1.050489 19.229947
0.827594 20.643473
1.805007 19.603525
1.142447 21.998211
1.770575 19.522939
1.016763 19.804421
1.634433 19.972358
1.544341 19.755387
0.648701 20.157877
0.701179 20.707370
1.209910 19.763789
1.269662 20.773072
0.777798 21.140430
1.085566 19.831600
0.632622 19.141015
1.338865 19.537211
1.077735 20.735496
1.296208 19.912958
0.999977 17.690382
0.921382 20.260269
1.500406 19.852270
0.652003 20.070074
0.789311 20.211597
0.733927 19.835707
0.611163 20.364251
0.654588 21.473878
1.193906 20.152841
1.828474 20.190674
0.733262 19.585443
1.486906 20.758504
3.128397 19.174116
3.450144 18.812306
1.788329 18.807826
1.182388 20.430568
0.914149 20.718339
1.154517 18.832217
0.880634 20.000914
0.957550 19.395013
0.973236 20.249061
0.552599 20.882112
0.730455 18.781443
1.147513 19.008459
1.379508 19.692418
1.123342 19.164324
1.640738 21.855904
2.698159 19.791284
1.539173 19.145987
1.099816 17.423166
0.994337 19.650125
1.056550 18.999094
0.883772 18.577992
1.319459 19.989507
1.199851 19.271262
0.488095 19.544759
1.224224 20.655344
0.581195 21.028487
0.730134 21.448411
0.889805 19.040116
0.557009 20.263648
0.742969 19.631654
0.920303 19.073052
3.521475 18.511383
3.871264 18.546334
1.106302 21.024898
1.363753 19.215331
1.176480 18.839962
0.450009 19.401735
1.330924 22.234301
0.768910 19.961585
0.322866 20.007882
1.002197 21.767761
0.650079 20.531412
0.554473 20.756629
0.780732 20.629306
0.621051 20.031685
0.746828 20.689081
0.884159 19.478858
1.594044 18.640137
1.739450 19.284607
1.036169 20.604710
2.910764 19.191619
1.666001 20.838797
1.697177 18.094522
1.929070 20.332382
1.886265 20.350795
1.235557 20.156019
0.749372 19.226284
0.942912 21.183370
0.973121 20.074296
0.565885 20.670418
0.297795 20.664930
0.418131 20.730638
1.218866 19.865820
1.380613 20.734853
1.380334 20.218313
2.067257 19.997710
2.939423 20.259554
1.128043 19.801524
1.218605 19.304541
1.136920 19.417682
1.194217 18.420687
1.381655 19.791691
0.808742 19.376643
0.525365 19.811261
1.007507 19.055643
0.410678 20.230564
0.969612 19.529413
1.004747 21.247849
2.018909 19.795843
1.060657 19.144976
3.509412 18.426991
1.287197 18.597711
1.496897 19.655423
0.380970 18.780050
1.078523 17.999897
2.108572 18.595266
1.853709 19.198638
0.949217 19.189618
1.171368 19.767192
1.447656 17.752933
1.300849 21.884659
1.049474 19.456132
1.506195 18.641532
0.879400 21.003312
0.971491 19.542979
1.032717 20.486154
1.006654 20.180936
1.581509 19.863085
0.611383 18.948046
1.479175 18.377325
1.551783 19.268443
1.624204 19.731180
0.991767 19.111194
1.181929 18.672114
1.103941 18.007210
1.921255 17.802557
0.726629 18.712392
1.849330 18.340381
1.215932 19.815646
0.431474 19.785456
0.701939 20.440064
0.637527 20.000242
0.722354 19.137729
0.573814 20.835693
0.769788 19.187557
0.905625 19.957644
2.015759 19.289890
0.720057 19.661189
1.744846 18.888672
1.868788 19.084073
1.191753 19.878109
0.939006 18.881920
1.007174 19.922886
0.929983 19.105193
0.774506 20.867696
1.108728 19.282330
0.758731 21.543401
0.737886 20.947384
0.782205 21.747563
0.654906 20.993251
1.108413 20.755048
1.524523 19.780200
0.784445 19.552204
0.782116 19.525877
1.427526 19.997873
1.816640 18.900286
1.750888 20.624036
1.877070 18.958995
1.310990 17.242890
1.601659 18.528662
0.998873 19.003176
1.340538 18.995568
1.471120 19.447109
0.738994 20.603748
1.050883 19.686819
0.867991 20.583638
0.978179 19.073169
1.119306 19.460438
1.358743 20.952275
1.712011 20.561387
2.323035 19.091252
1.140287 19.709628
1.661302 18.377723
2.177611 18.780559
0.998264 19.805464
0.871689 19.697307
1.585470 20.545796
1.104053 19.656141
1.067003 20.060326
1.016005 19.154728
0.926823 19.303425
0.513216 19.961644
0.845590 21.143623
0.769213 19.766121
1.294904 19.023867
1.211090 19.575647
1.519735 19.470701
2.541884 20.789572
4.407031 19.693615
5.450435 19.516800
3.258491 20.240279
0.996591 18.566574
1.095974 18.592332
0.679145 18.873107
0.680528 18.358601
1.363301 18.316143
1.458732 19.041204
0.739951 19.931139
0.536631 19.668909
0.624171 18.755246
1.137266 19.646841
0.773960 18.393750
0.792381 19.514457
1.149027 20.688258
0.949125 19.288567
1.306321 19.573140
1.538314 19.966936
0.864566 20.376364
1.305119 19.263673
1.315052 20.656573
1.207932 20.326162
0.762076 19.792676
1.203886 19.317793
2.301764 18.355001
1.338238 21.140698
1.547976 17.490161
1.169165 19.941345
1.228691 20.139739
1.482939 18.753744
0.887758 19.728676
0.653827 18.801322
1.958057 18.519683
1.137697 20.417207
0.424538 20.426727
1.256114 20.615614
1.093434 19.279051
0.596794 20.195765
0.880320 20.760402
0.933366 20.362386
1.097756 18.659833
0.947668 18.657211
0.982785 18.840884
2.583999 20.443794
0.815733 19.909087
1.114726 20.108482
0.533873 20.524151
0.517766 20.399728
0.663464 20.797445
0.602547 19.588334
0.871618 20.047738
1.014522 19.329404
0.479828 20.024139
0.950596 20.177319
0.697001 20.183783
1.140391 21.159395
0.862259 19.589384
1.274123 20.343195
1.728281 20.321889
1.105946 20.289399
0.869822 19.583961
0.666031 18.639470
1.064626 20.414703
1.109259 19.729496
1.148093 18.508117
0.531149 20.341687
0.818823 20.146584
0.843997 19.395492
0.853597 19.629754
1.006809 19.508350
1.157378 19.387027
0.605968 20.071857
1.346820 20.970889
1.076255 19.972469
0.652557 20.524926
1.525227 18.809135
0.740028 19.430950
0.844366 20.300168
2.068514 20.327856
1.753271 20.553092
4.169395 20.261128
1.120419 19.689313
0.792682 19.326334
0.548692 19.562923
1.078630 18.853378
0.695449 19.701041
0.692971 19.947268
1.032581 18.347900
0.479932 20.724387
0.588954 20.166959
0.760464 19.219454
1.094255 17.816637
1.184774 19.715436
0.940389 19.985125
1.440698 19.913018
0.873828 19.985619
0.579808 20.247115
1.599430 18.393888
1.092733 20.824154
0.895978 19.071384
2.528395 19.023642
1.161130 19.514945
1.095956 18.353276
1.671569 20.481006
0.631365 19.249402
0.910392 19.216973
0.905102 18.563388
1.006265 18.023373
0.724718 19.709141
1.483082 20.074638
0.663244 20.908794
0.954410 20.286999
0.659691 18.974552
0.991630 19.031321
0.934592 19.588666
0.850829 20.028944
0.768872 20.240223
0.662196 19.568913
0.706713 20.990679
0.923036 20.203517
1.154203 20.464136
0.641502 20.023212
1.077940 20.001371
1.240819 19.438445
1.568406 19.402093
1.078664 19.492275
1.030930 21.422985
2.364919 19.994029
1.186366 19.854892
0.984942 19.355732
0.740283 20.916064
0.810747 21.275708
0.828290 20.810627
0.601016 20.559788
1.373098 18.475490
1.483421 20.050740
0.653117 20.088098
1.369451 20.272261
1.614651 19.742784
0.976795 20.396059
0.731900 19.862342
0.788008 18.862618
1.104429 21.446384
0.752132 22.261038
0.778069 20.626178
1.329095 19.401250
0.876306 19.194872
1.090645 22.604741
1.618330 20.756508
1.697736 20.681523
0.856545 19.941571
1.192188 20.229486
0.943948 19.537486
0.980717 17.989616
1.313252 18.365730
1.438347 19.360029
0.958902 20.812703
0.950819 20.717988
0.702366 20.505326
1.041473 20.808764
0.735465 20.491404
0.927262 19.985344
0.846878 20.402953
0.815792 19.259535
0.824582 21.260767
0.915325 19.968569
0.496479 21.211843
0.595495 18.887320
1.253313 20.000728
2.842234 19.819430
2.153073 18.557779
1.511088 18.981296
1.006535 18.970621
1.028621 19.710286
1.195095 18.778603
0.809405 21.419552
0.743980 19.575864
0.820079 18.626802
0.585216 19.516313
0.453794 18.898871
0.763776 19.193538
1.195594 20.469025
0.596385 20.648608
0.620973 21.134140
0.886969 20.489356
7.199619 19.646753
3.292313 19.944478
1.262178 19.062565
0.720249 21.334975
0.852160 20.212756
0.930593 21.982203
0.710508 19.902250
0.923728 19.120774
1.040988 19.132302
0.971256 19.257786
1.315549 18.633009
1.112950 19.683466
1.294175 19.756370
1.855686 19.134138
1.584762 21.549341
0.787919 19.742289
1.005970 20.871974
0.949112 20.599300
0.944984 19.276452
0.868352 21.050020
0.676189 21.055921
1.270285 20.764905
1.487079 19.460620
0.830427 20.363611
0.980364 20.640231
1.266503 18.718683
1.631545 19.204751
0.479001 18.570232
0.764368 21.197381
1.193123 19.388018
0.980109 20.714849
0.979481 20.864174
0.976234 19.799035
0.755794 19.634697
1.541141 20.388575
1.394976 19.548009
1.533212 18.771516
1.267171 18.847845
2.693709 19.847306
1.219607 19.387552
1.543162 20.583847
1.526071 19.752854
0.995218 19.834886
0.793051 21.073560
1.025932 20.724515
0.845477 20.364756
0.552568 19.763076
0.551610 19.580665
0.916024 20.918380
1.013898 19.938035
1.052863 21.379254
1.155715 21.010011
1.048394 18.153401
1.211388 19.698033
0.960508 17.971209
0.777989 20.360597
1.983400 18.722339
1.990361 18.471811
0.784604 18.946019
1.517236 19.199200
0.974584 18.563782
0.987485 21.793520
0.960326 19.296772
1.032874 20.165513
2.097687 19.790871
1.269241 19.300224
0.768058 19.205513
2.578308 20.127623
1.182086 18.231925
1.148221 19.786492
0.692941 19.947044
1.000656 19.805598
1.238494 18.445540
0.852298 19.619031
0.867845 20.715618
1.335602 18.485729
1.035545 17.027649
0.645197 20.872974
0.886028 20.433232
0.774934 22.812286
1.611463 19.879497
1.165463 19.716027
2.369639 18.284441
3.744716 19.307098
1.274160 18.791468
1.388025 19.535477
1.562449 21.404118
2.277499 19.805615
0.988440 19.177186
0.911437 18.762977
1.267819 22.432235
0.653780 21.141880
1.054078 20.154011
0.834769 19.197789
1.156988 19.428594
0.556196 18.701801
1.164073 17.579100
0.676756 17.959527
1.196709 18.259670
0.877807 18.780493
1.551133 19.347420
1.132299 19.236351
1.277375 19.971327
0.942598 19.028822
1.973938 20.176502
0.970371 19.132752
1.553626 19.705107
1.194149 18.617960
0.929431 19.907103
0.758736 19.185896
1.967064 20.060582
1.369051 20.357589
0.818486 21.599751
0.980265 20.484010
1.262890 20.464224
2.152239 19.718293
1.188725 20.265061
1.971219 19.310743
0.931818 19.778317
0.797466 20.199666
1.201087 19.944932
0.715264 19.242893
1.049197 21.264161
1.144573 21.288287
0.761948 20.076483
0.641395 20.136043
0.984794 19.348733
0.599965 19.387992
1.129562 20.134400
0.869772 20.287677
1.684332 18.669026
1.654686 20.077717
1.613589 18.825443
1.183246 19.047474
1.074360 18.253830
1.042494 19.470598
1.462269 19.181950
0.622078 19.476487
0.691402 21.700160
0.929264 20.756110
0.799041 21.330111
0.377398 21.328202
0.576406 19.748192
1.147740 18.414536
1.367541 19.780667
1.481772 18.709505
1.128673 19.887600
2.480722 18.609013
1.306211 18.079545
1.641532 17.735891
1.794460 19.650402
1.424415 18.698308
1.434004 18.578871
1.163586 17.907851
1.185786 18.816616
0.971531 19.285496
0.916164 17.991665
0.901439 21.866394
0.765076 20.340716
1.628029 20.111994
0.934429 18.130298
0.647924 18.714368
0.897421 17.940655
0.705807 18.176676
0.908048 17.934200
1.790338 18.332702
1.079001 18.972647
1.706209 18.050871
1.259948 19.350993
0.951036 19.355875
0.725613 19.616561
0.677502 20.410238
0.768557 22.252671
0.761940 21.008569
0.655520 20.465743
1.052741 20.348469
0.820485 19.997226
0.756511 21.514433
0.552779 20.715795
1.830728 18.506609
1.298982 19.141004
0.891102 18.750901
0.543311 19.748108
0.758022 20.045625
0.566616 20.493157
1.032106 19.074815
2.279630 18.254393
2.083594 19.148600
5.040536 20.015862
2.160107 20.330890
1.350675 19.883166
1.055461 21.796613
1.076278 20.431201
1.112262 20.205953
0.733799 20.737611
1.026703 20.461526
1.083786 19.176128
0.944928 19.372841
0.935784 20.254980
1.123526 19.652563
0.959519 18.507233
0.665404 19.399803
0.938913 19.881226
1.627537 18.507300
2.165862 19.894538
1.265404 19.124451
0.981899 19.042224
1.761076 19.863374
1.322249 20.646760
1.079559 20.922958
0.951390 20.127712
0.557282 20.860033
0.732386 20.980373
0.840868 19.668283
0.687115 19.444081
1.539214 21.479629
2.828052 19.021239
1.184708 19.846397
1.254938 18.673606
0.734102 19.648140
1.275512 20.808299
1.102713 19.101882
1.119347 19.397178
0.775672 21.402785
0.479303 20.632182
0.471107 20.978073
0.512108 20.558137
0.588388 20.604528
0.724575 19.976158
1.100588 21.054795
0.912346 20.012202
0.836208 20.964263
0.594622 19.998082
2.536855 19.378658
1.781303 17.485617
2.206227 20.378847
1.727222 18.725652
0.911701 18.967552
1.106429 19.257804
1.304630 18.632429
0.898008 21.857943
0.825979 20.627230
0.621398 20.534122
0.474746 19.764157
0.680417 20.079872
0.851920 21.145933
0.660444 19.606767
0.788920 20.016167
0.609527 18.508629
0.671535 19.640972
0.969832 19.500100
0.992332 18.675962
1.608425 18.993986
1.558203 17.908416
0.589916 18.488377
1.844931 18.005857
1.115954 16.800145
1.387419 19.010414
0.706437 18.523169
0.865913 19.933453
1.217064 20.780200
0.847897 20.028632
0.720149 20.739405
1.394298 19.825332
1.132209 20.640029
1.123401 19.572849
1.735692 17.785368
1.263830 18.532453
0.507553 18.545807
0.420637 20.473526
1.014979 18.788825
1.050044 18.594506
1.166064 19.056350
2.885600 19.484469
0.946215 19.965108
1.305309 19.486657
0.994531 20.163372
1.314834 18.050459
1.810276 19.631995
1.223829 20.026682
1.689698 20.257782
1.141510 19.771426
0.487179 20.263263
0.677720 20.387413
0.438563 19.988621
1.116113 19.573483
1.210661 19.833204
1.177967 19.896877
0.940432 20.238966
0.999593 18.730568
0.785800 19.930533
0.999008 19.875036
1.062415 20.943123
0.975974 20.666464
1.314926 19.856133
0.715615 20.526869
0.782890 19.353231
0.821231 22.291573
0.995468 21.139145
1.445373 20.789131
0.836080 19.851472
1.213369 19.217814
1.147026 19.195084
0.626571 20.242278
0.856868 19.339206
0.801189 19.152378
1.291420 18.983778
1.561944 19.524806
2.311775 18.243697
0.818999 20.512505
0.730154 20.469771
1.266882 20.075729
0.795828 20.658145
1.558269 18.270137
0.994259 19.527336
0.507374 20.176886
0.579330 21.106111
1.395156 21.309233
1.365767 18.295823
1.488200 19.410569
2.200196 18.835775
1.143923 20.092195
1.164111 20.527022
1.294416 19.459524
1.468434 17.430807
1.176962 20.037234
1.045871 19.743375
1.616195 18.608620
1.644033 20.249812
1.267869 19.813265
1.017986 17.637898
0.969239 19.265635
0.821903 18.640793
0.479896 19.413692
0.832666 21.068319
1.307554 18.317079
0.667679 20.093706
0.928135 19.310083
1.352808 19.964789
0.768465 18.171799
2.594391 17.801201
1.819392 18.688976
4.031754 17.992987
1.036827 18.920039
0.772222 19.634981
0.837144 21.391321
1.136590 18.874144
1.062185 19.527857
2.049483 18.977327
2.157005 18.969076
1.214468 18.683593
1.464209 18.094762
1.177326 18.525393
1.623671 18.495635
1.036237 19.563990
1.008194 18.413967
1.357046 19.791643
0.893903 20.006704
0.939088 19.373485
0.856836 18.084296
0.752604 18.237043
1.786575 18.459245
1.879298 20.148740
2.316007 19.682044
1.071914 19.127670
1.429119 18.901097
0.913989 19.605866
0.772448 20.818197
0.828952 20.810853
0.924539 20.190969
1.197691 19.519102
1.367496 20.171066
1.288901 21.494620
1.220733 21.247965
2.259954 18.818378
3.359168 20.012780
0.894591 19.922933
1.744802 18.598302
0.727832 18.568478
0.662592 20.032703
0.729854 19.834009
0.967244 19.077595
1.162856 20.047426
1.163555 19.804841
1.362591 19.956853
1.074295 20.360918
1.353147 20.663265
1.708490 20.057097
2.049009 20.064187
1.108357 19.722381
1.894426 19.701771
1.242759 20.688583
1.620498 20.724570
1.476706 19.329146
1.037531 19.957392
1.662841 19.090903
1.462780 18.817343
1.488260 19.067044
0.592604 18.659302
1.188526 18.425998
1.005854 18.651213
0.536524 18.939756
1.019562 19.436060
1.468196 19.663966
1.514287 20.866285
1.557897 20.006300
1.477350 21.774278
1.170006 20.046735
1.213562 20.770639
0.740870 20.296274
1.074855 21.249084
0.767168 20.768398
0.889923 21.321134
2.197870 20.124161
2.479765 19.686200
2.255478 19.501250
2.210977 19.092846
4.905316 18.574589
1.744915 19.103627
1.495504 18.141810
1.397731 19.199883
1.184929 20.212389
1.011959 19.596649
0.577393 19.741945
1.054556 19.049348
0.822027 19.765863
1.053655 18.503551
1.660493 19.577895
1.937919 18.680504
1.114700 18.321757
0.737597 18.808489
0.667798 20.272055
1.061248 19.383174
0.811524 18.939376
1.094849 18.906412
2.970533 17.831506
3.266178 17.742140
1.462152 19.236556
0.907769 19.387293
1.557602 19.956411
2.737269 18.719936
1.890168 18.103888
1.553389 19.760719
1.653678 17.827048
2.119172 19.796160
1.065176 18.368324
0.785313 20.066529
0.933757 19.003312
0.881283 19.383477
0.590280 19.367008
1.308269 18.695763
0.816072 17.431083
0.877393 18.166045
2.078317 19.064869
1.645718 19.562973
0.857096 19.423801
0.925008 20.126328
0.988897 19.919379
1.215805 18.551657
0.890232 20.277337
1.339047 19.725057
1.487500 18.710317
1.517411 19.008923
1.539298 19.521697
1.001996 19.766115
0.968951 21.225535
2.632489 20.154885
1.726689 18.620018
0.760170 19.042166
0.918760 18.096826
1.262762 19.620074
1.235081 19.498589
0.894171 19.726990
0.640548 18.717512
0.689010 20.817648
1.107622 20.843486
0.946498 20.238096
1.907567 20.222810
1.240171 19.864442
4.779004 19.238049
3.361728 18.910269
1.093865 21.817277
0.857057 20.069792
1.986352 19.981095
1.467745 21.218339
1.524261 18.886165
2.134502 20.034957
1.685829 21.412887
1.025448 18.989848
0.857850 20.913647
0.784959 19.393503
1.167193 19.530097
0.871840 19.839782
0.664343 20.413906
0.816751 19.749692
1.046028 20.645696
0.913302 20.025389
1.260627 19.202245
2.097268 19.470922
1.424866 19.231881
0.590945 22.273907
0.413859 20.921753
0.649188 22.084004
1.150700 20.289712
1.278642 19.852500
1.545860 20.497985
3.419171 20.304661
1.908593 19.705432
3.054997 20.328658
1.008692 20.021014
2.122913 19.631230
1.124934 20.630009
0.805468 20.311605
1.084504 20.665178
1.168858 20.111440
0.783748 20.270726
2.522565 18.518296
1.240456 18.527416
2.471830 20.946389
1.994610 19.405732
0.713870 21.210328
1.343772 19.349380
0.713110 21.087446
0.513667 21.394970
0.682642 21.304743
0.666151 20.883960
1.058346 19.630076
0.736008 20.026858
1.434927 19.077709
3.519211 18.166775
2.734227 19.634654
1.351900 20.618972
1.163632 20.229130
0.591620 21.497871
1.433567 18.724714
4.090533 18.999174
4.000317 19.987265
1.201969 19.245921
1.072579 19.594242
0.829619 18.882540
0.803825 18.654037
0.713860 19.520867
0.706054 18.748409
1.901111 18.778929
1.620769 19.102359
2.132151 18.340599
1.324783 18.310853
2.807642 19.096354
2.729891 20.274369
1.025255 19.885651
2.075431 20.342076
1.106935 20.857192
1.126962 20.103706
1.835170 19.610799
1.288156 19.329479
1.640309 20.883419
1.635921 17.962406
0.605506 18.238174
0.498795 19.631842
1.028261 19.679167
0.910181 19.645664
1.293379 19.623441
0.918116 19.452986
1.241496 18.609273
2.118970 19.105064
1.445644 19.715492
1.036889 20.347377
0.915047 20.425561
1.556191 21.097678
1.121779 19.238379
1.007760 19.407191
1.348917 18.554713
0.994744 20.001294
1.111491 19.192352
0.759255 20.536364
0.717270 21.100085
0.852082 19.950293
0.854300 20.143369
1.092005 19.384756
2.507058 20.039585
0.811774 19.644745
1.369098 19.552331
0.755680 20.018664
1.287475 19.241291
2.933866 18.930663
4.089210 20.367765
1.651939 19.758816
0.877063 20.151621
1.148618 21.622676
0.548197 21.325582
0.413258 21.807174
0.634227 21.199783
1.572936 20.705565
2.213269 20.588101
1.032464 19.506044
0.828457 20.774959
0.692882 21.457173
0.814194 21.132536
0.520991 22.039589
2.039898 19.358469
1.040550 21.601961
1.435072 19.773730
2.288216 19.376341
1.453970 20.521480
0.896760 20.922045
0.816282 19.888288
0.878834 19.159205
1.079324 19.680714
1.295530 19.726031
0.737694 20.007513
0.644891 20.753738
0.640814 20.262444
0.650592 18.986494
1.169403 19.772956
0.824199 18.061826
0.878753 21.172606
1.023221 20.528797
0.901614 20.025804
0.885846 20.524590
1.377198 18.980945
1.176860 19.810438
1.263652 19.429246
1.017557 20.308730
0.905396 20.096216
1.279963 19.793018
1.549825 19.801080
1.307188 18.191587
0.985154 19.258925
1.161222 19.001948
1.407344 19.624502
1.871333 19.098487
0.993340 20.651098
1.099127 21.238489
1.498059 19.457135
0.889759 19.467795
1.119371 18.783129
1.569622 19.387359
1.220945 20.826519
1.927363 19.927328
0.745461 19.277468
0.535698 20.127815
1.419837 19.288511
0.793166 20.559009
0.998792 19.865900
1.018442 18.769875
0.851624 19.793442
1.555393 19.380907
0.845073 20.177710
0.562765 19.025949
0.886829 21.039064
0.703095 19.193713
0.677478 19.884603
0.909987 18.789919
0.767856 18.531898
2.235374 18.525653
1.930253 19.948229
1.463065 19.792466
0.760623 20.049740
0.677027 20.126223
0.849217 19.641702
0.880013 18.615080
0.313995 20.306733
0.511942 20.034180
0.983476 19.938399
1.101742 20.377082
1.263180 20.113351
1.285731 19.964320
0.985288 18.719643
1.190347 20.105550
0.737466 19.972823
1.275946 19.406875
1.133134 20.765871
1.229055 19.689066
1.021585 20.530561
0.674505 19.206798
0.769900 22.265862
0.928424 21.458717
0.846927 20.306300
0.634785 20.041298
1.120993 20.079217
0.723794 20.029181
1.127957 20.981012
0.868861 22.024287
0.816145 19.624802
0.361262 21.124234
1.476187 19.809013
0.915790 19.144682
0.958556 19.954511
0.729910 19.678343
0.911131 19.445350
0.797007 20.447712
1.539406 19.052613
0.843607 19.200329
0.988376 20.216120
0.665891 19.669264
0.865801 18.732253
0.769788 20.304884
1.064605 20.631052
0.421704 20.669448
0.647006 19.774186
0.669018 19.021113
0.635844 18.430977
0.784721 18.650279
1.750767 20.406324
0.994739 21.115907
1.036133 20.394722
0.972430 20.472084
0.906210 20.340017
0.968540 17.967319
1.361638 20.157471
0.989718 17.219865
0.809108 17.720903
0.979119 19.133865
0.825815 17.351473
0.904843 18.293206
0.470309 20.149550
0.687991 19.286871
0.691195 20.138751
0.836069 19.943863
0.555674 20.195020
0.877162 20.948452
1.192546 19.394282
0.980396 21.887335
2.165879 19.416707
0.585491 20.283582
1.161722 20.023839
0.621032 20.093189
0.769554 19.742636
1.030771 19.319915
1.404704 18.804964
0.840071 18.154166
1.346678 19.254114
0.940813 18.003128
1.573141 19.290850
0.988157 19.467577
0.729236 21.104716
1.417218 20.000693
0.739207 20.923277
1.096621 20.074498
2.416216 19.064126
0.803976 19.871649
0.803678 21.510890
0.399492 20.930763
0.755784 20.926834
1.044575 19.126817
1.254036 21.180256
1.194308 19.330933
1.377115 19.730225
1.297901 19.924706
1.044764 21.383575
1.065990 21.263592
0.941456 19.921351
0.506321 22.573465
0.622412 21.511346
0.884838 19.352118
0.761170 19.717289
1.024406 18.862263
0.951400 20.880235
0.870269 21.484127
1.106499 20.062869
1.079028 20.166077
0.943019 19.505681
1.104849 20.067606
0.968549 19.249305
0.885720 19.763751
0.713273 20.815128
1.120924 18.945926
0.912730 19.032389
0.703694 19.511577
0.890798 22.344186
0.646048 18.989956
0.987598 21.885364
0.919408 21.144694
1.127199 19.595942
1.406663 20.000451
1.041017 19.113666
0.800205 19.695126
1.337386 19.874227
1.093701 21.250333
1.508931 20.918258
1.014379 19.718216
0.752444 19.851012
0.529923 20.835518
0.777331 19.862254
0.775510 19.264114
0.683328 19.543266
0.942460 19.690785
0.694891 19.748425
0.908300 20.203446
0.758314 19.943405
1.518045 18.700814
0.880503 19.922412
1.480950 18.921578
1.335071 17.226486
1.914911 18.092767
0.956273 19.346259
1.028498 19.061510
1.431598 19.492078
1.949040 19.298019
1.067597 19.594832
0.892076 20.029404
0.980387 19.994197
0.715515 21.272272
0.521970 20.888790
1.139403 19.866299
0.802066 19.687670
0.576600 20.413750
0.511390 20.075223
0.712388 20.839528
0.965706 21.832345
0.488508 20.775079
0.969271 18.561724
1.277536 17.940096
1.345669 18.337583
1.356525 17.637960
1.262565 19.666422
1.156206 18.878265
2.031068 19.881404
1.166710 19.611195
1.549671 19.242002
0.678952 19.299711
0.490722 20.948806
0.730444 20.042207
0.602093 20.047657
0.550655 19.604231
0.676342 19.577809
0.870585 19.066654
1.060279 20.235427
1.235449 20.281721
1.055443 20.220017
1.230917 19.037914
0.937039 19.934618
1.152354 21.871632
0.740684 20.835063
0.828347 19.817497
0.750680 20.540129
0.673528 20.873653
0.967154 18.550454
0.573097 21.808237
0.514944 21.188284
0.515848 20.780645
0.757159 19.057665
0.615485 19.822366
0.820331 20.808891
0.799925 19.756610
0.916987 19.745466
0.968639 19.651202
0.870903 19.977185
1.009040 19.549620
1.234431 20.481520
1.461605 20.087151
1.105634 17.867567
0.851429 18.763721
1.283271 18.218196
0.682742 21.126425
0.728986 20.688411
0.711262 19.680594
0.878839 19.755386
0.920412 20.226190
1.233907 19.449724
0.866817 20.831018
0.916043 19.780617
1.428942 19.626794
1.187143 18.844401
0.743009 20.022306
0.973102 18.746964
1.416428 19.040905
1.885721 19.836245
0.987970 19.300065
1.242185 19.632387
1.566585 20.052641
1.324967 19.522068
0.825925 19.528304
0.789859 20.781019
0.571692 21.008623
0.976421 19.744951
0.872003 19.377951
0.877634 19.468988
0.893568 18.954441
1.028186 19.272842
1.169951 19.572094
0.539840 21.239409
1.079926 19.855870
1.214344 21.274975
1.307787 19.249909
1.051133 19.788111
1.011266 20.541509
1.387154 19.998756
0.872900 20.637273
0.963414 21.819048
0.636218 21.466580
0.625952 21.877475
0.727988 21.991489
1.150734 20.625578
1.175216 18.260830
1.834836 18.289967
0.817354 18.538434
1.117465 17.885910
1.414552 18.166002
1.789965 19.561476
1.577495 19.167251
1.084090 19.281706
0.813324 19.870497
1.015217 19.456587
1.422374 20.142177
0.842086 19.574041
1.479166 19.354018
0.616440 19.678176
0.614430 20.430008
0.732048 20.243271
0.660987 19.495187
0.875012 21.520630
0.698192 19.324258
0.751160 18.469899
0.972398 19.728391
0.965868 20.071032
1.067458 19.027944
1.440857 21.079539
1.622376 18.836456
0.830256 20.982654
0.633421 20.723725
0.884207 20.489778
1.138873 19.700282
0.755803 19.976554
1.023549 20.182419
0.834742 19.884492
0.940069 19.490813
0.727721 18.893151
0.843605 19.654222
0.616074 20.214980
0.767128 20.648886
0.893692 21.028391
0.911958 19.084911
1.140065 18.847195
1.145171 20.249293
0.886793 19.975898
1.134683 20.044649
1.085904 19.839924
1.205629 19.025450
1.159562 19.247398
1.079116 20.252225
1.029670 19.540346
0.509678 20.547434
0.793377 20.541457
0.607280 19.648767
0.758503 20.554119
0.705020 20.312562
0.630818 20.339639
0.522335 19.764092
0.911155 19.192677
0.831717 20.499359
1.001226 18.489341
1.115612 19.867205
1.038424 19.844170
1.128021 19.984705
1.364347 18.144901
1.123657 20.543848
1.236200 19.832874
1.001899 19.278399
1.170122 18.695300
0.749635 19.926086
1.386256 19.745434
1.575417 20.216319
1.767395 20.013983
0.712751 19.669285
0.531567 20.641374
0.546227 20.268160
0.481098 20.352509
0.676747 19.870165
1.248224 19.848895
1.069174 20.949708
1.322470 19.777836
0.562722 19.395463
1.111153 20.650195
1.151079 20.034111
1.067844 18.475576
1.251977 20.963294
0.835373 19.868676
1.052726 20.431884
0.700985 19.720924
1.131836 18.087791
0.745078 19.804258
0.741522 21.069148
0.884646 21.450724
1.111078 21.708724
1.558546 18.709745
1.881915 17.763621
1.896154 18.988736
1.663520 18.406320
1.417096 19.508849
0.823842 21.348518
1.322437 19.384350
1.255384 19.530167
0.991098 21.133757
1.062103 19.893050
0.443105 19.602609
0.676529 20.107686
0.889408 18.853709
0.868544 18.862673
1.062796 19.843092
1.040805 20.194021
0.757105 19.210651
1.244514 19.029965
1.213038 19.031963
1.060059 20.015064
1.023052 18.443623
1.194359 19.186062
0.942145 19.163304
1.527012 19.559459
0.761326 19.562350
0.721380 19.689875
0.957479 20.640286
0.840842 20.827216
0.413181 20.678051
0.555876 20.056525
0.692179 19.416587
0.788741 20.201869
0.709831 20.330862
0.971533 19.017948
0.904284 18.806725
0.888185 18.539735
1.119911 18.309341
1.018409 18.725253
0.789274 19.903388
0.780005 20.134473
0.691487 19.916428
1.486285 19.319289
1.283127 19.243405
0.957323 21.567253
0.523611 20.794949
0.720254 21.540409
0.559629 20.613772
0.556871 19.458034
0.579395 19.724082
0.532014 19.918080
0.675210 19.178304
1.180762 19.770541
0.918902 17.926712
0.639942 20.380267
0.709046 18.204305
0.794805 18.216895
0.950837 19.149288
0.791561 21.243395
1.012707 19.187915
0.852904 20.091636
0.929662 18.854609
0.993008 20.298827
0.833483 20.283274
0.901572 19.949618
0.723410 20.065684
1.046643 19.534310
0.544934 19.525099
0.748700 18.865437
0.750117 19.002369
1.297569 19.972037
0.942668 19.298937
0.655622 19.775945
1.025557 18.385837
1.507906 19.234752
1.076461 21.271249
1.038929 20.100211
1.447862 19.107399
1.130627 19.627020
1.130383 21.401684
1.255056 18.588234
1.046739 19.300273
0.922861 19.931984
0.688311 18.460367
0.974041 19.698575
0.906231 20.253501
0.776466 18.241795
0.887827 19.877237
1.689183 19.572243
1.125195 20.248325
1.517460 19.545917
0.771880 18.828491
1.674226 19.488199
1.443099 18.417038
2.195656 19.786467
1.072350 19.293449
1.089534 20.117340
0.937666 20.605733
0.814377 20.869065
1.203178 19.253504
0.660650 18.826922
0.911781 19.349166
0.954534 19.090827
1.340918 20.381257
1.032001 20.537583
1.383887 18.458776
2.054914 18.523490
1.304155 18.398477
1.009408 19.335500
0.940847 18.241003
0.683820 19.852868
1.009207 20.403480
1.066849 20.780741
1.268648 20.526154
1.053116 19.630780
0.767494 20.995142
0.920282 19.610269
0.770011 19.578353
0.441902 19.641828
0.714093 19.138670
1.040054 19.205446
1.095462 18.423133
1.060718 20.513036
0.934837 18.659934
0.908972 19.745576
0.819698 19.844335
0.988201 20.607233
1.143374 19.241938
1.195511 19.914130
0.887970 20.216921
1.713537 18.519447
1.835361 18.008263
1.094376 19.049529
0.476830 19.794772
1.356199 20.698279
0.675625 20.856404
0.641138 19.676163
0.790169 20.760715
0.586305 19.768985
0.652190 19.861582
0.633599 19.750549
1.012142 19.369375
1.379446 19.832014
0.888706 20.717303
0.511374 19.549083
0.995324 19.375122
0.877365 19.516162
0.652334 19.098006
1.299334 18.988873
1.436795 20.186833
0.819786 19.749313
0.844327 22.048737
0.868632 19.552745
0.789864 19.239394
1.024274 19.700531
0.610979 19.912482
1.066476 18.074140
1.239266 19.085585
0.506603 19.201359
0.933559 19.547604
1.121785 18.855041
1.637429 19.427980
1.345800 19.962916
0.940907 19.706416
0.989191 19.460946
0.742644 18.728313
1.789328 19.722909
0.904430 18.376324
1.054201 20.013223
0.781853 19.289568
0.752053 19.584293
0.836846 19.693521
0.978921 20.214968
1.341638 18.987951
1.321387 18.915405
1.334607 19.989378
1.361656 19.990484
0.903448 19.351891
0.722262 20.668996
0.969193 19.899926
1.071496 19.456973
0.951937 19.509618
0.872025 20.493118
1.332873 20.615376
1.203444 18.335791
1.362996 18.662998
1.724812 17.993260
0.823340 20.755829
0.593127 20.748281
1.060359 20.310431
0.840057 21.397392
1.521020 20.307266
1.066595 19.220514
1.751171 19.256860
0.960688 19.987613
1.904837 18.629581
1.399947 18.885371
0.954632 20.080731
0.878780 20.349766
1.125334 20.642896
0.724800 20.099697
0.891069 20.636701
0.724599 21.246225
0.526798 19.337784
0.714950 20.273809
0.471749 20.240354
0.789253 21.127128
0.942033 20.959218
2.094516 18.001333
1.295954 19.255601
1.706244 19.392559
0.892763 18.741527
1.157788 19.180751
1.419741 20.462942
1.814727 19.876935
2.644268 20.597403
0.790619 19.841577
0.453506 20.947696
0.500463 19.025444
0.588804 19.118527
0.394989 18.630288
0.557071 20.402200
0.698044 20.182164
1.749355 20.222825
0.619410 19.894562
1.180863 19.939982
0.888665 17.836209
1.211856 19.797651
1.192346 18.936505
1.165050 19.331158
0.705418 20.452567
0.661622 19.965898
1.549216 22.357971
0.624729 20.801177
0.571292 19.450927
0.740470 19.206505
1.161207 20.772250
1.327997 19.225226
0.315105 19.943705
0.635885 18.235295
1.180694 18.968723
0.660561 20.533040
0.708444 20.331287
1.074781 18.825824
0.793484 18.270726
0.828870 17.941752
0.660759 17.997750
1.070039 20.419815
0.842177 19.963642
0.603095 20.147701
0.560283 20.681999
1.024861 20.144556
1.592400 21.166169
2.267028 19.612147
1.492026 22.221375
1.436436 20.534967
1.014229 20.479040
1.093812 19.773343
0.708048 20.698993
0.686386 21.179553
0.834149 20.187745
1.061991 21.000146
0.715906 20.449033
1.754353 19.865840
0.810680 20.308934
0.843855 20.955311
1.282065 19.473444
0.846459 20.504707
1.580679 20.761915
1.456581 20.507369
1.548754 19.183701
0.529006 20.984863
0.905481 18.894038
0.899326 19.926083
0.967762 20.475180
0.976057 18.716395
0.614096 20.774291
1.136158 19.558493
1.399835 20.591804
1.171001 20.602158
0.839842 19.283273
1.014423 20.236697
1.120000 19.373376
1.052065 19.073551
1.773541 19.140283
0.796742 20.167108
1.209805 18.661415
0.615709 19.947188
0.719546 18.949428
0.828544 17.699273
0.800576 19.094949
0.728572 19.953079
0.777783 18.966011
1.332662 20.390506
0.953641 20.431978
1.102173 18.639328
3.850765 20.325651
2.964634 20.122133
0.928533 19.684449
0.754556 18.762820
0.630859 18.254974
0.846046 18.698222
0.723676 18.986636
1.435378 21.977373
0.678247 19.127578
2.655364 20.447961
0.650636 18.238305
1.243128 17.955173
0.926611 19.391575
0.745975 19.121436
0.823896 21.078058
0.475732 18.750994
0.435662 20.572620
0.944085 19.091136
1.385005 18.972260
0.903176 21.628553
0.469673 19.059624
0.816846 18.675348
0.652542 21.067587
0.560583 20.867326
1.703459 20.442544
0.558612 19.418373
0.680593 19.481980
0.697968 19.492524
0.824785 21.977398
0.640162 18.863364
0.927797 19.606157
0.765374 18.935383
0.857507 19.812853
0.800438 19.452963
0.598258 19.535675
1.056470 19.061603
1.161704 18.862041
0.877652 19.450915
0.680447 19.348551
1.413146 21.873823
1.901506 20.230595
0.652358 19.026648
1.486598 21.287965
1.010795 19.220233
0.855671 19.587433
1.193068 20.652755
0.934855 19.686904
0.937802 20.347790
0.730121 21.430838
0.640824 21.049751
0.693676 19.354512
0.891183 19.499722
0.925803 19.379661
1.236051 20.051813
0.942764 19.930590
1.343152 20.039325
0.801110 21.116413
1.201559 20.890093
1.259583 19.959999
0.572811 19.828835
0.506811 20.377585
1.333965 18.427525
1.019793 19.380276
1.036718 20.602464
1.108523 19.816026
1.086355 21.377082
0.810475 19.912670
1.058261 19.534035
0.987077 20.042829
1.387442 19.034319
1.463184 18.166985
1.661599 17.568039
0.936483 20.130867
1.399764 19.174498
0.597602 20.975580
1.068340 19.483228
1.417973 20.191739
0.613641 17.730633
0.988153 17.738231
0.849232 18.868805
1.130666 18.801286
0.718690 20.063153
1.036099 20.016955
0.862414 20.041632
1.822249 18.447168
4.424914 19.154717
1.083921 20.960565
0.742162 19.911895
0.727402 20.570709
0.891548 20.607349
1.047520 21.284284
0.979159 18.674218
1.991294 19.852282
1.427102 20.382448
0.675723 19.073683
1.110501 18.869044
1.547306 18.846008
0.664987 18.194768
0.462687 20.331556
0.711117 21.113201
0.585601 20.989952
0.949938 20.138406
0.557447 21.467628
1.358094 19.298750
0.697030 19.322256
1.292661 20.965371
0.437325 21.846048
0.568505 23.894625
1.000469 21.780810
1.762022 21.152477
0.654327 19.111151
1.821392 18.682774
1.622393 19.422038
0.976786 17.304353
1.147486 20.663116
0.537109 19.026034
1.002062 18.659834
0.564912 18.762083
0.799614 19.312330
1.054043 18.879460
0.688217 20.701905
1.029403 19.226815
0.940280 20.342899
0.851117 19.095659
1.022235 19.139546
0.881112 19.647279
0.916624 18.645636
0.939346 18.297032
1.344931 19.872834
0.819773 19.924857
0.590625 20.323658
0.880667 20.269669
0.766201 21.145143
0.640239 19.231715
0.883168 18.421107
0.699754 18.591380
1.212236 19.550141
1.004118 20.029507
1.193707 18.274309
1.867797 19.095976
1.824422 20.540529
1.418104 19.704674
0.912301 20.110729
0.769149 20.260398
0.762151 19.884202
1.260991 19.147471
0.911234 18.779564
0.737954 20.738689
1.446291 19.966841
1.283977 20.398133
1.363505 20.092084
1.332927 19.250627
0.541961 21.393177
1.000554 20.199742
1.331704 20.579226
1.802194 18.707171
1.184704 19.692045
1.190047 19.449898
0.957905 18.829117
1.440418 20.715505
1.267329 18.413613
0.752644 18.471975
0.840531 17.452751
1.439142 17.455810
0.753463 19.625325
1.061931 19.087328
1.241280 19.750090
0.749462 20.160538
0.987039 19.877321
0.651767 20.839842
0.611653 18.939688
0.595883 19.977134
3.247643 20.046543
1.199704 19.420557
0.480678 20.649671
0.525791 18.339306
0.681500 21.238314
0.722620 21.139498
0.788205 19.200118
0.977123 20.217776
1.086567 19.252261
1.744340 17.889691
1.217137 19.891804
1.357136 19.159305
0.906012 16.938569
0.867750 19.025869
0.529626 18.671435
1.349720 18.925425
1.161795 19.337465
0.713465 20.601978
2.077175 20.181693
0.874493 19.956560
0.812723 19.441812
0.931403 20.681255
0.462137 20.310574
0.893306 21.682008
0.876772 21.662526
1.174801 20.395115
1.689840 20.026180
1.037324 20.830151
0.885419 18.891334
0.671974 19.357900
0.915907 19.572699
1.019557 18.954849
0.949561 18.047680
0.754157 19.016347
0.803023 18.601138
1.008338 18.046154
0.677901 20.372814
1.182209 19.550742
1.890940 19.503737
2.025565 18.490923
0.744468 20.191568
1.870797 20.418147
0.896410 18.970984
0.933225 18.698514
0.823419 19.752832
0.672182 21.534752
0.877553 20.701866
1.776489 19.641184
0.636558 19.469867
1.517760 18.017398
1.428618 19.432649
1.357913 18.289383
1.974694 18.427391
1.593136 19.167908
1.248087 20.370434
0.817520 20.220894
1.640812 18.727514
0.893302 19.633704
1.161886 18.879819
0.934976 20.568308
0.672799 19.685433
0.846183 18.819774
0.935778 20.807780
0.567287 20.703162
0.932304 20.388306
1.233704 19.966534
0.960094 19.629128
1.073827 18.570145
1.051594 18.741767
0.942083 19.498097
0.913187 18.088532
2.315496 20.338055
1.705159 18.713107
0.859410 21.049970
0.778634 20.760630
0.501630 20.390618
0.571630 19.522085
0.696799 19.504178
0.759793 19.596441
0.739220 18.942831
0.726657 19.733819
0.918802 19.167895
0.902956 19.828089
1.350116 18.577994
0.741797 19.661576
1.231039 19.511397
1.123290 20.186666
1.212543 19.308799
1.303725 19.997990
1.303246 20.444899
0.927591 19.436863
0.854399 18.746677
1.242023 18.716108
0.419832 19.704511
1.063675 20.148916
1.189806 19.316844
0.880514 20.305830
0.524010 19.003773
1.070867 20.393207
0.740812 19.303368
1.220324 20.524785
0.873560 19.212185
1.567361 17.410220
1.760719 19.190081
0.618782 20.261791
1.754963 19.092735
1.688206 19.381371
1.181393 20.269626
0.514198 18.565939
1.064765 20.878456
0.666751 20.453654
1.196756 20.085067
0.956101 21.116900
0.814386 20.734682
0.766754 19.598486
1.123169 19.602988
0.920468 19.872200
1.843367 19.464978
1.440378 20.180772
0.735649 18.163109
1.410198 19.380321
0.892904 18.461602
1.047200 19.710285
1.189301 19.215945
1.256346 19.330596
0.727350 19.772601
0.884364 20.592308
1.033990 18.986920
0.678768 18.929178
0.917627 19.228329
1.200472 18.640217
0.626651 20.616273
1.062284 21.111432
1.880800 19.230555
2.404632 18.132302
0.974590 20.133668
1.335106 19.470920
1.121485 18.879168
1.977432 19.085590
1.468649 19.753617
0.973376 18.938275
0.591844 21.296307
1.327940 19.176088
0.905921 20.504182
0.924366 19.137702
0.613468 19.461852
0.847394 18.678918
0.689829 19.821834
1.107150 19.502091
1.707356 20.507052
1.659974 18.917310
0.956229 19.041746
1.986847 19.081649
2.222463 17.690388
1.106616 18.627435
0.858449 18.997814
1.161636 19.692087
0.777363 20.128480
0.866261 20.228709
0.743304 20.756987
0.548599 20.636719
0.899007 19.138623
0.787127 19.987733
0.975674 19.733313
1.297595 19.287544
0.888857 19.713279
0.700826 20.651998
1.113044 20.158473
1.357363 18.389317
0.684612 18.246559
0.575488 20.931700
0.732510 19.165729
0.795015 17.859825
0.893710 18.197257
0.779826 19.516602
1.176484 20.020917
0.675787 21.640740
0.715692 21.154379
0.380981 21.820944
0.906361 21.971322
0.533066 21.079834
0.626073 19.136588
0.931462 18.686632
0.430763 19.740279
0.515412 18.884037
0.743988 19.486977
0.992287 20.060402
0.867702 18.996720
0.720481 18.027985
0.918457 19.968051
0.668946 19.650562
1.406760 19.878822
0.732953 20.553294
0.927493 18.133398
0.897450 19.566773
1.430686 19.649738
1.126557 20.492004
0.953700 20.340808
1.456581 21.393565
1.249190 20.897261
1.371293 21.205916
1.073124 18.408863
0.674757 19.196587
0.758686 19.096527
0.650366 19.018011
0.725097 18.901479
0.467964 20.131474
0.509245 20.187330
1.516770 18.939579
0.649245 18.293595
0.602325 20.631590
1.130797 18.542137
0.733047 18.859889
1.267457 19.739452
1.238023 18.442045
1.291504 19.149133
0.981353 17.725235
1.146354 20.204115
1.034687 20.874829
1.323544 18.545384
1.071327 19.249838
1.011588 19.606226
0.911882 20.159178
0.473411 19.760781
0.676380 20.856425
0.868128 21.925186
1.389173 20.125922
2.005755 20.154322
2.006470 18.918576
3.090392 18.793653
3.455252 18.824208
2.033214 19.728742
0.656575 22.050939
1.145778 21.215004
0.897856 20.938008
0.750683 21.139201
0.578752 19.192280
0.953572 19.360915
0.574058 18.993710
0.735648 19.991313
1.428050 19.621913
0.535595 19.391109
1.064269 21.434326
0.906893 20.302421
1.557075 19.947549
1.224810 19.717107
1.183394 19.458398
1.272738 19.462540
1.800401 18.947837
1.311596 20.629705
0.800552 20.934997
0.498917 20.258144
0.982520 20.362576
0.744515 22.352972
1.236236 20.240530
1.034476 19.839634
0.807108 20.911497
0.815651 19.564078
2.272081 19.751120
0.913104 21.385935
0.904184 19.119603
0.867270 19.037744
0.606921 18.108887
1.418866 17.868916
0.854524 19.018095
1.172196 19.227375
0.216026 21.120725
0.762620 21.517992
1.256478 20.742734
1.061728 20.673173
1.144084 20.316243
1.086798 19.376187
0.978728 20.416355
0.594474 19.500999
0.454211 20.660218
0.756115 20.691089
0.501361 18.438746
0.759373 19.470613
0.925450 19.153081
1.100737 19.547907
1.183371 19.657653
1.150493 20.090491
0.414855 20.773659
0.688441 19.808633
0.647210 19.390803
0.880664 22.782148
0.999793 21.605020
0.858116 18.104746
0.588232 20.265025
0.592780 19.926211
0.626493 19.361157
0.410661 18.012643
0.654030 18.351963
0.925295 18.245244
0.874169 19.899383
0.856541 19.828798
0.903823 19.504224
0.474987 18.004797
1.269350 18.859208
1.202425 21.269031
1.041355 19.425640
1.144198 21.290585
0.887027 19.556637
0.802870 20.238226
1.143100 18.214406
0.473030 20.143917
0.961742 21.029745
0.743583 20.347935
1.191534 20.040691
1.093794 21.192406
2.007654 19.511124
0.434662 21.757275
0.767475 19.657328
0.841848 19.961689
0.625027 21.608976
0.806776 20.829890
1.240423 19.312602
1.069347 18.258629
0.705394 18.836703
0.661391 18.574090
0.843789 20.828951
0.485824 21.316657
1.047307 19.335335
2.303866 19.124563
1.716820 19.236118
0.665798 20.633606
0.694649 20.240071
0.843875 20.057436
1.229012 20.910141
1.082593 19.545423
1.080748 19.765355
1.573811 19.944590
2.777924 18.869165
1.208698 18.562359
1.369221 18.909481
0.508276 21.714451
0.662756 18.639258
0.650595 19.065218
1.918190 19.775767
0.816024 19.044536
1.306455 19.498475
1.048988 19.614103
1.214646 20.102475
1.350733 19.673577
0.946153 20.253750
0.765429 19.647311
1.066765 19.459101
0.894912 20.263640
1.162529 19.879958
1.070103 20.468526
1.666990 19.813470
0.844197 20.609420
0.952157 20.792198
0.801992 19.878895
0.658006 19.938702
0.992473 20.446728
0.935293 19.744564
0.959459 17.719663
0.827087 18.728246
0.382353 19.606791
1.050651 19.534819
0.822811 20.412397
0.986333 19.668401
0.995079 20.004635
1.151878 20.249522
0.747501 19.395440
0.879852 20.360749
1.457653 21.580372
1.306393 19.690204
1.257373 21.902097
0.673890 20.260935
1.207192 19.535635
0.989578 21.103000
0.800395 19.517671
1.111958 19.127586
1.509484 19.869968
1.201030 20.382573
1.082783 19.090823
0.898212 18.960988
1.235189 18.696355
0.854921 18.740478
1.249386 19.433267
0.532864 20.366671
0.950388 19.846723
0.663185 20.429824
1.551001 19.232151
1.535940 19.354810
1.226249 20.775187
1.213451 21.007037
1.144387 19.783759
1.306799 19.625281
0.626683 20.775404
0.668011 20.619012
0.582217 21.898425
0.880504 21.571402
1.086662 20.798679
0.637590 19.338650
0.916350 20.671912
0.861334 19.216441
1.284465 22.047886
0.985737 21.221097
1.856128 19.639167
1.826028 18.931437
2.506400 18.892440
1.633385 18.942608
0.897552 20.802567
0.424383 21.043745
0.660321 20.879842
0.625411 20.133602
0.865197 21.408550
1.103267 20.294591
0.573680 21.890764
0.995815 20.630123
0.719549 19.864889
0.661650 20.755968
0.602572 20.092916
1.490118 20.313733
0.983112 21.503240
1.368385 19.586828
1.398283 19.178199
3.508690 20.348413
1.591141 18.663067
1.022197 19.939423
1.436693 19.272770
0.627404 20.315288
0.605159 22.601003
0.468737 19.425475
0.947694 20.027283
0.689750 21.156411
0.271319 21.052901
0.846472 20.794385
0.876275 19.746837
1.340269 19.800300
0.824025 19.398203
1.637180 18.158852
1.097714 19.347343
1.416789 17.504160
1.609448 19.184507
0.724528 19.657847
1.052221 19.932791
0.579534 19.416261
0.562676 18.726099
1.381795 20.440933
0.935591 20.362851
1.311827 20.900748
0.772998 22.710302
1.074362 21.964162
1.530752 20.088408
1.052133 20.434325
1.108883 20.453910
0.817573 21.002589
1.505325 20.895281
1.498574 20.909276
0.851352 19.354026
1.030837 18.855669
1.381971 19.118003
1.016204 19.588587
1.076919 19.667170
1.509213 18.653008
1.463322 22.162503
0.960839 19.186273
0.898993 20.603252
1.264843 20.007589
0.960001 20.342694
0.864328 21.324311
1.141241 21.702181
1.293346 20.523038
1.208498 18.334341
1.482939 21.447126
1.451707 20.469738
2.004339 19.697417
1.275332 19.460211
0.594503 20.265750
1.033715 20.302713
0.847541 19.618080
0.899996 21.105316
0.593290 22.333640
0.995068 20.932307
0.956861 19.305199
1.029254 21.045792
0.999760 19.618476
0.851041 19.734398
0.992758 21.476058
0.624584 20.500328
1.730687 17.450800
2.689674 18.939916
1.264595 20.227650
2.007471 18.456388
1.162995 19.882253
1.018946 19.957127
1.104983 20.491359
0.968211 20.154644
1.032686 18.338278
0.677601 19.191532
0.783478 19.885089
0.852973 20.685963
0.661730 18.745213
0.753284 20.698547
0.714215 19.703535
0.698285 20.870324
0.994869 20.471022
0.554592 19.288196
1.339068 18.732370
1.568783 18.514051
1.723628 20.039503
1.296039 20.948664
2.217013 17.738684
1.673935 18.129015
1.408943 20.217251
1.955788 20.394430
1.293007 18.845374
0.590235 18.865277
0.929803 19.054309
0.802342 20.661830
0.708387 20.451017
0.945303 19.815102
0.514999 19.676440
0.617755 20.765041
0.618769 20.265123
2.295446 18.700141
2.129182 18.305429
1.760936 18.144073
1.197524 21.609288
0.980947 19.719573
1.141682 20.219338
0.990711 21.048784
0.959603 19.218957
0.720194 18.188109
0.904066 19.793959
1.393021 20.846118
0.359635 19.627894
0.707153 21.920309
1.400543 19.804436
1.320470 19.819697
0.967678 21.191111
2.009104 19.209933
2.031310 18.549835
2.308685 19.278746
1.875335 18.821148
2.055152 18.247143
1.162864 18.799189
1.408341 18.536128
2.072349 18.416043
1.625341 19.435432
1.999798 18.470902
1.107511 20.418158
1.249718 21.243736
1.090068 21.783449
1.130152 19.523682
1.708420 20.207115
1.358301 19.257214
1.648352 19.659349
1.294773 21.019773
0.913444 19.873913
1.127258 20.458660
2.016756 20.779418
1.200833 19.894519
1.678765 19.720354
1.684799 19.345643
1.802349 20.493663
1.721252 19.477498
0.587437 21.094284
0.949515 19.283948
0.654902 20.361482
1.151746 20.335335
0.644861 20.752845
1.172889 19.191506
0.659640 19.999590
0.955984 17.426927
1.203168 18.543680
1.442154 20.241676
1.061450 17.738028
1.520645 18.913102
0.757986 19.864013
0.909908 19.137599
1.063408 20.172879
2.930797 19.246128
1.255384 20.326897
1.054046 20.130702
0.723243 20.071832
1.342882 19.979178
1.064033 20.326915
1.080665 19.305605
1.099322 18.615069
1.121160 19.198790
0.807401 18.632588
1.048359 18.879783
1.509726 19.941293
1.919110 19.915256
2.696211 19.362470
1.953055 19.332176
1.179115 20.975656
1.253812 20.126703
1.238239 20.251063
0.756532 20.063579
1.670569 20.050059
1.899033 19.652190
2.716457 18.870057
3.131499 18.764002
1.802319 19.549900
1.210635 19.851619
0.935023 20.278415
1.208345 19.492179
0.773653 19.121011
0.935918 18.995245
0.655847 20.674464
0.790868 18.677914
1.205404 18.657856
1.417040 20.465714
1.233155 19.412913
1.565395 19.546293
2.053602 18.494316
1.905239 18.505787
0.767453 19.443118
1.516942 18.529331
0.702417 19.539682
3.183944 18.655192
1.274855 18.539946
1.200612 18.243282
2.973035 18.241723
1.277119 19.139195
1.667567 19.420027
0.912037 19.415707
0.908674 18.867819
1.002002 18.722078
0.943041 19.091602
1.710230 19.107091
1.272526 20.218135
1.347967 18.706674
1.826299 19.279319
2.046333 18.701662
0.958837 19.029023
0.915382 18.838782
0.779627 19.003469
1.256954 19.936045
1.159752 20.341347
1.092960 18.408321
1.148437 19.102879
1.024685 20.369838
1.031533 19.932968
0.681107 20.135502
0.860784 19.843118
0.828387 20.924219
1.690781 19.186060
1.219757 18.426433
1.383297 19.439990
1.117641 19.058256
1.449078 20.265920
1.663916 18.333434
2.050609 19.025839
1.086279 19.373422
1.381107 19.425107
1.269248 21.147682
1.464577 18.517238
1.758238 17.956880
1.029724 18.706959
1.020467 18.136514
1.399526 19.455348
1.301433 18.764565
0.881340 19.047116
1.022362 20.160325
1.227385 18.627383
0.945081 18.983957
1.298591 21.076542
1.408193 20.118964
2.388810 19.597073
1.308080 18.927627
1.007211 19.830439
0.754209 18.745235
1.572431 20.046509
1.036453 18.603080
1.323612 19.263619
0.973791 19.591042
1.711357 19.463928
0.750847 18.130163
1.361111 19.570680
0.663986 18.653791
0.863872 19.100185
1.170483 19.978869
1.092628 21.772887
0.730482 21.465396
1.265002 20.948352
1.122241 21.583987
0.786590 21.547159
0.737770 20.246646
1.238270 19.403091
2.154461 19.051121
1.810242 20.701422
2.215144 19.985981
0.847709 20.241328
1.065718 18.980727
0.704622 18.921148
0.610013 19.121535
1.020312 20.689471
0.582583 20.185340
1.485430 19.096930
1.054657 18.999433
1.299695 19.688929
0.980044 20.266320
0.696962 20.441114
0.821670 19.512182
0.715618 19.942905
1.986706 18.951261
2.211380 18.506532
2.558064 19.013799
4.476502 18.916519
1.738940 19.577651
1.166990 18.628787
1.281698 18.417023
1.107764 18.722891
0.605316 20.088107
1.177863 20.551033
0.827766 20.026563
1.212539 18.714430
1.154962 21.056175
1.224627 19.454550
0.921080 19.761119
0.708409 20.336831
0.826240 21.026768
0.722312 20.262200
1.330072 19.710448
1.614111 19.665612
1.686962 19.689038
1.561615 19.599700
1.147764 19.092157
0.782861 20.201989
1.053916 20.602029
1.169512 20.786858
1.015383 19.743378
1.206743 19.239359
0.961529 19.483205
1.448686 20.661208
0.634730 20.429376
1.114726 20.319848
1.432094 20.545320
1.151191 18.867729
0.595436 20.506757
0.952443 18.380385
1.423972 21.200277
0.842346 19.985109
3.004635 18.227033
1.383324 19.357897
1.835820 20.407028
0.965082 18.342585
0.712090 18.549301
0.573847 20.633123
0.982405 20.564692
1.177186 18.916833
1.274614 18.860760
1.167342 19.645344
1.138714 19.353139
1.408771 19.521531
1.042466 19.284330
1.010962 20.128982
0.635298 20.839316
0.997682 20.396658
1.055225 19.937925
0.878657 19.839846
1.455143 18.699888
1.454805 19.267187
1.003118 17.586832
0.718769 19.923639
0.806241 20.142140
0.837740 19.629327
0.677549 19.485032
1.204466 19.567637
0.868896 20.660572
0.985981 19.285634
1.386355 20.072429
0.883177 18.917525
1.336866 20.121657
1.121870 18.936658
1.619221 20.084320
1.025418 18.778681
1.140754 18.759311
0.786961 18.892400
0.771868 19.697911
1.578949 19.964021
0.903592 18.540950
1.398999 20.271359
2.195954 21.405899
1.745283 19.546140
1.245556 20.728838
1.433557 19.965629
0.507754 20.150180
0.984066 19.993345
0.731251 19.638733
0.726073 20.919976
0.548846 20.487534
4.096074 19.515055
2.361883 20.784624
4.053590 18.985764
2.783738 19.357195
1.233618 17.750371
1.054331 19.220288
1.473056 20.519923
0.810700 19.840591
1.470577 19.435026
1.521776 18.569182
0.843383 19.997086
0.698797 18.746006
1.019522 18.740401
1.238605 20.434616
0.758324 19.338517
0.763642 20.914368
0.725300 19.945035
0.659101 20.671270
1.269301 20.776393
1.859415 19.361249
1.401367 19.815481
2.541646 19.164556
1.664095 19.482842
2.450749 19.644131
1.251761 18.017313
1.246314 20.006846
0.868158 20.679412
1.113903 21.597634
1.212827 21.549284
0.931825 19.961456
1.421410 20.025073
0.917966 20.508807
0.851997 19.867561
0.765372 20.864459
0.909276 21.510448
0.815356 21.306567
0.801500 21.468722
0.637475 20.681475
0.566875 20.798452
1.398884 21.168577
0.705421 19.502892
0.760084 21.187122
2.047351 19.155277
0.709365 20.269645
0.838459 18.047889
0.868301 18.655783
0.479318 19.140871
0.484595 19.684583
0.767234 20.299915
0.779947 19.053978
1.083627 18.086163
0.997510 19.407038
1.627159 20.437088
1.351460 19.597177
1.538378 19.120544
1.337640 20.915050
0.877760 19.136131
1.133094 20.075343
1.414688 18.242583
1.011379 19.255370
1.176248 19.389728
0.986962 20.162715
1.003659 19.139365
0.762069 19.228272
0.939731 18.374629
1.117029 19.891079
1.299149 18.369353
0.848518 21.152786
0.872942 19.746184
0.894055 20.084955
0.825300 20.251531
1.419735 19.132066
1.413370 20.600950
0.661616 20.285298
1.336790 20.087219
1.215001 19.688540
1.054410 19.011231
1.026882 19.660678
0.777295 19.414742
0.967827 18.615519
0.678029 19.272393
0.837267 18.246729
2.201282 17.732742
2.039127 18.835621
1.293680 19.855531
0.927248 19.803504
0.565710 19.420808
0.778731 20.019693
0.846354 19.197658
2.199268 21.186215
2.053282 20.916718
2.831798 19.239931
1.480558 19.191573
1.504185 19.142901
1.010099 18.871932
1.540430 18.849201
1.879443 19.455074
0.554959 17.512390
1.421796 17.880235
1.365621 19.340910
2.214462 17.704493
1.048396 19.655920
1.349121 18.685199
0.883255 20.295622
0.791904 21.022133
0.593884 20.041137
0.776871 19.656595
1.065059 20.433827
0.620287 19.395674
2.160789 20.399504
2.113732 19.892118
1.883499 18.897081
2.641941 21.062371
1.822150 18.481468
1.144145 20.661334
1.174097 18.551341
1.364655 19.362874
1.559748 19.419483
0.822635 20.671955
0.857301 19.174477
0.614035 19.216718
0.687519 18.909686
0.815821 19.931851
1.804163 20.568517
1.688150 18.923656
1.401699 20.346982
1.075076 20.728800
0.957095 21.285276
0.728835 20.195136
0.837838 20.912114
0.665048 19.471052
0.600362 19.155503
0.791778 20.616576
0.862086 18.595941
0.583830 19.254085
0.548467 19.663516
0.559828 18.797022
0.867094 19.618723
1.004398 20.234268
0.574122 19.795605
0.631473 20.177499
0.781077 20.158144
0.583133 18.947692
1.185590 18.350168
1.201357 20.675419
1.048906 18.111549
1.194142 20.609378
1.332864 19.024842
1.192929 18.957572
1.381826 21.151652
1.033009 20.448498
1.457304 20.248792
1.066186 17.973808
0.773375 20.161857
1.028228 19.404282
0.912067 19.473743
0.557545 19.727930
0.615338 20.314888
1.205663 19.555810
0.777015 19.253647
1.125289 20.882166
0.843247 20.289116
1.652376 18.888973
1.608540 18.238072
1.983952 19.382623
1.935619 19.155248
1.610471 18.666378
1.703372 19.075062
1.243421 19.890131
1.189665 20.200617
1.031001 19.821835
1.161421 19.101584
1.546988 19.053639
0.738043 19.186294
0.919383 19.573209
1.030247 20.609427
0.526834 19.497827
1.145031 21.026760
0.779430 19.862834
0.604950 19.198333
0.877582 18.952809
1.561354 19.858015
1.423658 18.866087
1.470058 18.698733
4.997954 20.331275
4.048947 19.083228
1.037839 19.404354
1.881339 18.722474
2.222265 20.440651
2.573072 19.463731
1.166341 19.723912
1.489292 18.655823
0.958452 19.632550
0.981927 20.171576
0.618268 21.284353
0.489137 20.780349
0.636290 19.995313
0.674133 20.907667
1.756866 20.214835
2.186340 19.790069
1.916813 18.923180
5.069666 18.734247
3.987984 21.572539
1.640388 19.525647
2.436176 20.555427
1.309142 19.540662
1.679301 18.095911
1.342348 18.586545
1.659066 19.958661
0.730102 19.212092
0.927221 19.431914
0.593928 20.810545
0.519577 20.818183
0.560338 19.470054
0.806537 21.968636
3.412765 18.178238
1.368253 19.896234
1.233345 19.746602
0.798119 20.005413
1.503729 20.209843
1.371801 18.520495
0.868287 19.520559
1.323593 18.328605
0.767906 20.559868
0.695611 18.695512
0.993204 19.944672
1.185581 20.333087
0.797450 20.221307
0.623230 20.766796
0.391377 19.141925
0.666793 18.738451
1.568698 18.624099
2.957910 21.326503
2.175603 20.995096
0.979414 18.754519
1.172399 22.208399
1.281915 21.084906
0.397315 20.995579
1.152976 20.633986
0.936888 19.018709
0.887110 18.711426
1.226249 19.707112
0.861879 19.027641
2.416959 20.936081
2.726484 18.104209
4.026192 19.621681
4.069832 18.865872
3.361129 19.620776
1.433253 19.270982
1.817568 21.006358
2.078469 21.104439
0.940652 21.299296
1.099351 20.463845
2.242961 21.293969
1.285939 18.778618
0.720584 19.588511
1.064680 19.866538
0.915821 19.763450
1.685041 19.394512
1.200603 20.072871
1.064308 19.503579
0.734011 20.520030
0.652485 19.613703
6.655286 19.341178
2.180978 19.526288
1.613277 20.719132
9.583399 19.918826
10.537439 18.126626
19.278992 18.606375
3.788119 19.383620
4.504324 18.379392
4.209840 18.491133
1.907356 19.863479
1.109819 19.960477
1.455362 19.620624
1.179528 19.496466
0.652516 19.218688
0.689320 21.017259
0.998197 22.765100
0.429993 20.487389
0.945270 20.073687
2.031097 19.608639
4.817713 20.792397
4.785131 18.177471
1.908850 18.733233
0.551131 20.022743
1.981360 19.054340
0.427163 19.716950
0.801538 20.812331
0.844622 21.721481
0.552841 19.941315
0.925406 20.885690
0.484885 20.479570
0.702639 19.203408
0.535929 21.364392
0.499302 20.820406
0.813557 19.410370
0.979123 19.278324
1.026571 20.030317
0.863618 19.770127
1.011917 20.748581
0.842245 20.184702
1.693885 19.318937
1.791574 19.067992
0.785423 19.474715
0.794695 20.693112
1.338606 18.761138
1.057874 21.007123
1.023726 21.113978
1.737684 19.877816
0.922648 20.126515
1.067723 20.490397
0.620529 20.581995
0.733528 19.825700
1.717942 17.977590
0.561668 20.741550
1.511552 20.100037
1.262598 20.768766
0.775704 19.697197
2.273441 19.900715
1.026294 19.120961
1.307175 20.399232
1.256420 20.351722
0.862588 19.369825
1.271518 19.018616
0.930720 18.306696
0.859252 18.634806
1.015796 20.679235
0.887078 19.355746
1.596195 19.132818
0.985183 20.331494
1.007630 20.922799
3.015859 18.777300
2.209358 19.367797
2.671108 19.096413
2.585750 19.532728
1.424278 17.584107
7.531843 20.118938
3.995753 21.134514
2.800915 21.675219
2.105669 21.191132
1.982561 19.196547
1.689803 18.212411
0.900255 19.780511
0.964921 18.556630
0.936343 20.243071
0.930016 19.514665
1.072846 20.967329
1.143971 19.814693
1.049444 20.303960
5.469985 18.668698
9.072442 19.671521
3.160535 19.563748
18.178334 18.395487
10.548252 19.622917
37.567076 18.618112
14.741426 19.306774
2.808597 19.939824
1.511179 20.262282
1.179642 20.866867
2.020488 18.502963
1.497404 19.941928
3.761358 19.964686
0.859137 19.895518
0.796424 20.242049
0.832220 20.355127
1.114437 19.664877
0.679029 20.438324
0.504411 21.969307
0.559338 19.593702
0.639019 19.571440
1.340354 20.693362
2.341956 20.959351
2.542938 19.886333
16.613972 19.335919
8.271408 19.386206
2.583782 20.429001
0.938268 21.488892
0.896045 21.456836
0.468238 20.251494
0.977113 20.866996
0.978713 20.784187
0.915093 22.096901
0.687800 21.757971
0.600035 21.537267
0.534863 20.587041
0.980788 20.595606
1.386563 20.006637
1.458840 19.004215
0.881692 19.689081
1.027744 20.275080
0.522768 19.932842
0.707906 21.117412
0.961824 21.520733
0.759320 20.926182
1.718222 19.269285
0.889098 20.005116
0.996509 20.092634
0.686782 21.104835
0.854576 21.609422
1.242267 18.949851
1.040000 20.923129
1.305622 21.345924
1.669173 21.878704
2.226087 19.237173
1.523445 21.321271
1.002923 20.332938
1.120571 21.771131
0.896293 19.916476
1.065418 20.696531
2.198480 19.342700
1.228423 19.624975
1.086578 19.083909
2.330664 18.410576
0.856328 19.423570
0.740428 20.532535
1.060642 19.809812
1.230131 20.260869
1.835216 19.298685
1.453446 20.406843
2.328298 19.446464
3.319631 19.597922
0.999170 18.734442
1.456867 19.393233
2.407895 19.961656
2.088050 19.629007
2.069120 18.633362
1.432644 17.980284
2.677381 18.568809
2.336498 19.994306
1.089251 21.098020
1.349977 20.062271
1.059741 21.578725
1.003609 19.118398
4.438754 19.549973
4.974579 18.363627
13.349817 19.046842
12.259072 21.703184
26.023145 18.090137
10.367579 19.395204
4.454802 20.182744
5.457094 20.051540
2.233636 20.249418
1.366553 20.538199
1.820873 19.150170
1.131471 18.714686
1.082705 17.730694
1.485472 18.697102
1.010319 18.291582
1.759576 17.649751
0.868446 18.794610
0.728484 20.662032
0.749773 20.715854
0.586330 18.733815
1.416668 20.590882
3.719658 18.514473
4.498863 19.884379
6.211642 19.844738
6.579850 19.378849
5.516733 19.319916
2.606003 20.120869
1.628565 19.388114
0.784211 19.504461
1.502483 21.655040
0.754611 19.136965
0.916080 20.549495
0.779492 19.681966
0.696265 21.107737
0.832527 20.433989
0.605366 21.222841
0.969658 18.490971
1.134607 20.616954
1.008118 20.895746
1.248481 20.928227
0.879977 20.947759
0.904479 20.386174
0.842085 20.356197
0.531474 20.560981
1.190243 19.131917
1.750100 20.040946
1.982931 17.569966
1.818530 19.413068
1.891149 17.112315
1.849044 20.464730
2.146541 19.086871
1.458557 18.794116
1.208953 19.888767
1.507720 19.780388
0.951405 18.352175
0.709672 19.650368
0.668545 17.964663
1.170927 20.901512
1.722777 21.286235
1.032917 20.460010
0.813589 19.761854
1.197408 18.951714
0.895001 20.125033
1.151185 19.592132
1.918662 18.576740
2.490781 19.148161
1.585875 20.044591
1.927494 19.182939
0.689384 20.355716
0.566060 18.890878
1.198996 22.379808
2.438570 19.352398
4.715037 20.011623
6.986133 18.682535
1.465032 20.248238
1.287527 19.966875
0.965926 20.112427
3.136180 20.123203
1.450871 18.998964
0.773514 19.464119
1.263859 19.414809
1.953023 18.977677
0.936082 19.602677
1.182144 19.734743
1.064653 19.413576
0.940277 18.169576
0.782113 19.344432
0.750017 20.192153
0.812853 20.663857
1.264489 20.212205
2.911828 20.096139
2.163189 19.930705
1.686682 20.572434
1.329821 21.694170
1.229816 21.124287
0.726285 19.764331
1.074840 18.455616
0.975237 20.464632
0.795064 20.344838
0.588587 21.447599
0.794996 20.027912
0.877413 20.496729
2.971018 20.376413
5.290649 20.567539
4.994428 20.820309
2.170082 19.291057
1.933815 20.353087
1.228585 20.567692
1.197827 20.427026
1.177932 20.049857
1.365477 20.109462
0.922749 20.487318
0.837467 19.221265
0.672504 20.082749
1.045293 19.013365
0.742958 19.337158
0.878240 19.647895
1.064313 20.469040
0.734756 20.322923
0.984280 20.260502
0.797423 19.756421
0.831963 19.950136
0.466551 19.388211
0.874249 20.107340
0.808458 19.373311
0.623099 21.646766
0.822648 19.877104
1.435359 20.265284
0.660785 20.573264
1.005426 19.597898
2.049098 19.696227
1.780036 19.218677
0.587105 19.786560
1.358902 18.751784
1.142438 19.076794
1.031784 19.005343
1.353324 20.112477
1.289171 19.398371
0.803844 19.945540
1.136308 20.186398
1.059616 20.369872
0.633805 19.994958
0.613230 20.107520
0.373988 18.802093
0.660150 19.513400
1.177314 19.696089
0.615686 19.965254
0.896856 19.585412
0.731287 21.358510
1.143395 20.376699
1.977143 18.137527
1.059095 19.639096
0.662639 19.719074
0.887569 18.794624
1.172241 21.308291
1.877373 20.471701
1.306998 20.554250
2.028468 20.581986
2.539019 20.156935
0.862421 20.637462
0.762044 20.312728
1.456388 19.392377
1.050940 20.064744
0.723547 20.527007
0.857225 19.479727
0.834104 20.680848
0.748567 19.565914
0.675725 20.439154
0.785146 19.425764
0.867526 20.429205
0.510065 20.559775
1.865973 20.828089
0.857559 20.631366
0.646548 21.439367
1.468178 21.618950
1.760834 19.101405
2.104061 19.784462
1.432661 20.150916
1.501795 20.686104
0.683723 20.557854
0.627618 19.976976
1.870287 19.217150
1.151853 19.844610
0.815135 20.688927
0.661716 19.806045
0.933954 20.236538
0.679584 20.676879
1.539765 19.999228
0.562014 20.283823
0.872889 21.720899
0.857107 21.146705
1.201279 21.784308
1.749497 21.889934
3.148965 19.461847
1.788138 20.800472
1.964881 18.758973
0.767793 21.305025
0.541237 20.224909
0.652896 19.381236
1.208290 19.931565
1.321741 22.056722
1.527411 20.672834
1.518217 20.431749
0.962036 20.481951
1.150608 19.428612
1.574549 21.004659
1.226815 20.210574
0.900647 19.775761
1.012517 21.311598
0.738542 21.894522
4.222991 17.833647
0.915359 21.057435
0.671830 20.741638
0.710222 19.064579
0.665651 21.286958
0.582751 21.002724
0.723226 20.125610
0.658276 20.405905
0.706362 21.767689
0.439987 21.581393
0.732207 21.099189
0.297403 21.779445
0.837393 19.238215
1.418111 19.533901
0.827877 18.953023
1.097101 19.321892
1.001595 20.578538
0.722689 20.028778
1.174844 19.117728
0.864189 20.182892
1.449435 20.748718
0.986710 19.612728
0.889745 20.470291
0.699157 20.022845
0.817227 21.492027
0.695646 21.252981
0.485785 20.812109
0.237670 19.177238
0.421583 20.276033
0.493509 20.837548
0.512373 20.788396
0.940393 20.161278
0.870043 20.244768
0.712252 21.134807
0.893934 20.558782
1.095608 21.552576
0.684662 19.765962
1.318662 20.502241
1.156040 20.857199
1.189238 21.201192
1.592518 20.429667
1.523405 20.691569
0.559670 19.905259
0.538534 20.724269
0.565644 20.577589
0.714294 20.190047
0.513866 20.076861
0.663706 19.986087
0.713029 20.273854
0.448499 18.888073
0.476603 20.834049
0.604115 21.157852
0.643907 20.698158
0.860884 20.365395
1.144732 20.816621
1.515969 19.729792
1.574287 19.179826
1.052072 20.224405
0.465238 20.336069
1.147766 20.623016
0.503971 20.349284
0.462217 20.765832
0.595964 20.412943
0.786604 20.474985
0.766735 19.664427
1.097018 18.433913
0.601633 20.643808
0.616702 19.736451
0.609611 20.104030
1.321694 20.410249
1.600260 18.503382
1.355644 18.430615
0.824989 18.901427
0.956825 19.658909
0.784940 20.375956
1.000245 21.447297
1.105343 19.373565
1.729245 19.660214
0.411269 20.216949
0.829045 19.193245
1.015272 20.614435
0.993280 20.585264
0.690606 19.509959
0.727611 20.707085
1.063294 19.690733
0.738316 20.286720
0.610586 21.095715
0.563188 20.874058
0.397783 21.325671
0.631836 21.163524
0.993394 20.329502
0.779713 21.082796
0.547421 19.666487
1.188699 20.083566
1.283523 18.532077
1.588488 18.561233
1.075065 20.242528
1.590708 21.172228
0.337751 20.128705
0.896266 19.211283
1.000550 20.266748
1.390888 20.888145
1.074126 21.938532
0.681867 19.951189
0.961001 20.272722
0.695558 22.454838
1.084785 21.584572
0.641816 19.530401
0.503139 19.700283
0.724856 19.432017
0.294320 19.848376
1.109707 21.538020
0.660721 20.454290
0.737306 20.470415
0.879396 19.929344
1.148858 19.712695
1.138954 19.981628
1.243142 18.865022
1.425218 20.048926
1.865477 20.005900
1.147743 20.773847
0.975101 20.319909
1.055802 20.152470
0.840890 21.357163
0.434010 20.303975
0.473249 20.314617
0.448429 20.266294
0.520834 19.623540
0.536440 19.666809
0.661131 21.041119
0.568574 20.490525
0.763113 20.928509
0.731302 21.074486
0.721340 20.526189
1.396994 18.323317
1.292202 18.673528
1.019029 20.019950
0.898992 18.379083
0.993635 19.221205
0.633817 20.750556
0.864872 20.819230
0.462916 20.064832
0.625387 20.129791
0.612218 19.461062
0.599541 21.162747
0.985324 21.672007
0.880349 21.664877
0.650145 19.445695
0.371395 18.937623
0.963095 21.876742
0.566828 20.330029
0.777455 20.353328
1.164752 20.138367
1.560608 19.352419
1.103970 20.259858
1.170402 18.962637
0.796065 20.249620
0.674013 19.114274
0.809170 20.217386
1.088514 19.333705
0.586596 22.186311
1.318560 20.118864
0.856451 20.032008
0.629971 19.157861
0.544839 20.125974
0.691076 20.109488
0.587609 20.066380
0.488688 20.378289
0.989605 20.025284
0.925905 20.170821
0.963963 19.996453
0.910649 18.547864
0.846626 20.810076
1.054553 22.071057
0.799036 19.547102
0.626332 20.308836
0.770063 20.896590
0.583373 19.377982
0.573932 19.298003
0.826997 20.126097
0.727423 22.428152
0.829817 20.429580
0.600097 19.742536
0.889702 19.170040
1.081738 18.409176
0.753474 19.564029
1.595691 19.576240
1.041370 18.377265
0.921705 18.752447
0.714328 19.129771
0.649431 18.701405
0.848821 20.072667
0.797002 22.237246
0.757219 20.325493
0.797902 21.473830
0.579685 19.506272
0.433926 21.335746
0.661004 20.834631
0.652698 21.350334
0.668679 20.516225
0.679741 21.602904
0.734022 21.485063
0.607118 20.611274
0.402476 18.547045
0.960673 19.083263
0.529029 20.058838
0.876478 19.811158
0.934237 19.240312
0.867806 21.493896
0.812895 19.075024
0.532543 20.538010
0.648767 20.184618
0.897106 20.900344
0.402837 21.238716
0.678074 21.839642
0.477811 19.362034
0.638045 20.124569
0.895108 20.342382
0.440587 19.024417
0.481612 19.425545
0.463735 19.872240
0.630767 19.930266
0.661125 20.171161
0.438946 19.464202
1.148834 19.603487
1.149752 19.916164
0.673004 20.167665
0.779447 20.294409
0.515559 20.791762
0.469011 21.011673
0.948882 19.595684
0.431835 20.232740
0.549639 20.289610
0.773570 19.735133
0.584633 20.360503
0.569841 19.179908
0.475848 20.418378
0.914176 19.713537
0.796486 20.307031
1.298963 19.901479
1.322386 20.946894
0.929605 21.202730
1.555779 19.442212
1.020470 20.022275
1.036770 19.258817
0.733023 21.357989
0.811466 20.418873
0.882095 20.625570
1.106905 19.511077
0.628312 19.974867
0.479359 20.681690
0.856953 20.407571
0.743993 21.619112
1.071249 20.440337
1.383799 20.784293
0.727769 21.355307
0.816433 20.634422
0.962739 21.217259
0.681747 21.016434
0.836697 20.012763
1.111261 21.063794
0.935499 20.279041
0.550443 20.027867
0.639998 20.512048
0.769906 20.526429
0.407937 19.711116
0.763693 19.462011
0.720181 18.098211
0.722200 19.479998
0.864890 19.000360
0.735690 18.170967
0.850568 18.669693
0.551720 19.933084
0.694710 19.058416
0.849345 20.189843
0.847862 21.691695
0.552141 21.216066
0.903169 20.511613
0.799917 20.479150
0.691881 20.650102
0.221094 20.008582
0.462811 20.336217
0.513159 20.067441
0.460511 20.894236
0.638464 20.855888
0.923851 20.650916
0.881711 19.544068
0.684839 19.822493
0.478802 18.256235
1.177875 19.878670
0.565155 20.274405
0.859884 22.249075
0.735052 20.388578
0.431716 20.601323
0.505355 19.299012
0.489197 21.372351
0.579112 22.019911
0.699690 20.711234
0.800574 19.696047
0.998715 19.494414
0.902390 18.838073
0.646132 18.608227
0.782110 19.120240
0.868767 20.651893
0.670481 20.419964
0.673931 20.101998
0.905220 19.137382
0.765751 19.694079
1.128938 19.717426
1.360633 21.417371
0.731947 19.959831
0.525427 19.771095
1.357373 19.709984
0.592521 19.748046
0.486539 20.236085
0.604639 19.039306
0.594781 20.862838
0.504923 19.397319
0.489557 20.102278
0.901297 21.082880
1.102977 21.070554
0.697680 18.026049
0.445876 20.323724
1.090124 19.237770
0.914677 18.590597
0.985582 20.031644
1.102120 19.808703
0.994357 19.517950
1.535227 19.991019
0.872445 20.195494
1.074139 20.480894
0.706662 20.509517
0.489238 19.297167
0.542377 18.019763
0.565360 20.263283
1.431459 19.334842
1.277441 19.940138
0.789123 19.693272
1.031189 20.092882
0.782904 20.508502
0.891034 20.265897
1.168456 19.149193
1.502664 19.040043
1.032581 18.754580
1.915092 20.307936
1.462761 20.233901
0.685723 20.416132
1.109689 19.315546
0.655316 19.386930
0.759703 19.948624
0.749449 21.138877
0.578568 18.503566
1.083916 19.016042
0.678386 20.872584
1.266488 19.224014
1.018294 18.468302
0.947080 18.005235
0.827480 18.498390
0.619859 19.193451
1.374859 18.850771
1.076119 19.923683
2.088731 20.289389
2.103829 20.711331
1.895767 20.265112
2.419115 19.661119
1.852600 20.043083
0.678796 20.219305
0.514728 20.183540
0.443279 18.924481
0.518620 20.454340
0.714009 20.262705
1.133211 19.518496
0.901316 19.665735
0.741772 19.023265
0.485017 20.042055
0.458551 19.733789
0.657833 18.311419
0.969396 18.890441
0.823966 20.249481
0.347986 19.861206
0.994241 19.762557
0.995268 20.454065
0.466581 19.390769
0.973672 19.172213
0.580087 19.864725
0.735960 20.658385
0.427219 19.463314
0.596808 20.325394
0.340878 19.839057
0.742013 21.168222
0.927260 20.587287
0.633503 20.543666
1.072904 20.433582
0.650076 19.835590
0.558826 19.914783
1.079595 21.345850
0.617816 20.358405
0.837331 19.928573
0.630227 20.505354
0.832524 18.539505
0.881718 19.653914
0.395584 21.079478
1.132988 20.600529
0.725232 18.805394
1.127570 19.186571
1.711190 20.489162
1.091002 18.250283
0.832649 19.053844
0.608265 19.693710
0.388894 20.194685
0.445269 20.740315
0.751891 20.365705
0.632427 21.894395
0.941272 18.808878
3.103161 17.846176
1.582088 18.192630
2.481395 18.473955
1.443462 18.671588
1.059997 17.801811
1.680668 19.596865
0.718328 19.339900
0.547650 19.576460
0.876612 17.897541
0.589702 20.366187
1.232257 19.040120
0.900256 19.535597
0.406747 20.554005
0.688963 19.734224
1.058700 20.336086
1.053823 19.709917
0.961033 20.783970
0.858339 21.536881
0.447851 21.302344
1.099136 19.876972
1.002156 21.609275
0.597545 19.952690
3.044180 19.150199
4.411978 19.734835
9.698081 20.165490
7.634164 17.587953
4.399726 18.184684
2.668101 18.880328
0.846451 19.050969
0.552722 20.532307
0.434668 20.758787
0.448775 20.156670
0.641146 20.226319
1.011644 20.128991
0.724941 19.698545
0.552839 20.523708
2.161192 19.920835
3.517501 19.045607
1.649410 19.888921
0.397741 18.729078
0.958125 20.240643
1.014695 19.144686
0.542807 20.763660
0.878505 20.623940
0.581888 21.423753
0.777539 19.372321
0.443486 20.400536
0.574617 19.773522
0.494345 20.843073
0.631840 19.372716
1.030318 20.035325
0.951762 21.219553
0.573634 20.749625
1.100410 20.491604
0.706403 21.155918
1.690112 19.177921
1.249327 19.377404
1.776288 19.775087
0.716105 19.177440
0.881384 19.684135
0.576910 20.438815
0.902279 20.766237
0.630057 20.891184
0.628464 19.696288
0.587653 21.669831
0.909041 20.302996
0.980697 18.641275
0.952161 19.654149
1.029266 20.256224
0.759527 19.374862
0.661550 19.124474
1.151306 19.933969
1.269468 18.954264
1.018816 20.159669
0.512528 19.246478
0.976071 18.956302
0.898693 21.432528
1.038645 18.650582
2.220586 19.023116
0.615060 22.099061
1.569071 19.570615
1.020643 20.270260
1.021711 19.662537
1.377295 19.395912
1.666375 19.209443
2.511354 17.490698
0.506788 17.835254
1.586530 18.628479
0.861782 21.145047
1.458170 18.582998
0.694997 20.001217
1.215263 21.398473
1.272572 18.580648
1.043164 20.466757
0.964629 19.917616
0.648827 21.173393
0.695115 19.417854
0.993833 18.870823
0.522220 21.211384
0.978164 20.928423
0.835342 21.419991
1.106557 20.886107
0.903150 18.370631
1.235216 19.505131
1.096100 18.258247
1.501115 19.570954
1.111645 20.830760
0.868260 19.532394
0.676925 19.775932
1.405780 18.419555
0.920840 18.941749
0.481546 18.741337
0.583605 20.743295
0.613771 20.480616
0.504101 18.199932
0.670698 21.197457
0.488177 21.760894
0.532643 21.049448
0.846773 21.302085
0.718324 19.715377
1.392883 19.672029
0.900965 19.866506
0.881399 19.426017
1.642917 18.836452
1.313995 19.130579
1.850719 18.669763
2.215275 19.511131
1.308787 19.875402
0.814918 20.447805
1.038256 19.860594
0.857363 19.640536
0.685725 19.430722
0.859004 20.313738
0.513530 19.040746
0.718674 20.590725
0.817237 20.209215
0.826002 18.103752
1.246841 18.889368
0.682625 20.400857
0.879369 20.915231
1.461663 19.362582
1.302579 19.077449
1.141315 17.945882
0.570010 19.136987
1.187169 19.415890
1.239865 17.862758
0.853447 19.927836
0.683936 18.934788
1.115686 19.336070
0.792929 18.607727
0.889902 20.648285
1.016166 18.039255
0.913092 18.323978
0.621182 18.614741
0.579428 18.224653
0.818575 19.346885
0.727726 19.119821
0.707767 20.003035
1.178946 18.684555
1.075198 19.519483
1.626453 20.447369
0.696141 21.867392
1.116191 20.309324
0.821635 20.294855
1.550162 18.802795
0.529780 19.009327
0.957787 18.858244
1.577161 19.458457
1.110108 18.988651
1.617701 18.719582
0.535330 19.734008
0.722069 19.221428
0.922836 18.617344
0.843278 19.089892
1.187452 19.784983
1.154776 20.968447
1.469802 20.347168
1.268330 18.623239
2.569062 17.759288
0.896326 21.477379
1.115304 20.607202
1.040190 19.547856
1.782664 18.505093
0.795306 19.991602
0.749308 19.577058
0.837599 20.060744
0.433986 21.063330
0.988945 19.685630
1.281268 19.005945
1.143458 19.563384
1.567156 19.466577
1.348830 19.652850
1.253663 20.354285
1.428119 20.802165
1.033474 19.751063
0.539621 19.815013
0.993257 19.616979
1.603196 19.424179
0.683680 18.876739
1.064314 19.192613
1.002194 20.371851
0.955630 19.324408
0.721037 19.007067
1.033340 21.044591
0.753707 19.220290
0.415843 19.727673
1.126403 20.075867
1.263333 18.829429
1.289750 20.476974
0.890006 19.202477
0.983991 19.554705
1.588166 21.048279
1.121874 20.903350
1.241028 19.761819
1.332720 20.124231
1.272715 18.913527
0.921590 18.671554
0.737552 19.197030
0.732341 18.694035
0.932638 19.582270
1.063603 18.609472
1.018772 17.909056
0.901804 19.085338
1.054273 19.842324
0.901714 19.079129
0.993430 20.297852
1.149999 19.957985
1.069285 20.970360
1.498082 19.780424
1.180538 18.948549
1.236008 20.094257
1.852676 19.666637
0.750234 20.320270
0.768784 20.658149
1.291351 19.824022
0.664925 19.091539
0.972705 18.584007
0.614680 18.608953
0.619723 17.669374
1.075692 18.965174
0.709774 16.875325
1.194354 18.344398
0.792658 19.060126
0.696834 19.751249
0.946539 21.140097
0.812918 20.449886
1.263920 21.057319
1.026221 19.463538
2.552975 19.804139
2.124719 18.898712
0.727425 19.949200
1.192810 17.801199
1.508035 19.690781
1.078586 18.995186
1.998730 19.993760
1.427010 17.975780
1.289825 17.805832
0.891733 18.740601
0.837768 18.514094
2.107750 20.248126
1.168973 19.778171
2.281328 20.468667
1.474093 19.259051
2.396436 19.770381
2.188201 18.897498
0.846014 20.459642
1.707417 19.938267
1.188603 19.612413
0.868685 20.457997
0.936578 19.277952
0.961827 19.067539
0.640662 20.123654
1.194402 19.423751
0.938261 20.777360
1.130528 19.033625
1.056358 18.697538
1.572598 18.819915
1.117121 19.183842
0.942328 18.232519
1.488621 19.164861
0.957844 19.785787
1.458485 19.573127
1.873208 20.676084
1.315616 21.078664
1.525383 19.588280
0.586362 19.668854
1.184383 20.062755
0.917773 19.153267
0.733505 19.409973
1.471144 21.216943
0.697189 18.828277
0.471415 18.275455
0.680663 18.341633
0.679590 20.182355
0.559951 18.787493
1.583573 19.438665
1.501677 19.559961
3.166720 18.332072
2.267201 19.538838
1.774589 20.553390
1.566726 19.150820
1.608270 19.129494
1.680928 19.400707
1.424700 19.093660
1.360513 20.220900
0.904541 19.092164
0.913312 19.654604
0.347147 18.593502
0.681642 19.357670
1.323859 19.247605
0.715507 20.009631
1.201393 20.806655
1.169816 19.500696
1.605444 19.828234
2.141954 19.446592
1.633670 21.291713
1.879117 20.036112
2.869831 18.723891
0.429980 19.859594
0.609513 20.408962
1.001362 18.156406
0.657411 18.984387
1.141814 19.109390
0.566510 19.318116
0.705427 18.336405
1.295955 19.226157
0.744178 18.322413
1.092901 18.091515
0.930221 20.907768
0.857256 19.738623
0.468587 20.136837
1.287929 19.890927
1.276317 19.138226
1.481417 19.769110
1.685190 18.643848
1.897426 20.482518
2.460569 18.914289
0.748350 20.290046
0.834363 20.486383
0.742145 20.275989
0.659563 20.498429
0.976458 18.596879
0.962866 19.640621
1.222996 17.157722
1.339175 18.028049
0.731449 17.466065
0.564659 17.882166
1.467681 20.282667
1.219203 20.793872
1.049806 22.412831
1.984125 18.698852
1.530196 19.688864
1.373880 19.432827
1.429489 20.261412
0.957278 20.679234
0.986579 19.717055
0.864533 19.219783
1.128350 20.195453
0.298355 20.543518
0.793193 20.015432
0.812444 19.278100
0.922459 18.942323
1.425744 19.039952
0.624252 18.866108
0.818491 18.463781
1.004009 20.280255
0.727348 19.903882
0.776716 18.533314
1.814308 20.318898
2.892503 20.026996
1.753081 19.831761
2.430206 20.132146
1.569821 20.135592
1.649225 19.922946
1.041557 18.505161
1.268616 19.028693
0.952198 18.815551
0.387115 20.471212
0.919300 18.737713
0.688053 19.897139
0.674068 19.673822
0.924982 20.467144
1.125764 20.094882
0.934168 19.900518
0.863363 20.377940
0.650207 21.309031
1.307281 21.113593
0.995850 18.690194
1.723347 21.789725
2.345382 18.136217
1.366716 19.826529
4.296171 19.110643
0.419803 19.049549
0.604207 20.142734
0.782036 19.473359
0.604241 19.958933
0.672083 20.695778
0.950542 20.805019
1.203053 19.136409
0.803821 18.977562
1.211442 19.380133
0.986003 20.491612
0.854119 19.336148
1.469777 20.163002
2.440681 22.275870
3.016880 19.923488
5.538494 20.143156
3.500804 20.027855
0.776823 20.851443
0.985400 19.654984
0.506140 20.196224
0.650486 19.654414
0.737807 20.489074
1.358833 18.342598
0.460923 19.121895
1.266537 20.617346
0.900950 19.849760
0.581084 20.115825
0.902316 19.644559
1.562683 19.302221
2.416140 18.507261
2.875785 18.876389
0.743770 20.685300
2.039862 20.162139
0.597979 21.638207
0.502894 21.062191
0.704704 19.682027
1.105364 20.360417
1.252711 20.631466
1.185866 19.066746
0.773097 18.062654
1.446433 20.377485
0.679027 21.431427
1.227166 19.077826
0.796346 20.832417
1.147134 20.274661
0.659443 20.800868
1.081956 20.661077
1.305305 19.347912
1.551339 19.061335
0.675806 19.405476
1.005893 19.093554
0.987450 19.853761
0.771134 21.387556
0.783140 19.366763
0.640658 21.454311
0.752421 20.237276
0.517069 20.125445
0.680431 21.877779
1.126426 19.088110
0.730818 20.999658
1.161213 20.525478
1.060521 18.933977
1.242076 20.561842
0.839665 19.727812
1.297426 19.400734
0.688614 19.797006
1.845464 19.280847
2.300680 18.011513
0.991840 19.199090
0.721719 19.509439
0.527236 19.731724
0.653442 19.930073
0.510317 18.943285
0.544765 19.280468
0.782200 21.888499
1.319936 21.987079
1.311575 19.283017
1.638398 20.100279
1.173637 19.041832
1.764232 19.169716
1.413976 19.173573
1.541787 20.264132
1.531518 19.779913
1.516399 21.271198
1.489541 20.116869
0.460151 19.366089
1.195141 19.772694
1.156394 19.828876
0.978857 18.158489
0.532651 18.555551
0.811472 19.794827
0.507730 19.196838
1.088385 21.807941
0.563479 20.279753
0.999282 19.956158
1.189624 19.585118
0.902940 18.983070
0.578713 20.206768
0.990733 19.507785
1.597406 18.830391
1.764645 19.857900
10.383180 21.276700
5.170352 18.310494
6.572838 18.528444
0.956036 18.562678
1.004819 19.609176
0.700550 19.481564
0.975914 20.128692
0.984937 18.449766
1.233990 19.810732
2.870640 19.709231
0.865999 19.707842
2.573412 19.592651
1.404038 19.149561
9.358273 19.958295
4.248988 18.915535
0.943236 19.983075
0.694862 19.736546
1.228831 19.584609
1.018620 20.296795
0.611078 20.770274
0.740098 18.875823
0.905263 19.692230
1.131981 19.423011
3.926795 20.046977
1.040960 18.828998
1.831181 21.111742
1.034379 19.460839
2.687307 18.928007
1.429136 20.018318
0.828041 19.911584
0.847967 20.921373
0.639572 20.967351
0.722528 21.075827
0.571545 21.864142
0.743641 20.828815
0.610575 18.670960
0.924575 18.414495
1.062372 19.365908
1.062641 20.633861
0.709118 18.533664
1.618510 19.651920
1.109470 19.326315
1.778319 20.020409
0.939566 20.680098
0.819834 20.550573
0.727084 21.261979
1.068967 18.230615
0.968942 20.193439
1.934919 18.884476
1.381500 20.438939
1.261793 19.480248
1.510789 20.636042
0.587216 20.229876
0.919057 20.606871
1.638395 19.742250
0.960857 20.564807
0.626395 21.439920
0.925510 22.478980
0.541056 20.157012
0.743876 19.716604
0.893305 19.878812
1.295013 17.484249
1.111198 19.298503
1.549186 17.953376
1.375752 20.056703
2.318398 19.698249
3.008137 18.476355
0.743826 19.571841
0.837081 19.046648
1.643668 20.459349
1.386348 19.518854
1.596274 18.421258
1.771027 18.710713
0.572484 19.875715
0.829729 19.084015
0.739967 20.723079
0.982145 20.426129
0.930737 19.163771
0.879794 19.681036
1.126978 19.752941
1.122816 20.136762
1.182979 19.352268
1.116703 20.570517
1.198221 18.745347
0.500663 19.969443
1.479092 19.379273
2.960247 21.654871
1.501662 21.524233
2.513407 18.896394
0.660035 18.726546
1.586589 18.475852
1.370289 20.192723
0.900334 19.980349
1.684542 20.154136
0.677140 20.346021
1.329623 18.861299
1.865363 21.165824
1.644113 20.508985
7.184955 17.788177
3.750603 20.618507
3.827776 19.674866
1.076263 19.336072
0.919436 20.970682
1.160310 17.456218
0.511644 17.813357
0.682088 20.539567
0.929438 19.631473
0.838379 19.515648
0.612864 20.886777
0.865176 20.567351
1.094259 20.384335
1.572862 19.530109
2.999158 20.019890
2.012027 20.567201
5.349128 18.836427
1.795536 19.857031
2.086992 20.075953
4.982123 19.589161
1.343835 21.182096
1.444983 18.517195
1.112481 20.622446
1.133946 21.090574
0.545602 19.799062
0.591304 20.364821
0.693134 20.128124
0.445785 21.903837
0.876339 19.406293
1.057411 19.511234
1.055100 19.491280
1.004811 18.380349
0.634547 20.143315
2.321797 19.819308
0.761162 18.554206
1.409957 19.599666
1.598444 20.478998
0.807548 17.218805
1.340417 18.453363
0.938984 21.005257
0.734967 21.030455
1.994384 19.625973
2.093198 19.772566
1.537226 19.332197
1.166943 18.509155
0.804169 18.481319
1.432897 20.008040
0.807560 19.034396
1.399261 19.466910
3.600200 19.410378
0.695153 18.562462
0.913136 18.866485
1.377069 18.789064
1.228937 20.598491
1.033193 17.630763
1.684396 18.716788
2.330380 20.538342
1.531856 21.017315
1.024784 20.869957
1.419264 20.594387
0.783142 20.136900
0.867934 20.498247
0.696074 20.938086
0.910094 18.226254
2.108637 20.333398
1.363871 20.147398
0.859842 19.993210
0.913769 21.732495
1.097872 20.567565
1.252965 19.582133
2.116164 18.371461
1.456923 19.276985
2.399582 18.642879
1.268450 16.925173
1.015808 19.303565
1.359448 21.391451
0.942919 20.404807
1.367120 20.205405
1.115982 20.677628
0.600787 20.364433
0.854484 21.342475
1.066161 21.385482
1.403198 20.483984
1.142192 18.698539
0.933137 20.720086
1.351489 21.230534
1.359454 20.200000
4.569208 20.294594
1.604238 19.667154
0.904083 18.658333
0.473661 19.627091
0.859722 18.914265
0.491349 18.348019
0.543758 20.898392
1.034895 19.262824
0.502880 20.648541
1.656763 20.806480
1.064679 18.882037
1.318823 21.079078
2.445346 20.457814
1.488586 19.901235
2.165140 19.190247
1.585693 18.882160
3.165334 19.731275
1.500000 18.607649
1.414418 19.160816
1.042276 19.558229
0.835242 19.623803
0.761068 18.717086
0.976350 18.919811
1.140968 19.352446
0.775894 19.883053
0.607074 20.411691
0.541705 20.558324
0.952716 18.759753
0.656068 20.226498
1.280611 18.991185
0.976131 19.579927
0.656615 19.032626
0.987738 19.341316
0.714445 19.749175
1.435163 20.144875
1.134517 20.653247
0.751492 19.446277
1.386040 19.622888
0.680969 20.505924
0.834689 22.003032
1.241682 21.223606
0.948628 22.204070
0.906649 18.906154
1.063256 19.150209
0.564766 19.387934
0.801934 22.112076
0.953030 21.769350
0.817739 20.498333
0.469442 19.306340
0.829920 18.348632
1.039657 19.061493
0.796448 19.039358
0.813392 19.696568
1.303645 18.938336
1.876039 18.647529
1.094631 20.406823
1.787442 17.926070
0.932417 20.368263
0.669461 20.889922
1.370722 20.357497
0.801535 21.718260
0.661996 18.566420
1.003211 18.774198
1.049749 20.274110
1.305665 20.321992
0.637451 20.465543
0.757549 19.972666
0.670754 20.675740
0.814402 21.093558
0.630954 20.455217
1.293725 22.167372
1.471521 18.303324
1.337208 20.430960
0.878995 20.838417
1.153713 19.007309
0.411155 19.232994
0.630281 21.575014
0.928529 20.671106
0.742886 21.558071
0.877919 21.624111
0.949103 21.239338
0.777081 20.731526
1.135439 20.103745
1.346207 17.568658
1.074450 19.600025
1.465487 20.746425
1.334109 21.523504
0.871420 20.997575
0.687112 21.340586
0.763933 20.764933
0.966577 19.594748
0.656529 19.820078
0.455363 19.467440
0.918848 19.954347
0.918538 20.382547
1.462166 19.337066
0.960324 19.489564
0.805815 20.478097
1.077564 19.598104
1.651530 18.539124
1.273310 18.432128
1.486411 17.528597
0.859919 19.143467
0.991834 20.793348
1.184319 20.644947
0.802031 19.683327
1.019277 18.453312
1.014926 19.570392
0.797983 20.847539
1.122055 19.819563
0.599229 20.416937
0.384915 20.976533
0.619893 20.257302
0.297544 19.935400
0.651869 21.479172
0.686817 21.402590
1.100954 18.933025
1.155394 19.084484
0.702066 19.380208
0.876751 20.461188
0.705621 21.660895
0.816663 20.279770
0.666400 19.678360
0.381910 20.820304
0.573638 21.217541
0.314969 21.384734
0.526388 20.149515
0.547456 19.609287
0.793011 21.738707
0.676929 20.822775
0.974891 19.965022
0.447250 19.529302
0.904046 19.434682
0.838852 20.193895
1.154897 20.735104
0.955091 20.039303
0.665018 21.355640
0.905956 21.058754
1.507701 22.568693
0.614777 21.078975
0.564127 19.268538
0.530924 20.199712
0.530994 19.829561
0.562008 20.853064
0.637318 19.810825
0.713182 20.208954
0.756246 20.759539
0.822080 22.461205
1.023455 18.253527
1.591495 19.619993
1.761866 19.271861
1.178629 21.421215
0.969510 22.375208
0.476018 21.335259
0.949694 21.517370
1.019001 21.856226
0.663634 20.906713
0.566790 21.565179
0.566886 19.505062
0.389425 20.834978
0.803262 19.670059
0.825672 19.814477
0.728157 21.025099
0.590909 21.018369
1.185699 19.812806
0.901350 20.972257
0.721667 20.095041
1.080378 18.484359
0.893657 20.305446
1.131315 20.726392
0.680290 20.808921
0.698497 20.095671
0.819330 20.663984
0.866203 21.222415
0.927805 20.037132
0.734908 20.807916
0.592748 21.585482
0.577575 21.472111
0.434759 21.216533
0.646644 21.609247
1.249848 19.156891
1.266587 20.396290
1.094174 18.072939
1.748020 20.175280
0.963383 17.953025
0.952472 18.373121
1.336064 19.121346
0.949716 18.827031
1.355468 18.445475
0.846999 20.702061
1.234700 20.183749
2.041533 18.658452
0.887736 22.467842
0.598925 19.266934
0.880992 19.404965
0.784199 21.082488
0.595093 19.252914
1.209759 20.335304
0.736981 20.850882
0.537484 19.827698
0.558993 19.995021
0.554917 20.499765
1.210850 19.660105
1.113369 20.621515
1.005422 19.484235
0.800298 19.224492
0.771950 20.120350
0.589460 19.532323
1.188204 19.644104
0.624626 18.879128
0.482216 20.609262
1.012696 19.457132
0.409600 21.127421
0.575237 20.683080
0.311033 21.157432
1.031304 20.174605
0.747647 19.618843
0.610183 21.507924
0.790029 21.236612
0.766093 18.822389
1.015746 20.501395
0.773284 20.410968
0.621859 20.013177
1.004814 19.042137
1.432623 19.396076
1.393723 22.849054
0.602608 20.470771
0.516909 20.868156
0.248533 20.632962
0.457171 20.225335
0.569693 20.620806
0.646715 19.644217
0.661746 19.903278
0.636461 19.664722
0.908877 19.405490
1.133673 20.047793
0.837040 20.039965
0.713190 20.655425
0.761947 21.975756
0.443443 20.343234
0.623020 21.117674
0.749366 21.414790
0.859633 21.962122
1.114341 20.215408
0.452653 20.834792
0.445838 19.916552
0.689222 20.494932
0.696137 20.866505
1.255887 21.071779
0.665677 20.426589
0.616033 20.494725
0.871892 20.527754
0.624465 21.649081
1.155850 19.856482
0.854020 20.210165
0.784790 21.838846
0.639961 21.210520
0.793964 20.551314
0.805977 19.887290
0.860329 19.622974
0.280361 21.860667
0.438791 20.422412
0.585147 19.742652
0.883160 20.198663
0.660145 20.810043
1.135447 21.421064
0.809728 20.240655
0.866710 19.431235
0.578905 21.032619
1.042659 19.287739
1.379216 22.367969
0.898975 20.258122
0.566856 19.775877
0.601629 21.138952
0.743797 20.184122
0.546636 18.306123
0.702409 19.500745
1.675337 20.503897
1.827712 18.497432
1.188042 19.768561
1.011197 19.115194
0.554645 18.481849
1.043205 19.340595
0.843763 18.894944
0.740179 19.623090
0.837686 18.180375
0.792050 18.455112
1.003117 19.010344
1.103893 19.520789
0.826072 19.376506
1.044219 20.728061
0.643284 19.436840
0.726260 22.069456
0.577678 20.439465
1.067366 20.675837
0.564989 20.832602
0.560849 20.461921
0.503425 20.705312
0.575788 19.995320
0.639037 17.697003
0.750779 18.604859
1.147180 19.764601
1.032140 18.984645
1.125659 19.877986
0.989116 19.174306
0.670094 19.868279
0.554703 19.415358
0.773037 21.348586
0.961554 19.603242
0.852479 20.887766
0.754011 21.649311
0.473010 21.619160
0.687714 21.806753
1.137002 20.681774
1.166540 18.854923
1.796873 20.152169
0.865641 19.106193
0.916992 18.544181
0.525217 20.241537
0.715152 17.821016
0.708374 21.188456
0.677540 19.573181
0.498376 20.325300
0.768526 20.926235
0.540937 20.345621
0.797491 21.553631
0.696298 20.534333
0.888684 19.681297
0.418667 21.109150
0.615868 19.471311
0.838391 21.551108
0.803429 20.511102
0.699349 18.530460
0.900149 21.086273
0.893456 21.274311
0.830030 19.373960
0.751883 20.911567
0.654375 21.018966
0.552705 20.737907
0.822209 19.802111
0.499919 21.146167
0.816731 21.673532
0.541199 20.102480
0.683881 20.119315
0.639942 20.833400
0.667064 20.978824
0.772694 19.591519
0.786564 20.303108
0.695328 20.806570
0.550713 21.507324
1.390088 20.669397
0.733208 21.416617
0.929050 20.249421
0.674838 18.491749
0.563759 19.383420
1.140609 19.962960
0.850879 19.807665
1.914271 19.401294
0.683170 21.523405
1.508856 20.470297
1.115241 19.319060
0.759708 18.794006
1.043777 18.803310
0.900280 18.953255
0.915989 20.233641
0.869095 19.503679
0.713953 19.511409
0.592106 20.141252
0.645073 19.539341
0.710505 19.643447
1.269653 18.740977
0.959112 19.582721
0.896296 21.221006
0.675824 21.139023
0.633088 20.607583
0.587765 20.296770
1.044756 17.811276
0.892439 17.579156
1.319035 18.372206
0.950092 18.334720
1.396919 19.446146
0.807554 18.604967
0.832713 19.526250
0.627417 19.903903
1.161410 18.665173
0.678323 18.969896
0.680080 19.748468
0.961570 19.937810
1.059511 20.772899
1.033165 20.255224
1.229746 20.326533
0.789680 18.043012
1.357488 19.537051
1.083163 20.265550
1.674730 20.253187
0.944035 20.441953
1.048070 19.467635
0.866859 20.417063
0.735407 20.546164
0.823320 19.713608
0.589543 20.123467
0.824963 20.694000
0.848070 20.040558
0.724529 20.018940
0.515257 20.671172
0.639112 20.340440
0.869610 19.939525
0.835107 19.043895
2.062888 20.795885
1.088551 19.974514
1.127872 20.025466
1.580224 19.358747
0.958554 20.599665
0.944262 19.763680
1.000663 19.350723
0.662542 20.255935
0.826575 20.397206
0.457754 20.214438
0.588662 21.038566
0.385642 20.277907
0.917159 20.428600
0.804424 20.858994
0.827516 21.619061
0.657377 20.206273
0.622294 21.430684
0.492426 18.928304
0.553635 19.462360
0.441291 21.069909
0.994194 22.061127
0.822225 20.074623
0.652535 20.011145
0.703472 19.613424
0.854275 20.891781
0.992126 19.086495
0.683042 21.334859
0.558693 19.902457
0.675884 20.020161
0.704591 20.627803
0.603664 20.776903
0.541559 20.665377
0.930092 20.313748
1.156011 20.228017
0.589726 19.993574
0.474189 20.162281
0.373852 20.535876
0.573866 19.457755
0.628043 20.188129
1.297119 19.268588
1.816294 19.580370
1.298652 20.134908
0.997176 19.557186
0.831675 21.445654
0.834997 20.480408
0.569496 20.597333
1.064177 20.307861
1.474477 18.701151
0.651961 19.695951
0.854982 21.096858
1.925285 19.260809
1.366617 20.063947
0.937244 20.450124
0.954322 18.317347
0.664249 20.959293
0.610038 17.903332
0.726752 20.602186
0.817856 20.694538
0.891366 18.889267
0.869082 18.670012
1.187848 17.684136
1.413430 18.030450
1.032773 20.185528
1.441605 19.149140
1.235360 18.841048
1.023634 18.633478
0.811219 20.598060
0.489514 19.622294
0.749538 19.881069
0.650435 20.004624
0.789975 19.574468
1.013992 19.416917
0.859484 19.162230
0.756393 19.027021
0.492458 18.341568
1.170614 20.186585
1.314180 19.087837
2.008811 17.963313
0.957089 19.278135
1.213601 20.794253
1.208425 19.705550
1.059823 18.740904
0.965408 19.710605
0.944506 20.925100
0.668599 18.953107
0.426445 20.055442
0.748357 19.269211
1.150432 19.015795
0.895054 20.370867
0.863641 20.569765
0.823394 20.187038
0.755630 18.792036
0.964083 19.406582
0.776200 21.444741
0.724135 21.286439
0.691249 23.083538
0.784168 21.577152
0.908312 20.682957
0.849371 20.576021
0.799956 19.629934
0.542876 19.586352
0.644795 19.349841
0.925806 21.135187
0.524877 20.498034
0.908414 20.913228
0.507376 18.403512
1.098980 19.630763
0.837108 18.404242
0.448499 18.902072
0.765530 20.802325
0.580906 21.592946
0.370577 20.026516
0.551563 21.121903
0.798893 19.365254
0.446361 20.356968
0.622746 19.938523
1.053429 20.143380
1.030897 19.343754
0.769615 19.390885
0.777661 21.066658
0.899185 18.825345
0.927666 20.291344
1.297952 20.991700
0.682300 18.603496
0.728845 19.800759
0.294942 19.762634
0.526273 19.395054
0.622016 20.344450
0.524306 19.552610
0.293563 18.983650
0.622534 20.599100
0.744800 20.402521
0.629689 20.581654
1.089915 21.722404
0.712007 19.091593
1.617354 18.979877
0.538909 20.955522
0.749673 20.363962
1.362445 19.524969
0.720377 20.832927
0.687073 19.446197
0.414115 19.698884
0.684161 21.299969
0.707312 21.103650
1.244907 20.105122
0.547009 19.630125
0.937060 20.122877
0.526740 20.245243
0.772464 18.638041
0.790720 19.223526
1.541145 18.879449
1.318324 19.616478
0.956921 21.153319
1.014561 18.883211
0.865247 18.574431
0.655731 20.278591
0.991922 19.377454
1.515778 18.245611
0.787467 20.872647
0.803596 20.651186
0.829718 21.057731
0.685431 23.404585
1.182378 19.677609
0.912968 22.337928
1.249280 20.357012
0.552349 20.047171
0.942221 19.234758
0.475942 19.874462
0.817373 19.011811
0.540478 19.460927
1.116563 18.064242
1.039246 19.686199
1.030330 19.615063
0.864122 20.697992
1.060335 21.987898
0.971236 21.305008
0.925062 19.120032
0.961929 19.545382
0.635630 19.325828
0.594420 22.416614
0.871027 21.847717
0.731361 21.519173
0.695535 20.943598
0.566115 19.731230
0.658952 19.192905
0.989943 20.856464
0.461653 19.194641
0.637934 19.487756
0.407414 18.991492
0.930612 19.518102
0.874596 19.456686
0.698358 19.341731
0.988817 18.896863
0.361371 20.610257
0.603610 18.682064
0.619950 20.940403
0.477168 21.687973
0.835607 20.931607
0.593394 20.635215
1.184665 19.907152
0.772074 20.083744
0.916322 20.179883
0.695235 19.127850
0.739984 20.159755
0.289184 19.075646
1.095150 19.136792
0.994346 20.818795
0.982599 19.235723
0.660096 20.888788
0.623606 20.877321
0.511861 19.118910
0.514828 19.519402
0.790809 19.467346
0.648699 20.202988
0.352810 19.513631
0.726441 20.129713
0.538246 19.224777
0.967699 19.252270
0.792703 20.495358
0.550113 20.181039
0.691631 18.682290
0.589195 19.416531
1.039072 20.686550
0.813943 18.971779
0.779153 18.673718
0.880954 19.327406
0.653449 20.006672
0.582714 21.942254
0.841381 21.529799
0.787413 20.163986
0.470510 19.852855
0.825341 20.268964
0.354788 20.133519
0.598069 18.049808
0.561222 19.465293
0.834017 19.457562
0.993115 20.698237
0.711424 19.852593
0.600562 19.183939
0.673429 20.351984
1.362727 19.979364
1.320915 19.522734
0.706383 18.816113
1.289266 18.575272
1.405613 19.387234
1.634482 19.493142
1.302730 19.699669
0.971667 19.922174
0.553272 20.302978
0.834343 21.590811
0.835711 22.714701
0.590924 20.835914
0.704381 20.286436
0.779203 19.082376
1.071374 18.632125
1.120914 19.516379
1.222167 20.349596
2.268926 18.323041
1.532822 19.766646
1.169107 20.738418
1.321018 19.903262
1.457596 19.798905
1.900956 19.376129
0.975925 20.569300
1.355420 18.321482
0.692051 19.778476
0.620716 20.837414
0.676857 21.250498
0.225310 20.859834
0.769875 21.533039
0.485983 20.990226
0.704637 20.471166
0.731708 21.104701
1.176990 21.746139
1.122032 18.957069
0.442189 19.755614
0.798598 19.434374
1.271098 18.722139
1.049319 19.325447
0.928559 18.668105
0.571852 20.135772
0.884863 18.970341
1.063039 19.555493
0.893370 20.398674
0.630817 20.267277
0.941877 22.284132
0.757668 20.027281
1.265278 20.453804
0.503344 19.551400
0.439365 21.691171
0.310517 19.196856
0.608157 20.037137
0.911509 19.294279
1.080403 19.228747
0.503684 19.324710
1.035038 19.190986
0.870648 19.024981
0.878408 19.803157
0.754802 19.164293
0.583132 19.291537
0.919334 19.182045
0.699954 19.680336
0.484388 21.995862
0.712404 20.861679
0.577941 20.166621
0.646746 18.824973
0.624786 19.643620
0.747778 19.130513
0.757971 20.200326
0.929881 21.418301
0.840593 20.117922
0.786160 20.586779
0.674629 21.486849
0.806077 21.023179
0.801171 20.340536
0.565500 18.960867
1.820854 19.053006
0.878056 20.914393
0.600976 20.593880
0.862446 19.379953
0.545889 20.408086
0.675533 18.586778
0.604424 20.280571
0.419016 20.716351
0.547956 20.387193
1.062910 21.328580
0.940821 20.469526
1.912391 20.067453
1.240424 20.389767
1.999222 17.826080
1.264428 19.034329
1.084672 19.244125
1.171307 19.075944
0.785836 19.842465
1.098285 19.740662
0.543734 18.018603
0.960281 20.550143
0.776642 19.997152
0.838973 19.426774
0.704621 20.452695
0.563607 19.886724
0.678685 19.805588
0.933713 21.449955
0.966441 21.869848
2.238166 19.812714
1.614737 20.401121
1.606771 20.680687
1.147299 18.527678
1.228354 18.394433
0.846873 19.270715
0.508774 21.570678
0.653895 19.243942
0.307378 19.621047
0.815841 19.679008
1.240154 20.557607
0.748076 20.672082
0.740105 19.011453
0.927130 20.394921
0.362369 19.882098
0.874250 18.778020
0.650899 20.009194
0.869340 19.158572
0.899397 19.436391
1.509666 18.269287
1.055805 18.451585
1.109231 19.860620
0.811141 21.525863
0.711058 20.606637
0.873592 20.607164
0.685273 20.589946
0.488767 19.651297
0.373444 21.346097
1.072763 21.252612
1.089497 19.977353
0.779458 19.172232
0.528865 20.344771
0.699585 19.843696
0.545372 19.479355
0.922441 19.187207
0.692160 21.063170
1.308477 18.904862
1.084273 19.330054
0.821081 19.297314
1.457771 19.728810
1.194495 20.366061
0.729572 21.182806
0.480114 20.601618
0.544427 22.266380
0.256010 20.833596
0.583861 19.983775
0.880831 20.930802
0.731901 20.843322
1.310133 19.914115
0.822433 19.712053
0.934437 19.857909
0.776947 19.731084
0.767529 18.645116
0.822397 20.061320
0.755745 19.453047
1.455962 19.821917
0.791354 20.410303
0.653578 19.367070
0.815832 18.374118
0.629875 19.966238
0.616215 18.271334
0.623558 20.762165
0.567917 20.395669
0.726596 21.399011
0.604052 20.104235
0.600467 21.243074
1.056575 20.282897
1.388516 20.904324
1.809413 19.249772
1.242550 18.181191
1.237970 20.061082
0.797947 19.280766
0.744700 19.572264
1.314569 19.317485
1.162529 19.579746
1.556683 19.665160
0.586694 20.224561
0.704946 20.691722
0.912557 19.543106
0.505574 18.511211
0.627140 17.613029
0.624884 21.723557
0.659196 22.265752
0.672685 20.795212
0.976586 20.338793
1.474047 20.810575
0.643015 20.358550
1.079693 17.746025
1.181153 18.290516
0.919852 19.483560
1.063438 18.861858
0.901119 18.383235
0.379659 21.040484
0.772845 20.253507
0.597017 20.811422
0.418300 20.124829
0.437175 19.449114
0.461343 18.702875
0.457153 20.859931
0.559271 19.042779
0.685606 20.333373
0.591547 21.358136
0.252611 20.017190
0.686917 20.889876
0.807709 19.408262
0.601431 20.363050
1.041587 18.894227
1.456493 19.105387
0.555328 20.244703
0.729914 19.778936
0.448353 20.440992
0.464954 21.017399
0.347810 20.646047
0.724610 18.570195
0.903305 20.166605
0.467537 19.009359
0.485676 19.247103
0.769115 20.016360
0.274172 19.053977
0.682400 21.543043
0.833442 20.814044
0.870186 21.772180
1.027640 19.981603
0.599548 18.980079
0.985351 19.005902
0.601019 20.448156
0.681971 20.405015
1.064934 20.564603
1.053381 20.142852
0.698931 20.313496
0.548753 18.679487
0.521440 22.582010
0.491670 21.266262
0.706389 19.013316
1.055954 19.772603
1.009932 19.367239
1.971328 20.094986
2.347821 22.858285
2.191701 18.980708
1.739316 20.137078
0.572673 18.743976
2.016640 19.926900
0.806392 19.266623
0.610129 19.411634
0.933297 19.096209
0.729090 18.716718
0.683996 20.987147
0.819862 20.189820
0.420808 19.345341
0.901797 19.760046
0.781145 20.206882
0.949724 19.039493
0.555604 21.482639
0.984510 18.649647
0.921175 21.272368
2.460901 19.907263
1.507940 19.159487
1.164914 20.963307
1.304172 19.953857
0.913368 20.180469
0.833116 19.227366
0.621452 20.041429
0.562509 19.502607
0.797312 19.842399
0.656240 19.583157
0.495066 20.375786
0.806527 19.691697
0.754856 21.397065
0.438168 20.019045
0.808095 22.723113
0.791775 21.076989
1.748310 19.365263
0.959873 19.662880
1.270258 19.098250
0.903136 19.329344
1.080606 20.644940
0.533208 20.667404
0.466357 21.414073
0.800334 20.224021
0.634202 20.936278
0.848975 19.504114
0.785954 19.391276
0.627525 19.720496
0.522933 19.866608
0.431689 19.315246
0.594717 20.699844
0.417449 20.842935
1.225494 22.434050
1.304891 22.574564
1.449371 20.143254
1.185413 20.086364
0.781022 22.004751
0.810830 19.604893
0.934417 20.265615
0.663158 20.196199
0.915500 20.861191
0.518085 19.842747
0.733244 18.500547
0.518125 19.758400
0.575925 20.120920
0.553942 20.262479
0.463119 20.593573
0.571457 20.358219
0.574426 21.054795
0.344392 17.851989
1.097126 19.842854
1.141083 21.147418
0.553869 20.138353
0.698012 19.760678
0.714005 20.305869
0.558510 19.831976
0.535667 20.598861
0.715007 18.630626
0.859152 18.189880
0.467399 19.200363
0.943241 19.961558
0.962218 20.239815
0.594668 20.470581
1.298528 20.239629
0.334483 20.010887
0.527696 21.274485
1.572617 18.932682
1.319863 18.690213
1.704684 18.261555
1.078445 18.994681
5.610634 18.321763
4.604802 19.387255
17.654075 17.510436
9.743957 20.644125
1.254845 19.360175
0.756064 20.678473
0.559570 20.226736
0.781757 20.096771
0.912375 16.949368
0.557958 19.769752
0.702068 19.853365
0.757177 19.047287
0.676433 19.229275
0.563525 19.666661
0.740949 18.907461
0.514042 20.414014
0.868094 20.206180
0.861073 19.496551
2.033858 20.633509
2.085712 19.798397
13.043275 18.180242
1.460854 21.577119
0.346397 20.554458
0.581260 20.419954
0.471952 21.146944
0.692408 19.454581
1.264060 18.710215
0.824394 18.657055
0.705838 20.004178
0.898614 20.820866
0.363538 21.224892
0.628116 21.446435
0.588220 20.175648
0.220364 21.521944
0.746506 20.216435
1.395043 21.697484
1.459067 19.419431
1.790009 19.236237
1.283725 18.828965
1.209061 20.787119
1.086364 19.961760
1.394232 20.264140
0.797416 22.166395
0.641220 21.004819
0.819824 20.149209
0.854298 22.059713
1.072209 21.434840
0.469183 18.746412
0.552145 20.422555
0.296696 20.217406
0.621274 18.468314
0.580318 19.778364
0.737153 20.632880
1.197022 19.350231
1.207553 19.686908
1.586037 19.088117
0.666308 19.921127
0.790258 19.829832
0.541291 21.311491
0.904442 19.982540
0.899576 18.064631
0.720410 19.617315
0.896534 20.319606
0.845338 20.209722
1.124788 18.903422
0.604925 18.765381
1.006396 19.532407
0.705467 19.195272
0.858706 19.546254
0.656771 19.792005
0.913785 19.072416
1.515072 19.224052
1.428579 21.381452
0.693261 20.284285
1.091877 19.194902
0.852759 19.263376
0.715085 19.525053
1.177389 18.858182
1.107764 18.007652
0.750348 18.105780
0.541858 20.259585
0.820303 20.190177
0.906583 19.438863
1.031937 19.846929
1.179261 19.127673
2.705023 19.399786
1.321072 17.625396
1.359225 20.019716
0.888951 19.688220
0.869248 19.253251
0.617832 19.815979
0.766444 20.967731
0.918858 19.477832
0.955376 20.197475
1.095096 19.348310
1.104536 18.850804
0.888052 18.506255
0.937541 18.586635
0.629717 19.572393
0.643894 19.992655
0.742208 20.004388
1.317638 21.009951
0.991901 20.526400
0.436950 20.130276
0.716819 20.343885
0.656880 18.214952
1.288968 17.503037
1.030008 18.330816
0.783771 18.189178
1.182234 18.007895
1.092854 19.062828
1.051838 18.503860
1.491351 19.038054
0.836688 19.721998
0.909508 18.927806
0.696695 20.112848
0.894277 19.623992
0.888280 20.648481
1.058459 20.137612
1.090738 19.319121
0.885641 20.222692
0.922823 20.644056
1.269180 21.252100
0.766308 19.985694
0.960089 19.489684
0.756112 20.197871
0.729830 20.938286
0.989534 20.254024
1.460591 18.997729
1.140235 20.095424
1.333536 18.331142
1.359164 18.353175
1.264088 19.701760
1.169827 18.873555
1.319421 18.707695
0.911660 20.074927
0.624959 20.041513
0.902835 21.389402
1.146615 19.078355
1.134282 21.339139
0.901738 20.505504
0.741534 20.357760
0.831081 18.511603
0.623187 19.456556
0.805529 18.653228
0.383015 19.083543
1.266979 20.175704
1.102189 19.606779
2.327929 19.514940
2.715342 19.652883
1.272378 19.543152
1.112189 20.692513
1.158064 19.113416
1.019698 20.379141
0.963625 19.668575
0.621132 20.576880
0.795797 20.921845
0.964708 20.427392
0.611323 21.062090
1.258319 21.056302
1.194167 19.164322
1.527004 19.993807
0.976920 19.167865
1.529490 21.256368
0.944845 17.996258
1.583892 17.784436
5.846864 20.139178
1.095106 20.493238
2.023491 19.307588
1.124699 18.056892
2.316832 17.900264
1.088917 19.000887
0.855518 18.132654
0.871143 19.248468
0.849739 19.213338
1.217822 20.390584
1.395831 20.788443
1.620310 18.425035
3.260168 18.647762
2.717671 20.604316
1.652715 18.387308
2.379479 18.732522
0.873221 19.177429
1.286716 19.387295
0.974170 19.825829
0.795678 18.650969
0.735516 19.672081
1.017761 20.782974
0.865155 19.825292
0.759777 19.622634
1.122225 20.108560
1.334060 19.517119
1.403247 18.366719
0.808520 19.432976
1.073790 18.502730
0.833646 20.001718
0.592632 20.334261
0.987350 20.255411
0.871310 20.558091
2.022705 19.264323
1.332709 20.558136
1.262931 20.028365
0.824565 18.596749
0.553573 21.030591
1.236709 20.523982
1.514911 18.693100
0.726807 18.901649
0.793388 19.652263
0.826539 20.061872
1.241328 19.379314
0.917616 20.136991
1.044972 18.943979
1.165282 20.150030
1.476937 18.619412
1.624956 20.016704
1.322942 21.403318
1.197515 20.855066
0.580424 20.983437
0.919083 21.704402
0.971966 21.192650
0.995988 19.229853
1.454080 18.508060
0.914822 19.139741
2.377532 19.968775
1.129952 17.509315
1.531413 20.147874
0.857634 20.964218
0.436314 20.054027
0.617728 20.848349
1.936848 19.885913
0.762777 20.298175
0.784545 19.594083
1.236783 20.000594
0.531096 20.464901
2.481405 20.773586
2.367177 18.904575
1.061647 18.993572
1.041442 21.210672
0.862650 21.011458
0.769398 20.189145
1.186956 18.839180
1.093659 19.656294
0.879039 19.075452
0.911506 19.126373
0.857904 18.915222
0.803456 19.852789
0.899832 19.312180
0.994360 18.796728
1.265274 19.212321
0.778597 18.616577
0.845928 18.576267
1.379273 19.306843
1.236880 18.399913
1.203885 19.463707
1.111188 19.445039
0.887971 20.211970
0.874758 20.610780
0.865848 20.299385
1.406146 20.460140
2.077657 19.611294
1.187076 19.630613
1.186603 20.447317
0.754721 19.988973
0.671733 20.745477
0.845667 21.144329
0.921163 19.209505
1.226295 18.344078
1.174023 19.264038
1.071064 19.351354
0.757889 21.818571
1.093727 18.592033
1.474508 20.083738
1.042234 19.394633
1.187156 20.300236
2.098715 20.084528
1.459068 21.046446
1.024540 20.189274
1.066324 20.972816
0.941199 22.301748
0.697031 21.368496
1.046287 20.133037
0.934901 20.645795
1.023532 19.584849
0.623336 18.977336
1.214808 20.362088
0.725355 19.617094
0.820276 20.266604
1.065638 18.671845
0.844775 20.353633
2.500837 18.815575
2.138892 18.878924
1.518131 19.953064
1.328643 19.835461
1.115744 21.031653
1.236357 18.930218
1.341952 19.467229
1.312300 20.094966
1.557326 21.220270
1.064236 20.602694
2.426168 19.872296
3.132655 19.523642
1.392752 20.089056
1.072028 19.893646
0.769656 20.556529
0.968034 18.681010
1.170083 18.428922
1.055206 19.529741
0.842664 18.728695
0.965086 19.774310
1.472184 19.941755
1.837735 18.698255
2.017235 18.880086
1.023298 19.372508
0.922720 19.318016
1.080338 18.785350
1.100063 19.077237
0.702368 19.890173
0.887086 20.717353
0.796458 20.341347
1.973313 20.343025
1.483256 18.861729
1.020251 21.142547
0.904718 21.066413
1.133808 19.378404
0.829603 19.134619
1.212656 20.751390
1.464356 19.941649
0.535048 20.083957
0.744446 19.649277
1.102581 18.517816
1.175651 19.673186
1.306532 19.677887
0.998790 19.925321
0.952862 19.392162
0.717560 18.809343
0.753874 18.841316
1.518695 18.929625
0.692427 20.546141
0.638549 20.701760
1.012031 18.841422
0.877650 18.297007
1.328883 18.771796
1.131419 17.852996
0.460942 19.016584
0.661250 18.160480
0.511666 19.517373
1.076724 20.088424
1.141302 19.584730
1.215989 19.309889
0.714255 17.960404
1.139409 21.522928
0.841333 20.282618
0.642166 19.851265
0.511206 20.924047
0.841745 20.763337
1.018380 19.264334
1.092822 22.042469
1.285920 18.413474
1.319848 18.458497
0.939325 18.052703
0.708173 18.870749
0.798826 19.968770
0.972006 19.506223
0.600968 19.671932
1.200477 21.876099
0.958351 19.469212
1.107745 20.427998
0.969615 19.003936
1.007594 19.592119
1.543371 19.156064
1.202096 19.621402
0.807496 20.698697
0.766759 20.476454
0.897423 19.031733
0.963430 20.904536
0.668945 20.473842
1.050972 18.433969
1.370201 20.449542
0.651265 19.282491
1.011317 20.695597
1.182265 19.181478
1.061862 20.237283
0.964479 19.194924
0.784614 19.453821
1.391810 19.284020
3.178269 19.575761
2.367898 18.917246
1.162814 18.546958
1.741328 21.264153
0.983398 21.745836
0.706598 20.675568
0.342606 19.990384
0.857453 18.721930
0.951271 19.884322
1.024619 19.247225
0.583410 21.301742
0.870394 19.175235
0.534860 19.434416
0.701886 20.427061
1.562524 19.758670
1.616203 20.588186
1.063568 21.221278
0.796384 18.894911
0.921167 19.145071
0.954352 19.950144
1.485250 19.872993
1.482263 19.454085
0.746945 21.160656
0.643912 20.310174
1.490567 18.481850
1.228768 19.733813
1.000149 19.877599
0.540051 18.773814
0.600654 19.051546
1.325156 19.134190
1.043538 19.197750
0.636724 19.661810
2.604379 18.874689
1.480562 19.302587
1.155470 19.351108
2.021451 19.827224
1.273651 19.923334
0.699609 20.503427
0.825709 20.314436
1.621229 18.857466
1.090896 19.369992
0.696169 20.690866
0.618983 20.722351
0.993702 20.913849
1.787550 19.320329
0.800483 19.729745
1.305754 20.212800
1.779183 21.220424
0.757744 20.740274
0.958848 21.003404
0.746354 19.692595
0.711679 19.304104
0.690449 21.279439
0.708614 20.974745
0.712521 19.869720
0.802336 20.275285
0.824861 20.340822
1.148235 20.816088
0.976366 19.879026
1.072120 19.753494
1.075371 18.874377
0.922032 19.619336
1.219782 18.867318
1.186408 18.583599
2.429649 19.336173
0.782114 19.596366
0.872235 19.418619
0.783590 20.631068
0.862962 20.485113
0.856462 20.153366
0.672608 19.789565
1.216797 19.649372
0.673502 20.539712
1.094940 20.214222
0.695851 21.859452
0.788167 21.117740
0.717044 20.343805
1.869973 20.662566
2.172269 19.088175
1.229351 21.134686
1.225805 19.293109
1.013541 19.728787
0.731816 19.346106
1.034421 21.468489
0.661403 18.857625
0.613169 23.726196
0.991479 22.304486
0.717205 20.947035
0.717819 21.595658
0.800357 19.435340
0.868818 21.958071
1.030735 19.198630
1.171719 20.128313
0.836376 19.997750
1.010184 20.426330
0.722489 20.757622
1.515783 19.085757
0.646057 19.404351
0.806118 21.532977
0.795447 21.654721
0.655771 18.987285
0.971528 18.734729
0.814522 20.334945
0.950844 20.887080
1.133889 19.669135
1.795961 20.817314
0.925908 21.195985
0.947174 20.932329
0.853539 20.639592
0.821759 20.345324
1.357308 19.321354
0.696971 20.710620
0.747771 20.589362
0.735685 19.469394
1.066580 18.624664
1.101279 18.718185
1.247301 18.206178
0.846231 18.789203
0.806446 19.157877
2.224497 18.623588
0.880835 18.694264
0.833145 19.150919
1.043375 18.308086
0.764242 21.157703
0.706319 19.342130
1.233954 20.403790
0.608624 19.875817
0.971714 20.275823
0.882778 19.511243
0.510505 19.322076
0.786419 20.183704
1.230350 19.501212
0.836197 21.752961
0.420734 19.343799
0.921189 20.725686
1.282599 20.653821
1.118290 21.683241
1.162956 19.872840
0.701317 19.606013
0.648021 18.753846
0.851438 19.603017
0.386922 18.930213
0.894894 19.203845
1.047538 19.583389
0.905564 20.032835
1.179567 19.212088
0.849118 20.199146
1.950646 19.959069
0.832215 18.625749
1.154201 20.594374
1.363508 19.489678
1.199807 19.885489
1.623523 19.369067
1.054769 19.433887
0.727350 19.702728
0.870047 20.035790
1.570279 19.609992
1.046583 18.428890
1.869163 18.457852
0.785482 20.589279
0.828255 22.501870
0.704551 20.573591
0.837589 21.150367
1.022930 18.588688
0.404907 20.041727
1.169230 19.447367
0.742876 20.833721
1.421224 20.691057
1.423052 20.568784
1.129818 18.449663
1.447910 20.048574
1.138767 20.825960
1.730056 19.451021
1.229587 22.118266
0.568047 21.073556
0.608533 21.751346
0.871928 20.753498
0.582804 23.210955
0.570728 20.361974
0.847728 19.633716
1.006384 22.165462
0.514136 20.630877
0.867572 19.279849
1.761009 17.965172
1.637685 19.570847
0.995234 20.094390
1.033886 19.979802
0.576280 21.160414
0.615589 20.379623
0.585682 21.182745
0.766451 20.006777
0.656091 21.192771
0.810421 21.714033
0.926302 20.565721
0.945788 19.821600
0.832752 19.081057
0.805138 19.398843
1.037631 19.602736
1.029053 20.473569
1.348414 20.669169
2.282265 18.652357
0.941259 18.967902
1.562741 19.611351
1.075464 18.762089
1.933372 16.876945
1.374490 17.950985
0.713685 19.227665
2.118876 19.293134
1.734923 18.867044
0.996250 21.393441
0.601250 20.333714
1.369632 21.559638
0.891065 21.883512
1.679018 21.246599
2.807621 19.782622
3.468703 19.388838
1.132672 19.627236
0.830202 20.678736
0.880214 20.129343
1.090428 19.949193
0.682707 18.798130
0.668592 20.571056
1.072435 21.865067
1.090212 19.514351
1.328208 19.859783
0.462741 19.143015
3.175170 19.755690
0.971802 17.701884
1.625601 21.297708
0.980722 20.051348
0.681470 20.354530
1.662670 20.309988
2.143207 18.926421
1.032234 20.473973
0.755355 19.373899
0.794635 19.773854
1.226670 19.552268
1.438591 19.701067
1.030195 19.536639
0.947374 20.476011
0.373674 19.483487
0.689390 19.430136
0.811005 20.119839
1.129253 18.837766
0.648290 18.030621
0.993553 19.244954
0.724820 17.784936
1.675609 19.451257
0.518841 19.136876
0.900284 18.725320
0.870401 18.486763
0.997429 19.576191
0.746525 18.574220
1.176089 19.689990
1.250108 20.691832
1.095661 19.491620
1.322060 20.184553
0.855441 19.705473
0.619843 19.574447
1.128403 18.922984
1.376127 18.763373
1.083732 18.248332
1.477790 20.409154
1.106078 19.796579
0.712284 19.365310
0.564396 18.961250
0.664277 19.510109
0.718828 18.689432
1.016331 18.925196
0.930415 18.625272
1.321934 19.281578
2.221787 19.949273
1.601461 19.340039
4.116293 19.239301
1.697532 18.259955
1.883743 19.499800
1.066558 21.986645
1.225058 20.281427
0.789361 20.617251
1.088121 21.172319
0.907352 20.837084
0.730834 20.887429
1.070449 20.233109
0.666881 19.063211
1.031948 18.455126
0.781795 19.466323
0.988978 20.850985
1.205949 21.388487
1.172235 18.698642
2.783353 19.484111
2.843968 19.006544
1.996665 18.676274
1.097769 19.843652
0.666852 21.593784
0.485282 19.892783
0.605698 21.544989
0.896337 20.999381
0.543781 20.961787
0.705547 20.313431
0.928188 20.708889
0.817784 20.995874
1.222537 22.201633
1.015301 22.266360
0.852696 19.382661
0.988809 18.331680
1.728012 20.628614
0.815871 18.483389
1.276277 17.839543
0.571602 19.270961
0.996825 19.021388
1.250470 18.850794
1.501040 19.160533
1.443159 20.951374
0.996194 18.754921
0.751605 18.513528
1.455444 19.569881
1.122908 17.305382
0.827765 19.764431
1.134451 20.157358
1.022002 19.152669
0.575788 18.796242
1.056646 19.753362
1.135359 22.285838
0.743708 20.396429
0.684745 19.436976
0.324720 20.357655
0.648487 20.056337
0.729325 19.661706
1.278001 20.518844
1.194050 18.275379
1.334366 17.938232
0.650963 18.015445
0.808522 19.472077
0.882011 20.683762
0.810726 20.631182
1.206958 17.740156
1.488050 19.301247
1.438873 19.002603
0.713360 20.242838
1.159602 20.994133
0.743778 20.504272
0.833388 19.578157
1.010838 19.939304
0.978492 20.487534
1.583286 19.841027
1.004510 17.692374
1.199648 18.854721
0.824570 19.753841
0.564871 18.342546
1.371655 20.236568
0.837754 21.732462
0.997416 20.196379
0.921729 20.299132
0.805454 20.468637
1.127332 19.724589
1.582126 20.171273
1.054500 19.605669
1.258320 18.798678
1.356032 19.937253
1.439777 19.422668
1.565147 20.179180
1.370648 19.187421
1.225176 21.297118
1.293514 22.863832
0.944718 19.218014
1.051707 21.205515
0.954075 19.614174
0.723430 19.406824
1.118134 20.570163
1.116145 19.975717
1.174510 20.804811
1.054341 19.704849
0.912116 18.780345
0.683168 20.297139
0.997342 20.984248
0.571045 19.026374
1.844338 20.356544
1.304120 20.540172
1.844047 19.715468
1.131885 20.838424
1.158459 21.316252
1.012005 21.789715
1.020810 21.816610
0.845692 21.011130
1.008261 20.375433
1.102177 19.306655
0.751469 18.756475
0.707031 21.113732
1.036547 18.425848
1.174721 19.794047
0.659381 20.819839
0.951240 19.099005
0.994102 19.485848
0.748614 20.501272
1.028017 17.714834
0.878440 19.449385
1.113388 18.354763
0.828489 17.992971
0.872654 19.031192
1.083880 18.980281
0.529312 19.197557
0.706681 19.827339
1.036977 19.631842
1.131378 18.834726
1.317683 18.116707
0.445902 20.553433
0.679638 20.519693
0.777354 21.030359
0.731582 19.706293
0.424615 20.494192
2.061747 19.572668
1.357716 18.365645
0.734568 19.609657
0.881876 20.057990
0.873473 20.337326
0.558362 20.632725
0.389882 19.065190
0.718845 19.563535
0.755072 19.587894
1.557467 19.347357
0.955108 20.459685
0.769142 19.907470
0.716565 19.369175
0.736764 19.902308
0.684330 21.374863
1.118274 19.922648
1.321205 18.015760
0.858601 19.184263
1.066673 20.049811
0.650151 19.281714
0.869160 20.077213
0.988061 20.552110
0.565072 20.105569
1.231669 21.039296
0.604557 20.071969
1.543554 19.256076
1.100449 20.318511
0.822022 19.474778
0.859525 19.779241
0.823668 18.933869
0.972102 20.398790
0.685016 19.401052
1.139399 19.854852
1.108723 21.009532
1.013401 21.898136
0.797416 19.341638
0.731681 20.153251
0.722240 20.326701
1.358786 18.801228
0.953341 19.929874
0.797116 20.974898
1.783727 19.636652
0.828310 19.629702
1.534966 20.630331
1.012311 19.192993
0.654607 20.232001
0.652735 19.690529
1.010347 18.857076
0.958483 21.159256
1.038413 20.447502
1.583320 19.977186
0.882385 20.277458
1.126017 19.120002
1.487105 20.696410
1.027385 19.405471
0.744485 18.789808
1.099709 18.399483
0.938197 18.742155
0.535718 22.009058
0.633603 21.297610
0.811255 21.191665
0.377269 21.649213
0.786009 20.633951
0.951385 21.963219
0.873116 18.618436
0.675534 20.519766
0.840192 19.641595
0.995791 20.585159
0.916639 19.758389
0.902484 17.741457
0.909459 21.263417
0.692793 19.859391
0.779504 21.663624
0.785089 20.212176
0.651826 20.599435
0.513503 18.627369
0.849296 18.762713
1.043971 17.911087
0.991646 20.901473
0.537704 21.392303
0.465138 21.807553
0.712636 21.737778
0.876179 21.260162
1.041054 19.268689
1.787547 19.035203
0.689601 19.490328
0.950722 20.174921
1.041580 19.621405
0.796593 19.208934
0.771895 18.863795
0.839989 18.427084
0.510286 20.023980
1.046725 20.463575
0.707647 20.344663
0.716191 20.007691
0.728471 19.202344
0.744473 20.613043
0.926679 19.992367
1.561374 18.772128
1.525713 19.098329
0.617973 19.398963
1.127331 19.414231
2.785614 18.679916
0.943491 20.081082
0.833408 19.150843
1.018784 20.860386
0.749823 19.913330
0.736686 20.941605
0.721468 18.409745
0.592414 19.570709
0.998156 20.042597
0.753559 20.134263
0.784433 20.790446
0.909929 19.615259
0.625506 18.699047
0.887439 19.014167
0.586295 20.032835
0.727164 19.270091
0.439787 19.740626
0.910380 19.243246
2.086849 19.800028
2.322523 19.077212
0.990839 18.733508
1.565274 19.697719
1.721501 20.153065
1.454473 19.565215
1.158181 19.706448
1.111666 20.206661
0.795684 20.931497
0.923853 20.790339
1.008749 20.108938
1.039692 19.245263
1.083702 19.122255
1.018319 19.057863
0.857404 19.495502
0.970616 20.187453
0.881525 19.013719
1.441742 18.138843
1.409885 18.995533
3.431700 18.772730
1.522328 18.774339
1.305787 19.627358
0.796585 19.593581
1.279769 17.856098
1.958293 18.360871
0.922018 19.714116
0.407895 19.514251
0.774159 18.654795
0.616271 19.045844
0.607495 19.703286
0.537319 20.117979
0.819504 21.663654
0.520647 21.583136
1.130401 20.882168
0.768208 20.121556
0.872815 21.766785
0.719417 19.220980
1.164126 17.695585
1.220859 20.351482
0.748506 20.132441
1.135003 20.010557
0.656654 19.239673
1.118947 18.342399
0.676245 19.170660
0.487470 19.715285
0.572743 19.652243
0.350834 20.689717
0.769640 20.513300
0.459249 20.465105
1.528916 18.879171
1.384542 20.082315
1.087145 19.013201
1.083393 19.247564
1.947699 20.241034
1.280796 19.972020
1.134697 18.922840
1.018167 17.535334
0.859967 19.138461
0.988408 19.361446
0.753012 18.826112
0.857865 18.900932
1.098123 19.346772
0.780245 20.462178
0.533368 20.446925
0.797590 20.119931
0.815504 19.745463
0.951299 19.720789
0.858736 20.168339
0.874937 18.640687
0.567349 19.366099
1.718369 18.539138
1.760430 18.455011
1.669071 20.342558
0.690014 19.275153
1.031865 20.110792
0.912044 18.862090
1.283096 18.144829
1.623441 18.925432
1.430186 19.409732
1.195370 19.236080
0.776421 21.033061
0.616407 21.535791
0.986524 21.724560
0.490143 19.040494
0.750781 20.358116
0.643528 20.479450
0.885433 19.965618
1.769141 19.220360
1.315412 19.647718
0.847970 20.784147
0.673313 19.818336
1.471358 19.360856
1.089767 18.459960
0.642937 20.442127
3.114801 18.586781
1.554196 19.312620
1.444469 19.770149
0.921564 20.217577
0.995368 20.076048
1.092050 20.028293
1.486326 20.778405
1.029782 20.207795
0.774095 20.911567
1.191399 19.518274
1.149195 19.403693
1.044944 20.338515
1.603835 19.816300
1.094907 19.072889
1.237786 18.505313
0.897247 20.718228
0.573811 20.180352
1.115926 19.824657
0.446839 19.047230
0.544976 19.681109
0.640946 19.352560
0.661903 19.714294
0.782137 20.350905
0.778142 20.491808
0.842585 20.025211
0.877775 18.861547
1.259626 20.006884
1.145136 19.833795
1.483466 18.651116
1.318882 18.322579
0.523960 18.766965
0.839582 20.677829
0.650944 18.206411
1.386020 20.723906
0.746840 18.118880
0.775810 20.393206
0.722777 20.849968
0.590568 19.549094
0.675924 19.301723
0.514326 19.211721
0.548494 20.005625
0.684637 21.882093
0.708853 19.757474
1.013843 19.537082
1.004127 19.232872
2.324113 18.352142
0.906139 19.416675
1.172213 20.415694
1.474140 19.391810
0.522436 19.666478
0.789306 19.299591
0.951661 21.293748
0.649066 20.446506
0.848042 19.337629
0.671328 19.595471
0.527782 20.518778
0.470846 20.911591
0.759193 21.383709
0.565836 20.423278
0.768923 20.476410
0.655852 21.056494
1.430806 20.105135
2.528048 19.314197
1.657356 19.665775
1.441504 19.128750
1.234104 20.153804
0.906891 19.748273
0.903169 20.183391
1.480298 19.377628
0.948575 20.841850
1.029067 21.900988
0.851742 22.365818
1.125253 20.403325
0.854345 21.077267
1.009489 21.109097
0.803755 20.825216
0.808898 20.628036
0.479665 21.350923
0.921296 19.062409
0.530731 20.447529
0.483454 20.257240
1.071879 19.630074
1.091581 19.632708
1.007168 19.360445
0.866256 19.421852
1.187945 21.238854
0.830020 19.245092
0.914272 20.393051
0.856893 18.761747
0.621737 19.397439
0.787603 19.478768
2.649256 19.444675
0.821182 18.776084
0.941496 19.837580
0.940860 19.715899
1.814253 20.091168
0.711834 20.302908
1.379498 20.316606
0.999591 18.858595
0.895652 19.243951
1.202729 18.424536
0.766927 19.005380
0.720316 19.258584
0.982659 19.263601
0.739990 20.669307
0.611495 19.485574
1.095602 19.359496
0.812463 20.403493
0.740837 19.613682
0.286224 22.199275
1.116261 21.127840
0.771618 21.196203
0.672132 21.307007
0.620531 20.734901
0.962310 20.259947
0.974213 19.589532
1.716229 20.639425
1.422743 19.862503
0.996980 18.855887
0.609758 19.847245
0.695437 18.953139
1.547796 21.086614
0.814164 20.590287
0.805439 19.751767
0.594260 20.188379
0.805711 18.892652
0.528680 21.782392
0.945460 20.799660
0.786702 21.175224
0.881893 20.937067
0.583411 20.180318
0.845057 21.028479
1.296056 19.383733
1.294324 18.815044
1.638055 18.440032
1.237305 19.470670
1.476695 19.703094
1.114803 20.378264
0.469042 19.828055
0.685143 20.558644
0.603488 20.656632
0.588803 20.067513
0.827615 19.815061
1.237301 20.172304
0.905902 21.991500
0.932800 19.929749
0.449252 20.718539
0.533760 21.424060
1.021675 20.476050
0.945862 20.754591
1.277575 18.719778
1.960762 19.086930
1.158341 18.188064
0.703111 20.540301
0.576289 19.560866
1.132341 18.661979
0.887055 21.369530
1.195791 19.805475
0.879947 18.897395
1.231234 19.738845
0.593815 20.508565
1.349945 19.431861
0.883093 18.858683
0.816904 20.627782
0.697990 20.459455
0.787991 21.722033
0.743471 21.183125
2.102209 18.888093
0.874195 19.827559
0.987143 19.783184
1.385013 20.400407
0.847415 19.309173
0.976096 20.675621
0.908062 20.223170
2.471102 20.603483
2.012948 19.933000
2.232682 21.221763
1.311083 19.838096
0.784109 19.397547
0.845009 18.701330
0.818819 20.362083
0.993855 18.916206
1.407243 21.920842
1.516984 19.261782
1.766240 20.315103
0.860534 21.615276
1.073216 21.649344
1.455105 20.534440
0.583103 20.277874
1.123597 20.025171
0.578985 19.359273
1.237828 19.322565
0.820143 20.634373
0.878198 20.966396
1.246558 19.370347
0.645636 18.364760
0.774206 20.701084
0.423740 19.736255
0.829892 19.506467
0.510767 20.862926
0.497248 19.572334
0.659220 20.379996
0.527303 19.590143
1.065241 19.337159
0.906940 19.840030
0.812898 20.268261
0.865780 19.359839
0.690279 18.560027
1.217983 20.683391
0.923417 20.880181
0.688595 19.091515
0.840903 22.088048
1.027002 21.159618
0.520383 19.809010
0.917710 19.350659
0.636243 20.777711
1.024755 21.178856
0.996003 19.429350
0.579892 20.470331
1.007877 20.071356
0.536389 18.761387
1.247063 18.679856
0.903934 18.781285
1.025556 18.082833
1.512772 18.473576
0.973023 20.668206
0.697360 19.620849
0.845579 19.410029
0.547639 21.399735
0.814769 21.553867
0.914227 19.503863
0.757737 20.037333
1.514300 18.805738
0.854655 20.390802
0.590289 21.264759
0.632750 18.988408
1.133348 20.074681
0.921425 18.977790
0.944559 18.946364
0.962913 20.079923
1.103028 17.839196
1.106158 18.284096
1.081703 17.690299
1.272568 20.405276
0.696349 19.862309
0.864806 20.039404
1.004287 19.254841
0.856895 20.851783
0.984512 21.051111
2.328214 19.333928
2.628852 19.000747
1.014978 19.603138
1.303786 20.069561
0.913223 20.482814
0.745205 20.991419
1.254000 20.555183
1.004249 20.190297
1.537870 20.015442
1.364027 19.808587
2.416860 20.111577
3.976819 21.785097
1.643229 22.028209
1.169236 22.877565
1.003592 20.160783
1.488325 19.564895
1.361797 20.463538
0.953774 21.755470
0.926068 20.858761
1.425370 20.687819
1.059738 20.361127
1.605065 21.353756
1.434362 19.495617
2.045237 18.187405
1.660790 19.380307
2.257821 19.939988
2.617330 19.922188
1.351580 19.384478
1.593237 19.879416
0.794892 20.016240
0.793760 19.279714
0.476571 19.682965
0.708898 19.051777
0.670524 20.001111
0.520193 19.304335
1.150676 20.276745
0.794574 19.085782
0.601132 18.968809
1.086302 21.039146
0.783453 19.818643
0.689320 20.112977
1.433656 19.563850
1.176811 19.423547
0.827473 20.630210
0.920325 21.754443
0.520320 20.168481
1.244530 18.511151
1.724143 19.885172
0.946276 20.774154
0.802194 19.320516
1.057670 19.657318
1.117158 19.132534
1.833341 18.947103
1.483192 18.626315
0.819008 18.176276
1.053907 19.061908
0.802637 19.224267
0.965162 19.959283
0.689341 18.223236
0.689297 19.629276
1.058456 20.937361
0.684260 20.091989
1.099970 19.302897
1.103222 19.024682
1.465829 19.936077
1.560792 19.950953
1.836984 20.047255
1.530466 19.623766
0.570338 20.372908
0.501104 19.993515
0.801175 19.369135
0.754547 20.102120
1.079751 19.814551
2.092745 20.205970
0.948361 18.670253
0.968000 20.293144
1.171300 20.168512
0.886475 18.255242
0.952997 20.436355
0.848451 20.296770
1.086026 21.642865
0.804239 19.546916
1.190050 20.960776
1.171286 21.259741
0.747375 20.209662
0.774289 19.182559
1.167119 19.640078
1.208807 20.951075
1.348337 21.281871
0.862950 20.524195
0.490520 19.644074
0.697129 19.960043
0.755977 20.577602
0.661060 21.340652
0.731643 18.864332
0.856105 20.223281
1.006966 20.142629
1.506149 20.561029
0.578483 19.481922
1.091381 21.103079
0.885718 18.253269
1.182820 20.026420
0.505488 20.432850
1.021014 22.091862
0.941120 21.039367
0.756010 21.049921
1.029071 20.178911
1.309866 21.076588
1.354484 20.444796
0.736284 21.046530
1.308844 18.492824
1.065155 19.517296
1.268671 21.748906
2.772960 20.196510
0.786923 20.868658
0.685410 20.024288
0.884624 19.148097
1.094140 17.910706
1.355790 19.927030
1.063870 20.055106
0.842269 19.480138
1.279430 20.158913
1.097680 18.777349
0.944474 19.522296
0.846688 18.169845
0.804144 18.411364
0.863334 20.076093
0.513613 18.480331
0.668019 20.738912
0.437260 20.702597
0.464197 19.576020
0.455849 20.852074
0.821743 20.864477
0.843179 19.988587
1.852312 19.066694
0.589037 19.948918
1.604015 17.704014
1.631751 18.946409
0.896452 19.484899
0.568950 21.526342
0.548434 21.815729
0.702343 18.966666
1.221814 17.604660
0.940280 19.878160
0.737283 19.919997
0.655307 19.644584
0.520101 20.912630
0.533732 19.915192
0.886792 19.076513
0.678856 19.401125
1.012579 20.068944
3.664835 19.242079
0.800711 19.049716
1.237270 19.150344
0.900959 21.008957
1.067171 20.723507
0.776908 21.284272
0.685945 20.815415
0.515822 20.010767
0.804395 20.181198
2.011563 18.872520
0.760329 21.011358
1.078293 20.128017
1.165248 19.453202
0.821221 20.340876
0.839170 19.725585
0.718334 19.532517
0.745950 19.116517
1.371159 20.476790
1.347680 21.567146
0.985586 18.183948
1.637190 19.946215
0.880444 19.576605
0.626351 18.923184
1.201877 19.495040
1.381375 20.348378
0.655194 19.261335
1.390937 21.479537
1.177369 19.776205
0.694905 19.671342
0.787410 20.926129
0.822015 19.931501
0.688126 21.150469
1.045747 21.718659
1.084106 21.847756
1.080663 21.080371
0.818391 20.619168
1.083467 19.454341
1.520216 19.063355
0.843307 19.815225
0.838425 21.120429
1.240829 20.302072
0.765297 20.567288
0.643393 20.014373
1.010195 20.291386
1.007546 19.528632
0.718544 20.773481
0.735784 20.184007
0.689282 20.223078
0.912614 21.766006
1.243286 19.501287
1.553230 20.991854
0.953020 20.991586
0.751675 20.927543
0.870493 20.925496
0.887754 19.657235
0.452115 19.570986
0.512936 18.661849
1.044935 19.781800
1.030783 20.425951
0.651773 20.105750
0.834569 19.000998
0.526851 20.572040
0.358997 20.055344
0.741087 20.824859
0.493223 20.106409
1.013995 20.434998
0.736093 19.743159
1.780194 19.592218
1.038623 19.896567
1.397658 19.069982
0.728359 20.715961
0.834930 20.618164
0.657029 20.641704
1.299039 19.592935
0.987163 19.365654
0.553873 20.312832
0.708532 19.705410
1.281678 18.210912
1.547322 18.984138
0.552655 21.302670
0.907695 20.474282
0.730401 20.395603
1.003140 20.177396
2.401884 19.107651
1.403359 20.134368
0.790642 18.946988
0.983322 19.668657
0.781617 19.448723
0.732198 19.548411
0.665408 19.962152
0.719619 20.547473
0.596986 21.657416
1.288782 19.820296
0.583423 20.330553
1.073833 19.630284
0.848858 20.070811
0.982390 20.125346
1.065942 20.021202
1.556292 20.008893
3.927761 17.165005
1.048055 19.336270
2.619585 20.364547
0.337838 19.432897
0.574378 19.138594
0.694528 20.662384
1.190960 20.557873
2.070640 19.366072
0.846353 19.802547
3.850870 19.921521
1.147819 20.668486
1.814463 19.957766
0.813882 20.243333
1.084397 20.576981
0.877327 20.737095
1.058169 21.096854
0.511814 21.139918
0.795892 19.025737
0.889198 19.969347
1.020463 22.294830
1.724989 20.449877
0.845415 19.921975
0.798930 20.998634
1.545278 21.092251
3.227829 20.636890
2.102565 19.550297
1.715080 21.020865
0.810096 19.571777
1.696187 19.122052
1.786067 18.772700
2.119238 19.427057
0.629555 20.029680
0.839749 19.828564
0.684239 19.249156
0.654584 19.645804
0.633930 20.186976
0.958866 19.583420
0.470026 22.039383
1.099122 19.616248
1.109938 20.691878
1.181900 20.672678
0.730538 20.211004
0.520914 20.413565
0.751632 19.905550
0.990092 20.685890
0.673024 19.005076
1.016282 19.894006
0.789207 19.861333
0.551997 19.880413
1.273225 18.959799
0.557895 22.077526
0.445476 22.783606
0.925474 20.639946
0.619717 21.036096
0.987299 20.115092
0.986717 19.224185
0.867196 18.822532
0.856715 20.487191
0.848298 19.375748
0.615983 19.450997
0.691529 19.816909
0.788445 18.972248
1.228023 21.715271
1.091753 17.756969
1.260988 19.799569
1.428537 20.565813
0.660250 20.166220
0.960578 21.418914
1.893331 20.096529
0.701775 19.368286
0.540255 19.185941
1.063563 20.522793
1.640257 19.007096
0.843352 19.391702
0.845950 19.699788
1.582631 19.551959
0.834460 19.353609
0.945057 19.225411
0.972792 19.658024
1.107196 20.015861
0.867286 20.149746
1.500048 20.732286
1.871360 18.949215
0.784204 20.614631
1.413305 19.442576
1.213462 18.799333
2.010232 19.647202
2.060341 20.777597
1.838456 20.173201
1.005048 19.840443
1.058493 18.129270
1.013658 20.677445
1.612686 20.026712
3.014928 19.512234
5.118148 20.107927
2.613871 20.452534
4.540272 20.274164
1.458939 19.731703
1.154233 19.381694
1.320841 19.962833
1.968435 19.869309
1.453282 19.374954
1.031805 18.552502
1.466826 19.252742
1.212646 18.993657
1.369142 19.987929
0.941602 21.510354
1.053475 21.659655
0.981790 20.220579
1.083222 20.496941
1.812345 19.445550
1.028256 20.562209
4.863723 18.545630
1.964558 19.813813
3.083246 19.807802
1.520844 18.268905
2.647262 17.882553
1.135501 18.365934
1.029117 19.822607
1.459435 19.002951
1.487096 18.271118
1.563238 18.354682
1.685193 19.860587
1.389636 20.430423
0.555143 20.244612
0.708731 21.489130
0.749866 20.455826
1.081464 19.926528
1.371581 20.177439
0.872855 19.604179
0.622490 19.031485
0.880310 20.067494
1.139506 19.061836
1.976402 18.973729
0.588442 19.657317
0.979531 18.997818
1.073351 18.852523
0.753409 19.727667
1.047115 20.026547
0.701254 20.124072
0.834363 19.277407
0.892738 19.655786
0.862456 20.427365
0.902299 20.528854
0.937570 19.626779
1.145185 20.347663
0.889461 19.358043
1.807981 18.724048
1.093650 17.367752
2.842650 18.496684
2.163825 18.709553
3.007191 17.754585
2.316853 19.128228
1.723249 20.342547
2.248461 20.028061
0.795784 20.075808
1.178625 20.743456
0.613607 21.036829
0.864453 20.151415
0.431183 21.143295
0.893160 19.580536
0.850330 19.430520
0.501213 21.048550
0.639354 20.521840
0.873053 20.476471
1.160041 20.319301
1.132964 18.725134
1.895824 18.438148
1.588569 19.561177
2.402197 19.054165
3.766981 19.867589
1.714983 19.478065
2.389201 19.067714
0.773852 18.020727
1.040802 19.758975
1.148366 20.601225
1.425745 20.211065
0.725633 19.214835
1.858280 18.075806
1.469466 19.606300
0.604088 18.815244
0.744844 19.821285
1.102710 18.950391
1.226651 20.265221
0.787821 21.284419
1.710926 18.612853
1.610303 18.832027
1.549127 20.213834
1.613065 20.644652
1.244162 18.624288
1.476970 19.346842
0.780885 20.455409
0.948612 20.681859
1.443746 19.027856
0.897730 20.407402
1.193113 20.864459
0.942102 19.961366
1.155680 20.585045
0.965126 19.151140
1.367545 18.404567
1.956389 20.715263
1.201218 20.655585
1.111908 18.373347
1.483619 20.514209
1.722400 19.983146
2.182997 18.380705
2.845076 19.222319
2.518640 19.365304
2.005600 17.579087
1.610578 19.058347
1.266866 18.590458
1.563588 21.513846
1.048451 22.194875
2.132171 21.057899
1.071846 18.737563
1.229986 19.848130
1.681126 18.826866
0.876610 18.533228
0.861023 19.117359
1.045506 19.601949
1.245500 19.534824
0.565453 19.084981
1.021434 18.809930
0.977636 19.341262
0.986051 19.482743
1.024856 19.112345
1.011977 20.068744
0.835783 20.432390
1.183483 20.329509
1.121669 19.688460
0.721608 20.201212
0.716038 17.482934
0.949267 18.344230
1.201614 17.735801
0.852801 20.001297
0.712884 19.361894
0.996158 17.983080
1.351187 19.123293
1.289768 19.816252
1.160403 19.892258
0.434276 20.445434
0.636640 20.245014
1.169365 20.310976
0.754021 20.649061
0.579611 20.301055
0.901670 20.834475
0.908181 20.360573
1.299000 17.400367
0.823854 18.279682
1.159249 19.581330
1.293668 18.748982
1.570282 17.869268
1.194443 18.644483
1.029617 19.090094
0.951463 19.835839
1.642725 19.566494
0.949361 20.102156
0.966295 20.217013
0.758424 20.772505
0.754445 20.189169
0.622497 19.147048
0.773793 19.728133
0.419481 19.916221
0.482109 20.122439
0.470227 21.737201
0.494585 21.377097
0.834267 21.888557
1.095062 18.757162
1.226409 18.068710
0.836528 19.679656
1.483090 18.302914
1.818640 20.498055
2.258406 19.591840
1.037418 19.003245
0.692314 19.533099
2.063715 20.469146
1.624948 21.586228
1.377932 21.875770
0.762658 20.801858
0.615027 19.813090
1.017443 19.764842
1.182076 18.461808
0.805458 20.481832
0.593495 19.345706
1.065226 18.597019
1.005804 21.574333
0.688703 20.638907
2.345780 20.144887
2.120363 20.131146
1.432238 19.014088
2.692475 18.665068
0.963824 18.943813
0.858187 19.992512
1.598145 19.088775
0.994272 19.497038
1.194031 20.634518
1.444674 19.281993
1.083573 20.157401
1.165301 19.895109
1.656965 18.434655
1.251935 20.086783
0.918438 21.323838
1.094771 21.033975
0.507989 21.266155
0.966603 20.896150
1.301319 20.184660
3.298578 19.922542
1.313102 19.536578
1.262684 18.756894
0.853283 19.672620
1.347327 18.195096
1.987212 18.906364
1.604881 18.804170
1.117251 20.706145
0.835270 20.309676
0.711626 18.926048
0.819596 19.679427
0.693954 20.684987
0.793219 19.537619
0.909128 19.840788
0.710106 20.656855
0.608598 19.871758
0.928303 20.742056
1.008759 20.086243
0.921862 21.415478
0.698369 20.700816
0.576595 20.809537
0.990535 19.793531
0.977395 18.767943
0.772297 19.606914
0.918368 19.339712
1.232635 18.855636
0.619398 18.835918
1.538466 19.925854
0.607826 20.881808
0.734461 20.261090
0.526679 19.503950
0.959487 19.832213
1.186097 19.914297
0.716589 20.364378
0.308680 20.031046
0.610824 20.825026
0.431860 20.139797
0.513601 20.262084
0.337372 19.985982
0.445310 20.271998
0.522945 20.029709
0.610131 19.747014
0.575949 18.594639
0.806720 18.601652
0.823093 18.885880
0.786542 19.501619
0.953095 19.757520
1.565515 20.629344
0.695127 19.774463
0.722945 19.821568
0.689101 21.085975
0.570879 20.490632
0.638161 20.505923
0.533362 20.035454
0.442258 19.669231
0.152345 19.975232
0.456538 20.187435
0.236598 20.111948
0.358497 19.436261
0.558132 19.707473
0.766377 19.952742
0.779342 19.698429
0.980599 19.213835
0.716522 18.642267
0.941087 21.180709
1.630430 20.399603
1.023120 19.934781
0.658623 19.402499
0.737062 20.854775
0.506286 20.949269
0.422283 19.832323
0.604204 20.232126
0.369426 19.875378
0.711895 20.590981
0.535441 20.442360
0.578632 20.336419
0.510304 19.578905
0.432337 19.755542
0.509296 21.601277
0.645053 21.291677
1.048125 19.808460
1.653235 19.089673
1.060041 18.261791
0.849155 19.021028
1.148160 21.711294
1.113936 21.179820
0.660738 21.497364
1.269309 21.080547
1.198507 20.868161
0.660261 19.407671
0.666840 21.013431
1.114220 20.611022
0.828072 20.856123
0.740488 19.343935
1.246332 19.616527
1.009187 19.494751
0.962340 18.985654
1.496243 19.065501
0.665128 18.961587
0.668247 18.820860
0.725056 20.469685
0.759548 20.917528
3.293678 19.934257
1.067435 20.228921
0.581089 19.564354
0.550581 19.982293
0.796726 19.366694
0.523307 20.393437
0.708429 20.488808
0.815543 20.222147
0.482311 19.396794
0.934119 19.803152
0.846650 18.430472
0.922356 19.410245
0.551069 20.042347
0.352134 20.220235
0.681794 19.607981
0.666661 20.062488
2.173050 19.822833
0.572704 20.412073
0.500089 19.647064
0.342907 20.021575
0.487680 20.599503
0.442923 20.117878
0.682629 20.479465
0.580431 20.432598
0.835045 20.418125
0.997486 19.506772
1.034924 20.758921
0.741734 19.591900
0.954701 18.904671
1.279726 19.790345
0.976699 20.240109
0.850252 20.063100
0.822489 20.180553
0.719709 19.756134
0.724737 19.845279
0.632942 20.041246
0.643265 20.074223
0.354210 19.881614
0.511252 20.376540
0.362810 19.670279
0.415370 20.334345
0.641179 20.475089
0.635327 21.107088
1.386269 19.814602
1.830008 19.431685
1.308334 20.367477
1.967615 20.856718
0.815501 19.668893
0.776051 20.113158
0.903174 19.692094
0.549660 19.668797
0.813061 20.587039
0.619796 20.158500
0.517177 19.517009
0.516029 20.421955
0.692327 21.383547
0.662982 21.255242
0.492573 19.628975
0.615669 20.355826
0.634761 19.367453
0.703489 19.575139
1.177463 20.178796
1.574436 19.729946
1.355932 19.125291
3.343083 20.493887
2.163844 18.861011
1.138176 19.536583
1.098821 18.174771
1.353561 19.822958
0.777439 21.187434
1.220766 19.846430
1.612972 20.358687
1.725087 19.979386
1.013872 21.429532
1.680863 19.042926
0.698543 18.329134
0.647107 19.467563
0.669253 20.681324
0.905078 19.137213
3.041178 20.481182
3.937038 18.388821
4.488027 21.816060
0.697165 19.791629
0.388881 20.112953
0.741547 19.449713
0.867708 20.670874
0.742961 20.070992
0.782125 20.405549
1.178842 18.999612
0.833603 19.295540
1.831198 18.194504
0.760169 18.895270
0.690587 18.027821
1.182503 18.745569
1.806100 19.533414
1.122864 19.806348
0.505714 20.024675
1.639117 20.743555
0.728940 19.535652
0.813112 20.267114
0.989064 20.340192
0.854402 20.816470
0.560075 20.735614
0.634516 20.347063
0.783590 20.229973
0.689081 20.111985
0.984003 20.501107
1.111817 19.290306
1.284043 19.727024
1.027952 19.490069
0.886310 18.776741
0.818750 19.195030
0.608547 19.862377
0.788333 20.550309
0.871184 20.324063
0.690918 21.162834
0.523507 20.140966
0.717203 20.491559
0.613854 20.238214
0.592014 20.289274
0.510493 19.757986
0.644060 20.133569
0.936690 20.810147
1.266205 18.766710
1.039614 19.320975
0.818812 19.205690
1.865619 19.732161
1.312502 20.362976
1.652864 19.188477
1.573073 20.370001
1.052780 20.017123
0.964709 20.088010
0.914681 20.653488
0.620317 20.123355
0.919962 21.217962
0.686356 20.688626
0.726973 19.663377
0.580998 20.070913
0.723692 20.306167
0.429697 19.818017
0.856276 20.732032
0.668379 19.212389
0.483651 19.117610
0.561276 19.385719
0.827897 20.096189
0.618326 20.792839
1.518641 20.462094
2.580867 18.325183
1.045786 18.854363
1.824811 20.046450
1.061163 18.156055
1.863543 18.428778
1.555603 19.970331
1.564041 20.640696
0.960545 20.738334
1.114370 20.489709
1.568751 21.980769
1.896838 19.492080
3.237753 20.053159
1.066161 18.771517
0.501800 18.821061
0.842894 19.033543
0.867033 20.844095
1.026841 20.495505
2.974949 19.160613
0.877601 19.438261
1.032637 20.419904
1.878003 20.591973
0.795003 21.129112
0.747836 20.552605
0.668479 21.152568
1.168612 21.266474
0.588347 19.492863
0.718119 19.422875
1.405570 19.700843
2.008453 19.421934
1.322948 18.851937
1.065310 18.944191
0.805616 20.088584
1.039792 19.943948
1.260360 20.333764
0.726228 19.383810
1.152208 20.212923
0.722966 20.526342
0.471336 19.799164
0.943343 21.865019
0.782756 20.658051
0.625796 20.145034
0.617887 20.043148
0.824424 20.096401
1.017807 20.037914
0.866349 19.849788
0.493318 19.126992
0.972398 18.383019
0.819086 18.155745
1.051992 19.192357
1.658510 18.423181
0.852204 20.000086
1.031409 19.929784
0.390967 18.351294
0.843461 19.761200
0.567202 20.031356
1.020801 19.159538
0.672163 20.227988
0.827992 19.864373
1.155381 19.105482
0.874934 20.057743
0.811703 19.778812
1.016280 21.136226
0.834247 20.587169
1.396175 20.803056
1.102012 20.008205
0.774990 20.418247
0.964500 19.652375
1.161364 19.656807
1.211776 20.093310
1.152470 19.752070
0.934984 19.236170
0.999172 18.716782
1.238370 19.831897
2.294357 20.315300
0.923837 18.917086
0.820256 20.585895
1.236485 19.413445
0.703665 20.257449
0.734627 19.963515
0.942332 20.065065
1.436161 21.135317
0.559279 20.314090
0.531679 20.376408
0.747728 21.724610
0.741449 20.346928
0.729589 19.918777
0.823238 20.204640
0.952357 20.668856
1.900097 19.846540
1.276945 18.477217
1.032349 20.147346
0.547879 19.458253
1.304916 19.266717
0.446948 20.794389
0.776067 20.067609
0.761871 19.751535
0.797094 21.066614
0.554940 21.462489
0.895407 19.171306
0.893274 19.983571
1.642544 20.213758
1.533693 19.015352
1.038609 19.269855
1.061594 20.351349
1.171527 17.689116
1.102605 18.674121
1.323866 19.544617
0.594751 20.581648
0.720045 21.818760
0.564114 19.804618
0.720579 21.543417
0.953080 20.940373
0.643292 21.229049
1.018325 20.450053
1.212820 19.984755
0.991551 19.271788
1.496941 19.320442
1.704430 20.017656
1.942301 18.090839
2.104771 18.627878
1.262102 18.926159
1.279620 19.236576
1.354185 20.444138
1.142679 20.340992
1.212446 18.563060
0.737586 19.756326
1.316459 20.292281
0.724624 20.961385
0.649522 20.191471
0.840444 20.408932
0.586293 19.848492
0.753337 19.469763
0.875797 21.033895
1.171793 20.888490
0.895875 20.493233
1.263023 19.732171
1.520801 19.563950
1.614581 19.776134
0.971003 18.400003
0.571659 19.267231
1.248481 19.377587
1.337895 19.132287
0.957474 18.326935
0.663019 19.580489
0.681202 19.877499
0.708839 19.801887
0.959630 19.624975
1.588361 19.439604
1.128705 19.168968
1.477410 18.619678
0.921794 19.829052
0.888270 20.047959
0.636685 18.353345
1.081134 20.254042
1.490056 19.894408
0.986301 19.407515
1.196178 18.976761
3.596448 20.121520
1.809795 20.201798
1.363006 20.246886
1.125785 19.266740
0.983719 20.990239
0.847514 19.600639
1.713163 19.649477
1.282703 20.427047
0.922008 19.389092
2.566386 17.826415
1.716676 18.346561
1.250374 19.906494
0.989196 18.859197
1.013381 19.557415
1.242260 19.361677
0.754887 20.117523
0.725501 20.520468
0.709724 20.513044
1.073205 18.085786
1.766232 19.406428
1.961600 18.364112
1.713972 19.487400
2.603456 19.886323
1.479968 18.502529
0.610489 20.590978
0.803334 20.980709
0.412658 20.471755
1.016156 20.768853
1.249006 21.782197
0.635916 21.854677
0.891039 21.293926
1.249140 21.204383
1.101955 19.713905
0.959073 19.251356
1.387771 19.016110
0.734347 21.354901
1.283998 19.575838
0.893919 19.359896
0.642718 17.958107
0.776189 19.161806
1.334743 18.459210
0.991698 18.803404
0.883488 20.313245
0.773622 19.095524
0.331780 20.399952
1.076314 19.567057
0.733125 19.982772
0.596294 19.399915
0.992558 20.300659
0.871739 20.757065
0.583438 19.600799
1.079299 21.941055
1.218316 19.475524
2.152921 20.835245
2.497702 18.157949
1.785540 18.159134
1.930803 18.826482
1.281367 19.800076
1.298155 19.957321
1.486676 18.376198
0.915881 19.050073
0.813847 18.514353
0.686286 20.236713
0.770849 21.191056
0.864303 20.573397
1.160349 19.947004
0.765532 20.082017
1.252408 21.332305
1.393007 18.771783
1.307360 19.913951
1.465663 18.377209
2.002075 18.410654
1.297731 19.347995
0.767104 19.993137
2.095380 18.566354
2.152527 18.910349
1.701677 18.689312
0.966264 20.421191
1.067410 19.193101
0.810229 20.619976
1.201210 18.582924
1.398019 19.779170
1.024236 19.951809
1.337976 17.731385
3.225071 19.539923
1.521745 18.257096
1.059477 19.832763
1.097761 20.945494
1.625878 18.612431
1.070231 20.341729
1.883547 18.882343
2.427201 19.018705
2.233063 19.328292
1.585288 19.451832
0.676095 18.426634
1.166404 19.401974
1.366646 19.328634
0.456121 19.344941
0.620090 19.654416
0.593780 19.345649
1.874312 19.516081
2.767651 18.761776
2.562421 20.430387
0.639286 20.295610
0.581761 19.741876
0.733653 20.335443
0.772525 20.450832
0.904052 18.959074
0.985933 19.594307
1.488637 18.698883
0.876255 19.722406
0.663053 20.531544
0.573941 22.371554
0.720900 21.694206
0.744631 21.365063
0.854644 21.238856
1.041750 20.157367
0.915140 19.988848
0.655526 20.012586
0.711762 18.655876
0.822597 18.439394
1.682231 19.212710
1.637400 20.793808
0.825587 21.412647
0.576006 19.686808
0.923363 21.573510
0.696072 20.093234
0.653486 21.078683
1.303765 20.911007
1.184635 20.856472
0.905029 20.171786
0.538962 20.441602
1.037975 20.234695
1.165847 19.654271
1.315956 19.588506
1.033892 20.638616
3.280010 19.101081
1.259045 19.503256
1.433905 18.559024
0.789422 20.381610
0.521207 20.896169
0.934688 19.287533
0.829034 19.137811
0.690046 18.507842
0.909157 20.012725
0.824398 20.543586
0.989091 21.410797
1.107744 19.779978
1.704672 21.400874
1.094398 20.062199
1.274205 20.221144
1.796323 19.281186
1.480316 20.167530
4.666023 19.724371
3.938635 18.825119
2.440230 19.619966
1.635498 20.834912
2.347307 18.367442
0.736696 20.851823
1.625931 19.232379
0.963346 20.516655
0.780065 18.879559
0.528601 21.150313
0.618647 21.039210
1.162145 19.860038
1.660354 18.747622
1.471368 18.568953
1.369958 18.560711
1.156323 19.032258
0.688645 19.904764
1.479669 19.025335
1.029807 21.470837
1.543856 19.120464
1.894416 19.205410
1.620492 19.766541
0.924287 20.108416
0.961319 20.443541
0.896065 20.156136
1.113034 19.065819
0.748984 20.115409
0.768620 20.417382
1.720194 18.857588
1.742176 20.197481
1.839265 18.510640
1.293311 17.950971
1.582727 19.529765
0.773844 19.765337
0.764678 18.255974
0.669715 20.366967
1.357611 19.397401
1.002695 19.224716
1.570665 18.445393
1.269277 19.262979
0.972609 19.895614
2.006890 20.647864
0.804303 21.079575
0.676349 19.855449
1.008171 19.543683
1.664736 20.279390
1.313272 21.135563
3.009167 20.493406
0.794243 19.452304
1.812397 20.127795
0.865009 19.983434
0.897646 19.287717
0.962287 20.172957
0.931394 18.276845
1.003548 17.641624
1.231951 19.058263
1.147710 18.513325
1.151314 21.054153
1.013752 18.055893
0.675987 19.963108
1.196439 19.811199
1.552382 19.425170
5.359383 18.456293
0.951777 20.581587
1.219218 20.506389
0.869452 19.289550
1.524345 18.271735
1.146559 19.950999
0.974087 19.601728
0.657244 21.164056
0.995977 18.407538
1.133284 19.559611
1.276325 18.683525
1.085238 18.750042
0.883143 19.983747
0.586773 20.279999
0.660760 20.543966
0.684227 22.427281
1.509379 21.258557
0.750862 20.758029
0.673883 20.191239
1.337567 21.418650
1.553917 19.789496
1.053117 19.668173
2.005403 19.001867
1.519606 19.805563
0.743441 18.441939
0.703525 20.201543
1.134579 20.446347
2.549639 18.432052
1.687196 19.452735
0.934915 20.599222
0.831101 20.779210
0.884338 20.789537
1.004100 21.683283
0.907134 22.150590
0.883951 20.109834
0.746546 19.863144
0.931690 20.167725
0.707182 19.727332
2.442143 18.445612
1.586581 19.809553
1.642982 17.628918
2.121287 19.617779
1.050711 20.091888
0.672937 20.850748
1.324521 20.434181
0.841955 19.742980
0.953993 19.761480
0.657981 21.168943
0.760426 19.553217
0.682641 21.619423
0.499526 20.113826
0.520288 19.953182
0.737664 19.880116
0.430571 19.408584
0.873466 19.150929
1.236075 17.738514
1.129826 18.542756
2.018393 20.722017
1.547251 19.539236
0.816837 18.283771
0.955270 19.471893
1.001898 17.801439
0.942631 20.870510
1.121249 20.337339
0.662310 18.959924
1.101982 17.313172
0.679304 19.909685
1.011410 18.836811
1.582235 20.361561
0.381958 21.247822
1.156892 19.161380
1.380096 19.410645
1.348187 18.781229
0.741128 19.509453
0.728419 20.004216
0.838063 20.000398
1.490962 18.407639
0.609222 17.236610
1.147265 18.378203
1.146027 17.897799
1.324207 19.518503
1.437062 20.012556
0.839607 19.500451
1.009236 17.707850
1.056803 18.673602
0.993384 19.217844
1.535719 18.886773
1.451753 20.236394
2.260949 19.435057
1.922201 20.795095
0.905226 18.801929
1.823159 19.141499
0.701591 19.166897
1.194936 20.660288
0.790427 20.491276
0.759815 20.497516
1.095700 19.125033
0.865544 20.323625
1.602038 20.055933
0.974907 19.014704
1.280474 18.931755
1.217811 18.656642
1.687126 18.993085
1.826785 19.896710
2.034566 20.044188
1.637816 19.700989
3.082648 19.729277
2.844126 20.805211
1.192885 20.805901
1.031154 19.001188
1.277618 19.425745
2.057868 19.573444
0.998445 19.581710
0.791441 20.188057
0.644303 17.975648
0.840806 19.918773
1.263385 20.107906
2.767676 19.705701
1.478112 20.338465
1.013244 20.598729
1.027523 21.375940
0.698402 19.873307
0.753142 21.339550
1.050064 20.676793
1.101968 19.442130
1.170184 18.900836
2.527940 20.303767
1.125162 19.354655
1.303595 18.862633
1.041550 18.631214
3.303328 19.542630
1.675488 18.300247
1.180790 18.829434
1.039468 19.754061
0.669179 19.530330
0.504499 19.286961
0.855227 22.004878
0.763476 19.546942
1.016583 20.435934
1.065118 19.392830
1.123188 18.099978
0.666885 20.328492
0.887030 18.345580
2.050588 18.380032
0.758081 18.371285
1.378517 19.232624
1.136364 18.509675
0.803727 18.179567
1.379840 19.987816
1.208695 18.060111
1.236462 19.700347
1.053865 19.526048
1.146496 19.800109
0.743300 20.962573
0.770873 20.017319
0.988256 19.882645
0.829746 18.648293
1.223400 19.036515
1.092537 19.546232
1.448508 20.184083
1.101568 19.544130
0.877372 19.065840
0.778461 19.224388
0.846052 19.779764
1.051651 19.479272
1.033557 21.024707
0.994145 18.280641
1.043080 18.667213
0.799511 20.547357
1.516414 20.562329
1.396372 18.708804
1.289054 19.467854
1.265920 20.699917
1.895452 20.208693
1.608258 18.867644
1.387833 17.726411
0.915735 19.677798
1.038964 19.974152
1.333800 19.104045
1.553599 20.534006
1.016309 17.945616
1.163633 19.339889
0.528617 18.406062
0.657221 19.704571
1.130533 19.481113
0.975764 19.677974
1.128150 20.891769
0.986255 18.223184
1.408574 18.840555
0.864783 19.356215
0.956686 19.834127
1.128363 19.348119
0.913613 21.322568
0.785316 20.507517
0.711307 20.602249
0.965812 20.357634
1.528037 18.888127
1.660828 17.703194
1.783321 19.513972
1.117248 17.679672
1.125786 18.479738
1.514048 20.030541
0.728624 16.976395
1.015986 18.274703
1.189930 19.607498
0.953849 20.660598
1.349218 20.163409
0.914387 18.376909
0.958663 19.194217
0.860862 19.323013
0.714257 20.458809
0.899972 21.839128
1.037882 19.464255
0.601786 20.194167
1.001080 20.211753
2.022131 19.426318
1.210046 18.716784
0.933995 20.411116
0.640941 19.685837
1.555065 17.564444
1.177218 18.428272
1.104141 19.597888
1.102463 18.936715
1.247403 19.124266
1.094198 19.515497
1.271413 20.922068
0.768403 19.297938
0.733320 20.838267
1.419318 19.805231
0.901465 18.533735
0.918240 19.498860
1.284363 20.603462
0.906882 20.841345
0.736100 20.661069
0.914761 20.048929
0.577047 20.458628
0.622991 20.236854
0.922936 19.350896
1.352515 18.176515
2.077447 19.537539
2.438190 19.499961
0.802674 18.823611
3.344238 20.125046
0.919475 19.179466
0.875062 19.921643
0.991291 19.968501
1.041009 19.727997
1.328708 20.421976
1.244857 20.876135
2.001872 19.204727
1.043598 19.779929
0.553382 19.855774
0.941932 19.698350
1.620428 19.006360
1.301632 17.941350
1.110385 19.717241
0.844183 19.153715
2.361918 19.519376
1.509698 20.172832
1.504126 21.252823
1.866174 19.418132
1.504470 19.501328
1.833979 18.454689
1.065796 21.541810
1.431534 19.732626
1.312355 19.327452
1.100877 18.241106
0.621985 19.408778
0.775724 18.715803
0.924670 20.598591
1.052670 18.265380
1.668465 17.636646
0.988551 19.151026
1.478853 19.755475
1.238792 19.948138
0.701296 19.701744
1.689492 19.567934
1.841203 19.356840
1.305180 20.279686
1.067698 19.568823
1.068825 20.092146
0.480477 20.915268
0.967845 19.618034
1.408920 19.785896
0.975300 18.804427
1.224957 18.405894
1.064196 19.758935
0.860193 18.465214
0.976886 18.274796
1.084247 19.316809
1.191102 18.101249
1.298932 20.460936
1.579016 19.621826
1.442830 19.405171
1.066724 18.404571
1.171623 21.429128
0.808763 19.160743
0.906419 18.975108
0.888033 19.178901
0.972855 20.789290
1.188046 19.203461
0.848603 20.495085
0.728799 20.135889
0.626074 18.799420
1.174952 20.156189
0.650118 21.459725
0.822650 19.745634
1.148272 21.304182
1.250463 20.651385
1.254684 18.770114
1.277294 21.161873
1.515268 19.879941
1.520345 18.333881
0.883344 18.789272
1.148139 19.486358
1.295318 19.883326
1.345755 19.839825
0.494842 21.443695
0.671123 20.495703
0.917919 19.515020
0.742732 19.982396
0.830179 19.413951
1.186205 20.840259
0.749102 21.749693
1.215766 18.628403
1.023134 19.508676
0.719313 20.323004
0.484230 19.977320
1.290409 19.354041
0.794657 18.119409
2.322895 18.375182
1.490454 18.055648
1.505081 19.968528
2.856534 19.866468
1.698199 17.839455
0.768393 18.585690
0.847888 19.054162
1.042445 18.968255
0.910052 21.531523
0.994644 19.309473
0.897302 20.459755
1.245036 19.386030
1.307036 19.740894
1.627445 18.644680
1.176225 20.224460
1.026563 19.921368
0.701551 17.803039
0.693520 19.249175
0.814956 18.161496
1.285820 18.616800
1.220999 18.569817
1.302066 19.243640
1.056127 18.260304
0.882000 17.531879
0.655711 19.960486
0.779197 19.488442
1.205955 18.404566
1.017699 20.172587
0.684297 19.569837
0.724323 18.609412
1.238006 17.774849
0.801901 17.900966
0.904540 19.646802
0.834950 18.869599
0.561493 18.972859
0.642134 17.983919
0.960856 20.487997
1.403454 19.983580
0.957752 18.867846
1.354750 20.043246
0.965308 18.656657
1.299144 20.521585
1.307739 18.455734
1.429842 22.425612
0.958456 18.948390
0.499214 18.987695
2.200291 19.306011
1.681678 18.803889
0.569594 20.496581
0.549773 21.195000
1.177507 19.969305
1.545245 17.340722
1.198345 19.147658
0.749881 19.488963
0.627505 18.613702
0.884679 20.075689
1.096703 18.664180
1.380767 20.106757
1.403179 21.630729
0.933391 19.807914
1.036380 21.115475
0.785320 18.644330
0.578234 19.461758
1.726815 19.819549
0.755978 19.422568
0.694552 20.528714
0.963608 20.401222
2.430156 19.041723
1.497161 17.997657
1.134236 19.697779
1.308096 20.165179
1.576498 20.468396
0.813938 18.933080
1.274469 21.082369
1.143849 20.674941
5.267739 22.695819
1.215381 22.290980
0.866925 20.415673
0.731290 19.349072
0.886852 19.453935
0.697095 19.997235
1.713667 19.910585
1.027996 20.733368
0.547223 20.048874
0.860244 20.213862
0.719307 19.576023
1.403138 18.207950
1.950670 19.894973
1.867811 18.758570
1.540376 19.473491
0.884032 18.981118
1.701796 18.154986
3.250372 17.379024
0.925575 19.722180
1.267573 19.164916
0.833634 18.831902
0.505187 18.832223
0.834303 19.833931
0.663862 19.507208
1.628267 19.227785
1.048853 21.920695
0.853969 20.619513
0.918750 20.087346
0.741372 20.287392
0.717844 18.992443
0.671660 21.016180
0.893033 21.345579
0.925521 20.039728
1.182572 18.597149
1.216669 19.240075
1.249843 17.611560
1.250709 18.304414
0.751429 18.866213
0.613361 19.863845
0.955516 19.406047
0.841230 20.214366
0.729537 19.413762
0.464051 20.650753
0.685634 20.944724
0.378108 20.835047
0.685732 21.351221
1.150025 22.019850
1.211740 18.740338
0.963027 19.564582
0.511865 18.217029
0.564353 18.559430
1.509553 18.676374
0.942843 18.628536
1.068578 18.197540
1.086970 20.373727
0.591059 20.905616
0.327267 19.676307
0.715579 18.868050
0.871828 19.522603
0.531673 20.221093
0.863687 20.028025
0.691380 17.903403
0.669686 19.581557
0.883451 19.425558
1.017514 19.181893
0.959166 19.983862
1.428691 19.684311
1.768259 19.518830
1.383193 18.075431
0.607100 18.075705
1.995560 19.233276
1.460303 21.529920
0.971677 19.260325
0.887023 18.064248
0.865610 19.745695
0.984561 19.350521
0.668804 20.928932
0.777461 21.104928
0.526210 21.235074
0.999106 18.387787
1.634605 19.830025
1.454406 19.047170
3.179600 19.284981
3.098828 18.539182
2.447477 18.852349
2.169562 19.531278
2.502875 18.632573
1.220296 22.223983
1.364341 20.933471
1.010557 19.541817
0.907197 20.314499
1.132054 21.588260
1.142830 18.014406
0.772402 20.119798
0.997005 20.796751
0.837132 19.771087
0.905695 21.064022
1.827883 20.589472
1.552866 19.580019
1.577734 19.992491
1.641044 20.653475
0.842154 20.105024
0.890814 21.759263
0.899421 19.035782
1.030370 20.742841
1.319091 18.460061
1.814119 21.488191
1.702040 20.233282
1.007068 20.044853
0.519077 20.333587
1.215909 18.728306
0.880305 18.047783
0.926327 21.448390
1.086873 19.830216
1.136495 20.748720
0.860085 19.894034
1.164778 19.831118
1.691644 19.906624
0.919730 19.129073
0.980436 20.301552
1.153006 20.467651
1.054446 19.103862
0.597288 19.482535
1.014706 19.017385
0.785290 19.465234
0.614634 20.150683
1.153935 21.017200
0.647250 18.453500
0.468044 20.469915
1.091743 21.002320
1.039402 20.945539
1.478057 19.537992
0.815380 19.899567
0.718875 20.080790
0.804588 21.240444
1.163512 19.976575
1.030534 18.782004
1.046331 19.414077
0.834350 20.100078
0.586163 19.461619
0.789356 19.738889
0.514093 19.136806
0.756244 19.866418
1.688739 20.498756
0.733794 19.754642
0.953455 18.897627
0.944119 19.819465
0.962234 19.117922
1.290336 19.518848
1.886496 18.829169
1.345495 18.881443
0.841477 19.662268
0.917337 20.122550
0.777286 21.171203
1.289474 20.625404
3.162297 21.259651
1.302034 19.753409
1.714262 20.088565
0.856048 20.024964
1.058993 20.814824
0.785116 18.787515
1.636961 18.944824
1.053710 20.230863
0.724160 21.485424
0.829001 19.960108
1.139143 18.837310
0.543980 18.314564
1.596210 20.076978
1.117471 21.078795
5.289035 18.027881
1.164415 18.864315
2.383078 18.498320
4.564754 18.249297
3.086980 19.901140
1.440671 19.349488
2.348562 20.756132
1.038911 19.921982
0.983827 20.848743
0.807430 21.323261
1.090441 19.754489
0.946617 20.764879
1.113123 20.639552
1.379666 20.326076
0.768462 19.290567
1.061823 19.965148
1.711694 20.085725
0.870085 20.992604
0.946499 20.714497
0.861923 19.861946
1.582994 21.109309
1.223695 19.640819
1.042811 19.888013
0.762209 20.816910
1.452029 19.566643
1.272389 19.755065
0.891429 19.973107
1.015889 20.217288
1.257716 20.025266
1.935062 19.409219
1.502472 19.628236
1.855455 20.480912
0.761304 19.837944
0.979170 20.567431
1.088556 21.816792
0.839239 20.114102
0.933180 21.766576
0.942176 21.500145
1.343038 19.932445
1.135131 18.494218
0.715296 19.706169
1.243625 20.088523
1.183719 18.447009
0.932536 19.526839
0.844671 20.322139
1.116868 19.770796
0.783968 19.969515
0.725227 20.736947
0.743480 19.931116
0.621259 19.571738
0.814448 20.906557
1.341917 19.336930
1.321668 21.102260
0.662063 21.794604
0.981449 20.313010
0.970768 21.135799
0.919793 20.739408
1.039726 19.541553
1.276806 20.462420
1.834551 19.736545
2.240196 19.548067
1.193670 19.952411
1.424122 20.093731
1.382630 19.280208
0.767923 20.259362
0.831493 20.877170
1.263749 19.457037
0.904514 18.975070
0.618899 18.548542
1.670886 19.111771
1.013785 19.930468
1.745512 18.390323
2.983185 18.530509
0.874809 18.434736
0.903760 18.565539
1.229473 19.238130
1.356411 21.260994
0.903008 20.982630
0.751212 19.954758
1.072730 20.391742
0.932150 19.489099
0.991491 18.276409
0.847647 20.605614
1.214327 22.224805
1.090057 21.424796
0.800072 20.702037
1.061880 20.261158
1.928851 19.333347
1.602769 19.336742
0.984809 19.318829
1.064879 19.198216
1.348404 20.159785
1.084238 21.459633
0.629708 19.961846
0.807783 18.746773
0.981605 19.439840
1.532220 18.478838
1.011717 19.915000
1.328139 20.360527
1.061755 21.089752
1.056951 20.064198
0.733693 20.120414
0.839866 19.548230
1.035896 19.606975
0.829025 19.802213
0.963874 19.987060
0.926947 20.287971
1.625922 18.783615
1.896316 19.465090
0.645961 20.214140
0.585655 20.692564
1.428629 21.540047
0.984000 17.924591
0.888892 18.214257
1.420900 20.755919
0.893294 19.258160
0.972081 19.706948
1.352731 20.302201
1.006596 19.122921
1.408955 18.546907
0.957459 18.828981
1.267719 19.185854
0.667431 19.813448
0.790151 20.725348
0.948169 20.408313
1.107114 20.334731
0.818866 22.746651
0.798548 22.313228
1.138431 19.869332
0.928565 18.727125
0.874774 19.638575
1.125587 19.670341
0.688100 20.118503
0.938788 19.860707
1.041084 19.379529
1.406019 20.012931
0.968836 18.774173
2.070828 19.945162
1.513704 18.697823
1.258829 18.395528
0.717738 19.362439
1.173379 19.274279
0.999464 19.037460
1.053403 22.410230
1.305578 21.630215
0.645297 21.033486
0.751372 19.792128
0.963462 19.434859
1.158654 20.757138
0.957510 19.110175
0.716879 19.013482
1.094363 18.569559
1.156409 19.437609
1.020216 19.572008
1.202340 18.838313
1.181248 19.062793
0.872807 19.083433
0.797690 20.825537
0.661699 19.862577
0.846679 20.996729
0.895719 20.955730
0.546984 21.334682
0.535155 20.850531
0.957983 19.130059
0.706427 21.030650
1.045393 19.921528
0.853991 19.545645
0.657044 19.424580
1.194433 18.687873
1.051951 19.318731
0.925728 20.011523
0.756735 20.716408
0.766981 18.568273
1.265277 18.733911
0.505694 18.764323
0.918065 19.917853
0.726836 20.062068
0.693823 21.016578
0.783798 19.804399
0.729667 19.196850
0.982366 20.269248
0.759037 19.477236
1.619627 19.397794
1.202371 20.997843
2.343953 19.517285
4.362775 18.004571
2.648943 20.851092
2.083301 20.396112
1.945125 20.716477
0.851248 19.188009
0.975519 20.048518
0.753814 19.152752
1.535901 19.567417
1.210935 19.553420
0.869748 18.284781
1.015010 18.574974
1.131470 19.590564
0.759820 20.100865
0.750829 21.122568
0.683150 21.156458
0.999863 20.155892
0.735530 18.345736
1.200107 19.840612
1.714744 19.007325
0.922895 18.684397
1.953280 19.179950
2.897125 21.935377
2.373824 21.230450
2.195430 18.342013
0.862921 17.943340
1.322765 19.395823
1.102952 19.280998
0.989142 18.451159
1.145716 18.580027
1.430713 18.658059
1.834289 18.339278
1.130193 18.886330
0.800963 20.546187
0.963818 19.824589
0.929528 21.161086
0.621334 20.795765
1.195281 19.851474
1.847786 19.773903
1.712916 19.302875
0.906126 19.619871
1.278906 19.421122
1.438215 18.753810
1.315389 21.077691
0.834798 19.931972
0.801412 21.185245
0.986158 19.341063
0.731109 21.139693
0.975508 19.436741
0.699455 19.810585
0.553009 19.118449
1.100127 21.624422
0.691089 19.180394
1.104647 19.949919
0.959828 20.400629
0.923449 20.056120
1.433942 19.093476
1.405939 18.488081
0.627830 18.624824
0.833001 20.405354
1.314230 18.622463
0.792089 21.775086
0.931540 19.672370
0.856369 20.312141
0.902691 20.450117
0.597327 19.908932
0.525902 21.455745
0.511268 19.469327
0.705211 20.947004
0.878361 20.815566
0.976055 21.173537
0.687121 19.925879
1.039118 18.978632
0.830232 21.814110
1.564352 20.071033
1.512107 20.233453
0.659778 21.085713
1.001940 21.028989
0.894421 22.357955
0.764908 20.388805
0.470763 19.508277
0.833770 19.080547
0.667556 21.233445
0.858655 20.165512
0.962522 20.257527
0.471601 20.909288
1.660157 21.399726
1.250548 21.697618
1.425339 22.553345
1.029365 20.141542
2.196849 19.411415
1.356708 21.540791
2.172519 18.732340
1.098368 18.235576
0.893234 18.176195
1.282316 17.770167
2.255121 18.253344
1.448938 17.682908
0.679823 19.490522
1.111872 20.295818
0.893315 20.330745
0.856202 20.561615
1.111605 19.056506
1.673862 18.971362
1.694679 19.743806
1.153962 18.405138
1.869555 20.310371
0.939595 21.022393
0.844739 19.484395
0.577173 18.666446
1.067222 19.825277
0.871935 19.395765
0.739880 20.000265
0.982742 19.756828
0.731897 20.125115
0.762319 20.286852
1.004018 19.644246
1.076018 18.501823
0.855247 19.607520
0.794524 19.071774
1.158339 18.317769
2.028992 20.112152
0.701306 20.208014
0.503678 20.787943
0.565603 19.824168
0.475885 19.811566
0.711412 19.706930
0.559444 19.908220
0.489588 20.465753
0.434255 19.927979
0.814315 20.667100
0.527651 19.927222
0.749305 20.054031
0.977789 19.613751
1.729578 18.458994
0.976575 20.184021
0.824517 18.918555
0.660153 20.001517
0.981273 20.857232
0.856638 20.699389
0.844175 20.112179
0.710249 20.961031
0.615890 19.570972
0.597548 20.857846
0.468375 20.119780
0.966930 19.672150
0.487473 19.927074
0.679691 21.210269
1.052596 21.002116
0.943009 19.297365
0.878198 19.726867
1.124835 19.067896
1.004975 19.336970
0.840205 18.832551
1.067193 19.332050
0.943018 18.261768
1.123137 17.895003
1.046454 19.450920
0.774995 20.728943
0.707767 20.228342
0.678118 21.350708
0.789686 22.681282
0.680904 20.722594
0.882429 19.750334
0.739398 20.843900
1.135767 19.015668
0.986106 18.033156
1.408142 19.597817
1.513775 20.112731
1.482606 20.109447
0.963840 22.833372
0.957919 20.700979
1.041016 20.827872
1.325186 19.916394
0.789961 21.579284
1.816052 20.767090
3.197070 19.966316
3.002406 18.300267
1.800460 18.931460
1.078933 19.211310
0.875350 18.807746
0.908313 19.256347
1.240441 18.756158
0.942814 19.853428
1.493563 20.204670
2.103512 20.218601
1.525840 17.480371
1.234879 19.446218
1.862334 19.360676
0.698061 21.191515
0.710467 20.761686
0.815361 20.992694
1.099002 20.085584
0.456589 19.925958
1.205697 20.551711
0.526248 20.253859
0.836125 20.154939
1.047458 19.436865
0.619424 19.756793
0.650135 19.775884
0.834594 19.982900
0.934416 20.149600
1.251728 19.981252
0.918207 20.654759
0.833593 19.177482
0.782776 20.041105
1.012399 19.570393
0.866688 20.781975
0.500121 21.792264
0.596299 20.601320
0.436939 19.729747
0.455874 20.102160
0.491807 21.203934
0.434274 20.366787
0.487179 19.888872
0.526277 20.327958
0.487031 20.268965
0.655926 20.324009
0.627019 20.468739
0.679654 20.559272
1.975610 19.925803
1.302605 19.569317
0.743516 18.322169
0.982283 19.713100
0.945154 19.594206
0.879419 21.426848
0.706041 21.225146
0.664423 19.802810
0.484100 20.639427
0.540533 20.749250
0.570182 19.353866
0.779740 22.033972
0.366734 21.044670
0.564448 20.951900
0.860126 20.581199
0.773264 20.804192
0.830345 21.120698
1.243185 19.759829
0.898854 22.001020
0.990090 19.123657
1.298051 19.026679
0.672237 21.839910
0.662979 20.806952
0.684686 20.753458
0.901664 20.632464
0.742232 21.398656
0.821017 20.675370
0.679860 21.605383
0.640115 19.775551
0.786760 21.384223
0.735669 20.762103
0.935435 20.357104
0.426194 19.204172
0.584266 19.477991
0.962879 20.030086
0.899134 20.877945
1.537737 20.084572
1.467566 19.003889
1.403927 19.704669
0.593146 19.417541
1.246277 21.019305
1.034541 20.901518
0.561497 20.392646
0.693204 20.210345
1.035729 19.639825
1.355482 20.712957
1.444556 20.339515
0.976511 18.681429
0.499305 19.263632
1.540626 18.848462
0.841881 19.699564
0.787516 19.892767
0.938751 19.095840
0.830682 21.173950
1.943645 19.257951
2.837877 18.080626
1.589690 18.589109
2.608448 20.787657
1.366482 20.192231
1.754733 20.637517
0.718348 22.069920
0.808404 19.951767
0.438048 19.987294
1.013664 19.956734
0.350393 20.333195
2.740142 19.472456
1.695794 19.557183
1.067304 20.370640
0.490310 20.403794
0.774896 19.937928
0.894132 20.936022
0.635153 20.293227
0.822042 19.602082
0.847596 20.838289
1.186098 18.270995
1.057577 18.783003
1.066636 19.910806
0.869660 20.959685
0.510609 21.095290
0.579671 21.223210
0.535814 21.067833
0.437431 19.936730
0.288965 20.127269
0.318024 20.283096
0.355970 20.804975
0.547973 20.769591
0.363374 20.351290
0.668424 20.111316
0.413993 20.167662
0.644826 20.826386
0.770408 21.716562
0.683019 19.065232
1.583719 18.243141
0.881352 20.981395
0.725445 21.980202
1.002271 19.451641
0.699525 21.962756
0.981304 19.308718
0.433128 20.703946
0.430075 19.748671
0.693769 21.430070
0.460736 20.117811
0.364472 19.930492
0.751653 20.823353
0.856053 20.395083
0.683427 19.135931
0.756286 20.593297
0.673744 18.894666
0.739703 20.562262
1.301833 20.709126
1.302487 21.368497
1.008282 19.742171
0.737132 19.620819
0.721323 19.140309
0.675108 20.368117
0.492140 21.114342
0.672494 21.213131
0.332928 19.760129
1.339384 19.592103
1.234326 19.443699
0.830834 18.921278
2.130165 18.853578
1.063791 19.279056
0.947307 20.794634
1.810020 19.085564
0.836243 19.998280
0.562214 20.097411
0.564518 20.113827
0.771388 20.562170
0.544167 20.423549
0.383057 20.694398
0.653427 21.337673
0.761769 20.415732
0.537738 20.479043
1.489698 20.606716
3.371023 19.335590
1.625760 20.084367
1.817805 18.529194
1.064147 19.652919
0.847059 20.552658
0.761833 19.672192
0.894121 18.995622
0.727011 19.562632
0.871833 22.275696
0.981664 22.036203
0.293162 20.508702
0.662028 20.209773
0.333848 21.778303
0.450302 20.397145
0.697950 20.794034
1.451054 21.039048
1.971542 19.457218
0.718119 20.473414
0.601946 19.802810
0.817348 19.231943
0.959586 19.675355
0.850732 21.823253
0.562221 19.802297
0.374274 20.099408
0.554842 19.760066
0.893702 21.916785
0.488705 19.686356
0.976904 20.098778
0.682218 19.092789
1.187293 19.374147
0.645199 20.339151
1.451989 21.288935
1.396714 19.374947
0.979260 20.409129
1.035725 21.322579
1.040078 19.019086
0.548181 19.202746
0.528283 20.133489
1.301161 18.467584
0.688305 19.478308
1.978792 20.343359
1.372071 19.214506
0.900787 18.751936
1.133346 19.305223
0.674599 19.319131
0.980323 20.395395
0.690171 19.363675
0.805413 20.958928
1.060668 19.330989
0.424492 20.199550
1.020707 18.485907
0.753505 19.323126
0.654212 19.789942
0.838250 18.728212
0.641279 20.810262
0.311473 19.180230
0.494418 18.990563
0.715713 19.872295
1.030864 18.829401
1.209564 19.695606
1.670587 20.348196
2.079406 18.212466
0.953455 19.265586
1.272743 18.825245
1.476959 18.643841
1.225066 18.120089
2.960443 19.312279
2.381083 20.223028
0.548965 19.965809
1.298116 20.927573
0.855572 19.413388
0.530512 18.080048
0.658622 20.671237
0.629988 20.008820
0.859591 19.181823
0.830434 21.254931
0.729363 19.837391
0.794904 20.844704
0.663877 19.097164
0.901518 21.038025
0.475438 19.137005
0.678109 20.380838
3.902153 18.512264
2.157230 19.189712
2.069354 18.699858
1.271685 19.212012
0.737207 19.552412
0.442826 19.780474
0.776055 20.354051
0.598446 20.757697
0.628381 20.802630
0.851022 21.199866
0.813308 21.841142
0.624823 20.425871
0.927582 20.198592
0.515688 19.514667
0.844577 19.867129
0.748344 20.114081
1.231507 19.220386
0.908197 20.689324
0.858522 20.461712
1.188074 20.651348
1.779272 19.416320
1.312073 21.410587
0.924337 18.678306
1.366972 20.583410
1.596313 20.768813
2.495090 18.164328
0.717627 21.523401
0.370318 18.906610
0.446542 20.100981
0.689746 20.487226
0.612323 21.761577
0.853329 20.441016
0.682023 18.774909
1.086956 20.004858
0.843130 20.106519
0.914611 20.703713
0.993627 19.980552
0.912315 19.664036
1.174941 19.389360
1.103514 19.977479
0.766288 20.663229
1.216036 20.104865
1.010569 19.472564
0.791248 19.450964
0.592411 19.384064
0.598325 18.574862
0.550637 19.986934
0.673204 20.855517
0.733996 19.955003
0.796673 19.340500
1.206316 19.787839
0.614753 19.220396
0.869269 21.647567
0.709951 20.269682
0.914355 18.957098
0.726482 19.110046
0.947912 18.917833
0.896349 19.588494
0.634971 19.828105
0.530344 20.799528
0.836274 18.486286
0.428375 19.284321
0.524717 20.380019
1.210048 19.263362
1.476395 19.000561
0.797800 20.873539
2.126833 20.051118
1.280107 20.480195
1.765187 19.314231
0.893002 19.284086
0.973178 19.355994
1.111065 19.405061
0.902256 19.099693
1.139332 18.973321
1.166984 18.165765
1.307277 19.024071
1.187797 18.152387
1.163736 19.065540
0.842304 19.508950
0.687825 20.200775
0.940934 19.718618
0.754606 20.545179
0.879734 20.567944
1.094504 20.534413
0.709314 20.634262
0.867773 19.715748
0.777909 19.939954
0.565378 19.261771
1.515287 17.845136
1.567118 18.461725
0.995842 17.875833
1.141457 18.582401
1.004338 19.887538
0.963509 19.632554
0.792910 20.126504
0.970764 20.008205
1.713321 19.792278
1.063244 20.217393
0.804458 19.665479
0.815438 19.396141
0.938372 19.946319
0.775415 21.194256
1.137000 19.213417
0.331685 19.744981
1.050269 18.368850
1.961139 18.692860
1.929661 18.806149
1.603090 19.603151
1.057010 21.091236
0.789155 21.162629
0.777841 21.039771
1.142372 21.083165
1.239139 19.241170
0.696993 20.169298
0.759416 20.826699
0.705821 20.264363
0.998585 20.460755
1.094021 19.123699
0.888084 20.419726
0.859903 20.662769
0.712866 20.224571
0.764719 21.966704
0.508163 21.313916
1.181993 19.401962
1.082135 19.407995
0.548118 19.105841
0.738274 19.388651
0.703575 19.359133
0.887035 19.414402
0.565779 19.403166
0.661684 19.782273
0.529968 20.652914
0.690662 20.745178
0.804479 19.940473
1.290470 20.751813
0.737880 21.113030
0.810568 20.843819
1.679249 19.117817
1.431450 19.628558
1.914627 18.520256
1.518948 19.113753
1.102477 18.699181
0.927995 20.464387
0.634426 20.131812
0.741588 19.511766
0.266680 19.937908
0.785124 20.005686
0.686837 20.931545
0.710453 19.635284
1.339377 19.334330
1.700335 20.455207
0.913272 21.625620
1.089480 19.952619
1.398059 19.679416
0.953274 20.241152
0.641929 19.594027
1.259715 19.573135
0.553209 19.727305
0.884608 18.163098
0.996249 19.112160
1.500557 18.372622
1.441471 17.988860
1.257219 19.456919
0.773731 18.546294
1.180899 18.766664
0.858944 19.492365
1.133938 19.175050
0.812173 20.474544
0.735990 20.587221
1.001830 20.756490
0.509689 19.728302
0.870480 20.623238
0.576358 20.125957
0.627620 20.226762
0.818882 20.580346
0.839485 19.630453
1.121417 20.497830
2.885630 19.674810
2.221470 19.357769
2.059864 19.348520
5.342607 18.349682
1.581208 20.143797
2.280291 18.950295
1.710525 19.052907
1.467487 20.302520
1.140385 18.717544
1.059410 22.277743
0.785656 20.333622
0.799780 21.076326
0.666078 19.304459
1.729353 20.886772
1.311330 19.980784
1.106394 19.303024
0.785659 19.106269
1.494366 20.395300
1.734548 20.732561
1.760235 20.164740
2.279968 19.307520
2.022103 18.895236
0.825530 19.580719
0.978616 19.430319
1.544897 19.202002
1.111339 19.802160
0.956716 20.858936
0.681505 20.396637
0.677277 21.026379
0.414115 20.047293
0.732910 22.199263
1.225333 18.140859
0.929072 19.288749
1.117806 18.276997
0.599138 19.658515
0.901062 20.512509
1.176117 20.475382
0.734688 19.488361
0.855467 19.924548
1.129000 20.063111
0.819636 20.888713
0.352001 19.586107
0.514019 19.433479
0.645807 19.642248
0.999130 19.666158
0.885049 20.645490
1.043454 20.042656
0.764538 19.182814
0.566614 21.639763
2.036535 20.245480
1.460571 18.872897
0.951145 19.438476
0.613734 18.988954
0.841149 18.645676
1.239698 19.999955
0.981121 19.595929
0.680430 18.257623
0.384269 18.759954
0.989743 20.616040
0.798666 19.311049
0.797098 21.063697
0.925351 20.925027
0.924842 20.864812
0.959085 19.641782
1.584183 19.408838
1.624113 18.557313
1.026629 19.348738
0.577128 18.771797
1.084520 20.649428
1.034897 18.310341
1.082447 18.214420
1.756978 18.304813
1.695485 17.649123
2.066179 19.858957
6.406175 20.181569
1.992197 19.090258
3.347860 19.723525
1.011127 20.749876
0.936705 19.699092
1.195032 20.099803
1.282067 18.778762
1.091826 20.131869
1.000590 19.646516
0.798671 21.622640
0.622583 19.923005
0.825283 21.172683
2.006036 21.200836
1.035758 19.967882
1.414623 20.491055
1.346300 19.967212
0.970403 19.191052
3.646034 20.402580
2.448169 18.829062
1.947800 22.551195
0.852452 20.257095
1.361447 20.642442
1.188839 20.411157
0.886906 19.281995
0.522928 20.327395
0.654063 19.565359
0.446467 18.434200
1.002062 19.860481
0.778173 21.836804
1.221028 19.663897
1.333613 19.579295
1.839482 19.817799
2.974010 19.863308
4.091919 19.839682
4.010814 19.320618
1.787300 19.080286
1.620321 20.535036
2.119524 20.325186
0.848971 19.405983
0.880961 19.199591
0.737544 19.166800
0.435606 19.637747
0.825588 20.523121
0.558595 22.463450
0.822449 19.351885
0.757117 19.656606
0.710546 21.477725
1.184525 19.888271
0.835087 20.346634
1.516809 18.419320
0.752167 18.366950
0.775007 19.935654
0.929967 19.796605
0.579406 20.720532
0.706934 21.202661
0.848634 19.572455
1.192523 19.515320
0.947800 21.018741
1.036339 19.997483
1.363916 18.288257
1.820717 19.436169
1.031381 21.322507
0.928732 18.948132
0.576843 20.453156
0.986860 19.611574
0.996930 19.281040
1.230252 19.263164
0.723584 18.759568
0.441966 20.859474
0.513573 19.673258
1.300129 19.698023
0.758182 19.295832
1.309010 18.370101
1.335740 20.151879
1.405036 19.185575
1.276107 19.415458
0.856600 20.030013
0.976376 20.178867
1.737507 18.714457
1.521995 19.548019
1.764760 19.735565
4.415159 19.016441
4.209190 19.448459
0.903809 21.377723
1.721010 21.132040
0.930057 20.578364
0.660369 20.894447
1.020614 19.701839
0.760514 20.018542
0.500345 19.492710
1.189798 19.895188
1.203077 19.600374
1.049295 19.723538
1.427486 20.284235
1.027987 19.826030
1.324074 20.192446
1.379430 20.301039
3.150411 20.341286
3.042508 20.055265
2.841532 20.778168
0.887870 21.095297
0.663326 20.990417
0.421033 19.550289
0.545878 19.069335
0.910661 20.258363
1.093233 20.927207
0.996785 19.347019
1.137398 19.924287
1.056888 18.877905
0.769571 22.084624
1.320607 21.669125
1.593167 19.867733
1.204273 19.964149
2.478950 18.987466
1.667717 19.086366
1.671366 19.184901
1.264986 19.579385
0.648822 19.945749
0.893430 21.623982
1.095062 20.282333
0.702418 19.637293
0.615374 19.231246
0.883957 19.725495
1.252006 19.092915
0.731533 18.283922
1.302748 19.329983
1.873423 20.751303
1.166425 20.143087
1.281111 18.879108
1.373967 18.502249
1.022612 20.616530
0.786993 19.810317
2.696728 19.671282
1.209661 20.809716
0.646287 19.986706
0.624836 19.526757
0.844027 21.928540
0.490081 19.619289
1.150080 20.465416
1.304290 20.098675
0.860635 20.480705
1.170287 18.976902
1.771174 18.278776
4.304879 20.778130
1.164022 20.697582
0.381056 21.771472
0.795161 21.489743
0.813808 19.842971
1.053738 20.450849
0.899336 19.153126
0.533281 19.265640
0.262872 19.354710
0.633862 20.817138
0.462642 20.964819
1.424982 21.658436
1.712267 20.447062
1.484079 20.736503
1.472810 19.452743
1.217241 20.551844
1.482193 19.576783
1.370698 19.107345
2.494806 18.348128
1.462423 20.073049
0.843359 20.048505
0.645657 19.744207
1.060739 19.861293
1.144155 20.208291
1.164700 18.836994
0.855021 18.951419
1.587326 20.728014
0.433436 19.825580
0.670294 21.084733
0.666582 19.527583
0.587469 18.798141
0.825835 20.906127
0.767365 20.020082
1.129351 18.167236
1.333554 18.061891
0.886715 20.707993
0.991067 19.754040
0.653563 20.454880
0.566665 19.872124
0.645310 20.249836
1.162852 19.762147
1.007365 18.768790
2.662238 18.940116
3.245284 19.231558
1.421436 19.909460
1.371900 21.082813
0.506356 20.062071
0.706784 19.724948
0.596610 20.335902
0.897652 20.616404
0.567867 19.516421
1.041588 19.957489
0.636486 19.393462
0.918914 17.877235
0.982671 19.646013
1.329253 20.266181
1.290565 20.659635
0.876106 20.450618
0.826270 20.399464
0.996559 19.857820
1.911654 18.975147
1.256694 19.730981
1.785446 20.250749
1.056210 20.588369
1.127222 21.358756
0.894549 20.705637
0.983405 20.008144
0.604919 20.638215
1.031428 19.212600
0.961661 19.511057
1.107290 19.186386
1.303216 18.467789
1.817347 18.501524
1.251529 19.987456
0.751071 20.772451
0.474772 19.848469
0.880178 20.158266
0.749340 19.748642
1.085149 19.794821
1.126766 21.782655
0.777551 21.193815
0.859238 19.911161
0.434674 20.536819
0.799757 20.886630
0.541256 20.568994
0.641789 20.969064
1.359843 19.916315
2.347699 18.416527
4.230289 19.055995
0.755297 19.725503
0.797744 20.067537
0.926614 19.886755
0.934617 21.495030
0.828667 19.959107
1.089947 20.962113
0.356025 21.792211
0.791996 20.183453
0.669017 19.519718
1.055293 23.089917
0.852215 20.346935
0.419772 19.859376
0.750514 20.625190
0.818474 20.196986
1.055341 19.604828
4.230337 19.316973
1.612135 18.859327
6.805955 18.569726
0.933531 20.544916
0.619031 20.268279
0.717004 20.138300
0.691388 20.993103
0.937809 19.928861
0.427401 20.879617
0.659227 19.884802
0.669463 20.007403
0.714277 20.385987
0.653574 19.914369
0.510337 19.807789
0.542329 19.469313
0.601375 19.899821
0.725624 20.396475
0.710032 18.098647
1.106755 19.341947
0.723178 18.918139
0.628535 19.161331
0.906248 19.350732
1.061286 20.613236
0.697171 19.898536
0.495470 19.229787
0.653470 21.158127
0.850779 20.308977
0.534403 21.701472
0.572809 20.790467
1.085118 20.807274
0.519379 20.896663
0.661978 20.478060
0.779711 21.117038
0.554181 20.272753
0.636670 20.066675
1.024720 19.374606
1.023348 20.288633
1.012972 21.215324
0.742009 18.533937
0.971416 18.926424
0.529770 20.694199
0.724492 20.271727
0.381133 20.519644
0.764861 19.473154
1.105506 19.817572
0.873851 21.150726
0.903801 20.989763
1.079753 22.715894
0.582563 20.202496
0.713397 21.066956
0.681590 19.609972
0.717990 21.697240
1.069102 19.818611
1.247738 20.543680
0.976766 19.573134
1.090365 19.763416
0.955749 20.809657
0.645595 20.235451
0.811925 20.092169
0.774615 20.148308
0.946636 19.969973
1.346812 19.915120
1.302491 20.227252
1.359063 19.746378
0.712380 19.667660
0.713630 19.150965
0.746541 19.157473
1.190671 20.982866
0.910396 19.862075
1.763984 19.440778
2.148692 18.998314
2.785744 19.618520
0.520226 20.259554
0.760560 20.323602
0.750608 19.498043
0.488220 20.814970
1.033759 20.491742
1.106273 20.458878
1.698011 20.204137
1.271242 19.289378
0.841123 20.516436
0.612748 19.514868
0.752418 20.177390
0.689662 19.385267
0.578206 18.975632
1.168436 20.271017
0.792720 19.761408
1.168624 19.810935
1.106133 18.613629
6.386334 19.501148
0.683343 21.164751
0.769782 19.669294
0.683450 20.288647
0.567640 21.287095
0.463210 19.190293
0.566630 19.716696
0.663416 20.440436
0.555483 20.177761
0.806912 21.023914
0.627379 18.934883
1.383503 20.020813
1.207574 19.061900
0.712793 19.330102
0.891377 19.002176
0.973741 18.966222
0.589549 20.842936
0.693014 21.185936
0.322726 19.957965
0.528763 20.323287
0.410932 19.275559
0.483353 19.440027
0.477793 21.198146
0.781610 19.936608
0.556817 20.176067
0.670926 21.607708
0.645782 18.952850
0.887385 20.113077
0.736124 19.070528
0.849872 20.023442
0.668382 19.378922
1.177551 19.038325
0.893234 19.651312
1.025828 21.566175
1.092650 18.804525
1.061847 19.122751
0.911002 21.823745
0.492665 20.162999
0.710310 18.975917
0.687989 20.015027
0.636749 18.972102
0.482834 20.332317
0.665574 20.192430
0.468757 21.043950
1.108859 19.965105
0.690943 19.969470
1.104349 21.814870
1.602833 20.454150
0.909059 20.332383
1.039652 20.245509
1.021587 19.210085
1.232956 19.895955
1.322111 20.769762
1.398406 20.604131
0.721656 19.888548
1.081715 19.064768
0.727262 19.754510
0.920131 18.880621
0.683528 19.620250
0.776981 20.181649
0.685861 20.089413
0.926442 20.358938
1.435672 20.616782
1.182717 20.911653
1.236103 19.444042
1.121034 19.552216
1.845887 19.841326
1.347126 20.713985
0.894911 20.685283
0.896537 20.702657
0.785874 19.323606
0.534118 18.639685
0.707685 21.190729
0.748677 20.023430
0.646052 22.276760
0.573302 21.341249
0.861447 20.090924
0.666008 19.850092
0.933876 20.456893
0.849161 20.376288
1.323630 19.095348
1.140457 19.967233
1.107504 20.990654
1.504063 20.802852
5.003016 20.980274
1.846873 19.390790
0.429826 19.351817
1.187355 19.359835
1.114883 18.505603
0.767168 19.019376
0.652122 19.743359
0.722797 20.967265
0.710616 18.834747
0.802021 19.311729
0.965992 19.634567
1.521372 20.007328
2.004095 20.217675
0.531691 18.198503
0.989326 20.212685
1.316345 18.884323
2.111509 18.557805
0.718616 18.848149
0.647893 19.414453
0.405627 18.882080
0.670044 18.776951
1.404353 18.426731
1.307564 20.275768
0.759901 19.749110
1.214280 20.705547
0.991637 20.951233
0.978942 20.277069
1.058925 21.154032
1.242880 20.880176
1.099487 20.895329
0.981685 19.106971
0.925032 17.682344
1.160463 19.432631
1.027539 18.506342
0.826726 19.279130
0.877754 21.871782
0.972148 20.058878
1.532353 19.134219
2.694336 17.611567
0.643340 18.437332
1.897522 19.220473
0.927604 19.711832
2.273188 19.758655
0.769063 20.520722
0.817897 19.998117
0.882100 20.917577
0.517818 20.370105
0.761206 19.915413
0.702832 18.522705
1.014002 20.231006
1.375716 17.944895
1.016593 19.976457
1.436511 18.498930
1.315168 21.142041
0.555572 18.537925
1.084301 18.628520
0.924368 20.138583
1.247697 20.172002
0.787390 21.177158
0.832259 19.449846
0.581539 21.022177
0.743912 19.960334
1.244040 20.080210
1.679588 20.140627
1.337005 20.198433
1.262853 18.920014
1.188144 19.375104
1.223471 17.834377
1.238132 20.310751
1.794237 20.104298
1.521296 19.486044
1.150379 19.971886
0.982815 19.538483
1.699897 20.072618
1.066459 19.363253
0.764793 19.286137
0.814700 21.303975
0.709590 20.573529
0.715541 19.995679
0.518486 21.505936
1.102548 18.846117
0.953893 20.451128
1.429541 19.768558
1.247428 20.472893
1.152178 20.055502
0.668469 19.478114
1.285311 19.474502
0.858512 20.389707
1.065439 19.555241
1.022541 19.554116
0.771780 20.000938
0.873606 19.594980
0.593324 19.064356
0.619758 20.037125
0.518624 20.077331
0.917678 20.174746
2.050299 19.857348
1.673827 18.743730
0.768129 21.422315
2.922632 18.006158
1.970938 19.565322
1.279949 20.701876
0.764878 20.760350
1.213460 20.567612
1.436595 19.748603
1.037291 19.953811
0.906710 22.598389
0.971363 20.032796
0.703746 20.358696
0.851299 18.683128
1.125802 21.859865
0.933308 18.128880
0.976871 19.611849
3.184075 18.716839
1.838159 18.158463
2.639895 18.976941
1.703167 19.365076
1.377321 19.083734
1.292394 20.062514
1.277289 20.154545
1.355284 20.730401
1.036588 21.384930
1.596600 20.869391
1.549633 19.027592
2.110615 20.628746
1.577280 19.771370
2.174182 20.621172
2.022537 19.619882
1.314546 20.196499
1.405516 18.076048
1.592570 18.403694
2.025078 20.242349
3.548868 17.485760
3.684327 18.949200
1.141777 19.065435
1.289958 20.183954
1.395441 18.066444
1.226112 19.789204
0.739555 20.242569
0.991998 20.577013
1.386329 19.462375
1.181192 20.838738
1.710071 19.045540
2.747116 20.981033
3.337071 20.101422
3.364799 20.241713
1.193106 18.048758
1.309548 19.394873
1.404264 21.930786
1.047076 22.136798
1.089288 21.829078
1.905809 20.066932
0.879023 18.789572
2.193306 19.194280
0.819990 19.372392
1.081519 19.271729
1.296380 19.591436
1.021470 19.298923
0.798480 19.015755
1.043145 20.721723
0.972387 19.717273
1.306961 20.502980
1.415654 19.618715
1.660528 18.400369
2.050457 20.095585
0.903240 19.534081
0.891455 21.692995
1.169231 21.880294
1.470811 21.356065
1.463510 20.604948
0.737706 19.366015
0.615548 20.528138
0.831204 20.376309
0.614296 19.132493
1.016885 19.725017
1.009786 18.480442
0.888454 20.573583
0.568543 19.684175
1.294994 19.509903
1.401214 19.981048
1.717263 19.026879
2.154041 19.713279
1.314389 19.215740
1.593103 22.185373
3.205028 19.314971
1.310486 19.503703
1.105082 20.035757
0.583936 18.955784
0.999745 19.807211
0.880804 20.916277
1.883231 19.505545
2.686437 18.485532
3.898732 19.642975
3.718463 19.594236
2.763461 19.118209
4.052225 20.782475
1.543005 18.902337
2.446145 19.233485
2.063770 19.028696
1.241517 18.464762
1.239360 21.080789
1.264525 20.795478
0.839878 19.998235
0.855990 20.750593
1.132765 18.689196
0.878198 19.907883
1.776417 17.218707
2.508077 19.405377
2.244752 18.463494
2.471649 18.586040
1.688052 19.481017
1.813029 19.660109
2.444247 18.689432
1.226760 19.884428
1.135148 20.255731
0.987389 21.482734
1.254112 20.207330
0.733462 19.975833
1.150925 21.080696
0.936747 20.753797
1.248477 21.076142
1.156265 20.085231
0.625863 20.218407
1.707690 19.503272
2.024076 19.213709
1.761434 20.357216
3.224734 18.745883
3.769051 20.123594
3.125536 18.781063
0.926994 19.944207
0.891718 18.868202
1.098698 19.886700
0.812918 19.949353
1.265025 19.742047
1.120201 20.008961
0.887360 20.308613
1.690288 20.263605
0.899175 20.686099
2.162188 20.678387
3.047164 20.630594
1.546023 20.748473
3.060202 19.749797
2.167725 20.237149
0.912678 21.560120
0.628245 22.018602
0.943764 20.199656
1.094942 18.682514
0.808496 19.342268
1.055896 19.088942
0.930810 21.418141
0.633135 20.595854
0.737835 20.927842
1.216141 19.897856
3.113948 21.015045
2.749616 19.852955
0.750786 19.187725
0.960445 19.847929
0.899042 18.751538
1.596583 20.352099
1.038883 19.030931
0.957357 18.897443
0.760024 19.442031
0.772320 20.086115
0.854989 19.168433
0.955252 19.451331
0.681882 19.296153
0.624767 19.171912
0.948388 19.814896
0.893460 19.768833
1.723708 19.088135
1.013826 18.853581
1.144771 19.452386
0.704321 19.812493
0.455194 19.608110
1.535223 21.916736
0.959597 19.463723
5.182629 19.214438
8.102303 18.660119
5.155715 18.638920
1.845807 19.307848
1.911760 18.063451
2.169486 20.282265
1.415875 20.618063
1.169368 21.524411
1.156326 20.561418
1.045787 20.046696
0.866147 19.277793
1.085199 21.360891
0.772559 21.361185
0.702500 20.635303
2.328595 18.356380
0.926518 19.380468
1.934573 19.578028
1.862555 18.741805
1.721562 20.073739
2.982678 20.699803
2.053712 21.581059
1.780714 20.296202
2.017489 20.363483
1.730040 20.622309
1.624763 20.961834
1.099997 20.392558
1.541637 20.361552
1.129241 20.412452
0.931918 19.634271
1.081946 18.450393
1.802328 18.609357
1.245346 20.267786
2.566227 19.748192
1.836631 20.800484
1.768156 20.675531
1.666778 19.458304
1.663419 19.632705
0.969952 18.772848
0.750262 21.212666
0.970446 21.376976
0.785419 19.714114
2.095268 19.506696
4.065691 18.619496
1.278660 18.899651
1.570737 21.080560
1.549121 19.822270
1.688117 18.638031
2.164624 18.940074
1.402931 20.286897
1.731317 18.397520
1.649560 19.086411
1.103092 19.915189
1.065630 20.624080
1.220691 19.877028
1.701378 18.955342
0.978566 19.628625
0.914848 18.678259
2.950051 21.201399
1.376497 20.150553
1.163328 20.079952
1.197133 18.709649
1.123807 18.285653
1.753497 18.568487
0.723781 20.415964
0.902157 20.418579
0.757643 19.714148
0.897976 20.274285
0.482368 18.564364
0.448392 20.109584
0.694085 19.436278
0.653215 18.259198
1.130989 20.634871
2.235835 20.620043
1.099412 20.604669
2.268631 19.397080
1.014636 18.803348
0.930834 19.201302
0.973440 19.783472
0.978682 20.562986
1.914390 20.268048
1.402243 18.868442
9.500583 18.734477
7.039433 19.747071
2.677527 20.628010
5.649984 18.619099
1.933435 18.763380
2.485854 20.489980
1.526262 20.876705
1.107034 21.424842
1.284220 21.283686
0.974060 20.144192
0.983469 19.455879
0.749788 20.942634
0.764882 19.433421
0.648080 20.432547
0.702489 21.672180
0.727171 20.069098
0.750018 18.063411
0.441136 19.218170
0.791086 19.589314
0.953564 20.354701
1.081919 19.398039
4.288037 20.915839
3.904186 20.278165
1.871707 20.014966
1.915995 22.160449
1.280206 21.177944
1.107331 20.498686
1.170882 20.279142
0.890150 19.663599
0.946295 18.327527
0.887727 20.767666
0.617076 21.551445
1.304358 19.047411
1.554575 20.833944
1.221677 19.539499
2.292748 20.344258
1.430777 19.718760
3.308186 19.969327
0.964005 19.838480
2.675568 20.130546
1.913315 20.787956
1.581374 21.471653
1.576197 20.781318
1.670312 19.054270
0.701838 20.085797
1.665693 19.537632
1.637117 20.141529
0.984592 19.689243
1.526374 19.298684
0.816761 20.674333
0.949115 20.162070
1.490801 20.361066
2.218988 19.348705
1.247290 20.355877
0.920663 21.471733
0.757146 19.427624
1.272325 20.149096
0.943219 19.825409
0.833011 18.734935
1.208586 20.938449
0.938851 19.687704
2.990704 21.700297
1.278096 19.318277
3.047922 19.552809
1.413972 19.890897
0.694212 20.543168
1.137995 19.137369
1.074275 19.269726
0.999113 19.702776
0.996084 20.389715
0.828863 19.850827
1.046591 20.228191
0.571192 19.597490
0.973533 20.241914
0.921774 19.142070
0.764639 21.184475
0.947323 21.294168
0.842085 19.268267
0.984411 19.861368
1.260215 19.510313
0.773518 21.538712
1.289340 19.380752
1.127613 21.438571
0.654940 21.136440
0.347746 19.601272
0.305242 22.090551
0.657789 19.912804
1.064472 20.467194
1.896661 19.831452
3.234342 18.934278
2.794100 18.704792
1.290597 19.663922
1.123607 19.008207
1.493162 20.715767
1.198702 21.389177
1.093169 19.843893
1.116299 20.067370
0.679534 19.058021
0.737020 19.045863
0.806111 21.299094
1.161994 20.440403
0.791674 21.654195
0.678094 19.961327
0.576068 19.458256
0.769909 20.717185
0.871444 20.810523
1.481266 20.152739
1.571360 19.343391
1.948740 19.026391
2.654161 20.845960
1.235076 20.795608
0.953119 20.710069
0.950945 20.199238
0.586783 19.588813
0.936247 20.481563
1.012922 18.779897
0.875521 19.838625
0.671866 19.721061
0.935611 20.334266
0.792504 18.740804
0.876595 21.223287
1.243200 19.782281
1.331893 20.410819
1.291360 19.202884
0.857043 20.182459
1.782670 19.020151
1.462182 19.213803
0.907148 19.052881
1.439017 20.197354
0.986585 20.212272
0.536836 20.126920
0.685303 20.049977
0.391266 19.366872
0.809855 19.700459
0.842522 20.136866
1.074649 21.101053
0.848306 20.743744
1.318220 19.419039
0.380109 20.946023
1.132912 20.657399
0.802190 20.101468
1.348289 21.192344
1.671786 20.203925
1.093467 18.844355
1.134283 18.309458
1.085785 20.667575
1.094030 19.906779
0.851091 20.330772
0.738313 20.616387
1.374850 19.735469
0.738413 18.737286
0.889825 21.661159
0.544754 19.872844
0.589199 20.211315
0.950555 19.807728
0.678980 19.980939
0.714223 20.740754
0.805840 21.329546
0.654292 19.740545
0.718099 20.298456
0.765828 19.387591
1.623165 18.972816
1.291463 19.837755
0.801112 20.208148
1.021863 22.126840
0.505660 19.999154
0.938413 21.996358
1.026267 20.542651
0.989971 19.952325
0.867577 20.224792
0.982213 18.947461
0.807736 20.034678
0.649889 18.999277
1.461740 19.594262
1.455818 18.968864
0.840798 19.836536
0.784065 18.196639
0.749067 17.919310
0.927266 19.352330
0.663904 18.779215
0.558903 21.769883
0.626928 20.943591
0.779129 21.820985
0.807694 20.961986
0.706175 21.521438
0.966757 20.796727
0.653926 19.616326
0.669987 19.283889
1.191160 19.429623
1.193952 19.703941
1.113729 20.522414
1.051568 19.352548
1.467710 19.762128
0.927789 18.565335
0.648329 21.111227
0.831979 20.002038
0.825965 20.864648
0.518284 22.515534
1.060622 20.745433
0.819525 20.720110
1.228214 20.667503
0.983375 21.015194
0.998217 19.487462
0.742205 19.707596
1.117805 19.047504
1.348293 20.790454
1.068644 19.830633
0.722181 19.813382
0.691527 18.932333
0.520038 19.830854
0.520876 19.040325
1.113637 19.549533
0.758091 20.640796
0.670022 19.933761
0.719202 19.584144
0.755195 20.003949
0.847507 20.576433
0.792982 19.197021
0.810680 19.458512
0.709938 20.308920
0.985093 19.604792
1.046696 19.646916
1.068779 19.051405
0.961423 19.235682
1.232122 18.657806
0.746442 19.930132
0.831382 20.254148
0.737895 20.188933
0.454667 21.491760
0.777043 20.091823
0.845364 20.784979
0.471119 20.320661
0.735613 21.616485
0.771537 19.508551
0.957337 20.338189
1.411059 19.914087
0.742268 19.864944
0.822544 18.231180
1.073378 21.090544
0.576705 21.082465
0.632411 21.109475
0.768534 20.902499
0.880310 21.219970
0.785766 21.394080
0.985865 19.934901
0.940837 20.554737
0.832166 19.951628
1.566137 20.790063
0.662175 21.201810
0.942946 20.053383
1.201435 21.250717
0.705169 21.050828
0.810962 20.093674
0.503867 19.561414
0.793666 19.735581
1.106828 18.648955
1.021370 20.411457
0.752246 19.226050
1.004353 19.402746
1.114093 19.040653
1.169039 18.566384
0.629997 18.485575
0.709781 19.835625
0.791514 20.803259
0.515975 18.536280
0.827020 21.099537
0.923346 20.114405
1.952284 19.687789
0.382904 20.701502
1.135765 20.972619
1.092662 20.288030
1.223512 20.161626
0.751565 18.001312
1.478251 19.948634
0.715146 17.982503
1.214564 19.253920
1.729648 20.493160
1.132577 17.126077
0.618308 18.387120
0.466941 18.225173
0.970272 19.870918
0.698754 20.090107
0.508272 20.780665
0.621648 21.193564
1.144276 21.259729
1.147050 20.587969
1.022204 19.974743
0.493336 19.680990
1.280594 20.354779
0.845154 19.218682
1.017715 18.073696
1.111239 19.727672
1.167518 18.299367
1.229135 20.490282
1.114565 18.890855
0.947210 20.160628
0.714091 20.282070
0.925520 19.275226
1.157376 19.217367
0.875943 20.067220
0.913278 22.838747
0.866123 20.424748
0.942081 19.608884
0.834718 19.961308
0.702481 19.043058
0.894875 19.657295
0.648106 20.095474
0.826504 19.721563
1.176026 17.775987
1.304569 19.712884
1.047987 19.082468
1.074631 19.957026
0.672387 19.330896
0.789798 20.745055
0.588823 20.442549
1.211963 19.332639
1.198683 19.717350
0.775362 20.121941
1.101800 21.864257
1.079072 19.397435
0.610172 18.936352
0.679245 18.572545
0.578133 19.521680
0.937773 19.443810
0.511853 20.100418
0.705192 19.986917
0.849267 19.979467
0.786926 20.716671
0.833882 19.439198
1.072422 19.567803
0.696875 21.555816
0.893100 20.921024
0.440895 20.450049
0.726643 19.417290
0.600287 20.377890
0.863950 18.784689
1.114605 19.116037
1.383563 17.712267
1.554191 18.974259
0.934692 20.793703
1.061266 20.952339
0.713758 19.600629
0.668705 20.316775
0.784923 20.403918
0.971937 20.178292
0.438750 19.551501
0.901866 19.090201
0.670743 20.275668
1.125111 19.886195
0.898097 20.819328
1.512976 18.315534
0.989223 18.926597
0.758013 19.065905
0.854926 18.893643
0.692249 19.786675
0.704700 20.006195
0.827862 19.732041
1.411379 19.787928
0.846149 20.175539
1.786223 18.911761
1.036217 19.985889
0.851511 20.079705
1.120451 19.115152
1.633326 17.919627
0.912679 18.858759
1.254544 18.796455
0.973765 17.586521
1.159093 19.141786
1.396080 19.180739
1.135219 18.423812
1.160623 18.798918
0.730600 19.933569
0.596270 18.185245
0.678771 20.211247
0.603631 20.001278
0.742371 22.990532
0.828016 21.377699
1.192019 20.164013
1.115722 19.719829
0.759200 19.833995
1.074017 20.247587
0.836331 21.368110
1.080994 18.806817
1.283023 18.562923
1.275914 18.841518
0.797595 20.829242
1.282171 19.362017
0.961291 21.388474
0.765556 21.280872
0.673857 21.426563
1.079815 20.535660
0.932210 21.741126
0.904309 20.403734
1.100928 19.051890
1.388659 21.270619
1.296236 19.577102
1.041375 20.868705
0.631703 18.937769
0.886818 19.710234
1.320505 18.713801
0.921528 18.224858
1.553997 17.584458
1.610350 19.199230
0.950582 18.442542
0.984751 20.798736
0.931812 19.095898
1.253374 20.476878
1.800051 20.022818
1.385695 19.441029
0.973718 18.917749
1.692211 19.434754
1.204659 21.396434
1.475095 19.461585
0.852351 20.271576
1.025001 20.075226
1.077217 20.017576
0.676817 19.917091
0.535689 19.170072
0.536817 22.065872
0.667635 22.021136
1.343038 19.493603
1.729957 19.311688
1.669826 19.100969
1.088122 18.762052
2.060999 19.515434
0.595585 19.950852
1.375067 20.095187
1.479676 20.055104
0.793307 20.085118
0.618272 18.889086
1.572056 20.610136
0.947337 19.721427
1.203753 20.003385
0.667657 21.470669
1.265905 20.494303
0.549842 20.713545
0.515527 19.945388
0.662368 20.505389
0.671837 19.955175
0.554945 20.046317
0.952477 20.203405
0.743272 20.771264
0.731108 21.889926
0.883945 19.890137
1.462073 19.385689
1.054076 19.772019
1.249211 20.236240
0.384061 19.631793
0.660584 19.936879
0.797270 19.084458
0.674693 20.443904
0.964327 19.044477
0.898637 17.697133
1.857782 19.090226
2.185283 18.946151
0.931591 17.467986
0.888536 19.600475
0.614322 19.373270
0.592513 19.555981
0.801493 19.964421
0.589837 20.685027
0.724606 21.555011
0.986913 20.983349
0.692767 18.862744
0.819421 19.460357
0.828357 21.258579
0.552993 20.960046
0.899629 20.691066
0.879868 18.864613
1.233841 17.882938
0.962435 19.979298
1.078679 18.574918
0.827431 18.902560
0.573633 17.648520
0.882411 18.756853
0.990166 18.411428
1.111519 18.945151
1.788312 20.404514
0.960750 19.398621
2.206382 18.518246
1.203103 18.695724
1.119548 20.207568
1.105980 19.459619
0.783988 20.427396
0.976854 21.748396
0.658927 21.603483
0.686499 20.262255
0.490135 20.232865
0.995308 19.768276
1.200668 19.973027
1.043690 20.284593
0.956849 19.791128
0.969658 21.022970
0.597147 18.249324
1.109860 19.635218
1.475275 20.517937
1.956666 18.643641
2.385600 21.816589
0.726927 19.438251
0.831561 19.116614
0.902790 20.585911
0.739123 21.568164
0.751432 20.274771
0.892251 20.072008
1.178965 19.757391
0.819539 18.241187
0.508996 18.642769
0.526405 19.558204
0.673194 19.744064
1.557076 18.229834
0.625165 18.681422
1.570471 18.067105
2.827437 18.837830
1.516816 19.031438
1.861559 19.944590
3.826528 18.805530
2.284142 20.234733
0.525328 20.040273
0.475932 19.923079
1.424587 18.300771
0.591049 18.819983
0.803291 19.655656
2.605837 21.669415
1.294949 19.693014
0.694858 20.882447
0.826678 21.592541
0.349536 21.413340
0.741938 20.682951
0.610144 21.343589
0.463964 20.507948
0.417340 20.136775
0.583237 20.374928
0.886611 21.285355
1.110737 19.736348
0.657164 21.483324
0.691246 21.458931
0.997471 19.598342
1.048811 20.559724
0.701366 20.949395
0.587292 19.898069
0.692364 20.766242
0.342932 21.961843
0.748706 20.442242
0.969902 20.077959
0.494877 19.523782
0.632153 20.654684
0.581161 20.694475
0.832296 20.736221
1.477058 19.341865
0.936919 19.754816
0.759502 19.992599
0.788113 18.615456
0.958386 19.889836
1.734120 20.005871
0.626948 17.717063
1.185620 20.078983
1.132495 19.309805
0.519315 20.919945
0.452597 21.722507
0.928745 20.657319
1.093918 20.422090
0.765339 21.169674
0.805252 20.473697
0.733264 21.495607
0.894335 19.911830
1.211119 19.969029
0.958400 21.228939
1.176609 19.435353
1.018105 20.167116
1.221293 21.143127
1.341513 19.242935
0.916986 19.878098
0.899395 20.095609
0.728987 17.839584
0.853948 19.234909
0.797825 20.049869
0.456166 19.175846
0.840548 20.224334
1.172745 22.322358
1.309704 20.381785
1.563977 20.108393
0.732495 20.620050
0.910230 21.608997
0.583430 20.423807
1.077203 19.880893
0.560545 19.957422
0.844427 21.075729
1.140315 19.706580
0.943360 20.222967
1.033407 21.051314
1.503324 19.350270
0.862723 20.203290
0.670693 18.698046
0.763491 19.036037
0.387618 20.894780
0.560082 21.405866
0.846497 19.801491
5.136284 18.785943
4.409684 17.536122
1.544813 18.462743
0.890390 19.087386
0.841843 20.506093
0.942750 20.005549
1.136856 20.257758
0.717393 19.610969
