# Supplementary material for: Persistent homology elucidates hierarchical structures responsible for mechanical properties in covalent amorphous solids
Source: Nat Commun. 2025 Sep 25;16:8226. doi: 10.1038/s41467-025-63424-z (PMC12462471; doi:10.1038/s41467-025-63424-z)
Supplement: Supplementary file 4 — Source Data 2 [file 41467_2025_63424_MOESM4_ESM.zip › SupplementarySourceData/SupplementaryFigure13b.txt]

# nonaffine born
  2.117619   0.003656
  1.396334   0.005666
  1.191995   0.006700
  1.097090   0.004593
  1.039787   0.007640
  0.460977   0.003651
  1.098596   0.005713
  0.801174   0.006616
  0.955502   0.003039
  0.870398   0.007522
  1.181037   0.005100
  0.414456   0.005264
  0.459040   0.006022
  1.318752   0.005553
  1.156560   0.004776
  1.063426   0.003884
  0.959134   0.005269
  0.800517   0.005340
  0.681278   0.006850
  0.653383   0.006189
  1.115231   0.006725
  0.990309   0.006415
  1.117171   0.004193
  0.899674   0.006106
  0.523418   0.004749
  0.667232   0.006810
  0.828898   0.004834
  1.219858   0.005500
  1.387493   0.004595
  1.354124   0.005421
  0.747186   0.007023
  0.529184   0.004987
  1.197848   0.004106
  1.108723   0.006270
  1.324786   0.005523
  0.833595   0.006380
  1.242434   0.006204
  0.742906   0.006798
  0.849067   0.005857
  0.569677   0.006329
  0.628834   0.007059
  0.530384   0.004370
  0.493032   0.004681
  0.937281   0.004146
  1.186580   0.005453
  1.358013   0.004299
  1.490764   0.005797
  1.492908   0.002719
  0.547881   0.006344
  0.927629   0.004973
  0.466356   0.005752
  0.990631   0.004950
  1.458635   0.006881
  0.528714   0.005203
  1.770404   0.003867
  1.227361   0.004664
  1.113213   0.005691
  0.872304   0.003666
  0.768683   0.005129
  0.833548   0.006050
  0.633861   0.005220
  0.664379   0.006258
  0.650174   0.005883
  0.544982   0.006193
  1.385000   0.004121
  1.287503   0.003338
  0.884016   0.005098
  0.771098   0.005496
  0.407090   0.004911
  0.886619   0.005287
  0.774068   0.007537
  0.527185   0.004628
  0.641794   0.006333
  0.685050   0.006512
  0.783873   0.005514
  1.332158   0.006062
  0.809652   0.005110
  0.614755   0.004385
  0.788963   0.004714
  0.895040   0.005947
  0.600271   0.003851
  0.573582   0.005351
  0.599131   0.003893
  0.928919   0.003523
  0.567798   0.004824
  0.701002   0.005098
  0.605557   0.005423
  1.147032   0.004581
  1.344465   0.005113
  0.892096   0.004734
  0.574899   0.005437
  0.569225   0.005036
  1.072851   0.008751
  1.123214   0.005063
  0.879625   0.005199
  0.586119   0.005749
  1.195752   0.002484
  0.768142   0.004969
  0.847890   0.003848
  0.729077   0.003581
  0.825636   0.005984
  0.974271   0.002594
  0.845468   0.005956
  0.653218   0.005360
  0.997169   0.006192
  1.156033   0.004613
  1.228353   0.004405
  0.883761   0.004564
  0.991815   0.005025
  0.957890   0.007133
  0.820629   0.006491
  0.552266   0.005576
  1.282032   0.006199
  0.516812   0.006227
  0.931684   0.004081
  1.067533   0.005798
  0.712074   0.005282
  0.825730   0.005039
  1.009610   0.004825
  1.460596   0.004384
  0.890791   0.004796
  0.883390   0.005528
  0.480586   0.006515
  0.543359   0.005888
  0.595087   0.004752
  0.930735   0.003219
  0.883344   0.005904
  1.016121   0.005840
  0.838323   0.005788
  0.728065   0.005774
  1.200091   0.004497
  0.545145   0.005802
  0.713037   0.005743
  0.820588   0.006304
  0.717774   0.004711
  0.799219   0.003832
  0.721597   0.005988
  1.136463   0.004406
  0.817310   0.006015
  0.387893   0.004855
  0.476090   0.005083
  0.851231   0.004973
  0.996542   0.005353
  0.477191   0.004771
  0.548343   0.004914
  1.039432   0.006159
  0.554711   0.005043
  0.659758   0.005155
  0.672664   0.004089
  0.839529   0.006498
  0.548164   0.006440
  0.854221   0.007147
  0.814201   0.005814
  0.873189   0.006028
  0.717398   0.006423
  0.708267   0.005761
  0.793105   0.004823
  0.932243   0.004992
  1.148643   0.005250
  0.469326   0.004917
  0.474352   0.005672
  0.264317   0.005071
  0.407751   0.004905
  0.509753   0.005473
  1.134049   0.006125
  0.402097   0.005093
  1.020542   0.004832
  1.339223   0.004653
  0.672958   0.006916
  1.035202   0.004187
  0.787484   0.006095
  0.860088   0.005901
  0.962222   0.006631
  1.018823   0.005381
  0.706369   0.005881
  0.881111   0.003285
  0.873266   0.005189
  0.688773   0.005122
  0.701151   0.003660
  0.583889   0.004058
  1.005235   0.004913
  0.603973   0.003426
  1.973298   0.002244
  1.794184   0.004966
  1.256657   0.004253
  0.913268   0.006120
  0.886002   0.005375
  1.229084   0.004345
  1.032080   0.005701
  1.109417   0.004793
  1.025501   0.006577
  0.984834   0.006479
  1.330475   0.006915
  0.838833   0.004838
  1.004347   0.005614
  0.709762   0.004525
  1.472997   0.005435
  1.080234   0.006613
  1.005731   0.003795
  1.670451   0.008306
  1.049795   0.005849
  0.818770   0.006323
  0.840847   0.004866
  0.708872   0.005314
  0.777130   0.006348
  1.148310   0.006254
  1.004658   0.007212
  0.898917   0.004948
  0.867378   0.003887
  0.818294   0.005760
  0.428469   0.005341
  1.054849   0.006064
  1.629770   0.007634
  1.091809   0.004921
  0.849629   0.004014
  0.802694   0.005895
  1.653282   0.005201
  1.146864   0.005485
  1.106366   0.004645
  0.953348   0.005820
  0.946201   0.006952
  0.980078   0.006146
  1.506221   0.003576
  0.823777   0.005232
  0.487646   0.004944
  0.548908   0.005353
  0.607309   0.004982
  1.091112   0.007132
  1.524002   0.004663
  0.534396   0.005815
  0.771358   0.004421
  0.765515   0.003897
  0.554697   0.004659
  0.968771   0.005189
  0.697661   0.007252
  1.105551   0.006245
  0.561144   0.005810
  0.966902   0.004915
  0.747931   0.005145
  0.626869   0.005588
  1.041928   0.003457
  1.292565   0.005368
  0.927595   0.003777
  0.446849   0.004746
  0.502166   0.005785
  0.418774   0.005636
  0.641223   0.004865
  1.375386   0.002665
  0.679368   0.005406
  0.494062   0.004983
  0.439173   0.005594
  0.418506   0.004653
  0.561863   0.004758
  0.397882   0.005392
  0.488492   0.005659
  0.415618   0.003773
  0.967551   0.005408
  0.832937   0.004616
  0.624478   0.005372
  1.049280   0.006079
  0.928971   0.006311
  0.882160   0.005891
  0.758987   0.006485
  0.844401   0.005253
  0.993203   0.006082
  1.473044   0.005505
  1.709044   0.004142
  1.027797   0.004531
  1.514989   0.004486
  1.124746   0.003532
  1.408254   0.005682
  1.035872   0.006683
  1.694543   0.005696
  1.061972   0.006792
  1.161707   0.007106
  0.751903   0.006816
  1.323094   0.006803
  1.440799   0.007737
  1.088068   0.005802
  1.206592   0.003834
  0.916042   0.004852
  1.592555   0.007802
  0.605814   0.005301
  1.516964   0.005591
  1.833841   0.004957
  1.589467   0.006214
  1.279006   0.006801
  0.842215   0.005141
  1.043372   0.006457
  0.515245   0.005061
  0.799059   0.006071
  0.891150   0.004567
  0.842884   0.003337
  1.098409   0.003961
  1.024127   0.004826
  1.100169   0.004037
  0.802704   0.005426
  1.044227   0.004914
  1.237094   0.004722
  1.403373   0.004930
  1.082473   0.005141
  0.927901   0.005247
  0.418487   0.005893
  3.963699   0.006378
  1.582507   0.006659
  1.607382   0.007627
  1.049928   0.005106
  1.111282   0.004908
  0.717224   0.005068
  0.788938   0.005671
  1.048105   0.004659
  1.001164   0.005223
  0.616169   0.005467
  0.543450   0.005760
  0.748534   0.006753
  0.625569   0.004939
  1.184310   0.006137
  1.157165   0.005169
  0.590909   0.004489
  0.672184   0.005038
  0.489772   0.004491
  0.453029   0.005481
  0.678377   0.004130
  0.706956   0.005269
  0.621927   0.004225
  1.238477   0.003599
  0.392447   0.005066
  0.997963   0.005049
  0.371821   0.004633
  1.004119   0.002784
  0.481438   0.005491
  0.799556   0.003491
  0.684491   0.005862
  0.980155   0.004075
  0.801930   0.005354
  0.688018   0.005827
  0.699807   0.004855
  0.364685   0.004666
  0.546880   0.004513
  1.341094   0.003503
  0.652557   0.005385
  0.956702   0.006449
  0.577607   0.003493
  1.878780   0.005999
  1.511633   0.006000
  1.008200   0.005063
  0.803332   0.005203
  0.493793   0.005534
  0.824714   0.005560
  1.318810   0.004890
  0.866039   0.005779
  0.882291   0.005226
  1.160290   0.005164
  0.704875   0.005468
  0.870503   0.005538
  0.748113   0.005974
  1.222917   0.006785
  1.518269   0.005288
  0.987709   0.003781
  1.401284   0.005270
  0.782376   0.006153
  1.242882   0.006543
  1.517643   0.005779
  1.457627   0.005145
  1.085807   0.006540
  0.696916   0.005656
  1.331702   0.006645
  0.761292   0.004455
  1.020034   0.004683
  0.640306   0.005173
  0.851306   0.004753
  0.684019   0.005400
  1.085948   0.005851
  0.877498   0.004115
  0.874309   0.005182
  0.835252   0.007280
  1.161773   0.004636
  1.120819   0.004169
  1.019684   0.003991
  1.156606   0.003860
  0.984572   0.004495
  0.702291   0.004678
  0.869544   0.005683
  0.431925   0.004534
  2.321618   0.007089
  3.443297   0.006662
  0.946345   0.005539
  0.553532   0.005325
  0.653922   0.006124
  0.911462   0.005125
  0.874263   0.004797
  1.824395   0.006099
  1.198475   0.006419
  1.349484   0.004724
  0.770018   0.005372
  0.722965   0.005194
  0.499555   0.004081
  0.523889   0.005568
  0.698356   0.007067
  2.375330   0.004447
  0.921075   0.007754
  0.785597   0.004652
  0.695285   0.005047
  0.472411   0.005906
  0.500401   0.004718
  0.319465   0.004487
  0.676200   0.003974
  0.723454   0.006611
  0.865573   0.005733
  0.500111   0.005297
  1.207050   0.004626
  0.918396   0.004431
  0.669267   0.004876
  0.625225   0.004076
  0.723535   0.005344
  0.657189   0.004307
  0.514910   0.006794
  0.387782   0.007415
  1.890084   0.005252
  0.845038   0.005813
  0.650241   0.004425
  0.689305   0.005558
  0.271983   0.004002
  0.634771   0.005357
  0.600483   0.005460
  0.660558   0.003770
  0.953660   0.004674
  0.569009   0.005666
  0.638114   0.005678
  0.811235   0.005328
  1.017472   0.005752
  0.409062   0.004331
  0.754598   0.004932
  0.492724   0.005667
  1.128592   0.005550
  1.390165   0.007158
  1.339123   0.005802
  0.760268   0.006600
  0.577649   0.005644
  1.290822   0.005845
  0.714413   0.004187
  0.852753   0.004684
  1.460340   0.003206
  1.012554   0.004801
  0.849152   0.004904
  0.844567   0.005614
  0.906905   0.005719
  1.648413   0.005014
  1.042608   0.004247
  1.154167   0.005204
  1.940929   0.005133
  1.001773   0.004401
  1.579280   0.004968
  1.472648   0.007749
  1.332055   0.006065
  0.871479   0.004806
  0.968817   0.005266
  0.651133   0.005878
  0.963876   0.006208
  1.098133   0.004909
  1.288872   0.006086
  1.391851   0.004547
  0.933498   0.005008
  0.918089   0.005637
  1.099945   0.004013
  0.895443   0.004601
  0.473620   0.004854
  0.654958   0.005431
  1.388399   0.006005
  1.364805   0.006824
  1.453476   0.007571
  0.616901   0.005379
  1.115626   0.006587
  0.594658   0.004016
  0.739198   0.005824
  0.718643   0.006633
  3.254466   0.004814
  1.177973   0.004797
  2.587350   0.002968
  2.483467   0.004925
  0.840361   0.006400
  0.493492   0.006145
  0.701800   0.006232
  0.333939   0.005152
  0.561100   0.006092
  0.655891   0.004956
  0.501726   0.005189
  0.505142   0.005829
  0.779314   0.005761
  0.401160   0.005707
  0.804647   0.004061
  0.517882   0.005646
  0.719110   0.005945
  0.549477   0.005273
  1.094927   0.005697
  1.439789   0.005626
  0.885443   0.005824
  0.647615   0.005895
  0.441625   0.005491
  0.556945   0.005361
  0.403483   0.007257
  0.927591   0.005938
  0.835425   0.007478
  0.881457   0.005011
  2.170684   0.004367
  1.269440   0.005497
  0.666749   0.006064
  0.657873   0.007071
  0.531600   0.005583
  0.501945   0.005903
  0.649384   0.005224
  0.752146   0.006530
  0.590366   0.005828
  0.350335   0.004647
  0.677083   0.007531
  0.666638   0.005194
  0.742816   0.005963
  0.819670   0.005424
  1.041628   0.005183
  0.898298   0.005756
  1.135271   0.003688
  0.860758   0.003928
  0.749078   0.007351
  1.164141   0.007662
  0.937840   0.005673
  1.033516   0.004296
  2.101584   0.006020
  1.745900   0.005771
  1.179922   0.006702
  1.443020   0.007771
  1.618648   0.004857
  0.807163   0.005036
  1.603942   0.005541
  0.830740   0.005185
  1.161925   0.004994
  0.861940   0.006070
  1.049878   0.005866
  0.953216   0.005414
  0.806798   0.006458
  1.063485   0.005066
  1.045437   0.005486
  2.152392   0.002261
  1.801054   0.004753
  0.967869   0.007796
  1.533657   0.003433
  1.467723   0.005294
  2.237474   0.006048
  0.754389   0.006674
  1.074635   0.005247
  0.788741   0.005700
  1.042160   0.005491
  1.221649   0.005424
  1.102540   0.006254
  1.253109   0.004476
  0.910284   0.004567
  0.984659   0.006827
  1.530416   0.006183
  0.976372   0.006258
  1.349933   0.005005
  0.981243   0.005910
  0.869577   0.007359
  0.837186   0.006545
  0.840301   0.005136
  0.842370   0.005009
  1.611632   0.007203
  1.380538   0.005878
  1.392892   0.004084
  2.751384   0.004143
  0.817940   0.006035
  1.292708   0.005405
  0.603294   0.005852
  0.583158   0.005972
  1.024818   0.005854
  1.090736   0.006353
  1.027521   0.005098
  1.241325   0.003266
  0.909792   0.007516
  0.752853   0.005431
  0.640963   0.005505
  0.437883   0.006472
  0.789907   0.004153
  0.770721   0.006321
  0.753743   0.006329
  1.226850   0.006222
  1.116375   0.005851
  2.342413   0.005756
  0.805868   0.004563
  0.946495   0.005416
  0.710410   0.004777
  0.660199   0.005031
  0.664392   0.005550
  0.897878   0.006122
  0.954579   0.005612
  1.484978   0.008342
  1.197713   0.003204
  1.259608   0.004761
  1.563598   0.004915
  1.143303   0.005668
  0.928970   0.004810
  0.619947   0.006145
  0.574605   0.006686
  0.574753   0.005666
  0.568729   0.006698
  0.716983   0.006990
  0.665076   0.005659
  0.458493   0.006066
  0.551291   0.005497
  1.007815   0.003717
  0.809701   0.004507
  1.433162   0.005838
  1.148813   0.006282
  1.505544   0.006155
  0.942791   0.003565
  1.874214   0.006484
  1.419813   0.006160
  1.188426   0.007064
  0.982327   0.003413
  1.021303   0.006143
  1.236535   0.005184
  1.187939   0.008168
  0.883650   0.005847
  0.863825   0.006285
  0.840919   0.005611
  0.597643   0.004543
  0.779733   0.006857
  0.745945   0.005558
  0.926806   0.005135
  1.361780   0.004145
  0.995775   0.004827
  1.696482   0.006596
  1.215588   0.004837
  1.336656   0.007070
  1.986086   0.004873
  1.678417   0.007002
  1.003958   0.005571
  1.088438   0.005461
  1.141965   0.006515
  0.816872   0.005737
  1.031344   0.004846
  0.831744   0.006663
  1.110350   0.003922
  1.440613   0.004096
  1.699811   0.004894
  0.889934   0.005284
  1.258466   0.005942
  1.302412   0.006235
  0.728862   0.005544
  0.586405   0.005729
  1.095627   0.004825
  0.701052   0.004560
  1.050939   0.004459
  0.861221   0.005792
  0.905894   0.006229
  0.564116   0.005563
  0.683791   0.005977
  0.820226   0.006294
  1.231380   0.006020
  1.273299   0.004008
  1.009596   0.003120
  1.202621   0.004240
  1.028043   0.004097
  1.432981   0.007122
  1.594858   0.006816
  0.918436   0.004240
  1.030548   0.006530
  1.472311   0.006392
  0.659547   0.005873
  1.346503   0.005324
  0.531280   0.005719
  0.805362   0.006826
  0.742703   0.005536
  1.072154   0.004677
  0.807286   0.004765
  0.553062   0.006131
  0.604552   0.005825
  0.673481   0.004111
  0.719613   0.004834
  0.967948   0.005395
  0.861047   0.005544
  1.160877   0.005115
  1.252952   0.003109
  1.326631   0.005911
  0.856250   0.004355
  0.955902   0.005585
  0.979192   0.003145
  0.617773   0.004829
  0.843944   0.004771
  0.930882   0.004978
  0.743629   0.005398
  0.298341   0.005302
  0.738814   0.006598
  0.942275   0.004869
  1.252203   0.003983
  1.087663   0.005416
  0.954932   0.003433
  1.015397   0.005989
  0.792779   0.004496
  1.365740   0.006333
  1.733513   0.005066
  1.388798   0.007175
  1.681644   0.006406
  1.615078   0.005754
  2.010328   0.004913
  1.677813   0.005697
  1.091362   0.006321
  1.498863   0.005335
  1.019456   0.004985
  1.067249   0.004672
  1.040603   0.003623
  0.689331   0.002760
  0.583984   0.006351
  0.752420   0.005726
  0.606048   0.004901
  1.241579   0.004895
  1.165142   0.007533
  1.364069   0.006262
  1.828612   0.005766
  1.686614   0.005211
  1.100924   0.004901
  1.110930   0.005400
  0.943325   0.005651
  0.976036   0.005908
  1.564673   0.004602
  1.006024   0.007594
  1.390399   0.004140
  0.607558   0.005489
  0.585731   0.004617
  1.025205   0.005462
  0.690047   0.005412
  0.693431   0.004891
  0.445534   0.005701
  0.587175   0.006080
  0.860064   0.005034
  1.345197   0.005771
  0.996716   0.004110
  1.889772   0.001133
  1.495135   0.007991
  1.743946   0.003492
  1.276190   0.005773
  0.954797   0.006554
  0.701401   0.005467
  0.959915   0.006496
  0.804602   0.005962
  0.860197   0.004924
  0.958073   0.005807
  0.899491   0.005381
  0.900450   0.005353
  1.311647   0.003596
  0.636881   0.003498
  0.749395   0.004643
  1.178869   0.006504
  0.947620   0.005606
  1.515751   0.005065
  0.989290   0.005175
  0.641220   0.006037
  0.443020   0.006387
  0.646746   0.005672
  0.736568   0.005167
  0.371794   0.005598
  0.695588   0.005845
  0.598462   0.006857
  0.848541   0.005807
  0.539985   0.005908
  0.883186   0.005571
  0.853004   0.004880
  1.306762   0.004650
  1.372510   0.006606
  0.915301   0.006880
  0.968058   0.004456
  1.153768   0.006412
  0.972192   0.002963
  0.543903   0.004386
  0.793497   0.004622
  0.885957   0.004394
  0.641025   0.006398
  0.498644   0.005211
  0.452755   0.005988
  0.674273   0.006020
  0.657580   0.006788
  0.676401   0.006523
  0.839692   0.005443
  1.072481   0.002265
  0.896280   0.005068
  1.083309   0.007551
  1.866117   0.004566
  1.933710   0.005485
  2.259964   0.005549
  2.808094   0.006397
  1.596669   0.004527
  1.678913   0.004980
  1.928035   0.005220
  1.470132   0.004750
  1.391528   0.005391
  1.181546   0.004580
  0.771926   0.004830
  0.975734   0.005671
  0.774926   0.004810
  0.988568   0.006652
  1.559308   0.004050
  0.416718   0.005459
  0.497487   0.005923
  0.511722   0.006105
  0.721830   0.006248
  1.551666   0.004866
  1.639862   0.006010
  1.932802   0.005720
  1.127949   0.006786
  1.398717   0.006720
  1.453212   0.006614
  1.169001   0.004512
  1.762093   0.004250
  1.427752   0.004219
  0.925536   0.004941
  0.990887   0.004413
  1.013457   0.003885
  1.132722   0.007398
  1.132257   0.005796
  1.083145   0.006334
  0.780234   0.006376
  0.765613   0.004731
  0.495593   0.005693
  1.328190   0.006659
  1.522676   0.004187
  0.942798   0.005927
  1.009564   0.006330
  1.153257   0.006906
  1.352614   0.007323
  1.149773   0.006924
  0.996807   0.005433
  0.868367   0.005307
  0.826303   0.006002
  1.111940   0.004209
  0.725212   0.004848
  0.674723   0.004272
  0.450447   0.005682
  0.799434   0.007391
  0.501427   0.004380
  0.461372   0.004929
  1.537099   0.004531
  0.544569   0.006009
  0.841000   0.007262
  0.534981   0.005534
  0.666152   0.005477
  0.833410   0.006814
  0.697624   0.004997
  0.632477   0.005534
  0.379118   0.005148
  0.375940   0.005324
  0.945360   0.005094
  0.346513   0.005567
  0.668165   0.005336
  0.557540   0.004695
  0.796924   0.005368
  1.166376   0.006679
  0.872784   0.005301
  0.781364   0.004920
  0.843247   0.004603
  0.929166   0.004064
  0.729895   0.003610
  0.694745   0.005250
  1.092338   0.005276
  0.777319   0.006377
  0.405084   0.005849
  0.532144   0.006254
  0.619650   0.006073
  0.546187   0.005337
  0.581567   0.005667
  0.613311   0.004543
  0.765427   0.005371
  0.557182   0.004424
  0.830691   0.005168
  2.253238   0.004805
  1.602761   0.005636
  1.888206   0.005163
  2.745665   0.005325
  1.995639   0.005336
  1.511565   0.005304
  0.699988   0.004891
  0.936453   0.004872
  1.765414   0.006358
  1.303590   0.005105
  0.736803   0.005684
  0.616896   0.004484
  0.595112   0.004759
  0.753860   0.005733
  0.621344   0.004719
  0.682715   0.004418
  0.864059   0.006833
  0.572023   0.006342
  1.554572   0.006655
  1.686889   0.005923
  1.104327   0.005520
  0.998217   0.005291
  1.307593   0.003896
  0.962433   0.003787
  1.781489   0.004554
  0.873229   0.004249
  1.137046   0.004603
  0.775982   0.006116
  1.206977   0.006183
  0.668799   0.006800
  0.762046   0.006721
  0.841042   0.004292
  0.716787   0.004536
  1.513883   0.002705
  0.983506   0.005794
  0.900266   0.005408
  0.818635   0.004306
  1.425136   0.004125
  0.665488   0.005460
  0.673722   0.004455
  1.172521   0.004488
  0.553269   0.004878
  1.693935   0.003318
  0.641884   0.004431
  0.770932   0.005491
  0.905920   0.006360
  0.732544   0.007390
  1.142202   0.005770
  0.340022   0.004439
  0.627027   0.004773
  0.729599   0.003890
  0.816575   0.004656
  0.586190   0.006129
  0.733717   0.007495
  1.870130   0.005341
  1.437273   0.005430
  0.566343   0.004107
  0.700393   0.005787
  0.830863   0.005886
  0.542584   0.005377
  0.871939   0.006037
  0.463714   0.005657
  0.532263   0.005785
  0.469056   0.006838
  0.700999   0.005903
  0.553872   0.005572
  1.147785   0.004245
  0.560049   0.005388
  0.539092   0.007189
  0.774082   0.004851
  0.771739   0.004287
  1.108617   0.005196
  0.552694   0.005286
  0.995821   0.006197
  0.681187   0.005735
  0.426585   0.007300
  0.513896   0.006297
  0.668957   0.006378
  0.576916   0.005869
  0.703898   0.005642
  0.470067   0.006817
  0.653698   0.004889
  0.416171   0.004544
  0.753663   0.004148
  1.668605   0.004545
  2.325393   0.006756
  2.026093   0.006864
  3.091309   0.005000
  1.636882   0.007314
  2.408480   0.005706
  4.834695   0.005034
  1.705111   0.006924
  1.012784   0.005490
  0.753411   0.005569
  1.154126   0.004641
  1.100927   0.006142
  1.169704   0.004414
  0.740321   0.007118
  0.806674   0.006285
  0.646583   0.006550
  0.610578   0.005611
  0.827242   0.005398
  0.308459   0.004482
  0.661761   0.004807
  0.569359   0.007721
  1.191087   0.006119
  1.294179   0.005796
  0.885685   0.005583
  0.788909   0.006104
  0.950613   0.006150
  0.945693   0.004032
  1.452635   0.004235
  0.907944   0.004016
  0.900659   0.005781
  0.817378   0.004515
  1.372804   0.005994
  1.264151   0.005956
  0.634856   0.004383
  0.671179   0.004757
  0.694039   0.005917
  0.780604   0.004525
  0.723618   0.004750
  1.156327   0.004087
  1.185843   0.005944
  1.011085   0.005895
  0.524156   0.006126
  0.824162   0.005631
  0.822163   0.006342
  0.955435   0.005308
  1.314101   0.005565
  1.025677   0.003487
  0.969512   0.004039
  0.742557   0.004331
  1.046222   0.005553
  1.694449   0.004413
  0.952051   0.005259
  0.869455   0.005755
  0.937396   0.005420
  0.773705   0.006427
  0.528009   0.006219
  0.652811   0.004794
  1.690419   0.006601
  1.058379   0.005336
  0.838741   0.005088
  0.894099   0.006139
  1.153270   0.004864
  0.777955   0.006996
  0.501333   0.007711
  0.935504   0.006056
  0.527310   0.005598
  0.750516   0.006209
  0.720386   0.005663
  0.602363   0.004551
  0.913676   0.005083
  0.474648   0.004973
  0.899122   0.006138
  0.539613   0.005260
  0.529737   0.005959
  1.087996   0.006174
  0.579301   0.006814
  0.445406   0.006433
  0.471909   0.006290
  0.661490   0.007064
  0.737430   0.005261
  0.919218   0.006014
  0.702411   0.005670
  0.645666   0.004618
  0.688131   0.006324
  0.487127   0.005714
  0.340898   0.004829
  0.554066   0.006627
  0.649253   0.004878
  0.739449   0.005163
  2.750755   0.004806
  2.209278   0.005785
  8.811611   0.003010
  4.435660   0.005010
  2.062129   0.006224
  1.702030   0.007957
  0.735008   0.005496
  1.053859   0.004020
  0.548086   0.004957
  1.681680   0.003712
  0.546642   0.005011
  0.857638   0.004719
  0.797297   0.005396
  0.506287   0.007243
  0.710465   0.004734
  0.558922   0.004454
  0.849916   0.004869
  0.699596   0.005878
  1.506219   0.005261
  2.357264   0.004861
  1.800576   0.004811
  0.658730   0.006739
  0.721616   0.004404
  0.930545   0.005156
  0.758881   0.005134
  0.955291   0.004646
  0.640297   0.004839
  0.387660   0.005147
  0.921311   0.004976
  0.903092   0.005630
  0.697691   0.006873
  0.715868   0.006153
  1.051271   0.005921
  1.134569   0.005839
  1.029813   0.005929
  0.943500   0.004607
  0.974764   0.004608
  0.894061   0.006754
  1.036642   0.005583
  0.883239   0.006304
  0.988571   0.004730
  0.929458   0.006507
  0.933354   0.005426
  1.026176   0.005931
  0.894035   0.005347
  1.233993   0.003572
  0.730484   0.005251
  0.389484   0.004378
  0.413677   0.006698
  0.983417   0.005513
  0.721893   0.006380
  0.942670   0.005504
  0.721176   0.006979
  0.639754   0.006665
  0.546826   0.006699
  0.962927   0.005714
  0.889371   0.005477
  0.695498   0.004279
  0.747961   0.005439
  0.750793   0.005231
  0.826479   0.005035
  0.613429   0.004340
  0.711989   0.004131
  0.842332   0.003944
  1.054034   0.005825
  0.655296   0.005827
  0.718496   0.006259
  0.794604   0.006646
  0.368400   0.006770
  0.480414   0.006842
  0.530148   0.005189
  0.311287   0.005304
  0.832004   0.005106
  0.612207   0.005657
  0.533229   0.004270
  0.892600   0.005337
  0.384544   0.004503
  0.479699   0.004264
  0.912007   0.003619
  0.857108   0.004617
  0.489925   0.004202
  0.690017   0.004914
  0.582164   0.004969
  0.305884   0.004282
  2.577539   0.005133
  2.784420   0.005205
  2.422534   0.007464
  4.875888   0.004719
  1.186757   0.005047
  3.028406   0.006133
  0.946074   0.004512
  1.075790   0.005311
  0.779579   0.004961
  1.060670   0.004387
  0.526005   0.004701
  1.026314   0.004707
  1.015768   0.005928
  0.482949   0.003950
  0.923711   0.006831
  0.757902   0.006778
  1.025577   0.005636
  0.883708   0.006311
  1.149515   0.006647
  2.133299   0.005438
  2.601132   0.004425
  2.076580   0.005754
  1.937665   0.003651
  0.937873   0.005301
  1.337691   0.005941
  0.861768   0.005221
  1.290044   0.005235
  0.984363   0.005271
  0.616108   0.006729
  0.796945   0.005193
  0.503079   0.004013
  0.717469   0.004764
  1.678094   0.004778
  1.003099   0.005366
  0.901583   0.005051
  1.485305   0.006386
  1.360180   0.004728
  1.126165   0.005860
  1.099059   0.005686
  1.347996   0.007396
  0.689324   0.006390
  1.520225   0.003803
  0.605068   0.006517
  0.844803   0.006343
  0.710286   0.006577
  1.240432   0.005203
  0.947145   0.005214
  0.685158   0.004974
  0.512717   0.006284
  1.717741   0.005869
  0.772076   0.007665
  0.738017   0.005957
  1.161003   0.005977
  0.798726   0.006170
  0.772209   0.006565
  0.490214   0.006497
  0.682091   0.006484
  0.742775   0.005932
  1.158780   0.004314
  0.795062   0.004474
  0.769074   0.006164
  0.621051   0.004854
  0.819645   0.006040
  0.951130   0.004361
  0.758933   0.004372
  0.698606   0.004786
  0.586368   0.005003
  0.859225   0.006233
  0.616091   0.006927
  0.772440   0.006001
  0.505094   0.006506
  0.545769   0.004963
  0.553752   0.006584
  0.646693   0.006689
  1.021882   0.003358
  0.807008   0.004931
  0.435151   0.004928
  0.681727   0.005185
  0.547253   0.004157
  1.058350   0.006046
  0.425579   0.004614
  0.706293   0.004757
  0.762686   0.004161
  0.706529   0.005354
  2.188660   0.004334
  2.396884   0.002674
  1.899283   0.003896
  1.127789   0.005639
  1.393450   0.006019
  1.526953   0.007333
  0.835503   0.006260
  0.794030   0.006277
  0.744458   0.006678
  0.867377   0.004569
  1.036796   0.004697
  0.832181   0.004548
  1.212848   0.003837
  0.764190   0.005706
  0.928600   0.006272
  0.598536   0.005930
  0.735246   0.004846
  1.593242   0.004958
  2.276360   0.004694
  2.936821   0.005176
  1.813829   0.003496
  0.943093   0.006562
  0.694243   0.006085
  1.625388   0.002488
  0.927268   0.004472
  0.874138   0.004858
  0.958550   0.004982
  0.932720   0.004763
  1.113657   0.004706
  0.636855   0.006754
  0.966100   0.004809
  0.770118   0.004377
  1.431601   0.003627
  1.685719   0.004472
  2.790323   0.005262
  0.715537   0.007939
  0.912190   0.005751
  1.613555   0.005289
  1.628164   0.005628
  1.167904   0.004205
  1.023481   0.004219
  1.021736   0.007043
  2.272750   0.003858
  1.131519   0.005437
  1.042816   0.005352
  0.845614   0.004554
  0.664261   0.005697
  1.097178   0.006222
  1.049780   0.005298
  0.768076   0.004824
  1.078927   0.006946
  0.786609   0.006845
  0.697469   0.005394
  0.670284   0.004727
  0.714786   0.006210
  0.842658   0.006247
  0.776254   0.006921
  0.796178   0.006555
  0.693693   0.006594
  0.967883   0.006461
  1.138986   0.005453
  0.879457   0.005963
  0.618969   0.005141
  0.831124   0.003849
  1.386872   0.004548
  1.361654   0.004739
  1.211028   0.003696
  0.841200   0.004570
  0.775335   0.005670
  1.272827   0.008553
  0.682381   0.006600
  0.578795   0.006655
  0.689646   0.006472
  0.858563   0.004852
  0.429060   0.004899
  1.061052   0.004324
  0.629949   0.005682
  1.380684   0.006121
  1.066790   0.003371
  0.830615   0.004662
  0.349135   0.005837
  1.392038   0.003708
  1.111003   0.004085
  1.392539   0.006149
  1.250847   0.004871
  1.752427   0.006199
  1.224181   0.005679
  1.131324   0.005367
  1.072924   0.006453
  0.502558   0.005947
  0.902494   0.006258
  0.922904   0.004425
  0.755186   0.003709
  1.624628   0.004739
  0.904517   0.004251
  0.958480   0.006704
  0.907865   0.006095
  0.719930   0.005555
  0.735854   0.004275
  1.447395   0.004808
  0.888295   0.003061
  1.592308   0.004341
  1.461080   0.005323
  1.546416   0.004538
  2.025102   0.003634
  0.695433   0.004327
  0.667114   0.004514
  0.667401   0.004448
  0.444754   0.003711
  1.171287   0.005290
  1.304069   0.005921
  1.201590   0.005186
  1.592941   0.003819
  2.148215   0.001780
  0.801857   0.004812
  0.726921   0.004973
  0.454351   0.004760
  0.855340   0.004996
  1.013028   0.004946
  0.743313   0.005141
  1.436994   0.005763
  0.457979   0.004818
  0.949996   0.006056
  1.649877   0.004016
  1.052885   0.005523
  1.057069   0.004329
  1.015127   0.006250
  1.032074   0.004898
  1.137565   0.004871
  0.974104   0.003693
  0.949807   0.006779
  1.016328   0.004791
  0.904726   0.006422
  1.106833   0.006738
  0.785176   0.006799
  0.922098   0.007119
  1.176657   0.004306
  0.697478   0.004463
  1.338906   0.005113
  0.712614   0.004925
  0.903376   0.004839
  1.056033   0.005791
  1.311613   0.004759
  1.221503   0.005613
  0.785374   0.005282
  1.030523   0.005681
  0.940655   0.003932
  0.701583   0.005901
  0.413377   0.004445
  1.069329   0.005779
  0.704421   0.007161
  0.613454   0.005390
  1.425454   0.003110
  1.716832   0.006412
  0.675366   0.005423
  0.819996   0.005967
  0.730521   0.006221
  0.837894   0.004368
  1.131250   0.004612
  0.603819   0.004543
  0.656387   0.004157
  1.326342   0.004779
  0.891453   0.005337
  0.836250   0.004714
  0.805599   0.005427
  1.147366   0.006811
  0.544687   0.006168
  1.363942   0.008567
  0.891848   0.004598
  0.494619   0.006468
  1.303356   0.004955
  0.845322   0.005616
  1.121067   0.004802
  1.922076   0.005075
  1.665452   0.005289
  2.378751   0.004846
  3.121829   0.004168
  0.898099   0.007709
  0.747472   0.006828
  0.778479   0.003606
  1.174542   0.005479
  1.205445   0.004467
  0.451693   0.006217
  0.940924   0.005922
  0.646962   0.004959
  0.810183   0.005687
  0.648882   0.004609
  0.537770   0.004984
  0.410716   0.004822
  0.698203   0.005003
  1.065979   0.005126
  0.830702   0.004969
  1.025765   0.004901
  1.430804   0.004885
  2.301378   0.005892
  0.823186   0.005912
  0.893357   0.005245
  0.823030   0.007277
  0.822818   0.007728
  1.374614   0.005555
  0.381075   0.004328
  0.709435   0.003945
  0.657081   0.006142
  0.494651   0.004507
  1.232319   0.005326
  0.693616   0.004616
  0.903428   0.004157
  1.112969   0.005159
  1.167151   0.004427
  1.062439   0.005859
  0.808118   0.005496
  1.379548   0.005724
  1.323192   0.006095
  0.673966   0.007062
  1.120867   0.004900
  0.905335   0.005647
  0.723542   0.003548
  1.093914   0.004503
  0.848040   0.004562
  1.600465   0.003279
  1.268591   0.003438
  1.202521   0.006107
  0.892595   0.004135
  0.567224   0.004798
  0.688899   0.005317
  0.668501   0.006229
  1.138509   0.003390
  0.608973   0.005278
  0.567103   0.007007
  0.686172   0.006376
  0.877769   0.006125
  0.792665   0.005272
  0.212242   0.006159
  0.744054   0.005241
  0.843970   0.005653
  0.644488   0.007922
  0.886389   0.007116
  0.971412   0.005313
  0.669827   0.004961
  0.633899   0.005701
  0.879760   0.004773
  0.697583   0.004794
  0.912151   0.004991
  1.084974   0.007045
  0.808897   0.005708
  1.250670   0.005263
  0.830283   0.005808
  1.004498   0.004600
  0.821098   0.005173
  1.346375   0.005178
  0.639051   0.006910
  0.873343   0.006362
  0.525791   0.005020
  0.636102   0.006160
  0.779629   0.006905
  0.960489   0.005364
  1.001514   0.005975
  0.859362   0.005259
  0.899521   0.004799
  1.120101   0.004606
  0.947819   0.005994
  1.177757   0.004727
  1.787910   0.003702
  1.225439   0.004357
  1.110692   0.004771
  0.763006   0.006060
  0.524507   0.005261
  0.715856   0.004404
  0.547684   0.004801
  0.963155   0.005378
  0.753831   0.007455
  0.872812   0.007913
  1.101264   0.004454
  0.871316   0.004873
  1.219559   0.005218
  0.665786   0.005119
  0.978348   0.005131
  1.089424   0.004601
  0.627508   0.003696
  1.411036   0.003112
  1.299829   0.005767
  0.809801   0.003913
  0.883473   0.007204
  1.238640   0.005443
  0.666997   0.006703
  0.794349   0.005402
  0.672398   0.006036
  0.967983   0.005744
  0.716311   0.006083
  0.948161   0.007467
  1.260308   0.007120
  1.167101   0.005632
  1.052466   0.005757
  1.777784   0.004927
  1.202342   0.004855
  1.176441   0.004206
  0.568771   0.004982
  1.036219   0.005286
  0.888161   0.004495
  1.218229   0.005485
  0.918489   0.004511
  0.837604   0.003668
  0.783434   0.004044
  0.534980   0.003969
  1.002814   0.004727
  0.748420   0.005033
  0.647235   0.002579
  0.618015   0.003316
  0.785524   0.005853
  1.154062   0.006287
  1.158982   0.005255
  0.998001   0.005659
  1.250356   0.006297
  1.318964   0.003907
  0.999353   0.005135
  0.781555   0.005239
  0.828364   0.005418
  0.943739   0.007217
  1.594301   0.006519
  1.165461   0.005060
  2.245467   0.005699
  0.872274   0.004305
  1.026268   0.006891
  0.781911   0.004161
  0.643599   0.004203
  0.661974   0.005679
  0.938321   0.005454
  0.634977   0.004993
  0.834997   0.008842
  0.765665   0.006111
  0.526124   0.006123
  1.051075   0.004785
  0.833744   0.005579
  0.530920   0.004913
  0.637404   0.006015
  0.799682   0.006070
  1.530402   0.005585
  1.164559   0.004945
  0.613753   0.005093
  1.187907   0.006926
  0.851416   0.004973
  0.643524   0.005633
  0.508055   0.005779
  1.001054   0.004235
  0.939157   0.005648
  0.849604   0.004643
  1.538866   0.004862
  0.527329   0.005342
  1.272183   0.005130
  1.188722   0.004557
  1.802417   0.003600
  0.687800   0.004891
  0.964815   0.005176
  1.355627   0.005480
  0.715537   0.004154
  2.040179   0.004173
  2.145053   0.002897
  1.024177   0.007219
  2.857357   0.002572
  0.971220   0.004376
  0.831644   0.004310
  0.854209   0.005071
  0.910488   0.006754
  1.007622   0.006168
  0.665924   0.004134
  0.523954   0.004317
  2.142306   0.004360
  1.788324   0.005500
  1.440180   0.003509
  1.253965   0.004765
  1.175275   0.004388
  1.891322   0.003974
  1.262162   0.005165
  1.307308   0.007519
  1.106089   0.005874
  0.996737   0.005302
  0.597984   0.006434
  1.160826   0.005995
  1.194082   0.005398
  1.188987   0.004808
  1.607339   0.005376
  1.743500   0.003033
  1.296624   0.004730
  1.704395   0.005093
  1.163750   0.005256
  1.829727   0.004200
  1.388147   0.003597
  1.523700   0.004411
  1.194430   0.004720
  1.429564   0.006352
  1.288269   0.005285
  0.860481   0.005382
  0.917037   0.004936
  0.720288   0.005627
  1.277967   0.004841
  1.131460   0.004195
  1.437845   0.004515
  1.027749   0.005303
  1.182724   0.003878
  1.185076   0.005186
  1.160744   0.004791
  0.831549   0.005583
  0.717584   0.004993
  2.137922   0.006663
  3.456362   0.003394
  2.693686   0.003476
  1.446491   0.005528
  1.579279   0.006177
  0.710925   0.007388
  1.133862   0.005787
  0.567973   0.005306
  0.842218   0.005825
  0.807159   0.006144
  0.625099   0.005669
  0.935216   0.004242
  1.453587   0.003371
  0.814321   0.006525
  1.037423   0.005712
  0.683796   0.006609
  1.000580   0.005398
  0.751721   0.005306
  1.262697   0.004907
  1.681189   0.004736
  0.994265   0.004421
  0.966089   0.005706
  1.265915   0.005383
  1.572829   0.004897
  0.694141   0.005395
  0.945836   0.003693
  0.492019   0.005296
  0.812550   0.005422
  0.829518   0.004984
  4.322353   0.005030
  2.270934   0.004203
  2.169145   0.005273
  1.466802   0.003685
  0.989660   0.006429
  1.185697   0.004742
  0.773229   0.006259
  1.015552   0.004200
  2.284349   0.005685
  1.033487   0.004722
  0.766780   0.004176
  1.082341   0.004530
  0.602581   0.007068
  1.163811   0.004121
  0.365795   0.004935
  6.734071   0.008141
  2.610244   0.004290
  3.111459   0.005819
  1.787466   0.005888
  1.393207   0.005414
  1.442767   0.003441
  1.017333   0.005780
  1.258116   0.004933
  0.698635   0.003656
  1.075464   0.007049
  0.921931   0.005293
  1.491511   0.005206
  1.582978   0.005227
  1.663282   0.004732
  1.099662   0.004269
  1.154383   0.004431
  1.653581   0.004825
  0.850100   0.002314
  1.116141   0.003876
  1.163293   0.005287
  0.515658   0.005790
  0.953080   0.004858
  1.855083   0.005658
  1.698387   0.004271
  0.687881   0.003968
  1.383285   0.004476
  0.736935   0.004884
  1.654434   0.006112
  2.190252   0.004878
  1.425624   0.006157
  1.274937   0.005437
  0.930607   0.005284
  1.254785   0.004811
  1.119053   0.005737
  1.144147   0.006895
  0.896452   0.004347
  0.684317   0.006669
  1.082105   0.003656
  0.732966   0.005316
  0.999445   0.004299
  0.827936   0.005998
  1.047498   0.004127
  0.886274   0.005172
  2.976017   0.005279
  1.077043   0.006049
  0.964742   0.004503
  0.937705   0.006131
  0.930478   0.005262
  1.948473   0.003979
  1.212477   0.006994
  0.650886   0.007085
  1.150364   0.005293
  0.727552   0.006352
  0.651890   0.005807
  0.660190   0.004929
  1.659787   0.005358
  1.003447   0.005325
  1.248940   0.007734
  0.924734   0.007136
  1.470993   0.006507
  1.618699   0.007202
  1.171822   0.006098
  0.618740   0.005562
  1.133958   0.004892
  1.451981   0.006046
  0.990428   0.006736
  1.176365   0.006350
  1.245627   0.006179
  1.026280   0.006670
  1.047062   0.006365
  1.296469   0.004498
  0.468249   0.006221
  0.524422   0.004422
  0.580598   0.006973
  0.603221   0.005015
  0.627826   0.005701
  1.230143   0.004058
  0.726231   0.006254
  0.660671   0.004755
  1.145276   0.005524
  0.975497   0.006595
  0.768261   0.003447
  1.349537   0.004474
  0.725148   0.004998
  0.845544   0.005006
  0.545635   0.004506
  0.818952   0.006469
  0.727770   0.005090
  0.613516   0.004580
  0.744712   0.007072
  1.001204   0.006986
  0.952248   0.003802
  1.791827   0.007454
  3.119576   0.004938
  1.395120   0.006994
  0.888210   0.006668
  1.015538   0.004884
  1.495037   0.005621
  1.268537   0.006054
  0.689855   0.006331
  1.335129   0.004436
  1.928017   0.003821
  1.130223   0.003331
  2.053413   0.007240
  1.086141   0.005621
  1.041902   0.004256
  0.550715   0.006197
  0.677715   0.006833
  0.563817   0.005542
  1.011216   0.005276
  0.444045   0.004763
  1.715249   0.006813
  1.384685   0.007253
  1.991622   0.006493
  0.817266   0.006304
  1.316099   0.004038
  1.147205   0.005718
  0.808925   0.006371
  1.084391   0.005884
  1.594331   0.006628
  1.058531   0.004828
  0.707249   0.004791
  0.635919   0.004748
  0.852964   0.003357
  0.623795   0.006661
  0.931714   0.005153
  0.822973   0.006675
  0.621803   0.006982
  1.037813   0.006153
  0.702478   0.005016
  0.987028   0.004590
  0.788667   0.005214
  0.642421   0.004084
  0.680708   0.005215
  1.202271   0.006153
  1.352843   0.005933
  1.647862   0.005215
  1.257213   0.004632
  0.848386   0.005638
  0.789764   0.008077
  1.008821   0.006577
  0.663995   0.005010
  0.651585   0.005338
  1.238583   0.005401
  1.385833   0.005731
  1.110134   0.003670
  1.124583   0.005356
  0.893348   0.004834
  0.924817   0.005314
  1.022954   0.005671
  1.664182   0.005283
  1.044947   0.004745
  1.101082   0.005950
  1.471051   0.006137
  0.874569   0.006853
  1.248998   0.007952
  0.794100   0.004660
  0.825145   0.006732
  1.198791   0.005764
  0.891181   0.004296
  1.986862   0.004414
  2.115870   0.005952
  0.829551   0.006413
  0.594950   0.005772
  0.474329   0.005562
  0.373618   0.005183
  0.864945   0.005218
  0.941197   0.005805
  1.053284   0.005145
  0.814315   0.005385
  0.895971   0.006022
  0.721164   0.006480
  1.111317   0.005793
  1.316969   0.003032
  1.332926   0.004703
  0.712131   0.004660
  0.830266   0.003820
  0.752830   0.006761
  0.693639   0.005990
  0.884745   0.005201
  0.524629   0.006284
  0.688954   0.005206
  0.788347   0.006066
  0.464866   0.005227
  1.376383   0.005891
  1.384604   0.006010
  1.504917   0.005635
  1.406186   0.005067
  1.145672   0.005318
  1.804123   0.004285
  1.057971   0.005967
  1.008902   0.005214
  1.480957   0.003262
  0.827682   0.004595
  0.797460   0.004687
  0.561085   0.006502
  1.044787   0.005048
  0.966760   0.005560
  0.634130   0.005703
  0.558474   0.006972
  0.911406   0.005194
  0.684595   0.004843
  1.000900   0.006214
  0.824222   0.005825
  1.036541   0.004257
  0.796731   0.005085
  1.037953   0.005165
  0.676364   0.005023
  1.020485   0.004346
  0.650361   0.004992
  0.877637   0.004624
  0.926564   0.006298
  0.435898   0.005233
  1.069373   0.006405
  0.805905   0.006720
  0.717303   0.006026
  0.693417   0.005742
  0.652635   0.005836
  1.045748   0.004653
  0.588628   0.003838
  0.787801   0.005185
  0.872817   0.005647
  0.724101   0.004032
  0.466630   0.005808
  0.823120   0.005116
  1.214591   0.004920
  0.783484   0.005057
  1.148585   0.005787
  0.751883   0.004864
  0.905215   0.004435
  0.492887   0.004747
  1.031038   0.007326
  0.961199   0.005674
  0.911420   0.004998
  1.046695   0.005510
  0.612282   0.004133
  1.059974   0.004993
  0.652630   0.004900
  0.949901   0.004836
  0.810393   0.004477
  0.633290   0.005852
  1.428819   0.002267
  0.677870   0.005385
  1.114359   0.007040
  1.975370   0.006008
  1.239028   0.003731
  0.654224   0.005063
  0.432460   0.004873
  0.698629   0.005079
  0.621679   0.006309
  0.767826   0.003954
  0.793118   0.003896
  0.727381   0.006187
  0.621318   0.005438
  0.858702   0.006180
  1.438657   0.003694
  1.198811   0.004827
  1.157967   0.005101
  0.816188   0.004902
  0.955346   0.006535
  0.809550   0.005586
  0.846428   0.004396
  0.654904   0.005495
  0.549276   0.004787
  0.293427   0.003583
  0.360838   0.003528
  0.937582   0.003880
  0.566921   0.004885
  1.099157   0.004821
  0.890085   0.005577
  0.890447   0.003916
  0.788917   0.004564
  0.724522   0.003725
  0.493524   0.005324
  1.654556   0.003563
  0.594962   0.005449
  0.888497   0.004943
  0.818221   0.004976
  0.723318   0.004587
  1.006290   0.006816
  0.525059   0.006023
  0.823339   0.005648
  0.372697   0.005190
  0.462139   0.006123
  0.640969   0.005069
  0.630492   0.005906
  0.576612   0.006181
  0.859842   0.004629
  0.847486   0.005737
  0.507399   0.006935
  0.501150   0.006751
  0.998637   0.004957
  0.625923   0.004151
  0.666962   0.005316
  0.440157   0.004593
  0.620637   0.004598
  0.558577   0.005849
  0.762470   0.006980
  1.149614   0.008214
  0.681397   0.004833
  0.809751   0.005844
  1.010037   0.005616
  0.704823   0.005494
  0.677565   0.005241
  0.509749   0.005633
  0.490545   0.004568
  0.562281   0.006329
  0.747147   0.004846
  0.917952   0.004424
  0.873508   0.004409
  0.632171   0.005638
  1.081961   0.005304
  1.185654   0.006514
  1.613183   0.003895
  0.587298   0.005890
  0.751550   0.005301
  0.612454   0.005737
  0.828129   0.007504
  1.540891   0.005221
  1.033086   0.005591
  0.945698   0.004866
  0.717434   0.003907
  0.692530   0.005000
  1.014677   0.005218
  0.555231   0.004980
  1.464680   0.003525
  0.780232   0.005777
  0.815567   0.005194
  0.540324   0.005253
  1.170780   0.006708
  0.496580   0.005541
  0.434894   0.005178
  0.690455   0.004063
  0.664964   0.006318
  0.605901   0.006914
  0.493264   0.003689
  0.325041   0.005541
  0.439792   0.005442
  0.777308   0.005848
  0.979986   0.004405
  0.713996   0.004612
  0.512578   0.005292
  0.818784   0.005409
  1.981596   0.003795
  0.934347   0.005447
  0.607998   0.004811
  0.981924   0.005093
  0.880424   0.004434
  0.657409   0.006154
  0.653076   0.005583
  0.519230   0.004784
  0.495782   0.004375
  0.754758   0.005247
  0.636654   0.004476
  0.821522   0.004942
  0.524577   0.005020
  0.413593   0.005950
  0.723802   0.006660
  0.402902   0.005615
  0.566776   0.005730
  0.628772   0.004780
  0.595335   0.004873
  0.550109   0.005046
  0.675097   0.004749
  0.929768   0.006337
  0.739944   0.004450
  0.624916   0.004646
  1.081351   0.005313
  0.776145   0.004636
  0.746434   0.004642
  0.606476   0.004832
  1.112400   0.004617
  0.536176   0.004926
  0.501919   0.004205
  0.665388   0.005815
  0.705521   0.004126
  0.781454   0.006478
  0.491245   0.004360
  0.385390   0.004819
  0.439081   0.005051
  0.287618   0.004765
  0.802788   0.004730
  0.401594   0.004616
  1.080687   0.005025
  0.743835   0.003356
  1.103785   0.004067
  0.697808   0.006331
  0.708963   0.007216
  0.693343   0.004831
  0.733432   0.005804
  1.058837   0.005665
  0.395748   0.006210
  0.840610   0.005246
  0.468454   0.006196
  0.983851   0.006324
  0.587294   0.004828
  0.591737   0.004365
  0.678171   0.004845
  0.546727   0.004800
  1.712222   0.000572
  1.121258   0.004725
  1.337098   0.005288
  1.138597   0.005815
  1.093848   0.005680
  2.037705   0.005645
  1.001062   0.006856
  1.535388   0.006223
  0.925238   0.007805
  0.817457   0.004902
  0.897689   0.005082
  0.739958   0.004681
  0.812462   0.005407
  0.779724   0.005952
  0.857822   0.003902
  0.785754   0.004820
  0.740636   0.004387
  0.824748   0.005429
  0.904975   0.006577
  0.840246   0.006873
  1.287045   0.006740
  0.801772   0.003779
  0.809236   0.007359
  0.551794   0.004142
  0.788052   0.004671
  0.602474   0.007658
  0.690377   0.007669
  0.506024   0.005026
  0.646614   0.005190
  0.671124   0.005862
  1.265111   0.005033
  0.590985   0.005110
  0.917965   0.005656
  0.574925   0.003702
  0.763512   0.004053
  0.583412   0.005111
  0.685586   0.006040
  0.917394   0.006296
  0.947562   0.005638
  1.578371   0.004031
  1.195370   0.004242
  0.933364   0.004850
  0.530480   0.005369
  0.327610   0.005058
  0.742528   0.007817
  0.800732   0.004741
  0.664337   0.004318
  0.849108   0.004019
  0.635414   0.004595
  0.594740   0.004427
  0.709245   0.005850
  0.804877   0.005597
  0.671459   0.005745
  0.466772   0.005017
  0.707684   0.005837
  0.761707   0.005700
  0.416620   0.007221
  0.894942   0.005945
  0.683790   0.004621
  0.790290   0.005291
  0.804910   0.004781
  0.582360   0.007663
  0.501176   0.006408
  1.177489   0.006074
  0.485135   0.004379
  0.765961   0.005002
  0.239266   0.005443
  0.659866   0.004678
  1.013846   0.005284
  1.347585   0.004898
  0.633887   0.004999
  0.705001   0.004100
  1.065159   0.005989
  1.260330   0.004679
  1.560633   0.006054
  0.515542   0.004648
  0.737727   0.003954
  0.778279   0.005882
  0.791920   0.006112
  0.685704   0.004402
  0.538555   0.006613
  0.989121   0.006789
  0.811609   0.004852
  0.588209   0.004708
  0.496345   0.004160
  1.040480   0.005103
  1.221716   0.004377
  1.388372   0.005287
  1.743883   0.003572
  1.175163   0.006527
  1.127848   0.005007
  0.866151   0.004541
  1.110543   0.005581
  0.674690   0.004568
  1.225727   0.005230
  0.805497   0.005605
  0.468791   0.006002
  1.052842   0.004977
  1.291475   0.005898
  2.051122   0.004054
  1.109468   0.006256
  0.813991   0.007070
  1.836164   0.005657
  0.621301   0.005625
  0.515828   0.006238
  0.630783   0.005675
  0.475380   0.006901
  0.407093   0.005050
  0.756079   0.005180
  0.580623   0.005129
  0.975158   0.005581
  0.934567   0.005730
  0.983346   0.005486
  1.081727   0.005420
  0.798014   0.004852
  1.372623   0.005791
  0.612262   0.006119
  1.248549   0.006257
  1.062339   0.004153
  0.642765   0.005494
  0.661010   0.005479
  1.385856   0.006355
  0.758408   0.006307
  0.561479   0.004052
  1.093164   0.005234
  0.799836   0.005291
  1.225436   0.004355
  0.985938   0.005352
  0.624113   0.006706
  0.476557   0.004019
  0.657430   0.005829
  0.484076   0.004383
  0.852133   0.005111
  0.674601   0.005198
  0.890808   0.007949
  0.781583   0.006139
  1.309422   0.005469
  0.738559   0.005789
  1.003733   0.006809
  1.285784   0.006930
  1.242616   0.005243
  0.770868   0.004732
  0.790948   0.004857
  1.016684   0.004828
  0.808902   0.003955
  0.964746   0.004963
  0.900862   0.005066
  1.613282   0.005815
  0.564660   0.005262
  0.737038   0.004282
  0.751610   0.005411
  0.828674   0.006280
  0.489717   0.006145
  2.256783   0.004864
  1.143934   0.004463
  1.056506   0.005487
  1.210667   0.004977
  0.860759   0.003691
  0.681378   0.006474
  0.364512   0.005156
  0.692213   0.005841
  0.946526   0.005817
  0.640043   0.005314
  0.691634   0.004709
  0.547417   0.004862
  5.170420   0.006275
  1.082886   0.004464
  0.916083   0.005469
  0.781346   0.005771
  1.052212   0.005131
  1.498427   0.004211
  0.813659   0.003669
  0.924636   0.004106
  1.384251   0.006416
  0.548913   0.006697
  0.916237   0.006045
  1.033220   0.006012
  0.714197   0.004922
  0.621420   0.005263
  0.889588   0.006691
  0.764817   0.005033
  1.056949   0.006941
  0.559593   0.006475
  0.745137   0.004821
  0.422751   0.005670
  0.574968   0.006547
  0.682543   0.007827
  0.477505   0.005164
  0.972467   0.006012
  0.970946   0.005579
  0.679541   0.005561
  0.769545   0.005233
  0.809741   0.006511
  0.838194   0.005727
  0.719987   0.005275
  0.663861   0.004087
  1.019870   0.007354
  1.525966   0.006493
  1.062274   0.006918
  0.717470   0.005133
  1.013330   0.005078
  0.730287   0.004703
  0.722938   0.006808
  0.249317   0.004838
  0.584401   0.006839
  0.454117   0.006759
  1.065737   0.004684
  0.798224   0.008335
  1.443590   0.005246
  2.260176   0.004851
  0.910960   0.005668
  0.948370   0.005613
  0.914216   0.005827
  1.289630   0.004967
  1.470687   0.005322
  0.833829   0.004540
  0.912439   0.005499
  1.077527   0.005656
  0.905998   0.004589
  0.705824   0.004824
  1.459363   0.004726
  1.802578   0.004628
  0.666677   0.007228
  1.163264   0.006282
  0.761839   0.006171
  2.417316   0.004479
  1.322279   0.005661
  1.120325   0.004215
  0.608047   0.007067
  1.229558   0.005590
  0.914191   0.005589
  0.800528   0.004747
  0.616687   0.004505
  0.681763   0.006225
  0.628367   0.004769
  0.699313   0.004995
  1.956932   0.004709
  1.284807   0.005263
  2.546165   0.004049
  0.696566   0.004009
  1.076298   0.005938
  0.682868   0.005879
  1.027085   0.004433
  0.893409   0.006611
  1.433143   0.005470
  0.584469   0.005050
  0.946869   0.005676
  0.891374   0.003368
  0.719608   0.005204
  0.757267   0.005885
  0.701745   0.006180
  1.331883   0.005595
  2.348450   0.005787
  0.881595   0.005548
  1.059832   0.005480
  0.905526   0.006104
  0.704575   0.005086
  0.636190   0.005996
  0.815096   0.004933
  1.220353   0.005275
  1.038007   0.004458
  1.048947   0.005128
  1.137405   0.004704
  0.789146   0.005655
  0.623769   0.005080
  0.740059   0.004909
  0.903275   0.005466
  0.898625   0.004285
  1.118264   0.005868
  1.535678   0.004899
  0.707162   0.005877
  1.278342   0.007552
  1.059040   0.004942
  1.236833   0.004551
  0.617163   0.004852
  0.725402   0.003937
  0.751657   0.006123
  1.008453   0.007386
  0.987991   0.004209
  0.620067   0.005057
  1.176278   0.005892
  0.690807   0.006602
  1.404239   0.008809
  1.095431   0.006010
  1.329931   0.006937
  0.705547   0.006041
  1.094188   0.006417
  0.623885   0.006353
  0.822553   0.004662
  0.614996   0.007961
  0.949834   0.003769
  0.875977   0.005383
  0.840127   0.005349
  0.762867   0.005793
  1.296797   0.006046
  1.525075   0.006077
  0.657914   0.006425
  0.560636   0.004897
  0.809123   0.005607
  1.585271   0.007402
  1.498450   0.004741
  0.750437   0.004365
  1.044718   0.006985
  0.554993   0.005788
  1.055658   0.005438
  0.551413   0.004525
  0.865629   0.006356
  1.426296   0.006505
  0.606063   0.007128
  0.811027   0.005716
  0.916623   0.006302
  0.781583   0.005423
  0.967372   0.005221
  0.753934   0.005510
  0.863484   0.007947
  1.078646   0.004750
  1.238269   0.005319
  0.955277   0.005787
  0.597353   0.005109
  0.932327   0.007061
  0.707255   0.006552
  0.816646   0.004385
  0.896091   0.005527
  0.919468   0.004137
  1.015813   0.004264
  0.602081   0.006589
  0.972628   0.005259
  0.975337   0.006194
  1.262017   0.006218
  1.141211   0.006414
  1.257350   0.006042
  1.153634   0.005301
  1.184225   0.004071
  1.403360   0.006485
  1.150822   0.005620
  1.403993   0.004982
  1.602364   0.005475
  1.191779   0.005476
  1.021406   0.006354
  0.855088   0.003841
  0.598546   0.005082
  3.525379   0.007062
  1.928388   0.003541
  1.028795   0.005673
  0.842888   0.007594
  0.888428   0.008081
  0.945427   0.007310
  1.179718   0.003713
  2.224283   0.003025
  0.911438   0.003777
  0.843220   0.004910
  1.164977   0.005112
  0.991159   0.007281
  0.578450   0.005938
  1.176751   0.005077
  0.934510   0.005020
  0.864027   0.005252
  0.625934   0.006893
  0.963421   0.004552
  1.052374   0.004237
  0.802436   0.004066
  0.821161   0.005851
  0.987891   0.005068
  0.787565   0.005763
  1.068368   0.006475
  1.229465   0.005848
  1.073345   0.006341
  0.733030   0.006557
  2.076180   0.005321
  1.891092   0.005256
  1.580781   0.006660
  0.718837   0.004671
  0.520378   0.003911
  0.729073   0.006328
  0.718240   0.004179
  0.740407   0.003312
  1.039949   0.005001
  1.196390   0.006159
  1.122567   0.005388
  1.638372   0.005221
  1.512233   0.005159
  0.997070   0.005599
  1.329981   0.004116
  2.373810   0.004087
  1.412001   0.005724
  0.947125   0.005522
  1.241940   0.006922
  1.479964   0.005339
  0.900583   0.006489
  0.687514   0.004997
  0.644057   0.005189
  1.003187   0.005805
  0.859852   0.005576
  1.610014   0.006851
  1.006779   0.006784
  0.817840   0.007153
  1.038433   0.005367
  1.152342   0.005410
  1.547059   0.004990
  0.716320   0.006484
  0.997350   0.003783
  1.645099   0.004563
  1.477589   0.004571
  0.995134   0.008128
  0.780983   0.006171
  1.241694   0.005685
  1.198741   0.005603
  0.757445   0.005330
  1.256337   0.003642
  0.496111   0.005528
  1.282171   0.006582
  0.931794   0.006785
  1.471178   0.006126
  1.066959   0.006759
  1.178901   0.004521
  0.918325   0.007507
  2.012425   0.005519
  2.239133   0.006571
  1.880954   0.006028
  1.831055   0.003983
  1.200478   0.004053
  0.876506   0.005653
  0.891186   0.006238
  1.282074   0.005467
  1.398653   0.004429
  0.828135   0.003797
  0.929462   0.004895
  0.653721   0.005191
  0.821643   0.007485
  0.900305   0.006472
  0.688719   0.005081
  0.612246   0.006887
  1.165171   0.004118
  0.803490   0.004437
  1.049886   0.005970
  1.122441   0.004448
  1.042091   0.004003
  1.609762   0.006283
  0.872738   0.003106
  1.643969   0.005985
  1.084345   0.005288
  1.387724   0.005720
  0.709737   0.005836
  0.907030   0.004547
  1.090492   0.007251
  0.833122   0.005659
  1.175206   0.005157
  0.829055   0.005545
  1.055403   0.005383
  1.190349   0.004353
  1.122938   0.006123
  0.860738   0.005506
  1.087046   0.005959
  1.165247   0.007472
  0.666974   0.005924
  1.038747   0.004701
  1.538636   0.005708
  0.680438   0.004899
  0.828904   0.004989
  1.053126   0.005926
  1.326818   0.004894
  0.946314   0.004757
  0.960008   0.006255
  0.876177   0.004953
  0.683952   0.004905
  1.230939   0.004870
  0.974417   0.006263
  1.040616   0.005705
  0.736856   0.006251
  1.027487   0.005334
  1.125865   0.005629
  0.928264   0.003219
  0.585110   0.005869
  0.931294   0.004871
  0.625732   0.005545
  1.891095   0.005364
  1.200657   0.006665
  0.785850   0.004542
  1.230055   0.007376
  1.548327   0.004668
  1.057030   0.004161
  0.685096   0.005671
  0.685031   0.007095
  0.882773   0.005297
  0.928815   0.006210
  0.645524   0.005469
  1.382058   0.006264
  1.233621   0.005283
  0.727760   0.004301
  0.828857   0.005350
  1.218320   0.004923
  1.096056   0.006033
  1.167689   0.006846
  1.038121   0.005295
  0.592326   0.005095
  0.552713   0.005959
  1.016296   0.004415
  1.201360   0.005229
  1.263373   0.005446
  1.067613   0.003190
  1.313839   0.005384
  1.442838   0.006100
  1.356871   0.005174
  1.159510   0.006591
  1.314554   0.004996
  0.852897   0.004932
  1.448166   0.006768
  1.329906   0.005327
  0.553321   0.005875
  0.864774   0.005682
  0.711524   0.005812
  0.762657   0.005415
  0.534011   0.005703
  1.067948   0.005685
  0.533708   0.005661
  0.672970   0.004390
  1.513124   0.004495
  1.021668   0.005191
  1.791732   0.006305
  1.373307   0.005035
  1.113091   0.007262
  1.260050   0.006797
  1.628784   0.005764
  1.027156   0.005497
  0.854751   0.006212
  0.893221   0.004436
  1.036156   0.006557
  0.573681   0.005415
  1.124171   0.004901
  0.415213   0.005905
  1.012309   0.006789
  0.939448   0.007950
  1.436810   0.005504
  1.723112   0.006227
  1.343903   0.006522
  0.869905   0.005415
  1.010754   0.006870
  0.890746   0.004630
  0.712295   0.004866
  1.048806   0.004887
  0.539122   0.006939
  0.747507   0.005485
  0.568966   0.004970
  1.087595   0.006137
  0.908698   0.005143
  0.840243   0.004195
  0.664677   0.004944
  0.698120   0.005911
  0.998208   0.005710
  1.020613   0.004903
  0.441997   0.003845
  1.158717   0.005070
  2.866808   0.005900
  1.887869   0.005804
  1.226670   0.005037
  1.234693   0.003644
  0.747904   0.004357
  0.963402   0.004670
  0.689779   0.004699
  0.859271   0.005089
  0.674508   0.003872
  0.528503   0.004793
  0.908428   0.005637
  0.398716   0.004429
  0.866078   0.004264
  1.681623   0.005426
  0.770748   0.005248
  4.886436   0.006415
  3.893371   0.003387
  1.691983   0.003437
  0.688009   0.004248
  1.372834   0.005890
  1.002554   0.007051
  1.062670   0.005502
  1.070224   0.005385
  0.691271   0.004807
  0.744395   0.005249
  1.235232   0.003792
  1.152204   0.005257
  0.786933   0.004588
  0.587947   0.004555
  1.358573   0.005880
  1.629815   0.003190
  0.385871   0.004408
  1.018248   0.004578
  0.435045   0.005588
  0.507732   0.005230
  0.455230   0.004531
  0.671542   0.005205
  0.874260   0.005341
  1.000189   0.005291
  0.972138   0.004768
  1.006564   0.005265
  1.444234   0.004503
  1.281868   0.005754
  1.460162   0.004532
  1.593774   0.003940
  2.325176   0.005645
  1.679451   0.004768
  2.242467   0.004292
  0.585461   0.004948
  0.808744   0.005097
  0.635779   0.005025
  0.937937   0.003754
  0.720879   0.007819
  1.445823   0.005028
  1.098036   0.004025
  1.007557   0.005843
  1.266376   0.006253
  1.227356   0.006069
  1.404265   0.003399
  1.385556   0.003075
  0.642351   0.006126
  1.615872   0.002869
  1.209876   0.004832
  2.352674   0.005848
  0.356752   0.004909
  0.658536   0.007465
  0.751850   0.006725
  0.920671   0.005647
  1.101886   0.006336
  2.093919   0.006432
  3.325528   0.004650
  0.901604   0.004122
  1.157902   0.005481
  0.983407   0.004749
  1.278493   0.005381
  0.937071   0.005159
  0.669478   0.005207
  0.867515   0.004131
  0.670371   0.006988
  0.607980   0.005424
  0.714079   0.005096
  0.508338   0.004197
  1.068309   0.004729
  1.232915   0.004760
  0.851685   0.007914
  0.905914   0.005873
  0.702699   0.007109
  4.297329   0.006638
  0.884479   0.004795
  0.785286   0.005117
  0.459553   0.004091
  0.646756   0.005161
  0.709375   0.005001
  0.619576   0.004392
  0.998055   0.006347
  0.676666   0.004034
  0.974068   0.005101
  0.982402   0.004733
  0.658422   0.005401
  0.925488   0.005216
  1.018623   0.005102
  1.242627   0.007288
  0.888276   0.006843
  1.677140   0.004907
  1.314047   0.004495
  1.039028   0.005800
  1.101632   0.004885
  0.647495   0.004643
  0.809447   0.003837
  0.729680   0.003797
  0.647389   0.004581
  1.144151   0.005774
  0.916624   0.005531
  0.868631   0.005457
  0.934793   0.004969
  0.892500   0.005443
  0.869070   0.003662
  0.544003   0.004858
  0.543194   0.004690
  0.988293   0.004328
  0.761666   0.006484
  0.627889   0.003571
  0.404889   0.004516
  0.540697   0.004734
  0.938633   0.004697
  0.852332   0.005760
  0.942489   0.004210
  0.860253   0.000503
  1.319970   0.004630
  1.753348   0.005047
  1.068605   0.005979
  1.080667   0.004175
  1.128260   0.005668
  0.668023   0.004839
  0.634873   0.004369
  0.428985   0.005929
  0.766396   0.004991
  0.759886   0.005152
  1.311990   0.005255
  0.536806   0.004681
  1.355520   0.004949
  0.972672   0.006436
  1.910004   0.005722
  1.321047   0.005203
  1.348028   0.005549
  0.756260   0.005666
  1.378314   0.005962
  1.753010   0.005529
  1.300952   0.005396
  0.571045   0.006192
  0.888734   0.004946
  0.584644   0.005310
  0.701307   0.005046
  0.485742   0.005477
  0.445650   0.006008
  1.087152   0.005085
  1.028818   0.003333
  1.045055   0.004216
  1.101744   0.004117
  0.787585   0.005127
  0.519473   0.004982
  0.871895   0.007543
  0.960213   0.005755
  0.580984   0.004469
  0.631680   0.004641
  1.127336   0.004909
  0.862825   0.004931
  0.502016   0.004646
  0.949861   0.006109
  0.710693   0.004875
  0.691018   0.004140
  0.443601   0.005247
  0.677458   0.005792
  0.828856   0.004421
  0.771441   0.004751
  1.044859   0.005752
  0.832551   0.004555
  1.180802   0.005678
  1.163308   0.004971
  0.776242   0.004291
  0.780710   0.004550
  0.699120   0.003500
  0.713166   0.006755
  0.598131   0.007083
  0.587131   0.007012
  1.909535   0.003818
  2.479732   0.002166
  0.806973   0.005210
  1.012390   0.004715
  0.790024   0.005505
  0.972902   0.004955
  0.845275   0.004794
  0.934540   0.005059
  1.301697   0.004117
  0.836277   0.003060
  0.765938   0.004427
  0.500855   0.004700
  0.821785   0.005709
  0.810523   0.006644
  0.643805   0.005059
  0.958489   0.004188
  0.804389   0.004908
  1.601607   0.003733
  2.209357   0.006591
  0.831066   0.003348
  1.009665   0.004077
  0.569248   0.004842
  1.233252   0.008484
  1.003105   0.005984
  0.750186   0.004337
  1.615477   0.004230
  0.878942   0.004999
  1.399368   0.004287
  0.528258   0.004893
  0.379060   0.005529
  0.509449   0.008188
  0.911185   0.006076
  1.425733   0.004978
  1.202330   0.005284
  1.449901   0.005861
  0.852695   0.005849
  1.396491   0.006125
  0.997339   0.007844
  0.729070   0.006235
  1.118408   0.005029
  0.929553   0.004986
  1.154995   0.007420
  1.016812   0.005931
  1.108007   0.006078
  0.799143   0.006298
  1.100164   0.005779
  0.464740   0.004740
  0.573555   0.004722
  0.629149   0.004772
  0.592345   0.004823
  0.641849   0.004898
  0.269882   0.005013
  0.701558   0.004914
  0.604585   0.006556
  0.472554   0.006351
  0.655590   0.004990
  0.656131   0.005581
  0.728761   0.004790
  0.400360   0.004603
  0.573245   0.004755
  0.670708   0.004113
  0.665180   0.004647
  0.517415   0.004929
  0.692517   0.004663
  0.473666   0.004533
  0.566226   0.004756
  0.543761   0.004872
  0.725238   0.004643
  0.614297   0.004822
  0.625254   0.004779
  0.779496   0.004236
  0.544235   0.005369
  1.359771   0.004541
  1.951059   0.003569
  0.986294   0.006083
  0.762915   0.005328
  1.189127   0.007133
  0.735436   0.006103
  0.871333   0.005592
  0.702425   0.004299
  0.825137   0.006520
  0.643916   0.006870
  0.581132   0.006975
  0.362015   0.005118
  0.629758   0.004227
  0.701978   0.004806
  0.648590   0.004911
  0.934159   0.005154
  0.538363   0.005676
  0.634195   0.004488
  0.830844   0.004762
  1.026049   0.005685
  1.591551   0.003805
  1.223250   0.006954
  0.803140   0.004495
  0.788904   0.002641
  0.729377   0.004765
  0.525194   0.004985
  0.722868   0.004829
  0.910553   0.004234
  0.659928   0.007328
  0.423750   0.006516
  0.589707   0.006873
  0.396849   0.005488
  0.328451   0.005186
  0.698302   0.006291
  0.556973   0.005564
  0.981157   0.007010
  0.741843   0.005918
  1.070458   0.006375
  1.123663   0.007125
  0.908983   0.005488
  0.873805   0.004258
  0.644970   0.003699
  2.264402   0.003505
  1.826745   0.004296
  0.678703   0.003877
  0.722344   0.003064
  0.592183   0.004708
  0.525973   0.005291
  0.558784   0.005071
  1.338814   0.006685
  1.093752   0.004826
  1.455967   0.006403
  1.219489   0.006041
  0.889779   0.004451
  1.016623   0.005887
  1.261705   0.004613
  0.734564   0.006892
  1.457898   0.005363
  0.895479   0.003550
  1.067747   0.005300
  1.142149   0.005430
  0.554615   0.004954
  0.632039   0.004518
  0.652749   0.004656
  0.414364   0.004988
  0.849864   0.005025
  0.592512   0.005226
  0.816101   0.005526
  0.501338   0.004842
  0.774162   0.004825
  0.646277   0.004393
  0.503003   0.004827
  0.845382   0.004120
  0.843919   0.004782
  0.683224   0.004366
  0.764608   0.005569
  0.722753   0.005545
  1.002154   0.004386
  0.964470   0.004927
  1.021684   0.004769
  0.669483   0.005049
  0.608123   0.004871
  0.453696   0.005060
  0.854799   0.005023
  0.812262   0.004975
  0.546872   0.004968
  1.179163   0.005284
  0.633613   0.004864
  0.721697   0.004638
  0.619031   0.002713
  0.921910   0.004346
  1.024440   0.003917
  1.202997   0.005790
  0.774238   0.005215
  0.931576   0.005276
  1.347819   0.003334
  0.971549   0.004688
  1.033828   0.004630
  0.669586   0.004974
  0.708012   0.004835
  1.341793   0.004474
  0.948737   0.005335
  0.711240   0.005718
  0.614921   0.004153
  0.970300   0.004161
  2.153149   0.004362
  1.140284   0.005424
  0.953214   0.004395
  0.623359   0.005085
  0.726110   0.005379
  1.035205   0.004400
  0.496312   0.005637
  0.476436   0.007189
  0.573276   0.007976
  0.871807   0.007369
  0.856654   0.004454
  0.929846   0.004254
  0.993618   0.005329
  0.733486   0.004749
  1.026887   0.006788
  1.293013   0.007629
  0.784630   0.006187
  1.768879   0.005808
  2.021813   0.003892
  1.954991   0.004204
  0.674103   0.004032
  0.648135   0.004893
  0.814294   0.005188
  1.111708   0.004632
  1.089939   0.004924
  1.552172   0.004311
  0.718483   0.005236
  0.613604   0.007494
  0.692488   0.006840
  0.747937   0.004649
  0.706093   0.006090
  0.894801   0.005305
  0.794849   0.005426
  1.230826   0.003630
  1.365153   0.004917
  0.763544   0.004283
  0.755993   0.006413
  0.997860   0.003713
  0.808675   0.005481
  0.805005   0.005527
  0.696905   0.005921
  0.787995   0.004441
  0.842645   0.006457
  0.874551   0.004406
  0.796556   0.005146
  0.914973   0.006287
  0.774536   0.004548
  1.061148   0.006030
  0.927732   0.005022
  0.468229   0.004357
  1.204476   0.004980
  0.909618   0.005016
  0.523869   0.005114
  0.815694   0.005122
  0.594959   0.004382
  0.484278   0.004853
  0.759817   0.006391
  0.779724   0.005057
  0.712643   0.003955
  0.880052   0.005639
  0.753119   0.005320
  1.045933   0.005903
  0.671257   0.003678
  1.190285   0.005131
  1.571032   0.005776
  2.088615   0.005447
  2.280340   0.005366
  1.840634   0.004500
  0.617142   0.004139
  0.638633   0.004717
  1.013493   0.004894
  1.624442   0.004360
  1.398310   0.003346
  0.837213   0.003789
  1.157418   0.005839
  0.865940   0.005025
  0.512472   0.005394
  1.155212   0.004639
  0.945564   0.005627
  1.298636   0.006243
  1.657360   0.005709
  2.062617   0.004402
  0.948336   0.006797
  1.644752   0.006575
  1.037189   0.006460
  0.948479   0.005125
  1.530286   0.004428
  1.541531   0.003684
  0.985516   0.004598
  1.032136   0.003313
  1.155754   0.003340
  1.172445   0.005762
  1.036441   0.004908
  1.053835   0.004661
  1.027406   0.005553
  0.942413   0.006847
  1.239496   0.004044
  1.156032   0.004432
  0.822875   0.006286
  0.931528   0.004946
  0.956414   0.004053
  1.032960   0.004658
  1.792396   0.007880
  1.870565   0.006306
  1.148565   0.005627
  0.947899   0.004968
  0.855795   0.004581
  0.714223   0.004602
  1.008751   0.004822
  0.690723   0.005598
  0.816002   0.006601
  0.841814   0.005888
  1.000639   0.005511
  1.010101   0.005496
  0.646692   0.005060
  0.939338   0.004055
  0.610397   0.004674
  0.663437   0.007070
  0.725685   0.004994
  0.881806   0.005925
  0.542357   0.007175
  0.429050   0.006154
  0.589135   0.005790
  0.507549   0.005581
  0.925483   0.004876
  0.987841   0.005442
  0.845365   0.005843
  0.673448   0.005751
  1.110883   0.005624
  0.823874   0.006770
  1.596339   0.006300
  0.625751   0.007022
  1.539993   0.005445
  0.759228   0.007095
  0.607625   0.005605
  0.611017   0.005259
  1.848201   0.004900
  0.605269   0.004633
  0.747777   0.005529
  0.386078   0.004413
  0.662367   0.004723
  0.883599   0.004621
  0.495190   0.006369
  0.928099   0.005929
  0.586831   0.004800
  0.358132   0.007181
  1.077366   0.006921
  0.733085   0.003853
  0.507456   0.006346
  0.890672   0.006080
  1.738351   0.006222
  1.980898   0.003725
  1.020595   0.005248
  0.821136   0.005525
  1.025207   0.006031
  1.426769   0.002915
  1.044405   0.005842
  0.920811   0.005129
  0.666540   0.005472
  0.786598   0.004854
  0.815672   0.005525
  1.292491   0.005945
  0.746087   0.005936
  0.864502   0.004732
  1.158075   0.004487
  0.967567   0.007028
  0.806943   0.005502
  0.880220   0.005884
  1.015526   0.005982
  1.217018   0.006476
  0.723192   0.006352
  0.648568   0.006281
  0.913538   0.005580
  1.200184   0.004714
  1.302595   0.006147
  0.927218   0.004547
  0.743454   0.006373
  0.790645   0.007284
  2.340534   0.004968
  0.874713   0.005797
  1.655617   0.004011
  0.757565   0.005160
  1.230096   0.005578
  1.148850   0.005182
  1.213737   0.003569
  0.846435   0.002983
  0.707063   0.005557
  0.748562   0.004383
  0.852059   0.005792
  1.477530   0.006283
  1.311856   0.005507
  2.371875   0.003705
  0.903509   0.005070
  0.639321   0.006267
  1.478170   0.006344
  0.988733   0.006400
  1.276518   0.006358
  0.971009   0.003802
  1.422809   0.003800
  0.946926   0.005816
  0.656021   0.005182
  1.359150   0.002318
  0.948960   0.004145
  0.998894   0.004024
  1.765518   0.004751
  1.162226   0.005409
  0.927822   0.005542
  1.313734   0.006369
  1.194913   0.004422
  1.285309   0.004906
  1.150529   0.005824
  0.891450   0.006610
  1.090488   0.006750
  0.482695   0.006502
  0.797739   0.005074
  0.587187   0.005561
  0.932960   0.004647
  0.523591   0.005258
  1.132978   0.004904
  0.708821   0.004990
  0.894342   0.005538
  0.448984   0.005945
  0.871747   0.005873
  0.662081   0.004683
  0.540172   0.004823
  0.642650   0.005730
  0.560287   0.005383
  0.565202   0.004998
  0.738026   0.005560
  0.977843   0.005928
  0.955014   0.005581
  0.674404   0.005061
  0.999358   0.005452
  1.105751   0.004679
  0.873444   0.004901
  0.929589   0.004864
  1.155021   0.004136
  0.822173   0.005629
  0.566754   0.005409
  1.167340   0.005715
  0.638171   0.005603
  0.834910   0.006802
  0.500336   0.006284
  0.627175   0.004525
  0.561698   0.004593
  0.822739   0.006700
  0.662807   0.005176
  0.565167   0.006023
  0.739461   0.006063
  0.804398   0.006640
  0.833723   0.006160
  1.021733   0.004918
  1.050489   0.004604
  0.827594   0.005015
  1.805007   0.002690
  1.142447   0.003803
  1.770575   0.003190
  1.016763   0.004064
  1.634433   0.006142
  1.544341   0.006251
  0.648701   0.007365
  0.701179   0.007379
  1.209910   0.007710
  1.269662   0.006117
  0.777798   0.004797
  1.085566   0.005893
  0.632622   0.005660
  1.338865   0.006730
  1.077735   0.005100
  1.296208   0.006713
  0.999977   0.004358
  0.921382   0.005201
  1.500406   0.004852
  0.652003   0.006055
  0.789311   0.007125
  0.733927   0.005462
  0.611163   0.005182
  0.654588   0.005870
  1.193906   0.005362
  1.828474   0.004769
  0.733262   0.004541
  1.486906   0.004679
  3.128397   0.004073
  3.450144   0.005644
  1.788329   0.005826
  1.182388   0.005538
  0.914149   0.007041
  1.154517   0.004781
  0.880634   0.003642
  0.957550   0.004507
  0.973236   0.005054
  0.552599   0.005443
  0.730455   0.005331
  1.147513   0.005913
  1.379508   0.006850
  1.123342   0.006343
  1.640738   0.004393
  2.698159   0.002792
  1.539173   0.005050
  1.099816   0.006948
  0.994337   0.005763
  1.056550   0.003068
  0.883772   0.005400
  1.319459   0.005456
  1.199851   0.004669
  0.488095   0.004813
  1.224224   0.005175
  0.581195   0.003734
  0.730134   0.005349
  0.889805   0.005415
  0.557009   0.005786
  0.742969   0.005513
  0.920303   0.005599
  3.521475   0.006389
  3.871264   0.004358
  1.106302   0.004131
  1.363753   0.005102
  1.176480   0.006355
  0.450009   0.006373
  1.330924   0.004662
  0.768910   0.005023
  0.322866   0.005411
  1.002197   0.004018
  0.650079   0.005155
  0.554473   0.004595
  0.780732   0.005662
  0.621051   0.004536
  0.746828   0.005191
  0.884159   0.005319
  1.594044   0.004696
  1.739450   0.005511
  1.036169   0.006510
  2.910764   0.004271
  1.666001   0.004111
  1.697177   0.004489
  1.929070   0.004941
  1.886265   0.005332
  1.235557   0.004876
  0.749372   0.003457
  0.942912   0.006429
  0.973121   0.004592
  0.565885   0.005458
  0.297795   0.004838
  0.418131   0.004547
  1.218866   0.004787
  1.380613   0.003625
  1.380334   0.005247
  2.067257   0.005308
  2.939423   0.004131
  1.128043   0.006527
  1.218605   0.005598
  1.136920   0.006050
  1.194217   0.005353
  1.381655   0.004003
  0.808742   0.004019
  0.525365   0.006711
  1.007507   0.005542
  0.410678   0.005606
  0.969612   0.007431
  1.004747   0.007051
  2.018909   0.004791
  1.060657   0.003870
  3.509412   0.003732
  1.287197   0.005236
  1.496897   0.004904
  0.380970   0.006232
  1.078523   0.005028
  2.108572   0.004380
  1.853709   0.005738
  0.949217   0.005136
  1.171368   0.005060
  1.447656   0.007625
  1.300849   0.006394
  1.049474   0.004999
  1.506195   0.005631
  0.879400   0.003769
  0.971491   0.006759
  1.032717   0.008036
  1.006654   0.005976
  1.581509   0.006523
  0.611383   0.006659
  1.479175   0.005030
  1.551783   0.006129
  1.624204   0.006507
  0.991767   0.005522
  1.181929   0.003626
  1.103941   0.004950
  1.921255   0.006123
  0.726629   0.003719
  1.849330   0.006112
  1.215932   0.005116
  0.431474   0.004498
  0.701939   0.004765
  0.637527   0.004183
  0.722354   0.004254
  0.573814   0.004314
  0.769788   0.005977
  0.905625   0.006185
  2.015759   0.006737
  0.720057   0.005127
  1.744846   0.005730
  1.868788   0.005187
  1.191753   0.006370
  0.939006   0.004470
  1.007174   0.003533
  0.929983   0.003794
  0.774506   0.004797
  1.108728   0.005339
  0.758731   0.006006
  0.737886   0.005369
  0.782205   0.004365
  0.654906   0.005028
  1.108413   0.004356
  1.524523   0.003789
  0.784445   0.004874
  0.782116   0.007792
  1.427526   0.006091
  1.816640   0.005646
  1.750888   0.005782
  1.877070   0.006896
  1.310990   0.005499
  1.601659   0.004516
  0.998873   0.005451
  1.340538   0.004317
  1.471120   0.005167
  0.738994   0.006228
  1.050883   0.005725
  0.867991   0.004970
  0.978179   0.005217
  1.119306   0.006914
  1.358743   0.006811
  1.712011   0.005457
  2.323035   0.006142
  1.140287   0.005403
  1.661302   0.005516
  2.177611   0.003926
  0.998264   0.006271
  0.871689   0.003800
  1.585470   0.005406
  1.104053   0.004470
  1.067003   0.004668
  1.016005   0.004365
  0.926823   0.006949
  0.513216   0.006024
  0.845590   0.005526
  0.769213   0.005124
  1.294904   0.004581
  1.211090   0.004582
  1.519735   0.004531
  2.541884   0.004475
  4.407031   0.003245
  5.450435   0.004550
  3.258491   0.005783
  0.996591   0.006198
  1.095974   0.005086
  0.679145   0.004096
  0.680528   0.004924
  1.363301   0.005871
  1.458732   0.009072
  0.739951   0.004879
  0.536631   0.006981
  0.624171   0.005738
  1.137266   0.004841
  0.773960   0.006879
  0.792381   0.005731
  1.149027   0.004849
  0.949125   0.006105
  1.306321   0.006387
  1.538314   0.002763
  0.864566   0.005916
  1.305119   0.004055
  1.315052   0.004734
  1.207932   0.004017
  0.762076   0.004351
  1.203886   0.007403
  2.301764   0.005651
  1.338238   0.006173
  1.547976   0.003933
  1.169165   0.003886
  1.228691   0.005025
  1.482939   0.004376
  0.887758   0.005488
  0.653827   0.005453
  1.958057   0.005817
  1.137697   0.006251
  0.424538   0.005882
  1.256114   0.004887
  1.093434   0.005438
  0.596794   0.005324
  0.880320   0.005499
  0.933366   0.005011
  1.097756   0.005598
  0.947668   0.005416
  0.982785   0.006005
  2.583999   0.000588
  0.815733   0.004322
  1.114726   0.006713
  0.533873   0.006138
  0.517766   0.005939
  0.663464   0.005616
  0.602547   0.005235
  0.871618   0.005135
  1.014522   0.005481
  0.479828   0.005634
  0.950596   0.005568
  0.697001   0.005683
  1.140391   0.005131
  0.862259   0.005285
  1.274123   0.004264
  1.728281   0.005812
  1.105946   0.004215
  0.869822   0.006105
  0.666031   0.004827
  1.064626   0.004675
  1.109259   0.005581
  1.148093   0.006617
  0.531149   0.004867
  0.818823   0.005143
  0.843997   0.004078
  0.853597   0.005064
  1.006809   0.005769
  1.157378   0.004321
  0.605968   0.006521
  1.346820   0.004328
  1.076255   0.005633
  0.652557   0.004161
  1.525227   0.003052
  0.740028   0.005049
  0.844366   0.005552
  2.068514   0.004685
  1.753271   0.007120
  4.169395   0.003901
  1.120419   0.006268
  0.792682   0.004930
  0.548692   0.004864
  1.078630   0.004527
  0.695449   0.004588
  0.692971   0.005234
  1.032581   0.005052
  0.479932   0.006172
  0.588954   0.005098
  0.760464   0.007587
  1.094255   0.009044
  1.184774   0.004344
  0.940389   0.004703
  1.440698   0.004924
  0.873828   0.004123
  0.579808   0.005166
  1.599430   0.004985
  1.092733   0.007251
  0.895978   0.006161
  2.528395   0.004092
  1.161130   0.005446
  1.095956   0.004832
  1.671569   0.004361
  0.631365   0.006842
  0.910392   0.003220
  0.905102   0.005159
  1.006265   0.006626
  0.724718   0.005267
  1.483082   0.005184
  0.663244   0.004826
  0.954410   0.004474
  0.659691   0.006980
  0.991630   0.006157
  0.934592   0.005709
  0.850829   0.007621
  0.768872   0.006167
  0.662196   0.005417
  0.706713   0.004941
  0.923036   0.003569
  1.154203   0.003766
  0.641502   0.004931
  1.077940   0.004437
  1.240819   0.003785
  1.568406   0.006767
  1.078664   0.004277
  1.030930   0.005880
  2.364919   0.004670
  1.186366   0.005579
  0.984942   0.006565
  0.740283   0.005666
  0.810747   0.006255
  0.828290   0.005078
  0.601016   0.006356
  1.373098   0.005013
  1.483421   0.005388
  0.653117   0.005480
  1.369451   0.005047
  1.614651   0.005063
  0.976795   0.004696
  0.731900   0.005753
  0.788008   0.005199
  1.104429   0.006002
  0.752132   0.004817
  0.778069   0.006155
  1.329095   0.006343
  0.876306   0.005398
  1.090645   0.004593
  1.618330   0.003629
  1.697736   0.005099
  0.856545   0.005602
  1.192188   0.006280
  0.943948   0.005581
  0.980717   0.006834
  1.313252   0.003931
  1.438347   0.005453
  0.958902   0.003542
  0.950819   0.005021
  0.702366   0.005076
  1.041473   0.004827
  0.735465   0.004723
  0.927262   0.004724
  0.846878   0.006537
  0.815792   0.006193
  0.824582   0.004791
  0.915325   0.004580
  0.496479   0.005006
  0.595495   0.006879
  1.253313   0.005136
  2.842234   0.004543
  2.153073   0.005814
  1.511088   0.004791
  1.006535   0.004708
  1.028621   0.003210
  1.195095   0.003432
  0.809405   0.001604
  0.743980   0.005900
  0.820079   0.004852
  0.585216   0.003895
  0.453794   0.005216
  0.763776   0.003904
  1.195594   0.004901
  0.596385   0.003224
  0.620973   0.004387
  0.886969   0.006808
  7.199619   0.002425
  3.292313   0.004017
  1.262178   0.005845
  0.720249   0.004731
  0.852160   0.005359
  0.930593   0.004144
  0.710508   0.007472
  0.923728   0.007070
  1.040988   0.005379
  0.971256   0.005129
  1.315549   0.006269
  1.112950   0.005419
  1.294175   0.006569
  1.855686   0.005440
  1.584762   0.006215
  0.787919   0.005243
  1.005970   0.004085
  0.949112   0.005378
  0.944984   0.006208
  0.868352   0.005323
  0.676189   0.004596
  1.270285   0.005037
  1.487079   0.004760
  0.830427   0.004747
  0.980364   0.004210
  1.266503   0.005195
  1.631545   0.006276
  0.479001   0.004222
  0.764368   0.005057
  1.193123   0.005187
  0.980109   0.004687
  0.979481   0.005579
  0.976234   0.004938
  0.755794   0.005393
  1.541141   0.005047
  1.394976   0.005128
  1.533212   0.004742
  1.267171   0.006517
  2.693709   0.004139
  1.219607   0.005560
  1.543162   0.004417
  1.526071   0.005357
  0.995218   0.004701
  0.793051   0.005312
  1.025932   0.003814
  0.845477   0.003560
  0.552568   0.006083
  0.551610   0.005655
  0.916024   0.004375
  1.013898   0.004972
  1.052863   0.004348
  1.155715   0.006966
  1.048394   0.006782
  1.211388   0.007199
  0.960508   0.006379
  0.777989   0.004820
  1.983400   0.006820
  1.990361   0.004103
  0.784604   0.006116
  1.517236   0.005365
  0.974584   0.005657
  0.987485   0.004336
  0.960326   0.005481
  1.032874   0.005184
  2.097687   0.005999
  1.269241   0.005773
  0.768058   0.007364
  2.578308   0.004206
  1.182086   0.007413
  1.148221   0.004952
  0.692941   0.004758
  1.000656   0.005905
  1.238494   0.002972
  0.852298   0.005214
  0.867845   0.003883
  1.335602   0.005106
  1.035545   0.003414
  0.645197   0.003804
  0.886028   0.005295
  0.774934   0.004486
  1.611463   0.004386
  1.165463   0.005200
  2.369639   0.004145
  3.744716   0.003385
  1.274160   0.004398
  1.388025   0.004267
  1.562449   0.006181
  2.277499   0.005982
  0.988440   0.007193
  0.911437   0.006857
  1.267819   0.005655
  0.653780   0.006497
  1.054078   0.005858
  0.834769   0.005477
  1.156988   0.005678
  0.556196   0.004603
  1.164073   0.002066
  0.676756   0.004868
  1.196709   0.004891
  0.877807   0.004100
  1.551133   0.003261
  1.132299   0.006888
  1.277375   0.004932
  0.942598   0.004989
  1.973938   0.003677
  0.970371   0.003758
  1.553626   0.005776
  1.194149   0.006838
  0.929431   0.005014
  0.758736   0.002816
  1.967064   0.005229
  1.369051   0.004795
  0.818486   0.003871
  0.980265   0.005547
  1.262890   0.003771
  2.152239   0.003550
  1.188725   0.007023
  1.971219   0.005364
  0.931818   0.005333
  0.797466   0.005278
  1.201087   0.005483
  0.715264   0.006406
  1.049197   0.006327
  1.144573   0.006110
  0.761948   0.005150
  0.641395   0.004780
  0.984794   0.004958
  0.599965   0.005944
  1.129562   0.005512
  0.869772   0.005044
  1.684332   0.006539
  1.654686   0.004119
  1.613589   0.005093
  1.183246   0.006945
  1.074360   0.007554
  1.042494   0.005530
  1.462269   0.004584
  0.622078   0.004490
  0.691402   0.006860
  0.929264   0.006790
  0.799041   0.006008
  0.377398   0.004469
  0.576406   0.005405
  1.147740   0.004763
  1.367541   0.006427
  1.481772   0.005999
  1.128673   0.003915
  2.480722   0.003521
  1.306211   0.006123
  1.641532   0.005856
  1.794460   0.005147
  1.424415   0.005401
  1.434004   0.005265
  1.163586   0.006078
  1.185786   0.005496
  0.971531   0.006379
  0.916164   0.005579
  0.901439   0.004388
  0.765076   0.006581
  1.628029   0.004178
  0.934429   0.006619
  0.647924   0.004096
  0.897421   0.006561
  0.705807   0.004407
  0.908048   0.006372
  1.790338   0.006529
  1.079001   0.004404
  1.706209   0.007404
  1.259948   0.005420
  0.951036   0.004484
  0.725613   0.006206
  0.677502   0.004037
  0.768557   0.004912
  0.761940   0.004792
  0.655520   0.004710
  1.052741   0.004154
  0.820485   0.004763
  0.756511   0.004728
  0.552779   0.005340
  1.830728   0.004458
  1.298982   0.004228
  0.891102   0.004937
  0.543311   0.006036
  0.758022   0.005585
  0.566616   0.005374
  1.032106   0.004603
  2.279630   0.004400
  2.083594   0.003364
  5.040536   0.004673
  2.160107   0.004588
  1.350675   0.004658
  1.055461   0.004974
  1.076278   0.005970
  1.112262   0.004761
  0.733799   0.005114
  1.026703   0.004908
  1.083786   0.006131
  0.944928   0.005574
  0.935784   0.004281
  1.123526   0.006704
  0.959519   0.005503
  0.665404   0.004775
  0.938913   0.005383
  1.627537   0.005086
  2.165862   0.004285
  1.265404   0.003888
  0.981899   0.005280
  1.761076   0.005683
  1.322249   0.005684
  1.079559   0.004433
  0.951390   0.004721
  0.557282   0.004977
  0.732386   0.004910
  0.840868   0.006064
  0.687115   0.005992
  1.539214   0.004905
  2.828052   0.005280
  1.184708   0.005796
  1.254938   0.006097
  0.734102   0.007504
  1.275512   0.006571
  1.102713   0.004015
  1.119347   0.005719
  0.775672   0.006326
  0.479303   0.005440
  0.471107   0.006089
  0.512108   0.004437
  0.588388   0.004586
  0.724575   0.004492
  1.100588   0.004958
  0.912346   0.004949
  0.836208   0.003641
  0.594622   0.004284
  2.536855   0.007287
  1.781303   0.003961
  2.206227   0.004581
  1.727222   0.006177
  0.911701   0.007750
  1.106429   0.006242
  1.304630   0.006523
  0.898008   0.005466
  0.825979   0.004194
  0.621398   0.005934
  0.474746   0.005267
  0.680417   0.006058
  0.851920   0.006218
  0.660444   0.005352
  0.788920   0.004709
  0.609527   0.005236
  0.671535   0.004969
  0.969832   0.006704
  0.992332   0.003395
  1.608425   0.006345
  1.558203   0.006256
  0.589916   0.004447
  1.844931   0.004449
  1.115954   0.006182
  1.387419   0.006963
  0.706437   0.006129
  0.865913   0.004996
  1.217064   0.002305
  0.847897   0.004096
  0.720149   0.005490
  1.394298   0.004465
  1.132209   0.005805
  1.123401   0.007437
  1.735692   0.005827
  1.263830   0.005421
  0.507553   0.005168
  0.420637   0.004976
  1.014979   0.003128
  1.050044   0.006037
  1.166064   0.005480
  2.885600   0.004548
  0.946215   0.004236
  1.305309   0.003487
  0.994531   0.004942
  1.314834   0.006175
  1.810276   0.005832
  1.223829   0.006804
  1.689698   0.006642
  1.141510   0.005834
  0.487179   0.004839
  0.677720   0.003858
  0.438563   0.007094
  1.116113   0.006765
  1.210661   0.006992
  1.177967   0.006789
  0.940432   0.005525
  0.999593   0.004698
  0.785800   0.005324
  0.999008   0.004705
  1.062415   0.006097
  0.975974   0.005318
  1.314926   0.006297
  0.715615   0.005166
  0.782890   0.006564
  0.821231   0.005465
  0.995468   0.004381
  1.445373   0.006742
  0.836080   0.007538
  1.213369   0.007060
  1.147026   0.007325
  0.626571   0.006358
  0.856868   0.006033
  0.801189   0.006484
  1.291420   0.005672
  1.561944   0.006868
  2.311775   0.005876
  0.818999   0.004766
  0.730154   0.005357
  1.266882   0.004153
  0.795828   0.004508
  1.558269   0.005909
  0.994259   0.004609
  0.507374   0.004433
  0.579330   0.005031
  1.395156   0.006511
  1.365767   0.005585
  1.488200   0.005541
  2.200196   0.004476
  1.143923   0.006653
  1.164111   0.006102
  1.294416   0.004134
  1.468434   0.006488
  1.176962   0.004550
  1.045871   0.005313
  1.616195   0.006836
  1.644033   0.004582
  1.267869   0.005511
  1.017986   0.005513
  0.969239   0.004802
  0.821903   0.004027
  0.479896   0.004681
  0.832666   0.005866
  1.307554   0.006138
  0.667679   0.005700
  0.928135   0.005245
  1.352808   0.003240
  0.768465   0.005240
  2.594391   0.003105
  1.819392   0.006283
  4.031754   0.006385
  1.036827   0.003599
  0.772222   0.004677
  0.837144   0.004241
  1.136590   0.004769
  1.062185   0.004309
  2.049483   0.003471
  2.157005   0.006823
  1.214468   0.005189
  1.464209   0.004946
  1.177326   0.006316
  1.623671   0.005082
  1.036237   0.003794
  1.008194   0.004805
  1.357046   0.004811
  0.893903   0.005055
  0.939088   0.005149
  0.856836   0.003811
  0.752604   0.006301
  1.786575   0.005510
  1.879298   0.004781
  2.316007   0.005293
  1.071914   0.002911
  1.429119   0.005124
  0.913989   0.006124
  0.772448   0.005435
  0.828952   0.005173
  0.924539   0.004714
  1.197691   0.005746
  1.367496   0.005239
  1.288901   0.005171
  1.220733   0.005854
  2.259954   0.006705
  3.359168   0.004838
  0.894591   0.006276
  1.744802   0.006040
  0.727832   0.005234
  0.662592   0.004761
  0.729854   0.005860
  0.967244   0.005383
  1.162856   0.004146
  1.163555   0.005228
  1.362591   0.006131
  1.074295   0.005609
  1.353147   0.005154
  1.708490   0.006097
  2.049009   0.005946
  1.108357   0.007038
  1.894426   0.006355
  1.242759   0.004502
  1.620498   0.004540
  1.476706   0.007408
  1.037531   0.007290
  1.662841   0.008536
  1.462780   0.006840
  1.488260   0.004134
  0.592604   0.007083
  1.188526   0.006477
  1.005854   0.006407
  0.536524   0.005609
  1.019562   0.005049
  1.468196   0.005295
  1.514287   0.004721
  1.557897   0.006177
  1.477350   0.005394
  1.170006   0.005217
  1.213562   0.004843
  0.740870   0.006148
  1.074855   0.007107
  0.767168   0.006512
  0.889923   0.003828
  2.197870   0.003825
  2.479765   0.005037
  2.255478   0.003970
  2.210977   0.006111
  4.905316   0.005947
  1.744915   0.004579
  1.495504   0.005707
  1.397731   0.004947
  1.184929   0.003597
  1.011959   0.004582
  0.577393   0.004128
  1.054556   0.006375
  0.822027   0.005325
  1.053655   0.005734
  1.660493   0.004732
  1.937919   0.005141
  1.114700   0.005139
  0.737597   0.005594
  0.667798   0.004783
  1.061248   0.004574
  0.811524   0.007048
  1.094849   0.005160
  2.970533   0.005651
  3.266178   0.006774
  1.462152   0.004768
  0.907769   0.007367
  1.557602   0.004060
  2.737269   0.006540
  1.890168   0.005275
  1.553389   0.004552
  1.653678   0.006691
  2.119172   0.003785
  1.065176   0.008303
  0.785313   0.005699
  0.933757   0.006602
  0.881283   0.004906
  0.590280   0.004187
  1.308269   0.003884
  0.816072   0.005225
  0.877393   0.004017
  2.078317   0.006103
  1.645718   0.004585
  0.857096   0.006036
  0.925008   0.006498
  0.988897   0.005905
  1.215805   0.004935
  0.890232   0.005337
  1.339047   0.004676
  1.487500   0.004077
  1.517411   0.004070
  1.539298   0.004966
  1.001996   0.006044
  0.968951   0.005908
  2.632489   0.006935
  1.726689   0.005184
  0.760170   0.005894
  0.918760   0.004832
  1.262762   0.005603
  1.235081   0.005965
  0.894171   0.004366
  0.640548   0.005043
  0.689010   0.005200
  1.107622   0.005296
  0.946498   0.006502
  1.907567   0.006645
  1.240171   0.005224
  4.779004   0.004327
  3.361728   0.005830
  1.093865   0.004911
  0.857057   0.005008
  1.986352   0.004312
  1.467745   0.004051
  1.524261   0.006331
  2.134502   0.005896
  1.685829   0.003692
  1.025448   0.006657
  0.857850   0.005473
  0.784959   0.006115
  1.167193   0.004915
  0.871840   0.004523
  0.664343   0.005260
  0.816751   0.006083
  1.046028   0.005006
  0.913302   0.006233
  1.260627   0.006605
  2.097268   0.004921
  1.424866   0.004306
  0.590945   0.004636
  0.413859   0.005335
  0.649188   0.005768
  1.150700   0.005624
  1.278642   0.004608
  1.545860   0.004227
  3.419171   0.003384
  1.908593   0.006471
  3.054997   0.003828
  1.008692   0.003526
  2.122913   0.004732
  1.124934   0.005964
  0.805468   0.005982
  1.084504   0.004938
  1.168858   0.007688
  0.783748   0.005056
  2.522565   0.005365
  1.240456   0.006635
  2.471830   0.004777
  1.994610   0.005481
  0.713870   0.006797
  1.343772   0.007210
  0.713110   0.005128
  0.513667   0.004558
  0.682642   0.006549
  0.666151   0.005141
  1.058346   0.004778
  0.736008   0.004750
  1.434927   0.006405
  3.519211   0.005511
  2.734227   0.003580
  1.351900   0.005593
  1.163632   0.004879
  0.591620   0.005487
  1.433567   0.006789
  4.090533   0.003341
  4.000317   0.004229
  1.201969   0.005382
  1.072579   0.006905
  0.829619   0.004919
  0.803825   0.006200
  0.713860   0.006616
  0.706054   0.006504
  1.901111   0.004794
  1.620769   0.004341
  2.132151   0.003791
  1.324783   0.003204
  2.807642   0.006129
  2.729891   0.002716
  1.025255   0.005238
  2.075431   0.005227
  1.106935   0.004338
  1.126962   0.004646
  1.835170   0.004567
  1.288156   0.005867
  1.640309   0.003624
  1.635921   0.005874
  0.605506   0.005883
  0.498795   0.005477
  1.028261   0.005446
  0.910181   0.006293
  1.293379   0.006503
  0.918116   0.005170
  1.241496   0.005553
  2.118970   0.005879
  1.445644   0.006946
  1.036889   0.004965
  0.915047   0.003995
  1.556191   0.003244
  1.121779   0.003410
  1.007760   0.006588
  1.348917   0.005995
  0.994744   0.006547
  1.111491   0.006192
  0.759255   0.004442
  0.717270   0.005749
  0.852082   0.005667
  0.854300   0.005824
  1.092005   0.006803
  2.507058   0.005308
  0.811774   0.005444
  1.369098   0.003242
  0.755680   0.004908
  1.287475   0.007087
  2.933866   0.005133
  4.089210   0.005418
  1.651939   0.006021
  0.877063   0.005509
  1.148618   0.005421
  0.548197   0.004766
  0.413258   0.005337
  0.634227   0.006793
  1.572936   0.005790
  2.213269   0.003870
  1.032464   0.004325
  0.828457   0.004692
  0.692882   0.005595
  0.814194   0.006031
  0.520991   0.005071
  2.039898   0.005489
  1.040550   0.003199
  1.435072   0.004744
  2.288216   0.005766
  1.453970   0.005965
  0.896760   0.005821
  0.816282   0.005893
  0.878834   0.005767
  1.079324   0.005211
  1.295530   0.006301
  0.737694   0.005131
  0.644891   0.004415
  0.640814   0.005449
  0.650592   0.004928
  1.169403   0.004593
  0.824199   0.006005
  0.878753   0.005585
  1.023221   0.005622
  0.901614   0.006524
  0.885846   0.003637
  1.377198   0.004502
  1.176860   0.006487
  1.263652   0.006153
  1.017557   0.005532
  0.905396   0.005911
  1.279963   0.004935
  1.549825   0.003992
  1.307188   0.007131
  0.985154   0.005044
  1.161222   0.004291
  1.407344   0.006091
  1.871333   0.005647
  0.993340   0.004593
  1.099127   0.004872
  1.498059   0.005276
  0.889759   0.003319
  1.119371   0.005647
  1.569622   0.004921
  1.220945   0.003266
  1.927363   0.004931
  0.745461   0.006804
  0.535698   0.004869
  1.419837   0.006949
  0.793166   0.004740
  0.998792   0.006693
  1.018442   0.005558
  0.851624   0.005201
  1.555393   0.005412
  0.845073   0.005923
  0.562765   0.005022
  0.886829   0.005135
  0.703095   0.004074
  0.677478   0.004930
  0.909987   0.004693
  0.767856   0.005853
  2.235374   0.005032
  1.930253   0.003571
  1.463065   0.004663
  0.760623   0.004897
  0.677027   0.005103
  0.849217   0.004282
  0.880013   0.006501
  0.313995   0.005291
  0.511942   0.004147
  0.983476   0.005235
  1.101742   0.004896
  1.263180   0.003847
  1.285731   0.004819
  0.985288   0.005380
  1.190347   0.004983
  0.737466   0.005601
  1.275946   0.005855
  1.133134   0.005962
  1.229055   0.005415
  1.021585   0.005662
  0.674505   0.004978
  0.769900   0.004144
  0.928424   0.003496
  0.846927   0.004987
  0.634785   0.004889
  1.120993   0.005534
  0.723794   0.004763
  1.127957   0.003763
  0.868861   0.004597
  0.816145   0.005145
  0.361262   0.005265
  1.476187   0.006596
  0.915790   0.005620
  0.958556   0.005804
  0.729910   0.004864
  0.911131   0.006228
  0.797007   0.005875
  1.539406   0.003754
  0.843607   0.006508
  0.988376   0.004262
  0.665891   0.005787
  0.865801   0.005443
  0.769788   0.006633
  1.064605   0.006197
  0.421704   0.005395
  0.647006   0.005314
  0.669018   0.004188
  0.635844   0.004520
  0.784721   0.004769
  1.750767   0.005178
  0.994739   0.007272
  1.036133   0.005229
  0.972430   0.005081
  0.906210   0.005288
  0.968540   0.006987
  1.361638   0.005873
  0.989718   0.007063
  0.809108   0.006836
  0.979119   0.005326
  0.825815   0.004677
  0.904843   0.006436
  0.470309   0.004773
  0.687991   0.005242
  0.691195   0.006242
  0.836069   0.005576
  0.555674   0.005058
  0.877162   0.005261
  1.192546   0.003836
  0.980396   0.005002
  2.165879   0.005067
  0.585491   0.004175
  1.161722   0.005153
  0.621032   0.004421
  0.769554   0.004344
  1.030771   0.006138
  1.404704   0.006445
  0.840071   0.006765
  1.346678   0.006021
  0.940813   0.006608
  1.573141   0.003446
  0.988157   0.006101
  0.729236   0.005210
  1.417218   0.003299
  0.739207   0.005100
  1.096621   0.005955
  2.416216   0.006774
  0.803976   0.007328
  0.803678   0.006575
  0.399492   0.005319
  0.755784   0.004518
  1.044575   0.005082
  1.254036   0.003214
  1.194308   0.006477
  1.377115   0.005807
  1.297901   0.005423
  1.044764   0.004945
  1.065990   0.004508
  0.941456   0.004374
  0.506321   0.005239
  0.622412   0.005494
  0.884838   0.003888
  0.761170   0.006124
  1.024406   0.004335
  0.951400   0.003852
  0.870269   0.004322
  1.106499   0.007135
  1.079028   0.007494
  0.943019   0.006385
  1.104849   0.005361
  0.968549   0.005383
  0.885720   0.006063
  0.713273   0.004568
  1.120924   0.005129
  0.912730   0.004687
  0.703694   0.006741
  0.890798   0.003894
  0.646048   0.003962
  0.987598   0.004706
  0.919408   0.004947
  1.127199   0.004401
  1.406663   0.005212
  1.041017   0.007368
  0.800205   0.006911
  1.337386   0.005811
  1.093701   0.005554
  1.508931   0.004163
  1.014379   0.006671
  0.752444   0.005445
  0.529923   0.005797
  0.777331   0.005413
  0.775510   0.005665
  0.683328   0.004386
  0.942460   0.004718
  0.694891   0.004531
  0.908300   0.005456
  0.758314   0.005036
  1.518045   0.004964
  0.880503   0.004623
  1.480950   0.002481
  1.335071   0.005082
  1.914911   0.005692
  0.956273   0.004413
  1.028498   0.004796
  1.431598   0.003868
  1.949040   0.004685
  1.067597   0.005107
  0.892076   0.006293
  0.980387   0.005826
  0.715515   0.005493
  0.521970   0.005690
  1.139403   0.005431
  0.802066   0.007341
  0.576600   0.005828
  0.511390   0.007504
  0.712388   0.003838
  0.965706   0.004171
  0.488508   0.005042
  0.969271   0.004878
  1.277536   0.005408
  1.345669   0.008177
  1.356525   0.005882
  1.262565   0.005390
  1.156206   0.006366
  2.031068   0.007130
  1.166710   0.003549
  1.549671   0.005880
  0.678952   0.004889
  0.490722   0.005261
  0.730444   0.005367
  0.602093   0.005448
  0.550655   0.006224
  0.676342   0.004160
  0.870585   0.005597
  1.060279   0.004737
  1.235449   0.006116
  1.055443   0.005646
  1.230917   0.007625
  0.937039   0.006068
  1.152354   0.005044
  0.740684   0.006338
  0.828347   0.006381
  0.750680   0.005876
  0.673528   0.007182
  0.967154   0.005535
  0.573097   0.004706
  0.514944   0.004360
  0.515848   0.005068
  0.757159   0.005242
  0.615485   0.005883
  0.820331   0.004939
  0.799925   0.004983
  0.916987   0.004731
  0.968639   0.005467
  0.870903   0.006886
  1.009040   0.004608
  1.234431   0.003816
  1.461605   0.004862
  1.105634   0.006807
  0.851429   0.005213
  1.283271   0.003981
  0.682742   0.004951
  0.728986   0.005317
  0.711262   0.005145
  0.878839   0.004881
  0.920412   0.005509
  1.233907   0.006099
  0.866817   0.005083
  0.916043   0.005738
  1.428942   0.005847
  1.187143   0.005593
  0.743009   0.004319
  0.973102   0.005566
  1.416428   0.006732
  1.885721   0.003148
  0.987970   0.005742
  1.242185   0.004643
  1.566585   0.007213
  1.324967   0.003794
  0.825925   0.003080
  0.789859   0.004683
  0.571692   0.005460
  0.976421   0.005047
  0.872003   0.005530
  0.877634   0.004881
  0.893568   0.005795
  1.028186   0.005091
  1.169951   0.003879
  0.539840   0.004113
  1.079926   0.005047
  1.214344   0.003732
  1.307787   0.003785
  1.051133   0.004041
  1.011266   0.006114
  1.387154   0.004858
  0.872900   0.006472
  0.963414   0.005105
  0.636218   0.006097
  0.625952   0.004887
  0.727988   0.003865
  1.150734   0.003782
  1.175216   0.005242
  1.834836   0.005074
  0.817354   0.006192
  1.117465   0.005943
  1.414552   0.004527
  1.789965   0.005004
  1.577495   0.003748
  1.084090   0.005907
  0.813324   0.003944
  1.015217   0.005331
  1.422374   0.005716
  0.842086   0.006546
  1.479166   0.004973
  0.616440   0.006311
  0.614430   0.005901
  0.732048   0.005933
  0.660987   0.004707
  0.875012   0.005513
  0.698192   0.004459
  0.751160   0.006126
  0.972398   0.003010
  0.965868   0.003399
  1.067458   0.003988
  1.440857   0.005560
  1.622376   0.004803
  0.830256   0.005132
  0.633421   0.005258
  0.884207   0.003744
  1.138873   0.005818
  0.755803   0.004573
  1.023549   0.005237
  0.834742   0.006483
  0.940069   0.004555
  0.727721   0.004814
  0.843605   0.004761
  0.616074   0.004296
  0.767128   0.004572
  0.893692   0.004382
  0.911958   0.004907
  1.140065   0.005162
  1.145171   0.004375
  0.886793   0.006092
  1.134683   0.003798
  1.085904   0.004108
  1.205629   0.006121
  1.159562   0.004931
  1.079116   0.004343
  1.029670   0.003495
  0.509678   0.004355
  0.793377   0.004435
  0.607280   0.004985
  0.758503   0.004745
  0.705020   0.004714
  0.630818   0.004787
  0.522335   0.004475
  0.911155   0.004417
  0.831717   0.004962
  1.001226   0.003449
  1.115612   0.004432
  1.038424   0.005353
  1.128021   0.005598
  1.364347   0.006379
  1.123657   0.005352
  1.236200   0.003293
  1.001899   0.007188
  1.170122   0.004660
  0.749635   0.005198
  1.386256   0.005610
  1.575417   0.005339
  1.767395   0.004984
  0.712751   0.004480
  0.531567   0.004715
  0.546227   0.004305
  0.481098   0.004748
  0.676747   0.004828
  1.248224   0.004631
  1.069174   0.006711
  1.322470   0.004786
  0.562722   0.007975
  1.111153   0.006534
  1.151079   0.004176
  1.067844   0.006295
  1.251977   0.004822
  0.835373   0.003438
  1.052726   0.003341
  0.700985   0.006006
  1.131836   0.007054
  0.745078   0.004972
  0.741522   0.005053
  0.884646   0.005034
  1.111078   0.006138
  1.558546   0.004750
  1.881915   0.006409
  1.896154   0.004913
  1.663520   0.005135
  1.417096   0.005176
  0.823842   0.003762
  1.322437   0.005047
  1.255384   0.007034
  0.991098   0.003166
  1.062103   0.005436
  0.443105   0.007397
  0.676529   0.005725
  0.889408   0.006785
  0.868544   0.005337
  1.062796   0.003901
  1.040805   0.004581
  0.757105   0.004267
  1.244514   0.004871
  1.213038   0.006291
  1.060059   0.004819
  1.023052   0.005336
  1.194359   0.005210
  0.942145   0.004425
  1.527012   0.005435
  0.761326   0.005138
  0.721380   0.006427
  0.957479   0.004304
  0.840842   0.005951
  0.413181   0.005517
  0.555876   0.004511
  0.692179   0.004344
  0.788741   0.004557
  0.709831   0.004651
  0.971533   0.005723
  0.904284   0.005744
  0.888185   0.005524
  1.119911   0.006818
  1.018409   0.006129
  0.789274   0.006231
  0.780005   0.005052
  0.691487   0.005172
  1.486285   0.006142
  1.283127   0.005287
  0.957323   0.004287
  0.523611   0.004381
  0.720254   0.004814
  0.559629   0.004326
  0.556871   0.005054
  0.579395   0.005025
  0.532014   0.004774
  0.675210   0.004484
  1.180762   0.005464
  0.918902   0.004812
  0.639942   0.004932
  0.709046   0.004794
  0.794805   0.006248
  0.950837   0.005587
  0.791561   0.005099
  1.012707   0.004516
  0.852904   0.003925
  0.929662   0.003048
  0.993008   0.004389
  0.833483   0.005135
  0.901572   0.005014
  0.723410   0.004724
  1.046643   0.003614
  0.544934   0.002374
  0.748700   0.004252
  0.750117   0.007117
  1.297569   0.006188
  0.942668   0.006453
  0.655622   0.005165
  1.025557   0.005809
  1.507906   0.002841
  1.076461   0.004295
  1.038929   0.003776
  1.447862   0.004803
  1.130627   0.004518
  1.130383   0.003590
  1.255056   0.005135
  1.046739   0.005168
  0.922861   0.006165
  0.688311   0.007983
  0.974041   0.004036
  0.906231   0.006283
  0.776466   0.005647
  0.887827   0.006028
  1.689183   0.004055
  1.125195   0.004434
  1.517460   0.004598
  0.771880   0.008065
  1.674226   0.005344
  1.443099   0.007426
  2.195656   0.005140
  1.072350   0.006421
  1.089534   0.004254
  0.937666   0.006054
  0.814377   0.005484
  1.203178   0.007218
  0.660650   0.005926
  0.911781   0.004769
  0.954534   0.007890
  1.340918   0.006161
  1.032001   0.005685
  1.383887   0.006770
  2.054914   0.005548
  1.304155   0.005113
  1.009408   0.006436
  0.940847   0.006369
  0.683820   0.004888
  1.009207   0.004325
  1.066849   0.003386
  1.268648   0.005577
  1.053116   0.005564
  0.767494   0.005449
  0.920282   0.004732
  0.770011   0.006008
  0.441902   0.005706
  0.714093   0.005006
  1.040054   0.006102
  1.095462   0.005734
  1.060718   0.004515
  0.934837   0.005583
  0.908972   0.006693
  0.819698   0.005780
  0.988201   0.008346
  1.143374   0.005549
  1.195511   0.005238
  0.887970   0.005324
  1.713537   0.007117
  1.835361   0.006064
  1.094376   0.006626
  0.476830   0.005077
  1.356199   0.003904
  0.675625   0.005973
  0.641138   0.005848
  0.790169   0.005608
  0.586305   0.005161
  0.652190   0.006026
  0.633599   0.005065
  1.012142   0.005023
  1.379446   0.003164
  0.888706   0.003887
  0.511374   0.006879
  0.995324   0.006825
  0.877365   0.005586
  0.652334   0.006350
  1.299334   0.006320
  1.436795   0.004690
  0.819786   0.005389
  0.844327   0.004268
  0.868632   0.006982
  0.789864   0.006374
  1.024274   0.005143
  0.610979   0.004244
  1.066476   0.005979
  1.239266   0.006624
  0.506603   0.005283
  0.933559   0.005475
  1.121785   0.004681
  1.637429   0.005464
  1.345800   0.005655
  0.940907   0.004017
  0.989191   0.004637
  0.742644   0.006537
  1.789328   0.003048
  0.904430   0.008155
  1.054201   0.005365
  0.781853   0.004999
  0.752053   0.004881
  0.836846   0.005680
  0.978921   0.007536
  1.341638   0.005041
  1.321387   0.005349
  1.334607   0.006064
  1.361656   0.006151
  0.903448   0.005128
  0.722262   0.004392
  0.969193   0.004425
  1.071496   0.004596
  0.951937   0.005012
  0.872025   0.006267
  1.332873   0.006169
  1.203444   0.004906
  1.362996   0.005747
  1.724812   0.004890
  0.823340   0.005476
  0.593127   0.005329
  1.060359   0.005349
  0.840057   0.004937
  1.521020   0.005334
  1.066595   0.005707
  1.751171   0.003989
  0.960688   0.004889
  1.904837   0.007178
  1.399947   0.006061
  0.954632   0.004562
  0.878780   0.005786
  1.125334   0.004504
  0.724800   0.005031
  0.891069   0.005366
  0.724599   0.005267
  0.526798   0.005890
  0.714950   0.004651
  0.471749   0.005945
  0.789253   0.005144
  0.942033   0.005615
  2.094516   0.005227
  1.295954   0.003498
  1.706244   0.005901
  0.892763   0.005923
  1.157788   0.004770
  1.419741   0.004176
  1.814727   0.004880
  2.644268   0.005570
  0.790619   0.005818
  0.453506   0.004481
  0.500463   0.005708
  0.588804   0.005430
  0.394989   0.004302
  0.557071   0.004238
  0.698044   0.005308
  1.749355   0.004641
  0.619410   0.004264
  1.180863   0.004186
  0.888665   0.006307
  1.211856   0.004963
  1.192346   0.005076
  1.165050   0.004715
  0.705418   0.003872
  0.661622   0.006687
  1.549216   0.005358
  0.624729   0.005556
  0.571292   0.005558
  0.740470   0.005415
  1.161207   0.004066
  1.327997   0.006111
  0.315105   0.004916
  0.635885   0.007239
  1.180694   0.007369
  0.660561   0.004749
  0.708444   0.004531
  1.074781   0.005790
  0.793484   0.005554
  0.828870   0.006917
  0.660759   0.005266
  1.070039   0.005967
  0.842177   0.005893
  0.603095   0.006521
  0.560283   0.005009
  1.024861   0.005654
  1.592400   0.006446
  2.267028   0.005897
  1.492026   0.004245
  1.436436   0.006999
  1.014229   0.003771
  1.093812   0.004739
  0.708048   0.004102
  0.686386   0.005221
  0.834149   0.005245
  1.061991   0.006005
  0.715906   0.004595
  1.754353   0.005525
  0.810680   0.004143
  0.843855   0.006562
  1.282065   0.006430
  0.846459   0.004717
  1.580679   0.002423
  1.456581   0.004992
  1.548754   0.006325
  0.529006   0.004907
  0.905481   0.003892
  0.899326   0.006524
  0.967762   0.005752
  0.976057   0.005362
  0.614096   0.006017
  1.136158   0.006492
  1.399835   0.004969
  1.171001   0.005049
  0.839842   0.006714
  1.014423   0.005813
  1.120000   0.003539
  1.052065   0.005253
  1.773541   0.005163
  0.796742   0.005423
  1.209805   0.006003
  0.615709   0.004808
  0.719546   0.005132
  0.828544   0.005732
  0.800576   0.005914
  0.728572   0.005798
  0.777783   0.004676
  1.332662   0.005570
  0.953641   0.004214
  1.102173   0.005189
  3.850765   0.004447
  2.964634   0.003859
  0.928533   0.003598
  0.754556   0.004481
  0.630859   0.003374
  0.846046   0.005236
  0.723676   0.004915
  1.435378   0.005029
  0.678247   0.005949
  2.655364   0.003378
  0.650636   0.004364
  1.243128   0.005819
  0.926611   0.004419
  0.745975   0.005459
  0.823896   0.003979
  0.475732   0.005571
  0.435662   0.004264
  0.944085   0.007373
  1.385005   0.005804
  0.903176   0.005327
  0.469673   0.005904
  0.816846   0.004762
  0.652542   0.004459
  0.560583   0.004139
  1.703459   0.003723
  0.558612   0.005953
  0.680593   0.004792
  0.697968   0.004532
  0.824785   0.003921
  0.640162   0.004426
  0.927797   0.004921
  0.765374   0.005729
  0.857507   0.004808
  0.800438   0.005742
  0.598258   0.006691
  1.056470   0.004829
  1.161704   0.006129
  0.877652   0.006291
  0.680447   0.005516
  1.413146   0.005504
  1.901506   0.003552
  0.652358   0.007128
  1.486598   0.005884
  1.010795   0.006374
  0.855671   0.006338
  1.193068   0.006664
  0.934855   0.005174
  0.937802   0.007108
  0.730121   0.004714
  0.640824   0.003459
  0.693676   0.006215
  0.891183   0.006074
  0.925803   0.005196
  1.236051   0.005648
  0.942764   0.005278
  1.343152   0.005286
  0.801110   0.004666
  1.201559   0.005858
  1.259583   0.006058
  0.572811   0.005123
  0.506811   0.006406
  1.333965   0.007941
  1.019793   0.004610
  1.036718   0.004402
  1.108523   0.004672
  1.086355   0.005028
  0.810475   0.006172
  1.058261   0.005945
  0.987077   0.004793
  1.387442   0.004748
  1.463184   0.006723
  1.661599   0.004812
  0.936483   0.005129
  1.399764   0.004822
  0.597602   0.005551
  1.068340   0.005860
  1.417973   0.004062
  0.613641   0.007245
  0.988153   0.004111
  0.849232   0.003478
  1.130666   0.007420
  0.718690   0.006838
  1.036099   0.006752
  0.862414   0.004493
  1.822249   0.006135
  4.424914   0.003402
  1.083921   0.004777
  0.742162   0.004441
  0.727402   0.004877
  0.891548   0.005672
  1.047520   0.004800
  0.979159   0.005073
  1.991294   0.007006
  1.427102   0.003341
  0.675723   0.006914
  1.110501   0.005024
  1.547306   0.005297
  0.664987   0.006224
  0.462687   0.004762
  0.711117   0.004695
  0.585601   0.004553
  0.949938   0.004761
  0.557447   0.004378
  1.358094   0.004378
  0.697030   0.004114
  1.292661   0.003667
  0.437325   0.004891
  0.568505   0.004128
  1.000469   0.003646
  1.762022   0.004293
  0.654327   0.005222
  1.821392   0.005670
  1.622393   0.005659
  0.976786   0.006893
  1.147486   0.004433
  0.537109   0.004660
  1.002062   0.004698
  0.564912   0.004275
  0.799614   0.006593
  1.054043   0.005782
  0.688217   0.005639
  1.029403   0.005160
  0.940280   0.004514
  0.851117   0.007874
  1.022235   0.004959
  0.881112   0.005165
  0.916624   0.007062
  0.939346   0.004248
  1.344931   0.005731
  0.819773   0.005477
  0.590625   0.005264
  0.880667   0.005057
  0.766201   0.005249
  0.640239   0.003929
  0.883168   0.004587
  0.699754   0.004910
  1.212236   0.005405
  1.004118   0.005334
  1.193707   0.006364
  1.867797   0.006058
  1.824422   0.003865
  1.418104   0.004731
  0.912301   0.005061
  0.769149   0.005071
  0.762151   0.005163
  1.260991   0.004963
  0.911234   0.006877
  0.737954   0.004051
  1.446291   0.005133
  1.283977   0.005622
  1.363505   0.004819
  1.332927   0.005229
  0.541961   0.004520
  1.000554   0.004356
  1.331704   0.004717
  1.802194   0.004795
  1.184704   0.004875
  1.190047   0.005131
  0.957905   0.003057
  1.440418   0.006308
  1.267329   0.004664
  0.752644   0.004941
  0.840531   0.005040
  1.439142   0.005139
  0.753463   0.004432
  1.061931   0.004925
  1.241280   0.004377
  0.749462   0.005161
  0.987039   0.005056
  0.651767   0.005946
  0.611653   0.004038
  0.595883   0.005852
  3.247643   0.004602
  1.199704   0.006365
  0.480678   0.004741
  0.525791   0.006165
  0.681500   0.004638
  0.722620   0.004593
  0.788205   0.004957
  0.977123   0.004655
  1.086567   0.007545
  1.744340   0.006091
  1.217137   0.006540
  1.357136   0.004812
  0.906012   0.006795
  0.867750   0.004764
  0.529626   0.004394
  1.349720   0.006226
  1.161795   0.005705
  0.713465   0.005004
  2.077175   0.004626
  0.874493   0.006139
  0.812723   0.005378
  0.931403   0.006544
  0.462137   0.004831
  0.893306   0.006333
  0.876772   0.004360
  1.174801   0.008120
  1.689840   0.007314
  1.037324   0.005926
  0.885419   0.006079
  0.671974   0.004813
  0.915907   0.003490
  1.019557   0.004761
  0.949561   0.004848
  0.754157   0.006782
  0.803023   0.005247
  1.008338   0.006539
  0.677901   0.004503
  1.182209   0.005103
  1.890940   0.006351
  2.025565   0.006583
  0.744468   0.005276
  1.870797   0.002211
  0.896410   0.007194
  0.933225   0.005769
  0.823419   0.005391
  0.672182   0.004638
  0.877553   0.004719
  1.776489   0.005122
  0.636558   0.005818
  1.517760   0.006635
  1.428618   0.004914
  1.357913   0.004263
  1.974694   0.002955
  1.593136   0.004201
  1.248087   0.006959
  0.817520   0.005427
  1.640812   0.004932
  0.893302   0.004826
  1.161886   0.004894
  0.934976   0.005632
  0.672799   0.005602
  0.846183   0.005421
  0.935778   0.005378
  0.567287   0.005521
  0.932304   0.005605
  1.233704   0.005722
  0.960094   0.005798
  1.073827   0.004983
  1.051594   0.004321
  0.942083   0.004372
  0.913187   0.006043
  2.315496   0.002833
  1.705159   0.005755
  0.859410   0.005098
  0.778634   0.004999
  0.501630   0.005115
  0.571630   0.005005
  0.696799   0.005716
  0.759793   0.003643
  0.739220   0.005213
  0.726657   0.004902
  0.918802   0.007834
  0.902956   0.002834
  1.350116   0.003263
  0.741797   0.005418
  1.231039   0.004821
  1.123290   0.005608
  1.212543   0.005477
  1.303725   0.005732
  1.303246   0.004991
  0.927591   0.005864
  0.854399   0.005436
  1.242023   0.005884
  0.419832   0.007126
  1.063675   0.007914
  1.189806   0.004811
  0.880514   0.007510
  0.524010   0.007563
  1.070867   0.006767
  0.740812   0.007061
  1.220324   0.006654
  0.873560   0.005675
  1.567361   0.003659
  1.760719   0.003000
  0.618782   0.003714
  1.754963   0.004506
  1.688206   0.005884
  1.181393   0.005153
  0.514198   0.007707
  1.064765   0.006988
  0.666751   0.006390
  1.196756   0.007278
  0.956101   0.005502
  0.814386   0.004890
  0.766754   0.004429
  1.123169   0.007167
  0.920468   0.005256
  1.843367   0.005809
  1.440378   0.005738
  0.735649   0.007872
  1.410198   0.004657
  0.892904   0.005574
  1.047200   0.004725
  1.189301   0.004624
  1.256346   0.006256
  0.727350   0.005467
  0.884364   0.005283
  1.033990   0.005532
  0.678768   0.005392
  0.917627   0.005570
  1.200472   0.003320
  0.626651   0.004976
  1.062284   0.005781
  1.880800   0.005918
  2.404632   0.003844
  0.974590   0.005051
  1.335106   0.006537
  1.121485   0.006584
  1.977432   0.005058
  1.468649   0.006993
  0.973376   0.006780
  0.591844   0.004024
  1.327940   0.005937
  0.905921   0.004677
  0.924366   0.005463
  0.613468   0.005193
  0.847394   0.005122
  0.689829   0.004749
  1.107150   0.004752
  1.707356   0.003577
  1.659974   0.006053
  0.956229   0.005553
  1.986847   0.004100
  2.222463   0.004305
  1.106616   0.006220
  0.858449   0.005723
  1.161636   0.007206
  0.777363   0.005167
  0.866261   0.004859
  0.743304   0.005727
  0.548599   0.004825
  0.899007   0.007697
  0.787127   0.006412
  0.975674   0.005207
  1.297595   0.004440
  0.888857   0.005266
  0.700826   0.004669
  1.113044   0.003849
  1.357363   0.006181
  0.684612   0.005098
  0.575488   0.005565
  0.732510   0.005809
  0.795015   0.006453
  0.893710   0.004365
  0.779826   0.005298
  1.176484   0.004997
  0.675787   0.005649
  0.715692   0.005071
  0.380981   0.004461
  0.906361   0.006463
  0.533066   0.005755
  0.626073   0.006417
  0.931462   0.005275
  0.430763   0.005076
  0.515412   0.004258
  0.743988   0.005789
  0.992287   0.005603
  0.867702   0.005227
  0.720481   0.006753
  0.918457   0.006683
  0.668946   0.006898
  1.406760   0.003569
  0.732953   0.003954
  0.927493   0.004871
  0.897450   0.005675
  1.430686   0.004622
  1.126557   0.004776
  0.953700   0.004619
  1.456581   0.002901
  1.249190   0.006061
  1.371293   0.005593
  1.073124   0.004504
  0.674757   0.006906
  0.758686   0.006198
  0.650366   0.004778
  0.725097   0.005947
  0.467964   0.006650
  0.509245   0.005741
  1.516770   0.004414
  0.649245   0.008159
  0.602325   0.005779
  1.130797   0.004224
  0.733047   0.004827
  1.267457   0.003374
  1.238023   0.005367
  1.291504   0.005196
  0.981353   0.007054
  1.146354   0.002641
  1.034687   0.004351
  1.323544   0.006232
  1.071327   0.005226
  1.011588   0.005563
  0.911882   0.005824
  0.473411   0.005884
  0.676380   0.005098
  0.868128   0.004923
  1.389173   0.004469
  2.005755   0.004144
  2.006470   0.005830
  3.090392   0.005258
  3.455252   0.002800
  2.033214   0.005897
  0.656575   0.007406
  1.145778   0.004584
  0.897856   0.004679
  0.750683   0.006041
  0.578752   0.006749
  0.953572   0.006930
  0.574058   0.007500
  0.735648   0.005338
  1.428050   0.004020
  0.535595   0.004472
  1.064269   0.004276
  0.906893   0.006350
  1.557075   0.004303
  1.224810   0.004036
  1.183394   0.006552
  1.272738   0.006259
  1.800401   0.005441
  1.311596   0.004451
  0.800552   0.007012
  0.498917   0.009130
  0.982520   0.005983
  0.744515   0.006703
  1.236236   0.006335
  1.034476   0.005930
  0.807108   0.005056
  0.815651   0.005597
  2.272081   0.005857
  0.913104   0.005124
  0.904184   0.004859
  0.867270   0.006696
  0.606921   0.004820
  1.418866   0.006636
  0.854524   0.006350
  1.172196   0.006288
  0.216026   0.005678
  0.762620   0.005553
  1.256478   0.005731
  1.061728   0.004088
  1.144084   0.007050
  1.086798   0.004750
  0.978728   0.005861
  0.594474   0.006555
  0.454211   0.005642
  0.756115   0.005477
  0.501361   0.005796
  0.759373   0.004594
  0.925450   0.006181
  1.100737   0.005014
  1.183371   0.005853
  1.150493   0.004904
  0.414855   0.005935
  0.688441   0.005192
  0.647210   0.004908
  0.880664   0.004335
  0.999793   0.003414
  0.858116   0.006491
  0.588232   0.006942
  0.592780   0.006159
  0.626493   0.003946
  0.410661   0.005875
  0.654030   0.006059
  0.925295   0.004540
  0.874169   0.005053
  0.856541   0.005699
  0.903823   0.006172
  0.474987   0.006084
  1.269350   0.004874
  1.202425   0.005987
  1.041355   0.004282
  1.144198   0.005262
  0.887027   0.005367
  0.802870   0.004180
  1.143100   0.006875
  0.473030   0.006243
  0.961742   0.006143
  0.743583   0.004757
  1.191534   0.004190
  1.093794   0.004509
  2.007654   0.003917
  0.434662   0.004228
  0.767475   0.007891
  0.841848   0.007670
  0.625027   0.005889
  0.806776   0.005717
  1.240423   0.004922
  1.069347   0.004577
  0.705394   0.005944
  0.661391   0.006180
  0.843789   0.005489
  0.485824   0.004277
  1.047307   0.004223
  2.303866   0.004480
  1.716820   0.004992
  0.665798   0.004341
  0.694649   0.004760
  0.843875   0.004043
  1.229012   0.005342
  1.082593   0.006185
  1.080748   0.003992
  1.573811   0.002713
  2.777924   0.005517
  1.208698   0.005471
  1.369221   0.005762
  0.508276   0.004148
  0.662756   0.005015
  0.650595   0.006628
  1.918190   0.005866
  0.816024   0.006514
  1.306455   0.002983
  1.048988   0.003925
  1.214646   0.005000
  1.350733   0.005803
  0.946153   0.006022
  0.765429   0.004895
  1.066765   0.005297
  0.894912   0.004685
  1.162529   0.004333
  1.070103   0.005484
  1.666990   0.004764
  0.844197   0.004413
  0.952157   0.004967
  0.801992   0.006877
  0.658006   0.005351
  0.992473   0.005407
  0.935293   0.005148
  0.959459   0.007244
  0.827087   0.004909
  0.382353   0.004610
  1.050651   0.005784
  0.822811   0.006261
  0.986333   0.004919
  0.995079   0.005641
  1.151878   0.005334
  0.747501   0.005764
  0.879852   0.004038
  1.457653   0.004590
  1.306393   0.003817
  1.257373   0.006031
  0.673890   0.005518
  1.207192   0.004630
  0.989578   0.004873
  0.800395   0.005189
  1.111958   0.003451
  1.509484   0.004065
  1.201030   0.005935
  1.082783   0.005493
  0.898212   0.005830
  1.235189   0.004558
  0.854921   0.006704
  1.249386   0.004734
  0.532864   0.006620
  0.950388   0.005632
  0.663185   0.002978
  1.551001   0.004166
  1.535940   0.007596
  1.226249   0.005944
  1.213451   0.007645
  1.144387   0.006655
  1.306799   0.006237
  0.626683   0.004594
  0.668011   0.004360
  0.582217   0.005023
  0.880504   0.004772
  1.086662   0.004740
  0.637590   0.005510
  0.916350   0.004219
  0.861334   0.004274
  1.284465   0.003437
  0.985737   0.006170
  1.856128   0.006783
  1.826028   0.003451
  2.506400   0.004689
  1.633385   0.004955
  0.897552   0.004815
  0.424383   0.004761
  0.660321   0.005827
  0.625411   0.004189
  0.865197   0.005709
  1.103267   0.003610
  0.573680   0.004195
  0.995815   0.003660
  0.719549   0.004833
  0.661650   0.004645
  0.602572   0.004152
  1.490118   0.004661
  0.983112   0.004758
  1.368385   0.005748
  1.398283   0.004341
  3.508690   0.002410
  1.591141   0.004266
  1.022197   0.003126
  1.436693   0.005269
  0.627404   0.006285
  0.605159   0.004703
  0.468737   0.004666
  0.947694   0.005401
  0.689750   0.004090
  0.271319   0.004442
  0.846472   0.005376
  0.876275   0.004598
  1.340269   0.003360
  0.824025   0.004144
  1.637180   0.005225
  1.097714   0.005590
  1.416789   0.005576
  1.609448   0.003136
  0.724528   0.004005
  1.052221   0.003866
  0.579534   0.005395
  0.562676   0.006953
  1.381795   0.003288
  0.935591   0.004157
  1.311827   0.004728
  0.772998   0.004587
  1.074362   0.004670
  1.530752   0.004672
  1.052133   0.004979
  1.108883   0.004867
  0.817573   0.005218
  1.505325   0.004908
  1.498574   0.004399
  0.851352   0.005332
  1.030837   0.003965
  1.381971   0.003059
  1.016204   0.005860
  1.076919   0.003190
  1.509213   0.005966
  1.463322   0.003647
  0.960839   0.003204
  0.898993   0.005479
  1.264843   0.005481
  0.960001   0.006788
  0.864328   0.005493
  1.141241   0.003751
  1.293346   0.007514
  1.208498   0.007055
  1.482939   0.002314
  1.451707   0.003891
  2.004339   0.005632
  1.275332   0.004786
  0.594503   0.004950
  1.033715   0.005623
  0.847541   0.004834
  0.899996   0.005544
  0.593290   0.003390
  0.995068   0.005001
  0.956861   0.006861
  1.029254   0.003276
  0.999760   0.003697
  0.851041   0.005150
  0.992758   0.005089
  0.624584   0.005301
  1.730687   0.005345
  2.689674   0.007486
  1.264595   0.003703
  2.007471   0.006279
  1.162995   0.003754
  1.018946   0.005142
  1.104983   0.006157
  0.968211   0.006062
  1.032686   0.005151
  0.677601   0.004419
  0.783478   0.004957
  0.852973   0.005133
  0.661730   0.006253
  0.753284   0.004694
  0.714215   0.004641
  0.698285   0.004703
  0.994869   0.005948
  0.554592   0.004894
  1.339068   0.005419
  1.568783   0.006623
  1.723628   0.003677
  1.296039   0.004461
  2.217013   0.004505
  1.673935   0.007528
  1.408943   0.006557
  1.955788   0.004636
  1.293007   0.003361
  0.590235   0.006332
  0.929803   0.004491
  0.802342   0.004549
  0.708387   0.003788
  0.945303   0.003197
  0.514999   0.004002
  0.617755   0.004838
  0.618769   0.004521
  2.295446   0.006270
  2.129182   0.003631
  1.760936   0.005765
  1.197524   0.005303
  0.980947   0.005444
  1.141682   0.006509
  0.990711   0.006038
  0.959603   0.007685
  0.720194   0.007242
  0.904066   0.003332
  1.393021   0.004867
  0.359635   0.004447
  0.707153   0.003773
  1.400543   0.004114
  1.320470   0.006906
  0.967678   0.005078
  2.009104   0.004981
  2.031310   0.004956
  2.308685   0.005977
  1.875335   0.004884
  2.055152   0.005435
  1.162864   0.006738
  1.408341   0.005696
  2.072349   0.005399
  1.625341   0.004104
  1.999798   0.005913
  1.107511   0.005071
  1.249718   0.004577
  1.090068   0.004969
  1.130152   0.004900
  1.708420   0.005864
  1.358301   0.004835
  1.648352   0.007245
  1.294773   0.002890
  0.913444   0.005656
  1.127258   0.006511
  2.016756   0.003739
  1.200833   0.005438
  1.678765   0.004178
  1.684799   0.004712
  1.802349   0.004255
  1.721252   0.005507
  0.587437   0.004869
  0.949515   0.006122
  0.654902   0.004665
  1.151746   0.005899
  0.644861   0.004942
  1.172889   0.005925
  0.659640   0.003900
  0.955984   0.006708
  1.203168   0.007596
  1.442154   0.005473
  1.061450   0.004898
  1.520645   0.005454
  0.757986   0.001885
  0.909908   0.006136
  1.063408   0.006072
  2.930797   0.004829
  1.255384   0.005574
  1.054046   0.005264
  0.723243   0.004931
  1.342882   0.006001
  1.064033   0.004263
  1.080665   0.006203
  1.099322   0.005066
  1.121160   0.002935
  0.807401   0.003939
  1.048359   0.005848
  1.509726   0.005482
  1.919110   0.005067
  2.696211   0.005528
  1.953055   0.005816
  1.179115   0.004890
  1.253812   0.004461
  1.238239   0.004563
  0.756532   0.004677
  1.670569   0.005712
  1.899033   0.004360
  2.716457   0.004202
  3.131499   0.007154
  1.802319   0.003705
  1.210635   0.005003
  0.935023   0.003570
  1.208345   0.006227
  0.773653   0.004890
  0.935918   0.003867
  0.655847   0.004158
  0.790868   0.004783
  1.205404   0.004376
  1.417040   0.004688
  1.233155   0.004732
  1.565395   0.004193
  2.053602   0.005005
  1.905239   0.004796
  0.767453   0.003903
  1.516942   0.004175
  0.702417   0.004061
  3.183944   0.004215
  1.274855   0.005837
  1.200612   0.005086
  2.973035   0.004208
  1.277119   0.005647
  1.667567   0.007595
  0.912037   0.006160
  0.908674   0.004773
  1.002002   0.004420
  0.943041   0.006198
  1.710230   0.004910
  1.272526   0.006466
  1.347967   0.007524
  1.826299   0.005659
  2.046333   0.005664
  0.958837   0.003802
  0.915382   0.005493
  0.779627   0.004681
  1.256954   0.005245
  1.159752   0.005081
  1.092960   0.005052
  1.148437   0.004985
  1.024685   0.006596
  1.031533   0.005660
  0.681107   0.005694
  0.860784   0.004709
  0.828387   0.005312
  1.690781   0.005910
  1.219757   0.006353
  1.383297   0.006569
  1.117641   0.004704
  1.449078   0.006104
  1.663916   0.004981
  2.050609   0.006024
  1.086279   0.004946
  1.381107   0.003897
  1.269248   0.006198
  1.464577   0.005862
  1.758238   0.004214
  1.029724   0.004679
  1.020467   0.005936
  1.399526   0.005831
  1.301433   0.007944
  0.881340   0.003548
  1.022362   0.004286
  1.227385   0.004249
  0.945081   0.007737
  1.298591   0.006996
  1.408193   0.004454
  2.388810   0.005663
  1.308080   0.005874
  1.007211   0.006363
  0.754209   0.005965
  1.572431   0.004576
  1.036453   0.006702
  1.323612   0.006082
  0.973791   0.005630
  1.711357   0.004376
  0.750847   0.004854
  1.361111   0.005801
  0.663986   0.005086
  0.863872   0.004628
  1.170483   0.006693
  1.092628   0.003571
  0.730482   0.005488
  1.265002   0.004818
  1.122241   0.005666
  0.786590   0.004707
  0.737770   0.005517
  1.238270   0.004298
  2.154461   0.006224
  1.810242   0.005908
  2.215144   0.005947
  0.847709   0.005830
  1.065718   0.006567
  0.704622   0.005918
  0.610013   0.004814
  1.020312   0.005704
  0.582583   0.004494
  1.485430   0.005563
  1.054657   0.005178
  1.299695   0.004399
  0.980044   0.004563
  0.696962   0.006685
  0.821670   0.006654
  0.715618   0.004382
  1.986706   0.005627
  2.211380   0.003077
  2.558064   0.004400
  4.476502   0.003211
  1.738940   0.006790
  1.166990   0.005747
  1.281698   0.005669
  1.107764   0.003841
  0.605316   0.005183
  1.177863   0.005123
  0.827766   0.004244
  1.212539   0.004846
  1.154962   0.006022
  1.224627   0.004897
  0.921080   0.005330
  0.708409   0.004952
  0.826240   0.005827
  0.722312   0.004852
  1.330072   0.005189
  1.614111   0.004862
  1.686962   0.005200
  1.561615   0.004632
  1.147764   0.005734
  0.782861   0.005451
  1.053916   0.004797
  1.169512   0.005273
  1.015383   0.004212
  1.206743   0.005429
  0.961529   0.003911
  1.448686   0.005693
  0.634730   0.004599
  1.114726   0.006222
  1.432094   0.006544
  1.151191   0.005575
  0.595436   0.004164
  0.952443   0.006081
  1.423972   0.005577
  0.842346   0.004542
  3.004635   0.004300
  1.383324   0.004706
  1.835820   0.004987
  0.965082   0.007631
  0.712090   0.005056
  0.573847   0.005222
  0.982405   0.005281
  1.177186   0.004741
  1.274614   0.005838
  1.167342   0.004832
  1.138714   0.006346
  1.408771   0.005389
  1.042466   0.005483
  1.010962   0.004646
  0.635298   0.007516
  0.997682   0.005661
  1.055225   0.003923
  0.878657   0.005482
  1.455143   0.004372
  1.454805   0.006096
  1.003118   0.006457
  0.718769   0.007276
  0.806241   0.006323
  0.837740   0.005931
  0.677549   0.005324
  1.204466   0.005766
  0.868896   0.003988
  0.985981   0.006593
  1.386355   0.006387
  0.883177   0.005279
  1.336866   0.004543
  1.121870   0.004829
  1.619221   0.003829
  1.025418   0.007923
  1.140754   0.004409
  0.786961   0.005120
  0.771868   0.005825
  1.578949   0.004771
  0.903592   0.005466
  1.398999   0.006008
  2.195954   0.002583
  1.745283   0.005685
  1.245556   0.006056
  1.433557   0.004036
  0.507754   0.006081
  0.984066   0.006617
  0.731251   0.006353
  0.726073   0.004539
  0.548846   0.005758
  4.096074   0.006279
  2.361883   0.005489
  4.053590   0.007514
  2.783738   0.003735
  1.233618   0.004148
  1.054331   0.006754
  1.473056   0.004916
  0.810700   0.004331
  1.470577   0.003505
  1.521776   0.004387
  0.843383   0.005727
  0.698797   0.007227
  1.019522   0.006138
  1.238605   0.004968
  0.758324   0.006053
  0.763642   0.006255
  0.725300   0.006278
  0.659101   0.005207
  1.269301   0.004708
  1.859415   0.005214
  1.401367   0.005864
  2.541646   0.007405
  1.664095   0.005611
  2.450749   0.005954
  1.251761   0.005163
  1.246314   0.006114
  0.868158   0.004780
  1.113903   0.004987
  1.212827   0.005543
  0.931825   0.006013
  1.421410   0.004223
  0.917966   0.005560
  0.851997   0.005689
  0.765372   0.006748
  0.909276   0.004784
  0.815356   0.005428
  0.801500   0.005092
  0.637475   0.005712
  0.566875   0.003864
  1.398884   0.007621
  0.705421   0.007947
  0.760084   0.007228
  2.047351   0.005526
  0.709365   0.003045
  0.838459   0.003703
  0.868301   0.005871
  0.479318   0.005440
  0.484595   0.006819
  0.767234   0.004375
  0.779947   0.006859
  1.083627   0.005410
  0.997510   0.004367
  1.627159   0.003565
  1.351460   0.004327
  1.538378   0.005721
  1.337640   0.006283
  0.877760   0.005344
  1.133094   0.006190
  1.414688   0.008664
  1.011379   0.006522
  1.176248   0.005627
  0.986962   0.006523
  1.003659   0.003780
  0.762069   0.005902
  0.939731   0.006129
  1.117029   0.003718
  1.299149   0.004188
  0.848518   0.005161
  0.872942   0.006631
  0.894055   0.004209
  0.825300   0.005092
  1.419735   0.005902
  1.413370   0.004238
  0.661616   0.004352
  1.336790   0.006867
  1.215001   0.005179
  1.054410   0.005606
  1.026882   0.006158
  0.777295   0.003600
  0.967827   0.003595
  0.678029   0.006222
  0.837267   0.006182
  2.201282   0.007633
  2.039127   0.006781
  1.293680   0.005149
  0.927248   0.004575
  0.565710   0.003538
  0.778731   0.004279
  0.846354   0.005767
  2.199268   0.005640
  2.053282   0.003477
  2.831798   0.006852
  1.480558   0.005513
  1.504185   0.004298
  1.010099   0.004534
  1.540430   0.006041
  1.879443   0.004785
  0.554959   0.002823
  1.421796   0.006694
  1.365621   0.005222
  2.214462   0.004967
  1.048396   0.005774
  1.349121   0.007263
  0.883255   0.007129
  0.791904   0.005681
  0.593884   0.005909
  0.776871   0.005420
  1.065059   0.003450
  0.620287   0.005077
  2.160789   0.005441
  2.113732   0.006033
  1.883499   0.006519
  2.641941   0.004700
  1.822150   0.006151
  1.144145   0.004789
  1.174097   0.004410
  1.364655   0.003247
  1.559748   0.007472
  0.822635   0.004911
  0.857301   0.005963
  0.614035   0.005284
  0.687519   0.004140
  0.815821   0.007161
  1.804163   0.003435
  1.688150   0.005183
  1.401699   0.005284
  1.075076   0.004817
  0.957095   0.005115
  0.728835   0.004228
  0.837838   0.004533
  0.665048   0.004334
  0.600362   0.004363
  0.791778   0.004258
  0.862086   0.005930
  0.583830   0.005078
  0.548467   0.006021
  0.559828   0.005695
  0.867094   0.006424
  1.004398   0.005098
  0.574122   0.004779
  0.631473   0.004620
  0.781077   0.005361
  0.583133   0.005589
  1.185590   0.003801
  1.201357   0.004430
  1.048906   0.007038
  1.194142   0.005660
  1.332864   0.004770
  1.192929   0.005925
  1.381826   0.005245
  1.033009   0.004932
  1.457304   0.006076
  1.066186   0.006609
  0.773375   0.005050
  1.028228   0.003904
  0.912067   0.006061
  0.557545   0.006532
  0.615338   0.006184
  1.205663   0.004516
  0.777015   0.005329
  1.125289   0.004899
  0.843247   0.005834
  1.652376   0.005107
  1.608540   0.005986
  1.983952   0.006185
  1.935619   0.003289
  1.610471   0.004849
  1.703372   0.005208
  1.243421   0.005124
  1.189665   0.006664
  1.031001   0.006695
  1.161421   0.006369
  1.546988   0.006222
  0.738043   0.005782
  0.919383   0.005713
  1.030247   0.007171
  0.526834   0.006373
  1.145031   0.004059
  0.779430   0.004559
  0.604950   0.005817
  0.877582   0.004726
  1.561354   0.004302
  1.423658   0.005468
  1.470058   0.006665
  4.997954   0.005214
  4.048947   0.005076
  1.037839   0.005322
  1.881339   0.006426
  2.222265   0.003112
  2.573072   0.004490
  1.166341   0.006077
  1.489292   0.008003
  0.958452   0.006885
  0.981927   0.007743
  0.618268   0.005021
  0.489137   0.005534
  0.636290   0.003605
  0.674133   0.003585
  1.756866   0.004702
  2.186340   0.006076
  1.916813   0.004560
  5.069666   0.004967
  3.987984   0.005878
  1.640388   0.004141
  2.436176   0.003582
  1.309142   0.003911
  1.679301   0.007135
  1.342348   0.005264
  1.659066   0.006187
  0.730102   0.005854
  0.927221   0.006314
  0.593928   0.005463
  0.519577   0.005458
  0.560338   0.006366
  0.806537   0.006597
  3.412765   0.004078
  1.368253   0.005096
  1.233345   0.004404
  0.798119   0.005397
  1.503729   0.005841
  1.371801   0.005538
  0.868287   0.005510
  1.323593   0.004937
  0.767906   0.004842
  0.695611   0.006626
  0.993204   0.005391
  1.185581   0.005092
  0.797450   0.004768
  0.623230   0.004514
  0.391377   0.004269
  0.666793   0.006776
  1.568698   0.004752
  2.957910   0.006781
  2.175603   0.005195
  0.979414   0.004895
  1.172399   0.004370
  1.281915   0.004448
  0.397315   0.005863
  1.152976   0.006708
  0.936888   0.007605
  0.887110   0.006971
  1.226249   0.005657
  0.861879   0.005626
  2.416959   0.001396
  2.726484   0.005248
  4.026192   0.004128
  4.069832   0.005540
  3.361129   0.006573
  1.433253   0.005987
  1.817568   0.003952
  2.078469   0.005962
  0.940652   0.004173
  1.099351   0.005810
  2.242961   0.003963
  1.285939   0.006667
  0.720584   0.006071
  1.064680   0.004601
  0.915821   0.005715
  1.685041   0.004201
  1.200603   0.007010
  1.064308   0.004263
  0.734011   0.003553
  0.652485   0.004734
  6.655286   0.004856
  2.180978   0.004066
  1.613277   0.004771
  9.583399   0.006038
 10.537439   0.005443
 19.278992   0.002771
  3.788119   0.002486
  4.504324   0.005534
  4.209840   0.004102
  1.907356   0.004426
  1.109819   0.005184
  1.455362   0.005063
  1.179528   0.005261
  0.652516   0.005257
  0.689320   0.005633
  0.998197   0.005319
  0.429993   0.004902
  0.945270   0.004331
  2.031097   0.004906
  4.817713   0.003955
  4.785131   0.004932
  1.908850   0.004981
  0.551131   0.004986
  1.981360   0.003751
  0.427163   0.006216
  0.801538   0.005197
  0.844622   0.005616
  0.552841   0.007176
  0.925406   0.004679
  0.484885   0.004574
  0.702639   0.005760
  0.535929   0.005753
  0.499302   0.004585
  0.813557   0.003897
  0.979123   0.006112
  1.026571   0.005604
  0.863618   0.005075
  1.011917   0.006640
  0.842245   0.004511
  1.693885   0.005268
  1.791574   0.004248
  0.785423   0.004605
  0.794695   0.005788
  1.338606   0.004693
  1.057874   0.003921
  1.023726   0.004880
  1.737684   0.005250
  0.922648   0.006231
  1.067723   0.005485
  0.620529   0.005629
  0.733528   0.005157
  1.717942   0.007035
  0.561668   0.005035
  1.511552   0.004530
  1.262598   0.004055
  0.775704   0.004633
  2.273441   0.006453
  1.026294   0.005113
  1.307175   0.004701
  1.256420   0.004623
  0.862588   0.008414
  1.271518   0.005859
  0.930720   0.005162
  0.859252   0.007660
  1.015796   0.002893
  0.887078   0.004822
  1.596195   0.004206
  0.985183   0.005025
  1.007630   0.006134
  3.015859   0.005145
  2.209358   0.007808
  2.671108   0.005007
  2.585750   0.003566
  1.424278   0.007250
  7.531843   0.005854
  3.995753   0.005627
  2.800915   0.005901
  2.105669   0.005243
  1.982561   0.006443
  1.689803   0.003467
  0.900255   0.004851
  0.964921   0.004434
  0.936343   0.006199
  0.930016   0.004262
  1.072846   0.004673
  1.143971   0.003893
  1.049444   0.005065
  5.469985   0.006208
  9.072442   0.003956
  3.160535   0.004751
 18.178334   0.005724
 10.548252   0.004322
 37.567076   0.005862
 14.741426   0.005939
  2.808597   0.005171
  1.511179   0.004513
  1.179642   0.005009
  2.020488   0.004033
  1.497404   0.004784
  3.761358   0.003120
  0.859137   0.003900
  0.796424   0.005255
  0.832220   0.006033
  1.114437   0.005692
  0.679029   0.005912
  0.504411   0.004624
  0.559338   0.004993
  0.639019   0.004764
  1.340354   0.004411
  2.341956   0.005087
  2.542938   0.005207
 16.613972   0.004144
  8.271408   0.004396
  2.583782   0.005506
  0.938268   0.004372
  0.896045   0.003350
  0.468238   0.005640
  0.977113   0.005069
  0.978713   0.004886
  0.915093   0.004968
  0.687800   0.004398
  0.600035   0.004478
  0.534863   0.005064
  0.980788   0.005654
  1.386563   0.005292
  1.458840   0.005591
  0.881692   0.004827
  1.027744   0.004500
  0.522768   0.005345
  0.707906   0.006335
  0.961824   0.007074
  0.759320   0.007357
  1.718222   0.003694
  0.889098   0.005049
  0.996509   0.006162
  0.686782   0.003919
  0.854576   0.005380
  1.242267   0.005698
  1.040000   0.005372
  1.305622   0.005327
  1.669173   0.005202
  2.226087   0.004388
  1.523445   0.005353
  1.002923   0.005516
  1.120571   0.004422
  0.896293   0.004982
  1.065418   0.005388
  2.198480   0.005490
  1.228423   0.004740
  1.086578   0.004750
  2.330664   0.005984
  0.856328   0.004907
  0.740428   0.005526
  1.060642   0.003661
  1.230131   0.004814
  1.835216   0.006471
  1.453446   0.006647
  2.328298   0.004988
  3.319631   0.004753
  0.999170   0.006002
  1.456867   0.005664
  2.407895   0.006510
  2.088050   0.006176
  2.069120   0.006141
  1.432644   0.006054
  2.677381   0.001156
  2.336498   0.003738
  1.089251   0.005595
  1.349977   0.004935
  1.059741   0.005546
  1.003609   0.004421
  4.438754   0.006047
  4.974579   0.005678
 13.349817   0.003745
 12.259072   0.004567
 26.023145   0.005424
 10.367579   0.006000
  4.454802   0.006369
  5.457094   0.006684
  2.233636   0.004935
  1.366553   0.004811
  1.820873   0.005859
  1.131471   0.004737
  1.082705   0.006650
  1.485472   0.002817
  1.010319   0.007845
  1.759576   0.004690
  0.868446   0.006371
  0.728484   0.005466
  0.749773   0.005166
  0.586330   0.006020
  1.416668   0.004568
  3.719658   0.006606
  4.498863   0.005737
  6.211642   0.006206
  6.579850   0.006774
  5.516733   0.003771
  2.606003   0.004839
  1.628565   0.004997
  0.784211   0.005483
  1.502483   0.005063
  0.754611   0.005764
  0.916080   0.006506
  0.779492   0.008142
  0.696265   0.005470
  0.832527   0.004914
  0.605366   0.004499
  0.969658   0.006498
  1.134607   0.003993
  1.008118   0.004961
  1.248481   0.005598
  0.879977   0.005084
  0.904479   0.006182
  0.842085   0.004914
  0.531474   0.004902
  1.190243   0.005833
  1.750100   0.005226
  1.982931   0.006029
  1.818530   0.003420
  1.891149   0.004046
  1.849044   0.003667
  2.146541   0.004852
  1.458557   0.005178
  1.208953   0.005972
  1.507720   0.003053
  0.951405   0.004700
  0.709672   0.004497
  0.668545   0.005444
  1.170927   0.004882
  1.722777   0.004404
  1.032917   0.005211
  0.813589   0.005144
  1.197408   0.005482
  0.895001   0.005112
  1.151185   0.008826
  1.918662   0.005311
  2.490781   0.006406
  1.585875   0.006824
  1.927494   0.007138
  0.689384   0.006804
  0.566060   0.004532
  1.198996   0.004438
  2.438570   0.005134
  4.715037   0.004989
  6.986133   0.003740
  1.465032   0.005180
  1.287527   0.005132
  0.965926   0.005171
  3.136180   0.006638
  1.450871   0.006977
  0.773514   0.002921
  1.263859   0.004585
  1.953023   0.006838
  0.936082   0.005251
  1.182144   0.003610
  1.064653   0.005343
  0.940277   0.006630
  0.782113   0.004478
  0.750017   0.005632
  0.812853   0.005416
  1.264489   0.004286
  2.911828   0.006241
  2.163189   0.006426
  1.686682   0.006419
  1.329821   0.004513
  1.229816   0.003320
  0.726285   0.005483
  1.074840   0.003622
  0.975237   0.005361
  0.795064   0.006778
  0.588587   0.005087
  0.794996   0.003907
  0.877413   0.005074
  2.971018   0.004691
  5.290649   0.007096
  4.994428   0.004456
  2.170082   0.004881
  1.933815   0.004510
  1.228585   0.004599
  1.197827   0.004400
  1.177932   0.005098
  1.365477   0.003631
  0.922749   0.003367
  0.837467   0.007474
  0.672504   0.006960
  1.045293   0.004120
  0.742958   0.005036
  0.878240   0.003466
  1.064313   0.005976
  0.734756   0.005222
  0.984280   0.005142
  0.797423   0.005517
  0.831963   0.004935
  0.466551   0.007163
  0.874249   0.004681
  0.808458   0.004768
  0.623099   0.004811
  0.822648   0.005213
  1.435359   0.006789
  0.660785   0.005410
  1.005426   0.005200
  2.049098   0.004088
  1.780036   0.003050
  0.587105   0.005352
  1.358902   0.006088
  1.142438   0.005055
  1.031784   0.004508
  1.353324   0.004093
  1.289171   0.006457
  0.803844   0.006181
  1.136308   0.005076
  1.059616   0.005037
  0.633805   0.005130
  0.613230   0.005099
  0.373988   0.005511
  0.660150   0.005441
  1.177314   0.005046
  0.615686   0.005105
  0.896856   0.004842
  0.731287   0.004893
  1.143395   0.004202
  1.977143   0.006632
  1.059095   0.003627
  0.662639   0.005723
  0.887569   0.005519
  1.172241   0.005093
  1.877373   0.004962
  1.306998   0.004967
  2.028468   0.004631
  2.539019   0.005186
  0.862421   0.004981
  0.762044   0.004869
  1.456388   0.007099
  1.050940   0.006558
  0.723547   0.007231
  0.857225   0.006151
  0.834104   0.003798
  0.748567   0.005332
  0.675725   0.005684
  0.785146   0.005541
  0.867526   0.005166
  0.510065   0.005763
  1.865973   0.007060
  0.857559   0.003880
  0.646548   0.005587
  1.468178   0.005878
  1.760834   0.007265
  2.104061   0.005547
  1.432661   0.006496
  1.501795   0.006464
  0.683723   0.006570
  0.627618   0.006786
  1.870287   0.005143
  1.151853   0.003993
  0.815135   0.005092
  0.661716   0.005550
  0.933954   0.004238
  0.679584   0.006336
  1.539765   0.005987
  0.562014   0.007042
  0.872889   0.006577
  0.857107   0.006350
  1.201279   0.006075
  1.749497   0.006309
  3.148965   0.007346
  1.788138   0.004583
  1.964881   0.005297
  0.767793   0.004601
  0.541237   0.006042
  0.652896   0.005572
  1.208290   0.005403
  1.321741   0.003834
  1.527411   0.003554
  1.518217   0.004548
  0.962036   0.005566
  1.150608   0.002496
  1.574549   0.004910
  1.226815   0.004297
  0.900647   0.004766
  1.012517   0.002144
  0.738542   0.005370
  4.222991   0.004575
  0.915359   0.005794
  0.671830   0.005299
  0.710222   0.005587
  0.665651   0.005532
  0.582751   0.006235
  0.723226   0.006810
  0.658276   0.006015
  0.706362   0.004874
  0.439987   0.005001
  0.732207   0.004661
  0.297403   0.004606
  0.837393   0.004683
  1.418111   0.004014
  0.827877   0.005631
  1.097101   0.004897
  1.001595   0.005744
  0.722689   0.004386
  1.174844   0.005292
  0.864189   0.004845
  1.449435   0.004809
  0.986710   0.005789
  0.889745   0.005012
  0.699157   0.005229
  0.817227   0.006013
  0.695646   0.004393
  0.485785   0.006488
  0.237670   0.005032
  0.421583   0.005303
  0.493509   0.004996
  0.512373   0.004043
  0.940393   0.006173
  0.870043   0.006632
  0.712252   0.002886
  0.893934   0.005206
  1.095608   0.005636
  0.684662   0.005031
  1.318662   0.003089
  1.156040   0.004980
  1.189238   0.004846
  1.592518   0.003104
  1.523405   0.005020
  0.559670   0.005538
  0.538534   0.005064
  0.565644   0.006065
  0.714294   0.006285
  0.513866   0.006672
  0.663706   0.005187
  0.713029   0.004636
  0.448499   0.005312
  0.476603   0.005848
  0.604115   0.004850
  0.643907   0.004558
  0.860884   0.004531
  1.144732   0.005316
  1.515969   0.004309
  1.574287   0.005561
  1.052072   0.005368
  0.465238   0.006956
  1.147766   0.005869
  0.503971   0.005198
  0.462217   0.005395
  0.595964   0.006098
  0.786604   0.004717
  0.766735   0.006323
  1.097018   0.004674
  0.601633   0.006474
  0.616702   0.004990
  0.609611   0.004572
  1.321694   0.004267
  1.600260   0.003862
  1.355644   0.004383
  0.824989   0.006505
  0.956825   0.006097
  0.784940   0.005714
  1.000245   0.006835
  1.105343   0.003827
  1.729245   0.003810
  0.411269   0.004113
  0.829045   0.006001
  1.015272   0.004025
  0.993280   0.005807
  0.690606   0.004788
  0.727611   0.004919
  1.063294   0.005832
  0.738316   0.004569
  0.610586   0.004110
  0.563188   0.005794
  0.397783   0.004433
  0.631836   0.004718
  0.993394   0.004891
  0.779713   0.005132
  0.547421   0.004521
  1.188699   0.004778
  1.283523   0.003798
  1.588488   0.004248
  1.075065   0.006484
  1.590708   0.003929
  0.337751   0.004012
  0.896266   0.004863
  1.000550   0.003853
  1.390888   0.004414
  1.074126   0.005240
  0.681867   0.004210
  0.961001   0.004844
  0.695558   0.004747
  1.084785   0.005327
  0.641816   0.005938
  0.503139   0.007491
  0.724856   0.004745
  0.294320   0.004351
  1.109707   0.003687
  0.660721   0.005533
  0.737306   0.004636
  0.879396   0.004794
  1.148858   0.004387
  1.138954   0.003242
  1.243142   0.007329
  1.425218   0.005242
  1.865477   0.005073
  1.147743   0.005657
  0.975101   0.004526
  1.055802   0.004715
  0.840890   0.004153
  0.434010   0.004807
  0.473249   0.005094
  0.448429   0.004549
  0.520834   0.008018
  0.536440   0.007502
  0.661131   0.004659
  0.568574   0.005128
  0.763113   0.005147
  0.731302   0.004905
  0.721340   0.007032
  1.396994   0.005580
  1.292202   0.006433
  1.019029   0.004995
  0.898992   0.007756
  0.993635   0.007661
  0.633817   0.005541
  0.864872   0.005525
  0.462916   0.006532
  0.625387   0.005151
  0.612218   0.005621
  0.599541   0.004959
  0.985324   0.006382
  0.880349   0.004732
  0.650145   0.006293
  0.371395   0.004030
  0.963095   0.004644
  0.566828   0.004286
  0.777455   0.005476
  1.164752   0.005781
  1.560608   0.004818
  1.103970   0.006681
  1.170402   0.004195
  0.796065   0.004375
  0.674013   0.005930
  0.809170   0.007810
  1.088514   0.004240
  0.586596   0.003560
  1.318560   0.003070
  0.856451   0.005407
  0.629971   0.005773
  0.544839   0.005434
  0.691076   0.005086
  0.587609   0.006235
  0.488688   0.005915
  0.989605   0.004565
  0.925905   0.005657
  0.963963   0.005104
  0.910649   0.006040
  0.846626   0.005148
  1.054553   0.006074
  0.799036   0.004739
  0.626332   0.004996
  0.770063   0.005066
  0.583373   0.005157
  0.573932   0.006060
  0.826997   0.005590
  0.727423   0.004815
  0.829817   0.005850
  0.600097   0.004835
  0.889702   0.005365
  1.081738   0.006164
  0.753474   0.006433
  1.595691   0.004753
  1.041370   0.007012
  0.921705   0.006491
  0.714328   0.006801
  0.649431   0.005888
  0.848821   0.005523
  0.797002   0.006354
  0.757219   0.006270
  0.797902   0.006243
  0.579685   0.006413
  0.433926   0.005095
  0.661004   0.004892
  0.652698   0.005907
  0.668679   0.007136
  0.679741   0.005675
  0.734022   0.004773
  0.607118   0.004805
  0.402476   0.004965
  0.960673   0.005363
  0.529029   0.005662
  0.876478   0.005725
  0.934237   0.005061
  0.867806   0.005696
  0.812895   0.004588
  0.532543   0.006845
  0.648767   0.006695
  0.897106   0.007350
  0.402837   0.005574
  0.678074   0.005418
  0.477811   0.007765
  0.638045   0.006977
  0.895108   0.004908
  0.440587   0.005563
  0.481612   0.005502
  0.463735   0.005426
  0.630767   0.006494
  0.661125   0.006198
  0.438946   0.006586
  1.148834   0.005495
  1.149752   0.008192
  0.673004   0.004329
  0.779447   0.005250
  0.515559   0.004168
  0.469011   0.005190
  0.948882   0.004415
  0.431835   0.004535
  0.549639   0.006206
  0.773570   0.005183
  0.584633   0.004765
  0.569841   0.003470
  0.475848   0.005607
  0.914176   0.007158
  0.796486   0.006833
  1.298963   0.006584
  1.322386   0.004687
  0.929605   0.006311
  1.555779   0.004565
  1.020470   0.006420
  1.036770   0.004957
  0.733023   0.005377
  0.811466   0.005232
  0.882095   0.005173
  1.106905   0.005786
  0.628312   0.005528
  0.479359   0.005313
  0.856953   0.004293
  0.743993   0.004983
  1.071249   0.003985
  1.383799   0.004161
  0.727769   0.005793
  0.816433   0.004843
  0.962739   0.005190
  0.681747   0.005315
  0.836697   0.005513
  1.111261   0.004924
  0.935499   0.005772
  0.550443   0.007287
  0.639998   0.006247
  0.769906   0.004135
  0.407937   0.006181
  0.763693   0.003849
  0.720181   0.004870
  0.722200   0.004984
  0.864890   0.003601
  0.735690   0.005186
  0.850568   0.005819
  0.551720   0.005705
  0.694710   0.005979
  0.849345   0.006782
  0.847862   0.004972
  0.552141   0.005155
  0.903169   0.004860
  0.799917   0.006447
  0.691881   0.006615
  0.221094   0.005362
  0.462811   0.005120
  0.513159   0.006722
  0.460511   0.003843
  0.638464   0.006242
  0.923851   0.005523
  0.881711   0.006973
  0.684839   0.005292
  0.478802   0.006305
  1.177875   0.005587
  0.565155   0.005860
  0.859884   0.006152
  0.735052   0.005558
  0.431716   0.004536
  0.505355   0.004954
  0.489197   0.004849
  0.579112   0.005426
  0.699690   0.007796
  0.800574   0.005197
  0.998715   0.004406
  0.902390   0.005180
  0.646132   0.006265
  0.782110   0.005617
  0.868767   0.004874
  0.670481   0.004268
  0.673931   0.005229
  0.905220   0.005764
  0.765751   0.004507
  1.128938   0.005441
  1.360633   0.004989
  0.731947   0.005656
  0.525427   0.005651
  1.357373   0.003885
  0.592521   0.006440
  0.486539   0.005738
  0.604639   0.006960
  0.594781   0.004898
  0.504923   0.004922
  0.489557   0.004795
  0.901297   0.004593
  1.102977   0.004309
  0.697680   0.004245
  0.445876   0.004872
  1.090124   0.006755
  0.914677   0.005861
  0.985582   0.005480
  1.102120   0.005600
  0.994357   0.004650
  1.535227   0.003835
  0.872445   0.005388
  1.074139   0.004325
  0.706662   0.005393
  0.489238   0.004674
  0.542377   0.005065
  0.565360   0.007453
  1.431459   0.004834
  1.277441   0.004457
  0.789123   0.005657
  1.031189   0.004275
  0.782904   0.004446
  0.891034   0.005702
  1.168456   0.004994
  1.502664   0.003856
  1.032581   0.003655
  1.915092   0.002637
  1.462761   0.002946
  0.685723   0.005932
  1.109689   0.004748
  0.655316   0.008142
  0.759703   0.003923
  0.749449   0.004094
  0.578568   0.004587
  1.083916   0.002469
  0.678386   0.005098
  1.266488   0.003041
  1.018294   0.004585
  0.947080   0.005118
  0.827480   0.005453
  0.619859   0.005513
  1.374859   0.005733
  1.076119   0.004475
  2.088731   0.004075
  2.103829   0.005643
  1.895767   0.004341
  2.419115   0.005129
  1.852600   0.003717
  0.678796   0.006636
  0.514728   0.005319
  0.443279   0.005462
  0.518620   0.005382
  0.714009   0.006601
  1.133211   0.005942
  0.901316   0.005414
  0.741772   0.003737
  0.485017   0.004047
  0.458551   0.004415
  0.657833   0.005001
  0.969396   0.005808
  0.823966   0.004743
  0.347986   0.006649
  0.994241   0.005984
  0.995268   0.005537
  0.466581   0.007025
  0.973672   0.005830
  0.580087   0.005767
  0.735960   0.004898
  0.427219   0.005408
  0.596808   0.006120
  0.340878   0.005060
  0.742013   0.005000
  0.927260   0.005634
  0.633503   0.005907
  1.072904   0.005015
  0.650076   0.005670
  0.558826   0.005929
  1.079595   0.005283
  0.617816   0.004692
  0.837331   0.004398
  0.630227   0.005711
  0.832524   0.005078
  0.881718   0.004283
  0.395584   0.005079
  1.132988   0.006328
  0.725232   0.004655
  1.127570   0.005462
  1.711190   0.003765
  1.091002   0.005803
  0.832649   0.005904
  0.608265   0.005524
  0.388894   0.005444
  0.445269   0.004913
  0.751891   0.005639
  0.632427   0.004699
  0.941272   0.006210
  3.103161   0.005380
  1.582088   0.008157
  2.481395   0.005646
  1.443462   0.007498
  1.059997   0.006366
  1.680668   0.005280
  0.718328   0.005495
  0.547650   0.006345
  0.876612   0.006750
  0.589702   0.005884
  1.232257   0.003903
  0.900256   0.006451
  0.406747   0.005596
  0.688963   0.004957
  1.058700   0.007056
  1.053823   0.004754
  0.961033   0.005222
  0.858339   0.005798
  0.447851   0.005623
  1.099136   0.003788
  1.002156   0.005897
  0.597545   0.005072
  3.044180   0.003555
  4.411978   0.006088
  9.698081   0.004333
  7.634164   0.007724
  4.399726   0.006217
  2.668101   0.003905
  0.846451   0.004200
  0.552722   0.004529
  0.434668   0.005698
  0.448775   0.006015
  0.641146   0.007029
  1.011644   0.006055
  0.724941   0.005368
  0.552839   0.004698
  2.161192   0.006574
  3.517501   0.005089
  1.649410   0.004639
  0.397741   0.005807
  0.958125   0.005291
  1.014695   0.005168
  0.542807   0.005754
  0.878505   0.005331
  0.581888   0.006292
  0.777539   0.003776
  0.443486   0.005708
  0.574617   0.006121
  0.494345   0.005600
  0.631840   0.005376
  1.030318   0.004423
  0.951762   0.006256
  0.573634   0.005181
  1.100410   0.004770
  0.706403   0.005058
  1.690112   0.004144
  1.249327   0.005295
  1.776288   0.005511
  0.716105   0.005180
  0.881384   0.004668
  0.576910   0.005174
  0.902279   0.004787
  0.630057   0.006170
  0.628464   0.005058
  0.587653   0.004190
  0.909041   0.006432
  0.980697   0.005510
  0.952161   0.005229
  1.029266   0.004011
  0.759527   0.004598
  0.661550   0.005626
  1.151306   0.005497
  1.269468   0.005000
  1.018816   0.006102
  0.512528   0.005023
  0.976071   0.006589
  0.898693   0.005090
  1.038645   0.005303
  2.220586   0.004987
  0.615060   0.003332
  1.569071   0.005484
  1.020643   0.005432
  1.021711   0.004307
  1.377295   0.007621
  1.666375   0.003875
  2.511354   0.004783
  0.506788   0.007011
  1.586530   0.005632
  0.861782   0.005127
  1.458170   0.005654
  0.694997   0.005105
  1.215263   0.003591
  1.272572   0.004278
  1.043164   0.006121
  0.964629   0.005197
  0.648827   0.005772
  0.695115   0.005118
  0.993833   0.004956
  0.522220   0.008633
  0.978164   0.006769
  0.835342   0.006656
  1.106557   0.006473
  0.903150   0.004482
  1.235216   0.005128
  1.096100   0.005028
  1.501115   0.002753
  1.111645   0.005322
  0.868260   0.003884
  0.676925   0.006328
  1.405780   0.006931
  0.920840   0.004283
  0.481546   0.005912
  0.583605   0.005961
  0.613771   0.004650
  0.504101   0.005106
  0.670698   0.004791
  0.488177   0.006117
  0.532643   0.005613
  0.846773   0.005201
  0.718324   0.006139
  1.392883   0.003813
  0.900965   0.003616
  0.881399   0.005591
  1.642917   0.005054
  1.313995   0.008327
  1.850719   0.004843
  2.215275   0.005885
  1.308787   0.007103
  0.814918   0.006820
  1.038256   0.006306
  0.857363   0.006235
  0.685725   0.004524
  0.859004   0.004263
  0.513530   0.004116
  0.718674   0.004193
  0.817237   0.005160
  0.826002   0.005402
  1.246841   0.004339
  0.682625   0.007675
  0.879369   0.005792
  1.461663   0.008095
  1.302579   0.005200
  1.141315   0.005788
  0.570010   0.005801
  1.187169   0.005360
  1.239865   0.005916
  0.853447   0.004633
  0.683936   0.005221
  1.115686   0.005458
  0.792929   0.007550
  0.889902   0.004103
  1.016166   0.006555
  0.913092   0.003737
  0.621182   0.005676
  0.579428   0.006470
  0.818575   0.006463
  0.727726   0.007303
  0.707767   0.004874
  1.178946   0.006246
  1.075198   0.005129
  1.626453   0.003632
  0.696141   0.005655
  1.116191   0.005750
  0.821635   0.005656
  1.550162   0.005332
  0.529780   0.006756
  0.957787   0.007005
  1.577161   0.007383
  1.110108   0.005575
  1.617701   0.005719
  0.535330   0.005898
  0.722069   0.005402
  0.922836   0.005802
  0.843278   0.005830
  1.187452   0.005811
  1.154776   0.005330
  1.469802   0.004945
  1.268330   0.004848
  2.569062   0.004533
  0.896326   0.006373
  1.115304   0.004982
  1.040190   0.005186
  1.782664   0.003545
  0.795306   0.005656
  0.749308   0.008580
  0.837599   0.008847
  0.433986   0.006480
  0.988945   0.005444
  1.281268   0.005928
  1.143458   0.004859
  1.567156   0.004348
  1.348830   0.004730
  1.253663   0.004421
  1.428119   0.005646
  1.033474   0.005276
  0.539621   0.005689
  0.993257   0.005992
  1.603196   0.003991
  0.683680   0.006930
  1.064314   0.005791
  1.002194   0.005939
  0.955630   0.004494
  0.721037   0.004125
  1.033340   0.005363
  0.753707   0.003780
  0.415843   0.005489
  1.126403   0.004622
  1.263333   0.004823
  1.289750   0.003701
  0.890006   0.003802
  0.983991   0.005520
  1.588166   0.005126
  1.121874   0.006008
  1.241028   0.006465
  1.332720   0.005018
  1.272715   0.006010
  0.921590   0.004894
  0.737552   0.004497
  0.732341   0.008057
  0.932638   0.005264
  1.063603   0.006969
  1.018772   0.005089
  0.901804   0.004776
  1.054273   0.003969
  0.901714   0.003261
  0.993430   0.004974
  1.149999   0.004594
  1.069285   0.005847
  1.498082   0.005424
  1.180538   0.005733
  1.236008   0.006280
  1.852676   0.006586
  0.750234   0.007248
  0.768784   0.005237
  1.291351   0.005123
  0.664925   0.004996
  0.972705   0.003986
  0.614680   0.004760
  0.619723   0.005617
  1.075692   0.003328
  0.709774   0.006364
  1.194354   0.006291
  0.792658   0.005584
  0.696834   0.007638
  0.946539   0.007938
  0.812918   0.005320
  1.263920   0.006109
  1.026221   0.006565
  2.552975   0.003599
  2.124719   0.003663
  0.727425   0.006053
  1.192810   0.006416
  1.508035   0.002957
  1.078586   0.005015
  1.998730   0.002299
  1.427010   0.006799
  1.289825   0.005733
  0.891733   0.006413
  0.837768   0.008130
  2.107750   0.005525
  1.168973   0.005552
  2.281328   0.004780
  1.474093   0.005532
  2.396436   0.004218
  2.188201   0.003688
  0.846014   0.005932
  1.707417   0.004441
  1.188603   0.005770
  0.868685   0.006267
  0.936578   0.002869
  0.961827   0.005089
  0.640662   0.004107
  1.194402   0.005545
  0.938261   0.006840
  1.130528   0.006755
  1.056358   0.005562
  1.572598   0.006173
  1.117121   0.003061
  0.942328   0.006811
  1.488621   0.004820
  0.957844   0.005784
  1.458485   0.005231
  1.873208   0.004922
  1.315616   0.006629
  1.525383   0.005967
  0.586362   0.006542
  1.184383   0.005404
  0.917773   0.005191
  0.733505   0.005163
  1.471144   0.004408
  0.697189   0.004872
  0.471415   0.006376
  0.680663   0.004966
  0.679590   0.004630
  0.559951   0.006739
  1.583573   0.007545
  1.501677   0.005795
  3.166720   0.006330
  2.267201   0.004545
  1.774589   0.005367
  1.566726   0.006023
  1.608270   0.008141
  1.680928   0.006542
  1.424700   0.005632
  1.360513   0.004580
  0.904541   0.004078
  0.913312   0.004459
  0.347147   0.005109
  0.681642   0.005301
  1.323859   0.005014
  0.715507   0.004839
  1.201393   0.007258
  1.169816   0.004687
  1.605444   0.006747
  2.141954   0.004474
  1.633670   0.006775
  1.879117   0.006016
  2.869831   0.004905
  0.429980   0.005494
  0.609513   0.005180
  1.001362   0.004817
  0.657411   0.005747
  1.141814   0.004939
  0.566510   0.007187
  0.705427   0.005337
  1.295955   0.007361
  0.744178   0.006672
  1.092901   0.005333
  0.930221   0.005125
  0.857256   0.005585
  0.468587   0.006955
  1.287929   0.003324
  1.276317   0.007266
  1.481417   0.005058
  1.685190   0.005592
  1.897426   0.005356
  2.460569   0.005074
  0.748350   0.006043
  0.834363   0.004239
  0.742145   0.007262
  0.659563   0.006550
  0.976458   0.005067
  0.962866   0.000736
  1.222996   0.006192
  1.339175   0.004217
  0.731449   0.005643
  0.564659   0.005739
  1.467681   0.004256
  1.219203   0.004014
  1.049806   0.005022
  1.984125   0.006039
  1.530196   0.003606
  1.373880   0.003535
  1.429489   0.005281
  0.957278   0.004488
  0.986579   0.005006
  0.864533   0.004920
  1.128350   0.005249
  0.298355   0.004767
  0.793193   0.005052
  0.812444   0.006134
  0.922459   0.006115
  1.425744   0.005529
  0.624252   0.005403
  0.818491   0.006600
  1.004009   0.004573
  0.727348   0.003988
  0.776716   0.004352
  1.814308   0.005322
  2.892503   0.003863
  1.753081   0.003544
  2.430206   0.004062
  1.569821   0.004533
  1.649225   0.005364
  1.041557   0.005214
  1.268616   0.006672
  0.952198   0.005091
  0.387115   0.005400
  0.919300   0.004662
  0.688053   0.005352
  0.674068   0.004472
  0.924982   0.005649
  1.125764   0.004684
  0.934168   0.003897
  0.863363   0.006087
  0.650207   0.005315
  1.307281   0.006030
  0.995850   0.003361
  1.723347   0.004255
  2.345382   0.006540
  1.366716   0.005833
  4.296171   0.004641
  0.419803   0.005801
  0.604207   0.005568
  0.782036   0.005367
  0.604241   0.006355
  0.672083   0.005182
  0.950542   0.005233
  1.203053   0.003749
  0.803821   0.005598
  1.211442   0.005597
  0.986003   0.005604
  0.854119   0.005076
  1.469777   0.003979
  2.440681   0.004534
  3.016880   0.004956
  5.538494   0.004307
  3.500804   0.005203
  0.776823   0.005367
  0.985400   0.005551
  0.506140   0.005455
  0.650486   0.005300
  0.737807   0.005323
  1.358833   0.008196
  0.460923   0.009322
  1.266537   0.005551
  0.900950   0.005775
  0.581084   0.005155
  0.902316   0.004842
  1.562683   0.007840
  2.416140   0.008173
  2.875785   0.006310
  0.743770   0.006632
  2.039862   0.005057
  0.597979   0.006013
  0.502894   0.006786
  0.704704   0.005991
  1.105364   0.003897
  1.252711   0.004972
  1.185866   0.004531
  0.773097   0.007481
  1.446433   0.006484
  0.679027   0.007244
  1.227166   0.003686
  0.796346   0.003282
  1.147134   0.004388
  0.659443   0.007152
  1.081956   0.005019
  1.305305   0.004650
  1.551339   0.007076
  0.675806   0.007742
  1.005893   0.006891
  0.987450   0.006054
  0.771134   0.005075
  0.783140   0.004497
  0.640658   0.004535
  0.752421   0.005472
  0.517069   0.006386
  0.680431   0.005529
  1.126426   0.005686
  0.730818   0.004384
  1.161213   0.003089
  1.060521   0.007667
  1.242076   0.004957
  0.839665   0.006122
  1.297426   0.006469
  0.688614   0.005024
  1.845464   0.003935
  2.300680   0.005783
  0.991840   0.005457
  0.721719   0.005962
  0.527236   0.005833
  0.653442   0.005461
  0.510317   0.005350
  0.544765   0.005204
  0.782200   0.005491
  1.319936   0.005112
  1.311575   0.004524
  1.638398   0.003734
  1.173637   0.004350
  1.764232   0.003535
  1.413976   0.005700
  1.541787   0.003474
  1.531518   0.004419
  1.516399   0.003870
  1.489541   0.004879
  0.460151   0.004789
  1.195141   0.004340
  1.156394   0.005285
  0.978857   0.004934
  0.532651   0.008090
  0.811472   0.006049
  0.507730   0.006314
  1.088385   0.004661
  0.563479   0.007340
  0.999282   0.005339
  1.189624   0.004798
  0.902940   0.004770
  0.578713   0.005551
  0.990733   0.004179
  1.597406   0.006841
  1.764645   0.005666
 10.383180   0.004832
  5.170352   0.005777
  6.572838   0.006432
  0.956036   0.006309
  1.004819   0.005391
  0.700550   0.005964
  0.975914   0.006008
  0.984937   0.004788
  1.233990   0.005610
  2.870640   0.005813
  0.865999   0.005559
  2.573412   0.005621
  1.404038   0.006212
  9.358273   0.005283
  4.248988   0.006901
  0.943236   0.007310
  0.694862   0.005064
  1.228831   0.006664
  1.018620   0.006376
  0.611078   0.006950
  0.740098   0.005789
  0.905263   0.004804
  1.131981   0.007807
  3.926795   0.005069
  1.040960   0.005880
  1.831181   0.004522
  1.034379   0.006547
  2.687307   0.006775
  1.429136   0.006878
  0.828041   0.007038
  0.847967   0.004713
  0.639572   0.006717
  0.722528   0.006408
  0.571545   0.004958
  0.743641   0.004399
  0.610575   0.005482
  0.924575   0.006050
  1.062372   0.004989
  1.062641   0.005246
  0.709118   0.006482
  1.618510   0.004867
  1.109470   0.005261
  1.778319   0.003520
  0.939566   0.005075
  0.819834   0.004089
  0.727084   0.004416
  1.068967   0.006706
  0.968942   0.004313
  1.934919   0.005674
  1.381500   0.006106
  1.261793   0.004744
  1.510789   0.006009
  0.587216   0.004479
  0.919057   0.006285
  1.638395   0.004722
  0.960857   0.006830
  0.626395   0.005897
  0.925510   0.005537
  0.541056   0.006200
  0.743876   0.006083
  0.893305   0.006370
  1.295013   0.004002
  1.111198   0.004878
  1.549186   0.005182
  1.375752   0.006984
  2.318398   0.003314
  3.008137   0.004738
  0.743826   0.008548
  0.837081   0.004674
  1.643668   0.005088
  1.386348   0.005574
  1.596274   0.003808
  1.771027   0.006863
  0.572484   0.004939
  0.829729   0.005801
  0.739967   0.007329
  0.982145   0.004652
  0.930737   0.004745
  0.879794   0.005137
  1.126978   0.004875
  1.122816   0.004182
  1.182979   0.006428
  1.116703   0.004999
  1.198221   0.004839
  0.500663   0.004447
  1.479092   0.004980
  2.960247   0.006528
  1.501662   0.005472
  2.513407   0.004915
  0.660035   0.006592
  1.586589   0.007831
  1.370289   0.004027
  0.900334   0.004250
  1.684542   0.004440
  0.677140   0.005523
  1.329623   0.005544
  1.865363   0.004222
  1.644113   0.004873
  7.184955   0.007693
  3.750603   0.004621
  3.827776   0.004922
  1.076263   0.006636
  0.919436   0.005441
  1.160310   0.005453
  0.511644   0.007196
  0.682088   0.005603
  0.929438   0.003560
  0.838379   0.005896
  0.612864   0.004671
  0.865176   0.003270
  1.094259   0.004488
  1.572862   0.005400
  2.999158   0.004089
  2.012027   0.005433
  5.349128   0.005784
  1.795536   0.006133
  2.086992   0.006975
  4.982123   0.004353
  1.343835   0.005797
  1.444983   0.006384
  1.112481   0.003280
  1.133946   0.004200
  0.545602   0.005502
  0.591304   0.005854
  0.693134   0.005216
  0.445785   0.004898
  0.876339   0.006965
  1.057411   0.006042
  1.055100   0.005873
  1.004811   0.005772
  0.634547   0.006104
  2.321797   0.004805
  0.761162   0.004728
  1.409957   0.005711
  1.598444   0.005487
  0.807548   0.008110
  1.340417   0.005788
  0.938984   0.004438
  0.734967   0.005050
  1.994384   0.003936
  2.093198   0.004945
  1.537226   0.003916
  1.166943   0.003227
  0.804169   0.004673
  1.432897   0.006036
  0.807560   0.006259
  1.399261   0.006423
  3.600200   0.005532
  0.695153   0.005658
  0.913136   0.006106
  1.377069   0.003592
  1.228937   0.004204
  1.033193   0.003836
  1.684396   0.005524
  2.330380   0.005343
  1.531856   0.002967
  1.024784   0.004447
  1.419264   0.004041
  0.783142   0.005072
  0.867934   0.004822
  0.696074   0.004057
  0.910094   0.006314
  2.108637   0.005540
  1.363871   0.006198
  0.859842   0.005839
  0.913769   0.006005
  1.097872   0.006482
  1.252965   0.005531
  2.116164   0.006717
  1.456923   0.004075
  2.399582   0.005812
  1.268450   0.006071
  1.015808   0.004383
  1.359448   0.005392
  0.942919   0.004781
  1.367120   0.004768
  1.115982   0.005209
  0.600787   0.005143
  0.854484   0.004835
  1.066161   0.004074
  1.403198   0.006121
  1.142192   0.007280
  0.933137   0.004898
  1.351489   0.004814
  1.359454   0.003429
  4.569208   0.006364
  1.604238   0.004603
  0.904083   0.005457
  0.473661   0.004986
  0.859722   0.006244
  0.491349   0.005659
  0.543758   0.004862
  1.034895   0.004442
  0.502880   0.003989
  1.656763   0.003708
  1.064679   0.005990
  1.318823   0.006369
  2.445346   0.004349
  1.488586   0.004708
  2.165140   0.004270
  1.585693   0.003946
  3.165334   0.004704
  1.500000   0.005455
  1.414418   0.003793
  1.042276   0.003990
  0.835242   0.005073
  0.761068   0.004142
  0.976350   0.005223
  1.140968   0.004350
  0.775894   0.004852
  0.607074   0.005215
  0.541705   0.005538
  0.952716   0.005910
  0.656068   0.006033
  1.280611   0.004774
  0.976131   0.004467
  0.656615   0.004231
  0.987738   0.004025
  0.714445   0.004849
  1.435163   0.004391
  1.134517   0.005103
  0.751492   0.004671
  1.386040   0.004786
  0.680969   0.005032
  0.834689   0.004564
  1.241682   0.006370
  0.948628   0.005485
  0.906649   0.007127
  1.063256   0.005779
  0.564766   0.005799
  0.801934   0.004950
  0.953030   0.005053
  0.817739   0.004713
  0.469442   0.004714
  0.829920   0.003902
  1.039657   0.005521
  0.796448   0.004822
  0.813392   0.006465
  1.303645   0.006636
  1.876039   0.005629
  1.094631   0.003872
  1.787442   0.006366
  0.932417   0.004548
  0.669461   0.005795
  1.370722   0.004239
  0.801535   0.004830
  0.661996   0.005567
  1.003211   0.006708
  1.049749   0.006119
  1.305665   0.005946
  0.637451   0.005934
  0.757549   0.003999
  0.670754   0.006665
  0.814402   0.006044
  0.630954   0.006615
  1.293725   0.004724
  1.471521   0.006115
  1.337208   0.005151
  0.878995   0.005128
  1.153713   0.004661
  0.411155   0.005455
  0.630281   0.005239
  0.928529   0.005819
  0.742886   0.005562
  0.877919   0.005483
  0.949103   0.005362
  0.777081   0.005332
  1.135439   0.004150
  1.346207   0.007180
  1.074450   0.006402
  1.465487   0.003358
  1.334109   0.002874
  0.871420   0.006112
  0.687112   0.004936
  0.763933   0.004785
  0.966577   0.005721
  0.656529   0.007602
  0.455363   0.005062
  0.918848   0.005029
  0.918538   0.004943
  1.462166   0.005077
  0.960324   0.006404
  0.805815   0.005490
  1.077564   0.005179
  1.651530   0.005971
  1.273310   0.006418
  1.486411   0.006613
  0.859919   0.003535
  0.991834   0.005751
  1.184319   0.006789
  0.802031   0.006402
  1.019277   0.005615
  1.014926   0.004451
  0.797983   0.004839
  1.122055   0.006210
  0.599229   0.005660
  0.384915   0.005138
  0.619893   0.005342
  0.297544   0.004999
  0.651869   0.005741
  0.686817   0.005730
  1.100954   0.004879
  1.155394   0.006268
  0.702066   0.004495
  0.876751   0.004922
  0.705621   0.004142
  0.816663   0.004572
  0.666400   0.005704
  0.381910   0.005459
  0.573638   0.006032
  0.314969   0.004994
  0.526388   0.005503
  0.547456   0.005818
  0.793011   0.005468
  0.676929   0.006280
  0.974891   0.005066
  0.447250   0.006679
  0.904046   0.006632
  0.838852   0.006303
  1.154897   0.004959
  0.955091   0.005307
  0.665018   0.004966
  0.905956   0.004582
  1.507701   0.005706
  0.614777   0.005064
  0.564127   0.005976
  0.530924   0.005673
  0.530994   0.005393
  0.562008   0.005286
  0.637318   0.005919
  0.713182   0.005471
  0.756246   0.005952
  0.822080   0.003275
  1.023455   0.006441
  1.591495   0.004196
  1.761866   0.004246
  1.178629   0.004731
  0.969510   0.005185
  0.476018   0.004641
  0.949694   0.005571
  1.019001   0.003969
  0.663634   0.005087
  0.566790   0.004673
  0.566886   0.004137
  0.389425   0.004865
  0.803262   0.004876
  0.825672   0.004424
  0.728157   0.004599
  0.590909   0.005299
  1.185699   0.004972
  0.901350   0.004465
  0.721667   0.004963
  1.080378   0.004862
  0.893657   0.005526
  1.131315   0.006116
  0.680290   0.004681
  0.698497   0.005524
  0.819330   0.004767
  0.866203   0.006266
  0.927805   0.005270
  0.734908   0.006230
  0.592748   0.004659
  0.577575   0.004473
  0.434759   0.004148
  0.646644   0.005746
  1.249848   0.005036
  1.266587   0.004396
  1.094174   0.006682
  1.748020   0.006020
  0.963383   0.007648
  0.952472   0.007243
  1.336064   0.006501
  0.949716   0.004468
  1.355468   0.003654
  0.846999   0.005189
  1.234700   0.004797
  2.041533   0.004489
  0.887736   0.004319
  0.598925   0.005260
  0.880992   0.005451
  0.784199   0.006191
  0.595093   0.004155
  1.209759   0.004961
  0.736981   0.006159
  0.537484   0.006746
  0.558993   0.005843
  0.554917   0.006471
  1.210850   0.005873
  1.113369   0.004736
  1.005422   0.006350
  0.800298   0.006654
  0.771950   0.004903
  0.589460   0.005486
  1.188204   0.004533
  0.624626   0.004663
  0.482216   0.004501
  1.012696   0.004970
  0.409600   0.004993
  0.575237   0.004723
  0.311033   0.005819
  1.031304   0.005242
  0.747647   0.006024
  0.610183   0.003372
  0.790029   0.005216
  0.766093   0.006484
  1.015746   0.004466
  0.773284   0.003940
  0.621859   0.004983
  1.004814   0.005818
  1.432623   0.005751
  1.393723   0.004168
  0.602608   0.004749
  0.516909   0.004888
  0.248533   0.005021
  0.457171   0.005471
  0.569693   0.006289
  0.646715   0.005247
  0.661746   0.004657
  0.636461   0.004786
  0.908877   0.004181
  1.133673   0.004701
  0.837040   0.004102
  0.713190   0.004609
  0.761947   0.005522
  0.443443   0.005033
  0.623020   0.005030
  0.749366   0.003944
  0.859633   0.005169
  1.114341   0.003224
  0.452653   0.003509
  0.445838   0.003900
  0.689222   0.004841
  0.696137   0.004821
  1.255887   0.004385
  0.665677   0.005626
  0.616033   0.003828
  0.871892   0.004512
  0.624465   0.005091
  1.155850   0.004227
  0.854020   0.003454
  0.784790   0.007485
  0.639961   0.006714
  0.793964   0.006527
  0.805977   0.004701
  0.860329   0.006395
  0.280361   0.004372
  0.438791   0.006103
  0.585147   0.005693
  0.883160   0.005325
  0.660145   0.004520
  1.135447   0.006333
  0.809728   0.004182
  0.866710   0.004765
  0.578905   0.004143
  1.042659   0.004643
  1.379216   0.002805
  0.898975   0.006110
  0.566856   0.007300
  0.601629   0.005709
  0.743797   0.005053
  0.546636   0.005795
  0.702409   0.005238
  1.675337   0.005559
  1.827712   0.005485
  1.188042   0.005603
  1.011197   0.008002
  0.554645   0.005775
  1.043205   0.003905
  0.843763   0.004713
  0.740179   0.006038
  0.837686   0.006225
  0.792050   0.007080
  1.003117   0.006456
  1.103893   0.005613
  0.826072   0.004954
  1.044219   0.006231
  0.643284   0.006558
  0.726260   0.004118
  0.577678   0.005751
  1.067366   0.004791
  0.564989   0.005000
  0.560849   0.004439
  0.503425   0.005131
  0.575788   0.004801
  0.639037   0.006390
  0.750779   0.006549
  1.147180   0.004242
  1.032140   0.005620
  1.125659   0.006006
  0.989116   0.005685
  0.670094   0.007023
  0.554703   0.007490
  0.773037   0.006251
  0.961554   0.004724
  0.852479   0.002469
  0.754011   0.005663
  0.473010   0.004827
  0.687714   0.006442
  1.137002   0.004636
  1.166540   0.004923
  1.796873   0.003913
  0.865641   0.006647
  0.916992   0.003744
  0.525217   0.004565
  0.715152   0.005428
  0.708374   0.005737
  0.677540   0.003999
  0.498376   0.005047
  0.768526   0.005287
  0.540937   0.005818
  0.797491   0.005385
  0.696298   0.005257
  0.888684   0.004420
  0.418667   0.004932
  0.615868   0.007388
  0.838391   0.004810
  0.803429   0.005478
  0.699349   0.006405
  0.900149   0.003452
  0.893456   0.005164
  0.830030   0.005028
  0.751883   0.004305
  0.654375   0.004695
  0.552705   0.004802
  0.822209   0.004700
  0.499919   0.005494
  0.816731   0.006114
  0.541199   0.005920
  0.683881   0.006999
  0.639942   0.006330
  0.667064   0.005517
  0.772694   0.006491
  0.786564   0.005600
  0.695328   0.004305
  0.550713   0.005269
  1.390088   0.006559
  0.733208   0.006038
  0.929050   0.005854
  0.674838   0.007599
  0.563759   0.005649
  1.140609   0.004404
  0.850879   0.004594
  1.914271   0.005184
  0.683170   0.004877
  1.508856   0.005247
  1.115241   0.005776
  0.759708   0.005044
  1.043777   0.004255
  0.900280   0.005395
  0.915989   0.005314
  0.869095   0.006142
  0.713953   0.005886
  0.592106   0.005414
  0.645073   0.005110
  0.710505   0.003847
  1.269653   0.006280
  0.959112   0.004051
  0.896296   0.004103
  0.675824   0.005709
  0.633088   0.005422
  0.587765   0.004622
  1.044756   0.008175
  0.892439   0.007343
  1.319035   0.007896
  0.950092   0.005427
  1.396919   0.005523
  0.807554   0.005889
  0.832713   0.003630
  0.627417   0.005508
  1.161410   0.005530
  0.678323   0.006411
  0.680080   0.004407
  0.961570   0.004584
  1.059511   0.004496
  1.033165   0.004555
  1.229746   0.005444
  0.789680   0.006629
  1.357488   0.005142
  1.083163   0.003718
  1.674730   0.002647
  0.944035   0.004282
  1.048070   0.004992
  0.866859   0.004120
  0.735407   0.005856
  0.823320   0.005489
  0.589543   0.006295
  0.824963   0.008006
  0.848070   0.004713
  0.724529   0.006191
  0.515257   0.004300
  0.639112   0.005913
  0.869610   0.006763
  0.835107   0.005608
  2.062888   0.005132
  1.088551   0.005187
  1.127872   0.005677
  1.580224   0.004544
  0.958554   0.003434
  0.944262   0.005210
  1.000663   0.004555
  0.662542   0.005035
  0.826575   0.004994
  0.457754   0.005520
  0.588662   0.005898
  0.385642   0.006287
  0.917159   0.007247
  0.804424   0.005112
  0.827516   0.005735
  0.657377   0.005443
  0.622294   0.004408
  0.492426   0.005771
  0.553635   0.005710
  0.441291   0.004606
  0.994194   0.005116
  0.822225   0.005003
  0.652535   0.005043
  0.703472   0.005138
  0.854275   0.005147
  0.992126   0.006048
  0.683042   0.005791
  0.558693   0.005939
  0.675884   0.005412
  0.704591   0.005599
  0.603664   0.006296
  0.541559   0.006000
  0.930092   0.005926
  1.156011   0.006630
  0.589726   0.005063
  0.474189   0.004663
  0.373852   0.004763
  0.573866   0.004910
  0.628043   0.004706
  1.297119   0.004371
  1.816294   0.005625
  1.298652   0.004692
  0.997176   0.006357
  0.831675   0.005218
  0.834997   0.005516
  0.569496   0.003929
  1.064177   0.006264
  1.474477   0.004158
  0.651961   0.005636
  0.854982   0.004380
  1.925285   0.005109
  1.366617   0.004318
  0.937244   0.005770
  0.954322   0.006094
  0.664249   0.003963
  0.610038   0.006927
  0.726752   0.004699
  0.817856   0.004692
  0.891366   0.006478
  0.869082   0.005558
  1.187848   0.010521
  1.413430   0.004999
  1.032773   0.004515
  1.441605   0.005863
  1.235360   0.003474
  1.023634   0.005415
  0.811219   0.003966
  0.489514   0.005112
  0.749538   0.005897
  0.650435   0.005996
  0.789975   0.004251
  1.013992   0.004297
  0.859484   0.004850
  0.756393   0.006349
  0.492458   0.007079
  1.170614   0.004775
  1.314180   0.006191
  2.008811   0.006767
  0.957089   0.004836
  1.213601   0.006023
  1.208425   0.006063
  1.059823   0.006016
  0.965408   0.005479
  0.944506   0.007373
  0.668599   0.006520
  0.426445   0.004800
  0.748357   0.006268
  1.150432   0.008144
  0.895054   0.005060
  0.863641   0.004352
  0.823394   0.007387
  0.755630   0.004269
  0.964083   0.005718
  0.776200   0.005998
  0.724135   0.005486
  0.691249   0.004229
  0.784168   0.004245
  0.908312   0.004833
  0.849371   0.004196
  0.799956   0.006266
  0.542876   0.004767
  0.644795   0.005715
  0.925806   0.005047
  0.524877   0.004941
  0.908414   0.007143
  0.507376   0.006194
  1.098980   0.005111
  0.837108   0.003202
  0.448499   0.003530
  0.765530   0.004514
  0.580906   0.005879
  0.370577   0.006113
  0.551563   0.005020
  0.798893   0.004583
  0.446361   0.005167
  0.622746   0.005312
  1.053429   0.005307
  1.030897   0.004084
  0.769615   0.005612
  0.777661   0.003150
  0.899185   0.006219
  0.927666   0.005107
  1.297952   0.004905
  0.682300   0.006493
  0.728845   0.007601
  0.294942   0.007208
  0.526273   0.007686
  0.622016   0.007511
  0.524306   0.005239
  0.293563   0.004774
  0.622534   0.005287
  0.744800   0.005009
  0.629689   0.005069
  1.089915   0.005146
  0.712007   0.005771
  1.617354   0.005373
  0.538909   0.006006
  0.749673   0.006235
  1.362445   0.006758
  0.720377   0.005946
  0.687073   0.006621
  0.414115   0.004295
  0.684161   0.005007
  0.707312   0.004171
  1.244907   0.004887
  0.547009   0.005625
  0.937060   0.006147
  0.526740   0.006319
  0.772464   0.006541
  0.790720   0.005417
  1.541145   0.005474
  1.318324   0.006521
  0.956921   0.005825
  1.014561   0.007180
  0.865247   0.006398
  0.655731   0.005603
  0.991922   0.006111
  1.515778   0.006502
  0.787467   0.004877
  0.803596   0.003939
  0.829718   0.004992
  0.685431   0.004666
  1.182378   0.004641
  0.912968   0.004417
  1.249280   0.005166
  0.552349   0.006003
  0.942221   0.005911
  0.475942   0.006336
  0.817373   0.007062
  0.540478   0.005429
  1.116563   0.007044
  1.039246   0.006845
  1.030330   0.004723
  0.864122   0.005935
  1.060335   0.005898
  0.971236   0.004803
  0.925062   0.004167
  0.961929   0.005980
  0.635630   0.008002
  0.594420   0.006716
  0.871027   0.004375
  0.731361   0.004905
  0.695535   0.004801
  0.566115   0.004991
  0.658952   0.006946
  0.989943   0.005400
  0.461653   0.005528
  0.637934   0.005658
  0.407414   0.007506
  0.930612   0.005369
  0.874596   0.005778
  0.698358   0.006956
  0.988817   0.009352
  0.361371   0.004951
  0.603610   0.005062
  0.619950   0.006625
  0.477168   0.004770
  0.835607   0.005401
  0.593394   0.005844
  1.184665   0.006296
  0.772074   0.005347
  0.916322   0.006440
  0.695235   0.007104
  0.739984   0.006451
  0.289184   0.006146
  1.095150   0.006604
  0.994346   0.006520
  0.982599   0.006522
  0.660096   0.003544
  0.623606   0.006519
  0.511861   0.004975
  0.514828   0.004861
  0.790809   0.005529
  0.648699   0.007673
  0.352810   0.007210
  0.726441   0.005792
  0.538246   0.006573
  0.967699   0.005053
  0.792703   0.005420
  0.550113   0.005278
  0.691631   0.006650
  0.589195   0.005464
  1.039072   0.004265
  0.813943   0.005667
  0.779153   0.007430
  0.880954   0.005567
  0.653449   0.005740
  0.582714   0.004964
  0.841381   0.005330
  0.787413   0.004623
  0.470510   0.006949
  0.825341   0.006981
  0.354788   0.007492
  0.598069   0.005159
  0.561222   0.005461
  0.834017   0.004499
  0.993115   0.005656
  0.711424   0.005535
  0.600562   0.006203
  0.673429   0.005050
  1.362727   0.005541
  1.320915   0.004921
  0.706383   0.005349
  1.289266   0.004547
  1.405613   0.005612
  1.634482   0.004188
  1.302730   0.005854
  0.971667   0.007727
  0.553272   0.004019
  0.834343   0.005834
  0.835711   0.005902
  0.590924   0.003625
  0.704381   0.006914
  0.779203   0.005079
  1.071374   0.003920
  1.120914   0.004705
  1.222167   0.004117
  2.268926   0.002612
  1.532822   0.004336
  1.169107   0.004550
  1.321018   0.003146
  1.457596   0.004308
  1.900956   0.004913
  0.975925   0.006854
  1.355420   0.006990
  0.692051   0.007076
  0.620716   0.004349
  0.676857   0.007000
  0.225310   0.004597
  0.769875   0.004210
  0.485983   0.004195
  0.704637   0.003304
  0.731708   0.006558
  1.176990   0.002869
  1.122032   0.005036
  0.442189   0.005166
  0.798598   0.005477
  1.271098   0.006384
  1.049319   0.005303
  0.928559   0.006490
  0.571852   0.007219
  0.884863   0.007023
  1.063039   0.007355
  0.893370   0.005328
  0.630817   0.006054
  0.941877   0.004323
  0.757668   0.004847
  1.265278   0.005695
  0.503344   0.005746
  0.439365   0.004813
  0.310517   0.006527
  0.608157   0.004895
  0.911509   0.007589
  1.080403   0.004519
  0.503684   0.006407
  1.035038   0.006483
  0.870648   0.007866
  0.878408   0.004248
  0.754802   0.004938
  0.583132   0.005206
  0.919334   0.006242
  0.699954   0.004683
  0.484388   0.005293
  0.712404   0.006048
  0.577941   0.006129
  0.646746   0.006053
  0.624786   0.006087
  0.747778   0.005917
  0.757971   0.005641
  0.929881   0.004450
  0.840593   0.005236
  0.786160   0.005028
  0.674629   0.004703
  0.806077   0.004278
  0.801171   0.004723
  0.565500   0.005250
  1.820854   0.005266
  0.878056   0.007059
  0.600976   0.007449
  0.862446   0.005407
  0.545889   0.006955
  0.675533   0.006030
  0.604424   0.004341
  0.419016   0.004918
  0.547956   0.005097
  1.062910   0.003298
  0.940821   0.003816
  1.912391   0.003066
  1.240424   0.005284
  1.999222   0.004458
  1.264428   0.005014
  1.084672   0.006609
  1.171307   0.005506
  0.785836   0.006019
  1.098285   0.007288
  0.543734   0.006513
  0.960281   0.006899
  0.776642   0.003576
  0.838973   0.005172
  0.704621   0.005342
  0.563607   0.006048
  0.678685   0.006368
  0.933713   0.004697
  0.966441   0.004721
  2.238166   0.004346
  1.614737   0.003748
  1.606771   0.002795
  1.147299   0.005568
  1.228354   0.006045
  0.846873   0.006142
  0.508774   0.007376
  0.653895   0.005421
  0.307378   0.005961
  0.815841   0.006870
  1.240154   0.005090
  0.748076   0.005563
  0.740105   0.004210
  0.927130   0.006167
  0.362369   0.005653
  0.874250   0.006774
  0.650899   0.006668
  0.869340   0.005974
  0.899397   0.005258
  1.509666   0.006174
  1.055805   0.006178
  1.109231   0.005793
  0.811141   0.005972
  0.711058   0.005213
  0.873592   0.006135
  0.685273   0.006223
  0.488767   0.005747
  0.373444   0.005370
  1.072763   0.006391
  1.089497   0.005312
  0.779458   0.005192
  0.528865   0.004991
  0.699585   0.006002
  0.545372   0.005386
  0.922441   0.006731
  0.692160   0.004956
  1.308477   0.005033
  1.084273   0.006421
  0.821081   0.005399
  1.457771   0.006028
  1.194495   0.005966
  0.729572   0.005483
  0.480114   0.004668
  0.544427   0.004900
  0.256010   0.005642
  0.583861   0.005673
  0.880831   0.006104
  0.731901   0.004761
  1.310133   0.004963
  0.822433   0.004820
  0.934437   0.004869
  0.776947   0.003525
  0.767529   0.004857
  0.822397   0.004788
  0.755745   0.004580
  1.455962   0.006074
  0.791354   0.005106
  0.653578   0.007010
  0.815832   0.006006
  0.629875   0.005410
  0.616215   0.006519
  0.623558   0.004894
  0.567917   0.006243
  0.726596   0.005715
  0.604052   0.005795
  0.600467   0.004987
  1.056575   0.004435
  1.388516   0.004213
  1.809413   0.004950
  1.242550   0.005033
  1.237970   0.005007
  0.797947   0.006189
  0.744700   0.004037
  1.314569   0.005716
  1.162529   0.004234
  1.556683   0.004387
  0.586694   0.005455
  0.704946   0.004854
  0.912557   0.005019
  0.505574   0.006137
  0.627140   0.008617
  0.624884   0.005433
  0.659196   0.005140
  0.672685   0.004744
  0.976586   0.005083
  1.474047   0.004657
  0.643015   0.004647
  1.079693   0.005238
  1.181153   0.005514
  0.919852   0.004179
  1.063438   0.006671
  0.901119   0.003072
  0.379659   0.005120
  0.772845   0.006333
  0.597017   0.006934
  0.418300   0.005577
  0.437175   0.005281
  0.461343   0.005493
  0.457153   0.005692
  0.559271   0.005694
  0.685606   0.005760
  0.591547   0.005139
  0.252611   0.006183
  0.686917   0.004847
  0.807709   0.005231
  0.601431   0.006320
  1.041587   0.005860
  1.456493   0.005338
  0.555328   0.005515
  0.729914   0.006621
  0.448353   0.005556
  0.464954   0.005418
  0.347810   0.005477
  0.724610   0.006524
  0.903305   0.006341
  0.467537   0.006591
  0.485676   0.007519
  0.769115   0.006157
  0.274172   0.005929
  0.682400   0.005615
  0.833442   0.005625
  0.870186   0.004470
  1.027640   0.005626
  0.599548   0.005621
  0.985351   0.004804
  0.601019   0.005039
  0.681971   0.005856
  1.064934   0.006764
  1.053381   0.004882
  0.698931   0.004885
  0.548753   0.005855
  0.521440   0.004693
  0.491670   0.005560
  0.706389   0.005495
  1.055954   0.005882
  1.009932   0.005303
  1.971328   0.003632
  2.347821   0.001991
  2.191701   0.006324
  1.739316   0.004295
  0.572673   0.005233
  2.016640   0.005317
  0.806392   0.004918
  0.610129   0.005062
  0.933297   0.007358
  0.729090   0.006414
  0.683996   0.004640
  0.819862   0.004206
  0.420808   0.004800
  0.901797   0.006776
  0.781145   0.004766
  0.949724   0.005183
  0.555604   0.004380
  0.984510   0.003855
  0.921175   0.004342
  2.460901   0.004901
  1.507940   0.005574
  1.164914   0.004995
  1.304172   0.007092
  0.913368   0.004711
  0.833116   0.005577
  0.621452   0.006040
  0.562509   0.005636
  0.797312   0.004494
  0.656240   0.004515
  0.495066   0.004703
  0.806527   0.005011
  0.754856   0.005339
  0.438168   0.005481
  0.808095   0.006982
  0.791775   0.005623
  1.748310   0.005633
  0.959873   0.005639
  1.270258   0.004697
  0.903136   0.005530
  1.080606   0.003562
  0.533208   0.006419
  0.466357   0.005959
  0.800334   0.006390
  0.634202   0.006037
  0.848975   0.003996
  0.785954   0.004800
  0.627525   0.004947
  0.522933   0.004298
  0.431689   0.005287
  0.594717   0.006055
  0.417449   0.004971
  1.225494   0.003909
  1.304891   0.004296
  1.449371   0.005688
  1.185413   0.004524
  0.781022   0.005470
  0.810830   0.006419
  0.934417   0.005643
  0.663158   0.005840
  0.915500   0.006651
  0.518085   0.005363
  0.733244   0.006586
  0.518125   0.005945
  0.575925   0.005545
  0.553942   0.006608
  0.463119   0.006228
  0.571457   0.005782
  0.574426   0.005029
  0.344392   0.006607
  1.097126   0.006541
  1.141083   0.006000
  0.553869   0.005439
  0.698012   0.005324
  0.714005   0.006054
  0.558510   0.006508
  0.535667   0.004634
  0.715007   0.005475
  0.859152   0.004400
  0.467399   0.006366
  0.943241   0.004115
  0.962218   0.004244
  0.594668   0.005215
  1.298528   0.004598
  0.334483   0.006083
  0.527696   0.005290
  1.572617   0.005101
  1.319863   0.006079
  1.704684   0.005688
  1.078445   0.004883
  5.610634   0.004123
  4.604802   0.004754
 17.654075   0.006451
  9.743957   0.004398
  1.254845   0.005357
  0.756064   0.006157
  0.559570   0.005653
  0.781757   0.005167
  0.912375   0.006601
  0.557958   0.007522
  0.702068   0.004627
  0.757177   0.004534
  0.676433   0.006615
  0.563525   0.006036
  0.740949   0.005865
  0.514042   0.005531
  0.868094   0.007160
  0.861073   0.007002
  2.033858   0.003803
  2.085712   0.006947
 13.043275   0.006227
  1.460854   0.003418
  0.346397   0.004705
  0.581260   0.005763
  0.471952   0.004936
  0.692408   0.005927
  1.264060   0.003706
  0.824394   0.003276
  0.705838   0.004928
  0.898614   0.004400
  0.363538   0.005614
  0.628116   0.005463
  0.588220   0.005939
  0.220364   0.004732
  0.746506   0.005003
  1.395043   0.006528
  1.459067   0.006322
  1.790009   0.006025
  1.283725   0.004848
  1.209061   0.003612
  1.086364   0.006256
  1.394232   0.003581
  0.797416   0.005148
  0.641220   0.004007
  0.819824   0.004064
  0.854298   0.006766
  1.072209   0.004004
  0.469183   0.006568
  0.552145   0.006275
  0.296696   0.005138
  0.621274   0.006275
  0.580318   0.004497
  0.737153   0.005008
  1.197022   0.005133
  1.207553   0.004938
  1.586037   0.004254
  0.666308   0.005309
  0.790258   0.005111
  0.541291   0.005505
  0.904442   0.004692
  0.899576   0.007910
  0.720410   0.005126
  0.896534   0.004048
  0.845338   0.005794
  1.124788   0.004687
  0.604925   0.006448
  1.006396   0.006552
  0.705467   0.004258
  0.858706   0.004323
  0.656771   0.004984
  0.913785   0.005036
  1.515072   0.004801
  1.428579   0.003942
  0.693261   0.006955
  1.091877   0.005813
  0.852759   0.006232
  0.715085   0.006360
  1.177389   0.005083
  1.107764   0.006667
  0.750348   0.004167
  0.541858   0.004190
  0.820303   0.004364
  0.906583   0.004463
  1.031937   0.006024
  1.179261   0.005351
  2.705023   0.003228
  1.321072   0.005399
  1.359225   0.005675
  0.888951   0.006767
  0.869248   0.006227
  0.617832   0.005939
  0.766444   0.005393
  0.918858   0.005036
  0.955376   0.005510
  1.095096   0.007753
  1.104536   0.004269
  0.888052   0.006364
  0.937541   0.004907
  0.629717   0.004087
  0.643894   0.005210
  0.742208   0.005722
  1.317638   0.003007
  0.991901   0.004075
  0.436950   0.006133
  0.716819   0.005539
  0.656880   0.006306
  1.288968   0.006460
  1.030008   0.004680
  0.783771   0.005784
  1.182234   0.004827
  1.092854   0.006304
  1.051838   0.005554
  1.491351   0.006258
  0.836688   0.004640
  0.909508   0.004924
  0.696695   0.006164
  0.894277   0.004267
  0.888280   0.004749
  1.058459   0.005217
  1.090738   0.005138
  0.885641   0.005059
  0.922823   0.003911
  1.269180   0.003947
  0.766308   0.004694
  0.960089   0.005067
  0.756112   0.005123
  0.729830   0.007563
  0.989534   0.006501
  1.460591   0.006767
  1.140235   0.006757
  1.333536   0.005767
  1.359164   0.005518
  1.264088   0.006530
  1.169827   0.004795
  1.319421   0.006149
  0.911660   0.005671
  0.624959   0.005579
  0.902835   0.003116
  1.146615   0.004593
  1.134282   0.004348
  0.901738   0.004922
  0.741534   0.004067
  0.831081   0.006119
  0.623187   0.005055
  0.805529   0.004770
  0.383015   0.005342
  1.266979   0.007219
  1.102189   0.007450
  2.327929   0.006078
  2.715342   0.004511
  1.272378   0.006952
  1.112189   0.004309
  1.158064   0.005834
  1.019698   0.006616
  0.963625   0.005247
  0.621132   0.006362
  0.795797   0.005268
  0.964708   0.007054
  0.611323   0.005407
  1.258319   0.005148
  1.194167   0.007258
  1.527004   0.006999
  0.976920   0.003233
  1.529490  -0.000648
  0.944845   0.003614
  1.583892   0.005500
  5.846864   0.005861
  1.095106   0.006330
  2.023491   0.004131
  1.124699   0.006718
  2.316832   0.005802
  1.088917   0.004869
  0.855518   0.006532
  0.871143   0.004684
  0.849739   0.008096
  1.217822   0.006237
  1.395831   0.005360
  1.620310   0.006137
  3.260168   0.004451
  2.717671   0.004201
  1.652715   0.007554
  2.379479   0.006045
  0.873221   0.004095
  1.286716   0.005776
  0.974170   0.005554
  0.795678   0.005874
  0.735516   0.006728
  1.017761   0.006520
  0.865155   0.004307
  0.759777   0.007641
  1.122225   0.005819
  1.334060   0.004851
  1.403247   0.006095
  0.808520   0.004303
  1.073790   0.004702
  0.833646   0.005805
  0.592632   0.006950
  0.987350   0.004933
  0.871310   0.005598
  2.022705   0.004363
  1.332709   0.006843
  1.262931   0.005522
  0.824565   0.005713
  0.553573   0.004116
  1.236709   0.004912
  1.514911   0.006152
  0.726807   0.005373
  0.793388   0.005132
  0.826539   0.005220
  1.241328   0.005549
  0.917616   0.008149
  1.044972   0.007543
  1.165282   0.005419
  1.476937   0.005315
  1.624956   0.006193
  1.322942   0.004691
  1.197515   0.004474
  0.580424   0.005444
  0.919083   0.005325
  0.971966   0.006233
  0.995988   0.006496
  1.454080   0.005764
  0.914822   0.005941
  2.377532   0.003045
  1.129952   0.005071
  1.531413   0.004129
  0.857634   0.004848
  0.436314   0.004052
  0.617728   0.005660
  1.936848   0.003350
  0.762777   0.004776
  0.784545   0.005175
  1.236783   0.005290
  0.531096   0.005926
  2.481405   0.004271
  2.367177   0.005585
  1.061647   0.005976
  1.041442   0.005148
  0.862650   0.006237
  0.769398   0.005825
  1.186956   0.004301
  1.093659   0.004364
  0.879039   0.005542
  0.911506   0.004560
  0.857904   0.006196
  0.803456   0.004839
  0.899832   0.005489
  0.994360   0.005889
  1.265274   0.006703
  0.778597   0.007672
  0.845928   0.004794
  1.379273   0.005632
  1.236880   0.004223
  1.203885   0.003715
  1.111188   0.006806
  0.887971   0.006239
  0.874758   0.005955
  0.865848   0.005960
  1.406146   0.005542
  2.077657   0.005130
  1.187076   0.005443
  1.186603   0.005507
  0.754721   0.005075
  0.671733   0.006352
  0.845667   0.006660
  0.921163   0.006185
  1.226295   0.004161
  1.174023   0.006291
  1.071064   0.003271
  0.757889   0.007828
  1.093727   0.004769
  1.474508   0.004911
  1.042234   0.006808
  1.187156   0.006742
  2.098715   0.005953
  1.459068   0.005651
  1.024540   0.005728
  1.066324   0.004386
  0.941199   0.005826
  0.697031   0.005166
  1.046287   0.004958
  0.934901   0.004199
  1.023532   0.006106
  0.623336   0.004659
  1.214808   0.005403
  0.725355   0.007568
  0.820276   0.006312
  1.065638   0.004560
  0.844775   0.005259
  2.500837   0.004059
  2.138892   0.007117
  1.518131   0.005785
  1.328643   0.006054
  1.115744   0.003513
  1.236357   0.006123
  1.341952   0.004486
  1.312300   0.003910
  1.557326   0.004128
  1.064236   0.004347
  2.426168   0.005141
  3.132655   0.005528
  1.392752   0.006838
  1.072028   0.005884
  0.769656   0.005769
  0.968034   0.003962
  1.170083   0.005423
  1.055206   0.004007
  0.842664   0.005000
  0.965086   0.004490
  1.472184   0.004726
  1.837735   0.003177
  2.017235   0.004477
  1.023298   0.005272
  0.922720   0.005366
  1.080338   0.005286
  1.100063   0.005219
  0.702368   0.005024
  0.887086   0.005604
  0.796458   0.005249
  1.973313   0.003435
  1.483256   0.004691
  1.020251   0.004034
  0.904718   0.005478
  1.133808   0.006884
  0.829603   0.005284
  1.212656   0.005231
  1.464356   0.004512
  0.535048   0.004975
  0.744446   0.004548
  1.102581   0.004632
  1.175651   0.003985
  1.306532   0.004547
  0.998790   0.005123
  0.952862   0.005738
  0.717560   0.005230
  0.753874   0.005114
  1.518695   0.005008
  0.692427   0.006338
  0.638549   0.007030
  1.012031   0.007735
  0.877650   0.008957
  1.328883   0.004619
  1.131419   0.006156
  0.460942   0.005059
  0.661250   0.006606
  0.511666   0.003498
  1.076724   0.007903
  1.141302   0.005821
  1.215989   0.006377
  0.714255   0.006567
  1.139409   0.006438
  0.841333   0.007048
  0.642166   0.005968
  0.511206   0.004974
  0.841745   0.006626
  1.018380   0.006680
  1.092822   0.006947
  1.285920   0.006954
  1.319848   0.006599
  0.939325   0.006965
  0.708173   0.003771
  0.798826   0.004840
  0.972006   0.005719
  0.600968   0.004026
  1.200477   0.004898
  0.958351   0.006849
  1.107745   0.005811
  0.969615   0.005731
  1.007594   0.006847
  1.543371   0.004901
  1.202096   0.007239
  0.807496   0.005750
  0.766759   0.004147
  0.897423   0.004479
  0.963430   0.004406
  0.668945   0.004974
  1.050972   0.006914
  1.370201   0.005501
  0.651265   0.006069
  1.011317   0.005832
  1.182265   0.004718
  1.061862   0.004269
  0.964479   0.006551
  0.784614   0.005265
  1.391810   0.005565
  3.178269   0.003284
  2.367898   0.004380
  1.162814   0.005622
  1.741328   0.002888
  0.983398   0.005223
  0.706598   0.004935
  0.342606   0.004356
  0.857453   0.006248
  0.951271   0.003900
  1.024619   0.005836
  0.583410   0.005283
  0.870394   0.006591
  0.534860   0.004342
  0.701886   0.004528
  1.562524   0.007492
  1.616203   0.005512
  1.063568   0.004296
  0.796384   0.005586
  0.921167   0.005347
  0.954352   0.005467
  1.485250   0.004664
  1.482263   0.004862
  0.746945   0.004723
  0.643912   0.005342
  1.490567   0.005356
  1.228768   0.004598
  1.000149   0.006581
  0.540051   0.007735
  0.600654   0.004988
  1.325156   0.006401
  1.043538   0.003125
  0.636724   0.004613
  2.604379   0.002979
  1.480562   0.004879
  1.155470   0.003133
  2.021451   0.004388
  1.273651   0.004885
  0.699609   0.005128
  0.825709   0.005313
  1.621229   0.004447
  1.090896   0.004858
  0.696169   0.006801
  0.618983   0.007180
  0.993702   0.007237
  1.787550   0.005239
  0.800483   0.004592
  1.305754   0.005274
  1.779183   0.004554
  0.757744   0.004837
  0.958848   0.005326
  0.746354   0.006288
  0.711679   0.004135
  0.690449   0.005687
  0.708614   0.005651
  0.712521   0.006262
  0.802336   0.004409
  0.824861   0.006712
  1.148235   0.007354
  0.976366   0.005390
  1.072120   0.005286
  1.075371   0.004642
  0.922032   0.004766
  1.219782   0.004712
  1.186408   0.005953
  2.429649   0.004813
  0.782114   0.007105
  0.872235   0.006633
  0.783590   0.006236
  0.862962   0.006446
  0.856462   0.005154
  0.672608   0.007388
  1.216797   0.006015
  0.673502   0.005320
  1.094940   0.004285
  0.695851   0.006053
  0.788167   0.004397
  0.717044   0.004728
  1.869973   0.004472
  2.172269   0.005809
  1.229351   0.005181
  1.225805   0.005480
  1.013541   0.006206
  0.731816   0.006527
  1.034421   0.005108
  0.661403   0.005621
  0.613169   0.005576
  0.991479   0.006149
  0.717205   0.005314
  0.717819   0.004827
  0.800357   0.007309
  0.868818   0.004829
  1.030735   0.006500
  1.171719   0.006203
  0.836376   0.006361
  1.010184   0.007587
  0.722489   0.005155
  1.515783   0.004928
  0.646057   0.004887
  0.806118   0.005226
  0.795447   0.004948
  0.655771   0.005691
  0.971528   0.006186
  0.814522   0.006071
  0.950844   0.006299
  1.133889   0.007249
  1.795961   0.007319
  0.925908   0.005684
  0.947174   0.004894
  0.853539   0.004850
  0.821759   0.005206
  1.357308   0.004646
  0.696971   0.005835
  0.747771   0.004861
  0.735685   0.004886
  1.066580   0.005702
  1.101279   0.004906
  1.247301   0.008409
  0.846231   0.007814
  0.806446   0.005653
  2.224497   0.003312
  0.880835   0.004382
  0.833145   0.005501
  1.043375   0.005706
  0.764242   0.007406
  0.706319   0.007411
  1.233954   0.005161
  0.608624   0.005582
  0.971714   0.007126
  0.882778   0.006174
  0.510505   0.007912
  0.786419   0.006722
  1.230350   0.006585
  0.836197   0.006719
  0.420734   0.004946
  0.921189   0.004583
  1.282599   0.007431
  1.118290   0.005671
  1.162956   0.005865
  0.701317   0.006409
  0.648021   0.004730
  0.851438   0.007582
  0.386922   0.004444
  0.894894   0.006383
  1.047538   0.005375
  0.905564   0.006516
  1.179567   0.005797
  0.849118   0.005148
  1.950646   0.004400
  0.832215   0.007282
  1.154201   0.006871
  1.363508   0.006345
  1.199807   0.007738
  1.623523   0.004498
  1.054769   0.007006
  0.727350   0.006869
  0.870047   0.005388
  1.570279   0.005294
  1.046583   0.006194
  1.869163   0.005722
  0.785482   0.006158
  0.828255   0.005395
  0.704551   0.006234
  0.837589   0.005136
  1.022930   0.007227
  0.404907   0.005779
  1.169230   0.003694
  0.742876   0.004726
  1.421224   0.004118
  1.423052   0.002161
  1.129818   0.005423
  1.447910   0.005265
  1.138767   0.005780
  1.730056   0.007168
  1.229587   0.004038
  0.568047   0.005538
  0.608533   0.005328
  0.871928   0.005875
  0.582804   0.004539
  0.570728   0.004892
  0.847728   0.005831
  1.006384   0.005319
  0.514136   0.007232
  0.867572   0.008688
  1.761009   0.005516
  1.637685   0.003342
  0.995234   0.006379
  1.033886   0.004151
  0.576280   0.005235
  0.615589   0.005668
  0.585682   0.005021
  0.766451   0.005278
  0.656091   0.006874
  0.810421   0.005804
  0.926302   0.005992
  0.945788   0.006452
  0.832752   0.007574
  0.805138   0.004730
  1.037631   0.004347
  1.029053   0.005565
  1.348414   0.006363
  2.282265   0.006102
  0.941259   0.005254
  1.562741   0.002761
  1.075464   0.005143
  1.933372   0.006514
  1.374490   0.005238
  0.713685   0.006713
  2.118876   0.005166
  1.734923   0.005224
  0.996250   0.005899
  0.601250   0.005337
  1.369632   0.004182
  0.891065   0.005690
  1.679018   0.005178
  2.807621   0.005670
  3.468703   0.008389
  1.132672   0.007599
  0.830202   0.005369
  0.880214   0.005716
  1.090428   0.006528
  0.682707   0.005637
  0.668592   0.005363
  1.072435   0.006266
  1.090212   0.004365
  1.328208   0.005385
  0.462741   0.003735
  3.175170   0.003658
  0.971802   0.005352
  1.625601   0.006156
  0.980722   0.006794
  0.681470   0.004003
  1.662670   0.002598
  2.143207   0.005098
  1.032234   0.005327
  0.755355   0.006361
  0.794635   0.004496
  1.226670   0.005231
  1.438591   0.005362
  1.030195   0.004942
  0.947374   0.004817
  0.373674   0.007028
  0.689390   0.006240
  0.811005   0.005785
  1.129253   0.006526
  0.648290   0.004364
  0.993553   0.004985
  0.724820   0.007363
  1.675609   0.005397
  0.518841   0.006038
  0.900284   0.005331
  0.870401   0.005576
  0.997429   0.004907
  0.746525   0.006663
  1.176089   0.004356
  1.250108   0.004626
  1.095661   0.003953
  1.322060   0.007204
  0.855441   0.006658
  0.619843   0.006947
  1.128403   0.005820
  1.376127   0.005852
  1.083732   0.005175
  1.477790   0.004168
  1.106078   0.003855
  0.712284   0.006379
  0.564396   0.005415
  0.664277   0.004650
  0.718828   0.006526
  1.016331   0.006140
  0.930415   0.006708
  1.321934   0.006535
  2.221787   0.003842
  1.601461   0.005297
  4.116293   0.004482
  1.697532   0.004707
  1.883743   0.005025
  1.066558   0.006153
  1.225058   0.005609
  0.789361   0.005789
  1.088121   0.004331
  0.907352   0.005638
  0.730834   0.004965
  1.070449   0.005440
  0.666881   0.006045
  1.031948   0.004736
  0.781795   0.005210
  0.988978   0.006255
  1.205949   0.005473
  1.172235   0.005965
  2.783353   0.003689
  2.843968   0.003576
  1.996665   0.005725
  1.097769   0.003942
  0.666852   0.006782
  0.485282   0.005132
  0.605698   0.005991
  0.896337   0.004888
  0.543781   0.004991
  0.705547   0.003863
  0.928188   0.003782
  0.817784   0.004141
  1.222537   0.004448
  1.015301   0.006643
  0.852696   0.004670
  0.988809   0.005116
  1.728012   0.002196
  0.815871   0.006084
  1.276277   0.006836
  0.571602   0.004690
  0.996825   0.005198
  1.250470   0.005907
  1.501040   0.004695
  1.443159   0.004608
  0.996194   0.004864
  0.751605   0.004778
  1.455444   0.005664
  1.122908   0.004318
  0.827765   0.004558
  1.134451   0.004391
  1.022002   0.006118
  0.575788   0.006398
  1.056646   0.003852
  1.135359   0.005592
  0.743708   0.005127
  0.684745   0.005789
  0.324720   0.005555
  0.648487   0.005838
  0.729325   0.006485
  1.278001   0.005050
  1.194050   0.005238
  1.334366   0.004062
  0.650963   0.003023
  0.808522   0.004684
  0.882011   0.006157
  0.810726   0.006591
  1.206958   0.007354
  1.488050   0.005295
  1.438873   0.004090
  0.713360   0.004170
  1.159602   0.006336
  0.743778   0.004799
  0.833388   0.005425
  1.010838   0.005011
  0.978492   0.004589
  1.583286   0.006181
  1.004510   0.006405
  1.199648   0.005044
  0.824570   0.006171
  0.564871   0.005586
  1.371655   0.005280
  0.837754   0.005179
  0.997416   0.006110
  0.921729   0.004754
  0.805454   0.005632
  1.127332   0.004098
  1.582126   0.005700
  1.054500   0.004610
  1.258320   0.004085
  1.356032   0.005891
  1.439777   0.004112
  1.565147   0.005015
  1.370648   0.007309
  1.225176   0.007320
  1.293514   0.005044
  0.944718   0.006832
  1.051707   0.006097
  0.954075   0.005169
  0.723430   0.005445
  1.118134   0.005024
  1.116145   0.007123
  1.174510   0.003211
  1.054341   0.003924
  0.912116   0.006580
  0.683168   0.005025
  0.997342   0.004048
  0.571045   0.005508
  1.844338   0.006281
  1.304120   0.006376
  1.844047   0.005976
  1.131885   0.004336
  1.158459   0.004142
  1.012005   0.005428
  1.020810   0.004506
  0.845692   0.004435
  1.008261   0.006389
  1.102177   0.004752
  0.751469   0.005089
  0.707031   0.005890
  1.036547   0.005413
  1.174721   0.005935
  0.659381   0.004010
  0.951240   0.003803
  0.994102   0.005666
  0.748614   0.007293
  1.028017   0.004526
  0.878440   0.004222
  1.113388   0.005982
  0.828489   0.007180
  0.872654   0.006810
  1.083880   0.004097
  0.529312   0.005581
  0.706681   0.005163
  1.036977   0.005019
  1.131378   0.005739
  1.317683   0.004272
  0.445902   0.006398
  0.679638   0.006725
  0.777354   0.006155
  0.731582   0.005210
  0.424615   0.005955
  2.061747   0.004160
  1.357716   0.006886
  0.734568   0.005017
  0.881876   0.005733
  0.873473   0.006574
  0.558362   0.004729
  0.389882   0.005274
  0.718845   0.006250
  0.755072   0.004500
  1.557467   0.002998
  0.955108   0.005999
  0.769142   0.005448
  0.716565   0.003537
  0.736764   0.006030
  0.684330   0.005571
  1.118274   0.004900
  1.321205   0.005263
  0.858601   0.006625
  1.066673   0.004096
  0.650151   0.004747
  0.869160   0.007150
  0.988061   0.004918
  0.565072   0.005189
  1.231669   0.005190
  0.604557   0.003962
  1.543554   0.005446
  1.100449   0.004338
  0.822022   0.007605
  0.859525   0.006789
  0.823668   0.004107
  0.972102   0.004398
  0.685016   0.004861
  1.139399   0.005279
  1.108723   0.005901
  1.013401   0.005267
  0.797416   0.006021
  0.731681   0.005645
  0.722240   0.005206
  1.358786   0.004934
  0.953341   0.005312
  0.797116   0.005063
  1.783727   0.003774
  0.828310   0.003664
  1.534966   0.005137
  1.012311   0.002723
  0.654607   0.006763
  0.652735   0.005936
  1.010347   0.007056
  0.958483   0.005468
  1.038413   0.004506
  1.583320   0.004417
  0.882385   0.004415
  1.126017   0.004419
  1.487105   0.004295
  1.027385   0.004970
  0.744485   0.004456
  1.099709   0.005024
  0.938197   0.005343
  0.535718   0.004469
  0.633603   0.004962
  0.811255   0.003681
  0.377269   0.004790
  0.786009   0.003196
  0.951385   0.005805
  0.873116   0.007040
  0.675534   0.004658
  0.840192   0.006124
  0.995791   0.005775
  0.916639   0.005306
  0.902484   0.005618
  0.909459   0.005808
  0.692793   0.005712
  0.779504   0.005469
  0.785089   0.005610
  0.651826   0.005783
  0.513503   0.006805
  0.849296   0.004615
  1.043971   0.006784
  0.991646   0.005061
  0.537704   0.006098
  0.465138   0.005325
  0.712636   0.006420
  0.876179   0.006145
  1.041054   0.004637
  1.787547   0.006880
  0.689601   0.005653
  0.950722   0.005766
  1.041580   0.006968
  0.796593   0.007545
  0.771895   0.005924
  0.839989   0.005046
  0.510286   0.004443
  1.046725   0.005369
  0.707647   0.006495
  0.716191   0.006897
  0.728471   0.006645
  0.744473   0.006006
  0.926679   0.005431
  1.561374   0.004428
  1.525713   0.003064
  0.617973   0.003795
  1.127331   0.003041
  2.785614   0.005403
  0.943491   0.005693
  0.833408   0.004670
  1.018784   0.004614
  0.749823   0.005250
  0.736686   0.004704
  0.721468   0.004595
  0.592414   0.004466
  0.998156   0.004677
  0.753559   0.005612
  0.784433   0.005256
  0.909929   0.006337
  0.625506   0.006090
  0.887439   0.005790
  0.586295   0.005254
  0.727164   0.006069
  0.439787   0.006903
  0.910380   0.004206
  2.086849   0.005042
  2.322523   0.006412
  0.990839   0.006240
  1.565274   0.004068
  1.721501   0.003456
  1.454473   0.005191
  1.158181   0.004238
  1.111666   0.004406
  0.795684   0.004767
  0.923853   0.005236
  1.008749   0.004796
  1.039692   0.005236
  1.083702   0.005923
  1.018319   0.005586
  0.857404   0.004623
  0.970616   0.005167
  0.881525   0.005117
  1.441742   0.006725
  1.409885   0.003489
  3.431700   0.003986
  1.522328   0.005153
  1.305787   0.005664
  0.796585   0.005430
  1.279769   0.005131
  1.958293   0.004158
  0.922018   0.007309
  0.407895   0.005864
  0.774159   0.005516
  0.616271   0.005462
  0.607495   0.005784
  0.537319   0.005030
  0.819504   0.004470
  0.520647   0.004814
  1.130401   0.005350
  0.768208   0.004113
  0.872815   0.004930
  0.719417   0.005023
  1.164126   0.006422
  1.220859   0.005628
  0.748506   0.004895
  1.135003   0.005335
  0.656654   0.005710
  1.118947   0.004912
  0.676245   0.004590
  0.487470   0.005215
  0.572743   0.005674
  0.350834   0.004442
  0.769640   0.006030
  0.459249   0.005912
  1.528916   0.004957
  1.384542   0.003898
  1.087145   0.004802
  1.083393   0.005234
  1.947699   0.004284
  1.280796   0.005198
  1.134697   0.005807
  1.018167   0.007107
  0.859967   0.006672
  0.988408   0.006997
  0.753012   0.004555
  0.857865   0.006266
  1.098123   0.005145
  0.780245   0.006739
  0.533368   0.006332
  0.797590   0.006620
  0.815504   0.004859
  0.951299   0.005277
  0.858736   0.005192
  0.874937   0.005666
  0.567349   0.006279
  1.718369   0.004885
  1.760430   0.003947
  1.669071   0.005708
  0.690014   0.007341
  1.031865   0.006837
  0.912044   0.005473
  1.283096   0.005858
  1.623441   0.005699
  1.430186   0.003755
  1.195370   0.004263
  0.776421   0.004774
  0.616407   0.006129
  0.986524   0.005996
  0.490143   0.004427
  0.750781   0.004252
  0.643528   0.005469
  0.885433   0.005344
  1.769141   0.004671
  1.315412   0.006003
  0.847970   0.006308
  0.673313   0.004717
  1.471358   0.006075
  1.089767   0.003942
  0.642937   0.005063
  3.114801   0.004530
  1.554196   0.005676
  1.444469   0.005931
  0.921564   0.006465
  0.995368   0.004973
  1.092050   0.005417
  1.486326   0.005041
  1.029782   0.004659
  0.774095   0.004765
  1.191399   0.006074
  1.149195   0.005279
  1.044944   0.004377
  1.603835   0.005832
  1.094907   0.004190
  1.237786   0.006328
  0.897247   0.004697
  0.573811   0.005378
  1.115926   0.005587
  0.446839   0.005856
  0.544976   0.005574
  0.640946   0.005818
  0.661903   0.004707
  0.782137   0.004735
  0.778142   0.004737
  0.842585   0.004639
  0.877775   0.003113
  1.259626   0.005630
  1.145136   0.003802
  1.483466   0.003804
  1.318882   0.007636
  0.523960   0.005841
  0.839582   0.005117
  0.650944   0.006278
  1.386020   0.003200
  0.746840   0.006760
  0.775810   0.005652
  0.722777   0.005278
  0.590568   0.004915
  0.675924   0.005378
  0.514326   0.005774
  0.548494   0.005866
  0.684637   0.004728
  0.708853   0.005231
  1.013843   0.005226
  1.004127   0.002776
  2.324113   0.004561
  0.906139   0.003996
  1.172213   0.004569
  1.474140   0.006030
  0.522436   0.006105
  0.789306   0.006861
  0.951661   0.005176
  0.649066   0.005563
  0.848042   0.005521
  0.671328   0.004780
  0.527782   0.004979
  0.470846   0.004627
  0.759193   0.006261
  0.565836   0.004808
  0.768923   0.003886
  0.655852   0.003936
  1.430806   0.004281
  2.528048   0.004477
  1.657356   0.006578
  1.441504   0.003765
  1.234104   0.006472
  0.906891   0.008105
  0.903169   0.005590
  1.480298   0.005642
  0.948575   0.004375
  1.029067   0.006422
  0.851742   0.004624
  1.125253   0.004543
  0.854345   0.003877
  1.009489   0.004749
  0.803755   0.004811
  0.808898   0.005173
  0.479665   0.005229
  0.921296   0.005944
  0.530731   0.006789
  0.483454   0.004807
  1.071879   0.004251
  1.091581   0.004378
  1.007168   0.004196
  0.866256   0.004078
  1.187945   0.005611
  0.830020   0.005386
  0.914272   0.005780
  0.856893   0.004907
  0.621737   0.004325
  0.787603   0.005070
  2.649256   0.004138
  0.821182   0.005546
  0.941496   0.004811
  0.940860   0.004134
  1.814253   0.004924
  0.711834   0.005003
  1.379498   0.005637
  0.999591   0.008044
  0.895652   0.005812
  1.202729   0.006423
  0.766927   0.006125
  0.720316   0.005835
  0.982659   0.003982
  0.739990   0.005165
  0.611495   0.005625
  1.095602   0.004221
  0.812463   0.004851
  0.740837   0.004644
  0.286224   0.005225
  1.116261   0.006045
  0.771618   0.004823
  0.672132   0.003854
  0.620531   0.004115
  0.962310   0.004699
  0.974213   0.004113
  1.716229   0.002084
  1.422743   0.004132
  0.996980   0.005335
  0.609758   0.004921
  0.695437   0.004946
  1.547796   0.004959
  0.814164   0.008102
  0.805439   0.004372
  0.594260   0.004508
  0.805711   0.005977
  0.528680   0.004967
  0.945460   0.004675
  0.786702   0.003349
  0.881893   0.002904
  0.583411   0.004870
  0.845057   0.003609
  1.296056   0.003412
  1.294324   0.007397
  1.638055   0.006038
  1.237305   0.006490
  1.476695   0.005323
  1.114803   0.006309
  0.469042   0.005804
  0.685143   0.004681
  0.603488   0.005469
  0.588803   0.005600
  0.827615   0.005420
  1.237301   0.005229
  0.905902   0.004567
  0.932800   0.004800
  0.449252   0.003862
  0.533760   0.004392
  1.021675   0.003722
  0.945862   0.004047
  1.277575   0.004916
  1.960762   0.005047
  1.158341   0.006742
  0.703111   0.006826
  0.576289   0.006240
  1.132341   0.006185
  0.887055   0.003885
  1.195791   0.004633
  0.879947   0.006818
  1.231234   0.004249
  0.593815   0.006247
  1.349945   0.004935
  0.883093   0.004854
  0.816904   0.005998
  0.697990   0.004658
  0.787991   0.005142
  0.743471   0.005106
  2.102209   0.005497
  0.874195   0.003094
  0.987143   0.005564
  1.385013   0.004713
  0.847415   0.006295
  0.976096   0.005846
  0.908062   0.004830
  2.471102   0.003882
  2.012948   0.007866
  2.232682   0.003769
  1.311083   0.005089
  0.784109   0.006023
  0.845009   0.005183
  0.818819   0.005976
  0.993855   0.006751
  1.407243   0.003833
  1.516984   0.005585
  1.766240   0.004680
  0.860534   0.004017
  1.073216   0.004245
  1.455105   0.006819
  0.583103   0.005660
  1.123597   0.004614
  0.578985   0.004583
  1.237828   0.005768
  0.820143   0.005594
  0.878198   0.006173
  1.246558   0.007171
  0.645636   0.005532
  0.774206   0.005256
  0.423740   0.004744
  0.829892   0.006751
  0.510767   0.003396
  0.497248   0.004217
  0.659220   0.004356
  0.527303   0.004197
  1.065241   0.004504
  0.906940   0.003951
  0.812898   0.005594
  0.865780   0.005505
  0.690279   0.006688
  1.217983   0.002944
  0.923417   0.006418
  0.688595   0.005537
  0.840903   0.004826
  1.027002   0.003923
  0.520383   0.006501
  0.917710   0.006206
  0.636243   0.003702
  1.024755   0.007084
  0.996003   0.005783
  0.579892   0.005778
  1.007877   0.003877
  0.536389   0.004908
  1.247063   0.005454
  0.903934   0.004562
  1.025556   0.004206
  1.512772   0.005592
  0.973023   0.006441
  0.697360   0.008312
  0.845579   0.004075
  0.547639   0.004841
  0.814769   0.006590
  0.914227   0.006826
  0.757737   0.005226
  1.514300   0.005660
  0.854655   0.006780
  0.590289   0.004769
  0.632750   0.005448
  1.133348   0.004391
  0.921425   0.004972
  0.944559   0.004814
  0.962913   0.005152
  1.103028   0.005867
  1.106158   0.004946
  1.081703   0.004343
  1.272568   0.005387
  0.696349   0.005542
  0.864806   0.005077
  1.004287   0.004064
  0.856895   0.002824
  0.984512   0.005145
  2.328214   0.004423
  2.628852   0.002693
  1.014978   0.004983
  1.303786   0.004685
  0.913223   0.004438
  0.745205   0.005446
  1.254000   0.005451
  1.004249   0.005348
  1.537870   0.007983
  1.364027   0.007931
  2.416860   0.005799
  3.976819   0.004295
  1.643229   0.004543
  1.169236   0.004921
  1.003592   0.004979
  1.488325   0.003646
  1.361797   0.002652
  0.953774   0.006510
  0.926068   0.005442
  1.425370   0.005212
  1.059738   0.006442
  1.605065   0.006062
  1.434362   0.004743
  2.045237   0.005619
  1.660790   0.004995
  2.257821   0.005895
  2.617330   0.005042
  1.351580   0.004771
  1.593237   0.003529
  0.794892   0.006551
  0.793760   0.005846
  0.476571   0.004227
  0.708898   0.003259
  0.670524   0.005496
  0.520193   0.005889
  1.150676   0.003833
  0.794574   0.006022
  0.601132   0.004395
  1.086302   0.004217
  0.783453   0.005982
  0.689320   0.005323
  1.433656   0.005559
  1.176811   0.004614
  0.827473   0.004432
  0.920325   0.005710
  0.520320   0.007351
  1.244530   0.003832
  1.724143   0.004978
  0.946276   0.004097
  0.802194   0.004727
  1.057670   0.005595
  1.117158   0.004207
  1.833341   0.004205
  1.483192   0.006213
  0.819008   0.003942
  1.053907   0.005980
  0.802637   0.004882
  0.965162   0.005241
  0.689341   0.005563
  0.689297   0.005050
  1.058456   0.004510
  0.684260   0.005149
  1.099970   0.005131
  1.103222   0.006074
  1.465829   0.006275
  1.560792   0.003351
  1.836984   0.003443
  1.530466   0.004391
  0.570338   0.005692
  0.501104   0.004876
  0.801175   0.005435
  0.754547   0.004822
  1.079751   0.003898
  2.092745   0.004784
  0.948361   0.007956
  0.968000   0.006208
  1.171300   0.003925
  0.886475   0.005354
  0.952997   0.004529
  0.848451   0.004591
  1.086026   0.005928
  0.804239   0.005143
  1.190050   0.005306
  1.171286   0.004455
  0.747375   0.005097
  0.774289   0.005252
  1.167119   0.005846
  1.208807   0.003533
  1.348337   0.004236
  0.862950   0.005872
  0.490520   0.006226
  0.697129   0.005666
  0.755977   0.005495
  0.661060   0.005531
  0.731643   0.004588
  0.856105   0.004723
  1.006966   0.005473
  1.506149   0.005735
  0.578483   0.006971
  1.091381   0.004222
  0.885718   0.006120
  1.182820   0.004018
  0.505488   0.004090
  1.021014   0.004677
  0.941120   0.005133
  0.756010   0.004904
  1.029071   0.005357
  1.309866   0.004203
  1.354484   0.004411
  0.736284   0.006818
  1.308844   0.004638
  1.065155   0.004939
  1.268671   0.003465
  2.772960   0.003860
  0.786923   0.007031
  0.685410   0.006652
  0.884624   0.006144
  1.094140   0.003530
  1.355790   0.004105
  1.063870   0.003560
  0.842269   0.004400
  1.279430   0.003025
  1.097680   0.003145
  0.944474   0.006134
  0.846688   0.007048
  0.804144   0.007836
  0.863334   0.005552
  0.513613   0.006341
  0.668019   0.004968
  0.437260   0.005843
  0.464197   0.006274
  0.455849   0.004664
  0.821743   0.005580
  0.843179   0.005143
  1.852312   0.006298
  0.589037   0.006580
  1.604015   0.004872
  1.631751   0.003023
  0.896452   0.006449
  0.568950   0.004474
  0.548434   0.004548
  0.702343   0.004711
  1.221814   0.009433
  0.940280   0.005356
  0.737283   0.006777
  0.655307   0.004991
  0.520101   0.006213
  0.533732   0.004277
  0.886792   0.007435
  0.678856   0.004170
  1.012579   0.005521
  3.664835   0.006393
  0.800711   0.005558
  1.237270   0.006174
  0.900959   0.005452
  1.067171   0.005459
  0.776908   0.004248
  0.685945   0.004938
  0.515822   0.005895
  0.804395   0.005595
  2.011563   0.005083
  0.760329   0.006827
  1.078293   0.006426
  1.165248   0.005832
  0.821221   0.007877
  0.839170   0.006351
  0.718334   0.005806
  0.745950   0.004557
  1.371159   0.004630
  1.347680   0.004648
  0.985586   0.004950
  1.637190   0.005652
  0.880444   0.004598
  0.626351   0.005626
  1.201877   0.003828
  1.381375   0.005903
  0.655194   0.006043
  1.390937   0.004464
  1.177369   0.005402
  0.694905   0.006076
  0.787410   0.006230
  0.822015   0.006512
  0.688126   0.005385
  1.045747   0.005532
  1.084106   0.004780
  1.080663   0.006963
  0.818391   0.005030
  1.083467   0.006463
  1.520216   0.006003
  0.843307   0.004851
  0.838425   0.004123
  1.240829   0.004667
  0.765297   0.005986
  0.643393   0.006395
  1.010195   0.006063
  1.007546   0.006328
  0.718544   0.005865
  0.735784   0.007664
  0.689282   0.006661
  0.912614   0.005075
  1.243286   0.004932
  1.553230   0.003699
  0.953020   0.006499
  0.751675   0.005500
  0.870493   0.004851
  0.887754   0.005249
  0.452115   0.004898
  0.512936   0.005397
  1.044935   0.005655
  1.030783   0.004114
  0.651773   0.005580
  0.834569   0.006041
  0.526851   0.004865
  0.358997   0.004564
  0.741087   0.005372
  0.493223   0.008042
  1.013995   0.005006
  0.736093   0.006416
  1.780194   0.006463
  1.038623   0.005859
  1.397658   0.004302
  0.728359   0.005122
  0.834930   0.005412
  0.657029   0.006177
  1.299039   0.005611
  0.987163   0.004946
  0.553873   0.006978
  0.708532   0.005550
  1.281678   0.006540
  1.547322   0.004497
  0.552655   0.005960
  0.907695   0.004988
  0.730401   0.005446
  1.003140   0.005274
  2.401884   0.005254
  1.403359   0.004042
  0.790642   0.007329
  0.983322   0.006730
  0.781617   0.005766
  0.732198   0.005092
  0.665408   0.005621
  0.719619   0.005152
  0.596986   0.004978
  1.288782   0.004585
  0.583423   0.005367
  1.073833   0.005881
  0.848858   0.006788
  0.982390   0.005882
  1.065942   0.004633
  1.556292   0.004094
  3.927761   0.007353
  1.048055   0.006126
  2.619585   0.006198
  0.337838   0.007172
  0.574378   0.006400
  0.694528   0.004979
  1.190960   0.005511
  2.070640   0.004989
  0.846353   0.004561
  3.850870   0.003989
  1.147819   0.005803
  1.814463   0.006470
  0.813882   0.006101
  1.084397   0.004561
  0.877327   0.005561
  1.058169   0.005432
  0.511814   0.005119
  0.795892   0.005068
  0.889198   0.007650
  1.020463   0.004419
  1.724989   0.004084
  0.845415   0.004260
  0.798930   0.006773
  1.545278   0.005876
  3.227829   0.004919
  2.102565   0.005489
  1.715080   0.005484
  0.810096   0.006151
  1.696187   0.005074
  1.786067   0.004738
  2.119238   0.003999
  0.629555   0.003970
  0.839749   0.004360
  0.684239   0.006318
  0.654584   0.005462
  0.633930   0.005865
  0.958866   0.005978
  0.470026   0.004825
  1.099122   0.004140
  1.109938   0.004995
  1.181900   0.003572
  0.730538   0.005175
  0.520914   0.004503
  0.751632   0.005367
  0.990092   0.005843
  0.673024   0.006984
  1.016282   0.006908
  0.789207   0.007056
  0.551997   0.006339
  1.273225   0.004824
  0.557895   0.004552
  0.445476   0.005047
  0.925474   0.003819
  0.619717   0.005354
  0.987299   0.004012
  0.986717   0.006846
  0.867196   0.005768
  0.856715   0.004352
  0.848298   0.004930
  0.615983   0.007405
  0.691529   0.007253
  0.788445   0.006294
  1.228023   0.006767
  1.091753   0.008162
  1.260988   0.006031
  1.428537   0.004579
  0.660250   0.004303
  0.960578   0.005160
  1.893331   0.004472
  0.701775   0.006363
  0.540255   0.005469
  1.063563   0.004284
  1.640257   0.005652
  0.843352   0.006329
  0.845950   0.005101
  1.582631   0.005873
  0.834460   0.006840
  0.945057   0.005672
  0.972792   0.005818
  1.107196   0.005783
  0.867286   0.005634
  1.500048   0.003804
  1.871360   0.005851
  0.784204   0.005361
  1.413305   0.006001
  1.213462   0.005967
  2.010232   0.003027
  2.060341   0.004757
  1.838456   0.002946
  1.005048   0.004717
  1.058493   0.005147
  1.013658   0.007432
  1.612686   0.005612
  3.014928   0.005566
  5.118148   0.003665
  2.613871   0.004186
  4.540272   0.004138
  1.458939   0.005352
  1.154233   0.004612
  1.320841   0.006526
  1.968435   0.004426
  1.453282   0.007400
  1.031805   0.006554
  1.466826   0.005299
  1.212646   0.005564
  1.369142   0.005221
  0.941602   0.005722
  1.053475   0.004667
  0.981790   0.004728
  1.083222   0.005956
  1.812345   0.004937
  1.028256   0.006984
  4.863723   0.004897
  1.964558   0.007513
  3.083246   0.006883
  1.520844   0.006333
  2.647262   0.006780
  1.135501   0.003872
  1.029117   0.004266
  1.459435   0.002675
  1.487096   0.005453
  1.563238   0.005382
  1.685193   0.006586
  1.389636   0.004808
  0.555143   0.006474
  0.708731   0.006375
  0.749866   0.005789
  1.081464   0.004984
  1.371581   0.005236
  0.872855   0.004922
  0.622490   0.005483
  0.880310   0.005768
  1.139506   0.005063
  1.976402   0.006516
  0.588442   0.005044
  0.979531   0.006305
  1.073351   0.006479
  0.753409   0.005233
  1.047115   0.005394
  0.701254   0.005414
  0.834363   0.006301
  0.892738   0.006215
  0.862456   0.004106
  0.902299   0.005079
  0.937570   0.004945
  1.145185   0.006022
  0.889461   0.004035
  1.807981   0.004336
  1.093650   0.005289
  2.842650   0.004842
  2.163825   0.004912
  3.007191   0.006867
  2.316853   0.005296
  1.723249   0.005122
  2.248461   0.004684
  0.795784   0.004938
  1.178625   0.006770
  0.613607   0.006598
  0.864453   0.005092
  0.431183   0.005037
  0.893160   0.005924
  0.850330   0.005063
  0.501213   0.005448
  0.639354   0.005633
  0.873053   0.004874
  1.160041   0.004568
  1.132964   0.006766
  1.895824   0.003707
  1.588569   0.004211
  2.402197   0.002888
  3.766981   0.004165
  1.714983   0.004303
  2.389201   0.003482
  0.773852   0.006929
  1.040802   0.006565
  1.148366   0.007039
  1.425745   0.005566
  0.725633   0.003244
  1.858280   0.005997
  1.469466   0.006084
  0.604088   0.006247
  0.744844   0.004660
  1.102710   0.005671
  1.226651   0.005536
  0.787821   0.002483
  1.710926   0.006310
  1.610303   0.005378
  1.549127   0.006675
  1.613065   0.005964
  1.244162   0.006854
  1.476970   0.005760
  0.780885   0.005874
  0.948612   0.005110
  1.443746   0.006170
  0.897730   0.006743
  1.193113   0.005237
  0.942102   0.004800
  1.155680   0.005169
  0.965126   0.005560
  1.367545   0.005485
  1.956389   0.007182
  1.201218   0.007554
  1.111908   0.006771
  1.483619   0.004707
  1.722400   0.004825
  2.182997   0.006107
  2.845076   0.004622
  2.518640   0.004680
  2.005600   0.007839
  1.610578   0.006941
  1.266866   0.005371
  1.563588   0.004847
  1.048451   0.005870
  2.132171   0.004634
  1.071846   0.006684
  1.229986   0.006535
  1.681126   0.005901
  0.876610   0.006039
  0.861023   0.005518
  1.045506   0.004586
  1.245500   0.005615
  0.565453   0.006374
  1.021434   0.005160
  0.977636   0.006282
  0.986051   0.004106
  1.024856   0.006231
  1.011977   0.004440
  0.835783   0.006582
  1.183483   0.004527
  1.121669   0.003270
  0.721608   0.005725
  0.716038   0.005793
  0.949267   0.006466
  1.201614   0.004847
  0.852801   0.005452
  0.712884   0.007086
  0.996158   0.007688
  1.351187   0.005179
  1.289768   0.005432
  1.160403   0.006363
  0.434276   0.006863
  0.636640   0.004113
  1.169365   0.003954
  0.754021   0.004766
  0.579611   0.005096
  0.901670   0.006327
  0.908181   0.003287
  1.299000   0.007519
  0.823854   0.007002
  1.159249   0.005902
  1.293668   0.005535
  1.570282   0.008027
  1.194443   0.006032
  1.029617   0.003992
  0.951463   0.005584
  1.642725   0.003700
  0.949361   0.006172
  0.966295   0.007067
  0.758424   0.004740
  0.754445   0.003121
  0.622497   0.004880
  0.773793   0.005517
  0.419481   0.005158
  0.482109   0.005994
  0.470227   0.005727
  0.494585   0.006585
  0.834267   0.005891
  1.095062   0.006384
  1.226409   0.006834
  0.836528   0.004620
  1.483090   0.007179
  1.818640   0.006007
  2.258406   0.004314
  1.037418   0.005175
  0.692314   0.006396
  2.063715   0.005624
  1.624948   0.004601
  1.377932   0.004447
  0.762658   0.006723
  0.615027   0.006375
  1.017443   0.006855
  1.182076   0.006338
  0.805458   0.005976
  0.593495   0.006004
  1.065226   0.004365
  1.005804   0.004753
  0.688703   0.005922
  2.345780   0.004626
  2.120363   0.006096
  1.432238   0.006472
  2.692475   0.006088
  0.963824   0.004565
  0.858187   0.003496
  1.598145   0.005751
  0.994272   0.007415
  1.194031   0.005804
  1.444674   0.006496
  1.083573   0.004740
  1.165301   0.006427
  1.656965   0.003738
  1.251935   0.004711
  0.918438   0.004196
  1.094771   0.004873
  0.507989   0.005256
  0.966603   0.005770
  1.301319   0.006835
  3.298578   0.003316
  1.313102   0.005356
  1.262684   0.005951
  0.853283   0.005648
  1.347327   0.004692
  1.987212   0.004680
  1.604881   0.005697
  1.117251   0.003355
  0.835270   0.005040
  0.711626   0.004761
  0.819596   0.006371
  0.693954   0.005449
  0.793219   0.004681
  0.909128   0.004947
  0.710106   0.005566
  0.608598   0.005702
  0.928303   0.005239
  1.008759   0.004780
  0.921862   0.004573
  0.698369   0.005382
  0.576595   0.005317
  0.990535   0.006693
  0.977395   0.005991
  0.772297   0.004494
  0.918368   0.004031
  1.232635   0.004996
  0.619398   0.006603
  1.538466   0.003986
  0.607826   0.005189
  0.734461   0.005356
  0.526679   0.005603
  0.959487   0.004823
  1.186097   0.004913
  0.716589   0.005554
  0.308680   0.005530
  0.610824   0.005436
  0.431860   0.005602
  0.513601   0.005514
  0.337372   0.005533
  0.445310   0.005551
  0.522945   0.005469
  0.610131   0.005834
  0.575949   0.006238
  0.806720   0.004257
  0.823093   0.005222
  0.786542   0.003789
  0.953095   0.005632
  1.565515   0.004139
  0.695127   0.004532
  0.722945   0.005500
  0.689101   0.005146
  0.570879   0.004725
  0.638161   0.005077
  0.533362   0.005627
  0.442258   0.005701
  0.152345   0.005670
  0.456538   0.005510
  0.236598   0.005422
  0.358497   0.005774
  0.558132   0.005951
  0.766377   0.004448
  0.779342   0.006015
  0.980599   0.004994
  0.716522   0.004143
  0.941087   0.005050
  1.630430   0.004411
  1.023120   0.004870
  0.658623   0.005813
  0.737062   0.004534
  0.506286   0.004124
  0.422283   0.005653
  0.604204   0.004813
  0.369426   0.005639
  0.711895   0.006077
  0.535441   0.005515
  0.578632   0.006145
  0.510304   0.005556
  0.432337   0.006017
  0.509296   0.005294
  0.645053   0.005586
  1.048125   0.006079
  1.653235   0.005066
  1.060041   0.005273
  0.849155   0.006257
  1.148160   0.006541
  1.113936   0.004359
  0.660738   0.003900
  1.269309   0.004402
  1.198507   0.004707
  0.660261   0.005555
  0.666840   0.004640
  1.114220   0.003555
  0.828072   0.005897
  0.740488   0.005378
  1.246332   0.006167
  1.009187   0.006965
  0.962340   0.006924
  1.496243   0.005798
  0.665128   0.006873
  0.668247   0.005299
  0.725056   0.005305
  0.759548   0.004677
  3.293678   0.004318
  1.067435   0.005664
  0.581089   0.005699
  0.550581   0.005707
  0.796726   0.006121
  0.523307   0.005964
  0.708429   0.006022
  0.815543   0.006280
  0.482311   0.006524
  0.934119   0.006198
  0.846650   0.005599
  0.922356   0.006120
  0.551069   0.005854
  0.352134   0.005866
  0.681794   0.004559
  0.666661   0.005565
  2.173050   0.004612
  0.572704   0.005483
  0.500089   0.005643
  0.342907   0.005629
  0.487680   0.005411
  0.442923   0.006153
  0.682629   0.006042
  0.580431   0.005866
  0.835045   0.005819
  0.997486   0.005604
  1.034924   0.005297
  0.741734   0.004470
  0.954701   0.004866
  1.279726   0.005124
  0.976699   0.004936
  0.850252   0.005847
  0.822489   0.004666
  0.719709   0.004790
  0.724737   0.004562
  0.632942   0.004843
  0.643265   0.005651
  0.354210   0.005614
  0.511252   0.005589
  0.362810   0.005628
  0.415370   0.005780
  0.641179   0.005974
  0.635327   0.005261
  1.386269   0.007660
  1.830008   0.006889
  1.308334   0.004438
  1.967615   0.004221
  0.815501   0.003655
  0.776051   0.004943
  0.903174   0.005323
  0.549660   0.005470
  0.813061   0.005422
  0.619796   0.005659
  0.517177   0.005706
  0.516029   0.005742
  0.692327   0.005416
  0.662982   0.006346
  0.492573   0.004349
  0.615669   0.004768
  0.634761   0.004551
  0.703489   0.005066
  1.177463   0.004827
  1.574436   0.004969
  1.355932   0.005167
  3.343083   0.004678
  2.163844   0.004096
  1.138176   0.005845
  1.098821   0.005587
  1.353561   0.005997
  0.777439   0.004389
  1.220766   0.004388
  1.612972   0.006415
  1.725087   0.004260
  1.013872   0.004609
  1.680863   0.004496
  0.698543   0.004550
  0.647107   0.004497
  0.669253   0.003536
  0.905078   0.004947
  3.041178   0.005235
  3.937038   0.005760
  4.488027   0.002405
  0.697165   0.006500
  0.388881   0.006082
  0.741547   0.006008
  0.867708   0.006005
  0.742961   0.005818
  0.782125   0.005941
  1.178842   0.004933
  0.833603   0.006777
  1.831198   0.007130
  0.760169   0.005502
  0.690587   0.006773
  1.182503   0.002709
  1.806100   0.005154
  1.122864   0.005079
  0.505714   0.004720
  1.639117   0.005063
  0.728940   0.005454
  0.813112   0.005634
  0.989064   0.004497
  0.854402   0.006058
  0.560075   0.005883
  0.634516   0.006074
  0.783590   0.006054
  0.689081   0.006608
  0.984003   0.004299
  1.111817   0.005305
  1.284043   0.003544
  1.027952   0.006187
  0.886310   0.005382
  0.818750   0.004973
  0.608547   0.005496
  0.788333   0.004636
  0.871184   0.005353
  0.690918   0.005507
  0.523507   0.006081
  0.717203   0.005605
  0.613854   0.006187
  0.592014   0.006141
  0.510493   0.006183
  0.644060   0.005985
  0.936690   0.007238
  1.266205   0.004815
  1.039614   0.004491
  0.818812   0.003828
  1.865619   0.004538
  1.312502   0.004111
  1.652864   0.005019
  1.573073   0.003656
  1.052780   0.004134
  0.964709   0.005435
  0.914681   0.003854
  0.620317   0.005386
  0.919962   0.005569
  0.686356   0.006191
  0.726973   0.006170
  0.580998   0.006414
  0.723692   0.006050
  0.429697   0.005960
  0.856276   0.006109
  0.668379   0.006264
  0.483651   0.005367
  0.561276   0.005719
  0.827897   0.005485
  0.618326   0.004229
  1.518641   0.006259
  2.580867   0.006493
  1.045786   0.005135
  1.824811   0.005100
  1.061163   0.004909
  1.863543   0.004805
  1.555603   0.005696
  1.564041   0.005312
  0.960545   0.005242
  1.114370   0.005008
  1.568751   0.004954
  1.896838   0.004877
  3.237753   0.004942
  1.066161   0.004228
  0.501800   0.006052
  0.842894   0.005927
  0.867033   0.004707
  1.026841   0.006766
  2.974949   0.005578
  0.877601   0.006375
  1.032637   0.005250
  1.878003   0.006588
  0.795003   0.005995
  0.747836   0.005363
  0.668479   0.005104
  1.168612   0.004389
  0.588347   0.006597
  0.718119   0.004827
  1.405570   0.004815
  2.008453   0.005286
  1.322948   0.004372
  1.065310   0.005988
  0.805616   0.005029
  1.039792   0.004914
  1.260360   0.006109
  0.726228   0.004766
  1.152208   0.005553
  0.722966   0.006079
  0.471336   0.005812
  0.943343   0.005800
  0.782756   0.005820
  0.625796   0.006178
  0.617887   0.006083
  0.824424   0.004957
  1.017807   0.005654
  0.866349   0.006018
  0.493318   0.004573
  0.972398   0.004973
  0.819086   0.004514
  1.051992   0.003440
  1.658510   0.004396
  0.852204   0.004245
  1.031409   0.003389
  0.390967   0.007446
  0.843461   0.004672
  0.567202   0.005772
  1.020801   0.006184
  0.672163   0.006088
  0.827992   0.005875
  1.155381   0.006807
  0.874934   0.006085
  0.811703   0.006361
  1.016280   0.004972
  0.834247   0.004479
  1.396175   0.006513
  1.102012   0.005310
  0.774990   0.004659
  0.964500   0.005066
  1.161364   0.005111
  1.211776   0.004747
  1.152470   0.003201
  0.934984   0.005304
  0.999172   0.005630
  1.238370   0.006400
  2.294357   0.003003
  0.923837   0.006084
  0.820256   0.005861
  1.236485   0.003911
  0.703665   0.006087
  0.734627   0.005990
  0.942332   0.006142
  1.436161   0.005509
  0.559279   0.006895
  0.531679   0.004503
  0.747728   0.005449
  0.741449   0.005957
  0.729589   0.005089
  0.823238   0.005198
  0.952357   0.005246
  1.900097   0.004977
  1.276945   0.006848
  1.032349   0.004159
  0.547879   0.004819
  1.304916   0.005012
  0.446948   0.004393
  0.776067   0.004355
  0.761871   0.005986
  0.797094   0.005264
  0.554940   0.005058
  0.895407   0.004118
  0.893274   0.004259
  1.642544   0.002291
  1.533693   0.005349
  1.038609   0.006313
  1.061594   0.004378
  1.171527   0.004798
  1.102605   0.004993
  1.323866   0.003576
  0.594751   0.005320
  0.720045   0.005190
  0.564114   0.005756
  0.720579   0.005440
  0.953080   0.005285
  0.643292   0.004710
  1.018325   0.005149
  1.212820   0.006523
  0.991551   0.004889
  1.496941   0.004498
  1.704430   0.005449
  1.942301   0.006489
  2.104771   0.004001
  1.262102   0.005081
  1.279620   0.003693
  1.354185   0.003858
  1.142679   0.004116
  1.212446   0.005153
  0.737586   0.006066
  1.316459   0.005327
  0.724624   0.005350
  0.649522   0.005804
  0.840444   0.005507
  0.586293   0.005687
  0.753337   0.005669
  0.875797   0.003582
  1.171793   0.004437
  0.895875   0.005753
  1.263023   0.004379
  1.520801   0.004157
  1.614581   0.004903
  0.971003   0.006081
  0.571659   0.005499
  1.248481   0.004943
  1.337895   0.004644
  0.957474   0.005733
  0.663019   0.005693
  0.681202   0.004299
  0.708839   0.005777
  0.959630   0.005345
  1.588361   0.004872
  1.128705   0.005707
  1.477410   0.005080
  0.921794   0.005444
  0.888270   0.005991
  0.636685   0.005740
  1.081134   0.003502
  1.490056   0.004966
  0.986301   0.004478
  1.196178   0.005769
  3.596448   0.004465
  1.809795   0.003176
  1.363006   0.005855
  1.125785   0.004745
  0.983719   0.006023
  0.847514   0.003886
  1.713163   0.004711
  1.282703   0.002451
  0.922008   0.003411
  2.566386   0.007102
  1.716676   0.005070
  1.250374   0.004554
  0.989196   0.004938
  1.013381   0.006110
  1.242260   0.004138
  0.754887   0.006790
  0.725501   0.005124
  0.709724   0.005933
  1.073205   0.005533
  1.766232   0.005213
  1.961600   0.006683
  1.713972   0.004614
  2.603456   0.002181
  1.479968   0.004725
  0.610489   0.004830
  0.803334   0.004891
  0.412658   0.004941
  1.016156   0.003912
  1.249006   0.003710
  0.635916   0.006480
  0.891039   0.005518
  1.249140   0.005030
  1.101955   0.007115
  0.959073   0.004643
  1.387771   0.005204
  0.734347   0.005821
  1.283998   0.004433
  0.893919   0.006175
  0.642718   0.005782
  0.776189   0.003487
  1.334743   0.002636
  0.991698   0.004335
  0.883488   0.005301
  0.773622   0.005764
  0.331780   0.003837
  1.076314   0.004570
  0.733125   0.005092
  0.596294   0.005489
  0.992558   0.005267
  0.871739   0.005852
  0.583438   0.005431
  1.079299   0.005136
  1.218316   0.004932
  2.152921   0.003131
  2.497702   0.004220
  1.785540   0.005228
  1.930803   0.006220
  1.281367   0.006892
  1.298155   0.004535
  1.486676   0.004552
  0.915881   0.005762
  0.813847   0.006148
  0.686286   0.005719
  0.770849   0.004688
  0.864303   0.004757
  1.160349   0.004368
  0.765532   0.005936
  1.252408   0.005678
  1.393007   0.006769
  1.307360   0.004120
  1.465663   0.006964
  2.002075   0.006803
  1.297731   0.005016
  0.767104   0.004114
  2.095380   0.004980
  2.152527   0.006422
  1.701677   0.006064
  0.966264   0.004078
  1.067410   0.003688
  0.810229   0.005961
  1.201210   0.006936
  1.398019   0.003683
  1.024236   0.004721
  1.337976   0.007908
  3.225071   0.004228
  1.521745   0.005828
  1.059477   0.006478
  1.097761   0.004764
  1.625878   0.004604
  1.070231   0.003819
  1.883547   0.003605
  2.427201   0.005127
  2.233063   0.007732
  1.585288   0.006236
  0.676095   0.004792
  1.166404   0.004354
  1.366646   0.005500
  0.456121   0.005895
  0.620090   0.005638
  0.593780   0.004903
  1.874312   0.004166
  2.767651   0.005046
  2.562421   0.005436
  0.639286   0.006652
  0.581761   0.005462
  0.733653   0.006378
  0.772525   0.005470
  0.904052   0.006306
  0.985933   0.003325
  1.488637   0.005893
  0.876255   0.004832
  0.663053   0.006565
  0.573941   0.003796
  0.720900   0.004211
  0.744631   0.005342
  0.854644   0.004502
  1.041750   0.004735
  0.915140   0.006403
  0.655526   0.005201
  0.711762   0.005905
  0.822597   0.007381
  1.682231   0.006464
  1.637400   0.004241
  0.825587   0.005768
  0.576006   0.006640
  0.923363   0.006272
  0.696072   0.006032
  0.653486   0.004794
  1.303765   0.003892
  1.184635   0.004267
  0.905029   0.005512
  0.538962   0.005087
  1.037975   0.004134
  1.165847   0.004840
  1.315956   0.005147
  1.033892   0.005655
  3.280010   0.005089
  1.259045   0.007705
  1.433905   0.005869
  0.789422   0.004951
  0.521207   0.005146
  0.934688   0.004689
  0.829034   0.006323
  0.690046   0.006557
  0.909157   0.005670
  0.824398   0.006087
  0.989091   0.003717
  1.107744   0.005401
  1.704672   0.005221
  1.094398   0.005567
  1.274205   0.005794
  1.796323   0.006731
  1.480316   0.006713
  4.666023   0.004415
  3.938635   0.004553
  2.440230   0.004394
  1.635498   0.004464
  2.347307   0.005902
  0.736696   0.005529
  1.625931   0.006490
  0.963346   0.005175
  0.780065   0.006289
  0.528601   0.006022
  0.618647   0.005412
  1.162145   0.004039
  1.660354   0.005156
  1.471368   0.007147
  1.369958   0.004993
  1.156323   0.006751
  0.688645   0.005636
  1.479669   0.007817
  1.029807   0.006106
  1.543856   0.005460
  1.894416   0.006162
  1.620492   0.004593
  0.924287   0.004400
  0.961319   0.005434
  0.896065   0.005746
  1.113034   0.003819
  0.748984   0.006044
  0.768620   0.006007
  1.720194   0.006471
  1.742176   0.005293
  1.839265   0.008066
  1.293311   0.008322
  1.582727   0.007318
  0.773844   0.004986
  0.764678   0.004721
  0.669715   0.005930
  1.357611   0.003908
  1.002695   0.004998
  1.570665   0.006412
  1.269277   0.006378
  0.972609   0.005407
  2.006890   0.005437
  0.804303   0.005158
  0.676349   0.005969
  1.008171   0.005781
  1.664736   0.004187
  1.313272   0.003825
  3.009167   0.005502
  0.794243   0.006287
  1.812397   0.005225
  0.865009   0.005177
  0.897646   0.006850
  0.962287   0.006001
  0.931394   0.004655
  1.003548   0.006136
  1.231951   0.005255
  1.147710   0.007968
  1.151314   0.005615
  1.013752   0.007106
  0.675987   0.005448
  1.196439   0.005499
  1.552382   0.004703
  5.359383   0.006786
  0.951777   0.005467
  1.219218   0.006874
  0.869452   0.006733
  1.524345   0.007283
  1.146559   0.005553
  0.974087   0.006321
  0.657244   0.005678
  0.995977   0.005762
  1.133284   0.005793
  1.276325   0.004252
  1.085238   0.006272
  0.883143   0.006275
  0.586773   0.005834
  0.660760   0.004620
  0.684227   0.004015
  1.509379   0.003198
  0.750862   0.005178
  0.673883   0.004433
  1.337567   0.005176
  1.553917   0.005154
  1.053117   0.005043
  2.005403   0.006025
  1.519606   0.006166
  0.743441   0.006270
  0.703525   0.004760
  1.134579   0.005786
  2.549639   0.004779
  1.687196   0.005104
  0.934915   0.005826
  0.831101   0.006140
  0.884338   0.005938
  1.004100   0.005578
  0.907134   0.004895
  0.883951   0.005691
  0.746546   0.005907
  0.931690   0.006936
  0.707182   0.004417
  2.442143   0.003095
  1.586581   0.002636
  1.642982   0.005987
  2.121287   0.005023
  1.050711   0.004972
  0.672937   0.005249
  1.324521   0.006132
  0.841955   0.006170
  0.953993   0.005833
  0.657981   0.005750
  0.760426   0.005214
  0.682641   0.005400
  0.499526   0.006163
  0.520288   0.006969
  0.737664   0.006455
  0.430571   0.007124
  0.873466   0.006227
  1.236075   0.005457
  1.129826   0.003733
  2.018393   0.004275
  1.547251   0.003373
  0.816837   0.007537
  0.955270   0.004039
  1.001898   0.007343
  0.942631   0.003691
  1.121249   0.006459
  0.662310   0.004024
  1.101982   0.006078
  0.679304   0.005035
  1.011410   0.006440
  1.582235   0.003331
  0.381958   0.003912
  1.156892   0.005709
  1.380096   0.003187
  1.348187   0.004507
  0.741128   0.005658
  0.728419   0.004122
  0.838063   0.006063
  1.490962   0.004993
  0.609222   0.006614
  1.147265   0.000737
  1.146027   0.006083
  1.324207   0.004292
  1.437062   0.005187
  0.839607   0.005094
  1.009236   0.005382
  1.056803   0.005151
  0.993384   0.003202
  1.535719   0.005238
  1.451753   0.006638
  2.260949   0.004422
  1.922201   0.002837
  0.905226   0.005652
  1.823159   0.007149
  0.701591   0.004848
  1.194936   0.006232
  0.790427   0.004993
  0.759815   0.004750
  1.095700   0.004929
  0.865544   0.004883
  1.602038   0.002567
  0.974907   0.004632
  1.280474   0.008010
  1.217811   0.004909
  1.687126   0.006403
  1.826785   0.003190
  2.034566   0.005067
  1.637816   0.006324
  3.082648   0.006708
  2.844126   0.004857
  1.192885   0.006611
  1.031154   0.005504
  1.277618   0.004340
  2.057868   0.007261
  0.998445   0.007790
  0.791441   0.004343
  0.644303   0.005946
  0.840806   0.005454
  1.263385   0.004436
  2.767676   0.004614
  1.478112   0.007054
  1.013244   0.005902
  1.027523   0.005646
  0.698402   0.006633
  0.753142   0.006332
  1.050064   0.004872
  1.101968   0.004147
  1.170184   0.005849
  2.527940   0.005699
  1.125162   0.004443
  1.303595   0.004142
  1.041550   0.003931
  3.303328   0.004138
  1.675488   0.003898
  1.180790   0.003956
  1.039468   0.004823
  0.669179   0.007730
  0.504499   0.006716
  0.855227   0.005646
  0.763476   0.006435
  1.016583   0.007027
  1.065118   0.004415
  1.123188   0.004025
  0.666885   0.003872
  0.887030   0.004406
  2.050588   0.003349
  0.758081   0.006320
  1.378517   0.003818
  1.136364   0.004854
  0.803727   0.005676
  1.379840   0.004691
  1.208695   0.006406
  1.236462   0.005987
  1.053865   0.003710
  1.146496   0.004975
  0.743300   0.003971
  0.770873   0.004783
  0.988256   0.005350
  0.829746   0.003586
  1.223400   0.005525
  1.092537   0.005400
  1.448508   0.004742
  1.101568   0.003163
  0.877372   0.004742
  0.778461   0.004719
  0.846052   0.003452
  1.051651   0.004665
  1.033557   0.004980
  0.994145   0.003900
  1.043080   0.002712
  0.799511   0.002074
  1.516414   0.004021
  1.396372   0.004343
  1.289054   0.004232
  1.265920   0.004757
  1.895452   0.004144
  1.608258   0.005266
  1.387833   0.006738
  0.915735   0.004139
  1.038964   0.006600
  1.333800   0.006398
  1.553599   0.004157
  1.016309   0.003192
  1.163633   0.003101
  0.528617   0.005136
  0.657221   0.004043
  1.130533   0.006240
  0.975764   0.005461
  1.128150   0.006012
  0.986255   0.005541
  1.408574   0.004858
  0.864783   0.005948
  0.956686   0.003580
  1.128363   0.005844
  0.913613   0.005163
  0.785316   0.005416
  0.711307   0.005634
  0.965812   0.005534
  1.528037   0.006883
  1.660828   0.003303
  1.783321   0.004130
  1.117248   0.005968
  1.125786   0.006012
  1.514048   0.004980
  0.728624   0.008646
  1.015986   0.006196
  1.189930   0.006341
  0.953849   0.004206
  1.349218   0.005088
  0.914387   0.007375
  0.958663   0.006363
  0.860862   0.006577
  0.714257   0.004747
  0.899972   0.005061
  1.037882   0.006266
  0.601786   0.005774
  1.001080   0.005244
  2.022131   0.005571
  1.210046   0.007002
  0.933995   0.006574
  0.640941   0.005347
  1.555065   0.006301
  1.177218   0.004703
  1.104141   0.004644
  1.102463   0.004848
  1.247403   0.003875
  1.094198   0.005602
  1.271413   0.004464
  0.768403   0.007671
  0.733320   0.005265
  1.419318   0.005700
  0.901465   0.004619
  0.918240   0.004556
  1.284363   0.004299
  0.906882   0.004872
  0.736100   0.003863
  0.914761   0.004697
  0.577047   0.004296
  0.622991   0.005105
  0.922936   0.003694
  1.352515   0.007460
  2.077447   0.004895
  2.438190   0.002993
  0.802674   0.005200
  3.344238   0.004878
  0.919475   0.005462
  0.875062   0.005900
  0.991291   0.006634
  1.041009   0.005886
  1.328708   0.005298
  1.244857   0.004760
  2.001872   0.005572
  1.043598   0.005669
  0.553382   0.005320
  0.941932   0.005785
  1.620428   0.005016
  1.301632   0.005894
  1.110385   0.004512
  0.844183   0.004872
  2.361918   0.004348
  1.509698   0.004125
  1.504126   0.003652
  1.866174   0.003961
  1.504470   0.004664
  1.833979   0.003288
  1.065796   0.005877
  1.431534   0.003969
  1.312355   0.004634
  1.100877   0.005466
  0.621985   0.005334
  0.775724   0.006187
  0.924670   0.005304
  1.052670   0.007383
  1.668465   0.004569
  0.988551   0.004372
  1.478853   0.005868
  1.238792   0.004505
  0.701296   0.006191
  1.689492   0.005946
  1.841203   0.004934
  1.305180   0.005616
  1.067698   0.006946
  1.068825   0.004102
  0.480477   0.005339
  0.967845   0.006315
  1.408920   0.005358
  0.975300   0.004626
  1.224957   0.005835
  1.064196   0.004038
  0.860193   0.003025
  0.976886   0.003831
  1.084247   0.003764
  1.191102   0.005005
  1.298932   0.006124
  1.579016   0.004420
  1.442830   0.005190
  1.066724   0.005021
  1.171623   0.005341
  0.808763   0.005535
  0.906419   0.007069
  0.888033   0.003714
  0.972855   0.005285
  1.188046   0.005600
  0.848603   0.006074
  0.728799   0.007204
  0.626074   0.006592
  1.174952   0.004163
  0.650118   0.005289
  0.822650   0.005650
  1.148272   0.004807
  1.250463   0.005138
  1.254684   0.005012
  1.277294   0.005396
  1.515268   0.004332
  1.520345   0.005569
  0.883344   0.006547
  1.148139   0.005076
  1.295318   0.005943
  1.345755   0.007366
  0.494842   0.004712
  0.671123   0.004708
  0.917919   0.006012
  0.742732   0.006005
  0.830179   0.006051
  1.186205   0.003685
  0.749102   0.004186
  1.215766   0.005014
  1.023134   0.003837
  0.719313   0.005144
  0.484230   0.006009
  1.290409   0.005230
  0.794657   0.005860
  2.322895   0.004005
  1.490454   0.005160
  1.505081   0.003817
  2.856534   0.002948
  1.698199   0.003948
  0.768393   0.006873
  0.847888   0.005360
  1.042445   0.005245
  0.910052   0.005321
  0.994644   0.004993
  0.897302   0.004709
  1.245036   0.004152
  1.307036   0.006083
  1.627445   0.004855
  1.176225   0.002804
  1.026563   0.004242
  0.701551   0.003959
  0.693520   0.005518
  0.814956   0.006717
  1.285820   0.005482
  1.220999   0.004744
  1.302066   0.005206
  1.056127   0.005896
  0.882000   0.006378
  0.655711   0.005174
  0.779197   0.006612
  1.205955   0.005470
  1.017699   0.004687
  0.684297   0.005058
  0.724323   0.006383
  1.238006   0.006576
  0.801901   0.004602
  0.904540   0.005613
  0.834950   0.005404
  0.561493   0.006556
  0.642134   0.006070
  0.960856   0.003349
  1.403454   0.005183
  0.957752   0.005705
  1.354750   0.003532
  0.965308   0.006465
  1.299144   0.005815
  1.307739   0.002814
  1.429842   0.004581
  0.958456   0.004377
  0.499214   0.006223
  2.200291   0.003789
  1.681678   0.005330
  0.569594   0.004169
  0.549773   0.005539
  1.177507   0.004855
  1.545245   0.007650
  1.198345   0.007053
  0.749881   0.005536
  0.627505   0.007209
  0.884679   0.007363
  1.096703   0.005833
  1.380767   0.005110
  1.403179   0.004349
  0.933391   0.005541
  1.036380   0.004791
  0.785320   0.006417
  0.578234   0.004972
  1.726815   0.004982
  0.755978   0.005829
  0.694552   0.005266
  0.963608   0.005342
  2.430156   0.006537
  1.497161   0.006349
  1.134236   0.003611
  1.308096   0.005229
  1.576498   0.004363
  0.813938   0.006970
  1.274469   0.004591
  1.143849   0.006002
  5.267739   0.004634
  1.215381   0.004752
  0.866925   0.004655
  0.731290   0.004852
  0.886852   0.006902
  0.697095   0.004358
  1.713667   0.003848
  1.027996   0.006004
  0.547223   0.005106
  0.860244   0.005294
  0.719307   0.004791
  1.403138   0.005726
  1.950670   0.004149
  1.867811   0.002622
  1.540376   0.003435
  0.884032   0.005452
  1.701796   0.005315
  3.250372   0.006283
  0.925575   0.005819
  1.267573   0.004965
  0.833634   0.007227
  0.505187   0.004387
  0.834303   0.006460
  0.663862   0.003818
  1.628267   0.004190
  1.048853   0.005338
  0.853969   0.006252
  0.918750   0.004778
  0.741372   0.006475
  0.717844   0.007071
  0.671660   0.004913
  0.893033   0.005155
  0.925521   0.003867
  1.182572   0.006650
  1.216669   0.004569
  1.249843   0.006060
  1.250709   0.004589
  0.751429   0.006115
  0.613361   0.006255
  0.955516   0.005810
  0.841230   0.006256
  0.729537   0.005769
  0.464051   0.004889
  0.685634   0.004520
  0.378108   0.006839
  0.685732   0.006399
  1.150025   0.004345
  1.211740   0.006609
  0.963027   0.005938
  0.511865   0.004784
  0.564353   0.004730
  1.509553   0.005928
  0.942843   0.006843
  1.068578   0.003935
  1.086970   0.004508
  0.591059   0.005122
  0.327267   0.005790
  0.715579   0.006159
  0.871828   0.005902
  0.531673   0.004022
  0.863687   0.004205
  0.691380   0.004409
  0.669686   0.004818
  0.883451   0.007345
  1.017514   0.006627
  0.959166   0.006622
  1.428691   0.005469
  1.768259   0.004322
  1.383193   0.004905
  0.607100   0.006141
  1.995560   0.003112
  1.460303   0.004820
  0.971677   0.006004
  0.887023   0.005859
  0.865610   0.005963
  0.984561   0.004935
  0.668804   0.005799
  0.777461   0.005223
  0.526210   0.004559
  0.999106   0.006596
  1.634605   0.004853
  1.454406   0.005774
  3.179600   0.005455
  3.098828   0.003936
  2.447477   0.004080
  2.169562   0.004606
  2.502875   0.003982
  1.220296   0.004455
  1.364341   0.003992
  1.010557   0.006385
  0.907197   0.005284
  1.132054   0.005910
  1.142830   0.006797
  0.772402   0.005110
  0.997005   0.005393
  0.837132   0.006078
  0.905695   0.005532
  1.827883   0.003532
  1.552866   0.003810
  1.577734   0.004954
  1.641044   0.006667
  0.842154   0.005994
  0.890814   0.005689
  0.899421   0.003985
  1.030370   0.005586
  1.319091   0.006068
  1.814119   0.003476
  1.702040   0.005094
  1.007068   0.005044
  0.519077   0.006385
  1.215909   0.007409
  0.880305   0.005949
  0.926327   0.005547
  1.086873   0.006394
  1.136495   0.005455
  0.860085   0.004915
  1.164778   0.004318
  1.691644   0.003076
  0.919730   0.005339
  0.980436   0.005223
  1.153006   0.005227
  1.054446   0.005556
  0.597288   0.006458
  1.014706   0.005297
  0.785290   0.005792
  0.614634   0.004617
  1.153935   0.006959
  0.647250   0.006328
  0.468044   0.005209
  1.091743   0.006623
  1.039402   0.005940
  1.478057   0.005237
  0.815380   0.004168
  0.718875   0.004212
  0.804588   0.004740
  1.163512   0.005178
  1.030534   0.006081
  1.046331   0.006046
  0.834350   0.007240
  0.586163   0.004521
  0.789356   0.002307
  0.514093   0.006667
  0.756244   0.004915
  1.688739   0.003877
  0.733794   0.006992
  0.953455   0.005510
  0.944119   0.004882
  0.962234   0.004784
  1.290336   0.006358
  1.886496   0.005816
  1.345495   0.007564
  0.841477   0.004840
  0.917337   0.007190
  0.777286   0.005053
  1.289474   0.004494
  3.162297   0.002539
  1.302034   0.004942
  1.714262   0.004729
  0.856048   0.005324
  1.058993   0.005562
  0.785116   0.005886
  1.636961   0.005073
  1.053710   0.004343
  0.724160   0.005149
  0.829001   0.004762
  1.139143   0.005544
  0.543980   0.006486
  1.596210   0.005136
  1.117471   0.004446
  5.289035   0.005458
  1.164415   0.004659
  2.383078   0.005552
  4.564754   0.007286
  3.086980   0.006961
  1.440671   0.003295
  2.348562   0.005202
  1.038911   0.005902
  0.983827   0.005244
  0.807430   0.006635
  1.090441   0.005123
  0.946617   0.006258
  1.113123   0.005002
  1.379666   0.005342
  0.768462   0.007632
  1.061823   0.005130
  1.711694   0.004145
  0.870085   0.005057
  0.946499   0.004609
  0.861923   0.005351
  1.582994   0.004167
  1.223695   0.006047
  1.042811   0.006068
  0.762209   0.005613
  1.452029   0.005980
  1.272389   0.005258
  0.891429   0.005170
  1.015889   0.007140
  1.257716   0.006053
  1.935062   0.005109
  1.502472   0.005398
  1.855455   0.001312
  0.761304   0.005966
  0.979170   0.005785
  1.088556   0.005822
  0.839239   0.004679
  0.933180   0.005419
  0.942176   0.004787
  1.343038   0.005606
  1.135131   0.006189
  0.715296   0.006373
  1.243625   0.006353
  1.183719   0.006114
  0.932536   0.004027
  0.844671   0.005237
  1.116868   0.004902
  0.783968   0.004854
  0.725227   0.005934
  0.743480   0.005576
  0.621259   0.005046
  0.814448   0.007292
  1.341917   0.006419
  1.321668   0.005535
  0.662063   0.003249
  0.981449   0.004280
  0.970768   0.004265
  0.919793   0.004233
  1.039726   0.004751
  1.276806   0.006539
  1.834551   0.004585
  2.240196   0.003450
  1.193670   0.005549
  1.424122   0.004373
  1.382630   0.003828
  0.767923   0.004051
  0.831493   0.005578
  1.263749   0.005304
  0.904514   0.003881
  0.618899   0.005485
  1.670886   0.003860
  1.013785   0.006279
  1.745512   0.005180
  2.983185   0.006446
  0.874809   0.006390
  0.903760   0.005534
  1.229473   0.004704
  1.356411   0.005603
  0.903008   0.005330
  0.751212   0.006074
  1.072730   0.005341
  0.932150   0.005481
  0.991491   0.005003
  0.847647   0.006908
  1.214327   0.005423
  1.090057   0.006636
  0.800072   0.007005
  1.061880   0.005005
  1.928851   0.004712
  1.602769   0.004750
  0.984809   0.004977
  1.064879   0.005725
  1.348404   0.003794
  1.084238   0.004394
  0.629708   0.004883
  0.807783   0.006332
  0.981605   0.006380
  1.532220   0.005373
  1.011717   0.005892
  1.328139   0.004864
  1.061755   0.005313
  1.056951   0.005813
  0.733693   0.004560
  0.839866   0.005824
  1.035896   0.005594
  0.829025   0.006181
  0.963874   0.006324
  0.926947   0.006135
  1.625922   0.007070
  1.896316   0.006141
  0.645961   0.004926
  0.585655   0.003876
  1.428629   0.004653
  0.984000   0.008203
  0.888892   0.005382
  1.420900   0.006891
  0.893294   0.004454
  0.972081   0.004946
  1.352731   0.005199
  1.006596   0.004860
  1.408955   0.005530
  0.957459   0.005890
  1.267719   0.007047
  0.667431   0.003668
  0.790151   0.005051
  0.948169   0.004870
  1.107114   0.005747
  0.818866   0.005607
  0.798548   0.005545
  1.138431   0.004545
  0.928565   0.005653
  0.874774   0.005124
  1.125587   0.006576
  0.688100   0.006074
  0.938788   0.004243
  1.041084   0.005728
  1.406019   0.003894
  0.968836   0.004815
  2.070828   0.006157
  1.513704   0.005972
  1.258829   0.005620
  0.717738   0.005784
  1.173379   0.005115
  0.999464   0.005466
  1.053403   0.005999
  1.305578   0.004851
  0.645297   0.004379
  0.751372   0.005816
  0.963462   0.005805
  1.158654   0.006666
  0.957510   0.006546
  0.716879   0.005341
  1.094363   0.004290
  1.156409   0.003833
  1.020216   0.005397
  1.202340   0.005427
  1.181248   0.005979
  0.872807   0.004954
  0.797690   0.005414
  0.661699   0.004037
  0.846679   0.004168
  0.895719   0.006249
  0.546984   0.005602
  0.535155   0.005869
  0.957983   0.006975
  0.706427   0.005477
  1.045393   0.004188
  0.853991   0.003155
  0.657044   0.005346
  1.194433   0.004088
  1.051951   0.005445
  0.925728   0.004598
  0.756735   0.004634
  0.766981   0.004759
  1.265277   0.004679
  0.505694   0.004757
  0.918065   0.004540
  0.726836   0.005505
  0.693823   0.004700
  0.783798   0.004867
  0.729667   0.006979
  0.982366   0.005290
  0.759037   0.004986
  1.619627   0.003166
  1.202371   0.003974
  2.343953   0.003071
  4.362775   0.005849
  2.648943   0.004159
  2.083301   0.005133
  1.945125   0.005922
  0.851248   0.005985
  0.975519   0.005060
  0.753814   0.005181
  1.535901   0.004165
  1.210935   0.004441
  0.869748   0.006601
  1.015010   0.004861
  1.131470   0.006402
  0.759820   0.006067
  0.750829   0.005887
  0.683150   0.005658
  0.999863   0.006832
  0.735530   0.007446
  1.200107   0.004248
  1.714744   0.004695
  0.922895   0.006897
  1.953280   0.005384
  2.897125   0.002306
  2.373824   0.003812
  2.195430   0.006159
  0.862921   0.005115
  1.322765   0.005914
  1.102952   0.003951
  0.989142   0.008981
  1.145716   0.007826
  1.430713   0.004356
  1.834289   0.005461
  1.130193   0.005503
  0.800963   0.005680
  0.963818   0.006584
  0.929528   0.005752
  0.621334   0.005883
  1.195281   0.006330
  1.847786   0.005753
  1.712916   0.004142
  0.906126   0.004913
  1.278906   0.005542
  1.438215   0.004528
  1.315389   0.004051
  0.834798   0.005032
  0.801412   0.005395
  0.986158   0.005500
  0.731109   0.005594
  0.975508   0.005485
  0.699455   0.006332
  0.553009   0.006597
  1.100127   0.006996
  0.691089   0.003942
  1.104647   0.007277
  0.959828   0.005927
  0.923449   0.005839
  1.433942   0.004669
  1.405939   0.006968
  0.627830   0.005002
  0.833001   0.005460
  1.314230   0.004836
  0.792089   0.005858
  0.931540   0.004520
  0.856369   0.005193
  0.902691   0.005321
  0.597327   0.006651
  0.525902   0.004502
  0.511268   0.005605
  0.705211   0.005264
  0.878361   0.006302
  0.976055   0.004921
  0.687121   0.006361
  1.039118   0.006399
  0.830232   0.005584
  1.564352   0.004078
  1.512107   0.006285
  0.659778   0.005378
  1.001940   0.005585
  0.894421   0.003960
  0.764908   0.005393
  0.470763   0.005123
  0.833770   0.004638
  0.667556   0.004389
  0.858655   0.006906
  0.962522   0.005430
  0.471601   0.005969
  1.660157   0.006332
  1.250548   0.004827
  1.425339   0.005934
  1.029365   0.005538
  2.196849   0.006586
  1.356708   0.005362
  2.172519   0.004945
  1.098368   0.004715
  0.893234   0.005754
  1.282316   0.005618
  2.255121   0.004755
  1.448938   0.004454
  0.679823   0.006363
  1.111872   0.005655
  0.893315   0.006034
  0.856202   0.006066
  1.111605   0.005448
  1.673862   0.006988
  1.694679   0.004320
  1.153962   0.004221
  1.869555   0.006083
  0.939595   0.004682
  0.844739   0.005176
  0.577173   0.005650
  1.067222   0.003086
  0.871935   0.004740
  0.739880   0.005251
  0.982742   0.004640
  0.731897   0.005632
  0.762319   0.005635
  1.004018   0.006263
  1.076018   0.007142
  0.855247   0.006474
  0.794524   0.004538
  1.158339   0.006027
  2.028992   0.004534
  0.701306   0.007056
  0.503678   0.004625
  0.565603   0.004755
  0.475885   0.005364
  0.711412   0.005680
  0.559444   0.005459
  0.489588   0.005602
  0.434255   0.005752
  0.814315   0.005566
  0.527651   0.005322
  0.749305   0.005426
  0.977789   0.004411
  1.729578   0.005528
  0.976575   0.005340
  0.824517   0.005605
  0.660153   0.007526
  0.981273   0.006495
  0.856638   0.004978
  0.844175   0.005644
  0.710249   0.004404
  0.615890   0.005601
  0.597548   0.005458
  0.468375   0.005357
  0.966930   0.005110
  0.487473   0.005259
  0.679691   0.004887
  1.052596   0.004652
  0.943009   0.003417
  0.878198   0.004671
  1.124835   0.004617
  1.004975   0.005915
  0.840205   0.005336
  1.067193   0.006636
  0.943018   0.006983
  1.123137   0.005178
  1.046454   0.007310
  0.774995   0.005611
  0.707767   0.006076
  0.678118   0.006167
  0.789686   0.006225
  0.680904   0.006069
  0.882429   0.004776
  0.739398   0.005118
  1.135767   0.005953
  0.986106   0.006821
  1.408142   0.005130
  1.513775   0.006469
  1.482606   0.004653
  0.963840   0.003593
  0.957919   0.004540
  1.041016   0.004937
  1.325186   0.007466
  0.789961   0.003530
  1.816052   0.004446
  3.197070   0.004870
  3.002406   0.003961
  1.800460   0.005770
  1.078933   0.005019
  0.875350   0.005601
  0.908313   0.005955
  1.240441   0.005306
  0.942814   0.005357
  1.493563   0.006148
  2.103512   0.005173
  1.525840   0.008647
  1.234879   0.005541
  1.862334   0.004741
  0.698061   0.005058
  0.710467   0.004725
  0.815361   0.005517
  1.099002   0.004920
  0.456589   0.004849
  1.205697   0.004799
  0.526248   0.005688
  0.836125   0.005590
  1.047458   0.005132
  0.619424   0.005686
  0.650135   0.005781
  0.834594   0.005644
  0.934416   0.005382
  1.251728   0.005164
  0.918207   0.004801
  0.833593   0.005103
  0.782776   0.004184
  1.012399   0.004356
  0.866688   0.005544
  0.500121   0.005041
  0.596299   0.004667
  0.436939   0.005458
  0.455874   0.005770
  0.491807   0.004803
  0.434274   0.005419
  0.487179   0.005762
  0.526277   0.005550
  0.487031   0.005281
  0.655926   0.005528
  0.627019   0.005249
  0.679654   0.005068
  1.975610   0.004871
  1.302605   0.004042
  0.743516   0.004580
  0.982283   0.005157
  0.945154   0.004915
  0.879419   0.006512
  0.706041   0.004390
  0.664423   0.004069
  0.484100   0.006891
  0.540533   0.004569
  0.570182   0.005077
  0.779740   0.005213
  0.366734   0.005085
  0.564448   0.005351
  0.860126   0.004989
  0.773264   0.006229
  0.830345   0.006137
  1.243185   0.004098
  0.898854   0.004609
  0.990090   0.004107
  1.298051   0.002329
  0.672237   0.004901
  0.662979   0.004293
  0.684686   0.004483
  0.901664   0.004926
  0.742232   0.004929
  0.821017   0.005308
  0.679860   0.004731
  0.640115   0.003970
  0.786760   0.004596
  0.735669   0.004277
  0.935435   0.006071
  0.426194   0.006022
  0.584266   0.005686
  0.962879   0.005776
  0.899134   0.005765
  1.537737   0.004595
  1.467566   0.003660
  1.403927   0.005960
  0.593146   0.006267
  1.246277   0.004882
  1.034541   0.004918
  0.561497   0.004839
  0.693204   0.004756
  1.035729   0.005494
  1.355482   0.003635
  1.444556   0.005157
  0.976511   0.004558
  0.499305   0.006385
  1.540626   0.006017
  0.841881   0.006142
  0.787516   0.005476
  0.938751   0.006696
  0.830682   0.004953
  1.943645   0.004336
  2.837877   0.005829
  1.589690   0.006348
  2.608448   0.003012
  1.366482   0.003956
  1.754733   0.003905
  0.718348   0.004049
  0.808404   0.004607
  0.438048   0.004887
  1.013664   0.005541
  0.350393   0.005590
  2.740142   0.005119
  1.695794   0.005345
  1.067304   0.005465
  0.490310   0.005463
  0.774896   0.005709
  0.894132   0.004674
  0.635153   0.005498
  0.822042   0.005610
  0.847596   0.005268
  1.186098   0.007612
  1.057577   0.005294
  1.066636   0.004896
  0.869660   0.005094
  0.510609   0.004993
  0.579671   0.005119
  0.535814   0.004602
  0.437431   0.004759
  0.288965   0.005616
  0.318024   0.005477
  0.355970   0.005444
  0.547973   0.005321
  0.363374   0.005458
  0.668424   0.005587
  0.413993   0.005528
  0.644826   0.005226
  0.770408   0.004711
  0.683019   0.005433
  1.583719   0.005562
  0.881352   0.005012
  0.725445   0.005278
  1.002271   0.005327
  0.699525   0.005255
  0.981304   0.004664
  0.433128   0.005358
  0.430075   0.005554
  0.693769   0.005312
  0.460736   0.005514
  0.364472   0.005528
  0.751653   0.005161
  0.856053   0.006200
  0.683427   0.004268
  0.756286   0.005085
  0.673744   0.006193
  0.739703   0.006471
  1.301833   0.004062
  1.302487   0.005451
  1.008282   0.003440
  0.737132   0.006125
  0.721323   0.005238
  0.675108   0.005259
  0.492140   0.005591
  0.672494   0.006444
  0.332928   0.006407
  1.339384   0.003619
  1.234326   0.006635
  0.830834   0.004362
  2.130165   0.005140
  1.063791   0.004614
  0.947307   0.005347
  1.810020   0.005663
  0.836243   0.005058
  0.562214   0.004762
  0.564518   0.005852
  0.771388   0.006566
  0.544167   0.006191
  0.383057   0.005564
  0.653427   0.005776
  0.761769   0.006159
  0.537738   0.006082
  1.489698   0.002951
  3.371023   0.005195
  1.625760   0.003997
  1.817805   0.004558
  1.064147   0.005239
  0.847059   0.004132
  0.761833   0.004534
  0.894121   0.004783
  0.727011   0.005246
  0.871833   0.004269
  0.981664   0.007118
  0.293162   0.006257
  0.662028   0.005968
  0.333848   0.005100
  0.450302   0.005897
  0.697950   0.005968
  1.451054   0.004482
  1.971542   0.004806
  0.718119   0.006418
  0.601946   0.005403
  0.817348   0.005685
  0.959586   0.006154
  0.850732   0.005129
  0.562221   0.006542
  0.374274   0.005406
  0.554842   0.005675
  0.893702   0.005713
  0.488705   0.006161
  0.976904   0.006189
  0.682218   0.005921
  1.187293   0.005486
  0.645199   0.004525
  1.451989   0.006118
  1.396714   0.006400
  0.979260   0.004527
  1.035725   0.004735
  1.040078   0.005014
  0.548181   0.005753
  0.528283   0.005048
  1.301161   0.006539
  0.688305   0.005686
  1.978792   0.004241
  1.372071   0.005140
  0.900787   0.003743
  1.133346   0.005137
  0.674599   0.004913
  0.980323   0.003497
  0.690171   0.004293
  0.805413   0.004244
  1.060668   0.005316
  0.424492   0.004698
  1.020707   0.004605
  0.753505   0.005447
  0.654212   0.004852
  0.838250   0.004303
  0.641279   0.005852
  0.311473   0.005054
  0.494418   0.005627
  0.715713   0.006489
  1.030864   0.007864
  1.209564   0.005578
  1.670587   0.004581
  2.079406   0.006005
  0.953455   0.005253
  1.272743   0.004516
  1.476959   0.006233
  1.225066   0.004356
  2.960443   0.004839
  2.381083   0.003808
  0.548965   0.006354
  1.298116   0.006048
  0.855572   0.006108
  0.530512   0.005901
  0.658622   0.005151
  0.629988   0.004242
  0.859591   0.004832
  0.830434   0.005224
  0.729363   0.006002
  0.794904   0.005979
  0.663877   0.006224
  0.901518   0.006001
  0.475438   0.006312
  0.678109   0.005095
  3.902153   0.004686
  2.157230   0.006648
  2.069354   0.004682
  1.271685   0.006477
  0.737207   0.005399
  0.442826   0.005401
  0.776055   0.005583
  0.598446   0.004636
  0.628381   0.003821
  0.851022   0.004432
  0.813308   0.005819
  0.624823   0.004798
  0.927582   0.006389
  0.515688   0.006406
  0.844577   0.006126
  0.748344   0.004085
  1.231507   0.004710
  0.908197   0.006519
  0.858522   0.006084
  1.188074   0.003660
  1.779272   0.005325
  1.312073   0.004112
  0.924337   0.005450
  1.366972   0.006197
  1.596313   0.003400
  2.495090   0.003257
  0.717627   0.005569
  0.370318   0.005539
  0.446542   0.005215
  0.689746   0.006004
  0.612323   0.004657
  0.853329   0.006392
  0.682023   0.006542
  1.086956   0.006020
  0.843130   0.006095
  0.914611   0.005618
  0.993627   0.005511
  0.912315   0.005641
  1.174941   0.005700
  1.103514   0.005428
  0.766288   0.005094
  1.216036   0.004979
  1.010569   0.006459
  0.791248   0.004726
  0.592411   0.003812
  0.598325   0.006206
  0.550637   0.005354
  0.673204   0.005600
  0.733996   0.005712
  0.796673   0.005219
  1.206316   0.004093
  0.614753   0.004202
  0.869269   0.004392
  0.709951   0.005947
  0.914355   0.006930
  0.726482   0.007585
  0.947912   0.006814
  0.896349   0.005755
  0.634971   0.007763
  0.530344   0.006007
  0.836274   0.006573
  0.428375   0.005346
  0.524717   0.005222
  1.210048   0.006385
  1.476395   0.004497
  0.797800   0.004997
  2.126833   0.005528
  1.280107   0.006266
  1.765187   0.006617
  0.893002   0.004557
  0.973178   0.006319
  1.111065   0.007863
  0.902256   0.006469
  1.139332   0.004956
  1.166984   0.007003
  1.307277   0.006583
  1.187797   0.005252
  1.163736   0.004462
  0.842304   0.004412
  0.687825   0.005499
  0.940934   0.006044
  0.754606   0.005623
  0.879734   0.006092
  1.094504   0.005249
  0.709314   0.006005
  0.867773   0.006279
  0.777909   0.006032
  0.565378   0.005114
  1.515287   0.007276
  1.567118   0.005514
  0.995842   0.006392
  1.141457   0.006610
  1.004338   0.008271
  0.963509   0.005694
  0.792910   0.004814
  0.970764   0.004978
  1.713321   0.004821
  1.063244   0.005956
  0.804458   0.006056
  0.815438   0.007081
  0.938372   0.005038
  0.775415   0.005594
  1.137000   0.005138
  0.331685   0.006413
  1.050269   0.004595
  1.961139   0.003722
  1.929661   0.004624
  1.603090   0.006886
  1.057010   0.006454
  0.789155   0.006136
  0.777841   0.005327
  1.142372   0.005493
  1.239139   0.005629
  0.696993   0.004950
  0.759416   0.005459
  0.705821   0.005717
  0.998585   0.005660
  1.094021   0.005036
  0.888084   0.005452
  0.859903   0.004982
  0.712866   0.004970
  0.764719   0.005526
  0.508163   0.004515
  1.181993   0.004256
  1.082135   0.004965
  0.548118   0.005268
  0.738274   0.005688
  0.703575   0.004706
  0.887035   0.005075
  0.565779   0.006198
  0.661684   0.005636
  0.529968   0.006117
  0.690662   0.005179
  0.804479   0.005334
  1.290470   0.003478
  0.737880   0.005050
  0.810568   0.004780
  1.679249   0.005586
  1.431450   0.005352
  1.914627   0.006024
  1.518948   0.005125
  1.102477   0.002691
  0.927995   0.005952
  0.634426   0.006122
  0.741588   0.005343
  0.266680   0.005290
  0.785124   0.004199
  0.686837   0.004756
  0.710453   0.005690
  1.339377   0.004827
  1.700335   0.004578
  0.913272   0.005505
  1.089480   0.004764
  1.398059   0.005517
  0.953274   0.004323
  0.641929   0.005560
  1.259715   0.003619
  0.553209   0.005492
  0.884608   0.006973
  0.996249   0.006070
  1.500557   0.006757
  1.441471   0.003940
  1.257219   0.005629
  0.773731   0.004012
  1.180899   0.004936
  0.858944   0.006120
  1.133938   0.005475
  0.812173   0.006196
  0.735990   0.005101
  1.001830   0.005500
  0.509689   0.005561
  0.870480   0.004919
  0.576358   0.005858
  0.627620   0.005241
  0.818882   0.005089
  0.839485   0.004516
  1.121417   0.005625
  2.885630   0.004479
  2.221470   0.007210
  2.059864   0.004513
  5.342607   0.003815
  1.581208   0.004266
  2.280291   0.005413
  1.710525   0.004912
  1.467487   0.004792
  1.140385   0.005915
  1.059410   0.006513
  0.785656   0.004750
  0.799780   0.005142
  0.666078   0.005352
  1.729353   0.006397
  1.311330   0.005513
  1.106394   0.005138
  0.785659   0.007094
  1.494366   0.005415
  1.734548   0.004153
  1.760235   0.005893
  2.279968   0.005115
  2.022103   0.005865
  0.825530   0.005840
  0.978616   0.005635
  1.544897   0.003932
  1.111339   0.005250
  0.956716   0.004405
  0.681505   0.004906
  0.677277   0.004340
  0.414115   0.004497
  0.732910   0.005047
  1.225333   0.006199
  0.929072   0.005842
  1.117806   0.005197
  0.599138   0.005176
  0.901062   0.005391
  1.176117   0.005711
  0.734688   0.005964
  0.855467   0.004538
  1.129000   0.005888
  0.819636   0.004772
  0.352001   0.005285
  0.514019   0.006429
  0.645807   0.005166
  0.999130   0.006329
  0.885049   0.005919
  1.043454   0.004774
  0.764538   0.006731
  0.566614   0.005554
  2.036535   0.002853
  1.460571   0.004378
  0.951145   0.005492
  0.613734   0.006622
  0.841149   0.004329
  1.239698   0.005762
  0.981121   0.006503
  0.680430   0.006229
  0.384269   0.006713
  0.989743   0.005534
  0.798666   0.005547
  0.797098   0.005832
  0.925351   0.004689
  0.924842   0.006116
  0.959085   0.006342
  1.584183   0.004926
  1.624113   0.006144
  1.026629   0.004830
  0.577128   0.006400
  1.084520   0.006368
  1.034897   0.005254
  1.082447   0.004557
  1.756978   0.005136
  1.695485   0.005662
  2.066179   0.004810
  6.406175   0.003296
  1.992197   0.004797
  3.347860   0.005064
  1.011127   0.004713
  0.936705   0.005654
  1.195032   0.005590
  1.282067   0.004393
  1.091826   0.005012
  1.000590   0.003214
  0.798671   0.004489
  0.622583   0.006111
  0.825283   0.005885
  2.006036   0.003900
  1.035758   0.006258
  1.414623   0.004374
  1.346300   0.006274
  0.970403   0.004748
  3.646034   0.002805
  2.448169   0.005896
  1.947800   0.003391
  0.852452   0.005650
  1.361447   0.005313
  1.188839   0.005163
  0.886906   0.005895
  0.522928   0.003573
  0.654063   0.004317
  0.446467   0.005716
  1.002062   0.006466
  0.778173   0.004877
  1.221028   0.004718
  1.333613   0.007519
  1.839482   0.006384
  2.974010   0.004895
  4.091919   0.004705
  4.010814   0.002545
  1.787300   0.006946
  1.620321   0.004857
  2.119524   0.005170
  0.848971   0.005977
  0.880961   0.005736
  0.737544   0.005366
  0.435606   0.004622
  0.825588   0.004670
  0.558595   0.004667
  0.822449   0.006515
  0.757117   0.004326
  0.710546   0.004419
  1.184525   0.005493
  0.835087   0.005097
  1.516809   0.006307
  0.752167   0.006226
  0.775007   0.005775
  0.929967   0.005139
  0.579406   0.005689
  0.706934   0.005002
  0.848634   0.006503
  1.192523   0.004921
  0.947800   0.005762
  1.036339   0.005062
  1.363916   0.006506
  1.820717   0.006576
  1.031381   0.005588
  0.928732   0.005020
  0.576843   0.004798
  0.986860   0.005139
  0.996930   0.004257
  1.230252   0.005523
  0.723584   0.004750
  0.441966   0.005345
  0.513573   0.006090
  1.300129   0.004584
  0.758182   0.003778
  1.309010   0.005508
  1.335740   0.004192
  1.405036   0.007951
  1.276107   0.007292
  0.856600   0.003756
  0.976376   0.004787
  1.737507   0.004392
  1.521995   0.004418
  1.764760   0.004498
  4.415159   0.004815
  4.209190   0.004310
  0.903809   0.006132
  1.721010   0.006372
  0.930057   0.005096
  0.660369   0.004502
  1.020614   0.004116
  0.760514   0.005656
  0.500345   0.005822
  1.189798   0.004413
  1.203077   0.003972
  1.049295   0.005555
  1.427486   0.006314
  1.027987   0.004982
  1.324074   0.004343
  1.379430   0.004527
  3.150411   0.003640
  3.042508   0.002840
  2.841532   0.004687
  0.887870   0.005318
  0.663326   0.004502
  0.421033   0.005914
  0.545878   0.004475
  0.910661   0.005169
  1.093233   0.004332
  0.996785   0.004116
  1.137398   0.004250
  1.056888   0.005886
  0.769571   0.002543
  1.320607   0.004107
  1.593167   0.005599
  1.204273   0.006228
  2.478950   0.005092
  1.667717   0.004998
  1.671366   0.002579
  1.264986   0.005663
  0.648822   0.006023
  0.893430   0.005515
  1.095062   0.006846
  0.702418   0.005682
  0.615374   0.005296
  0.883957   0.005732
  1.252006   0.005002
  0.731533   0.004659
  1.302748   0.002166
  1.873423   0.003018
  1.166425   0.003365
  1.281111   0.005063
  1.373967   0.005209
  1.022612   0.005319
  0.786993   0.005557
  2.696728   0.003281
  1.209661   0.004616
  0.646287   0.005721
  0.624836   0.005798
  0.844027   0.005374
  0.490081   0.005531
  1.150080   0.006270
  1.304290   0.004717
  0.860635   0.004369
  1.170287   0.005179
  1.771174   0.007617
  4.304879   0.005489
  1.164022   0.004256
  0.381056   0.004173
  0.795161   0.004351
  0.813808   0.005250
  1.053738   0.004154
  0.899336   0.006345
  0.533281   0.006452
  0.262872   0.005579
  0.633862   0.005889
  0.462642   0.005417
  1.424982   0.005221
  1.712267   0.004179
  1.484079   0.003664
  1.472810   0.004517
  1.217241   0.006414
  1.482193   0.006927
  1.370698   0.003403
  2.494806   0.007157
  1.462423   0.005807
  0.843359   0.005523
  0.645657   0.005562
  1.060739   0.004922
  1.144155   0.006631
  1.164700   0.004592
  0.855021   0.007195
  1.587326   0.005354
  0.433436   0.006326
  0.670294   0.005789
  0.666582   0.005541
  0.587469   0.005684
  0.825835   0.005284
  0.767365   0.006771
  1.129351   0.005802
  1.333554   0.006972
  0.886715   0.005772
  0.991067   0.004901
  0.653563   0.004788
  0.566665   0.005178
  0.645310   0.005383
  1.162852   0.005269
  1.007365   0.006801
  2.662238   0.005507
  3.245284   0.004382
  1.421436   0.005524
  1.371900   0.006377
  0.506356   0.006260
  0.706784   0.004484
  0.596610   0.005128
  0.897652   0.005452
  0.567867   0.005928
  1.041588   0.003226
  0.636486   0.003798
  0.918914   0.006669
  0.982671   0.005777
  1.329253   0.006646
  1.290565   0.004093
  0.876106   0.004601
  0.826270   0.005455
  0.996559   0.007477
  1.911654   0.005559
  1.256694   0.006170
  1.785446   0.004266
  1.056210   0.004019
  1.127222   0.005836
  0.894549   0.004765
  0.983405   0.004555
  0.604919   0.005206
  1.031428   0.006339
  0.961661   0.004516
  1.107290   0.004429
  1.303216   0.003588
  1.817347   0.005205
  1.251529   0.005123
  0.751071   0.005405
  0.474772   0.005812
  0.880178   0.005856
  0.749340   0.006358
  1.085149   0.007262
  1.126766   0.004621
  0.777551   0.005369
  0.859238   0.004875
  0.434674   0.005970
  0.799757   0.006721
  0.541256   0.006223
  0.641789   0.004521
  1.359843   0.005634
  2.347699   0.006084
  4.230289   0.005046
  0.755297   0.004413
  0.797744   0.005699
  0.926614   0.005411
  0.934617   0.005316
  0.828667   0.003967
  1.089947   0.004196
  0.356025   0.006000
  0.791996   0.007158
  0.669017   0.006305
  1.055293   0.004559
  0.852215   0.005316
  0.419772   0.005331
  0.750514   0.004860
  0.818474   0.004971
  1.055341   0.005498
  4.230337   0.004500
  1.612135   0.007100
  6.805955   0.005487
  0.933531   0.005595
  0.619031   0.005314
  0.717004   0.004153
  0.691388   0.004510
  0.937809   0.007090
  0.427401   0.005968
  0.659227   0.006449
  0.669463   0.006370
  0.714277   0.005917
  0.653574   0.005363
  0.510337   0.006385
  0.542329   0.005068
  0.601375   0.005663
  0.725624   0.006077
  0.710032   0.005874
  1.106755   0.004732
  0.723178   0.005062
  0.628535   0.007151
  0.906248   0.005985
  1.061286   0.006146
  0.697171   0.005148
  0.495470   0.004986
  0.653470   0.005142
  0.850779   0.005520
  0.534403   0.005004
  0.572809   0.006048
  1.085118   0.005028
  0.519379   0.005206
  0.661978   0.005132
  0.779711   0.006273
  0.554181   0.004527
  0.636670   0.005086
  1.024720   0.005438
  1.023348   0.003419
  1.012972   0.005042
  0.742009   0.004979
  0.971416   0.004237
  0.529770   0.004686
  0.724492   0.003729
  0.381133   0.004893
  0.764861   0.006195
  1.105506   0.005865
  0.873851   0.005830
  0.903801   0.005422
  1.079753   0.004686
  0.582563   0.004875
  0.713397   0.004986
  0.681590   0.005073
  0.717990   0.004140
  1.069102   0.006386
  1.247738   0.003986
  0.976766   0.005559
  1.090365   0.005597
  0.955749   0.004432
  0.645595   0.005029
  0.811925   0.006410
  0.774615   0.007804
  0.946636   0.006242
  1.346812   0.004600
  1.302491   0.004995
  1.359063   0.004393
  0.712380   0.004964
  0.713630   0.005994
  0.746541   0.006484
  1.190671   0.005248
  0.910396   0.005210
  1.763984   0.004676
  2.148692   0.005701
  2.785744   0.005090
  0.520226   0.004890
  0.760560   0.005799
  0.750608   0.007267
  0.488220   0.005370
  1.033759   0.006340
  1.106273   0.004354
  1.698011   0.004958
  1.271242   0.006245
  0.841123   0.004933
  0.612748   0.006315
  0.752418   0.004368
  0.689662   0.005107
  0.578206   0.006396
  1.168436   0.006358
  0.792720   0.003423
  1.168624   0.005398
  1.106133   0.004549
  6.386334   0.004090
  0.683343   0.004417
  0.769782   0.005779
  0.683450   0.005087
  0.567640   0.005343
  0.463210   0.005479
  0.566630   0.006744
  0.663416   0.004534
  0.555483   0.005145
  0.806912   0.004749
  0.627379   0.004425
  1.383503   0.005602
  1.207574   0.007779
  0.712793   0.003300
  0.891377   0.005444
  0.973741   0.005056
  0.589549   0.004971
  0.693014   0.005393
  0.322726   0.004647
  0.528763   0.005589
  0.410932   0.006751
  0.483353   0.006484
  0.477793   0.005728
  0.781610   0.006075
  0.556817   0.005905
  0.670926   0.005520
  0.645782   0.005218
  0.887385   0.006949
  0.736124   0.005040
  0.849872   0.006064
  0.668382   0.007381
  1.177551   0.006810
  0.893234   0.008009
  1.025828   0.004113
  1.092650   0.004513
  1.061847   0.003670
  0.911002   0.005025
  0.492665   0.005309
  0.710310   0.004735
  0.687989   0.005636
  0.636749   0.005608
  0.482834   0.006321
  0.665574   0.006026
  0.468757   0.005725
  1.108859   0.007915
  0.690943   0.007415
  1.104349   0.005097
  1.602833   0.002740
  0.909059   0.004832
  1.039652   0.007784
  1.021587   0.005271
  1.232956   0.003470
  1.322111   0.006131
  1.398406   0.005397
  0.721656   0.005963
  1.081715   0.006237
  0.727262   0.005845
  0.920131   0.004907
  0.683528   0.005175
  0.776981   0.005789
  0.685861   0.006483
  0.926442   0.006444
  1.435672   0.005284
  1.182717   0.004026
  1.236103   0.003443
  1.121034   0.004154
  1.845887   0.004225
  1.347126   0.004442
  0.894911   0.004626
  0.896537   0.007072
  0.785874   0.005565
  0.534118   0.004714
  0.707685   0.004540
  0.748677   0.005351
  0.646052   0.006437
  0.573302   0.006721
  0.861447   0.006314
  0.666008   0.006158
  0.933876   0.005335
  0.849161   0.004514
  1.323630   0.005793
  1.140457   0.005116
  1.107504   0.005603
  1.504063   0.006281
  5.003016   0.003311
  1.846873   0.006633
  0.429826   0.005028
  1.187355   0.004986
  1.114883   0.007881
  0.767168   0.007040
  0.652122   0.005335
  0.722797   0.004430
  0.710616   0.004654
  0.802021   0.004504
  0.965992   0.005521
  1.521372   0.005862
  2.004095   0.003071
  0.531691   0.006017
  0.989326   0.004674
  1.316345   0.004992
  2.111509   0.005278
  0.718616   0.006720
  0.647893   0.006712
  0.405627   0.004921
  0.670044   0.004340
  1.404353   0.005596
  1.307564   0.004932
  0.759901   0.004685
  1.214280   0.005050
  0.991637   0.004625
  0.978942   0.004738
  1.058925   0.005517
  1.242880   0.002986
  1.099487   0.003872
  0.981685   0.004532
  0.925032   0.007660
  1.160463   0.005211
  1.027539   0.007089
  0.826726   0.004968
  0.877754   0.004291
  0.972148   0.005127
  1.532353   0.004307
  2.694336   0.005366
  0.643340   0.005146
  1.897522   0.004082
  0.927604   0.005917
  2.273188   0.006201
  0.769063   0.005905
  0.817897   0.005415
  0.882100   0.004002
  0.517818   0.004542
  0.761206   0.005431
  0.702832   0.006313
  1.014002   0.004205
  1.375716   0.007997
  1.016593   0.006057
  1.436511   0.006789
  1.315168   0.005412
  0.555572   0.005672
  1.084301   0.004521
  0.924368   0.004380
  1.247697   0.004491
  0.787390   0.005525
  0.832259   0.005225
  0.581539   0.006178
  0.743912   0.006445
  1.244040   0.005167
  1.679588   0.004499
  1.337005   0.004506
  1.262853   0.007107
  1.188144   0.005767
  1.223471   0.005158
  1.238132   0.004972
  1.794237   0.004453
  1.521296   0.004480
  1.150379   0.005279
  0.982815   0.005371
  1.699897   0.005286
  1.066459   0.006622
  0.764793   0.005465
  0.814700   0.005772
  0.709590   0.006055
  0.715541   0.006254
  0.518486   0.006496
  1.102548   0.005095
  0.953893   0.005977
  1.429541   0.005967
  1.247428   0.006100
  1.152178   0.006042
  0.668469   0.006326
  1.285311   0.005522
  0.858512   0.004786
  1.065439   0.005091
  1.022541   0.005051
  0.771780   0.004616
  0.873606   0.003880
  0.593324   0.005489
  0.619758   0.005522
  0.518624   0.005034
  0.917678   0.005690
  2.050299   0.006054
  1.673827   0.007359
  0.768129   0.004098
  2.922632   0.005535
  1.970938   0.005965
  1.279949   0.005621
  0.764878   0.005407
  1.213460   0.004341
  1.436595   0.005959
  1.037291   0.005582
  0.906710   0.005362
  0.971363   0.006299
  0.703746   0.004785
  0.851299   0.003734
  1.125802   0.002676
  0.933308   0.005118
  0.976871   0.005538
  3.184075   0.003606
  1.838159   0.007466
  2.639895   0.006686
  1.703167   0.006789
  1.377321   0.007570
  1.292394   0.003697
  1.277289   0.004063
  1.355284   0.004602
  1.036588   0.007117
  1.596600   0.005321
  1.549633   0.006763
  2.110615   0.005358
  1.577280   0.004995
  2.174182   0.006139
  2.022537   0.003554
  1.314546   0.003248
  1.405516   0.005249
  1.592570   0.005145
  2.025078   0.005359
  3.548868   0.005809
  3.684327   0.004467
  1.141777   0.005501
  1.289958   0.004872
  1.395441   0.006133
  1.226112   0.003998
  0.739555   0.004843
  0.991998   0.007300
  1.386329   0.006570
  1.181192   0.006950
  1.710071   0.005296
  2.747116   0.004758
  3.337071   0.005045
  3.364799   0.005572
  1.193106   0.006382
  1.309548   0.005304
  1.404264   0.003829
  1.047076   0.004767
  1.089288   0.004411
  1.905809   0.005252
  0.879023   0.005912
  2.193306   0.004388
  0.819990   0.006342
  1.081519   0.004804
  1.296380   0.004133
  1.021470   0.004524
  0.798480   0.007715
  1.043145   0.005061
  0.972387   0.005429
  1.306961   0.006714
  1.415654   0.006526
  1.660528   0.004470
  2.050457   0.005402
  0.903240   0.002873
  0.891455   0.004785
  1.169231   0.007126
  1.470811   0.005454
  1.463510   0.005419
  0.737706   0.004720
  0.615548   0.005649
  0.831204   0.004680
  0.614296   0.004398
  1.016885   0.006024
  1.009786   0.004774
  0.888454   0.006126
  0.568543   0.005554
  1.294994   0.005538
  1.401214   0.004329
  1.717263   0.005490
  2.154041   0.007681
  1.314389   0.005922
  1.593103   0.005665
  3.205028   0.006232
  1.310486   0.005002
  1.105082   0.005403
  0.583936   0.005130
  0.999745   0.004395
  0.880804   0.004992
  1.883231   0.006263
  2.686437   0.005452
  3.898732   0.004844
  3.718463   0.005301
  2.763461   0.004961
  4.052225   0.003540
  1.543005   0.005980
  2.446145   0.003373
  2.063770   0.005749
  1.241517   0.004264
  1.239360   0.004682
  1.264525   0.004597
  0.839878   0.004172
  0.855990   0.005022
  1.132765   0.006244
  0.878198   0.004584
  1.776417   0.006218
  2.508077   0.005264
  2.244752   0.007428
  2.471649   0.006153
  1.688052   0.007325
  1.813029   0.005581
  2.444247   0.006969
  1.226760   0.006629
  1.135148   0.006113
  0.987389   0.004647
  1.254112   0.005393
  0.733462   0.005325
  1.150925   0.004933
  0.936747   0.006698
  1.248477   0.005976
  1.156265   0.003280
  0.625863   0.004926
  1.707690   0.005284
  2.024076   0.004810
  1.761434   0.004462
  3.224734   0.004653
  3.769051   0.005562
  3.125536   0.004706
  0.926994   0.005211
  0.891718   0.004970
  1.098698   0.004903
  0.812918   0.005258
  1.265025   0.004937
  1.120201   0.004282
  0.887360   0.004813
  1.690288   0.005281
  0.899175   0.007234
  2.162188   0.003778
  3.047164   0.003416
  1.546023   0.005891
  3.060202   0.006251
  2.167725   0.004392
  0.912678   0.004672
  0.628245   0.005585
  0.943764   0.004718
  1.094942   0.004730
  0.808496   0.004031
  1.055896   0.005903
  0.930810   0.005823
  0.633135   0.005754
  0.737835   0.004255
  1.216141   0.003864
  3.113948   0.004563
  2.749616   0.004347
  0.750786   0.005191
  0.960445   0.005195
  0.899042   0.005231
  1.596583   0.004071
  1.038883   0.007072
  0.957357   0.005694
  0.760024   0.005571
  0.772320   0.004293
  0.854989   0.005811
  0.955252   0.005755
  0.681882   0.004660
  0.624767   0.005013
  0.948388   0.004220
  0.893460   0.004670
  1.723708   0.004822
  1.013826   0.005767
  1.144771   0.006986
  0.704321   0.003828
  0.455194   0.005666
  1.535223   0.005869
  0.959597   0.006023
  5.182629   0.005258
  8.102303   0.005431
  5.155715   0.005733
  1.845807   0.004584
  1.911760   0.006033
  2.169486   0.007720
  1.415875   0.006233
  1.169368   0.004527
  1.156326   0.004764
  1.045787   0.005209
  0.866147   0.005384
  1.085199   0.004094
  0.772559   0.006219
  0.702500   0.004354
  2.328595   0.005135
  0.926518   0.004411
  1.934573   0.006376
  1.862555   0.005853
  1.721562   0.006241
  2.982678   0.005026
  2.053712   0.006494
  1.780714   0.007074
  2.017489   0.006921
  1.730040   0.007326
  1.624763   0.006443
  1.099997   0.006541
  1.541637   0.005548
  1.129241   0.005940
  0.931918   0.005552
  1.081946   0.004513
  1.802328   0.006324
  1.245346   0.004622
  2.566227   0.006815
  1.836631   0.005162
  1.768156   0.005749
  1.666778   0.005378
  1.663419   0.004737
  0.969952   0.003315
  0.750262   0.005259
  0.970446   0.007267
  0.785419   0.007048
  2.095268   0.005329
  4.065691   0.005486
  1.278660   0.004865
  1.570737   0.004461
  1.549121   0.004672
  1.688117   0.005960
  2.164624   0.004664
  1.402931   0.004728
  1.731317   0.003676
  1.649560   0.004339
  1.103092   0.005555
  1.065630   0.004814
  1.220691   0.005059
  1.701378   0.006833
  0.978566   0.004641
  0.914848   0.003661
  2.950051   0.005225
  1.376497   0.003001
  1.163328   0.006627
  1.197133   0.006181
  1.123807   0.005558
  1.753497   0.004074
  0.723781   0.004887
  0.902157   0.005035
  0.757643   0.004669
  0.897976   0.006647
  0.482368   0.005640
  0.448392   0.004608
  0.694085   0.004459
  0.653215   0.005469
  1.130989   0.005285
  2.235835   0.006431
  1.099412   0.005209
  2.268631   0.004707
  1.014636   0.003968
  0.930834   0.004121
  0.973440   0.004122
  0.978682   0.006841
  1.914390   0.003648
  1.402243   0.004885
  9.500583   0.006586
  7.039433   0.003114
  2.677527   0.006799
  5.649984   0.005719
  1.933435   0.005364
  2.485854   0.006734
  1.526262   0.004618
  1.107034   0.006319
  1.284220   0.005544
  0.974060   0.005819
  0.983469   0.005930
  0.749788   0.006502
  0.764882   0.003505
  0.648080   0.004441
  0.702489   0.004770
  0.727171   0.005934
  0.750018   0.005354
  0.441136   0.005051
  0.791086   0.004200
  0.953564   0.004694
  1.081919   0.004547
  4.288037   0.005225
  3.904186   0.003472
  1.871707   0.006674
  1.915995   0.005332
  1.280206   0.006163
  1.107331   0.006816
  1.170882   0.007146
  0.890150   0.006390
  0.946295   0.006183
  0.887727   0.004952
  0.617076   0.005345
  1.304358   0.007181
  1.554575   0.003110
  1.221677   0.004669
  2.292748   0.004909
  1.430777   0.005996
  3.308186   0.004888
  0.964005   0.005748
  2.675568   0.004923
  1.913315   0.004810
  1.581374   0.006168
  1.576197   0.006485
  1.670312   0.007859
  0.701838   0.004838
  1.665693   0.005387
  1.637117   0.004733
  0.984592   0.005286
  1.526374   0.005446
  0.816761   0.005498
  0.949115   0.004965
  1.490801   0.005912
  2.218988   0.006231
  1.247290   0.006027
  0.920663   0.004367
  0.757146   0.005484
  1.272325   0.004966
  0.943219   0.004621
  0.833011   0.006202
  1.208586   0.006844
  0.938851   0.005885
  2.990704   0.003324
  1.278096   0.005039
  3.047922   0.003600
  1.413972   0.004730
  0.694212   0.007281
  1.137995   0.005954
  1.074275   0.007827
  0.999113   0.006720
  0.996084   0.004665
  0.828863   0.004869
  1.046591   0.004708
  0.571192   0.005038
  0.973533   0.004387
  0.921774   0.004776
  0.764639   0.005079
  0.947323   0.006853
  0.842085   0.004627
  0.984411   0.003989
  1.260215   0.006800
  0.773518   0.004790
  1.289340   0.005546
  1.127613   0.006080
  0.654940   0.006590
  0.347746   0.005683
  0.305242   0.004613
  0.657789   0.004116
  1.064472   0.004657
  1.896661   0.004589
  3.234342   0.004030
  2.794100   0.006746
  1.290597   0.004604
  1.123607   0.005255
  1.493162   0.004897
  1.198702   0.005626
  1.093169   0.005165
  1.116299   0.005835
  0.679534   0.004999
  0.737020   0.005742
  0.806111   0.003835
  1.161994   0.006202
  0.791674   0.005139
  0.678094   0.005617
  0.576068   0.005848
  0.769909   0.005804
  0.871444   0.004483
  1.481266   0.004418
  1.571360   0.005113
  1.948740   0.005015
  2.654161   0.004179
  1.235076   0.004885
  0.953119   0.006592
  0.950945   0.005527
  0.586783   0.005529
  0.936247   0.004283
  1.012922   0.006124
  0.875521   0.005361
  0.671866   0.006005
  0.935611   0.005823
  0.792504   0.007739
  0.876595   0.005069
  1.243200   0.004092
  1.331893   0.005103
  1.291360   0.005045
  0.857043   0.005535
  1.782670   0.006332
  1.462182   0.007255
  0.907148   0.006317
  1.439017   0.004630
  0.986585   0.006289
  0.536836   0.007217
  0.685303   0.005433
  0.391266   0.005463
  0.809855   0.007002
  0.842522   0.005832
  1.074649   0.005761
  0.848306   0.005267
  1.318220   0.004886
  0.380109   0.005063
  1.132912   0.006085
  0.802190   0.005614
  1.348289   0.004893
  1.671786   0.004091
  1.093467   0.005678
  1.134283   0.004909
  1.085785   0.004313
  1.094030   0.004333
  0.851091   0.005230
  0.738313   0.005214
  1.374850   0.006134
  0.738413   0.004484
  0.889825   0.004223
  0.544754   0.005243
  0.589199   0.005841
  0.950555   0.005154
  0.678980   0.007399
  0.714223   0.007147
  0.805840   0.006115
  0.654292   0.006382
  0.718099   0.006644
  0.765828   0.006679
  1.623165   0.004615
  1.291463   0.005409
  0.801112   0.004613
  1.021863   0.005876
  0.505660   0.006959
  0.938413   0.006902
  1.026267   0.004783
  0.989971   0.004865
  0.867577   0.004630
  0.982213   0.006055
  0.807736   0.004846
  0.649889   0.005389
  1.461740   0.005791
  1.455818   0.005462
  0.840798   0.005216
  0.784065   0.008803
  0.749067   0.006322
  0.927266   0.006061
  0.663904   0.006721
  0.558903   0.006044
  0.626928   0.006464
  0.779129   0.005627
  0.807694   0.004762
  0.706175   0.004759
  0.966757   0.004659
  0.653926   0.006112
  0.669987   0.005104
  1.191160   0.005310
  1.193952   0.007033
  1.113729   0.006712
  1.051568   0.004962
  1.467710   0.005017
  0.927789   0.005636
  0.648329   0.005192
  0.831979   0.005156
  0.825965   0.005581
  0.518284   0.003653
  1.060622   0.004895
  0.819525   0.005391
  1.228214   0.003851
  0.983375   0.004628
  0.998217   0.003850
  0.742205   0.005943
  1.117805   0.005234
  1.348293   0.005726
  1.068644   0.004842
  0.722181   0.005299
  0.691527   0.005811
  0.520038   0.004588
  0.520876   0.005306
  1.113637   0.004537
  0.758091   0.004526
  0.670022   0.004987
  0.719202   0.004948
  0.755195   0.004739
  0.847507   0.005117
  0.792982   0.005242
  0.810680   0.007048
  0.709938   0.006147
  0.985093   0.005578
  1.046696   0.004795
  1.068779   0.004523
  0.961423   0.004577
  1.232122   0.006633
  0.746442   0.003332
  0.831382   0.004588
  0.737895   0.007317
  0.454667   0.006088
  0.777043   0.003862
  0.845364   0.004470
  0.471119   0.006841
  0.735613   0.004231
  0.771537   0.005220
  0.957337   0.004685
  1.411059   0.004744
  0.742268   0.005504
  0.822544   0.005815
  1.073378   0.006023
  0.576705   0.005618
  0.632411   0.007248
  0.768534   0.005461
  0.880310   0.005089
  0.785766   0.004999
  0.985865   0.004746
  0.940837   0.005149
  0.832166   0.004498
  1.566137   0.004697
  0.662175   0.005334
  0.942946   0.005284
  1.201435   0.005784
  0.705169   0.004847
  0.810962   0.005514
  0.503867   0.006130
  0.793666   0.006469
  1.106828   0.005906
  1.021370   0.004754
  0.752246   0.006099
  1.004353   0.005537
  1.114093   0.006448
  1.169039   0.005817
  0.629997   0.005426
  0.709781   0.004772
  0.791514   0.005421
  0.515975   0.004838
  0.827020   0.005838
  0.923346   0.005100
  1.952284   0.003840
  0.382904   0.005620
  1.135765   0.005895
  1.092662   0.006758
  1.223512   0.002294
  0.751565   0.006127
  1.478251   0.004721
  0.715146   0.006245
  1.214564   0.004789
  1.729648   0.003544
  1.132577   0.008816
  0.618308   0.006276
  0.466941   0.007022
  0.970272   0.005937
  0.698754   0.004565
  0.508272   0.004027
  0.621648   0.004710
  1.144276   0.004572
  1.147050   0.004620
  1.022204   0.005263
  0.493336   0.005399
  1.280594   0.005244
  0.845154   0.005974
  1.017715   0.005345
  1.111239   0.005384
  1.167518   0.005966
  1.229135   0.004626
  1.114565   0.006493
  0.947210   0.005189
  0.714091   0.004435
  0.925520   0.005315
  1.157376   0.005255
  0.875943   0.005438
  0.913278   0.004960
  0.866123   0.005268
  0.942081   0.005401
  0.834718   0.005220
  0.702481   0.005589
  0.894875   0.005254
  0.648106   0.005442
  0.826504   0.004792
  1.176026   0.004722
  1.304569   0.004932
  1.047987   0.005507
  1.074631   0.006473
  0.672387   0.004910
  0.789798   0.005978
  0.588823   0.006356
  1.211963   0.005514
  1.198683   0.006035
  0.775362   0.003942
  1.101800   0.003872
  1.079072   0.005145
  0.610172   0.005691
  0.679245   0.005006
  0.578133   0.006809
  0.937773   0.005906
  0.511853   0.006464
  0.705192   0.006179
  0.849267   0.003984
  0.786926   0.006972
  0.833882   0.005352
  1.072422   0.004779
  0.696875   0.004896
  0.893100   0.005052
  0.440895   0.005767
  0.726643   0.005721
  0.600287   0.004299
  0.863950   0.006907
  1.114605   0.004263
  1.383563   0.004850
  1.554191   0.006552
  0.934692   0.004561
  1.061266   0.005062
  0.713758   0.005534
  0.668705   0.004969
  0.784923   0.005596
  0.971937   0.005595
  0.438750   0.006728
  0.901866   0.005995
  0.670743   0.005583
  1.125111   0.004223
  0.898097   0.005126
  1.512976   0.006549
  0.989223   0.007891
  0.758013   0.006989
  0.854926   0.005483
  0.692249   0.004940
  0.704700   0.004194
  0.827862   0.004943
  1.411379   0.004344
  0.846149   0.005349
  1.786223   0.005575
  1.036217   0.004714
  0.851511   0.007157
  1.120451   0.004129
  1.633326   0.006010
  0.912679   0.006611
  1.254544   0.004977
  0.973765   0.004336
  1.159093   0.005021
  1.396080   0.003267
  1.135219   0.004898
  1.160623   0.006025
  0.730600   0.005732
  0.596270   0.006322
  0.678771   0.005404
  0.603631   0.005331
  0.742371   0.005124
  0.828016   0.005288
  1.192019   0.004856
  1.115722   0.005452
  0.759200   0.004352
  1.074017   0.005580
  0.836331   0.003300
  1.080994   0.003944
  1.283023   0.004000
  1.275914   0.004980
  0.797595   0.004950
  1.282171   0.005319
  0.961291   0.004457
  0.765556   0.006031
  0.673857   0.005383
  1.079815   0.005140
  0.932210   0.004353
  0.904309   0.004476
  1.100928   0.003602
  1.388659   0.003105
  1.296236   0.005079
  1.041375   0.004766
  0.631703   0.006427
  0.886818   0.006664
  1.320505   0.006055
  0.921528   0.004178
  1.553997   0.006203
  1.610350   0.005769
  0.950582   0.008317
  0.984751   0.004021
  0.931812   0.005882
  1.253374   0.005420
  1.800051   0.006096
  1.385695   0.004975
  0.973718   0.003625
  1.692211   0.004313
  1.204659   0.006808
  1.475095   0.005178
  0.852351   0.005350
  1.025001   0.004208
  1.077217   0.004334
  0.676817   0.003719
  0.535689   0.004358
  0.536817   0.004406
  0.667635   0.005999
  1.343038   0.004311
  1.729957   0.003570
  1.669826   0.005502
  1.088122   0.004131
  2.060999   0.001967
  0.595585   0.004025
  1.375067   0.005421
  1.479676   0.007215
  0.793307   0.004893
  0.618272   0.003975
  1.572056   0.002904
  0.947337   0.003184
  1.203753   0.004604
  0.667657   0.003505
  1.265905   0.005580
  0.549842   0.004968
  0.515527   0.005611
  0.662368   0.005576
  0.671837   0.006238
  0.554945   0.006273
  0.952477   0.006596
  0.743272   0.005935
  0.731108   0.004809
  0.883945   0.004730
  1.462073   0.004800
  1.054076   0.006630
  1.249211   0.007107
  0.384061   0.005029
  0.660584   0.005271
  0.797270   0.004254
  0.674693   0.004630
  0.964327   0.004397
  0.898637   0.005149
  1.857782   0.004768
  2.185283   0.005474
  0.931591   0.006637
  0.888536   0.004651
  0.614322   0.004559
  0.592513   0.005221
  0.801493   0.005867
  0.589837   0.005834
  0.724606   0.005553
  0.986913   0.006479
  0.692767   0.005872
  0.819421   0.007266
  0.828357   0.007543
  0.552993   0.005558
  0.899629   0.004730
  0.879868   0.004805
  1.233841   0.006851
  0.962435   0.005842
  1.078679   0.006692
  0.827431   0.005279
  0.573633   0.006543
  0.882411   0.004028
  0.990166   0.005117
  1.111519   0.004127
  1.788312   0.004006
  0.960750   0.003976
  2.206382   0.004688
  1.203103   0.005595
  1.119548   0.003817
  1.105980   0.004961
  0.783988   0.004769
  0.976854   0.003693
  0.658927   0.005322
  0.686499   0.004110
  0.490135   0.005614
  0.995308   0.006055
  1.200668   0.004045
  1.043690   0.003380
  0.956849   0.006515
  0.969658   0.007485
  0.597147   0.008386
  1.109860   0.007464
  1.475275   0.005438
  1.956666   0.006460
  2.385600   0.005289
  0.726927   0.004793
  0.831561   0.005114
  0.902790   0.005949
  0.739123   0.004227
  0.751432   0.004998
  0.892251   0.004078
  1.178965   0.005650
  0.819539   0.005795
  0.508996   0.005699
  0.526405   0.006806
  0.673194   0.004129
  1.557076   0.006346
  0.625165   0.004643
  1.570471   0.004883
  2.827437   0.004489
  1.516816   0.005884
  1.861559   0.004469
  3.826528   0.006560
  2.284142   0.004904
  0.525328   0.004687
  0.475932   0.004695
  1.424587   0.004865
  0.591049   0.004407
  0.803291   0.004847
  2.605837   0.003116
  1.294949   0.004728
  0.694858   0.004810
  0.826678   0.004668
  0.349536   0.005299
  0.741938   0.004853
  0.610144   0.004574
  0.463964   0.006206
  0.417340   0.006217
  0.583237   0.006116
  0.886611   0.005658
  1.110737   0.004946
  0.657164   0.005365
  0.691246   0.005431
  0.997471   0.005361
  1.048811   0.003856
  0.701366   0.003908
  0.587292   0.006167
  0.692364   0.006382
  0.342932   0.006425
  0.748706   0.005197
  0.969902   0.005405
  0.494877   0.006158
  0.632153   0.005864
  0.581161   0.005782
  0.832296   0.005733
  1.477058   0.005639
  0.936919   0.006182
  0.759502   0.005947
  0.788113   0.005806
  0.958386   0.005760
  1.734120   0.005689
  0.626948   0.007799
  1.185620   0.004560
  1.132495   0.004307
  0.519315   0.005270
  0.452597   0.005526
  0.928745   0.005326
  1.093918   0.005312
  0.765339   0.005901
  0.805252   0.007834
  0.733264   0.005690
  0.894335   0.006171
  1.211119   0.004838
  0.958400   0.004268
  1.176609   0.005186
  1.018105   0.004506
  1.221293   0.003606
  1.341513   0.004784
  0.916986   0.004862
  0.899395   0.003441
  0.728987   0.007543
  0.853948   0.004794
  0.797825   0.006674
  0.456166   0.005670
  0.840548   0.007826
  1.172745   0.006490
  1.309704   0.005743
  1.563977   0.005438
  0.732495   0.005052
  0.910230   0.004416
  0.583430   0.004943
  1.077203   0.005426
  0.560545   0.005437
  0.844427   0.004156
  1.140315   0.005004
  0.943360   0.006263
  1.033407   0.006230
  1.503324   0.005592
  0.862723   0.005339
  0.670693   0.006625
  0.763491   0.004988
  0.387618   0.005445
  0.560082   0.006002
  0.846497   0.005133
  5.136284   0.003776
  4.409684   0.007020
  1.544813   0.005791
  0.890390   0.008950
  0.841843   0.005750
  0.942750   0.005378
  1.136856   0.007036
  0.717393   0.005995
