# Supplementary material for: Persistent homology elucidates hierarchical structures responsible for mechanical properties in covalent amorphous solids
Source: Nat Commun. 2025 Sep 25;16:8226. doi: 10.1038/s41467-025-63424-z (PMC12462471; doi:10.1038/s41467-025-63424-z)
Supplement: Supplementary file 4 — Source Data 2 [file 41467_2025_63424_MOESM4_ESM.zip › SupplementarySourceData/SupplementaryFigure6a.txt]

# born_shear voronoi_volume
0.003656 18.109970
0.005666 19.266966
0.006700 19.985132
0.004593 19.422225
0.007640 18.180021
0.003651 18.310807
0.005713 19.409078
0.006616 18.635132
0.003039 19.540194
0.007522 18.406524
0.005100 20.499708
0.005264 18.665891
0.006022 19.357280
0.005553 18.943892
0.004776 19.767846
0.003884 20.925238
0.005269 21.518028
0.005340 20.131078
0.006850 20.279150
0.006189 19.968890
0.006725 21.361647
0.006415 19.779445
0.004193 19.181797
0.006106 19.549405
0.004749 18.626635
0.006810 19.321146
0.004834 19.355174
0.005500 19.813907
0.004595 20.362334
0.005421 19.823838
0.007023 20.419808
0.004987 20.290889
0.004106 21.498427
0.006270 19.435197
0.005523 19.066205
0.006380 20.112414
0.006204 18.584960
0.006798 18.744074
0.005857 19.615967
0.006329 20.188801
0.007059 19.385544
0.004370 21.380131
0.004681 19.710236
0.004146 19.107011
0.005453 18.689376
0.004299 20.115634
0.005797 18.546112
0.002719 19.460591
0.006344 19.032563
0.004973 19.882999
0.005752 19.099847
0.004950 19.188198
0.006881 18.532125
0.005203 21.198215
0.003867 20.449788
0.004664 19.876515
0.005691 19.784328
0.003666 19.350049
0.005129 20.812761
0.006050 20.854166
0.005220 21.914984
0.006258 19.909828
0.005883 19.808841
0.006193 19.754828
0.004121 20.410958
0.003338 19.564165
0.005098 19.851244
0.005496 19.769358
0.004911 19.389405
0.005287 19.291136
0.007537 18.242933
0.004628 19.281148
0.006333 20.688418
0.006512 20.080376
0.005514 17.833367
0.006062 19.888355
0.005110 19.171524
0.004385 21.419739
0.004714 21.704222
0.005947 20.048469
0.003851 18.865398
0.005351 20.234095
0.003893 20.391420
0.003523 20.816978
0.004824 19.850375
0.005098 21.654355
0.005423 20.684977
0.004581 19.122279
0.005113 18.593052
0.004734 19.895433
0.005437 19.961027
0.005036 18.681548
0.008751 18.966109
0.005063 18.498943
0.005199 20.182328
0.005749 18.072953
0.002484 20.113671
0.004969 18.486631
0.003848 19.387077
0.003581 19.177706
0.005984 19.681014
0.002594 19.426312
0.005956 20.555620
0.005360 20.366399
0.006192 18.784003
0.004613 20.389556
0.004405 20.107305
0.004564 18.431936
0.005025 18.947606
0.007133 19.284479
0.006491 19.276536
0.005576 19.830239
0.006199 19.674163
0.006227 18.815349
0.004081 20.454827
0.005798 20.664193
0.005282 19.923983
0.005039 18.712616
0.004825 18.462748
0.004384 18.860649
0.004796 19.053777
0.005528 21.170910
0.006515 20.330450
0.005888 20.512239
0.004752 20.040478
0.003219 20.821817
0.005904 19.859709
0.005840 19.776063
0.005788 20.561197
0.005774 20.951402
0.004497 20.211853
0.005802 20.319093
0.005743 20.025994
0.006304 20.656997
0.004711 18.841736
0.003832 19.866900
0.005988 18.031916
0.004406 18.626837
0.006015 20.273077
0.004855 20.268925
0.005083 19.615046
0.004973 20.345138
0.005353 18.850209
0.004771 20.954550
0.004914 19.704935
0.006159 19.147454
0.005043 20.289053
0.005155 19.484797
0.004089 21.305613
0.006498 21.452176
0.006440 19.177750
0.007147 20.212805
0.005814 20.253168
0.006028 21.035998
0.006423 18.453303
0.005761 19.177326
0.004823 20.644023
0.004992 19.773960
0.005250 19.616171
0.004917 19.962784
0.005672 20.086763
0.005071 19.768757
0.004905 20.169225
0.005473 19.837113
0.006125 19.306270
0.005093 19.738084
0.004832 19.542115
0.004653 19.889447
0.006916 18.661526
0.004187 21.208856
0.006095 20.915129
0.005901 19.680986
0.006631 19.355208
0.005381 19.611004
0.005881 20.270815
0.003285 20.833758
0.005189 21.021876
0.005122 20.680616
0.003660 19.424606
0.004058 20.248310
0.004913 17.860011
0.003426 17.948177
0.002244 19.654768
0.004966 17.913270
0.004253 19.865050
0.006120 21.032226
0.005375 20.687221
0.004345 18.894318
0.005701 20.168330
0.004793 18.004108
0.006577 19.810343
0.006479 18.968793
0.006915 20.160606
0.004838 20.391499
0.005614 19.868715
0.004525 20.058759
0.005435 21.103231
0.006613 18.710093
0.003795 19.841110
0.008306 18.410904
0.005849 21.557399
0.006323 21.115315
0.004866 19.773120
0.005314 20.685377
0.006348 20.054423
0.006254 18.825817
0.007212 18.157835
0.004948 19.972263
0.003887 19.966494
0.005760 19.583027
0.005341 19.380754
0.006064 19.424865
0.007634 19.762336
0.004921 20.115170
0.004014 19.494713
0.005895 19.419060
0.005201 20.389848
0.005485 20.959672
0.004645 20.356675
0.005820 20.363319
0.006952 18.789146
0.006146 18.765512
0.003576 19.576011
0.005232 19.519808
0.004944 19.397176
0.005353 20.051430
0.004982 20.622219
0.007132 18.918033
0.004663 21.340822
0.005815 19.645420
0.004421 20.736210
0.003897 20.563947
0.004659 20.221034
0.005189 18.544538
0.007252 19.417033
0.006245 20.448908
0.005810 20.461687
0.004915 19.846272
0.005145 19.511587
0.005588 19.192849
0.003457 20.619863
0.005368 21.006873
0.003777 21.872862
0.004746 19.646806
0.005785 20.018523
0.005636 20.032936
0.004865 20.293511
0.002665 18.854600
0.005406 20.025904
0.004983 19.354779
0.005594 20.486088
0.004653 20.155250
0.004758 20.204265
0.005392 20.751490
0.005659 20.669835
0.003773 21.185222
0.005408 19.415935
0.004616 20.832760
0.005372 19.184022
0.006079 19.268025
0.006311 18.458627
0.005891 19.528236
0.006485 19.381664
0.005253 20.184995
0.006082 20.526390
0.005505 19.860397
0.004142 18.871314
0.004531 20.008761
0.004486 20.381173
0.003532 20.485757
0.005682 20.206304
0.006683 20.960966
0.005696 19.168401
0.006792 20.303934
0.007106 21.021027
0.006816 20.250325
0.006803 18.843348
0.007737 19.143331
0.005802 19.345681
0.003834 19.706056
0.004852 18.930324
0.007802 19.077812
0.005301 21.753138
0.005591 18.559764
0.004957 19.603600
0.006214 17.464398
0.006801 19.712618
0.005141 21.519937
0.006457 21.577461
0.005061 20.827286
0.006071 19.628476
0.004567 19.382775
0.003337 18.053245
0.003961 21.387462
0.004826 21.868594
0.004037 19.817513
0.005426 19.309406
0.004914 20.459994
0.004722 20.224211
0.004930 20.609792
0.005141 20.007526
0.005247 17.995490
0.005893 18.334076
0.006378 17.979483
0.006659 20.127659
0.007627 19.715599
0.005106 20.635375
0.004908 20.696299
0.005068 20.640154
0.005671 20.422712
0.004659 20.733584
0.005223 22.118901
0.005467 21.431741
0.005760 19.626176
0.006753 21.201620
0.004939 20.465521
0.006137 21.071709
0.005169 19.729911
0.004489 21.286911
0.005038 20.913187
0.004491 20.760169
0.005481 20.970732
0.004130 22.377773
0.005269 20.683036
0.004225 20.532719
0.003599 19.119576
0.005066 20.678195
0.005049 21.406916
0.004633 18.579216
0.002784 21.591167
0.005491 21.511030
0.003491 21.719783
0.005862 19.677443
0.004075 20.936690
0.005354 20.423598
0.005827 18.836563
0.004855 20.025919
0.004666 19.716438
0.004513 20.575988
0.003503 20.425682
0.005385 19.593539
0.006449 17.535712
0.003493 18.892870
0.005999 18.229430
0.006000 17.796685
0.005063 19.920915
0.005203 20.018447
0.005534 20.212369
0.005560 22.108102
0.004890 19.047256
0.005779 18.932796
0.005226 18.971116
0.005164 17.801036
0.005468 19.877718
0.005538 20.939644
0.005974 19.680259
0.006785 21.075162
0.005288 20.891774
0.003781 18.934547
0.005270 20.086805
0.006153 19.118958
0.006543 18.299332
0.005779 20.145918
0.005145 18.965879
0.006540 19.352170
0.005656 19.370720
0.006645 18.188037
0.004455 22.560543
0.004683 19.345032
0.005173 21.659157
0.004753 20.618687
0.005400 21.126392
0.005851 20.030567
0.004115 20.100512
0.005182 19.597086
0.007280 20.718260
0.004636 20.080062
0.004169 19.535725
0.003991 20.043656
0.003860 18.931913
0.004495 19.125561
0.004678 19.983321
0.005683 19.090286
0.004534 20.097166
0.007089 19.625638
0.006662 18.751668
0.005539 20.519163
0.005325 20.665242
0.006124 21.124186
0.005125 20.676974
0.004797 21.321979
0.006099 20.843760
0.006419 18.822286
0.004724 19.424077
0.005372 18.022737
0.005194 20.473904
0.004081 19.657891
0.005568 19.608709
0.007067 19.841335
0.004447 19.414335
0.007754 20.649995
0.004652 19.572371
0.005047 21.257917
0.005906 20.913130
0.004718 19.860588
0.004487 21.485385
0.003974 19.326079
0.006611 18.101090
0.005733 18.287484
0.005297 18.164126
0.004626 19.887880
0.004431 18.000704
0.004876 19.817643
0.004076 21.845311
0.005344 21.847923
0.004307 20.389179
0.006794 18.805531
0.007415 19.712727
0.005252 19.573619
0.005813 20.049640
0.004425 21.343462
0.005558 22.363825
0.004002 21.208632
0.005357 21.091602
0.005460 22.145498
0.003770 20.739917
0.004674 19.027234
0.005666 16.944541
0.005678 18.661347
0.005328 19.489999
0.005752 20.262266
0.004331 20.298441
0.004932 20.519753
0.005667 19.431252
0.005550 19.100207
0.007158 18.748776
0.005802 19.281266
0.006600 18.106911
0.005644 20.024342
0.005845 18.303700
0.004187 19.603374
0.004684 19.668931
0.003206 20.080797
0.004801 19.944910
0.004904 19.742309
0.005614 19.031134
0.005719 18.904442
0.005014 19.939297
0.004247 18.972551
0.005204 18.797657
0.005133 18.719375
0.004401 18.416945
0.004968 18.390285
0.007749 18.984269
0.006065 19.526785
0.004806 19.356937
0.005266 19.342228
0.005878 19.826939
0.006208 20.618424
0.004909 20.724550
0.006086 20.392056
0.004547 20.272409
0.005008 20.240639
0.005637 19.515554
0.004013 20.157180
0.004601 20.461083
0.004854 19.777198
0.005431 19.621350
0.006005 20.418397
0.006824 18.376256
0.007571 18.780154
0.005379 19.775706
0.006587 18.883644
0.004016 19.972198
0.005824 19.984096
0.006633 19.446914
0.004814 18.966776
0.004797 20.369199
0.002968 23.186953
0.004925 19.314309
0.006400 18.886761
0.006145 19.488408
0.006232 19.624376
0.005152 20.515027
0.006092 21.380220
0.004956 20.164631
0.005189 20.502495
0.005829 20.622383
0.005761 19.287752
0.005707 19.039604
0.004061 20.732814
0.005646 19.704071
0.005945 19.819694
0.005273 22.107044
0.005697 18.556070
0.005626 18.439563
0.005824 19.211865
0.005895 19.021394
0.005491 19.616228
0.005361 21.028015
0.007257 19.204348
0.005938 18.856979
0.007478 19.140443
0.005011 21.624582
0.004367 19.318453
0.005497 19.636080
0.006064 19.509409
0.007071 19.930851
0.005583 18.787319
0.005903 19.225720
0.005224 19.965585
0.006530 19.406503
0.005828 19.292618
0.004647 18.742232
0.007531 17.394217
0.005194 19.189964
0.005963 19.544416
0.005424 19.464329
0.005183 20.661704
0.005756 19.196055
0.003688 18.786416
0.003928 19.246672
0.007351 18.174028
0.007662 19.484838
0.005673 18.717476
0.004296 20.150863
0.006020 19.264558
0.005771 18.976726
0.006702 17.662073
0.007771 18.612149
0.004857 17.816066
0.005036 19.671986
0.005541 21.468581
0.005185 19.565276
0.004994 18.879267
0.006070 21.635524
0.005866 20.516524
0.005414 19.780660
0.006458 18.000588
0.005066 19.973918
0.005486 19.306031
0.002261 21.158889
0.004753 18.562448
0.007796 19.453922
0.003433 19.023226
0.005294 18.404234
0.006048 19.068931
0.006674 19.361958
0.005247 20.130636
0.005700 19.593391
0.005491 19.498219
0.005424 20.685857
0.006254 19.581753
0.004476 19.273706
0.004567 19.670280
0.006827 17.123782
0.006183 18.632931
0.006258 20.047118
0.005005 19.308241
0.005910 19.170539
0.007359 19.203847
0.006545 19.959720
0.005136 20.014714
0.005009 20.483420
0.007203 19.553242
0.005878 19.370163
0.004084 19.365271
0.004143 19.738299
0.006035 20.369025
0.005405 19.701235
0.005852 20.931240
0.005972 20.804482
0.005854 20.234611
0.006353 19.798973
0.005098 20.046138
0.003266 18.053142
0.007516 18.643983
0.005431 19.757772
0.005505 19.287516
0.006472 19.286017
0.004153 19.867624
0.006321 20.772823
0.006329 21.641210
0.006222 19.194401
0.005851 19.801881
0.005756 19.302083
0.004563 18.837591
0.005416 20.632226
0.004777 22.538890
0.005031 21.468873
0.005550 20.363313
0.006122 20.345800
0.005612 19.738384
0.008342 18.060054
0.003204 19.848786
0.004761 20.328091
0.004915 19.030934
0.005668 18.954474
0.004810 19.748479
0.006145 20.109362
0.006686 18.442734
0.005666 19.772786
0.006698 20.814857
0.006990 18.455670
0.005659 19.456452
0.006066 20.151083
0.005497 20.405415
0.003717 19.055238
0.004507 19.183258
0.005838 19.977056
0.006282 19.538315
0.006155 19.417560
0.003565 20.537658
0.006484 18.620925
0.006160 18.134754
0.007064 18.249711
0.003413 19.975432
0.006143 19.128300
0.005184 20.021294
0.008168 18.954770
0.005847 18.560853
0.006285 20.849645
0.005611 21.790269
0.004543 19.318636
0.006857 20.089755
0.005558 19.352230
0.005135 21.633013
0.004145 21.271773
0.004827 19.463360
0.006596 19.374644
0.004837 19.299216
0.007070 18.742848
0.004873 18.990951
0.007002 16.895349
0.005571 18.378451
0.005461 20.289847
0.006515 18.900877
0.005737 18.755707
0.004846 19.834497
0.006663 18.606627
0.003922 22.118221
0.004096 19.411758
0.004894 19.595690
0.005284 18.326783
0.005942 20.162428
0.006235 19.312248
0.005544 20.321133
0.005729 19.443243
0.004825 19.642804
0.004560 21.325482
0.004459 20.561965
0.005792 21.233782
0.006229 19.833609
0.005563 20.513623
0.005977 19.434466
0.006294 19.986772
0.006020 18.910501
0.004008 20.543396
0.003120 20.658711
0.004240 20.185049
0.004097 20.160374
0.007122 17.503445
0.006816 18.177006
0.004240 18.650319
0.006530 18.905144
0.006392 20.205649
0.005873 20.028226
0.005324 18.123042
0.005719 22.002842
0.006826 18.521236
0.005536 21.205801
0.004677 19.520443
0.004765 21.812082
0.006131 19.619688
0.005825 21.356431
0.004111 19.391453
0.004834 19.953024
0.005395 18.924191
0.005544 18.377159
0.005115 17.656170
0.003109 19.754233
0.005911 18.660816
0.004355 21.080809
0.005585 18.787467
0.003145 20.109662
0.004829 21.468173
0.004771 19.850010
0.004978 21.656663
0.005398 21.275726
0.005302 21.109646
0.006598 20.782651
0.004869 20.719435
0.003983 20.105465
0.005416 20.738815
0.003433 19.932426
0.005989 18.996579
0.004496 18.674425
0.006333 19.379570
0.005066 19.163295
0.007175 18.855667
0.006406 19.992157
0.005754 19.497900
0.004913 18.888829
0.005697 18.571439
0.006321 18.763269
0.005335 19.598637
0.004985 19.048019
0.004672 21.002765
0.003623 20.378087
0.002760 21.054342
0.006351 20.145609
0.005726 20.567258
0.004901 19.696356
0.004895 21.006411
0.007533 20.555189
0.006262 18.601425
0.005766 18.664855
0.005211 20.126373
0.004901 18.731886
0.005400 19.287128
0.005651 18.230068
0.005908 18.062438
0.004602 21.409327
0.007594 19.102886
0.004140 21.020701
0.005489 19.667458
0.004617 19.528803
0.005462 19.431866
0.005412 19.179857
0.004891 18.970398
0.005701 19.289651
0.006080 18.005643
0.005034 20.834257
0.005771 19.167186
0.004110 20.604168
0.001133 21.438263
0.007991 19.650053
0.003492 19.132415
0.005773 19.603321
0.006554 19.937914
0.005467 20.502566
0.006496 20.054510
0.005962 19.701905
0.004924 19.834064
0.005807 20.886758
0.005381 19.542611
0.005353 20.522767
0.003596 19.073220
0.003498 19.234616
0.004643 19.110442
0.006504 20.254016
0.005606 18.607973
0.005065 19.304361
0.005175 19.968005
0.006037 19.012582
0.006387 19.869928
0.005672 20.824540
0.005167 21.028201
0.005598 21.460735
0.005845 19.744550
0.006857 19.816291
0.005807 20.890511
0.005908 19.701549
0.005571 19.471061
0.004880 19.596182
0.004650 20.458072
0.006606 20.419634
0.006880 20.343121
0.004456 20.896819
0.006412 18.820251
0.002963 18.766072
0.004386 18.934865
0.004622 20.023063
0.004394 20.001225
0.006398 20.672200
0.005211 19.917821
0.005988 22.235501
0.006020 21.084864
0.006788 20.191901
0.006523 19.763036
0.005443 21.201000
0.002265 21.101666
0.005068 21.633995
0.007551 20.474164
0.004566 20.169529
0.005485 18.759980
0.005549 17.980727
0.006397 18.683196
0.004527 18.660523
0.004980 18.016042
0.005220 18.435844
0.004750 18.594281
0.005391 18.516453
0.004580 19.726891
0.004830 19.910613
0.005671 20.109328
0.004810 21.141965
0.006652 19.424821
0.004050 19.014982
0.005459 19.478042
0.005923 20.955810
0.006105 20.312256
0.006248 20.612275
0.004866 19.560616
0.006010 19.645035
0.005720 20.638130
0.006786 19.979081
0.006720 20.568258
0.006614 19.542053
0.004512 19.910935
0.004250 18.875890
0.004219 19.826369
0.004941 18.490562
0.004413 20.695940
0.003885 18.817422
0.007398 17.774790
0.005796 19.618711
0.006334 18.571807
0.006376 21.308139
0.004731 21.396257
0.005693 21.235578
0.006659 18.001890
0.004187 19.606765
0.005927 21.274072
0.006330 21.070003
0.006906 20.703343
0.007323 19.737341
0.006924 19.709569
0.005433 20.786348
0.005307 20.733440
0.006002 20.247225
0.004209 19.454741
0.004848 20.508658
0.004272 19.607759
0.005682 19.645974
0.007391 19.433476
0.004380 22.445380
0.004929 19.835589
0.004531 19.666234
0.006009 19.665154
0.007262 19.933803
0.005534 19.147132
0.005477 19.272948
0.006814 19.474594
0.004997 19.923170
0.005534 19.666110
0.005148 19.258656
0.005324 20.370224
0.005094 20.308096
0.005567 19.650884
0.005336 20.747534
0.004695 20.710009
0.005368 19.368175
0.006679 18.500281
0.005301 18.285452
0.004920 19.952459
0.004603 20.849895
0.004064 20.475420
0.003610 20.141332
0.005250 19.681636
0.005276 20.095912
0.006377 19.835065
0.005849 20.678238
0.006254 20.652689
0.006073 20.708039
0.005337 21.645137
0.005667 20.760545
0.004543 19.354282
0.005371 20.245660
0.004424 20.386853
0.005168 20.271395
0.004805 21.479297
0.005636 20.888504
0.005163 21.072324
0.005325 19.670415
0.005336 20.799947
0.005304 19.764539
0.004891 20.042697
0.004872 18.684661
0.006358 19.259978
0.005105 18.101312
0.005684 20.156194
0.004484 21.392167
0.004759 21.136149
0.005733 19.416680
0.004719 20.443803
0.004418 22.013289
0.006833 20.800259
0.006342 20.633051
0.006655 18.840180
0.005923 19.276705
0.005520 20.107117
0.005291 19.558178
0.003896 17.699349
0.003787 19.824755
0.004554 18.979480
0.004249 19.391193
0.004603 20.173619
0.006116 19.037431
0.006183 20.016288
0.006800 21.205079
0.006721 21.111258
0.004292 19.836575
0.004536 20.993521
0.002705 20.054346
0.005794 20.374981
0.005408 19.173155
0.004306 20.343560
0.004125 18.888800
0.005460 20.691563
0.004455 20.580987
0.004488 19.882666
0.004878 20.398912
0.003318 20.330729
0.004431 18.890061
0.005491 20.529196
0.006360 18.183931
0.007390 19.603335
0.005770 21.028512
0.004439 21.886368
0.004773 18.528678
0.003890 19.773075
0.004656 18.656639
0.006129 20.385660
0.007495 18.155115
0.005341 19.012768
0.005430 19.820459
0.004107 19.084835
0.005787 18.649209
0.005886 20.365791
0.005377 19.591243
0.006037 20.669958
0.005657 21.591661
0.005785 21.473415
0.006838 19.283698
0.005903 20.338132
0.005572 19.588785
0.004245 19.503099
0.005388 17.630291
0.007189 19.333171
0.004851 20.732839
0.004287 21.941780
0.005196 20.620217
0.005286 20.336182
0.006197 18.386796
0.005735 20.759149
0.007300 19.038277
0.006297 20.225666
0.006378 20.753942
0.005869 20.595641
0.005642 20.798903
0.006817 19.454309
0.004889 19.625423
0.004544 18.986718
0.004148 20.002173
0.004545 23.127459
0.006756 19.677614
0.006864 19.326201
0.005000 20.208440
0.007314 20.008874
0.005706 21.018067
0.005034 21.680715
0.006924 20.165218
0.005490 20.177660
0.005569 19.294943
0.004641 18.945895
0.006142 18.789079
0.004414 19.619995
0.007118 20.587083
0.006285 19.971190
0.006550 20.094364
0.005611 20.358072
0.005398 20.497773
0.004482 21.905007
0.004807 21.258343
0.007721 19.671284
0.006119 19.999186
0.005796 19.651191
0.005583 20.542742
0.006104 20.214807
0.006150 19.645527
0.004032 21.350622
0.004235 19.115609
0.004016 19.737634
0.005781 20.264907
0.004515 19.851309
0.005994 20.154936
0.005956 20.007739
0.004383 20.248402
0.004757 20.639361
0.005917 20.055261
0.004525 22.052258
0.004750 19.947594
0.004087 19.623012
0.005944 19.497072
0.005895 20.157619
0.006126 19.476739
0.005631 20.259187
0.006342 19.274995
0.005308 19.274140
0.005565 20.621155
0.003487 21.298197
0.004039 20.489094
0.004331 22.607197
0.005553 20.139282
0.004413 19.500952
0.005259 20.593568
0.005755 19.375453
0.005420 19.959105
0.006427 19.413405
0.006219 18.995649
0.004794 21.103748
0.006601 18.521499
0.005336 21.061199
0.005088 20.353058
0.006139 20.022701
0.004864 20.242678
0.006996 20.245341
0.007711 19.621841
0.006056 21.923028
0.005598 22.010591
0.006209 21.390433
0.005663 22.168671
0.004551 20.044168
0.005083 18.672467
0.004973 19.835787
0.006138 19.702421
0.005260 21.074347
0.005959 21.168022
0.006174 20.821789
0.006814 21.105883
0.006433 20.391389
0.006290 18.898087
0.007064 19.768675
0.005261 19.402649
0.006014 22.069180
0.005670 20.896700
0.004618 21.783617
0.006324 21.268756
0.005714 20.709482
0.004829 21.240605
0.006627 19.741349
0.004878 20.030142
0.005163 20.439041
0.004806 20.160898
0.005785 19.648793
0.003010 21.424711
0.005010 20.502677
0.006224 19.904872
0.007957 18.816212
0.005496 18.708976
0.004020 19.226553
0.004957 21.139715
0.003712 19.650518
0.005011 20.224190
0.004719 20.604337
0.005396 21.039737
0.007243 21.999125
0.004734 20.490796
0.004454 19.834842
0.004869 20.238124
0.005878 19.234705
0.005261 19.042629
0.004861 20.031523
0.004811 22.179022
0.006739 20.127401
0.004404 20.424411
0.005156 20.359340
0.005134 21.308121
0.004646 24.174370
0.004839 21.198590
0.005147 21.350309
0.004976 19.129237
0.005630 19.362797
0.006873 18.951123
0.006153 19.262419
0.005921 20.601064
0.005839 21.919166
0.005929 20.691048
0.004607 20.251552
0.004608 23.102181
0.006754 20.938333
0.005583 20.542509
0.006304 20.324158
0.004730 19.533899
0.006507 20.247527
0.005426 19.842172
0.005931 20.277982
0.005347 22.173914
0.003572 21.213323
0.005251 20.826653
0.004378 21.232063
0.006698 19.720538
0.005513 20.417225
0.006380 19.939315
0.005504 22.107280
0.006979 20.012952
0.006665 20.691632
0.006699 19.529998
0.005714 21.100768
0.005477 23.512397
0.004279 23.608536
0.005439 22.686915
0.005231 21.893632
0.005035 19.706894
0.004340 18.863038
0.004131 21.314779
0.003944 20.195829
0.005825 20.636594
0.005827 21.759236
0.006259 20.713083
0.006646 20.605464
0.006770 20.007073
0.006842 20.304188
0.005189 19.770239
0.005304 18.796672
0.005106 20.424731
0.005657 20.528421
0.004270 21.379789
0.005337 20.233545
0.004503 20.810348
0.004264 19.349870
0.003619 21.987093
0.004617 20.846148
0.004202 20.010461
0.004914 20.629219
0.004969 20.505048
0.004282 22.304158
0.005133 19.637575
0.005205 19.673809
0.007464 18.842122
0.004719 18.595509
0.005047 19.777366
0.006133 18.299697
0.004512 19.532188
0.005311 19.777902
0.004961 19.963761
0.004387 20.090707
0.004701 21.593228
0.004707 19.663945
0.005928 21.766718
0.003950 22.005167
0.006831 19.334028
0.006778 19.526972
0.005636 20.551198
0.006311 19.689867
0.006647 19.936195
0.005438 19.196241
0.004425 18.667896
0.005754 19.927297
0.003651 20.593873
0.005301 20.371523
0.005941 19.531499
0.005221 19.892627
0.005235 20.253667
0.005271 20.141962
0.006729 19.066109
0.005193 20.392658
0.004013 21.953786
0.004764 21.045755
0.004778 21.065943
0.005366 20.067146
0.005051 21.046259
0.006386 19.092431
0.004728 20.380497
0.005860 20.658914
0.005686 20.369947
0.007396 19.396793
0.006390 20.485939
0.003803 20.283761
0.006517 20.177734
0.006343 18.656301
0.006577 19.862478
0.005203 19.267784
0.005214 20.412060
0.004974 19.773302
0.006284 19.244436
0.005869 18.127121
0.007665 19.318978
0.005957 21.455522
0.005977 19.808613
0.006170 21.183921
0.006565 20.710837
0.006497 20.118148
0.006484 20.628737
0.005932 21.947212
0.004314 20.345603
0.004474 20.092723
0.006164 18.337097
0.004854 20.735664
0.006040 21.000792
0.004361 20.736850
0.004372 20.227442
0.004786 19.283305
0.005003 20.073566
0.006233 20.469328
0.006927 20.811546
0.006001 21.336607
0.006506 20.695627
0.004963 20.160838
0.006584 20.267103
0.006689 20.630804
0.003358 22.034350
0.004931 20.215740
0.004928 19.576970
0.005185 19.684201
0.004157 21.095573
0.006046 20.943726
0.004614 20.964163
0.004757 20.526645
0.004161 22.647858
0.005354 22.249851
0.004334 20.904376
0.002674 19.399093
0.003896 18.565747
0.005639 18.533219
0.006019 19.089945
0.007333 19.020077
0.006260 20.544125
0.006277 19.255319
0.006678 19.415692
0.004569 20.309780
0.004697 20.160655
0.004548 19.887225
0.003837 20.248513
0.005706 20.932464
0.006272 20.072525
0.005930 19.753713
0.004846 18.014471
0.004958 18.892363
0.004694 18.201370
0.005176 18.171893
0.003496 19.423376
0.006562 18.831038
0.006085 19.793851
0.002488 20.314751
0.004472 18.639653
0.004858 19.256192
0.004982 19.229684
0.004763 19.134179
0.004706 20.152324
0.006754 17.844663
0.004809 21.140583
0.004377 19.120429
0.003627 18.618188
0.004472 18.953540
0.005262 17.371438
0.007939 17.498018
0.005751 20.982987
0.005289 19.370424
0.005628 19.623725
0.004205 19.883249
0.004219 19.802586
0.007043 18.936790
0.003858 19.349400
0.005437 21.795380
0.005352 19.845566
0.004554 20.153216
0.005697 18.517524
0.006222 19.129557
0.005298 18.835567
0.004824 19.499036
0.006946 18.883476
0.006845 18.916431
0.005394 19.328713
0.004727 19.236046
0.006210 20.246630
0.006247 19.982042
0.006921 19.757134
0.006555 20.111204
0.006594 20.163847
0.006461 20.398308
0.005453 21.935427
0.005963 19.649967
0.005141 20.354343
0.003849 19.037634
0.004548 19.301683
0.004739 20.256131
0.003696 20.845897
0.004570 19.801772
0.005670 18.602801
0.008553 19.003490
0.006600 20.607902
0.006655 19.959460
0.006472 20.861409
0.004852 20.190196
0.004899 19.824450
0.004324 19.992647
0.005682 19.140443
0.006121 18.546489
0.003371 20.230854
0.004662 20.076912
0.005837 19.626266
0.003708 20.016035
0.004085 19.314098
0.006149 18.950574
0.004871 19.958379
0.006199 19.343443
0.005679 17.826049
0.005367 20.471586
0.006453 19.711282
0.005947 19.506919
0.006258 18.971191
0.004425 21.039513
0.003709 20.328718
0.004739 19.476448
0.004251 19.708452
0.006704 19.078858
0.006095 20.707382
0.005555 19.331138
0.004275 19.290104
0.004808 19.185271
0.003061 19.050934
0.004341 19.548123
0.005323 20.232008
0.004538 20.171457
0.003634 18.848714
0.004327 20.843233
0.004514 19.103002
0.004448 20.014057
0.003711 21.330423
0.005290 19.560576
0.005921 19.692654
0.005186 17.791192
0.003819 19.015886
0.001780 19.481458
0.004812 19.335485
0.004973 19.147072
0.004760 20.014683
0.004996 19.333112
0.004946 19.972948
0.005141 19.432604
0.005763 19.006549
0.004818 21.477684
0.006056 20.275111
0.004016 19.324770
0.005523 20.357952
0.004329 20.513238
0.006250 19.337416
0.004898 19.181653
0.004871 19.209422
0.003693 18.337673
0.006779 18.047103
0.004791 18.359917
0.006422 17.815987
0.006738 19.121131
0.006799 18.547960
0.007119 18.536954
0.004306 20.521088
0.004463 20.632808
0.005113 19.845380
0.004925 19.690462
0.004839 21.377056
0.005791 21.053018
0.004759 20.530848
0.005613 20.003289
0.005282 18.589084
0.005681 21.440714
0.003932 18.550098
0.005901 18.468470
0.004445 20.395330
0.005779 19.185668
0.007161 18.698001
0.005390 18.471081
0.003110 18.901628
0.006412 18.096884
0.005423 19.137972
0.005967 20.634070
0.006221 20.844125
0.004368 21.959183
0.004612 21.899113
0.004543 20.446008
0.004157 19.252424
0.004779 20.234530
0.005337 19.864546
0.004714 21.036280
0.005427 20.875715
0.006811 19.855860
0.006168 19.764744
0.008567 19.259075
0.004598 21.010820
0.006468 19.328098
0.004955 19.723553
0.005616 18.330852
0.004802 20.165517
0.005075 19.416084
0.005289 21.539744
0.004846 20.590024
0.004168 19.621936
0.007709 18.655793
0.006828 18.582333
0.003606 20.089065
0.005479 18.673247
0.004467 19.500865
0.006217 19.559559
0.005922 18.573657
0.004959 20.301644
0.005687 19.893926
0.004609 20.385606
0.004984 19.872300
0.004822 20.895507
0.005003 21.903873
0.005126 19.192254
0.004969 21.615498
0.004901 21.439345
0.004885 18.867079
0.005892 20.376675
0.005912 19.516582
0.005245 19.864004
0.007277 21.118748
0.007728 19.255954
0.005555 19.182627
0.004328 21.015810
0.003945 22.190621
0.006142 20.932598
0.004507 20.006639
0.005326 20.927475
0.004616 20.862811
0.004157 21.839554
0.005159 20.890853
0.004427 20.274236
0.005859 20.260396
0.005496 19.069651
0.005724 18.923459
0.006095 19.557611
0.007062 19.335143
0.004900 19.189262
0.005647 20.247322
0.003548 19.961185
0.004503 19.946916
0.004562 19.049079
0.003279 21.177817
0.003438 20.078171
0.006107 18.824302
0.004135 20.213216
0.004798 19.960976
0.005317 20.408255
0.006229 18.702601
0.003390 21.139631
0.005278 18.507320
0.007007 18.960901
0.006376 18.506193
0.006125 21.324931
0.005272 21.850982
0.006159 17.005004
0.005241 20.292809
0.005653 18.402700
0.007922 18.979613
0.007116 17.070663
0.005313 19.845348
0.004961 19.577535
0.005701 20.644000
0.004773 20.133876
0.004794 20.767015
0.004991 22.423475
0.007045 20.633410
0.005708 20.896197
0.005263 20.543381
0.005808 19.398176
0.004600 20.389381
0.005173 22.459375
0.005178 19.054313
0.006910 21.938109
0.006362 19.834589
0.005020 18.121830
0.006160 19.376940
0.006905 19.350208
0.005364 20.193151
0.005975 19.314417
0.005259 20.201624
0.004799 20.807580
0.004606 20.187756
0.005994 20.440523
0.004727 19.252063
0.003702 20.381350
0.004357 20.177117
0.004771 19.331117
0.006060 19.639293
0.005261 20.900667
0.004404 19.505526
0.004801 21.633082
0.005378 20.766511
0.007455 20.314667
0.007913 19.372149
0.004454 19.324800
0.004873 20.108237
0.005218 20.464528
0.005119 20.811603
0.005131 20.002704
0.004601 22.231796
0.003696 19.936478
0.003112 19.943696
0.005767 18.632439
0.003913 19.892352
0.007204 19.927970
0.005443 18.887018
0.006703 20.184177
0.005402 20.379831
0.006036 20.563348
0.005744 19.250743
0.006083 19.743649
0.007467 18.989967
0.007120 21.677052
0.005632 20.027814
0.005757 19.335254
0.004927 19.842547
0.004855 20.661183
0.004206 20.532104
0.004982 20.695339
0.005286 19.875357
0.004495 19.862267
0.005485 18.834631
0.004511 21.208303
0.003668 18.654687
0.004044 20.731237
0.003969 20.967461
0.004727 19.526160
0.005033 19.636827
0.002579 20.978078
0.003316 20.155790
0.005853 19.858234
0.006287 20.655895
0.005255 18.611936
0.005659 19.847179
0.006297 17.948734
0.003907 21.418177
0.005135 20.616649
0.005239 21.144304
0.005418 20.564042
0.007217 18.203606
0.006519 18.508657
0.005060 21.664269
0.005699 19.945316
0.004305 19.981902
0.006891 19.928959
0.004161 22.096094
0.004203 20.699265
0.005679 21.010961
0.005454 17.780285
0.004993 19.695339
0.008842 18.837629
0.006111 19.247189
0.006123 19.661169
0.004785 22.599423
0.005579 20.549966
0.004913 20.004067
0.006015 20.763892
0.006070 19.315603
0.005585 19.917425
0.004945 20.188661
0.005093 20.490098
0.006926 19.323814
0.004973 21.102895
0.005633 19.156477
0.005779 20.352097
0.004235 19.795438
0.005648 20.022120
0.004643 20.640219
0.004862 19.199248
0.005342 19.220368
0.005130 19.224396
0.004557 18.266466
0.003600 20.085949
0.004891 19.507772
0.005176 19.522819
0.005480 19.190173
0.004154 19.796368
0.004173 19.691041
0.002897 19.014620
0.007219 19.474556
0.002572 20.294801
0.004376 18.958913
0.004310 20.743508
0.005071 20.871725
0.006754 19.467932
0.006168 20.437450
0.004134 21.480943
0.004317 19.599057
0.004360 19.035355
0.005500 19.401721
0.003509 19.301796
0.004765 19.696369
0.004388 19.451869
0.003974 19.153155
0.005165 19.716060
0.007519 18.952392
0.005874 19.186991
0.005302 19.918640
0.006434 18.908445
0.005995 18.944028
0.005398 18.892059
0.004808 20.404916
0.005376 19.399422
0.003033 19.887022
0.004730 20.760090
0.005093 20.160226
0.005256 20.728483
0.004200 18.627166
0.003597 19.448069
0.004411 19.109955
0.004720 21.736375
0.006352 19.272136
0.005285 20.091008
0.005382 19.505508
0.004936 20.664214
0.005627 18.942015
0.004841 19.452624
0.004195 19.965738
0.004515 20.030482
0.005303 20.591554
0.003878 22.276551
0.005186 21.917100
0.004791 20.450897
0.005583 20.677009
0.004993 20.656282
0.006663 20.058844
0.003394 20.298681
0.003476 18.574530
0.005528 19.508274
0.006177 18.623753
0.007388 19.662149
0.005787 20.081658
0.005306 20.126913
0.005825 20.550426
0.006144 20.639756
0.005669 19.647267
0.004242 19.515558
0.003371 21.169276
0.006525 20.970108
0.005712 20.348734
0.006609 19.912894
0.005398 19.694778
0.005306 19.558279
0.004907 19.891165
0.004736 20.265864
0.004421 19.997849
0.005706 20.398409
0.005383 18.868544
0.004897 19.177108
0.005395 19.878087
0.003693 19.064633
0.005296 19.607101
0.005422 21.732735
0.004984 19.729236
0.005030 18.970488
0.004203 19.299888
0.005273 18.356036
0.003685 18.597946
0.006429 17.556772
0.004742 19.383220
0.006259 19.206323
0.004200 18.843115
0.005685 19.605969
0.004722 19.395839
0.004176 18.383804
0.004530 17.840109
0.007068 19.861328
0.004121 19.238675
0.004935 19.961136
0.008141 18.233592
0.004290 19.757191
0.005819 19.279410
0.005888 20.933728
0.005414 17.058973
0.003441 19.007595
0.005780 20.038495
0.004933 19.456430
0.003656 18.772868
0.007049 17.754216
0.005293 19.286998
0.005206 19.491697
0.005227 19.624928
0.004732 17.833738
0.004269 19.257169
0.004431 18.817624
0.004825 19.113634
0.002314 19.175981
0.003876 19.455305
0.005287 18.629221
0.005790 19.084799
0.004858 20.468094
0.005658 19.246707
0.004271 20.519921
0.003968 21.573768
0.004476 19.735163
0.004884 20.760856
0.006112 18.422317
0.004878 21.038989
0.006157 19.730767
0.005437 21.503107
0.005284 21.372243
0.004811 21.367884
0.005737 20.096406
0.006895 18.373290
0.004347 19.186058
0.006669 19.923797
0.003656 19.328216
0.005316 20.537945
0.004299 20.982585
0.005998 20.833264
0.004127 21.553157
0.005172 19.282453
0.005279 19.531087
0.006049 20.447144
0.004503 21.349055
0.006131 20.651615
0.005262 23.000115
0.003979 20.993167
0.006994 19.041885
0.007085 18.119245
0.005293 20.373013
0.006352 19.837480
0.005807 19.548386
0.004929 19.856691
0.005358 19.135738
0.005325 20.078851
0.007734 19.108776
0.007136 19.025531
0.006507 20.310148
0.007202 19.463145
0.006098 19.421265
0.005562 20.716003
0.004892 22.167164
0.006046 21.412734
0.006736 19.336832
0.006350 19.732820
0.006179 17.833234
0.006670 18.078248
0.006365 18.173526
0.004498 18.189779
0.006221 20.111137
0.004422 20.068126
0.006973 19.790273
0.005015 19.675151
0.005701 18.843135
0.004058 20.259689
0.006254 21.272527
0.004755 21.670817
0.005524 19.710806
0.006595 18.461958
0.003447 18.140976
0.004474 18.595647
0.004998 20.624645
0.005006 19.742790
0.004506 21.757893
0.006469 20.370085
0.005090 20.710743
0.004580 21.531083
0.007072 19.237773
0.006986 20.675819
0.003802 18.711869
0.007454 17.721807
0.004938 19.058944
0.006994 19.817020
0.006668 20.486397
0.004884 23.143326
0.005621 18.892335
0.006054 20.100238
0.006331 19.329487
0.004436 18.752075
0.003821 19.105177
0.003331 19.485912
0.007240 17.928932
0.005621 18.991547
0.004256 18.600615
0.006197 19.592482
0.006833 20.343991
0.005542 20.709358
0.005276 20.002064
0.004763 19.862482
0.006813 20.407271
0.007253 20.948270
0.006493 20.797462
0.006304 21.156793
0.004038 19.722099
0.005718 19.348094
0.006371 18.354767
0.005884 18.635810
0.006628 17.652438
0.004828 18.749556
0.004791 19.677059
0.004748 19.744141
0.003357 19.261999
0.006661 21.612347
0.005153 19.989746
0.006675 20.535002
0.006982 20.180590
0.006153 19.875939
0.005016 20.052369
0.004590 22.335761
0.005214 20.901690
0.004084 20.110386
0.005215 19.818027
0.006153 21.285953
0.005933 20.655170
0.005215 20.855375
0.004632 20.167292
0.005638 19.761536
0.008077 19.186170
0.006577 18.009632
0.005010 19.307671
0.005338 19.223219
0.005401 19.927062
0.005731 21.508640
0.003670 20.870759
0.005356 18.909645
0.004834 19.810178
0.005314 18.891227
0.005671 19.239224
0.005283 19.929893
0.004745 21.121247
0.005950 20.569702
0.006137 20.528385
0.006853 20.707825
0.007952 21.288741
0.004660 20.197720
0.006732 19.923599
0.005764 19.121285
0.004296 18.869494
0.004414 19.230593
0.005952 17.848423
0.006413 20.280017
0.005772 20.519185
0.005562 19.604091
0.005183 18.515913
0.005218 20.516535
0.005805 20.781710
0.005145 19.504809
0.005385 19.705985
0.006022 19.767997
0.006480 19.637456
0.005793 18.712454
0.003032 18.620827
0.004703 20.632257
0.004660 21.070467
0.003820 20.334862
0.006761 20.037877
0.005990 20.475666
0.005201 19.471487
0.006284 20.438758
0.005206 19.097681
0.006066 20.194672
0.005227 21.205790
0.005891 21.980353
0.006010 20.815167
0.005635 21.416971
0.005067 20.758007
0.005318 20.023807
0.004285 19.102561
0.005967 18.354811
0.005214 20.172925
0.003262 19.349242
0.004595 20.097596
0.004687 18.693147
0.006502 20.091811
0.005048 18.827411
0.005560 20.944327
0.005703 19.420153
0.006972 20.138156
0.005194 20.136817
0.004843 21.476650
0.006214 21.587560
0.005825 20.507656
0.004257 20.247143
0.005085 19.698286
0.005165 18.383985
0.005023 19.661886
0.004346 19.641125
0.004992 20.781063
0.004624 20.870044
0.006298 20.663588
0.005233 20.443624
0.006405 19.656984
0.006720 20.248554
0.006026 19.505490
0.005742 20.922774
0.005836 20.902523
0.004653 20.479505
0.003838 20.784519
0.005185 20.025425
0.005647 20.552597
0.004032 19.772942
0.005808 18.619756
0.005116 19.931834
0.004920 20.353188
0.005057 20.119825
0.005787 18.514291
0.004864 19.788799
0.004435 19.779646
0.004747 20.089471
0.007326 19.931832
0.005674 20.401529
0.004998 20.443339
0.005510 19.304255
0.004133 20.966681
0.004993 20.412905
0.004900 20.740454
0.004836 19.078009
0.004477 20.678876
0.005852 18.434854
0.002267 19.768067
0.005385 19.446437
0.007040 19.790172
0.006008 19.097742
0.003731 20.353138
0.005063 20.275629
0.004873 22.527696
0.005079 21.366114
0.006309 20.325844
0.003954 20.504654
0.003896 22.688110
0.006187 20.062407
0.005438 20.667642
0.006180 20.182954
0.003694 20.604777
0.004827 21.335386
0.005101 19.646279
0.004902 20.507825
0.006535 19.001585
0.005586 21.198704
0.004396 21.241742
0.005495 22.164691
0.004787 19.659297
0.003583 20.145834
0.003528 20.704876
0.003880 19.142670
0.004885 21.028685
0.004821 19.102019
0.005577 20.822280
0.003916 19.116107
0.004564 21.289144
0.003725 19.655979
0.005324 19.727581
0.003563 18.982724
0.005449 18.763854
0.004943 19.986398
0.004976 19.332260
0.004587 20.714320
0.006816 19.847953
0.006023 19.135710
0.005648 19.728997
0.005190 18.792382
0.006123 18.999077
0.005069 19.832813
0.005906 20.617870
0.006181 19.524085
0.004629 20.466921
0.005737 20.016238
0.006935 19.520567
0.006751 18.533506
0.004957 18.649368
0.004151 18.088955
0.005316 19.874277
0.004593 20.554790
0.004598 21.249957
0.005849 19.625018
0.006980 19.542455
0.008214 19.200862
0.004833 21.516740
0.005844 20.872816
0.005616 20.732977
0.005494 19.207941
0.005241 20.445546
0.005633 19.237102
0.004568 20.431219
0.006329 19.137190
0.004846 20.340030
0.004424 20.903462
0.004409 21.955179
0.005638 21.530864
0.005304 20.723706
0.006514 19.282068
0.003895 18.705594
0.005890 17.359532
0.005301 19.437772
0.005737 19.347412
0.007504 17.378051
0.005221 20.915217
0.005591 19.343328
0.004866 20.951883
0.003907 20.761717
0.005000 20.746059
0.005218 20.330838
0.004980 19.611028
0.003525 20.812677
0.005777 20.358175
0.005194 20.803607
0.005253 21.222186
0.006708 19.834933
0.005541 20.686040
0.005178 21.031961
0.004063 21.104282
0.006318 20.591721
0.006914 19.792707
0.003689 22.013697
0.005541 20.375623
0.005442 18.980287
0.005848 19.659631
0.004405 18.855757
0.004612 20.657589
0.005292 19.885615
0.005409 19.100375
0.003795 20.405832
0.005447 21.108419
0.004811 22.457615
0.005093 21.521889
0.004434 20.016595
0.006154 20.927077
0.005583 20.313160
0.004784 20.963109
0.004375 22.247511
0.005247 21.267909
0.004476 20.455391
0.004942 21.720609
0.005020 21.291666
0.005950 21.023723
0.006660 19.937671
0.005615 21.327054
0.005730 20.130187
0.004780 19.783069
0.004873 19.587854
0.005046 20.298938
0.004749 20.197256
0.006337 20.817953
0.004450 21.454570
0.004646 20.428443
0.005313 19.236181
0.004636 19.753216
0.004642 20.372031
0.004832 20.936309
0.004617 20.278133
0.004926 22.127983
0.004205 21.175743
0.005815 20.217093
0.004126 22.059557
0.006478 20.288887
0.004360 20.494722
0.004819 20.288150
0.005051 20.216413
0.004765 19.678736
0.004730 20.374013
0.004616 22.211617
0.005025 18.292620
0.003356 19.071254
0.004067 20.192021
0.006331 21.292947
0.007216 20.977817
0.004831 20.237811
0.005804 18.408888
0.005665 19.536136
0.006210 20.457340
0.005246 19.516549
0.006196 21.576629
0.006324 21.869892
0.004828 20.668612
0.004365 19.343948
0.004845 20.333964
0.004800 19.576719
0.000572 18.878799
0.004725 19.323527
0.005288 18.931357
0.005815 18.495143
0.005680 19.235275
0.005645 19.281188
0.006856 18.263462
0.006223 17.667488
0.007805 17.789483
0.004902 18.647455
0.005082 20.275781
0.004681 20.822581
0.005407 20.275688
0.005952 21.951022
0.003902 21.110520
0.004820 20.479718
0.004387 21.553215
0.005429 21.040691
0.006577 20.294989
0.006873 20.004443
0.006740 19.852169
0.003779 20.916166
0.007359 20.318520
0.004142 19.492319
0.004671 21.605623
0.007658 20.669437
0.007669 21.564463
0.005026 18.910542
0.005190 21.576572
0.005862 18.899405
0.005033 19.115265
0.005110 19.210716
0.005656 19.425891
0.003702 21.128042
0.004053 19.780096
0.005111 20.718558
0.006040 20.082211
0.006296 20.761658
0.005638 20.230592
0.004031 20.111186
0.004242 21.187309
0.004850 20.742081
0.005369 21.287534
0.005058 20.979935
0.007817 19.390982
0.004741 19.798950
0.004318 19.873609
0.004019 20.383875
0.004595 21.672164
0.004427 20.845726
0.005850 21.110276
0.005597 19.977174
0.005745 21.150062
0.005017 20.040611
0.005837 20.980634
0.005700 20.248508
0.007221 21.057684
0.005945 22.030424
0.004621 21.464530
0.005291 21.248259
0.004781 19.246999
0.007663 19.709027
0.006408 19.583298
0.006074 19.803423
0.004379 20.365949
0.005002 20.482593
0.005443 19.381208
0.004678 20.818258
0.005284 19.821787
0.004898 20.274479
0.004999 19.360589
0.004100 21.296786
0.005989 18.317604
0.004679 19.799750
0.006054 19.218810
0.004648 19.764537
0.003954 20.525490
0.005882 18.919707
0.006112 21.427180
0.004402 22.578440
0.006613 20.707049
0.006789 19.689459
0.004852 19.209359
0.004708 20.108573
0.004160 19.198755
0.005103 19.786772
0.004377 20.581136
0.005287 18.751986
0.003572 21.769632
0.006527 19.271139
0.005007 20.665695
0.004541 17.955706
0.005581 19.291024
0.004568 22.420422
0.005230 21.477765
0.005605 21.750768
0.006002 22.313745
0.004977 20.907828
0.005898 20.650926
0.004054 21.508127
0.006256 19.909008
0.007070 20.813465
0.005657 19.235249
0.005625 20.479924
0.006238 18.874158
0.005675 20.644310
0.006901 20.723201
0.005050 19.276813
0.005180 20.296493
0.005129 17.957715
0.005581 20.048391
0.005730 19.997643
0.005486 18.466127
0.005420 19.541570
0.004852 19.964255
0.005791 19.923929
0.006119 19.866181
0.006257 21.329798
0.004153 21.234686
0.005494 22.876456
0.005479 22.081313
0.006355 20.579392
0.006307 20.792907
0.004052 20.042356
0.005234 20.174563
0.005291 22.223705
0.004355 20.375801
0.005352 18.527075
0.006706 21.138641
0.004019 20.105870
0.005829 21.468936
0.004383 22.112542
0.005111 20.954630
0.005198 21.459108
0.007949 18.378629
0.006139 19.798238
0.005469 18.347773
0.005789 19.877910
0.006809 18.396016
0.006930 19.425861
0.005243 20.810761
0.004732 21.251519
0.004857 22.168707
0.004828 19.362614
0.003955 20.281314
0.004963 20.076538
0.005066 19.283567
0.005815 19.519326
0.005262 21.722685
0.004282 19.586622
0.005411 20.741332
0.006280 20.710568
0.006145 19.998979
0.004864 18.084494
0.004463 18.930657
0.005487 18.726740
0.004977 20.392233
0.003691 19.885415
0.006474 21.266393
0.005156 20.103909
0.005841 21.245005
0.005817 19.691672
0.005314 20.810658
0.004709 19.433249
0.004862 18.921198
0.006275 19.446064
0.004464 20.098730
0.005469 19.086419
0.005771 19.994243
0.005131 19.755172
0.004211 20.595634
0.003669 19.402863
0.004106 19.172217
0.006416 19.805938
0.006697 20.454047
0.006045 20.763847
0.006012 18.507581
0.004922 19.043416
0.005263 19.668833
0.006691 20.821016
0.005033 19.484334
0.006941 20.231982
0.006475 20.268359
0.004821 20.995087
0.005670 20.605658
0.006547 20.443100
0.007827 21.542057
0.005164 20.393376
0.006012 19.898909
0.005579 19.370699
0.005561 20.015125
0.005233 19.290607
0.006511 19.310183
0.005727 19.468990
0.005275 18.651650
0.004087 19.285008
0.007354 19.954045
0.006493 20.391580
0.006918 21.119702
0.005133 20.256332
0.005078 20.881836
0.004703 22.055054
0.006808 21.960508
0.004838 19.920733
0.006839 19.080740
0.006759 18.904535
0.004684 21.130164
0.008335 19.930387
0.005246 19.493705
0.004851 20.228406
0.005668 20.472266
0.005613 19.762723
0.005827 20.931100
0.004967 18.882652
0.005322 19.923531
0.004540 18.853216
0.005499 19.783220
0.005656 19.039128
0.004589 20.725918
0.004824 20.697755
0.004726 18.631386
0.004628 18.432840
0.007228 19.654828
0.006282 19.338901
0.006171 20.693262
0.004479 21.147779
0.005661 20.881567
0.004215 20.192015
0.007067 20.708483
0.005590 20.224377
0.005589 21.119792
0.004747 19.673233
0.004505 20.576955
0.006225 19.384665
0.004769 19.295327
0.004995 19.657270
0.004709 20.089085
0.005263 18.532278
0.004049 18.840749
0.004009 19.370350
0.005938 20.405944
0.005879 19.481695
0.004433 20.223494
0.006611 19.954764
0.005470 19.602044
0.005050 20.866030
0.005676 19.129920
0.003368 18.902045
0.005204 20.193960
0.005885 19.814588
0.006180 20.225925
0.005595 20.316368
0.005787 19.436687
0.005548 18.495380
0.005480 19.508285
0.006104 20.041001
0.005086 19.799102
0.005996 19.484287
0.004933 20.670060
0.005275 19.322777
0.004458 19.184948
0.005128 19.080062
0.004704 20.710345
0.005655 20.395724
0.005080 19.267574
0.004909 18.695236
0.005466 21.513524
0.004285 20.245651
0.005868 19.861471
0.004899 21.313278
0.005877 19.241622
0.007552 19.641671
0.004942 21.603474
0.004551 20.987141
0.004852 21.986672
0.003937 19.487117
0.006123 19.857660
0.007386 21.337356
0.004209 20.329441
0.005057 19.879589
0.005892 19.707950
0.006602 19.739625
0.008809 17.633881
0.006010 19.522366
0.006937 18.479194
0.006041 19.636119
0.006417 19.649957
0.006353 20.880069
0.004662 19.827295
0.007961 19.824322
0.003769 20.677597
0.005383 20.440388
0.005349 20.598732
0.005793 20.311327
0.006046 19.613822
0.006077 19.558471
0.006425 19.218380
0.004897 20.136744
0.005607 19.354935
0.007402 18.877827
0.004741 19.376575
0.004365 19.940786
0.006985 19.658222
0.005788 20.907869
0.005438 20.560488
0.004525 19.551867
0.006356 19.983970
0.006505 17.927700
0.007128 20.188611
0.005716 19.999930
0.006302 19.070835
0.005423 19.965605
0.005221 20.587917
0.005510 20.316596
0.007947 17.728785
0.004750 21.274012
0.005319 19.055777
0.005787 20.750605
0.005109 18.317434
0.007061 19.950182
0.006552 19.557194
0.004385 18.687131
0.005527 20.535816
0.004137 19.692043
0.004264 20.012375
0.006589 18.493598
0.005259 19.818312
0.006194 19.326602
0.006218 18.781144
0.006414 20.975062
0.006042 20.759468
0.005301 18.343545
0.004071 20.370766
0.006485 18.658888
0.005620 21.468003
0.004982 20.521671
0.005475 18.917520
0.005476 20.912619
0.006354 19.897994
0.003841 21.150214
0.005082 20.744699
0.007062 19.972480
0.003541 21.464427
0.005673 18.401824
0.007594 18.732125
0.008081 18.268664
0.007310 19.855786
0.003713 19.733349
0.003025 19.884930
0.003777 20.229681
0.004910 18.865777
0.005112 19.453596
0.007281 18.243841
0.005938 20.615642
0.005077 20.251683
0.005020 20.623460
0.005252 20.925885
0.006893 19.560286
0.004552 20.470642
0.004237 20.471223
0.004066 20.218535
0.005851 19.531426
0.005068 20.070763
0.005763 20.855243
0.006475 20.972856
0.005848 20.324798
0.006341 21.099885
0.006557 18.132166
0.005321 18.981022
0.005256 19.854192
0.006660 19.808563
0.004671 20.582775
0.003911 20.204729
0.006328 19.869382
0.004179 21.679660
0.003312 20.456486
0.005001 19.812776
0.006159 18.913815
0.005388 20.601636
0.005221 19.687740
0.005159 18.778069
0.005599 20.454488
0.004116 18.743321
0.004087 20.068017
0.005724 18.498911
0.005522 21.367375
0.006922 19.134247
0.005339 19.109271
0.006489 19.516068
0.004997 19.774663
0.005189 19.886806
0.005805 19.909712
0.005576 19.859517
0.006851 18.588186
0.006784 17.940398
0.007153 18.743612
0.005367 19.952975
0.005410 21.078749
0.004990 20.658972
0.006484 19.543578
0.003783 21.015806
0.004563 19.975966
0.004571 19.597875
0.008128 18.655329
0.006171 19.435140
0.005685 18.141327
0.005603 18.999723
0.005330 19.184587
0.003642 19.221150
0.005528 18.358849
0.006582 19.484695
0.006785 19.102542
0.006126 18.493684
0.006759 19.498061
0.004521 20.076921
0.007507 19.829678
0.005519 18.799777
0.006571 18.630303
0.006028 19.577363
0.003983 18.533382
0.004053 18.837561
0.005653 18.046754
0.006238 18.752816
0.005467 20.006069
0.004429 17.878242
0.003797 19.241416
0.004895 19.300219
0.005191 19.807148
0.007485 20.070484
0.006472 19.072425
0.005081 19.736904
0.006887 17.462324
0.004118 19.305830
0.004437 18.731752
0.005970 18.503248
0.004448 19.249900
0.004003 19.966240
0.006283 18.541146
0.003106 21.441343
0.005985 18.327627
0.005288 20.395939
0.005720 20.356658
0.005836 20.543128
0.004547 20.982384
0.007251 20.260207
0.005659 19.368992
0.005157 20.757561
0.005545 19.202895
0.005383 20.162586
0.004353 20.979009
0.006123 19.748962
0.005506 20.476783
0.005959 19.405594
0.007472 20.338768
0.005924 19.396556
0.004701 20.091962
0.005708 19.280702
0.004899 19.957275
0.004989 18.775732
0.005926 20.066889
0.004894 21.308613
0.004757 19.106144
0.006255 19.945530
0.004953 19.828893
0.004905 20.725573
0.004870 20.616546
0.006263 19.321377
0.005705 18.938334
0.006251 20.425850
0.005334 18.147160
0.005629 19.560584
0.003219 19.103922
0.005869 19.979567
0.004871 20.570304
0.005545 17.910056
0.005364 18.394626
0.006665 18.845464
0.004542 19.920714
0.007376 19.965744
0.004668 19.505842
0.004161 19.387217
0.005671 19.446411
0.007095 20.836109
0.005297 19.197648
0.006210 20.421936
0.005469 18.959176
0.006264 18.877063
0.005283 19.743523
0.004301 19.772454
0.005350 19.185207
0.004923 19.088631
0.006033 18.735655
0.006846 20.448388
0.005295 20.038414
0.005095 20.689610
0.005959 20.459634
0.004415 19.607564
0.005229 20.702969
0.005446 19.096177
0.003190 21.314883
0.005384 17.745627
0.006100 19.703059
0.005174 20.213158
0.006591 18.214710
0.004996 19.851625
0.004932 19.696212
0.006768 18.935642
0.005327 20.253553
0.005875 18.953061
0.005682 19.275425
0.005812 19.756000
0.005415 19.733799
0.005703 19.156829
0.005685 18.818658
0.005661 19.023296
0.004390 18.348442
0.004495 18.262594
0.005191 17.747366
0.006305 17.986977
0.005035 19.368240
0.007262 19.281199
0.006797 20.736146
0.005764 19.646295
0.005497 20.257139
0.006212 20.213784
0.004436 18.991392
0.006557 20.650416
0.005415 19.531825
0.004901 20.552372
0.005905 19.485706
0.006789 19.347627
0.007950 18.270579
0.005504 20.955718
0.006227 20.563676
0.006522 19.042710
0.005415 19.508027
0.006870 18.122936
0.004630 20.781796
0.004866 20.143680
0.004887 19.152709
0.006939 19.478863
0.005485 19.579981
0.004970 20.983763
0.006137 19.958979
0.005143 19.037861
0.004195 20.057174
0.004944 18.339886
0.005911 19.384001
0.005710 18.901519
0.004903 19.933733
0.003845 21.092409
0.005070 20.691384
0.005900 19.144715
0.005804 20.192250
0.005037 20.506509
0.003644 20.521921
0.004357 20.173559
0.004670 20.526429
0.004699 18.975336
0.005089 20.453931
0.003872 20.543988
0.004793 20.350171
0.005637 20.335731
0.004429 18.850085
0.004264 20.175044
0.005426 20.178866
0.005248 18.693026
0.006415 19.571173
0.003387 22.312318
0.003437 19.875165
0.004248 20.633054
0.005890 20.462682
0.007051 20.164043
0.005502 20.834522
0.005385 20.870900
0.004807 19.989219
0.005249 19.452592
0.003792 18.754975
0.005257 19.462120
0.004588 19.399393
0.004555 19.422421
0.005880 18.382286
0.003190 21.026806
0.004408 19.787023
0.004578 20.483081
0.005588 20.872603
0.005230 18.979218
0.004531 20.851925
0.005205 20.680340
0.005341 20.292383
0.005291 20.799554
0.004768 20.396866
0.005265 21.579120
0.004503 20.091911
0.005754 18.438726
0.004532 18.487921
0.003940 18.836399
0.005645 18.256356
0.004768 19.554772
0.004292 20.717082
0.004948 21.143545
0.005097 21.619474
0.005025 20.701850
0.003754 20.526863
0.007819 17.941770
0.005028 19.431738
0.004025 18.682445
0.005843 19.228111
0.006253 18.247546
0.006069 19.766255
0.003399 19.147713
0.003075 20.029106
0.006126 18.632395
0.002869 19.410821
0.004832 19.480059
0.005848 18.292322
0.004909 19.729474
0.007465 19.875342
0.006725 20.963125
0.005647 21.582504
0.006336 23.052410
0.006432 20.020111
0.004650 20.377715
0.004122 19.330946
0.005481 17.988305
0.004749 19.119917
0.005381 18.716186
0.005159 19.183656
0.005207 18.614408
0.004131 19.197058
0.006988 19.189756
0.005424 18.995040
0.005096 18.717567
0.004197 19.084500
0.004729 19.345806
0.004760 20.545150
0.007914 18.390552
0.005873 20.864754
0.007109 19.778542
0.006638 20.727028
0.004795 19.392030
0.005117 20.219355
0.004091 19.827034
0.005161 19.858066
0.005001 19.430307
0.004392 19.571460
0.006347 17.883831
0.004034 19.996095
0.005101 19.429988
0.004733 19.320670
0.005401 18.155730
0.005216 19.930528
0.005102 20.170553
0.007288 19.254493
0.006843 21.397017
0.004907 21.572539
0.004495 21.165318
0.005800 21.791912
0.004885 19.909583
0.004643 19.508053
0.003837 19.606141
0.003797 19.052925
0.004581 18.709346
0.005774 18.908790
0.005531 19.688978
0.005457 19.584274
0.004969 19.391346
0.005443 21.173769
0.003662 19.515495
0.004858 20.678446
0.004690 20.246689
0.004328 21.508422
0.006484 20.702133
0.003571 18.992143
0.004516 19.560110
0.004734 20.815154
0.004697 19.877136
0.005760 18.661932
0.004210 20.532165
0.000503 20.406691
0.004630 19.681680
0.005047 18.593495
0.005979 20.697909
0.004175 20.020641
0.005668 21.304225
0.004839 22.153750
0.004369 23.144197
0.005929 20.194983
0.004991 19.358572
0.005152 19.563637
0.005255 18.305429
0.004681 19.862514
0.004949 19.932660
0.006436 19.118932
0.005722 19.504870
0.005203 18.754535
0.005549 18.951186
0.005666 19.623936
0.005962 18.818442
0.005529 19.359495
0.005396 21.211767
0.006192 21.295755
0.004946 19.940992
0.005310 18.864780
0.005046 19.948669
0.005477 19.213831
0.006008 19.066253
0.005085 18.864198
0.003333 20.110325
0.004216 19.118734
0.004117 19.319830
0.005127 20.901305
0.004982 20.429220
0.007543 19.215889
0.005755 20.305326
0.004469 20.392080
0.004641 20.188519
0.004909 19.276182
0.004931 20.947829
0.004646 20.396869
0.006109 22.073200
0.004875 19.946319
0.004140 19.923380
0.005247 19.770433
0.005792 19.822887
0.004421 19.884510
0.004751 20.875977
0.005752 19.242463
0.004555 19.245279
0.005678 20.387721
0.004971 20.988026
0.004291 18.641119
0.004550 21.044497
0.003500 19.467982
0.006755 20.405042
0.007083 20.501227
0.007012 20.715251
0.003818 20.711474
0.002166 20.279032
0.005210 21.595850
0.004715 19.563584
0.005505 19.018515
0.004955 20.985312
0.004794 20.782184
0.005059 19.527443
0.004117 21.016315
0.003060 21.367602
0.004427 20.527241
0.004700 20.684515
0.005709 21.119446
0.006644 21.949221
0.005059 21.588097
0.004188 19.811144
0.004908 19.144242
0.003733 18.433659
0.006591 19.074272
0.003348 19.649352
0.004077 20.447427
0.004842 18.502618
0.008484 19.632916
0.005984 19.756276
0.004337 19.847948
0.004230 18.973996
0.004999 20.404530
0.004287 21.675671
0.004893 21.860728
0.005529 19.331446
0.008188 18.210958
0.006076 19.135740
0.004978 17.785227
0.005284 19.701235
0.005861 19.199963
0.005849 19.275152
0.006125 19.087949
0.007844 19.335090
0.006235 19.201858
0.005029 18.094267
0.004986 19.794045
0.007420 18.647669
0.005931 20.441442
0.006078 20.729552
0.006298 19.587212
0.005779 21.535108
0.004740 19.975725
0.004722 20.521407
0.004772 19.864605
0.004823 20.405454
0.004898 19.910886
0.005013 19.711356
0.004914 19.945525
0.006556 18.772913
0.006351 19.170030
0.004990 18.015805
0.005581 19.453486
0.004790 21.143047
0.004603 21.914497
0.004755 20.050529
0.004113 20.976383
0.004647 20.183963
0.004929 19.935729
0.004663 20.599329
0.004533 21.034311
0.004756 20.304426
0.004872 20.293333
0.004643 20.948421
0.004822 20.788801
0.004779 20.465933
0.004236 20.325014
0.005369 19.753546
0.004541 19.656930
0.003569 22.165440
0.006083 19.674618
0.005328 20.094063
0.007133 18.985714
0.006103 21.967593
0.005592 20.335300
0.004299 19.924174
0.006520 20.072163
0.006870 20.424473
0.006975 20.253454
0.005118 19.672176
0.004227 21.883666
0.004806 21.362415
0.004911 19.918529
0.005154 19.724529
0.005676 19.167388
0.004488 21.091829
0.004762 20.313731
0.005685 19.346405
0.003805 19.565374
0.006954 20.746853
0.004495 21.692200
0.002641 20.129383
0.004765 19.198684
0.004985 19.775777
0.004829 19.209438
0.004234 20.706112
0.007328 20.063088
0.006516 20.266868
0.006873 20.629785
0.005488 21.110123
0.005186 20.559585
0.006291 20.076851
0.005564 19.888546
0.007010 19.294519
0.005918 17.587103
0.006375 18.125661
0.007125 19.132850
0.005488 17.489484
0.004258 19.815931
0.003699 18.865956
0.003505 20.215817
0.004296 19.868950
0.003877 21.769633
0.003064 19.531938
0.004708 20.720276
0.005291 20.352235
0.005071 20.319818
0.006685 19.457878
0.004826 19.245452
0.006403 18.201861
0.006041 18.977664
0.004451 18.873359
0.005887 18.112111
0.004613 18.217179
0.006892 18.823046
0.005363 19.029259
0.003550 18.495623
0.005300 19.596787
0.005430 19.637091
0.004954 19.961129
0.004518 20.951406
0.004656 20.931459
0.004988 19.841508
0.005025 19.841343
0.005226 19.620454
0.005526 19.206330
0.004842 19.754891
0.004825 20.752470
0.004393 18.351344
0.004827 19.639876
0.004120 20.509556
0.004782 19.986139
0.004366 20.836567
0.005569 20.529071
0.005545 22.053258
0.004386 20.654048
0.004927 21.423237
0.004769 19.501491
0.005049 19.436839
0.004871 19.999270
0.005060 19.712458
0.005023 20.046401
0.004975 19.185810
0.004968 19.907883
0.005284 19.546964
0.004864 20.705510
0.004638 19.256813
0.002713 19.491242
0.004346 19.121944
0.003917 20.409355
0.005790 19.074469
0.005215 20.109241
0.005276 19.799705
0.003334 19.098212
0.004688 20.575091
0.004630 20.175943
0.004974 20.358362
0.004835 20.184564
0.004474 19.813905
0.005335 20.627384
0.005718 19.722173
0.004153 19.586346
0.004161 21.691249
0.004362 20.548644
0.005424 19.820822
0.004395 20.164651
0.005085 18.759249
0.005379 18.557515
0.004400 18.894300
0.005637 19.334084
0.007189 19.273143
0.007976 18.761893
0.007369 20.932170
0.004454 19.716134
0.004254 20.058436
0.005329 20.961307
0.004749 18.895677
0.006788 20.291717
0.007629 19.966875
0.006187 19.106984
0.005808 20.178575
0.003892 19.138637
0.004204 19.834699
0.004032 19.876484
0.004893 20.938845
0.005188 19.250551
0.004632 19.994123
0.004924 21.726625
0.004311 20.787344
0.005236 20.130326
0.007494 20.200856
0.006840 21.167552
0.004649 21.640995
0.006090 21.361629
0.005305 20.488702
0.005426 20.454517
0.003630 19.257818
0.004917 20.517914
0.004283 20.380683
0.006413 20.836954
0.003713 23.353932
0.005481 20.538451
0.005527 20.391922
0.005921 18.290391
0.004441 19.770568
0.006457 20.920357
0.004406 20.755545
0.005146 19.249064
0.006287 21.195766
0.004548 20.904556
0.006030 18.280271
0.005022 20.407689
0.004357 21.233811
0.004980 21.921229
0.005016 19.518894
0.005114 20.291975
0.005122 19.457697
0.004382 20.961630
0.004853 19.245969
0.006391 19.182701
0.005057 18.830059
0.003955 20.450692
0.005639 21.589885
0.005320 20.102558
0.005903 20.969473
0.003678 21.379059
0.005131 20.742715
0.005776 19.722179
0.005447 18.247906
0.005366 19.735461
0.004500 18.871123
0.004139 20.853571
0.004717 20.378502
0.004894 20.522429
0.004360 19.267469
0.003346 20.806175
0.003789 20.624235
0.005839 21.681656
0.005025 19.673907
0.005394 20.981900
0.004639 21.370705
0.005627 20.604741
0.006243 20.522860
0.005709 19.760681
0.004402 20.694399
0.006797 18.846549
0.006575 20.684396
0.006460 19.669636
0.005125 19.474810
0.004428 20.268502
0.003684 20.591160
0.004598 20.462277
0.003313 20.406665
0.003340 20.200915
0.005762 20.004421
0.004908 20.933750
0.004661 21.176171
0.005553 21.238055
0.006847 20.031013
0.004044 22.337430
0.004432 20.810944
0.006286 18.647286
0.004946 20.189610
0.004053 19.500218
0.004658 17.733819
0.007880 17.869030
0.006306 20.001733
0.005627 20.134381
0.004968 20.080928
0.004581 20.834334
0.004602 20.299149
0.004822 20.815414
0.005598 20.720669
0.006601 19.044485
0.005888 21.131924
0.005511 19.224495
0.005496 20.365790
0.005060 21.616117
0.004055 20.953584
0.004674 21.234917
0.007070 19.338158
0.004994 20.514313
0.005925 20.628599
0.007175 19.543689
0.006154 20.809556
0.005790 20.642164
0.005581 21.898373
0.004876 21.373381
0.005442 19.076945
0.005843 20.960361
0.005751 19.742042
0.005624 19.821975
0.006770 19.723812
0.006300 19.768144
0.007022 20.375322
0.005445 18.873881
0.007095 20.713366
0.005605 19.595358
0.005259 18.986461
0.004900 18.145209
0.004633 20.068809
0.005529 21.265430
0.004413 21.096738
0.004723 21.181134
0.004621 21.441064
0.006369 20.966495
0.005929 22.100974
0.004800 19.930946
0.007181 20.144406
0.006921 20.095946
0.003853 19.929501
0.006346 18.835379
0.006080 19.026328
0.006222 19.076301
0.003725 18.525104
0.005248 19.022771
0.005525 18.945734
0.006031 20.556738
0.002915 19.608120
0.005842 19.920593
0.005129 19.865926
0.005472 20.092442
0.004854 19.800256
0.005525 19.530903
0.005945 21.458544
0.005936 21.322023
0.004732 18.683810
0.004487 20.064802
0.007028 20.517301
0.005502 18.399738
0.005884 19.481827
0.005982 19.239899
0.006476 20.438492
0.006352 19.261059
0.006281 19.497277
0.005580 20.346106
0.004714 21.652192
0.006147 21.744058
0.004547 19.434618
0.006373 19.771943
0.007284 18.555793
0.004968 19.205365
0.005797 20.823490
0.004011 18.959201
0.005160 19.723569
0.005578 19.034557
0.005182 19.547933
0.003569 19.728215
0.002983 18.908724
0.005557 19.930513
0.004383 20.559702
0.005792 19.513543
0.006283 21.270913
0.005507 20.718938
0.003705 21.683013
0.005070 21.431762
0.006267 19.848366
0.006344 19.681897
0.006400 19.174083
0.006358 19.194011
0.003802 19.224646
0.003800 19.205234
0.005816 18.583604
0.005182 19.723832
0.002318 19.931584
0.004145 19.620764
0.004024 19.033887
0.004751 21.366813
0.005409 21.209938
0.005542 19.885239
0.006369 19.576470
0.004422 21.034769
0.004906 19.244746
0.005824 18.912022
0.006610 20.555294
0.006750 20.451361
0.006502 19.531868
0.005074 20.697348
0.005561 19.205226
0.004647 20.536151
0.005258 19.079974
0.004904 19.969278
0.004990 19.835741
0.005538 18.979900
0.005945 19.623398
0.005873 19.405935
0.004683 18.746696
0.004823 21.103504
0.005730 19.931888
0.005383 21.092986
0.004998 21.252407
0.005560 20.989227
0.005928 20.873958
0.005581 19.937474
0.005061 20.162839
0.005452 20.573983
0.004679 20.019409
0.004901 20.970781
0.004864 19.601423
0.004136 19.998916
0.005629 20.601187
0.005409 21.320658
0.005715 19.875089
0.005603 18.530158
0.006802 20.518519
0.006284 19.344146
0.004525 21.182481
0.004593 21.193452
0.006700 20.241477
0.005176 20.734636
0.006023 20.176638
0.006063 19.263896
0.006640 19.609833
0.006160 19.255398
0.004918 21.058594
0.004604 19.229947
0.005015 20.643473
0.002690 19.603525
0.003803 21.998211
0.003190 19.522939
0.004064 19.804421
0.006142 19.972358
0.006251 19.755387
0.007365 20.157877
0.007379 20.707370
0.007710 19.763789
0.006117 20.773072
0.004797 21.140430
0.005893 19.831600
0.005660 19.141015
0.006730 19.537211
0.005100 20.735496
0.006713 19.912958
0.004358 17.690382
0.005201 20.260269
0.004852 19.852270
0.006055 20.070074
0.007125 20.211597
0.005462 19.835707
0.005182 20.364251
0.005870 21.473878
0.005362 20.152841
0.004769 20.190674
0.004541 19.585443
0.004679 20.758504
0.004073 19.174116
0.005644 18.812306
0.005826 18.807826
0.005538 20.430568
0.007041 20.718339
0.004781 18.832217
0.003642 20.000914
0.004507 19.395013
0.005054 20.249061
0.005443 20.882112
0.005331 18.781443
0.005913 19.008459
0.006850 19.692418
0.006343 19.164324
0.004393 21.855904
0.002792 19.791284
0.005050 19.145987
0.006948 17.423166
0.005763 19.650125
0.003068 18.999094
0.005400 18.577992
0.005456 19.989507
0.004669 19.271262
0.004813 19.544759
0.005175 20.655344
0.003734 21.028487
0.005349 21.448411
0.005415 19.040116
0.005786 20.263648
0.005513 19.631654
0.005599 19.073052
0.006389 18.511383
0.004358 18.546334
0.004131 21.024898
0.005102 19.215331
0.006355 18.839962
0.006373 19.401735
0.004662 22.234301
0.005023 19.961585
0.005411 20.007882
0.004018 21.767761
0.005155 20.531412
0.004595 20.756629
0.005662 20.629306
0.004536 20.031685
0.005191 20.689081
0.005319 19.478858
0.004696 18.640137
0.005511 19.284607
0.006510 20.604710
0.004271 19.191619
0.004111 20.838797
0.004489 18.094522
0.004941 20.332382
0.005332 20.350795
0.004876 20.156019
0.003457 19.226284
0.006429 21.183370
0.004592 20.074296
0.005458 20.670418
0.004838 20.664930
0.004547 20.730638
0.004787 19.865820
0.003625 20.734853
0.005247 20.218313
0.005308 19.997710
0.004131 20.259554
0.006527 19.801524
0.005598 19.304541
0.006050 19.417682
0.005353 18.420687
0.004003 19.791691
0.004019 19.376643
0.006711 19.811261
0.005542 19.055643
0.005606 20.230564
0.007431 19.529413
0.007051 21.247849
0.004791 19.795843
0.003870 19.144976
0.003732 18.426991
0.005236 18.597711
0.004904 19.655423
0.006232 18.780050
0.005028 17.999897
0.004380 18.595266
0.005738 19.198638
0.005136 19.189618
0.005060 19.767192
0.007625 17.752933
0.006394 21.884659
0.004999 19.456132
0.005631 18.641532
0.003769 21.003312
0.006759 19.542979
0.008036 20.486154
0.005976 20.180936
0.006523 19.863085
0.006659 18.948046
0.005030 18.377325
0.006129 19.268443
0.006507 19.731180
0.005522 19.111194
0.003626 18.672114
0.004950 18.007210
0.006123 17.802557
0.003719 18.712392
0.006112 18.340381
0.005116 19.815646
0.004498 19.785456
0.004765 20.440064
0.004183 20.000242
0.004254 19.137729
0.004314 20.835693
0.005977 19.187557
0.006185 19.957644
0.006737 19.289890
0.005127 19.661189
0.005730 18.888672
0.005187 19.084073
0.006370 19.878109
0.004470 18.881920
0.003533 19.922886
0.003794 19.105193
0.004797 20.867696
0.005339 19.282330
0.006006 21.543401
0.005369 20.947384
0.004365 21.747563
0.005028 20.993251
0.004356 20.755048
0.003789 19.780200
0.004874 19.552204
0.007792 19.525877
0.006091 19.997873
0.005646 18.900286
0.005782 20.624036
0.006896 18.958995
0.005499 17.242890
0.004516 18.528662
0.005451 19.003176
0.004317 18.995568
0.005167 19.447109
0.006228 20.603748
0.005725 19.686819
0.004970 20.583638
0.005217 19.073169
0.006914 19.460438
0.006811 20.952275
0.005457 20.561387
0.006142 19.091252
0.005403 19.709628
0.005516 18.377723
0.003926 18.780559
0.006271 19.805464
0.003800 19.697307
0.005406 20.545796
0.004470 19.656141
0.004668 20.060326
0.004365 19.154728
0.006949 19.303425
0.006024 19.961644
0.005526 21.143623
0.005124 19.766121
0.004581 19.023867
0.004582 19.575647
0.004531 19.470701
0.004475 20.789572
0.003245 19.693615
0.004550 19.516800
0.005783 20.240279
0.006198 18.566574
0.005086 18.592332
0.004096 18.873107
0.004924 18.358601
0.005871 18.316143
0.009072 19.041204
0.004879 19.931139
0.006981 19.668909
0.005738 18.755246
0.004841 19.646841
0.006879 18.393750
0.005731 19.514457
0.004849 20.688258
0.006105 19.288567
0.006387 19.573140
0.002763 19.966936
0.005916 20.376364
0.004055 19.263673
0.004734 20.656573
0.004017 20.326162
0.004351 19.792676
0.007403 19.317793
0.005651 18.355001
0.006173 21.140698
0.003933 17.490161
0.003886 19.941345
0.005025 20.139739
0.004376 18.753744
0.005488 19.728676
0.005453 18.801322
0.005817 18.519683
0.006251 20.417207
0.005882 20.426727
0.004887 20.615614
0.005438 19.279051
0.005324 20.195765
0.005499 20.760402
0.005011 20.362386
0.005598 18.659833
0.005416 18.657211
0.006005 18.840884
0.000588 20.443794
0.004322 19.909087
0.006713 20.108482
0.006138 20.524151
0.005939 20.399728
0.005616 20.797445
0.005235 19.588334
0.005135 20.047738
0.005481 19.329404
0.005634 20.024139
0.005568 20.177319
0.005683 20.183783
0.005131 21.159395
0.005285 19.589384
0.004264 20.343195
0.005812 20.321889
0.004215 20.289399
0.006105 19.583961
0.004827 18.639470
0.004675 20.414703
0.005581 19.729496
0.006617 18.508117
0.004867 20.341687
0.005143 20.146584
0.004078 19.395492
0.005064 19.629754
0.005769 19.508350
0.004321 19.387027
0.006521 20.071857
0.004328 20.970889
0.005633 19.972469
0.004161 20.524926
0.003052 18.809135
0.005049 19.430950
0.005552 20.300168
0.004685 20.327856
0.007120 20.553092
0.003901 20.261128
0.006268 19.689313
0.004930 19.326334
0.004864 19.562923
0.004527 18.853378
0.004588 19.701041
0.005234 19.947268
0.005052 18.347900
0.006172 20.724387
0.005098 20.166959
0.007587 19.219454
0.009044 17.816637
0.004344 19.715436
0.004703 19.985125
0.004924 19.913018
0.004123 19.985619
0.005166 20.247115
0.004985 18.393888
0.007251 20.824154
0.006161 19.071384
0.004092 19.023642
0.005446 19.514945
0.004832 18.353276
0.004361 20.481006
0.006842 19.249402
0.003220 19.216973
0.005159 18.563388
0.006626 18.023373
0.005267 19.709141
0.005184 20.074638
0.004826 20.908794
0.004474 20.286999
0.006980 18.974552
0.006157 19.031321
0.005709 19.588666
0.007621 20.028944
0.006167 20.240223
0.005417 19.568913
0.004941 20.990679
0.003569 20.203517
0.003766 20.464136
0.004931 20.023212
0.004437 20.001371
0.003785 19.438445
0.006767 19.402093
0.004277 19.492275
0.005880 21.422985
0.004670 19.994029
0.005579 19.854892
0.006565 19.355732
0.005666 20.916064
0.006255 21.275708
0.005078 20.810627
0.006356 20.559788
0.005013 18.475490
0.005388 20.050740
0.005480 20.088098
0.005047 20.272261
0.005063 19.742784
0.004696 20.396059
0.005753 19.862342
0.005199 18.862618
0.006002 21.446384
0.004817 22.261038
0.006155 20.626178
0.006343 19.401250
0.005398 19.194872
0.004593 22.604741
0.003629 20.756508
0.005099 20.681523
0.005602 19.941571
0.006280 20.229486
0.005581 19.537486
0.006834 17.989616
0.003931 18.365730
0.005453 19.360029
0.003542 20.812703
0.005021 20.717988
0.005076 20.505326
0.004827 20.808764
0.004723 20.491404
0.004724 19.985344
0.006537 20.402953
0.006193 19.259535
0.004791 21.260767
0.004580 19.968569
0.005006 21.211843
0.006879 18.887320
0.005136 20.000728
0.004543 19.819430
0.005814 18.557779
0.004791 18.981296
0.004708 18.970621
0.003210 19.710286
0.003432 18.778603
0.001604 21.419552
0.005900 19.575864
0.004852 18.626802
0.003895 19.516313
0.005216 18.898871
0.003904 19.193538
0.004901 20.469025
0.003224 20.648608
0.004387 21.134140
0.006808 20.489356
0.002425 19.646753
0.004017 19.944478
0.005845 19.062565
0.004731 21.334975
0.005359 20.212756
0.004144 21.982203
0.007472 19.902250
0.007070 19.120774
0.005379 19.132302
0.005129 19.257786
0.006269 18.633009
0.005419 19.683466
0.006569 19.756370
0.005440 19.134138
0.006215 21.549341
0.005243 19.742289
0.004085 20.871974
0.005378 20.599300
0.006208 19.276452
0.005323 21.050020
0.004596 21.055921
0.005037 20.764905
0.004760 19.460620
0.004747 20.363611
0.004210 20.640231
0.005195 18.718683
0.006276 19.204751
0.004222 18.570232
0.005057 21.197381
0.005187 19.388018
0.004687 20.714849
0.005579 20.864174
0.004938 19.799035
0.005393 19.634697
0.005047 20.388575
0.005128 19.548009
0.004742 18.771516
0.006517 18.847845
0.004139 19.847306
0.005560 19.387552
0.004417 20.583847
0.005357 19.752854
0.004701 19.834886
0.005312 21.073560
0.003814 20.724515
0.003560 20.364756
0.006083 19.763076
0.005655 19.580665
0.004375 20.918380
0.004972 19.938035
0.004348 21.379254
0.006966 21.010011
0.006782 18.153401
0.007199 19.698033
0.006379 17.971209
0.004820 20.360597
0.006820 18.722339
0.004103 18.471811
0.006116 18.946019
0.005365 19.199200
0.005657 18.563782
0.004336 21.793520
0.005481 19.296772
0.005184 20.165513
0.005999 19.790871
0.005773 19.300224
0.007364 19.205513
0.004206 20.127623
0.007413 18.231925
0.004952 19.786492
0.004758 19.947044
0.005905 19.805598
0.002972 18.445540
0.005214 19.619031
0.003883 20.715618
0.005106 18.485729
0.003414 17.027649
0.003804 20.872974
0.005295 20.433232
0.004486 22.812286
0.004386 19.879497
0.005200 19.716027
0.004145 18.284441
0.003385 19.307098
0.004398 18.791468
0.004267 19.535477
0.006181 21.404118
0.005982 19.805615
0.007193 19.177186
0.006857 18.762977
0.005655 22.432235
0.006497 21.141880
0.005858 20.154011
0.005477 19.197789
0.005678 19.428594
0.004603 18.701801
0.002066 17.579100
0.004868 17.959527
0.004891 18.259670
0.004100 18.780493
0.003261 19.347420
0.006888 19.236351
0.004932 19.971327
0.004989 19.028822
0.003677 20.176502
0.003758 19.132752
0.005776 19.705107
0.006838 18.617960
0.005014 19.907103
0.002816 19.185896
0.005229 20.060582
0.004795 20.357589
0.003871 21.599751
0.005547 20.484010
0.003771 20.464224
0.003550 19.718293
0.007023 20.265061
0.005364 19.310743
0.005333 19.778317
0.005278 20.199666
0.005483 19.944932
0.006406 19.242893
0.006327 21.264161
0.006110 21.288287
0.005150 20.076483
0.004780 20.136043
0.004958 19.348733
0.005944 19.387992
0.005512 20.134400
0.005044 20.287677
0.006539 18.669026
0.004119 20.077717
0.005093 18.825443
0.006945 19.047474
0.007554 18.253830
0.005530 19.470598
0.004584 19.181950
0.004490 19.476487
0.006860 21.700160
0.006790 20.756110
0.006008 21.330111
0.004469 21.328202
0.005405 19.748192
0.004763 18.414536
0.006427 19.780667
0.005999 18.709505
0.003915 19.887600
0.003521 18.609013
0.006123 18.079545
0.005856 17.735891
0.005147 19.650402
0.005401 18.698308
0.005265 18.578871
0.006078 17.907851
0.005496 18.816616
0.006379 19.285496
0.005579 17.991665
0.004388 21.866394
0.006581 20.340716
0.004178 20.111994
0.006619 18.130298
0.004096 18.714368
0.006561 17.940655
0.004407 18.176676
0.006372 17.934200
0.006529 18.332702
0.004404 18.972647
0.007404 18.050871
0.005420 19.350993
0.004484 19.355875
0.006206 19.616561
0.004037 20.410238
0.004912 22.252671
0.004792 21.008569
0.004710 20.465743
0.004154 20.348469
0.004763 19.997226
0.004728 21.514433
0.005340 20.715795
0.004458 18.506609
0.004228 19.141004
0.004937 18.750901
0.006036 19.748108
0.005585 20.045625
0.005374 20.493157
0.004603 19.074815
0.004400 18.254393
0.003364 19.148600
0.004673 20.015862
0.004588 20.330890
0.004658 19.883166
0.004974 21.796613
0.005970 20.431201
0.004761 20.205953
0.005114 20.737611
0.004908 20.461526
0.006131 19.176128
0.005574 19.372841
0.004281 20.254980
0.006704 19.652563
0.005503 18.507233
0.004775 19.399803
0.005383 19.881226
0.005086 18.507300
0.004285 19.894538
0.003888 19.124451
0.005280 19.042224
0.005683 19.863374
0.005684 20.646760
0.004433 20.922958
0.004721 20.127712
0.004977 20.860033
0.004910 20.980373
0.006064 19.668283
0.005992 19.444081
0.004905 21.479629
0.005280 19.021239
0.005796 19.846397
0.006097 18.673606
0.007504 19.648140
0.006571 20.808299
0.004015 19.101882
0.005719 19.397178
0.006326 21.402785
0.005440 20.632182
0.006089 20.978073
0.004437 20.558137
0.004586 20.604528
0.004492 19.976158
0.004958 21.054795
0.004949 20.012202
0.003641 20.964263
0.004284 19.998082
0.007287 19.378658
0.003961 17.485617
0.004581 20.378847
0.006177 18.725652
0.007750 18.967552
0.006242 19.257804
0.006523 18.632429
0.005466 21.857943
0.004194 20.627230
0.005934 20.534122
0.005267 19.764157
0.006058 20.079872
0.006218 21.145933
0.005352 19.606767
0.004709 20.016167
0.005236 18.508629
0.004969 19.640972
0.006704 19.500100
0.003395 18.675962
0.006345 18.993986
0.006256 17.908416
0.004447 18.488377
0.004449 18.005857
0.006182 16.800145
0.006963 19.010414
0.006129 18.523169
0.004996 19.933453
0.002305 20.780200
0.004096 20.028632
0.005490 20.739405
0.004465 19.825332
0.005805 20.640029
0.007437 19.572849
0.005827 17.785368
0.005421 18.532453
0.005168 18.545807
0.004976 20.473526
0.003128 18.788825
0.006037 18.594506
0.005480 19.056350
0.004548 19.484469
0.004236 19.965108
0.003487 19.486657
0.004942 20.163372
0.006175 18.050459
0.005832 19.631995
0.006804 20.026682
0.006642 20.257782
0.005834 19.771426
0.004839 20.263263
0.003858 20.387413
0.007094 19.988621
0.006765 19.573483
0.006992 19.833204
0.006789 19.896877
0.005525 20.238966
0.004698 18.730568
0.005324 19.930533
0.004705 19.875036
0.006097 20.943123
0.005318 20.666464
0.006297 19.856133
0.005166 20.526869
0.006564 19.353231
0.005465 22.291573
0.004381 21.139145
0.006742 20.789131
0.007538 19.851472
0.007060 19.217814
0.007325 19.195084
0.006358 20.242278
0.006033 19.339206
0.006484 19.152378
0.005672 18.983778
0.006868 19.524806
0.005876 18.243697
0.004766 20.512505
0.005357 20.469771
0.004153 20.075729
0.004508 20.658145
0.005909 18.270137
0.004609 19.527336
0.004433 20.176886
0.005031 21.106111
0.006511 21.309233
0.005585 18.295823
0.005541 19.410569
0.004476 18.835775
0.006653 20.092195
0.006102 20.527022
0.004134 19.459524
0.006488 17.430807
0.004550 20.037234
0.005313 19.743375
0.006836 18.608620
0.004582 20.249812
0.005511 19.813265
0.005513 17.637898
0.004802 19.265635
0.004027 18.640793
0.004681 19.413692
0.005866 21.068319
0.006138 18.317079
0.005700 20.093706
0.005245 19.310083
0.003240 19.964789
0.005240 18.171799
0.003105 17.801201
0.006283 18.688976
0.006385 17.992987
0.003599 18.920039
0.004677 19.634981
0.004241 21.391321
0.004769 18.874144
0.004309 19.527857
0.003471 18.977327
0.006823 18.969076
0.005189 18.683593
0.004946 18.094762
0.006316 18.525393
0.005082 18.495635
0.003794 19.563990
0.004805 18.413967
0.004811 19.791643
0.005055 20.006704
0.005149 19.373485
0.003811 18.084296
0.006301 18.237043
0.005510 18.459245
0.004781 20.148740
0.005293 19.682044
0.002911 19.127670
0.005124 18.901097
0.006124 19.605866
0.005435 20.818197
0.005173 20.810853
0.004714 20.190969
0.005746 19.519102
0.005239 20.171066
0.005171 21.494620
0.005854 21.247965
0.006705 18.818378
0.004838 20.012780
0.006276 19.922933
0.006040 18.598302
0.005234 18.568478
0.004761 20.032703
0.005860 19.834009
0.005383 19.077595
0.004146 20.047426
0.005228 19.804841
0.006131 19.956853
0.005609 20.360918
0.005154 20.663265
0.006097 20.057097
0.005946 20.064187
0.007038 19.722381
0.006355 19.701771
0.004502 20.688583
0.004540 20.724570
0.007408 19.329146
0.007290 19.957392
0.008536 19.090903
0.006840 18.817343
0.004134 19.067044
0.007083 18.659302
0.006477 18.425998
0.006407 18.651213
0.005609 18.939756
0.005049 19.436060
0.005295 19.663966
0.004721 20.866285
0.006177 20.006300
0.005394 21.774278
0.005217 20.046735
0.004843 20.770639
0.006148 20.296274
0.007107 21.249084
0.006512 20.768398
0.003828 21.321134
0.003825 20.124161
0.005037 19.686200
0.003970 19.501250
0.006111 19.092846
0.005947 18.574589
0.004579 19.103627
0.005707 18.141810
0.004947 19.199883
0.003597 20.212389
0.004582 19.596649
0.004128 19.741945
0.006375 19.049348
0.005325 19.765863
0.005734 18.503551
0.004732 19.577895
0.005141 18.680504
0.005139 18.321757
0.005594 18.808489
0.004783 20.272055
0.004574 19.383174
0.007048 18.939376
0.005160 18.906412
0.005651 17.831506
0.006774 17.742140
0.004768 19.236556
0.007367 19.387293
0.004060 19.956411
0.006540 18.719936
0.005275 18.103888
0.004552 19.760719
0.006691 17.827048
0.003785 19.796160
0.008303 18.368324
0.005699 20.066529
0.006602 19.003312
0.004906 19.383477
0.004187 19.367008
0.003884 18.695763
0.005225 17.431083
0.004017 18.166045
0.006103 19.064869
0.004585 19.562973
0.006036 19.423801
0.006498 20.126328
0.005905 19.919379
0.004935 18.551657
0.005337 20.277337
0.004676 19.725057
0.004077 18.710317
0.004070 19.008923
0.004966 19.521697
0.006044 19.766115
0.005908 21.225535
0.006935 20.154885
0.005184 18.620018
0.005894 19.042166
0.004832 18.096826
0.005603 19.620074
0.005965 19.498589
0.004366 19.726990
0.005043 18.717512
0.005200 20.817648
0.005296 20.843486
0.006502 20.238096
0.006645 20.222810
0.005224 19.864442
0.004327 19.238049
0.005830 18.910269
0.004911 21.817277
0.005008 20.069792
0.004312 19.981095
0.004051 21.218339
0.006331 18.886165
0.005896 20.034957
0.003692 21.412887
0.006657 18.989848
0.005473 20.913647
0.006115 19.393503
0.004915 19.530097
0.004523 19.839782
0.005260 20.413906
0.006083 19.749692
0.005006 20.645696
0.006233 20.025389
0.006605 19.202245
0.004921 19.470922
0.004306 19.231881
0.004636 22.273907
0.005335 20.921753
0.005768 22.084004
0.005624 20.289712
0.004608 19.852500
0.004227 20.497985
0.003384 20.304661
0.006471 19.705432
0.003828 20.328658
0.003526 20.021014
0.004732 19.631230
0.005964 20.630009
0.005982 20.311605
0.004938 20.665178
0.007688 20.111440
0.005056 20.270726
0.005365 18.518296
0.006635 18.527416
0.004777 20.946389
0.005481 19.405732
0.006797 21.210328
0.007210 19.349380
0.005128 21.087446
0.004558 21.394970
0.006549 21.304743
0.005141 20.883960
0.004778 19.630076
0.004750 20.026858
0.006405 19.077709
0.005511 18.166775
0.003580 19.634654
0.005593 20.618972
0.004879 20.229130
0.005487 21.497871
0.006789 18.724714
0.003341 18.999174
0.004229 19.987265
0.005382 19.245921
0.006905 19.594242
0.004919 18.882540
0.006200 18.654037
0.006616 19.520867
0.006504 18.748409
0.004794 18.778929
0.004341 19.102359
0.003791 18.340599
0.003204 18.310853
0.006129 19.096354
0.002716 20.274369
0.005238 19.885651
0.005227 20.342076
0.004338 20.857192
0.004646 20.103706
0.004567 19.610799
0.005867 19.329479
0.003624 20.883419
0.005874 17.962406
0.005883 18.238174
0.005477 19.631842
0.005446 19.679167
0.006293 19.645664
0.006503 19.623441
0.005170 19.452986
0.005553 18.609273
0.005879 19.105064
0.006946 19.715492
0.004965 20.347377
0.003995 20.425561
0.003244 21.097678
0.003410 19.238379
0.006588 19.407191
0.005995 18.554713
0.006547 20.001294
0.006192 19.192352
0.004442 20.536364
0.005749 21.100085
0.005667 19.950293
0.005824 20.143369
0.006803 19.384756
0.005308 20.039585
0.005444 19.644745
0.003242 19.552331
0.004908 20.018664
0.007087 19.241291
0.005133 18.930663
0.005418 20.367765
0.006021 19.758816
0.005509 20.151621
0.005421 21.622676
0.004766 21.325582
0.005337 21.807174
0.006793 21.199783
0.005790 20.705565
0.003870 20.588101
0.004325 19.506044
0.004692 20.774959
0.005595 21.457173
0.006031 21.132536
0.005071 22.039589
0.005489 19.358469
0.003199 21.601961
0.004744 19.773730
0.005766 19.376341
0.005965 20.521480
0.005821 20.922045
0.005893 19.888288
0.005767 19.159205
0.005211 19.680714
0.006301 19.726031
0.005131 20.007513
0.004415 20.753738
0.005449 20.262444
0.004928 18.986494
0.004593 19.772956
0.006005 18.061826
0.005585 21.172606
0.005622 20.528797
0.006524 20.025804
0.003637 20.524590
0.004502 18.980945
0.006487 19.810438
0.006153 19.429246
0.005532 20.308730
0.005911 20.096216
0.004935 19.793018
0.003992 19.801080
0.007131 18.191587
0.005044 19.258925
0.004291 19.001948
0.006091 19.624502
0.005647 19.098487
0.004593 20.651098
0.004872 21.238489
0.005276 19.457135
0.003319 19.467795
0.005647 18.783129
0.004921 19.387359
0.003266 20.826519
0.004931 19.927328
0.006804 19.277468
0.004869 20.127815
0.006949 19.288511
0.004740 20.559009
0.006693 19.865900
0.005558 18.769875
0.005201 19.793442
0.005412 19.380907
0.005923 20.177710
0.005022 19.025949
0.005135 21.039064
0.004074 19.193713
0.004930 19.884603
0.004693 18.789919
0.005853 18.531898
0.005032 18.525653
0.003571 19.948229
0.004663 19.792466
0.004897 20.049740
0.005103 20.126223
0.004282 19.641702
0.006501 18.615080
0.005291 20.306733
0.004147 20.034180
0.005235 19.938399
0.004896 20.377082
0.003847 20.113351
0.004819 19.964320
0.005380 18.719643
0.004983 20.105550
0.005601 19.972823
0.005855 19.406875
0.005962 20.765871
0.005415 19.689066
0.005662 20.530561
0.004978 19.206798
0.004144 22.265862
0.003496 21.458717
0.004987 20.306300
0.004889 20.041298
0.005534 20.079217
0.004763 20.029181
0.003763 20.981012
0.004597 22.024287
0.005145 19.624802
0.005265 21.124234
0.006596 19.809013
0.005620 19.144682
0.005804 19.954511
0.004864 19.678343
0.006228 19.445350
0.005875 20.447712
0.003754 19.052613
0.006508 19.200329
0.004262 20.216120
0.005787 19.669264
0.005443 18.732253
0.006633 20.304884
0.006197 20.631052
0.005395 20.669448
0.005314 19.774186
0.004188 19.021113
0.004520 18.430977
0.004769 18.650279
0.005178 20.406324
0.007272 21.115907
0.005229 20.394722
0.005081 20.472084
0.005288 20.340017
0.006987 17.967319
0.005873 20.157471
0.007063 17.219865
0.006836 17.720903
0.005326 19.133865
0.004677 17.351473
0.006436 18.293206
0.004773 20.149550
0.005242 19.286871
0.006242 20.138751
0.005576 19.943863
0.005058 20.195020
0.005261 20.948452
0.003836 19.394282
0.005002 21.887335
0.005067 19.416707
0.004175 20.283582
0.005153 20.023839
0.004421 20.093189
0.004344 19.742636
0.006138 19.319915
0.006445 18.804964
0.006765 18.154166
0.006021 19.254114
0.006608 18.003128
0.003446 19.290850
0.006101 19.467577
0.005210 21.104716
0.003299 20.000693
0.005100 20.923277
0.005955 20.074498
0.006774 19.064126
0.007328 19.871649
0.006575 21.510890
0.005319 20.930763
0.004518 20.926834
0.005082 19.126817
0.003214 21.180256
0.006477 19.330933
0.005807 19.730225
0.005423 19.924706
0.004945 21.383575
0.004508 21.263592
0.004374 19.921351
0.005239 22.573465
0.005494 21.511346
0.003888 19.352118
0.006124 19.717289
0.004335 18.862263
0.003852 20.880235
0.004322 21.484127
0.007135 20.062869
0.007494 20.166077
0.006385 19.505681
0.005361 20.067606
0.005383 19.249305
0.006063 19.763751
0.004568 20.815128
0.005129 18.945926
0.004687 19.032389
0.006741 19.511577
0.003894 22.344186
0.003962 18.989956
0.004706 21.885364
0.004947 21.144694
0.004401 19.595942
0.005212 20.000451
0.007368 19.113666
0.006911 19.695126
0.005811 19.874227
0.005554 21.250333
0.004163 20.918258
0.006671 19.718216
0.005445 19.851012
0.005797 20.835518
0.005413 19.862254
0.005665 19.264114
0.004386 19.543266
0.004718 19.690785
0.004531 19.748425
0.005456 20.203446
0.005036 19.943405
0.004964 18.700814
0.004623 19.922412
0.002481 18.921578
0.005082 17.226486
0.005692 18.092767
0.004413 19.346259
0.004796 19.061510
0.003868 19.492078
0.004685 19.298019
0.005107 19.594832
0.006293 20.029404
0.005826 19.994197
0.005493 21.272272
0.005690 20.888790
0.005431 19.866299
0.007341 19.687670
0.005828 20.413750
0.007504 20.075223
0.003838 20.839528
0.004171 21.832345
0.005042 20.775079
0.004878 18.561724
0.005408 17.940096
0.008177 18.337583
0.005882 17.637960
0.005390 19.666422
0.006366 18.878265
0.007130 19.881404
0.003549 19.611195
0.005880 19.242002
0.004889 19.299711
0.005261 20.948806
0.005367 20.042207
0.005448 20.047657
0.006224 19.604231
0.004160 19.577809
0.005597 19.066654
0.004737 20.235427
0.006116 20.281721
0.005646 20.220017
0.007625 19.037914
0.006068 19.934618
0.005044 21.871632
0.006338 20.835063
0.006381 19.817497
0.005876 20.540129
0.007182 20.873653
0.005535 18.550454
0.004706 21.808237
0.004360 21.188284
0.005068 20.780645
0.005242 19.057665
0.005883 19.822366
0.004939 20.808891
0.004983 19.756610
0.004731 19.745466
0.005467 19.651202
0.006886 19.977185
0.004608 19.549620
0.003816 20.481520
0.004862 20.087151
0.006807 17.867567
0.005213 18.763721
0.003981 18.218196
0.004951 21.126425
0.005317 20.688411
0.005145 19.680594
0.004881 19.755386
0.005509 20.226190
0.006099 19.449724
0.005083 20.831018
0.005738 19.780617
0.005847 19.626794
0.005593 18.844401
0.004319 20.022306
0.005566 18.746964
0.006732 19.040905
0.003148 19.836245
0.005742 19.300065
0.004643 19.632387
0.007213 20.052641
0.003794 19.522068
0.003080 19.528304
0.004683 20.781019
0.005460 21.008623
0.005047 19.744951
0.005530 19.377951
0.004881 19.468988
0.005795 18.954441
0.005091 19.272842
0.003879 19.572094
0.004113 21.239409
0.005047 19.855870
0.003732 21.274975
0.003785 19.249909
0.004041 19.788111
0.006114 20.541509
0.004858 19.998756
0.006472 20.637273
0.005105 21.819048
0.006097 21.466580
0.004887 21.877475
0.003865 21.991489
0.003782 20.625578
0.005242 18.260830
0.005074 18.289967
0.006192 18.538434
0.005943 17.885910
0.004527 18.166002
0.005004 19.561476
0.003748 19.167251
0.005907 19.281706
0.003944 19.870497
0.005331 19.456587
0.005716 20.142177
0.006546 19.574041
0.004973 19.354018
0.006311 19.678176
0.005901 20.430008
0.005933 20.243271
0.004707 19.495187
0.005513 21.520630
0.004459 19.324258
0.006126 18.469899
0.003010 19.728391
0.003399 20.071032
0.003988 19.027944
0.005560 21.079539
0.004803 18.836456
0.005132 20.982654
0.005258 20.723725
0.003744 20.489778
0.005818 19.700282
0.004573 19.976554
0.005237 20.182419
0.006483 19.884492
0.004555 19.490813
0.004814 18.893151
0.004761 19.654222
0.004296 20.214980
0.004572 20.648886
0.004382 21.028391
0.004907 19.084911
0.005162 18.847195
0.004375 20.249293
0.006092 19.975898
0.003798 20.044649
0.004108 19.839924
0.006121 19.025450
0.004931 19.247398
0.004343 20.252225
0.003495 19.540346
0.004355 20.547434
0.004435 20.541457
0.004985 19.648767
0.004745 20.554119
0.004714 20.312562
0.004787 20.339639
0.004475 19.764092
0.004417 19.192677
0.004962 20.499359
0.003449 18.489341
0.004432 19.867205
0.005353 19.844170
0.005598 19.984705
0.006379 18.144901
0.005352 20.543848
0.003293 19.832874
0.007188 19.278399
0.004660 18.695300
0.005198 19.926086
0.005610 19.745434
0.005339 20.216319
0.004984 20.013983
0.004480 19.669285
0.004715 20.641374
0.004305 20.268160
0.004748 20.352509
0.004828 19.870165
0.004631 19.848895
0.006711 20.949708
0.004786 19.777836
0.007975 19.395463
0.006534 20.650195
0.004176 20.034111
0.006295 18.475576
0.004822 20.963294
0.003438 19.868676
0.003341 20.431884
0.006006 19.720924
0.007054 18.087791
0.004972 19.804258
0.005053 21.069148
0.005034 21.450724
0.006138 21.708724
0.004750 18.709745
0.006409 17.763621
0.004913 18.988736
0.005135 18.406320
0.005176 19.508849
0.003762 21.348518
0.005047 19.384350
0.007034 19.530167
0.003166 21.133757
0.005436 19.893050
0.007397 19.602609
0.005725 20.107686
0.006785 18.853709
0.005337 18.862673
0.003901 19.843092
0.004581 20.194021
0.004267 19.210651
0.004871 19.029965
0.006291 19.031963
0.004819 20.015064
0.005336 18.443623
0.005210 19.186062
0.004425 19.163304
0.005435 19.559459
0.005138 19.562350
0.006427 19.689875
0.004304 20.640286
0.005951 20.827216
0.005517 20.678051
0.004511 20.056525
0.004344 19.416587
0.004557 20.201869
0.004651 20.330862
0.005723 19.017948
0.005744 18.806725
0.005524 18.539735
0.006818 18.309341
0.006129 18.725253
0.006231 19.903388
0.005052 20.134473
0.005172 19.916428
0.006142 19.319289
0.005287 19.243405
0.004287 21.567253
0.004381 20.794949
0.004814 21.540409
0.004326 20.613772
0.005054 19.458034
0.005025 19.724082
0.004774 19.918080
0.004484 19.178304
0.005464 19.770541
0.004812 17.926712
0.004932 20.380267
0.004794 18.204305
0.006248 18.216895
0.005587 19.149288
0.005099 21.243395
0.004516 19.187915
0.003925 20.091636
0.003048 18.854609
0.004389 20.298827
0.005135 20.283274
0.005014 19.949618
0.004724 20.065684
0.003614 19.534310
0.002374 19.525099
0.004252 18.865437
0.007117 19.002369
0.006188 19.972037
0.006453 19.298937
0.005165 19.775945
0.005809 18.385837
0.002841 19.234752
0.004295 21.271249
0.003776 20.100211
0.004803 19.107399
0.004518 19.627020
0.003590 21.401684
0.005135 18.588234
0.005168 19.300273
0.006165 19.931984
0.007983 18.460367
0.004036 19.698575
0.006283 20.253501
0.005647 18.241795
0.006028 19.877237
0.004055 19.572243
0.004434 20.248325
0.004598 19.545917
0.008065 18.828491
0.005344 19.488199
0.007426 18.417038
0.005140 19.786467
0.006421 19.293449
0.004254 20.117340
0.006054 20.605733
0.005484 20.869065
0.007218 19.253504
0.005926 18.826922
0.004769 19.349166
0.007890 19.090827
0.006161 20.381257
0.005685 20.537583
0.006770 18.458776
0.005548 18.523490
0.005113 18.398477
0.006436 19.335500
0.006369 18.241003
0.004888 19.852868
0.004325 20.403480
0.003386 20.780741
0.005577 20.526154
0.005564 19.630780
0.005449 20.995142
0.004732 19.610269
0.006008 19.578353
0.005706 19.641828
0.005006 19.138670
0.006102 19.205446
0.005734 18.423133
0.004515 20.513036
0.005583 18.659934
0.006693 19.745576
0.005780 19.844335
0.008346 20.607233
0.005549 19.241938
0.005238 19.914130
0.005324 20.216921
0.007117 18.519447
0.006064 18.008263
0.006626 19.049529
0.005077 19.794772
0.003904 20.698279
0.005973 20.856404
0.005848 19.676163
0.005608 20.760715
0.005161 19.768985
0.006026 19.861582
0.005065 19.750549
0.005023 19.369375
0.003164 19.832014
0.003887 20.717303
0.006879 19.549083
0.006825 19.375122
0.005586 19.516162
0.006350 19.098006
0.006320 18.988873
0.004690 20.186833
0.005389 19.749313
0.004268 22.048737
0.006982 19.552745
0.006374 19.239394
0.005143 19.700531
0.004244 19.912482
0.005979 18.074140
0.006624 19.085585
0.005283 19.201359
0.005475 19.547604
0.004681 18.855041
0.005464 19.427980
0.005655 19.962916
0.004017 19.706416
0.004637 19.460946
0.006537 18.728313
0.003048 19.722909
0.008155 18.376324
0.005365 20.013223
0.004999 19.289568
0.004881 19.584293
0.005680 19.693521
0.007536 20.214968
0.005041 18.987951
0.005349 18.915405
0.006064 19.989378
0.006151 19.990484
0.005128 19.351891
0.004392 20.668996
0.004425 19.899926
0.004596 19.456973
0.005012 19.509618
0.006267 20.493118
0.006169 20.615376
0.004906 18.335791
0.005747 18.662998
0.004890 17.993260
0.005476 20.755829
0.005329 20.748281
0.005349 20.310431
0.004937 21.397392
0.005334 20.307266
0.005707 19.220514
0.003989 19.256860
0.004889 19.987613
0.007178 18.629581
0.006061 18.885371
0.004562 20.080731
0.005786 20.349766
0.004504 20.642896
0.005031 20.099697
0.005366 20.636701
0.005267 21.246225
0.005890 19.337784
0.004651 20.273809
0.005945 20.240354
0.005144 21.127128
0.005615 20.959218
0.005227 18.001333
0.003498 19.255601
0.005901 19.392559
0.005923 18.741527
0.004770 19.180751
0.004176 20.462942
0.004880 19.876935
0.005570 20.597403
0.005818 19.841577
0.004481 20.947696
0.005708 19.025444
0.005430 19.118527
0.004302 18.630288
0.004238 20.402200
0.005308 20.182164
0.004641 20.222825
0.004264 19.894562
0.004186 19.939982
0.006307 17.836209
0.004963 19.797651
0.005076 18.936505
0.004715 19.331158
0.003872 20.452567
0.006687 19.965898
0.005358 22.357971
0.005556 20.801177
0.005558 19.450927
0.005415 19.206505
0.004066 20.772250
0.006111 19.225226
0.004916 19.943705
0.007239 18.235295
0.007369 18.968723
0.004749 20.533040
0.004531 20.331287
0.005790 18.825824
0.005554 18.270726
0.006917 17.941752
0.005266 17.997750
0.005967 20.419815
0.005893 19.963642
0.006521 20.147701
0.005009 20.681999
0.005654 20.144556
0.006446 21.166169
0.005897 19.612147
0.004245 22.221375
0.006999 20.534967
0.003771 20.479040
0.004739 19.773343
0.004102 20.698993
0.005221 21.179553
0.005245 20.187745
0.006005 21.000146
0.004595 20.449033
0.005525 19.865840
0.004143 20.308934
0.006562 20.955311
0.006430 19.473444
0.004717 20.504707
0.002423 20.761915
0.004992 20.507369
0.006325 19.183701
0.004907 20.984863
0.003892 18.894038
0.006524 19.926083
0.005752 20.475180
0.005362 18.716395
0.006017 20.774291
0.006492 19.558493
0.004969 20.591804
0.005049 20.602158
0.006714 19.283273
0.005813 20.236697
0.003539 19.373376
0.005253 19.073551
0.005163 19.140283
0.005423 20.167108
0.006003 18.661415
0.004808 19.947188
0.005132 18.949428
0.005732 17.699273
0.005914 19.094949
0.005798 19.953079
0.004676 18.966011
0.005570 20.390506
0.004214 20.431978
0.005189 18.639328
0.004447 20.325651
0.003859 20.122133
0.003598 19.684449
0.004481 18.762820
0.003374 18.254974
0.005236 18.698222
0.004915 18.986636
0.005029 21.977373
0.005949 19.127578
0.003378 20.447961
0.004364 18.238305
0.005819 17.955173
0.004419 19.391575
0.005459 19.121436
0.003979 21.078058
0.005571 18.750994
0.004264 20.572620
0.007373 19.091136
0.005804 18.972260
0.005327 21.628553
0.005904 19.059624
0.004762 18.675348
0.004459 21.067587
0.004139 20.867326
0.003723 20.442544
0.005953 19.418373
0.004792 19.481980
0.004532 19.492524
0.003921 21.977398
0.004426 18.863364
0.004921 19.606157
0.005729 18.935383
0.004808 19.812853
0.005742 19.452963
0.006691 19.535675
0.004829 19.061603
0.006129 18.862041
0.006291 19.450915
0.005516 19.348551
0.005504 21.873823
0.003552 20.230595
0.007128 19.026648
0.005884 21.287965
0.006374 19.220233
0.006338 19.587433
0.006664 20.652755
0.005174 19.686904
0.007108 20.347790
0.004714 21.430838
0.003459 21.049751
0.006215 19.354512
0.006074 19.499722
0.005196 19.379661
0.005648 20.051813
0.005278 19.930590
0.005286 20.039325
0.004666 21.116413
0.005858 20.890093
0.006058 19.959999
0.005123 19.828835
0.006406 20.377585
0.007941 18.427525
0.004610 19.380276
0.004402 20.602464
0.004672 19.816026
0.005028 21.377082
0.006172 19.912670
0.005945 19.534035
0.004793 20.042829
0.004748 19.034319
0.006723 18.166985
0.004812 17.568039
0.005129 20.130867
0.004822 19.174498
0.005551 20.975580
0.005860 19.483228
0.004062 20.191739
0.007245 17.730633
0.004111 17.738231
0.003478 18.868805
0.007420 18.801286
0.006838 20.063153
0.006752 20.016955
0.004493 20.041632
0.006135 18.447168
0.003402 19.154717
0.004777 20.960565
0.004441 19.911895
0.004877 20.570709
0.005672 20.607349
0.004800 21.284284
0.005073 18.674218
0.007006 19.852282
0.003341 20.382448
0.006914 19.073683
0.005024 18.869044
0.005297 18.846008
0.006224 18.194768
0.004762 20.331556
0.004695 21.113201
0.004553 20.989952
0.004761 20.138406
0.004378 21.467628
0.004378 19.298750
0.004114 19.322256
0.003667 20.965371
0.004891 21.846048
0.004128 23.894625
0.003646 21.780810
0.004293 21.152477
0.005222 19.111151
0.005670 18.682774
0.005659 19.422038
0.006893 17.304353
0.004433 20.663116
0.004660 19.026034
0.004698 18.659834
0.004275 18.762083
0.006593 19.312330
0.005782 18.879460
0.005639 20.701905
0.005160 19.226815
0.004514 20.342899
0.007874 19.095659
0.004959 19.139546
0.005165 19.647279
0.007062 18.645636
0.004248 18.297032
0.005731 19.872834
0.005477 19.924857
0.005264 20.323658
0.005057 20.269669
0.005249 21.145143
0.003929 19.231715
0.004587 18.421107
0.004910 18.591380
0.005405 19.550141
0.005334 20.029507
0.006364 18.274309
0.006058 19.095976
0.003865 20.540529
0.004731 19.704674
0.005061 20.110729
0.005071 20.260398
0.005163 19.884202
0.004963 19.147471
0.006877 18.779564
0.004051 20.738689
0.005133 19.966841
0.005622 20.398133
0.004819 20.092084
0.005229 19.250627
0.004520 21.393177
0.004356 20.199742
0.004717 20.579226
0.004795 18.707171
0.004875 19.692045
0.005131 19.449898
0.003057 18.829117
0.006308 20.715505
0.004664 18.413613
0.004941 18.471975
0.005040 17.452751
0.005139 17.455810
0.004432 19.625325
0.004925 19.087328
0.004377 19.750090
0.005161 20.160538
0.005056 19.877321
0.005946 20.839842
0.004038 18.939688
0.005852 19.977134
0.004602 20.046543
0.006365 19.420557
0.004741 20.649671
0.006165 18.339306
0.004638 21.238314
0.004593 21.139498
0.004957 19.200118
0.004655 20.217776
0.007545 19.252261
0.006091 17.889691
0.006540 19.891804
0.004812 19.159305
0.006795 16.938569
0.004764 19.025869
0.004394 18.671435
0.006226 18.925425
0.005705 19.337465
0.005004 20.601978
0.004626 20.181693
0.006139 19.956560
0.005378 19.441812
0.006544 20.681255
0.004831 20.310574
0.006333 21.682008
0.004360 21.662526
0.008120 20.395115
0.007314 20.026180
0.005926 20.830151
0.006079 18.891334
0.004813 19.357900
0.003490 19.572699
0.004761 18.954849
0.004848 18.047680
0.006782 19.016347
0.005247 18.601138
0.006539 18.046154
0.004503 20.372814
0.005103 19.550742
0.006351 19.503737
0.006583 18.490923
0.005276 20.191568
0.002211 20.418147
0.007194 18.970984
0.005769 18.698514
0.005391 19.752832
0.004638 21.534752
0.004719 20.701866
0.005122 19.641184
0.005818 19.469867
0.006635 18.017398
0.004914 19.432649
0.004263 18.289383
0.002955 18.427391
0.004201 19.167908
0.006959 20.370434
0.005427 20.220894
0.004932 18.727514
0.004826 19.633704
0.004894 18.879819
0.005632 20.568308
0.005602 19.685433
0.005421 18.819774
0.005378 20.807780
0.005521 20.703162
0.005605 20.388306
0.005722 19.966534
0.005798 19.629128
0.004983 18.570145
0.004321 18.741767
0.004372 19.498097
0.006043 18.088532
0.002833 20.338055
0.005755 18.713107
0.005098 21.049970
0.004999 20.760630
0.005115 20.390618
0.005005 19.522085
0.005716 19.504178
0.003643 19.596441
0.005213 18.942831
0.004902 19.733819
0.007834 19.167895
0.002834 19.828089
0.003263 18.577994
0.005418 19.661576
0.004821 19.511397
0.005608 20.186666
0.005477 19.308799
0.005732 19.997990
0.004991 20.444899
0.005864 19.436863
0.005436 18.746677
0.005884 18.716108
0.007126 19.704511
0.007914 20.148916
0.004811 19.316844
0.007510 20.305830
0.007563 19.003773
0.006767 20.393207
0.007061 19.303368
0.006654 20.524785
0.005675 19.212185
0.003659 17.410220
0.003000 19.190081
0.003714 20.261791
0.004506 19.092735
0.005884 19.381371
0.005153 20.269626
0.007707 18.565939
0.006988 20.878456
0.006390 20.453654
0.007278 20.085067
0.005502 21.116900
0.004890 20.734682
0.004429 19.598486
0.007167 19.602988
0.005256 19.872200
0.005809 19.464978
0.005738 20.180772
0.007872 18.163109
0.004657 19.380321
0.005574 18.461602
0.004725 19.710285
0.004624 19.215945
0.006256 19.330596
0.005467 19.772601
0.005283 20.592308
0.005532 18.986920
0.005392 18.929178
0.005570 19.228329
0.003320 18.640217
0.004976 20.616273
0.005781 21.111432
0.005918 19.230555
0.003844 18.132302
0.005051 20.133668
0.006537 19.470920
0.006584 18.879168
0.005058 19.085590
0.006993 19.753617
0.006780 18.938275
0.004024 21.296307
0.005937 19.176088
0.004677 20.504182
0.005463 19.137702
0.005193 19.461852
0.005122 18.678918
0.004749 19.821834
0.004752 19.502091
0.003577 20.507052
0.006053 18.917310
0.005553 19.041746
0.004100 19.081649
0.004305 17.690388
0.006220 18.627435
0.005723 18.997814
0.007206 19.692087
0.005167 20.128480
0.004859 20.228709
0.005727 20.756987
0.004825 20.636719
0.007697 19.138623
0.006412 19.987733
0.005207 19.733313
0.004440 19.287544
0.005266 19.713279
0.004669 20.651998
0.003849 20.158473
0.006181 18.389317
0.005098 18.246559
0.005565 20.931700
0.005809 19.165729
0.006453 17.859825
0.004365 18.197257
0.005298 19.516602
0.004997 20.020917
0.005649 21.640740
0.005071 21.154379
0.004461 21.820944
0.006463 21.971322
0.005755 21.079834
0.006417 19.136588
0.005275 18.686632
0.005076 19.740279
0.004258 18.884037
0.005789 19.486977
0.005603 20.060402
0.005227 18.996720
0.006753 18.027985
0.006683 19.968051
0.006898 19.650562
0.003569 19.878822
0.003954 20.553294
0.004871 18.133398
0.005675 19.566773
0.004622 19.649738
0.004776 20.492004
0.004619 20.340808
0.002901 21.393565
0.006061 20.897261
0.005593 21.205916
0.004504 18.408863
0.006906 19.196587
0.006198 19.096527
0.004778 19.018011
0.005947 18.901479
0.006650 20.131474
0.005741 20.187330
0.004414 18.939579
0.008159 18.293595
0.005779 20.631590
0.004224 18.542137
0.004827 18.859889
0.003374 19.739452
0.005367 18.442045
0.005196 19.149133
0.007054 17.725235
0.002641 20.204115
0.004351 20.874829
0.006232 18.545384
0.005226 19.249838
0.005563 19.606226
0.005824 20.159178
0.005884 19.760781
0.005098 20.856425
0.004923 21.925186
0.004469 20.125922
0.004144 20.154322
0.005830 18.918576
0.005258 18.793653
0.002800 18.824208
0.005897 19.728742
0.007406 22.050939
0.004584 21.215004
0.004679 20.938008
0.006041 21.139201
0.006749 19.192280
0.006930 19.360915
0.007500 18.993710
0.005338 19.991313
0.004020 19.621913
0.004472 19.391109
0.004276 21.434326
0.006350 20.302421
0.004303 19.947549
0.004036 19.717107
0.006552 19.458398
0.006259 19.462540
0.005441 18.947837
0.004451 20.629705
0.007012 20.934997
0.009130 20.258144
0.005983 20.362576
0.006703 22.352972
0.006335 20.240530
0.005930 19.839634
0.005056 20.911497
0.005597 19.564078
0.005857 19.751120
0.005124 21.385935
0.004859 19.119603
0.006696 19.037744
0.004820 18.108887
0.006636 17.868916
0.006350 19.018095
0.006288 19.227375
0.005678 21.120725
0.005553 21.517992
0.005731 20.742734
0.004088 20.673173
0.007050 20.316243
0.004750 19.376187
0.005861 20.416355
0.006555 19.500999
0.005642 20.660218
0.005477 20.691089
0.005796 18.438746
0.004594 19.470613
0.006181 19.153081
0.005014 19.547907
0.005853 19.657653
0.004904 20.090491
0.005935 20.773659
0.005192 19.808633
0.004908 19.390803
0.004335 22.782148
0.003414 21.605020
0.006491 18.104746
0.006942 20.265025
0.006159 19.926211
0.003946 19.361157
0.005875 18.012643
0.006059 18.351963
0.004540 18.245244
0.005053 19.899383
0.005699 19.828798
0.006172 19.504224
0.006084 18.004797
0.004874 18.859208
0.005987 21.269031
0.004282 19.425640
0.005262 21.290585
0.005367 19.556637
0.004180 20.238226
0.006875 18.214406
0.006243 20.143917
0.006143 21.029745
0.004757 20.347935
0.004190 20.040691
0.004509 21.192406
0.003917 19.511124
0.004228 21.757275
0.007891 19.657328
0.007670 19.961689
0.005889 21.608976
0.005717 20.829890
0.004922 19.312602
0.004577 18.258629
0.005944 18.836703
0.006180 18.574090
0.005489 20.828951
0.004277 21.316657
0.004223 19.335335
0.004480 19.124563
0.004992 19.236118
0.004341 20.633606
0.004760 20.240071
0.004043 20.057436
0.005342 20.910141
0.006185 19.545423
0.003992 19.765355
0.002713 19.944590
0.005517 18.869165
0.005471 18.562359
0.005762 18.909481
0.004148 21.714451
0.005015 18.639258
0.006628 19.065218
0.005866 19.775767
0.006514 19.044536
0.002983 19.498475
0.003925 19.614103
0.005000 20.102475
0.005803 19.673577
0.006022 20.253750
0.004895 19.647311
0.005297 19.459101
0.004685 20.263640
0.004333 19.879958
0.005484 20.468526
0.004764 19.813470
0.004413 20.609420
0.004967 20.792198
0.006877 19.878895
0.005351 19.938702
0.005407 20.446728
0.005148 19.744564
0.007244 17.719663
0.004909 18.728246
0.004610 19.606791
0.005784 19.534819
0.006261 20.412397
0.004919 19.668401
0.005641 20.004635
0.005334 20.249522
0.005764 19.395440
0.004038 20.360749
0.004590 21.580372
0.003817 19.690204
0.006031 21.902097
0.005518 20.260935
0.004630 19.535635
0.004873 21.103000
0.005189 19.517671
0.003451 19.127586
0.004065 19.869968
0.005935 20.382573
0.005493 19.090823
0.005830 18.960988
0.004558 18.696355
0.006704 18.740478
0.004734 19.433267
0.006620 20.366671
0.005632 19.846723
0.002978 20.429824
0.004166 19.232151
0.007596 19.354810
0.005944 20.775187
0.007645 21.007037
0.006655 19.783759
0.006237 19.625281
0.004594 20.775404
0.004360 20.619012
0.005023 21.898425
0.004772 21.571402
0.004740 20.798679
0.005510 19.338650
0.004219 20.671912
0.004274 19.216441
0.003437 22.047886
0.006170 21.221097
0.006783 19.639167
0.003451 18.931437
0.004689 18.892440
0.004955 18.942608
0.004815 20.802567
0.004761 21.043745
0.005827 20.879842
0.004189 20.133602
0.005709 21.408550
0.003610 20.294591
0.004195 21.890764
0.003660 20.630123
0.004833 19.864889
0.004645 20.755968
0.004152 20.092916
0.004661 20.313733
0.004758 21.503240
0.005748 19.586828
0.004341 19.178199
0.002410 20.348413
0.004266 18.663067
0.003126 19.939423
0.005269 19.272770
0.006285 20.315288
0.004703 22.601003
0.004666 19.425475
0.005401 20.027283
0.004090 21.156411
0.004442 21.052901
0.005376 20.794385
0.004598 19.746837
0.003360 19.800300
0.004144 19.398203
0.005225 18.158852
0.005590 19.347343
0.005576 17.504160
0.003136 19.184507
0.004005 19.657847
0.003866 19.932791
0.005395 19.416261
0.006953 18.726099
0.003288 20.440933
0.004157 20.362851
0.004728 20.900748
0.004587 22.710302
0.004670 21.964162
0.004672 20.088408
0.004979 20.434325
0.004867 20.453910
0.005218 21.002589
0.004908 20.895281
0.004399 20.909276
0.005332 19.354026
0.003965 18.855669
0.003059 19.118003
0.005860 19.588587
0.003190 19.667170
0.005966 18.653008
0.003647 22.162503
0.003204 19.186273
0.005479 20.603252
0.005481 20.007589
0.006788 20.342694
0.005493 21.324311
0.003751 21.702181
0.007514 20.523038
0.007055 18.334341
0.002314 21.447126
0.003891 20.469738
0.005632 19.697417
0.004786 19.460211
0.004950 20.265750
0.005623 20.302713
0.004834 19.618080
0.005544 21.105316
0.003390 22.333640
0.005001 20.932307
0.006861 19.305199
0.003276 21.045792
0.003697 19.618476
0.005150 19.734398
0.005089 21.476058
0.005301 20.500328
0.005345 17.450800
0.007486 18.939916
0.003703 20.227650
0.006279 18.456388
0.003754 19.882253
0.005142 19.957127
0.006157 20.491359
0.006062 20.154644
0.005151 18.338278
0.004419 19.191532
0.004957 19.885089
0.005133 20.685963
0.006253 18.745213
0.004694 20.698547
0.004641 19.703535
0.004703 20.870324
0.005948 20.471022
0.004894 19.288196
0.005419 18.732370
0.006623 18.514051
0.003677 20.039503
0.004461 20.948664
0.004505 17.738684
0.007528 18.129015
0.006557 20.217251
0.004636 20.394430
0.003361 18.845374
0.006332 18.865277
0.004491 19.054309
0.004549 20.661830
0.003788 20.451017
0.003197 19.815102
0.004002 19.676440
0.004838 20.765041
0.004521 20.265123
0.006270 18.700141
0.003631 18.305429
0.005765 18.144073
0.005303 21.609288
0.005444 19.719573
0.006509 20.219338
0.006038 21.048784
0.007685 19.218957
0.007242 18.188109
0.003332 19.793959
0.004867 20.846118
0.004447 19.627894
0.003773 21.920309
0.004114 19.804436
0.006906 19.819697
0.005078 21.191111
0.004981 19.209933
0.004956 18.549835
0.005977 19.278746
0.004884 18.821148
0.005435 18.247143
0.006738 18.799189
0.005696 18.536128
0.005399 18.416043
0.004104 19.435432
0.005913 18.470902
0.005071 20.418158
0.004577 21.243736
0.004969 21.783449
0.004900 19.523682
0.005864 20.207115
0.004835 19.257214
0.007245 19.659349
0.002890 21.019773
0.005656 19.873913
0.006511 20.458660
0.003739 20.779418
0.005438 19.894519
0.004178 19.720354
0.004712 19.345643
0.004255 20.493663
0.005507 19.477498
0.004869 21.094284
0.006122 19.283948
0.004665 20.361482
0.005899 20.335335
0.004942 20.752845
0.005925 19.191506
0.003900 19.999590
0.006708 17.426927
0.007596 18.543680
0.005473 20.241676
0.004898 17.738028
0.005454 18.913102
0.001885 19.864013
0.006136 19.137599
0.006072 20.172879
0.004829 19.246128
0.005574 20.326897
0.005264 20.130702
0.004931 20.071832
0.006001 19.979178
0.004263 20.326915
0.006203 19.305605
0.005066 18.615069
0.002935 19.198790
0.003939 18.632588
0.005848 18.879783
0.005482 19.941293
0.005067 19.915256
0.005528 19.362470
0.005816 19.332176
0.004890 20.975656
0.004461 20.126703
0.004563 20.251063
0.004677 20.063579
0.005712 20.050059
0.004360 19.652190
0.004202 18.870057
0.007154 18.764002
0.003705 19.549900
0.005003 19.851619
0.003570 20.278415
0.006227 19.492179
0.004890 19.121011
0.003867 18.995245
0.004158 20.674464
0.004783 18.677914
0.004376 18.657856
0.004688 20.465714
0.004732 19.412913
0.004193 19.546293
0.005005 18.494316
0.004796 18.505787
0.003903 19.443118
0.004175 18.529331
0.004061 19.539682
0.004215 18.655192
0.005837 18.539946
0.005086 18.243282
0.004208 18.241723
0.005647 19.139195
0.007595 19.420027
0.006160 19.415707
0.004773 18.867819
0.004420 18.722078
0.006198 19.091602
0.004910 19.107091
0.006466 20.218135
0.007524 18.706674
0.005659 19.279319
0.005664 18.701662
0.003802 19.029023
0.005493 18.838782
0.004681 19.003469
0.005245 19.936045
0.005081 20.341347
0.005052 18.408321
0.004985 19.102879
0.006596 20.369838
0.005660 19.932968
0.005694 20.135502
0.004709 19.843118
0.005312 20.924219
0.005910 19.186060
0.006353 18.426433
0.006569 19.439990
0.004704 19.058256
0.006104 20.265920
0.004981 18.333434
0.006024 19.025839
0.004946 19.373422
0.003897 19.425107
0.006198 21.147682
0.005862 18.517238
0.004214 17.956880
0.004679 18.706959
0.005936 18.136514
0.005831 19.455348
0.007944 18.764565
0.003548 19.047116
0.004286 20.160325
0.004249 18.627383
0.007737 18.983957
0.006996 21.076542
0.004454 20.118964
0.005663 19.597073
0.005874 18.927627
0.006363 19.830439
0.005965 18.745235
0.004576 20.046509
0.006702 18.603080
0.006082 19.263619
0.005630 19.591042
0.004376 19.463928
0.004854 18.130163
0.005801 19.570680
0.005086 18.653791
0.004628 19.100185
0.006693 19.978869
0.003571 21.772887
0.005488 21.465396
0.004818 20.948352
0.005666 21.583987
0.004707 21.547159
0.005517 20.246646
0.004298 19.403091
0.006224 19.051121
0.005908 20.701422
0.005947 19.985981
0.005830 20.241328
0.006567 18.980727
0.005918 18.921148
0.004814 19.121535
0.005704 20.689471
0.004494 20.185340
0.005563 19.096930
0.005178 18.999433
0.004399 19.688929
0.004563 20.266320
0.006685 20.441114
0.006654 19.512182
0.004382 19.942905
0.005627 18.951261
0.003077 18.506532
0.004400 19.013799
0.003211 18.916519
0.006790 19.577651
0.005747 18.628787
0.005669 18.417023
0.003841 18.722891
0.005183 20.088107
0.005123 20.551033
0.004244 20.026563
0.004846 18.714430
0.006022 21.056175
0.004897 19.454550
0.005330 19.761119
0.004952 20.336831
0.005827 21.026768
0.004852 20.262200
0.005189 19.710448
0.004862 19.665612
0.005200 19.689038
0.004632 19.599700
0.005734 19.092157
0.005451 20.201989
0.004797 20.602029
0.005273 20.786858
0.004212 19.743378
0.005429 19.239359
0.003911 19.483205
0.005693 20.661208
0.004599 20.429376
0.006222 20.319848
0.006544 20.545320
0.005575 18.867729
0.004164 20.506757
0.006081 18.380385
0.005577 21.200277
0.004542 19.985109
0.004300 18.227033
0.004706 19.357897
0.004987 20.407028
0.007631 18.342585
0.005056 18.549301
0.005222 20.633123
0.005281 20.564692
0.004741 18.916833
0.005838 18.860760
0.004832 19.645344
0.006346 19.353139
0.005389 19.521531
0.005483 19.284330
0.004646 20.128982
0.007516 20.839316
0.005661 20.396658
0.003923 19.937925
0.005482 19.839846
0.004372 18.699888
0.006096 19.267187
0.006457 17.586832
0.007276 19.923639
0.006323 20.142140
0.005931 19.629327
0.005324 19.485032
0.005766 19.567637
0.003988 20.660572
0.006593 19.285634
0.006387 20.072429
0.005279 18.917525
0.004543 20.121657
0.004829 18.936658
0.003829 20.084320
0.007923 18.778681
0.004409 18.759311
0.005120 18.892400
0.005825 19.697911
0.004771 19.964021
0.005466 18.540950
0.006008 20.271359
0.002583 21.405899
0.005685 19.546140
0.006056 20.728838
0.004036 19.965629
0.006081 20.150180
0.006617 19.993345
0.006353 19.638733
0.004539 20.919976
0.005758 20.487534
0.006279 19.515055
0.005489 20.784624
0.007514 18.985764
0.003735 19.357195
0.004148 17.750371
0.006754 19.220288
0.004916 20.519923
0.004331 19.840591
0.003505 19.435026
0.004387 18.569182
0.005727 19.997086
0.007227 18.746006
0.006138 18.740401
0.004968 20.434616
0.006053 19.338517
0.006255 20.914368
0.006278 19.945035
0.005207 20.671270
0.004708 20.776393
0.005214 19.361249
0.005864 19.815481
0.007405 19.164556
0.005611 19.482842
0.005954 19.644131
0.005163 18.017313
0.006114 20.006846
0.004780 20.679412
0.004987 21.597634
0.005543 21.549284
0.006013 19.961456
0.004223 20.025073
0.005560 20.508807
0.005689 19.867561
0.006748 20.864459
0.004784 21.510448
0.005428 21.306567
0.005092 21.468722
0.005712 20.681475
0.003864 20.798452
0.007621 21.168577
0.007947 19.502892
0.007228 21.187122
0.005526 19.155277
0.003045 20.269645
0.003703 18.047889
0.005871 18.655783
0.005440 19.140871
0.006819 19.684583
0.004375 20.299915
0.006859 19.053978
0.005410 18.086163
0.004367 19.407038
0.003565 20.437088
0.004327 19.597177
0.005721 19.120544
0.006283 20.915050
0.005344 19.136131
0.006190 20.075343
0.008664 18.242583
0.006522 19.255370
0.005627 19.389728
0.006523 20.162715
0.003780 19.139365
0.005902 19.228272
0.006129 18.374629
0.003718 19.891079
0.004188 18.369353
0.005161 21.152786
0.006631 19.746184
0.004209 20.084955
0.005092 20.251531
0.005902 19.132066
0.004238 20.600950
0.004352 20.285298
0.006867 20.087219
0.005179 19.688540
0.005606 19.011231
0.006158 19.660678
0.003600 19.414742
0.003595 18.615519
0.006222 19.272393
0.006182 18.246729
0.007633 17.732742
0.006781 18.835621
0.005149 19.855531
0.004575 19.803504
0.003538 19.420808
0.004279 20.019693
0.005767 19.197658
0.005640 21.186215
0.003477 20.916718
0.006852 19.239931
0.005513 19.191573
0.004298 19.142901
0.004534 18.871932
0.006041 18.849201
0.004785 19.455074
0.002823 17.512390
0.006694 17.880235
0.005222 19.340910
0.004967 17.704493
0.005774 19.655920
0.007263 18.685199
0.007129 20.295622
0.005681 21.022133
0.005909 20.041137
0.005420 19.656595
0.003450 20.433827
0.005077 19.395674
0.005441 20.399504
0.006033 19.892118
0.006519 18.897081
0.004700 21.062371
0.006151 18.481468
0.004789 20.661334
0.004410 18.551341
0.003247 19.362874
0.007472 19.419483
0.004911 20.671955
0.005963 19.174477
0.005284 19.216718
0.004140 18.909686
0.007161 19.931851
0.003435 20.568517
0.005183 18.923656
0.005284 20.346982
0.004817 20.728800
0.005115 21.285276
0.004228 20.195136
0.004533 20.912114
0.004334 19.471052
0.004363 19.155503
0.004258 20.616576
0.005930 18.595941
0.005078 19.254085
0.006021 19.663516
0.005695 18.797022
0.006424 19.618723
0.005098 20.234268
0.004779 19.795605
0.004620 20.177499
0.005361 20.158144
0.005589 18.947692
0.003801 18.350168
0.004430 20.675419
0.007038 18.111549
0.005660 20.609378
0.004770 19.024842
0.005925 18.957572
0.005245 21.151652
0.004932 20.448498
0.006076 20.248792
0.006609 17.973808
0.005050 20.161857
0.003904 19.404282
0.006061 19.473743
0.006532 19.727930
0.006184 20.314888
0.004516 19.555810
0.005329 19.253647
0.004899 20.882166
0.005834 20.289116
0.005107 18.888973
0.005986 18.238072
0.006185 19.382623
0.003289 19.155248
0.004849 18.666378
0.005208 19.075062
0.005124 19.890131
0.006664 20.200617
0.006695 19.821835
0.006369 19.101584
0.006222 19.053639
0.005782 19.186294
0.005713 19.573209
0.007171 20.609427
0.006373 19.497827
0.004059 21.026760
0.004559 19.862834
0.005817 19.198333
0.004726 18.952809
0.004302 19.858015
0.005468 18.866087
0.006665 18.698733
0.005214 20.331275
0.005076 19.083228
0.005322 19.404354
0.006426 18.722474
0.003112 20.440651
0.004490 19.463731
0.006077 19.723912
0.008003 18.655823
0.006885 19.632550
0.007743 20.171576
0.005021 21.284353
0.005534 20.780349
0.003605 19.995313
0.003585 20.907667
0.004702 20.214835
0.006076 19.790069
0.004560 18.923180
0.004967 18.734247
0.005878 21.572539
0.004141 19.525647
0.003582 20.555427
0.003911 19.540662
0.007135 18.095911
0.005264 18.586545
0.006187 19.958661
0.005854 19.212092
0.006314 19.431914
0.005463 20.810545
0.005458 20.818183
0.006366 19.470054
0.006597 21.968636
0.004078 18.178238
0.005096 19.896234
0.004404 19.746602
0.005397 20.005413
0.005841 20.209843
0.005538 18.520495
0.005510 19.520559
0.004937 18.328605
0.004842 20.559868
0.006626 18.695512
0.005391 19.944672
0.005092 20.333087
0.004768 20.221307
0.004514 20.766796
0.004269 19.141925
0.006776 18.738451
0.004752 18.624099
0.006781 21.326503
0.005195 20.995096
0.004895 18.754519
0.004370 22.208399
0.004448 21.084906
0.005863 20.995579
0.006708 20.633986
0.007605 19.018709
0.006971 18.711426
0.005657 19.707112
0.005626 19.027641
0.001396 20.936081
0.005248 18.104209
0.004128 19.621681
0.005540 18.865872
0.006573 19.620776
0.005987 19.270982
0.003952 21.006358
0.005962 21.104439
0.004173 21.299296
0.005810 20.463845
0.003963 21.293969
0.006667 18.778618
0.006071 19.588511
0.004601 19.866538
0.005715 19.763450
0.004201 19.394512
0.007010 20.072871
0.004263 19.503579
0.003553 20.520030
0.004734 19.613703
0.004856 19.341178
0.004066 19.526288
0.004771 20.719132
0.006038 19.918826
0.005443 18.126626
0.002771 18.606375
0.002486 19.383620
0.005534 18.379392
0.004102 18.491133
0.004426 19.863479
0.005184 19.960477
0.005063 19.620624
0.005261 19.496466
0.005257 19.218688
0.005633 21.017259
0.005319 22.765100
0.004902 20.487389
0.004331 20.073687
0.004906 19.608639
0.003955 20.792397
0.004932 18.177471
0.004981 18.733233
0.004986 20.022743
0.003751 19.054340
0.006216 19.716950
0.005197 20.812331
0.005616 21.721481
0.007176 19.941315
0.004679 20.885690
0.004574 20.479570
0.005760 19.203408
0.005753 21.364392
0.004585 20.820406
0.003897 19.410370
0.006112 19.278324
0.005604 20.030317
0.005075 19.770127
0.006640 20.748581
0.004511 20.184702
0.005268 19.318937
0.004248 19.067992
0.004605 19.474715
0.005788 20.693112
0.004693 18.761138
0.003921 21.007123
0.004880 21.113978
0.005250 19.877816
0.006231 20.126515
0.005485 20.490397
0.005629 20.581995
0.005157 19.825700
0.007035 17.977590
0.005035 20.741550
0.004530 20.100037
0.004055 20.768766
0.004633 19.697197
0.006453 19.900715
0.005113 19.120961
0.004701 20.399232
0.004623 20.351722
0.008414 19.369825
0.005859 19.018616
0.005162 18.306696
0.007660 18.634806
0.002893 20.679235
0.004822 19.355746
0.004206 19.132818
0.005025 20.331494
0.006134 20.922799
0.005145 18.777300
0.007808 19.367797
0.005007 19.096413
0.003566 19.532728
0.007250 17.584107
0.005854 20.118938
0.005627 21.134514
0.005901 21.675219
0.005243 21.191132
0.006443 19.196547
0.003467 18.212411
0.004851 19.780511
0.004434 18.556630
0.006199 20.243071
0.004262 19.514665
0.004673 20.967329
0.003893 19.814693
0.005065 20.303960
0.006208 18.668698
0.003956 19.671521
0.004751 19.563748
0.005724 18.395487
0.004322 19.622917
0.005862 18.618112
0.005939 19.306774
0.005171 19.939824
0.004513 20.262282
0.005009 20.866867
0.004033 18.502963
0.004784 19.941928
0.003120 19.964686
0.003900 19.895518
0.005255 20.242049
0.006033 20.355127
0.005692 19.664877
0.005912 20.438324
0.004624 21.969307
0.004993 19.593702
0.004764 19.571440
0.004411 20.693362
0.005087 20.959351
0.005207 19.886333
0.004144 19.335919
0.004396 19.386206
0.005506 20.429001
0.004372 21.488892
0.003350 21.456836
0.005640 20.251494
0.005069 20.866996
0.004886 20.784187
0.004968 22.096901
0.004398 21.757971
0.004478 21.537267
0.005064 20.587041
0.005654 20.595606
0.005292 20.006637
0.005591 19.004215
0.004827 19.689081
0.004500 20.275080
0.005345 19.932842
0.006335 21.117412
0.007074 21.520733
0.007357 20.926182
0.003694 19.269285
0.005049 20.005116
0.006162 20.092634
0.003919 21.104835
0.005380 21.609422
0.005698 18.949851
0.005372 20.923129
0.005327 21.345924
0.005202 21.878704
0.004388 19.237173
0.005353 21.321271
0.005516 20.332938
0.004422 21.771131
0.004982 19.916476
0.005388 20.696531
0.005490 19.342700
0.004740 19.624975
0.004750 19.083909
0.005984 18.410576
0.004907 19.423570
0.005526 20.532535
0.003661 19.809812
0.004814 20.260869
0.006471 19.298685
0.006647 20.406843
0.004988 19.446464
0.004753 19.597922
0.006002 18.734442
0.005664 19.393233
0.006510 19.961656
0.006176 19.629007
0.006141 18.633362
0.006054 17.980284
0.001156 18.568809
0.003738 19.994306
0.005595 21.098020
0.004935 20.062271
0.005546 21.578725
0.004421 19.118398
0.006047 19.549973
0.005678 18.363627
0.003745 19.046842
0.004567 21.703184
0.005424 18.090137
0.006000 19.395204
0.006369 20.182744
0.006684 20.051540
0.004935 20.249418
0.004811 20.538199
0.005859 19.150170
0.004737 18.714686
0.006650 17.730694
0.002817 18.697102
0.007845 18.291582
0.004690 17.649751
0.006371 18.794610
0.005466 20.662032
0.005166 20.715854
0.006020 18.733815
0.004568 20.590882
0.006606 18.514473
0.005737 19.884379
0.006206 19.844738
0.006774 19.378849
0.003771 19.319916
0.004839 20.120869
0.004997 19.388114
0.005483 19.504461
0.005063 21.655040
0.005764 19.136965
0.006506 20.549495
0.008142 19.681966
0.005470 21.107737
0.004914 20.433989
0.004499 21.222841
0.006498 18.490971
0.003993 20.616954
0.004961 20.895746
0.005598 20.928227
0.005084 20.947759
0.006182 20.386174
0.004914 20.356197
0.004902 20.560981
0.005833 19.131917
0.005226 20.040946
0.006029 17.569966
0.003420 19.413068
0.004046 17.112315
0.003667 20.464730
0.004852 19.086871
0.005178 18.794116
0.005972 19.888767
0.003053 19.780388
0.004700 18.352175
0.004497 19.650368
0.005444 17.964663
0.004882 20.901512
0.004404 21.286235
0.005211 20.460010
0.005144 19.761854
0.005482 18.951714
0.005112 20.125033
0.008826 19.592132
0.005311 18.576740
0.006406 19.148161
0.006824 20.044591
0.007138 19.182939
0.006804 20.355716
0.004532 18.890878
0.004438 22.379808
0.005134 19.352398
0.004989 20.011623
0.003740 18.682535
0.005180 20.248238
0.005132 19.966875
0.005171 20.112427
0.006638 20.123203
0.006977 18.998964
0.002921 19.464119
0.004585 19.414809
0.006838 18.977677
0.005251 19.602677
0.003610 19.734743
0.005343 19.413576
0.006630 18.169576
0.004478 19.344432
0.005632 20.192153
0.005416 20.663857
0.004286 20.212205
0.006241 20.096139
0.006426 19.930705
0.006419 20.572434
0.004513 21.694170
0.003320 21.124287
0.005483 19.764331
0.003622 18.455616
0.005361 20.464632
0.006778 20.344838
0.005087 21.447599
0.003907 20.027912
0.005074 20.496729
0.004691 20.376413
0.007096 20.567539
0.004456 20.820309
0.004881 19.291057
0.004510 20.353087
0.004599 20.567692
0.004400 20.427026
0.005098 20.049857
0.003631 20.109462
0.003367 20.487318
0.007474 19.221265
0.006960 20.082749
0.004120 19.013365
0.005036 19.337158
0.003466 19.647895
0.005976 20.469040
0.005222 20.322923
0.005142 20.260502
0.005517 19.756421
0.004935 19.950136
0.007163 19.388211
0.004681 20.107340
0.004768 19.373311
0.004811 21.646766
0.005213 19.877104
0.006789 20.265284
0.005410 20.573264
0.005200 19.597898
0.004088 19.696227
0.003050 19.218677
0.005352 19.786560
0.006088 18.751784
0.005055 19.076794
0.004508 19.005343
0.004093 20.112477
0.006457 19.398371
0.006181 19.945540
0.005076 20.186398
0.005037 20.369872
0.005130 19.994958
0.005099 20.107520
0.005511 18.802093
0.005441 19.513400
0.005046 19.696089
0.005105 19.965254
0.004842 19.585412
0.004893 21.358510
0.004202 20.376699
0.006632 18.137527
0.003627 19.639096
0.005723 19.719074
0.005519 18.794624
0.005093 21.308291
0.004962 20.471701
0.004967 20.554250
0.004631 20.581986
0.005186 20.156935
0.004981 20.637462
0.004869 20.312728
0.007099 19.392377
0.006558 20.064744
0.007231 20.527007
0.006151 19.479727
0.003798 20.680848
0.005332 19.565914
0.005684 20.439154
0.005541 19.425764
0.005166 20.429205
0.005763 20.559775
0.007060 20.828089
0.003880 20.631366
0.005587 21.439367
0.005878 21.618950
0.007265 19.101405
0.005547 19.784462
0.006496 20.150916
0.006464 20.686104
0.006570 20.557854
0.006786 19.976976
0.005143 19.217150
0.003993 19.844610
0.005092 20.688927
0.005550 19.806045
0.004238 20.236538
0.006336 20.676879
0.005987 19.999228
0.007042 20.283823
0.006577 21.720899
0.006350 21.146705
0.006075 21.784308
0.006309 21.889934
0.007346 19.461847
0.004583 20.800472
0.005297 18.758973
0.004601 21.305025
0.006042 20.224909
0.005572 19.381236
0.005403 19.931565
0.003834 22.056722
0.003554 20.672834
0.004548 20.431749
0.005566 20.481951
0.002496 19.428612
0.004910 21.004659
0.004297 20.210574
0.004766 19.775761
0.002144 21.311598
0.005370 21.894522
0.004575 17.833647
0.005794 21.057435
0.005299 20.741638
0.005587 19.064579
0.005532 21.286958
0.006235 21.002724
0.006810 20.125610
0.006015 20.405905
0.004874 21.767689
0.005001 21.581393
0.004661 21.099189
0.004606 21.779445
0.004683 19.238215
0.004014 19.533901
0.005631 18.953023
0.004897 19.321892
0.005744 20.578538
0.004386 20.028778
0.005292 19.117728
0.004845 20.182892
0.004809 20.748718
0.005789 19.612728
0.005012 20.470291
0.005229 20.022845
0.006013 21.492027
0.004393 21.252981
0.006488 20.812109
0.005032 19.177238
0.005303 20.276033
0.004996 20.837548
0.004043 20.788396
0.006173 20.161278
0.006632 20.244768
0.002886 21.134807
0.005206 20.558782
0.005636 21.552576
0.005031 19.765962
0.003089 20.502241
0.004980 20.857199
0.004846 21.201192
0.003104 20.429667
0.005020 20.691569
0.005538 19.905259
0.005064 20.724269
0.006065 20.577589
0.006285 20.190047
0.006672 20.076861
0.005187 19.986087
0.004636 20.273854
0.005312 18.888073
0.005848 20.834049
0.004850 21.157852
0.004558 20.698158
0.004531 20.365395
0.005316 20.816621
0.004309 19.729792
0.005561 19.179826
0.005368 20.224405
0.006956 20.336069
0.005869 20.623016
0.005198 20.349284
0.005395 20.765832
0.006098 20.412943
0.004717 20.474985
0.006323 19.664427
0.004674 18.433913
0.006474 20.643808
0.004990 19.736451
0.004572 20.104030
0.004267 20.410249
0.003862 18.503382
0.004383 18.430615
0.006505 18.901427
0.006097 19.658909
0.005714 20.375956
0.006835 21.447297
0.003827 19.373565
0.003810 19.660214
0.004113 20.216949
0.006001 19.193245
0.004025 20.614435
0.005807 20.585264
0.004788 19.509959
0.004919 20.707085
0.005832 19.690733
0.004569 20.286720
0.004110 21.095715
0.005794 20.874058
0.004433 21.325671
0.004718 21.163524
0.004891 20.329502
0.005132 21.082796
0.004521 19.666487
0.004778 20.083566
0.003798 18.532077
0.004248 18.561233
0.006484 20.242528
0.003929 21.172228
0.004012 20.128705
0.004863 19.211283
0.003853 20.266748
0.004414 20.888145
0.005240 21.938532
0.004210 19.951189
0.004844 20.272722
0.004747 22.454838
0.005327 21.584572
0.005938 19.530401
0.007491 19.700283
0.004745 19.432017
0.004351 19.848376
0.003687 21.538020
0.005533 20.454290
0.004636 20.470415
0.004794 19.929344
0.004387 19.712695
0.003242 19.981628
0.007329 18.865022
0.005242 20.048926
0.005073 20.005900
0.005657 20.773847
0.004526 20.319909
0.004715 20.152470
0.004153 21.357163
0.004807 20.303975
0.005094 20.314617
0.004549 20.266294
0.008018 19.623540
0.007502 19.666809
0.004659 21.041119
0.005128 20.490525
0.005147 20.928509
0.004905 21.074486
0.007032 20.526189
0.005580 18.323317
0.006433 18.673528
0.004995 20.019950
0.007756 18.379083
0.007661 19.221205
0.005541 20.750556
0.005525 20.819230
0.006532 20.064832
0.005151 20.129791
0.005621 19.461062
0.004959 21.162747
0.006382 21.672007
0.004732 21.664877
0.006293 19.445695
0.004030 18.937623
0.004644 21.876742
0.004286 20.330029
0.005476 20.353328
0.005781 20.138367
0.004818 19.352419
0.006681 20.259858
0.004195 18.962637
0.004375 20.249620
0.005930 19.114274
0.007810 20.217386
0.004240 19.333705
0.003560 22.186311
0.003070 20.118864
0.005407 20.032008
0.005773 19.157861
0.005434 20.125974
0.005086 20.109488
0.006235 20.066380
0.005915 20.378289
0.004565 20.025284
0.005657 20.170821
0.005104 19.996453
0.006040 18.547864
0.005148 20.810076
0.006074 22.071057
0.004739 19.547102
0.004996 20.308836
0.005066 20.896590
0.005157 19.377982
0.006060 19.298003
0.005590 20.126097
0.004815 22.428152
0.005850 20.429580
0.004835 19.742536
0.005365 19.170040
0.006164 18.409176
0.006433 19.564029
0.004753 19.576240
0.007012 18.377265
0.006491 18.752447
0.006801 19.129771
0.005888 18.701405
0.005523 20.072667
0.006354 22.237246
0.006270 20.325493
0.006243 21.473830
0.006413 19.506272
0.005095 21.335746
0.004892 20.834631
0.005907 21.350334
0.007136 20.516225
0.005675 21.602904
0.004773 21.485063
0.004805 20.611274
0.004965 18.547045
0.005363 19.083263
0.005662 20.058838
0.005725 19.811158
0.005061 19.240312
0.005696 21.493896
0.004588 19.075024
0.006845 20.538010
0.006695 20.184618
0.007350 20.900344
0.005574 21.238716
0.005418 21.839642
0.007765 19.362034
0.006977 20.124569
0.004908 20.342382
0.005563 19.024417
0.005502 19.425545
0.005426 19.872240
0.006494 19.930266
0.006198 20.171161
0.006586 19.464202
0.005495 19.603487
0.008192 19.916164
0.004329 20.167665
0.005250 20.294409
0.004168 20.791762
0.005190 21.011673
0.004415 19.595684
0.004535 20.232740
0.006206 20.289610
0.005183 19.735133
0.004765 20.360503
0.003470 19.179908
0.005607 20.418378
0.007158 19.713537
0.006833 20.307031
0.006584 19.901479
0.004687 20.946894
0.006311 21.202730
0.004565 19.442212
0.006420 20.022275
0.004957 19.258817
0.005377 21.357989
0.005232 20.418873
0.005173 20.625570
0.005786 19.511077
0.005528 19.974867
0.005313 20.681690
0.004293 20.407571
0.004983 21.619112
0.003985 20.440337
0.004161 20.784293
0.005793 21.355307
0.004843 20.634422
0.005190 21.217259
0.005315 21.016434
0.005513 20.012763
0.004924 21.063794
0.005772 20.279041
0.007287 20.027867
0.006247 20.512048
0.004135 20.526429
0.006181 19.711116
0.003849 19.462011
0.004870 18.098211
0.004984 19.479998
0.003601 19.000360
0.005186 18.170967
0.005819 18.669693
0.005705 19.933084
0.005979 19.058416
0.006782 20.189843
0.004972 21.691695
0.005155 21.216066
0.004860 20.511613
0.006447 20.479150
0.006615 20.650102
0.005362 20.008582
0.005120 20.336217
0.006722 20.067441
0.003843 20.894236
0.006242 20.855888
0.005523 20.650916
0.006973 19.544068
0.005292 19.822493
0.006305 18.256235
0.005587 19.878670
0.005860 20.274405
0.006152 22.249075
0.005558 20.388578
0.004536 20.601323
0.004954 19.299012
0.004849 21.372351
0.005426 22.019911
0.007796 20.711234
0.005197 19.696047
0.004406 19.494414
0.005180 18.838073
0.006265 18.608227
0.005617 19.120240
0.004874 20.651893
0.004268 20.419964
0.005229 20.101998
0.005764 19.137382
0.004507 19.694079
0.005441 19.717426
0.004989 21.417371
0.005656 19.959831
0.005651 19.771095
0.003885 19.709984
0.006440 19.748046
0.005738 20.236085
0.006960 19.039306
0.004898 20.862838
0.004922 19.397319
0.004795 20.102278
0.004593 21.082880
0.004309 21.070554
0.004245 18.026049
0.004872 20.323724
0.006755 19.237770
0.005861 18.590597
0.005480 20.031644
0.005600 19.808703
0.004650 19.517950
0.003835 19.991019
0.005388 20.195494
0.004325 20.480894
0.005393 20.509517
0.004674 19.297167
0.005065 18.019763
0.007453 20.263283
0.004834 19.334842
0.004457 19.940138
0.005657 19.693272
0.004275 20.092882
0.004446 20.508502
0.005702 20.265897
0.004994 19.149193
0.003856 19.040043
0.003655 18.754580
0.002637 20.307936
0.002946 20.233901
0.005932 20.416132
0.004748 19.315546
0.008142 19.386930
0.003923 19.948624
0.004094 21.138877
0.004587 18.503566
0.002469 19.016042
0.005098 20.872584
0.003041 19.224014
0.004585 18.468302
0.005118 18.005235
0.005453 18.498390
0.005513 19.193451
0.005733 18.850771
0.004475 19.923683
0.004075 20.289389
0.005643 20.711331
0.004341 20.265112
0.005129 19.661119
0.003717 20.043083
0.006636 20.219305
0.005319 20.183540
0.005462 18.924481
0.005382 20.454340
0.006601 20.262705
0.005942 19.518496
0.005414 19.665735
0.003737 19.023265
0.004047 20.042055
0.004415 19.733789
0.005001 18.311419
0.005808 18.890441
0.004743 20.249481
0.006649 19.861206
0.005984 19.762557
0.005537 20.454065
0.007025 19.390769
0.005830 19.172213
0.005767 19.864725
0.004898 20.658385
0.005408 19.463314
0.006120 20.325394
0.005060 19.839057
0.005000 21.168222
0.005634 20.587287
0.005907 20.543666
0.005015 20.433582
0.005670 19.835590
0.005929 19.914783
0.005283 21.345850
0.004692 20.358405
0.004398 19.928573
0.005711 20.505354
0.005078 18.539505
0.004283 19.653914
0.005079 21.079478
0.006328 20.600529
0.004655 18.805394
0.005462 19.186571
0.003765 20.489162
0.005803 18.250283
0.005904 19.053844
0.005524 19.693710
0.005444 20.194685
0.004913 20.740315
0.005639 20.365705
0.004699 21.894395
0.006210 18.808878
0.005380 17.846176
0.008157 18.192630
0.005646 18.473955
0.007498 18.671588
0.006366 17.801811
0.005280 19.596865
0.005495 19.339900
0.006345 19.576460
0.006750 17.897541
0.005884 20.366187
0.003903 19.040120
0.006451 19.535597
0.005596 20.554005
0.004957 19.734224
0.007056 20.336086
0.004754 19.709917
0.005222 20.783970
0.005798 21.536881
0.005623 21.302344
0.003788 19.876972
0.005897 21.609275
0.005072 19.952690
0.003555 19.150199
0.006088 19.734835
0.004333 20.165490
0.007724 17.587953
0.006217 18.184684
0.003905 18.880328
0.004200 19.050969
0.004529 20.532307
0.005698 20.758787
0.006015 20.156670
0.007029 20.226319
0.006055 20.128991
0.005368 19.698545
0.004698 20.523708
0.006574 19.920835
0.005089 19.045607
0.004639 19.888921
0.005807 18.729078
0.005291 20.240643
0.005168 19.144686
0.005754 20.763660
0.005331 20.623940
0.006292 21.423753
0.003776 19.372321
0.005708 20.400536
0.006121 19.773522
0.005600 20.843073
0.005376 19.372716
0.004423 20.035325
0.006256 21.219553
0.005181 20.749625
0.004770 20.491604
0.005058 21.155918
0.004144 19.177921
0.005295 19.377404
0.005511 19.775087
0.005180 19.177440
0.004668 19.684135
0.005174 20.438815
0.004787 20.766237
0.006170 20.891184
0.005058 19.696288
0.004190 21.669831
0.006432 20.302996
0.005510 18.641275
0.005229 19.654149
0.004011 20.256224
0.004598 19.374862
0.005626 19.124474
0.005497 19.933969
0.005000 18.954264
0.006102 20.159669
0.005023 19.246478
0.006589 18.956302
0.005090 21.432528
0.005303 18.650582
0.004987 19.023116
0.003332 22.099061
0.005484 19.570615
0.005432 20.270260
0.004307 19.662537
0.007621 19.395912
0.003875 19.209443
0.004783 17.490698
0.007011 17.835254
0.005632 18.628479
0.005127 21.145047
0.005654 18.582998
0.005105 20.001217
0.003591 21.398473
0.004278 18.580648
0.006121 20.466757
0.005197 19.917616
0.005772 21.173393
0.005118 19.417854
0.004956 18.870823
0.008633 21.211384
0.006769 20.928423
0.006656 21.419991
0.006473 20.886107
0.004482 18.370631
0.005128 19.505131
0.005028 18.258247
0.002753 19.570954
0.005322 20.830760
0.003884 19.532394
0.006328 19.775932
0.006931 18.419555
0.004283 18.941749
0.005912 18.741337
0.005961 20.743295
0.004650 20.480616
0.005106 18.199932
0.004791 21.197457
0.006117 21.760894
0.005613 21.049448
0.005201 21.302085
0.006139 19.715377
0.003813 19.672029
0.003616 19.866506
0.005591 19.426017
0.005054 18.836452
0.008327 19.130579
0.004843 18.669763
0.005885 19.511131
0.007103 19.875402
0.006820 20.447805
0.006306 19.860594
0.006235 19.640536
0.004524 19.430722
0.004263 20.313738
0.004116 19.040746
0.004193 20.590725
0.005160 20.209215
0.005402 18.103752
0.004339 18.889368
0.007675 20.400857
0.005792 20.915231
0.008095 19.362582
0.005200 19.077449
0.005788 17.945882
0.005801 19.136987
0.005360 19.415890
0.005916 17.862758
0.004633 19.927836
0.005221 18.934788
0.005458 19.336070
0.007550 18.607727
0.004103 20.648285
0.006555 18.039255
0.003737 18.323978
0.005676 18.614741
0.006470 18.224653
0.006463 19.346885
0.007303 19.119821
0.004874 20.003035
0.006246 18.684555
0.005129 19.519483
0.003632 20.447369
0.005655 21.867392
0.005750 20.309324
0.005656 20.294855
0.005332 18.802795
0.006756 19.009327
0.007005 18.858244
0.007383 19.458457
0.005575 18.988651
0.005719 18.719582
0.005898 19.734008
0.005402 19.221428
0.005802 18.617344
0.005830 19.089892
0.005811 19.784983
0.005330 20.968447
0.004945 20.347168
0.004848 18.623239
0.004533 17.759288
0.006373 21.477379
0.004982 20.607202
0.005186 19.547856
0.003545 18.505093
0.005656 19.991602
0.008580 19.577058
0.008847 20.060744
0.006480 21.063330
0.005444 19.685630
0.005928 19.005945
0.004859 19.563384
0.004348 19.466577
0.004730 19.652850
0.004421 20.354285
0.005646 20.802165
0.005276 19.751063
0.005689 19.815013
0.005992 19.616979
0.003991 19.424179
0.006930 18.876739
0.005791 19.192613
0.005939 20.371851
0.004494 19.324408
0.004125 19.007067
0.005363 21.044591
0.003780 19.220290
0.005489 19.727673
0.004622 20.075867
0.004823 18.829429
0.003701 20.476974
0.003802 19.202477
0.005520 19.554705
0.005126 21.048279
0.006008 20.903350
0.006465 19.761819
0.005018 20.124231
0.006010 18.913527
0.004894 18.671554
0.004497 19.197030
0.008057 18.694035
0.005264 19.582270
0.006969 18.609472
0.005089 17.909056
0.004776 19.085338
0.003969 19.842324
0.003261 19.079129
0.004974 20.297852
0.004594 19.957985
0.005847 20.970360
0.005424 19.780424
0.005733 18.948549
0.006280 20.094257
0.006586 19.666637
0.007248 20.320270
0.005237 20.658149
0.005123 19.824022
0.004996 19.091539
0.003986 18.584007
0.004760 18.608953
0.005617 17.669374
0.003328 18.965174
0.006364 16.875325
0.006291 18.344398
0.005584 19.060126
0.007638 19.751249
0.007938 21.140097
0.005320 20.449886
0.006109 21.057319
0.006565 19.463538
0.003599 19.804139
0.003663 18.898712
0.006053 19.949200
0.006416 17.801199
0.002957 19.690781
0.005015 18.995186
0.002299 19.993760
0.006799 17.975780
0.005733 17.805832
0.006413 18.740601
0.008130 18.514094
0.005525 20.248126
0.005552 19.778171
0.004780 20.468667
0.005532 19.259051
0.004218 19.770381
0.003688 18.897498
0.005932 20.459642
0.004441 19.938267
0.005770 19.612413
0.006267 20.457997
0.002869 19.277952
0.005089 19.067539
0.004107 20.123654
0.005545 19.423751
0.006840 20.777360
0.006755 19.033625
0.005562 18.697538
0.006173 18.819915
0.003061 19.183842
0.006811 18.232519
0.004820 19.164861
0.005784 19.785787
0.005231 19.573127
0.004922 20.676084
0.006629 21.078664
0.005967 19.588280
0.006542 19.668854
0.005404 20.062755
0.005191 19.153267
0.005163 19.409973
0.004408 21.216943
0.004872 18.828277
0.006376 18.275455
0.004966 18.341633
0.004630 20.182355
0.006739 18.787493
0.007545 19.438665
0.005795 19.559961
0.006330 18.332072
0.004545 19.538838
0.005367 20.553390
0.006023 19.150820
0.008141 19.129494
0.006542 19.400707
0.005632 19.093660
0.004580 20.220900
0.004078 19.092164
0.004459 19.654604
0.005109 18.593502
0.005301 19.357670
0.005014 19.247605
0.004839 20.009631
0.007258 20.806655
0.004687 19.500696
0.006747 19.828234
0.004474 19.446592
0.006775 21.291713
0.006016 20.036112
0.004905 18.723891
0.005494 19.859594
0.005180 20.408962
0.004817 18.156406
0.005747 18.984387
0.004939 19.109390
0.007187 19.318116
0.005337 18.336405
0.007361 19.226157
0.006672 18.322413
0.005333 18.091515
0.005125 20.907768
0.005585 19.738623
0.006955 20.136837
0.003324 19.890927
0.007266 19.138226
0.005058 19.769110
0.005592 18.643848
0.005356 20.482518
0.005074 18.914289
0.006043 20.290046
0.004239 20.486383
0.007262 20.275989
0.006550 20.498429
0.005067 18.596879
0.000736 19.640621
0.006192 17.157722
0.004217 18.028049
0.005643 17.466065
0.005739 17.882166
0.004256 20.282667
0.004014 20.793872
0.005022 22.412831
0.006039 18.698852
0.003606 19.688864
0.003535 19.432827
0.005281 20.261412
0.004488 20.679234
0.005006 19.717055
0.004920 19.219783
0.005249 20.195453
0.004767 20.543518
0.005052 20.015432
0.006134 19.278100
0.006115 18.942323
0.005529 19.039952
0.005403 18.866108
0.006600 18.463781
0.004573 20.280255
0.003988 19.903882
0.004352 18.533314
0.005322 20.318898
0.003863 20.026996
0.003544 19.831761
0.004062 20.132146
0.004533 20.135592
0.005364 19.922946
0.005214 18.505161
0.006672 19.028693
0.005091 18.815551
0.005400 20.471212
0.004662 18.737713
0.005352 19.897139
0.004472 19.673822
0.005649 20.467144
0.004684 20.094882
0.003897 19.900518
0.006087 20.377940
0.005315 21.309031
0.006030 21.113593
0.003361 18.690194
0.004255 21.789725
0.006540 18.136217
0.005833 19.826529
0.004641 19.110643
0.005801 19.049549
0.005568 20.142734
0.005367 19.473359
0.006355 19.958933
0.005182 20.695778
0.005233 20.805019
0.003749 19.136409
0.005598 18.977562
0.005597 19.380133
0.005604 20.491612
0.005076 19.336148
0.003979 20.163002
0.004534 22.275870
0.004956 19.923488
0.004307 20.143156
0.005203 20.027855
0.005367 20.851443
0.005551 19.654984
0.005455 20.196224
0.005300 19.654414
0.005323 20.489074
0.008196 18.342598
0.009322 19.121895
0.005551 20.617346
0.005775 19.849760
0.005155 20.115825
0.004842 19.644559
0.007840 19.302221
0.008173 18.507261
0.006310 18.876389
0.006632 20.685300
0.005057 20.162139
0.006013 21.638207
0.006786 21.062191
0.005991 19.682027
0.003897 20.360417
0.004972 20.631466
0.004531 19.066746
0.007481 18.062654
0.006484 20.377485
0.007244 21.431427
0.003686 19.077826
0.003282 20.832417
0.004388 20.274661
0.007152 20.800868
0.005019 20.661077
0.004650 19.347912
0.007076 19.061335
0.007742 19.405476
0.006891 19.093554
0.006054 19.853761
0.005075 21.387556
0.004497 19.366763
0.004535 21.454311
0.005472 20.237276
0.006386 20.125445
0.005529 21.877779
0.005686 19.088110
0.004384 20.999658
0.003089 20.525478
0.007667 18.933977
0.004957 20.561842
0.006122 19.727812
0.006469 19.400734
0.005024 19.797006
0.003935 19.280847
0.005783 18.011513
0.005457 19.199090
0.005962 19.509439
0.005833 19.731724
0.005461 19.930073
0.005350 18.943285
0.005204 19.280468
0.005491 21.888499
0.005112 21.987079
0.004524 19.283017
0.003734 20.100279
0.004350 19.041832
0.003535 19.169716
0.005700 19.173573
0.003474 20.264132
0.004419 19.779913
0.003870 21.271198
0.004879 20.116869
0.004789 19.366089
0.004340 19.772694
0.005285 19.828876
0.004934 18.158489
0.008090 18.555551
0.006049 19.794827
0.006314 19.196838
0.004661 21.807941
0.007340 20.279753
0.005339 19.956158
0.004798 19.585118
0.004770 18.983070
0.005551 20.206768
0.004179 19.507785
0.006841 18.830391
0.005666 19.857900
0.004832 21.276700
0.005777 18.310494
0.006432 18.528444
0.006309 18.562678
0.005391 19.609176
0.005964 19.481564
0.006008 20.128692
0.004788 18.449766
0.005610 19.810732
0.005813 19.709231
0.005559 19.707842
0.005621 19.592651
0.006212 19.149561
0.005283 19.958295
0.006901 18.915535
0.007310 19.983075
0.005064 19.736546
0.006664 19.584609
0.006376 20.296795
0.006950 20.770274
0.005789 18.875823
0.004804 19.692230
0.007807 19.423011
0.005069 20.046977
0.005880 18.828998
0.004522 21.111742
0.006547 19.460839
0.006775 18.928007
0.006878 20.018318
0.007038 19.911584
0.004713 20.921373
0.006717 20.967351
0.006408 21.075827
0.004958 21.864142
0.004399 20.828815
0.005482 18.670960
0.006050 18.414495
0.004989 19.365908
0.005246 20.633861
0.006482 18.533664
0.004867 19.651920
0.005261 19.326315
0.003520 20.020409
0.005075 20.680098
0.004089 20.550573
0.004416 21.261979
0.006706 18.230615
0.004313 20.193439
0.005674 18.884476
0.006106 20.438939
0.004744 19.480248
0.006009 20.636042
0.004479 20.229876
0.006285 20.606871
0.004722 19.742250
0.006830 20.564807
0.005897 21.439920
0.005537 22.478980
0.006200 20.157012
0.006083 19.716604
0.006370 19.878812
0.004002 17.484249
0.004878 19.298503
0.005182 17.953376
0.006984 20.056703
0.003314 19.698249
0.004738 18.476355
0.008548 19.571841
0.004674 19.046648
0.005088 20.459349
0.005574 19.518854
0.003808 18.421258
0.006863 18.710713
0.004939 19.875715
0.005801 19.084015
0.007329 20.723079
0.004652 20.426129
0.004745 19.163771
0.005137 19.681036
0.004875 19.752941
0.004182 20.136762
0.006428 19.352268
0.004999 20.570517
0.004839 18.745347
0.004447 19.969443
0.004980 19.379273
0.006528 21.654871
0.005472 21.524233
0.004915 18.896394
0.006592 18.726546
0.007831 18.475852
0.004027 20.192723
0.004250 19.980349
0.004440 20.154136
0.005523 20.346021
0.005544 18.861299
0.004222 21.165824
0.004873 20.508985
0.007693 17.788177
0.004621 20.618507
0.004922 19.674866
0.006636 19.336072
0.005441 20.970682
0.005453 17.456218
0.007196 17.813357
0.005603 20.539567
0.003560 19.631473
0.005896 19.515648
0.004671 20.886777
0.003270 20.567351
0.004488 20.384335
0.005400 19.530109
0.004089 20.019890
0.005433 20.567201
0.005784 18.836427
0.006133 19.857031
0.006975 20.075953
0.004353 19.589161
0.005797 21.182096
0.006384 18.517195
0.003280 20.622446
0.004200 21.090574
0.005502 19.799062
0.005854 20.364821
0.005216 20.128124
0.004898 21.903837
0.006965 19.406293
0.006042 19.511234
0.005873 19.491280
0.005772 18.380349
0.006104 20.143315
0.004805 19.819308
0.004728 18.554206
0.005711 19.599666
0.005487 20.478998
0.008110 17.218805
0.005788 18.453363
0.004438 21.005257
0.005050 21.030455
0.003936 19.625973
0.004945 19.772566
0.003916 19.332197
0.003227 18.509155
0.004673 18.481319
0.006036 20.008040
0.006259 19.034396
0.006423 19.466910
0.005532 19.410378
0.005658 18.562462
0.006106 18.866485
0.003592 18.789064
0.004204 20.598491
0.003836 17.630763
0.005524 18.716788
0.005343 20.538342
0.002967 21.017315
0.004447 20.869957
0.004041 20.594387
0.005072 20.136900
0.004822 20.498247
0.004057 20.938086
0.006314 18.226254
0.005540 20.333398
0.006198 20.147398
0.005839 19.993210
0.006005 21.732495
0.006482 20.567565
0.005531 19.582133
0.006717 18.371461
0.004075 19.276985
0.005812 18.642879
0.006071 16.925173
0.004383 19.303565
0.005392 21.391451
0.004781 20.404807
0.004768 20.205405
0.005209 20.677628
0.005143 20.364433
0.004835 21.342475
0.004074 21.385482
0.006121 20.483984
0.007280 18.698539
0.004898 20.720086
0.004814 21.230534
0.003429 20.200000
0.006364 20.294594
0.004603 19.667154
0.005457 18.658333
0.004986 19.627091
0.006244 18.914265
0.005659 18.348019
0.004862 20.898392
0.004442 19.262824
0.003989 20.648541
0.003708 20.806480
0.005990 18.882037
0.006369 21.079078
0.004349 20.457814
0.004708 19.901235
0.004270 19.190247
0.003946 18.882160
0.004704 19.731275
0.005455 18.607649
0.003793 19.160816
0.003990 19.558229
0.005073 19.623803
0.004142 18.717086
0.005223 18.919811
0.004350 19.352446
0.004852 19.883053
0.005215 20.411691
0.005538 20.558324
0.005910 18.759753
0.006033 20.226498
0.004774 18.991185
0.004467 19.579927
0.004231 19.032626
0.004025 19.341316
0.004849 19.749175
0.004391 20.144875
0.005103 20.653247
0.004671 19.446277
0.004786 19.622888
0.005032 20.505924
0.004564 22.003032
0.006370 21.223606
0.005485 22.204070
0.007127 18.906154
0.005779 19.150209
0.005799 19.387934
0.004950 22.112076
0.005053 21.769350
0.004713 20.498333
0.004714 19.306340
0.003902 18.348632
0.005521 19.061493
0.004822 19.039358
0.006465 19.696568
0.006636 18.938336
0.005629 18.647529
0.003872 20.406823
0.006366 17.926070
0.004548 20.368263
0.005795 20.889922
0.004239 20.357497
0.004830 21.718260
0.005567 18.566420
0.006708 18.774198
0.006119 20.274110
0.005946 20.321992
0.005934 20.465543
0.003999 19.972666
0.006665 20.675740
0.006044 21.093558
0.006615 20.455217
0.004724 22.167372
0.006115 18.303324
0.005151 20.430960
0.005128 20.838417
0.004661 19.007309
0.005455 19.232994
0.005239 21.575014
0.005819 20.671106
0.005562 21.558071
0.005483 21.624111
0.005362 21.239338
0.005332 20.731526
0.004150 20.103745
0.007180 17.568658
0.006402 19.600025
0.003358 20.746425
0.002874 21.523504
0.006112 20.997575
0.004936 21.340586
0.004785 20.764933
0.005721 19.594748
0.007602 19.820078
0.005062 19.467440
0.005029 19.954347
0.004943 20.382547
0.005077 19.337066
0.006404 19.489564
0.005490 20.478097
0.005179 19.598104
0.005971 18.539124
0.006418 18.432128
0.006613 17.528597
0.003535 19.143467
0.005751 20.793348
0.006789 20.644947
0.006402 19.683327
0.005615 18.453312
0.004451 19.570392
0.004839 20.847539
0.006210 19.819563
0.005660 20.416937
0.005138 20.976533
0.005342 20.257302
0.004999 19.935400
0.005741 21.479172
0.005730 21.402590
0.004879 18.933025
0.006268 19.084484
0.004495 19.380208
0.004922 20.461188
0.004142 21.660895
0.004572 20.279770
0.005704 19.678360
0.005459 20.820304
0.006032 21.217541
0.004994 21.384734
0.005503 20.149515
0.005818 19.609287
0.005468 21.738707
0.006280 20.822775
0.005066 19.965022
0.006679 19.529302
0.006632 19.434682
0.006303 20.193895
0.004959 20.735104
0.005307 20.039303
0.004966 21.355640
0.004582 21.058754
0.005706 22.568693
0.005064 21.078975
0.005976 19.268538
0.005673 20.199712
0.005393 19.829561
0.005286 20.853064
0.005919 19.810825
0.005471 20.208954
0.005952 20.759539
0.003275 22.461205
0.006441 18.253527
0.004196 19.619993
0.004246 19.271861
0.004731 21.421215
0.005185 22.375208
0.004641 21.335259
0.005571 21.517370
0.003969 21.856226
0.005087 20.906713
0.004673 21.565179
0.004137 19.505062
0.004865 20.834978
0.004876 19.670059
0.004424 19.814477
0.004599 21.025099
0.005299 21.018369
0.004972 19.812806
0.004465 20.972257
0.004963 20.095041
0.004862 18.484359
0.005526 20.305446
0.006116 20.726392
0.004681 20.808921
0.005524 20.095671
0.004767 20.663984
0.006266 21.222415
0.005270 20.037132
0.006230 20.807916
0.004659 21.585482
0.004473 21.472111
0.004148 21.216533
0.005746 21.609247
0.005036 19.156891
0.004396 20.396290
0.006682 18.072939
0.006020 20.175280
0.007648 17.953025
0.007243 18.373121
0.006501 19.121346
0.004468 18.827031
0.003654 18.445475
0.005189 20.702061
0.004797 20.183749
0.004489 18.658452
0.004319 22.467842
0.005260 19.266934
0.005451 19.404965
0.006191 21.082488
0.004155 19.252914
0.004961 20.335304
0.006159 20.850882
0.006746 19.827698
0.005843 19.995021
0.006471 20.499765
0.005873 19.660105
0.004736 20.621515
0.006350 19.484235
0.006654 19.224492
0.004903 20.120350
0.005486 19.532323
0.004533 19.644104
0.004663 18.879128
0.004501 20.609262
0.004970 19.457132
0.004993 21.127421
0.004723 20.683080
0.005819 21.157432
0.005242 20.174605
0.006024 19.618843
0.003372 21.507924
0.005216 21.236612
0.006484 18.822389
0.004466 20.501395
0.003940 20.410968
0.004983 20.013177
0.005818 19.042137
0.005751 19.396076
0.004168 22.849054
0.004749 20.470771
0.004888 20.868156
0.005021 20.632962
0.005471 20.225335
0.006289 20.620806
0.005247 19.644217
0.004657 19.903278
0.004786 19.664722
0.004181 19.405490
0.004701 20.047793
0.004102 20.039965
0.004609 20.655425
0.005522 21.975756
0.005033 20.343234
0.005030 21.117674
0.003944 21.414790
0.005169 21.962122
0.003224 20.215408
0.003509 20.834792
0.003900 19.916552
0.004841 20.494932
0.004821 20.866505
0.004385 21.071779
0.005626 20.426589
0.003828 20.494725
0.004512 20.527754
0.005091 21.649081
0.004227 19.856482
0.003454 20.210165
0.007485 21.838846
0.006714 21.210520
0.006527 20.551314
0.004701 19.887290
0.006395 19.622974
0.004372 21.860667
0.006103 20.422412
0.005693 19.742652
0.005325 20.198663
0.004520 20.810043
0.006333 21.421064
0.004182 20.240655
0.004765 19.431235
0.004143 21.032619
0.004643 19.287739
0.002805 22.367969
0.006110 20.258122
0.007300 19.775877
0.005709 21.138952
0.005053 20.184122
0.005795 18.306123
0.005238 19.500745
0.005559 20.503897
0.005485 18.497432
0.005603 19.768561
0.008002 19.115194
0.005775 18.481849
0.003905 19.340595
0.004713 18.894944
0.006038 19.623090
0.006225 18.180375
0.007080 18.455112
0.006456 19.010344
0.005613 19.520789
0.004954 19.376506
0.006231 20.728061
0.006558 19.436840
0.004118 22.069456
0.005751 20.439465
0.004791 20.675837
0.005000 20.832602
0.004439 20.461921
0.005131 20.705312
0.004801 19.995320
0.006390 17.697003
0.006549 18.604859
0.004242 19.764601
0.005620 18.984645
0.006006 19.877986
0.005685 19.174306
0.007023 19.868279
0.007490 19.415358
0.006251 21.348586
0.004724 19.603242
0.002469 20.887766
0.005663 21.649311
0.004827 21.619160
0.006442 21.806753
0.004636 20.681774
0.004923 18.854923
0.003913 20.152169
0.006647 19.106193
0.003744 18.544181
0.004565 20.241537
0.005428 17.821016
0.005737 21.188456
0.003999 19.573181
0.005047 20.325300
0.005287 20.926235
0.005818 20.345621
0.005385 21.553631
0.005257 20.534333
0.004420 19.681297
0.004932 21.109150
0.007388 19.471311
0.004810 21.551108
0.005478 20.511102
0.006405 18.530460
0.003452 21.086273
0.005164 21.274311
0.005028 19.373960
0.004305 20.911567
0.004695 21.018966
0.004802 20.737907
0.004700 19.802111
0.005494 21.146167
0.006114 21.673532
0.005920 20.102480
0.006999 20.119315
0.006330 20.833400
0.005517 20.978824
0.006491 19.591519
0.005600 20.303108
0.004305 20.806570
0.005269 21.507324
0.006559 20.669397
0.006038 21.416617
0.005854 20.249421
0.007599 18.491749
0.005649 19.383420
0.004404 19.962960
0.004594 19.807665
0.005184 19.401294
0.004877 21.523405
0.005247 20.470297
0.005776 19.319060
0.005044 18.794006
0.004255 18.803310
0.005395 18.953255
0.005314 20.233641
0.006142 19.503679
0.005886 19.511409
0.005414 20.141252
0.005110 19.539341
0.003847 19.643447
0.006280 18.740977
0.004051 19.582721
0.004103 21.221006
0.005709 21.139023
0.005422 20.607583
0.004622 20.296770
0.008175 17.811276
0.007343 17.579156
0.007896 18.372206
0.005427 18.334720
0.005523 19.446146
0.005889 18.604967
0.003630 19.526250
0.005508 19.903903
0.005530 18.665173
0.006411 18.969896
0.004407 19.748468
0.004584 19.937810
0.004496 20.772899
0.004555 20.255224
0.005444 20.326533
0.006629 18.043012
0.005142 19.537051
0.003718 20.265550
0.002647 20.253187
0.004282 20.441953
0.004992 19.467635
0.004120 20.417063
0.005856 20.546164
0.005489 19.713608
0.006295 20.123467
0.008006 20.694000
0.004713 20.040558
0.006191 20.018940
0.004300 20.671172
0.005913 20.340440
0.006763 19.939525
0.005608 19.043895
0.005132 20.795885
0.005187 19.974514
0.005677 20.025466
0.004544 19.358747
0.003434 20.599665
0.005210 19.763680
0.004555 19.350723
0.005035 20.255935
0.004994 20.397206
0.005520 20.214438
0.005898 21.038566
0.006287 20.277907
0.007247 20.428600
0.005112 20.858994
0.005735 21.619061
0.005443 20.206273
0.004408 21.430684
0.005771 18.928304
0.005710 19.462360
0.004606 21.069909
0.005116 22.061127
0.005003 20.074623
0.005043 20.011145
0.005138 19.613424
0.005147 20.891781
0.006048 19.086495
0.005791 21.334859
0.005939 19.902457
0.005412 20.020161
0.005599 20.627803
0.006296 20.776903
0.006000 20.665377
0.005926 20.313748
0.006630 20.228017
0.005063 19.993574
0.004663 20.162281
0.004763 20.535876
0.004910 19.457755
0.004706 20.188129
0.004371 19.268588
0.005625 19.580370
0.004692 20.134908
0.006357 19.557186
0.005218 21.445654
0.005516 20.480408
0.003929 20.597333
0.006264 20.307861
0.004158 18.701151
0.005636 19.695951
0.004380 21.096858
0.005109 19.260809
0.004318 20.063947
0.005770 20.450124
0.006094 18.317347
0.003963 20.959293
0.006927 17.903332
0.004699 20.602186
0.004692 20.694538
0.006478 18.889267
0.005558 18.670012
0.010521 17.684136
0.004999 18.030450
0.004515 20.185528
0.005863 19.149140
0.003474 18.841048
0.005415 18.633478
0.003966 20.598060
0.005112 19.622294
0.005897 19.881069
0.005996 20.004624
0.004251 19.574468
0.004297 19.416917
0.004850 19.162230
0.006349 19.027021
0.007079 18.341568
0.004775 20.186585
0.006191 19.087837
0.006767 17.963313
0.004836 19.278135
0.006023 20.794253
0.006063 19.705550
0.006016 18.740904
0.005479 19.710605
0.007373 20.925100
0.006520 18.953107
0.004800 20.055442
0.006268 19.269211
0.008144 19.015795
0.005060 20.370867
0.004352 20.569765
0.007387 20.187038
0.004269 18.792036
0.005718 19.406582
0.005998 21.444741
0.005486 21.286439
0.004229 23.083538
0.004245 21.577152
0.004833 20.682957
0.004196 20.576021
0.006266 19.629934
0.004767 19.586352
0.005715 19.349841
0.005047 21.135187
0.004941 20.498034
0.007143 20.913228
0.006194 18.403512
0.005111 19.630763
0.003202 18.404242
0.003530 18.902072
0.004514 20.802325
0.005879 21.592946
0.006113 20.026516
0.005020 21.121903
0.004583 19.365254
0.005167 20.356968
0.005312 19.938523
0.005307 20.143380
0.004084 19.343754
0.005612 19.390885
0.003150 21.066658
0.006219 18.825345
0.005107 20.291344
0.004905 20.991700
0.006493 18.603496
0.007601 19.800759
0.007208 19.762634
0.007686 19.395054
0.007511 20.344450
0.005239 19.552610
0.004774 18.983650
0.005287 20.599100
0.005009 20.402521
0.005069 20.581654
0.005146 21.722404
0.005771 19.091593
0.005373 18.979877
0.006006 20.955522
0.006235 20.363962
0.006758 19.524969
0.005946 20.832927
0.006621 19.446197
0.004295 19.698884
0.005007 21.299969
0.004171 21.103650
0.004887 20.105122
0.005625 19.630125
0.006147 20.122877
0.006319 20.245243
0.006541 18.638041
0.005417 19.223526
0.005474 18.879449
0.006521 19.616478
0.005825 21.153319
0.007180 18.883211
0.006398 18.574431
0.005603 20.278591
0.006111 19.377454
0.006502 18.245611
0.004877 20.872647
0.003939 20.651186
0.004992 21.057731
0.004666 23.404585
0.004641 19.677609
0.004417 22.337928
0.005166 20.357012
0.006003 20.047171
0.005911 19.234758
0.006336 19.874462
0.007062 19.011811
0.005429 19.460927
0.007044 18.064242
0.006845 19.686199
0.004723 19.615063
0.005935 20.697992
0.005898 21.987898
0.004803 21.305008
0.004167 19.120032
0.005980 19.545382
0.008002 19.325828
0.006716 22.416614
0.004375 21.847717
0.004905 21.519173
0.004801 20.943598
0.004991 19.731230
0.006946 19.192905
0.005400 20.856464
0.005528 19.194641
0.005658 19.487756
0.007506 18.991492
0.005369 19.518102
0.005778 19.456686
0.006956 19.341731
0.009352 18.896863
0.004951 20.610257
0.005062 18.682064
0.006625 20.940403
0.004770 21.687973
0.005401 20.931607
0.005844 20.635215
0.006296 19.907152
0.005347 20.083744
0.006440 20.179883
0.007104 19.127850
0.006451 20.159755
0.006146 19.075646
0.006604 19.136792
0.006520 20.818795
0.006522 19.235723
0.003544 20.888788
0.006519 20.877321
0.004975 19.118910
0.004861 19.519402
0.005529 19.467346
0.007673 20.202988
0.007210 19.513631
0.005792 20.129713
0.006573 19.224777
0.005053 19.252270
0.005420 20.495358
0.005278 20.181039
0.006650 18.682290
0.005464 19.416531
0.004265 20.686550
0.005667 18.971779
0.007430 18.673718
0.005567 19.327406
0.005740 20.006672
0.004964 21.942254
0.005330 21.529799
0.004623 20.163986
0.006949 19.852855
0.006981 20.268964
0.007492 20.133519
0.005159 18.049808
0.005461 19.465293
0.004499 19.457562
0.005656 20.698237
0.005535 19.852593
0.006203 19.183939
0.005050 20.351984
0.005541 19.979364
0.004921 19.522734
0.005349 18.816113
0.004547 18.575272
0.005612 19.387234
0.004188 19.493142
0.005854 19.699669
0.007727 19.922174
0.004019 20.302978
0.005834 21.590811
0.005902 22.714701
0.003625 20.835914
0.006914 20.286436
0.005079 19.082376
0.003920 18.632125
0.004705 19.516379
0.004117 20.349596
0.002612 18.323041
0.004336 19.766646
0.004550 20.738418
0.003146 19.903262
0.004308 19.798905
0.004913 19.376129
0.006854 20.569300
0.006990 18.321482
0.007076 19.778476
0.004349 20.837414
0.007000 21.250498
0.004597 20.859834
0.004210 21.533039
0.004195 20.990226
0.003304 20.471166
0.006558 21.104701
0.002869 21.746139
0.005036 18.957069
0.005166 19.755614
0.005477 19.434374
0.006384 18.722139
0.005303 19.325447
0.006490 18.668105
0.007219 20.135772
0.007023 18.970341
0.007355 19.555493
0.005328 20.398674
0.006054 20.267277
0.004323 22.284132
0.004847 20.027281
0.005695 20.453804
0.005746 19.551400
0.004813 21.691171
0.006527 19.196856
0.004895 20.037137
0.007589 19.294279
0.004519 19.228747
0.006407 19.324710
0.006483 19.190986
0.007866 19.024981
0.004248 19.803157
0.004938 19.164293
0.005206 19.291537
0.006242 19.182045
0.004683 19.680336
0.005293 21.995862
0.006048 20.861679
0.006129 20.166621
0.006053 18.824973
0.006087 19.643620
0.005917 19.130513
0.005641 20.200326
0.004450 21.418301
0.005236 20.117922
0.005028 20.586779
0.004703 21.486849
0.004278 21.023179
0.004723 20.340536
0.005250 18.960867
0.005266 19.053006
0.007059 20.914393
0.007449 20.593880
0.005407 19.379953
0.006955 20.408086
0.006030 18.586778
0.004341 20.280571
0.004918 20.716351
0.005097 20.387193
0.003298 21.328580
0.003816 20.469526
0.003066 20.067453
0.005284 20.389767
0.004458 17.826080
0.005014 19.034329
0.006609 19.244125
0.005506 19.075944
0.006019 19.842465
0.007288 19.740662
0.006513 18.018603
0.006899 20.550143
0.003576 19.997152
0.005172 19.426774
0.005342 20.452695
0.006048 19.886724
0.006368 19.805588
0.004697 21.449955
0.004721 21.869848
0.004346 19.812714
0.003748 20.401121
0.002795 20.680687
0.005568 18.527678
0.006045 18.394433
0.006142 19.270715
0.007376 21.570678
0.005421 19.243942
0.005961 19.621047
0.006870 19.679008
0.005090 20.557607
0.005563 20.672082
0.004210 19.011453
0.006167 20.394921
0.005653 19.882098
0.006774 18.778020
0.006668 20.009194
0.005974 19.158572
0.005258 19.436391
0.006174 18.269287
0.006178 18.451585
0.005793 19.860620
0.005972 21.525863
0.005213 20.606637
0.006135 20.607164
0.006223 20.589946
0.005747 19.651297
0.005370 21.346097
0.006391 21.252612
0.005312 19.977353
0.005192 19.172232
0.004991 20.344771
0.006002 19.843696
0.005386 19.479355
0.006731 19.187207
0.004956 21.063170
0.005033 18.904862
0.006421 19.330054
0.005399 19.297314
0.006028 19.728810
0.005966 20.366061
0.005483 21.182806
0.004668 20.601618
0.004900 22.266380
0.005642 20.833596
0.005673 19.983775
0.006104 20.930802
0.004761 20.843322
0.004963 19.914115
0.004820 19.712053
0.004869 19.857909
0.003525 19.731084
0.004857 18.645116
0.004788 20.061320
0.004580 19.453047
0.006074 19.821917
0.005106 20.410303
0.007010 19.367070
0.006006 18.374118
0.005410 19.966238
0.006519 18.271334
0.004894 20.762165
0.006243 20.395669
0.005715 21.399011
0.005795 20.104235
0.004987 21.243074
0.004435 20.282897
0.004213 20.904324
0.004950 19.249772
0.005033 18.181191
0.005007 20.061082
0.006189 19.280766
0.004037 19.572264
0.005716 19.317485
0.004234 19.579746
0.004387 19.665160
0.005455 20.224561
0.004854 20.691722
0.005019 19.543106
0.006137 18.511211
0.008617 17.613029
0.005433 21.723557
0.005140 22.265752
0.004744 20.795212
0.005083 20.338793
0.004657 20.810575
0.004647 20.358550
0.005238 17.746025
0.005514 18.290516
0.004179 19.483560
0.006671 18.861858
0.003072 18.383235
0.005120 21.040484
0.006333 20.253507
0.006934 20.811422
0.005577 20.124829
0.005281 19.449114
0.005493 18.702875
0.005692 20.859931
0.005694 19.042779
0.005760 20.333373
0.005139 21.358136
0.006183 20.017190
0.004847 20.889876
0.005231 19.408262
0.006320 20.363050
0.005860 18.894227
0.005338 19.105387
0.005515 20.244703
0.006621 19.778936
0.005556 20.440992
0.005418 21.017399
0.005477 20.646047
0.006524 18.570195
0.006341 20.166605
0.006591 19.009359
0.007519 19.247103
0.006157 20.016360
0.005929 19.053977
0.005615 21.543043
0.005625 20.814044
0.004470 21.772180
0.005626 19.981603
0.005621 18.980079
0.004804 19.005902
0.005039 20.448156
0.005856 20.405015
0.006764 20.564603
0.004882 20.142852
0.004885 20.313496
0.005855 18.679487
0.004693 22.582010
0.005560 21.266262
0.005495 19.013316
0.005882 19.772603
0.005303 19.367239
0.003632 20.094986
0.001991 22.858285
0.006324 18.980708
0.004295 20.137078
0.005233 18.743976
0.005317 19.926900
0.004918 19.266623
0.005062 19.411634
0.007358 19.096209
0.006414 18.716718
0.004640 20.987147
0.004206 20.189820
0.004800 19.345341
0.006776 19.760046
0.004766 20.206882
0.005183 19.039493
0.004380 21.482639
0.003855 18.649647
0.004342 21.272368
0.004901 19.907263
0.005574 19.159487
0.004995 20.963307
0.007092 19.953857
0.004711 20.180469
0.005577 19.227366
0.006040 20.041429
0.005636 19.502607
0.004494 19.842399
0.004515 19.583157
0.004703 20.375786
0.005011 19.691697
0.005339 21.397065
0.005481 20.019045
0.006982 22.723113
0.005623 21.076989
0.005633 19.365263
0.005639 19.662880
0.004697 19.098250
0.005530 19.329344
0.003562 20.644940
0.006419 20.667404
0.005959 21.414073
0.006390 20.224021
0.006037 20.936278
0.003996 19.504114
0.004800 19.391276
0.004947 19.720496
0.004298 19.866608
0.005287 19.315246
0.006055 20.699844
0.004971 20.842935
0.003909 22.434050
0.004296 22.574564
0.005688 20.143254
0.004524 20.086364
0.005470 22.004751
0.006419 19.604893
0.005643 20.265615
0.005840 20.196199
0.006651 20.861191
0.005363 19.842747
0.006586 18.500547
0.005945 19.758400
0.005545 20.120920
0.006608 20.262479
0.006228 20.593573
0.005782 20.358219
0.005029 21.054795
0.006607 17.851989
0.006541 19.842854
0.006000 21.147418
0.005439 20.138353
0.005324 19.760678
0.006054 20.305869
0.006508 19.831976
0.004634 20.598861
0.005475 18.630626
0.004400 18.189880
0.006366 19.200363
0.004115 19.961558
0.004244 20.239815
0.005215 20.470581
0.004598 20.239629
0.006083 20.010887
0.005290 21.274485
0.005101 18.932682
0.006079 18.690213
0.005688 18.261555
0.004883 18.994681
0.004123 18.321763
0.004754 19.387255
0.006451 17.510436
0.004398 20.644125
0.005357 19.360175
0.006157 20.678473
0.005653 20.226736
0.005167 20.096771
0.006601 16.949368
0.007522 19.769752
0.004627 19.853365
0.004534 19.047287
0.006615 19.229275
0.006036 19.666661
0.005865 18.907461
0.005531 20.414014
0.007160 20.206180
0.007002 19.496551
0.003803 20.633509
0.006947 19.798397
0.006227 18.180242
0.003418 21.577119
0.004705 20.554458
0.005763 20.419954
0.004936 21.146944
0.005927 19.454581
0.003706 18.710215
0.003276 18.657055
0.004928 20.004178
0.004400 20.820866
0.005614 21.224892
0.005463 21.446435
0.005939 20.175648
0.004732 21.521944
0.005003 20.216435
0.006528 21.697484
0.006322 19.419431
0.006025 19.236237
0.004848 18.828965
0.003612 20.787119
0.006256 19.961760
0.003581 20.264140
0.005148 22.166395
0.004007 21.004819
0.004064 20.149209
0.006766 22.059713
0.004004 21.434840
0.006568 18.746412
0.006275 20.422555
0.005138 20.217406
0.006275 18.468314
0.004497 19.778364
0.005008 20.632880
0.005133 19.350231
0.004938 19.686908
0.004254 19.088117
0.005309 19.921127
0.005111 19.829832
0.005505 21.311491
0.004692 19.982540
0.007910 18.064631
0.005126 19.617315
0.004048 20.319606
0.005794 20.209722
0.004687 18.903422
0.006448 18.765381
0.006552 19.532407
0.004258 19.195272
0.004323 19.546254
0.004984 19.792005
0.005036 19.072416
0.004801 19.224052
0.003942 21.381452
0.006955 20.284285
0.005813 19.194902
0.006232 19.263376
0.006360 19.525053
0.005083 18.858182
0.006667 18.007652
0.004167 18.105780
0.004190 20.259585
0.004364 20.190177
0.004463 19.438863
0.006024 19.846929
0.005351 19.127673
0.003228 19.399786
0.005399 17.625396
0.005675 20.019716
0.006767 19.688220
0.006227 19.253251
0.005939 19.815979
0.005393 20.967731
0.005036 19.477832
0.005510 20.197475
0.007753 19.348310
0.004269 18.850804
0.006364 18.506255
0.004907 18.586635
0.004087 19.572393
0.005210 19.992655
0.005722 20.004388
0.003007 21.009951
0.004075 20.526400
0.006133 20.130276
0.005539 20.343885
0.006306 18.214952
0.006460 17.503037
0.004680 18.330816
0.005784 18.189178
0.004827 18.007895
0.006304 19.062828
0.005554 18.503860
0.006258 19.038054
0.004640 19.721998
0.004924 18.927806
0.006164 20.112848
0.004267 19.623992
0.004749 20.648481
0.005217 20.137612
0.005138 19.319121
0.005059 20.222692
0.003911 20.644056
0.003947 21.252100
0.004694 19.985694
0.005067 19.489684
0.005123 20.197871
0.007563 20.938286
0.006501 20.254024
0.006767 18.997729
0.006757 20.095424
0.005767 18.331142
0.005518 18.353175
0.006530 19.701760
0.004795 18.873555
0.006149 18.707695
0.005671 20.074927
0.005579 20.041513
0.003116 21.389402
0.004593 19.078355
0.004348 21.339139
0.004922 20.505504
0.004067 20.357760
0.006119 18.511603
0.005055 19.456556
0.004770 18.653228
0.005342 19.083543
0.007219 20.175704
0.007450 19.606779
0.006078 19.514940
0.004511 19.652883
0.006952 19.543152
0.004309 20.692513
0.005834 19.113416
0.006616 20.379141
0.005247 19.668575
0.006362 20.576880
0.005268 20.921845
0.007054 20.427392
0.005407 21.062090
0.005148 21.056302
0.007258 19.164322
0.006999 19.993807
0.003233 19.167865
-0.000648 21.256368
0.003614 17.996258
0.005500 17.784436
0.005861 20.139178
0.006330 20.493238
0.004131 19.307588
0.006718 18.056892
0.005802 17.900264
0.004869 19.000887
0.006532 18.132654
0.004684 19.248468
0.008096 19.213338
0.006237 20.390584
0.005360 20.788443
0.006137 18.425035
0.004451 18.647762
0.004201 20.604316
0.007554 18.387308
0.006045 18.732522
0.004095 19.177429
0.005776 19.387295
0.005554 19.825829
0.005874 18.650969
0.006728 19.672081
0.006520 20.782974
0.004307 19.825292
0.007641 19.622634
0.005819 20.108560
0.004851 19.517119
0.006095 18.366719
0.004303 19.432976
0.004702 18.502730
0.005805 20.001718
0.006950 20.334261
0.004933 20.255411
0.005598 20.558091
0.004363 19.264323
0.006843 20.558136
0.005522 20.028365
0.005713 18.596749
0.004116 21.030591
0.004912 20.523982
0.006152 18.693100
0.005373 18.901649
0.005132 19.652263
0.005220 20.061872
0.005549 19.379314
0.008149 20.136991
0.007543 18.943979
0.005419 20.150030
0.005315 18.619412
0.006193 20.016704
0.004691 21.403318
0.004474 20.855066
0.005444 20.983437
0.005325 21.704402
0.006233 21.192650
0.006496 19.229853
0.005764 18.508060
0.005941 19.139741
0.003045 19.968775
0.005071 17.509315
0.004129 20.147874
0.004848 20.964218
0.004052 20.054027
0.005660 20.848349
0.003350 19.885913
0.004776 20.298175
0.005175 19.594083
0.005290 20.000594
0.005926 20.464901
0.004271 20.773586
0.005585 18.904575
0.005976 18.993572
0.005148 21.210672
0.006237 21.011458
0.005825 20.189145
0.004301 18.839180
0.004364 19.656294
0.005542 19.075452
0.004560 19.126373
0.006196 18.915222
0.004839 19.852789
0.005489 19.312180
0.005889 18.796728
0.006703 19.212321
0.007672 18.616577
0.004794 18.576267
0.005632 19.306843
0.004223 18.399913
0.003715 19.463707
0.006806 19.445039
0.006239 20.211970
0.005955 20.610780
0.005960 20.299385
0.005542 20.460140
0.005130 19.611294
0.005443 19.630613
0.005507 20.447317
0.005075 19.988973
0.006352 20.745477
0.006660 21.144329
0.006185 19.209505
0.004161 18.344078
0.006291 19.264038
0.003271 19.351354
0.007828 21.818571
0.004769 18.592033
0.004911 20.083738
0.006808 19.394633
0.006742 20.300236
0.005953 20.084528
0.005651 21.046446
0.005728 20.189274
0.004386 20.972816
0.005826 22.301748
0.005166 21.368496
0.004958 20.133037
0.004199 20.645795
0.006106 19.584849
0.004659 18.977336
0.005403 20.362088
0.007568 19.617094
0.006312 20.266604
0.004560 18.671845
0.005259 20.353633
0.004059 18.815575
0.007117 18.878924
0.005785 19.953064
0.006054 19.835461
0.003513 21.031653
0.006123 18.930218
0.004486 19.467229
0.003910 20.094966
0.004128 21.220270
0.004347 20.602694
0.005141 19.872296
0.005528 19.523642
0.006838 20.089056
0.005884 19.893646
0.005769 20.556529
0.003962 18.681010
0.005423 18.428922
0.004007 19.529741
0.005000 18.728695
0.004490 19.774310
0.004726 19.941755
0.003177 18.698255
0.004477 18.880086
0.005272 19.372508
0.005366 19.318016
0.005286 18.785350
0.005219 19.077237
0.005024 19.890173
0.005604 20.717353
0.005249 20.341347
0.003435 20.343025
0.004691 18.861729
0.004034 21.142547
0.005478 21.066413
0.006884 19.378404
0.005284 19.134619
0.005231 20.751390
0.004512 19.941649
0.004975 20.083957
0.004548 19.649277
0.004632 18.517816
0.003985 19.673186
0.004547 19.677887
0.005123 19.925321
0.005738 19.392162
0.005230 18.809343
0.005114 18.841316
0.005008 18.929625
0.006338 20.546141
0.007030 20.701760
0.007735 18.841422
0.008957 18.297007
0.004619 18.771796
0.006156 17.852996
0.005059 19.016584
0.006606 18.160480
0.003498 19.517373
0.007903 20.088424
0.005821 19.584730
0.006377 19.309889
0.006567 17.960404
0.006438 21.522928
0.007048 20.282618
0.005968 19.851265
0.004974 20.924047
0.006626 20.763337
0.006680 19.264334
0.006947 22.042469
0.006954 18.413474
0.006599 18.458497
0.006965 18.052703
0.003771 18.870749
0.004840 19.968770
0.005719 19.506223
0.004026 19.671932
0.004898 21.876099
0.006849 19.469212
0.005811 20.427998
0.005731 19.003936
0.006847 19.592119
0.004901 19.156064
0.007239 19.621402
0.005750 20.698697
0.004147 20.476454
0.004479 19.031733
0.004406 20.904536
0.004974 20.473842
0.006914 18.433969
0.005501 20.449542
0.006069 19.282491
0.005832 20.695597
0.004718 19.181478
0.004269 20.237283
0.006551 19.194924
0.005265 19.453821
0.005565 19.284020
0.003284 19.575761
0.004380 18.917246
0.005622 18.546958
0.002888 21.264153
0.005223 21.745836
0.004935 20.675568
0.004356 19.990384
0.006248 18.721930
0.003900 19.884322
0.005836 19.247225
0.005283 21.301742
0.006591 19.175235
0.004342 19.434416
0.004528 20.427061
0.007492 19.758670
0.005512 20.588186
0.004296 21.221278
0.005586 18.894911
0.005347 19.145071
0.005467 19.950144
0.004664 19.872993
0.004862 19.454085
0.004723 21.160656
0.005342 20.310174
0.005356 18.481850
0.004598 19.733813
0.006581 19.877599
0.007735 18.773814
0.004988 19.051546
0.006401 19.134190
0.003125 19.197750
0.004613 19.661810
0.002979 18.874689
0.004879 19.302587
0.003133 19.351108
0.004388 19.827224
0.004885 19.923334
0.005128 20.503427
0.005313 20.314436
0.004447 18.857466
0.004858 19.369992
0.006801 20.690866
0.007180 20.722351
0.007237 20.913849
0.005239 19.320329
0.004592 19.729745
0.005274 20.212800
0.004554 21.220424
0.004837 20.740274
0.005326 21.003404
0.006288 19.692595
0.004135 19.304104
0.005687 21.279439
0.005651 20.974745
0.006262 19.869720
0.004409 20.275285
0.006712 20.340822
0.007354 20.816088
0.005390 19.879026
0.005286 19.753494
0.004642 18.874377
0.004766 19.619336
0.004712 18.867318
0.005953 18.583599
0.004813 19.336173
0.007105 19.596366
0.006633 19.418619
0.006236 20.631068
0.006446 20.485113
0.005154 20.153366
0.007388 19.789565
0.006015 19.649372
0.005320 20.539712
0.004285 20.214222
0.006053 21.859452
0.004397 21.117740
0.004728 20.343805
0.004472 20.662566
0.005809 19.088175
0.005181 21.134686
0.005480 19.293109
0.006206 19.728787
0.006527 19.346106
0.005108 21.468489
0.005621 18.857625
0.005576 23.726196
0.006149 22.304486
0.005314 20.947035
0.004827 21.595658
0.007309 19.435340
0.004829 21.958071
0.006500 19.198630
0.006203 20.128313
0.006361 19.997750
0.007587 20.426330
0.005155 20.757622
0.004928 19.085757
0.004887 19.404351
0.005226 21.532977
0.004948 21.654721
0.005691 18.987285
0.006186 18.734729
0.006071 20.334945
0.006299 20.887080
0.007249 19.669135
0.007319 20.817314
0.005684 21.195985
0.004894 20.932329
0.004850 20.639592
0.005206 20.345324
0.004646 19.321354
0.005835 20.710620
0.004861 20.589362
0.004886 19.469394
0.005702 18.624664
0.004906 18.718185
0.008409 18.206178
0.007814 18.789203
0.005653 19.157877
0.003312 18.623588
0.004382 18.694264
0.005501 19.150919
0.005706 18.308086
0.007406 21.157703
0.007411 19.342130
0.005161 20.403790
0.005582 19.875817
0.007126 20.275823
0.006174 19.511243
0.007912 19.322076
0.006722 20.183704
0.006585 19.501212
0.006719 21.752961
0.004946 19.343799
0.004583 20.725686
0.007431 20.653821
0.005671 21.683241
0.005865 19.872840
0.006409 19.606013
0.004730 18.753846
0.007582 19.603017
0.004444 18.930213
0.006383 19.203845
0.005375 19.583389
0.006516 20.032835
0.005797 19.212088
0.005148 20.199146
0.004400 19.959069
0.007282 18.625749
0.006871 20.594374
0.006345 19.489678
0.007738 19.885489
0.004498 19.369067
0.007006 19.433887
0.006869 19.702728
0.005388 20.035790
0.005294 19.609992
0.006194 18.428890
0.005722 18.457852
0.006158 20.589279
0.005395 22.501870
0.006234 20.573591
0.005136 21.150367
0.007227 18.588688
0.005779 20.041727
0.003694 19.447367
0.004726 20.833721
0.004118 20.691057
0.002161 20.568784
0.005423 18.449663
0.005265 20.048574
0.005780 20.825960
0.007168 19.451021
0.004038 22.118266
0.005538 21.073556
0.005328 21.751346
0.005875 20.753498
0.004539 23.210955
0.004892 20.361974
0.005831 19.633716
0.005319 22.165462
0.007232 20.630877
0.008688 19.279849
0.005516 17.965172
0.003342 19.570847
0.006379 20.094390
0.004151 19.979802
0.005235 21.160414
0.005668 20.379623
0.005021 21.182745
0.005278 20.006777
0.006874 21.192771
0.005804 21.714033
0.005992 20.565721
0.006452 19.821600
0.007574 19.081057
0.004730 19.398843
0.004347 19.602736
0.005565 20.473569
0.006363 20.669169
0.006102 18.652357
0.005254 18.967902
0.002761 19.611351
0.005143 18.762089
0.006514 16.876945
0.005238 17.950985
0.006713 19.227665
0.005166 19.293134
0.005224 18.867044
0.005899 21.393441
0.005337 20.333714
0.004182 21.559638
0.005690 21.883512
0.005178 21.246599
0.005670 19.782622
0.008389 19.388838
0.007599 19.627236
0.005369 20.678736
0.005716 20.129343
0.006528 19.949193
0.005637 18.798130
0.005363 20.571056
0.006266 21.865067
0.004365 19.514351
0.005385 19.859783
0.003735 19.143015
0.003658 19.755690
0.005352 17.701884
0.006156 21.297708
0.006794 20.051348
0.004003 20.354530
0.002598 20.309988
0.005098 18.926421
0.005327 20.473973
0.006361 19.373899
0.004496 19.773854
0.005231 19.552268
0.005362 19.701067
0.004942 19.536639
0.004817 20.476011
0.007028 19.483487
0.006240 19.430136
0.005785 20.119839
0.006526 18.837766
0.004364 18.030621
0.004985 19.244954
0.007363 17.784936
0.005397 19.451257
0.006038 19.136876
0.005331 18.725320
0.005576 18.486763
0.004907 19.576191
0.006663 18.574220
0.004356 19.689990
0.004626 20.691832
0.003953 19.491620
0.007204 20.184553
0.006658 19.705473
0.006947 19.574447
0.005820 18.922984
0.005852 18.763373
0.005175 18.248332
0.004168 20.409154
0.003855 19.796579
0.006379 19.365310
0.005415 18.961250
0.004650 19.510109
0.006526 18.689432
0.006140 18.925196
0.006708 18.625272
0.006535 19.281578
0.003842 19.949273
0.005297 19.340039
0.004482 19.239301
0.004707 18.259955
0.005025 19.499800
0.006153 21.986645
0.005609 20.281427
0.005789 20.617251
0.004331 21.172319
0.005638 20.837084
0.004965 20.887429
0.005440 20.233109
0.006045 19.063211
0.004736 18.455126
0.005210 19.466323
0.006255 20.850985
0.005473 21.388487
0.005965 18.698642
0.003689 19.484111
0.003576 19.006544
0.005725 18.676274
0.003942 19.843652
0.006782 21.593784
0.005132 19.892783
0.005991 21.544989
0.004888 20.999381
0.004991 20.961787
0.003863 20.313431
0.003782 20.708889
0.004141 20.995874
0.004448 22.201633
0.006643 22.266360
0.004670 19.382661
0.005116 18.331680
0.002196 20.628614
0.006084 18.483389
0.006836 17.839543
0.004690 19.270961
0.005198 19.021388
0.005907 18.850794
0.004695 19.160533
0.004608 20.951374
0.004864 18.754921
0.004778 18.513528
0.005664 19.569881
0.004318 17.305382
0.004558 19.764431
0.004391 20.157358
0.006118 19.152669
0.006398 18.796242
0.003852 19.753362
0.005592 22.285838
0.005127 20.396429
0.005789 19.436976
0.005555 20.357655
0.005838 20.056337
0.006485 19.661706
0.005050 20.518844
0.005238 18.275379
0.004062 17.938232
0.003023 18.015445
0.004684 19.472077
0.006157 20.683762
0.006591 20.631182
0.007354 17.740156
0.005295 19.301247
0.004090 19.002603
0.004170 20.242838
0.006336 20.994133
0.004799 20.504272
0.005425 19.578157
0.005011 19.939304
0.004589 20.487534
0.006181 19.841027
0.006405 17.692374
0.005044 18.854721
0.006171 19.753841
0.005586 18.342546
0.005280 20.236568
0.005179 21.732462
0.006110 20.196379
0.004754 20.299132
0.005632 20.468637
0.004098 19.724589
0.005700 20.171273
0.004610 19.605669
0.004085 18.798678
0.005891 19.937253
0.004112 19.422668
0.005015 20.179180
0.007309 19.187421
0.007320 21.297118
0.005044 22.863832
0.006832 19.218014
0.006097 21.205515
0.005169 19.614174
0.005445 19.406824
0.005024 20.570163
0.007123 19.975717
0.003211 20.804811
0.003924 19.704849
0.006580 18.780345
0.005025 20.297139
0.004048 20.984248
0.005508 19.026374
0.006281 20.356544
0.006376 20.540172
0.005976 19.715468
0.004336 20.838424
0.004142 21.316252
0.005428 21.789715
0.004506 21.816610
0.004435 21.011130
0.006389 20.375433
0.004752 19.306655
0.005089 18.756475
0.005890 21.113732
0.005413 18.425848
0.005935 19.794047
0.004010 20.819839
0.003803 19.099005
0.005666 19.485848
0.007293 20.501272
0.004526 17.714834
0.004222 19.449385
0.005982 18.354763
0.007180 17.992971
0.006810 19.031192
0.004097 18.980281
0.005581 19.197557
0.005163 19.827339
0.005019 19.631842
0.005739 18.834726
0.004272 18.116707
0.006398 20.553433
0.006725 20.519693
0.006155 21.030359
0.005210 19.706293
0.005955 20.494192
0.004160 19.572668
0.006886 18.365645
0.005017 19.609657
0.005733 20.057990
0.006574 20.337326
0.004729 20.632725
0.005274 19.065190
0.006250 19.563535
0.004500 19.587894
0.002998 19.347357
0.005999 20.459685
0.005448 19.907470
0.003537 19.369175
0.006030 19.902308
0.005571 21.374863
0.004900 19.922648
0.005263 18.015760
0.006625 19.184263
0.004096 20.049811
0.004747 19.281714
0.007150 20.077213
0.004918 20.552110
0.005189 20.105569
0.005190 21.039296
0.003962 20.071969
0.005446 19.256076
0.004338 20.318511
0.007605 19.474778
0.006789 19.779241
0.004107 18.933869
0.004398 20.398790
0.004861 19.401052
0.005279 19.854852
0.005901 21.009532
0.005267 21.898136
0.006021 19.341638
0.005645 20.153251
0.005206 20.326701
0.004934 18.801228
0.005312 19.929874
0.005063 20.974898
0.003774 19.636652
0.003664 19.629702
0.005137 20.630331
0.002723 19.192993
0.006763 20.232001
0.005936 19.690529
0.007056 18.857076
0.005468 21.159256
0.004506 20.447502
0.004417 19.977186
0.004415 20.277458
0.004419 19.120002
0.004295 20.696410
0.004970 19.405471
0.004456 18.789808
0.005024 18.399483
0.005343 18.742155
0.004469 22.009058
0.004962 21.297610
0.003681 21.191665
0.004790 21.649213
0.003196 20.633951
0.005805 21.963219
0.007040 18.618436
0.004658 20.519766
0.006124 19.641595
0.005775 20.585159
0.005306 19.758389
0.005618 17.741457
0.005808 21.263417
0.005712 19.859391
0.005469 21.663624
0.005610 20.212176
0.005783 20.599435
0.006805 18.627369
0.004615 18.762713
0.006784 17.911087
0.005061 20.901473
0.006098 21.392303
0.005325 21.807553
0.006420 21.737778
0.006145 21.260162
0.004637 19.268689
0.006880 19.035203
0.005653 19.490328
0.005766 20.174921
0.006968 19.621405
0.007545 19.208934
0.005924 18.863795
0.005046 18.427084
0.004443 20.023980
0.005369 20.463575
0.006495 20.344663
0.006897 20.007691
0.006645 19.202344
0.006006 20.613043
0.005431 19.992367
0.004428 18.772128
0.003064 19.098329
0.003795 19.398963
0.003041 19.414231
0.005403 18.679916
0.005693 20.081082
0.004670 19.150843
0.004614 20.860386
0.005250 19.913330
0.004704 20.941605
0.004595 18.409745
0.004466 19.570709
0.004677 20.042597
0.005612 20.134263
0.005256 20.790446
0.006337 19.615259
0.006090 18.699047
0.005790 19.014167
0.005254 20.032835
0.006069 19.270091
0.006903 19.740626
0.004206 19.243246
0.005042 19.800028
0.006412 19.077212
0.006240 18.733508
0.004068 19.697719
0.003456 20.153065
0.005191 19.565215
0.004238 19.706448
0.004406 20.206661
0.004767 20.931497
0.005236 20.790339
0.004796 20.108938
0.005236 19.245263
0.005923 19.122255
0.005586 19.057863
0.004623 19.495502
0.005167 20.187453
0.005117 19.013719
0.006725 18.138843
0.003489 18.995533
0.003986 18.772730
0.005153 18.774339
0.005664 19.627358
0.005430 19.593581
0.005131 17.856098
0.004158 18.360871
0.007309 19.714116
0.005864 19.514251
0.005516 18.654795
0.005462 19.045844
0.005784 19.703286
0.005030 20.117979
0.004470 21.663654
0.004814 21.583136
0.005350 20.882168
0.004113 20.121556
0.004930 21.766785
0.005023 19.220980
0.006422 17.695585
0.005628 20.351482
0.004895 20.132441
0.005335 20.010557
0.005710 19.239673
0.004912 18.342399
0.004590 19.170660
0.005215 19.715285
0.005674 19.652243
0.004442 20.689717
0.006030 20.513300
0.005912 20.465105
0.004957 18.879171
0.003898 20.082315
0.004802 19.013201
0.005234 19.247564
0.004284 20.241034
0.005198 19.972020
0.005807 18.922840
0.007107 17.535334
0.006672 19.138461
0.006997 19.361446
0.004555 18.826112
0.006266 18.900932
0.005145 19.346772
0.006739 20.462178
0.006332 20.446925
0.006620 20.119931
0.004859 19.745463
0.005277 19.720789
0.005192 20.168339
0.005666 18.640687
0.006279 19.366099
0.004885 18.539138
0.003947 18.455011
0.005708 20.342558
0.007341 19.275153
0.006837 20.110792
0.005473 18.862090
0.005858 18.144829
0.005699 18.925432
0.003755 19.409732
0.004263 19.236080
0.004774 21.033061
0.006129 21.535791
0.005996 21.724560
0.004427 19.040494
0.004252 20.358116
0.005469 20.479450
0.005344 19.965618
0.004671 19.220360
0.006003 19.647718
0.006308 20.784147
0.004717 19.818336
0.006075 19.360856
0.003942 18.459960
0.005063 20.442127
0.004530 18.586781
0.005676 19.312620
0.005931 19.770149
0.006465 20.217577
0.004973 20.076048
0.005417 20.028293
0.005041 20.778405
0.004659 20.207795
0.004765 20.911567
0.006074 19.518274
0.005279 19.403693
0.004377 20.338515
0.005832 19.816300
0.004190 19.072889
0.006328 18.505313
0.004697 20.718228
0.005378 20.180352
0.005587 19.824657
0.005856 19.047230
0.005574 19.681109
0.005818 19.352560
0.004707 19.714294
0.004735 20.350905
0.004737 20.491808
0.004639 20.025211
0.003113 18.861547
0.005630 20.006884
0.003802 19.833795
0.003804 18.651116
0.007636 18.322579
0.005841 18.766965
0.005117 20.677829
0.006278 18.206411
0.003200 20.723906
0.006760 18.118880
0.005652 20.393206
0.005278 20.849968
0.004915 19.549094
0.005378 19.301723
0.005774 19.211721
0.005866 20.005625
0.004728 21.882093
0.005231 19.757474
0.005226 19.537082
0.002776 19.232872
0.004561 18.352142
0.003996 19.416675
0.004569 20.415694
0.006030 19.391810
0.006105 19.666478
0.006861 19.299591
0.005176 21.293748
0.005563 20.446506
0.005521 19.337629
0.004780 19.595471
0.004979 20.518778
0.004627 20.911591
0.006261 21.383709
0.004808 20.423278
0.003886 20.476410
0.003936 21.056494
0.004281 20.105135
0.004477 19.314197
0.006578 19.665775
0.003765 19.128750
0.006472 20.153804
0.008105 19.748273
0.005590 20.183391
0.005642 19.377628
0.004375 20.841850
0.006422 21.900988
0.004624 22.365818
0.004543 20.403325
0.003877 21.077267
0.004749 21.109097
0.004811 20.825216
0.005173 20.628036
0.005229 21.350923
0.005944 19.062409
0.006789 20.447529
0.004807 20.257240
0.004251 19.630074
0.004378 19.632708
0.004196 19.360445
0.004078 19.421852
0.005611 21.238854
0.005386 19.245092
0.005780 20.393051
0.004907 18.761747
0.004325 19.397439
0.005070 19.478768
0.004138 19.444675
0.005546 18.776084
0.004811 19.837580
0.004134 19.715899
0.004924 20.091168
0.005003 20.302908
0.005637 20.316606
0.008044 18.858595
0.005812 19.243951
0.006423 18.424536
0.006125 19.005380
0.005835 19.258584
0.003982 19.263601
0.005165 20.669307
0.005625 19.485574
0.004221 19.359496
0.004851 20.403493
0.004644 19.613682
0.005225 22.199275
0.006045 21.127840
0.004823 21.196203
0.003854 21.307007
0.004115 20.734901
0.004699 20.259947
0.004113 19.589532
0.002084 20.639425
0.004132 19.862503
0.005335 18.855887
0.004921 19.847245
0.004946 18.953139
0.004959 21.086614
0.008102 20.590287
0.004372 19.751767
0.004508 20.188379
0.005977 18.892652
0.004967 21.782392
0.004675 20.799660
0.003349 21.175224
0.002904 20.937067
0.004870 20.180318
0.003609 21.028479
0.003412 19.383733
0.007397 18.815044
0.006038 18.440032
0.006490 19.470670
0.005323 19.703094
0.006309 20.378264
0.005804 19.828055
0.004681 20.558644
0.005469 20.656632
0.005600 20.067513
0.005420 19.815061
0.005229 20.172304
0.004567 21.991500
0.004800 19.929749
0.003862 20.718539
0.004392 21.424060
0.003722 20.476050
0.004047 20.754591
0.004916 18.719778
0.005047 19.086930
0.006742 18.188064
0.006826 20.540301
0.006240 19.560866
0.006185 18.661979
0.003885 21.369530
0.004633 19.805475
0.006818 18.897395
0.004249 19.738845
0.006247 20.508565
0.004935 19.431861
0.004854 18.858683
0.005998 20.627782
0.004658 20.459455
0.005142 21.722033
0.005106 21.183125
0.005497 18.888093
0.003094 19.827559
0.005564 19.783184
0.004713 20.400407
0.006295 19.309173
0.005846 20.675621
0.004830 20.223170
0.003882 20.603483
0.007866 19.933000
0.003769 21.221763
0.005089 19.838096
0.006023 19.397547
0.005183 18.701330
0.005976 20.362083
0.006751 18.916206
0.003833 21.920842
0.005585 19.261782
0.004680 20.315103
0.004017 21.615276
0.004245 21.649344
0.006819 20.534440
0.005660 20.277874
0.004614 20.025171
0.004583 19.359273
0.005768 19.322565
0.005594 20.634373
0.006173 20.966396
0.007171 19.370347
0.005532 18.364760
0.005256 20.701084
0.004744 19.736255
0.006751 19.506467
0.003396 20.862926
0.004217 19.572334
0.004356 20.379996
0.004197 19.590143
0.004504 19.337159
0.003951 19.840030
0.005594 20.268261
0.005505 19.359839
0.006688 18.560027
0.002944 20.683391
0.006418 20.880181
0.005537 19.091515
0.004826 22.088048
0.003923 21.159618
0.006501 19.809010
0.006206 19.350659
0.003702 20.777711
0.007084 21.178856
0.005783 19.429350
0.005778 20.470331
0.003877 20.071356
0.004908 18.761387
0.005454 18.679856
0.004562 18.781285
0.004206 18.082833
0.005592 18.473576
0.006441 20.668206
0.008312 19.620849
0.004075 19.410029
0.004841 21.399735
0.006590 21.553867
0.006826 19.503863
0.005226 20.037333
0.005660 18.805738
0.006780 20.390802
0.004769 21.264759
0.005448 18.988408
0.004391 20.074681
0.004972 18.977790
0.004814 18.946364
0.005152 20.079923
0.005867 17.839196
0.004946 18.284096
0.004343 17.690299
0.005387 20.405276
0.005542 19.862309
0.005077 20.039404
0.004064 19.254841
0.002824 20.851783
0.005145 21.051111
0.004423 19.333928
0.002693 19.000747
0.004983 19.603138
0.004685 20.069561
0.004438 20.482814
0.005446 20.991419
0.005451 20.555183
0.005348 20.190297
0.007983 20.015442
0.007931 19.808587
0.005799 20.111577
0.004295 21.785097
0.004543 22.028209
0.004921 22.877565
0.004979 20.160783
0.003646 19.564895
0.002652 20.463538
0.006510 21.755470
0.005442 20.858761
0.005212 20.687819
0.006442 20.361127
0.006062 21.353756
0.004743 19.495617
0.005619 18.187405
0.004995 19.380307
0.005895 19.939988
0.005042 19.922188
0.004771 19.384478
0.003529 19.879416
0.006551 20.016240
0.005846 19.279714
0.004227 19.682965
0.003259 19.051777
0.005496 20.001111
0.005889 19.304335
0.003833 20.276745
0.006022 19.085782
0.004395 18.968809
0.004217 21.039146
0.005982 19.818643
0.005323 20.112977
0.005559 19.563850
0.004614 19.423547
0.004432 20.630210
0.005710 21.754443
0.007351 20.168481
0.003832 18.511151
0.004978 19.885172
0.004097 20.774154
0.004727 19.320516
0.005595 19.657318
0.004207 19.132534
0.004205 18.947103
0.006213 18.626315
0.003942 18.176276
0.005980 19.061908
0.004882 19.224267
0.005241 19.959283
0.005563 18.223236
0.005050 19.629276
0.004510 20.937361
0.005149 20.091989
0.005131 19.302897
0.006074 19.024682
0.006275 19.936077
0.003351 19.950953
0.003443 20.047255
0.004391 19.623766
0.005692 20.372908
0.004876 19.993515
0.005435 19.369135
0.004822 20.102120
0.003898 19.814551
0.004784 20.205970
0.007956 18.670253
0.006208 20.293144
0.003925 20.168512
0.005354 18.255242
0.004529 20.436355
0.004591 20.296770
0.005928 21.642865
0.005143 19.546916
0.005306 20.960776
0.004455 21.259741
0.005097 20.209662
0.005252 19.182559
0.005846 19.640078
0.003533 20.951075
0.004236 21.281871
0.005872 20.524195
0.006226 19.644074
0.005666 19.960043
0.005495 20.577602
0.005531 21.340652
0.004588 18.864332
0.004723 20.223281
0.005473 20.142629
0.005735 20.561029
0.006971 19.481922
0.004222 21.103079
0.006120 18.253269
0.004018 20.026420
0.004090 20.432850
0.004677 22.091862
0.005133 21.039367
0.004904 21.049921
0.005357 20.178911
0.004203 21.076588
0.004411 20.444796
0.006818 21.046530
0.004638 18.492824
0.004939 19.517296
0.003465 21.748906
0.003860 20.196510
0.007031 20.868658
0.006652 20.024288
0.006144 19.148097
0.003530 17.910706
0.004105 19.927030
0.003560 20.055106
0.004400 19.480138
0.003025 20.158913
0.003145 18.777349
0.006134 19.522296
0.007048 18.169845
0.007836 18.411364
0.005552 20.076093
0.006341 18.480331
0.004968 20.738912
0.005843 20.702597
0.006274 19.576020
0.004664 20.852074
0.005580 20.864477
0.005143 19.988587
0.006298 19.066694
0.006580 19.948918
0.004872 17.704014
0.003023 18.946409
0.006449 19.484899
0.004474 21.526342
0.004548 21.815729
0.004711 18.966666
0.009433 17.604660
0.005356 19.878160
0.006777 19.919997
0.004991 19.644584
0.006213 20.912630
0.004277 19.915192
0.007435 19.076513
0.004170 19.401125
0.005521 20.068944
0.006393 19.242079
0.005558 19.049716
0.006174 19.150344
0.005452 21.008957
0.005459 20.723507
0.004248 21.284272
0.004938 20.815415
0.005895 20.010767
0.005595 20.181198
0.005083 18.872520
0.006827 21.011358
0.006426 20.128017
0.005832 19.453202
0.007877 20.340876
0.006351 19.725585
0.005806 19.532517
0.004557 19.116517
0.004630 20.476790
0.004648 21.567146
0.004950 18.183948
0.005652 19.946215
0.004598 19.576605
0.005626 18.923184
0.003828 19.495040
0.005903 20.348378
0.006043 19.261335
0.004464 21.479537
0.005402 19.776205
0.006076 19.671342
0.006230 20.926129
0.006512 19.931501
0.005385 21.150469
0.005532 21.718659
0.004780 21.847756
0.006963 21.080371
0.005030 20.619168
0.006463 19.454341
0.006003 19.063355
0.004851 19.815225
0.004123 21.120429
0.004667 20.302072
0.005986 20.567288
0.006395 20.014373
0.006063 20.291386
0.006328 19.528632
0.005865 20.773481
0.007664 20.184007
0.006661 20.223078
0.005075 21.766006
0.004932 19.501287
0.003699 20.991854
0.006499 20.991586
0.005500 20.927543
0.004851 20.925496
0.005249 19.657235
0.004898 19.570986
0.005397 18.661849
0.005655 19.781800
0.004114 20.425951
0.005580 20.105750
0.006041 19.000998
0.004865 20.572040
0.004564 20.055344
0.005372 20.824859
0.008042 20.106409
0.005006 20.434998
0.006416 19.743159
0.006463 19.592218
0.005859 19.896567
0.004302 19.069982
0.005122 20.715961
0.005412 20.618164
0.006177 20.641704
0.005611 19.592935
0.004946 19.365654
0.006978 20.312832
0.005550 19.705410
0.006540 18.210912
0.004497 18.984138
0.005960 21.302670
0.004988 20.474282
0.005446 20.395603
0.005274 20.177396
0.005254 19.107651
0.004042 20.134368
0.007329 18.946988
0.006730 19.668657
0.005766 19.448723
0.005092 19.548411
0.005621 19.962152
0.005152 20.547473
0.004978 21.657416
0.004585 19.820296
0.005367 20.330553
0.005881 19.630284
0.006788 20.070811
0.005882 20.125346
0.004633 20.021202
0.004094 20.008893
0.007353 17.165005
0.006126 19.336270
0.006198 20.364547
0.007172 19.432897
0.006400 19.138594
0.004979 20.662384
0.005511 20.557873
0.004989 19.366072
0.004561 19.802547
0.003989 19.921521
0.005803 20.668486
0.006470 19.957766
0.006101 20.243333
0.004561 20.576981
0.005561 20.737095
0.005432 21.096854
0.005119 21.139918
0.005068 19.025737
0.007650 19.969347
0.004419 22.294830
0.004084 20.449877
0.004260 19.921975
0.006773 20.998634
0.005876 21.092251
0.004919 20.636890
0.005489 19.550297
0.005484 21.020865
0.006151 19.571777
0.005074 19.122052
0.004738 18.772700
0.003999 19.427057
0.003970 20.029680
0.004360 19.828564
0.006318 19.249156
0.005462 19.645804
0.005865 20.186976
0.005978 19.583420
0.004825 22.039383
0.004140 19.616248
0.004995 20.691878
0.003572 20.672678
0.005175 20.211004
0.004503 20.413565
0.005367 19.905550
0.005843 20.685890
0.006984 19.005076
0.006908 19.894006
0.007056 19.861333
0.006339 19.880413
0.004824 18.959799
0.004552 22.077526
0.005047 22.783606
0.003819 20.639946
0.005354 21.036096
0.004012 20.115092
0.006846 19.224185
0.005768 18.822532
0.004352 20.487191
0.004930 19.375748
0.007405 19.450997
0.007253 19.816909
0.006294 18.972248
0.006767 21.715271
0.008162 17.756969
0.006031 19.799569
0.004579 20.565813
0.004303 20.166220
0.005160 21.418914
0.004472 20.096529
0.006363 19.368286
0.005469 19.185941
0.004284 20.522793
0.005652 19.007096
0.006329 19.391702
0.005101 19.699788
0.005873 19.551959
0.006840 19.353609
0.005672 19.225411
0.005818 19.658024
0.005783 20.015861
0.005634 20.149746
0.003804 20.732286
0.005851 18.949215
0.005361 20.614631
0.006001 19.442576
0.005967 18.799333
0.003027 19.647202
0.004757 20.777597
0.002946 20.173201
0.004717 19.840443
0.005147 18.129270
0.007432 20.677445
0.005612 20.026712
0.005566 19.512234
0.003665 20.107927
0.004186 20.452534
0.004138 20.274164
0.005352 19.731703
0.004612 19.381694
0.006526 19.962833
0.004426 19.869309
0.007400 19.374954
0.006554 18.552502
0.005299 19.252742
0.005564 18.993657
0.005221 19.987929
0.005722 21.510354
0.004667 21.659655
0.004728 20.220579
0.005956 20.496941
0.004937 19.445550
0.006984 20.562209
0.004897 18.545630
0.007513 19.813813
0.006883 19.807802
0.006333 18.268905
0.006780 17.882553
0.003872 18.365934
0.004266 19.822607
0.002675 19.002951
0.005453 18.271118
0.005382 18.354682
0.006586 19.860587
0.004808 20.430423
0.006474 20.244612
0.006375 21.489130
0.005789 20.455826
0.004984 19.926528
0.005236 20.177439
0.004922 19.604179
0.005483 19.031485
0.005768 20.067494
0.005063 19.061836
0.006516 18.973729
0.005044 19.657317
0.006305 18.997818
0.006479 18.852523
0.005233 19.727667
0.005394 20.026547
0.005414 20.124072
0.006301 19.277407
0.006215 19.655786
0.004106 20.427365
0.005079 20.528854
0.004945 19.626779
0.006022 20.347663
0.004035 19.358043
0.004336 18.724048
0.005289 17.367752
0.004842 18.496684
0.004912 18.709553
0.006867 17.754585
0.005296 19.128228
0.005122 20.342547
0.004684 20.028061
0.004938 20.075808
0.006770 20.743456
0.006598 21.036829
0.005092 20.151415
0.005037 21.143295
0.005924 19.580536
0.005063 19.430520
0.005448 21.048550
0.005633 20.521840
0.004874 20.476471
0.004568 20.319301
0.006766 18.725134
0.003707 18.438148
0.004211 19.561177
0.002888 19.054165
0.004165 19.867589
0.004303 19.478065
0.003482 19.067714
0.006929 18.020727
0.006565 19.758975
0.007039 20.601225
0.005566 20.211065
0.003244 19.214835
0.005997 18.075806
0.006084 19.606300
0.006247 18.815244
0.004660 19.821285
0.005671 18.950391
0.005536 20.265221
0.002483 21.284419
0.006310 18.612853
0.005378 18.832027
0.006675 20.213834
0.005964 20.644652
0.006854 18.624288
0.005760 19.346842
0.005874 20.455409
0.005110 20.681859
0.006170 19.027856
0.006743 20.407402
0.005237 20.864459
0.004800 19.961366
0.005169 20.585045
0.005560 19.151140
0.005485 18.404567
0.007182 20.715263
0.007554 20.655585
0.006771 18.373347
0.004707 20.514209
0.004825 19.983146
0.006107 18.380705
0.004622 19.222319
0.004680 19.365304
0.007839 17.579087
0.006941 19.058347
0.005371 18.590458
0.004847 21.513846
0.005870 22.194875
0.004634 21.057899
0.006684 18.737563
0.006535 19.848130
0.005901 18.826866
0.006039 18.533228
0.005518 19.117359
0.004586 19.601949
0.005615 19.534824
0.006374 19.084981
0.005160 18.809930
0.006282 19.341262
0.004106 19.482743
0.006231 19.112345
0.004440 20.068744
0.006582 20.432390
0.004527 20.329509
0.003270 19.688460
0.005725 20.201212
0.005793 17.482934
0.006466 18.344230
0.004847 17.735801
0.005452 20.001297
0.007086 19.361894
0.007688 17.983080
0.005179 19.123293
0.005432 19.816252
0.006363 19.892258
0.006863 20.445434
0.004113 20.245014
0.003954 20.310976
0.004766 20.649061
0.005096 20.301055
0.006327 20.834475
0.003287 20.360573
0.007519 17.400367
0.007002 18.279682
0.005902 19.581330
0.005535 18.748982
0.008027 17.869268
0.006032 18.644483
0.003992 19.090094
0.005584 19.835839
0.003700 19.566494
0.006172 20.102156
0.007067 20.217013
0.004740 20.772505
0.003121 20.189169
0.004880 19.147048
0.005517 19.728133
0.005158 19.916221
0.005994 20.122439
0.005727 21.737201
0.006585 21.377097
0.005891 21.888557
0.006384 18.757162
0.006834 18.068710
0.004620 19.679656
0.007179 18.302914
0.006007 20.498055
0.004314 19.591840
0.005175 19.003245
0.006396 19.533099
0.005624 20.469146
0.004601 21.586228
0.004447 21.875770
0.006723 20.801858
0.006375 19.813090
0.006855 19.764842
0.006338 18.461808
0.005976 20.481832
0.006004 19.345706
0.004365 18.597019
0.004753 21.574333
0.005922 20.638907
0.004626 20.144887
0.006096 20.131146
0.006472 19.014088
0.006088 18.665068
0.004565 18.943813
0.003496 19.992512
0.005751 19.088775
0.007415 19.497038
0.005804 20.634518
0.006496 19.281993
0.004740 20.157401
0.006427 19.895109
0.003738 18.434655
0.004711 20.086783
0.004196 21.323838
0.004873 21.033975
0.005256 21.266155
0.005770 20.896150
0.006835 20.184660
0.003316 19.922542
0.005356 19.536578
0.005951 18.756894
0.005648 19.672620
0.004692 18.195096
0.004680 18.906364
0.005697 18.804170
0.003355 20.706145
0.005040 20.309676
0.004761 18.926048
0.006371 19.679427
0.005449 20.684987
0.004681 19.537619
0.004947 19.840788
0.005566 20.656855
0.005702 19.871758
0.005239 20.742056
0.004780 20.086243
0.004573 21.415478
0.005382 20.700816
0.005317 20.809537
0.006693 19.793531
0.005991 18.767943
0.004494 19.606914
0.004031 19.339712
0.004996 18.855636
0.006603 18.835918
0.003986 19.925854
0.005189 20.881808
0.005356 20.261090
0.005603 19.503950
0.004823 19.832213
0.004913 19.914297
0.005554 20.364378
0.005530 20.031046
0.005436 20.825026
0.005602 20.139797
0.005514 20.262084
0.005533 19.985982
0.005551 20.271998
0.005469 20.029709
0.005834 19.747014
0.006238 18.594639
0.004257 18.601652
0.005222 18.885880
0.003789 19.501619
0.005632 19.757520
0.004139 20.629344
0.004532 19.774463
0.005500 19.821568
0.005146 21.085975
0.004725 20.490632
0.005077 20.505923
0.005627 20.035454
0.005701 19.669231
0.005670 19.975232
0.005510 20.187435
0.005422 20.111948
0.005774 19.436261
0.005951 19.707473
0.004448 19.952742
0.006015 19.698429
0.004994 19.213835
0.004143 18.642267
0.005050 21.180709
0.004411 20.399603
0.004870 19.934781
0.005813 19.402499
0.004534 20.854775
0.004124 20.949269
0.005653 19.832323
0.004813 20.232126
0.005639 19.875378
0.006077 20.590981
0.005515 20.442360
0.006145 20.336419
0.005556 19.578905
0.006017 19.755542
0.005294 21.601277
0.005586 21.291677
0.006079 19.808460
0.005066 19.089673
0.005273 18.261791
0.006257 19.021028
0.006541 21.711294
0.004359 21.179820
0.003900 21.497364
0.004402 21.080547
0.004707 20.868161
0.005555 19.407671
0.004640 21.013431
0.003555 20.611022
0.005897 20.856123
0.005378 19.343935
0.006167 19.616527
0.006965 19.494751
0.006924 18.985654
0.005798 19.065501
0.006873 18.961587
0.005299 18.820860
0.005305 20.469685
0.004677 20.917528
0.004318 19.934257
0.005664 20.228921
0.005699 19.564354
0.005707 19.982293
0.006121 19.366694
0.005964 20.393437
0.006022 20.488808
0.006280 20.222147
0.006524 19.396794
0.006198 19.803152
0.005599 18.430472
0.006120 19.410245
0.005854 20.042347
0.005866 20.220235
0.004559 19.607981
0.005565 20.062488
0.004612 19.822833
0.005483 20.412073
0.005643 19.647064
0.005629 20.021575
0.005411 20.599503
0.006153 20.117878
0.006042 20.479465
0.005866 20.432598
0.005819 20.418125
0.005604 19.506772
0.005297 20.758921
0.004470 19.591900
0.004866 18.904671
0.005124 19.790345
0.004936 20.240109
0.005847 20.063100
0.004666 20.180553
0.004790 19.756134
0.004562 19.845279
0.004843 20.041246
0.005651 20.074223
0.005614 19.881614
0.005589 20.376540
0.005628 19.670279
0.005780 20.334345
0.005974 20.475089
0.005261 21.107088
0.007660 19.814602
0.006889 19.431685
0.004438 20.367477
0.004221 20.856718
0.003655 19.668893
0.004943 20.113158
0.005323 19.692094
0.005470 19.668797
0.005422 20.587039
0.005659 20.158500
0.005706 19.517009
0.005742 20.421955
0.005416 21.383547
0.006346 21.255242
0.004349 19.628975
0.004768 20.355826
0.004551 19.367453
0.005066 19.575139
0.004827 20.178796
0.004969 19.729946
0.005167 19.125291
0.004678 20.493887
0.004096 18.861011
0.005845 19.536583
0.005587 18.174771
0.005997 19.822958
0.004389 21.187434
0.004388 19.846430
0.006415 20.358687
0.004260 19.979386
0.004609 21.429532
0.004496 19.042926
0.004550 18.329134
0.004497 19.467563
0.003536 20.681324
0.004947 19.137213
0.005235 20.481182
0.005760 18.388821
0.002405 21.816060
0.006500 19.791629
0.006082 20.112953
0.006008 19.449713
0.006005 20.670874
0.005818 20.070992
0.005941 20.405549
0.004933 18.999612
0.006777 19.295540
0.007130 18.194504
0.005502 18.895270
0.006773 18.027821
0.002709 18.745569
0.005154 19.533414
0.005079 19.806348
0.004720 20.024675
0.005063 20.743555
0.005454 19.535652
0.005634 20.267114
0.004497 20.340192
0.006058 20.816470
0.005883 20.735614
0.006074 20.347063
0.006054 20.229973
0.006608 20.111985
0.004299 20.501107
0.005305 19.290306
0.003544 19.727024
0.006187 19.490069
0.005382 18.776741
0.004973 19.195030
0.005496 19.862377
0.004636 20.550309
0.005353 20.324063
0.005507 21.162834
0.006081 20.140966
0.005605 20.491559
0.006187 20.238214
0.006141 20.289274
0.006183 19.757986
0.005985 20.133569
0.007238 20.810147
0.004815 18.766710
0.004491 19.320975
0.003828 19.205690
0.004538 19.732161
0.004111 20.362976
0.005019 19.188477
0.003656 20.370001
0.004134 20.017123
0.005435 20.088010
0.003854 20.653488
0.005386 20.123355
0.005569 21.217962
0.006191 20.688626
0.006170 19.663377
0.006414 20.070913
0.006050 20.306167
0.005960 19.818017
0.006109 20.732032
0.006264 19.212389
0.005367 19.117610
0.005719 19.385719
0.005485 20.096189
0.004229 20.792839
0.006259 20.462094
0.006493 18.325183
0.005135 18.854363
0.005100 20.046450
0.004909 18.156055
0.004805 18.428778
0.005696 19.970331
0.005312 20.640696
0.005242 20.738334
0.005008 20.489709
0.004954 21.980769
0.004877 19.492080
0.004942 20.053159
0.004228 18.771517
0.006052 18.821061
0.005927 19.033543
0.004707 20.844095
0.006766 20.495505
0.005578 19.160613
0.006375 19.438261
0.005250 20.419904
0.006588 20.591973
0.005995 21.129112
0.005363 20.552605
0.005104 21.152568
0.004389 21.266474
0.006597 19.492863
0.004827 19.422875
0.004815 19.700843
0.005286 19.421934
0.004372 18.851937
0.005988 18.944191
0.005029 20.088584
0.004914 19.943948
0.006109 20.333764
0.004766 19.383810
0.005553 20.212923
0.006079 20.526342
0.005812 19.799164
0.005800 21.865019
0.005820 20.658051
0.006178 20.145034
0.006083 20.043148
0.004957 20.096401
0.005654 20.037914
0.006018 19.849788
0.004573 19.126992
0.004973 18.383019
0.004514 18.155745
0.003440 19.192357
0.004396 18.423181
0.004245 20.000086
0.003389 19.929784
0.007446 18.351294
0.004672 19.761200
0.005772 20.031356
0.006184 19.159538
0.006088 20.227988
0.005875 19.864373
0.006807 19.105482
0.006085 20.057743
0.006361 19.778812
0.004972 21.136226
0.004479 20.587169
0.006513 20.803056
0.005310 20.008205
0.004659 20.418247
0.005066 19.652375
0.005111 19.656807
0.004747 20.093310
0.003201 19.752070
0.005304 19.236170
0.005630 18.716782
0.006400 19.831897
0.003003 20.315300
0.006084 18.917086
0.005861 20.585895
0.003911 19.413445
0.006087 20.257449
0.005990 19.963515
0.006142 20.065065
0.005509 21.135317
0.006895 20.314090
0.004503 20.376408
0.005449 21.724610
0.005957 20.346928
0.005089 19.918777
0.005198 20.204640
0.005246 20.668856
0.004977 19.846540
0.006848 18.477217
0.004159 20.147346
0.004819 19.458253
0.005012 19.266717
0.004393 20.794389
0.004355 20.067609
0.005986 19.751535
0.005264 21.066614
0.005058 21.462489
0.004118 19.171306
0.004259 19.983571
0.002291 20.213758
0.005349 19.015352
0.006313 19.269855
0.004378 20.351349
0.004798 17.689116
0.004993 18.674121
0.003576 19.544617
0.005320 20.581648
0.005190 21.818760
0.005756 19.804618
0.005440 21.543417
0.005285 20.940373
0.004710 21.229049
0.005149 20.450053
0.006523 19.984755
0.004889 19.271788
0.004498 19.320442
0.005449 20.017656
0.006489 18.090839
0.004001 18.627878
0.005081 18.926159
0.003693 19.236576
0.003858 20.444138
0.004116 20.340992
0.005153 18.563060
0.006066 19.756326
0.005327 20.292281
0.005350 20.961385
0.005804 20.191471
0.005507 20.408932
0.005687 19.848492
0.005669 19.469763
0.003582 21.033895
0.004437 20.888490
0.005753 20.493233
0.004379 19.732171
0.004157 19.563950
0.004903 19.776134
0.006081 18.400003
0.005499 19.267231
0.004943 19.377587
0.004644 19.132287
0.005733 18.326935
0.005693 19.580489
0.004299 19.877499
0.005777 19.801887
0.005345 19.624975
0.004872 19.439604
0.005707 19.168968
0.005080 18.619678
0.005444 19.829052
0.005991 20.047959
0.005740 18.353345
0.003502 20.254042
0.004966 19.894408
0.004478 19.407515
0.005769 18.976761
0.004465 20.121520
0.003176 20.201798
0.005855 20.246886
0.004745 19.266740
0.006023 20.990239
0.003886 19.600639
0.004711 19.649477
0.002451 20.427047
0.003411 19.389092
0.007102 17.826415
0.005070 18.346561
0.004554 19.906494
0.004938 18.859197
0.006110 19.557415
0.004138 19.361677
0.006790 20.117523
0.005124 20.520468
0.005933 20.513044
0.005533 18.085786
0.005213 19.406428
0.006683 18.364112
0.004614 19.487400
0.002181 19.886323
0.004725 18.502529
0.004830 20.590978
0.004891 20.980709
0.004941 20.471755
0.003912 20.768853
0.003710 21.782197
0.006480 21.854677
0.005518 21.293926
0.005030 21.204383
0.007115 19.713905
0.004643 19.251356
0.005204 19.016110
0.005821 21.354901
0.004433 19.575838
0.006175 19.359896
0.005782 17.958107
0.003487 19.161806
0.002636 18.459210
0.004335 18.803404
0.005301 20.313245
0.005764 19.095524
0.003837 20.399952
0.004570 19.567057
0.005092 19.982772
0.005489 19.399915
0.005267 20.300659
0.005852 20.757065
0.005431 19.600799
0.005136 21.941055
0.004932 19.475524
0.003131 20.835245
0.004220 18.157949
0.005228 18.159134
0.006220 18.826482
0.006892 19.800076
0.004535 19.957321
0.004552 18.376198
0.005762 19.050073
0.006148 18.514353
0.005719 20.236713
0.004688 21.191056
0.004757 20.573397
0.004368 19.947004
0.005936 20.082017
0.005678 21.332305
0.006769 18.771783
0.004120 19.913951
0.006964 18.377209
0.006803 18.410654
0.005016 19.347995
0.004114 19.993137
0.004980 18.566354
0.006422 18.910349
0.006064 18.689312
0.004078 20.421191
0.003688 19.193101
0.005961 20.619976
0.006936 18.582924
0.003683 19.779170
0.004721 19.951809
0.007908 17.731385
0.004228 19.539923
0.005828 18.257096
0.006478 19.832763
0.004764 20.945494
0.004604 18.612431
0.003819 20.341729
0.003605 18.882343
0.005127 19.018705
0.007732 19.328292
0.006236 19.451832
0.004792 18.426634
0.004354 19.401974
0.005500 19.328634
0.005895 19.344941
0.005638 19.654416
0.004903 19.345649
0.004166 19.516081
0.005046 18.761776
0.005436 20.430387
0.006652 20.295610
0.005462 19.741876
0.006378 20.335443
0.005470 20.450832
0.006306 18.959074
0.003325 19.594307
0.005893 18.698883
0.004832 19.722406
0.006565 20.531544
0.003796 22.371554
0.004211 21.694206
0.005342 21.365063
0.004502 21.238856
0.004735 20.157367
0.006403 19.988848
0.005201 20.012586
0.005905 18.655876
0.007381 18.439394
0.006464 19.212710
0.004241 20.793808
0.005768 21.412647
0.006640 19.686808
0.006272 21.573510
0.006032 20.093234
0.004794 21.078683
0.003892 20.911007
0.004267 20.856472
0.005512 20.171786
0.005087 20.441602
0.004134 20.234695
0.004840 19.654271
0.005147 19.588506
0.005655 20.638616
0.005089 19.101081
0.007705 19.503256
0.005869 18.559024
0.004951 20.381610
0.005146 20.896169
0.004689 19.287533
0.006323 19.137811
0.006557 18.507842
0.005670 20.012725
0.006087 20.543586
0.003717 21.410797
0.005401 19.779978
0.005221 21.400874
0.005567 20.062199
0.005794 20.221144
0.006731 19.281186
0.006713 20.167530
0.004415 19.724371
0.004553 18.825119
0.004394 19.619966
0.004464 20.834912
0.005902 18.367442
0.005529 20.851823
0.006490 19.232379
0.005175 20.516655
0.006289 18.879559
0.006022 21.150313
0.005412 21.039210
0.004039 19.860038
0.005156 18.747622
0.007147 18.568953
0.004993 18.560711
0.006751 19.032258
0.005636 19.904764
0.007817 19.025335
0.006106 21.470837
0.005460 19.120464
0.006162 19.205410
0.004593 19.766541
0.004400 20.108416
0.005434 20.443541
0.005746 20.156136
0.003819 19.065819
0.006044 20.115409
0.006007 20.417382
0.006471 18.857588
0.005293 20.197481
0.008066 18.510640
0.008322 17.950971
0.007318 19.529765
0.004986 19.765337
0.004721 18.255974
0.005930 20.366967
0.003908 19.397401
0.004998 19.224716
0.006412 18.445393
0.006378 19.262979
0.005407 19.895614
0.005437 20.647864
0.005158 21.079575
0.005969 19.855449
0.005781 19.543683
0.004187 20.279390
0.003825 21.135563
0.005502 20.493406
0.006287 19.452304
0.005225 20.127795
0.005177 19.983434
0.006850 19.287717
0.006001 20.172957
0.004655 18.276845
0.006136 17.641624
0.005255 19.058263
0.007968 18.513325
0.005615 21.054153
0.007106 18.055893
0.005448 19.963108
0.005499 19.811199
0.004703 19.425170
0.006786 18.456293
0.005467 20.581587
0.006874 20.506389
0.006733 19.289550
0.007283 18.271735
0.005553 19.950999
0.006321 19.601728
0.005678 21.164056
0.005762 18.407538
0.005793 19.559611
0.004252 18.683525
0.006272 18.750042
0.006275 19.983747
0.005834 20.279999
0.004620 20.543966
0.004015 22.427281
0.003198 21.258557
0.005178 20.758029
0.004433 20.191239
0.005176 21.418650
0.005154 19.789496
0.005043 19.668173
0.006025 19.001867
0.006166 19.805563
0.006270 18.441939
0.004760 20.201543
0.005786 20.446347
0.004779 18.432052
0.005104 19.452735
0.005826 20.599222
0.006140 20.779210
0.005938 20.789537
0.005578 21.683283
0.004895 22.150590
0.005691 20.109834
0.005907 19.863144
0.006936 20.167725
0.004417 19.727332
0.003095 18.445612
0.002636 19.809553
0.005987 17.628918
0.005023 19.617779
0.004972 20.091888
0.005249 20.850748
0.006132 20.434181
0.006170 19.742980
0.005833 19.761480
0.005750 21.168943
0.005214 19.553217
0.005400 21.619423
0.006163 20.113826
0.006969 19.953182
0.006455 19.880116
0.007124 19.408584
0.006227 19.150929
0.005457 17.738514
0.003733 18.542756
0.004275 20.722017
0.003373 19.539236
0.007537 18.283771
0.004039 19.471893
0.007343 17.801439
0.003691 20.870510
0.006459 20.337339
0.004024 18.959924
0.006078 17.313172
0.005035 19.909685
0.006440 18.836811
0.003331 20.361561
0.003912 21.247822
0.005709 19.161380
0.003187 19.410645
0.004507 18.781229
0.005658 19.509453
0.004122 20.004216
0.006063 20.000398
0.004993 18.407639
0.006614 17.236610
0.000737 18.378203
0.006083 17.897799
0.004292 19.518503
0.005187 20.012556
0.005094 19.500451
0.005382 17.707850
0.005151 18.673602
0.003202 19.217844
0.005238 18.886773
0.006638 20.236394
0.004422 19.435057
0.002837 20.795095
0.005652 18.801929
0.007149 19.141499
0.004848 19.166897
0.006232 20.660288
0.004993 20.491276
0.004750 20.497516
0.004929 19.125033
0.004883 20.323625
0.002567 20.055933
0.004632 19.014704
0.008010 18.931755
0.004909 18.656642
0.006403 18.993085
0.003190 19.896710
0.005067 20.044188
0.006324 19.700989
0.006708 19.729277
0.004857 20.805211
0.006611 20.805901
0.005504 19.001188
0.004340 19.425745
0.007261 19.573444
0.007790 19.581710
0.004343 20.188057
0.005946 17.975648
0.005454 19.918773
0.004436 20.107906
0.004614 19.705701
0.007054 20.338465
0.005902 20.598729
0.005646 21.375940
0.006633 19.873307
0.006332 21.339550
0.004872 20.676793
0.004147 19.442130
0.005849 18.900836
0.005699 20.303767
0.004443 19.354655
0.004142 18.862633
0.003931 18.631214
0.004138 19.542630
0.003898 18.300247
0.003956 18.829434
0.004823 19.754061
0.007730 19.530330
0.006716 19.286961
0.005646 22.004878
0.006435 19.546942
0.007027 20.435934
0.004415 19.392830
0.004025 18.099978
0.003872 20.328492
0.004406 18.345580
0.003349 18.380032
0.006320 18.371285
0.003818 19.232624
0.004854 18.509675
0.005676 18.179567
0.004691 19.987816
0.006406 18.060111
0.005987 19.700347
0.003710 19.526048
0.004975 19.800109
0.003971 20.962573
0.004783 20.017319
0.005350 19.882645
0.003586 18.648293
0.005525 19.036515
0.005400 19.546232
0.004742 20.184083
0.003163 19.544130
0.004742 19.065840
0.004719 19.224388
0.003452 19.779764
0.004665 19.479272
0.004980 21.024707
0.003900 18.280641
0.002712 18.667213
0.002074 20.547357
0.004021 20.562329
0.004343 18.708804
0.004232 19.467854
0.004757 20.699917
0.004144 20.208693
0.005266 18.867644
0.006738 17.726411
0.004139 19.677798
0.006600 19.974152
0.006398 19.104045
0.004157 20.534006
0.003192 17.945616
0.003101 19.339889
0.005136 18.406062
0.004043 19.704571
0.006240 19.481113
0.005461 19.677974
0.006012 20.891769
0.005541 18.223184
0.004858 18.840555
0.005948 19.356215
0.003580 19.834127
0.005844 19.348119
0.005163 21.322568
0.005416 20.507517
0.005634 20.602249
0.005534 20.357634
0.006883 18.888127
0.003303 17.703194
0.004130 19.513972
0.005968 17.679672
0.006012 18.479738
0.004980 20.030541
0.008646 16.976395
0.006196 18.274703
0.006341 19.607498
0.004206 20.660598
0.005088 20.163409
0.007375 18.376909
0.006363 19.194217
0.006577 19.323013
0.004747 20.458809
0.005061 21.839128
0.006266 19.464255
0.005774 20.194167
0.005244 20.211753
0.005571 19.426318
0.007002 18.716784
0.006574 20.411116
0.005347 19.685837
0.006301 17.564444
0.004703 18.428272
0.004644 19.597888
0.004848 18.936715
0.003875 19.124266
0.005602 19.515497
0.004464 20.922068
0.007671 19.297938
0.005265 20.838267
0.005700 19.805231
0.004619 18.533735
0.004556 19.498860
0.004299 20.603462
0.004872 20.841345
0.003863 20.661069
0.004697 20.048929
0.004296 20.458628
0.005105 20.236854
0.003694 19.350896
0.007460 18.176515
0.004895 19.537539
0.002993 19.499961
0.005200 18.823611
0.004878 20.125046
0.005462 19.179466
0.005900 19.921643
0.006634 19.968501
0.005886 19.727997
0.005298 20.421976
0.004760 20.876135
0.005572 19.204727
0.005669 19.779929
0.005320 19.855774
0.005785 19.698350
0.005016 19.006360
0.005894 17.941350
0.004512 19.717241
0.004872 19.153715
0.004348 19.519376
0.004125 20.172832
0.003652 21.252823
0.003961 19.418132
0.004664 19.501328
0.003288 18.454689
0.005877 21.541810
0.003969 19.732626
0.004634 19.327452
0.005466 18.241106
0.005334 19.408778
0.006187 18.715803
0.005304 20.598591
0.007383 18.265380
0.004569 17.636646
0.004372 19.151026
0.005868 19.755475
0.004505 19.948138
0.006191 19.701744
0.005946 19.567934
0.004934 19.356840
0.005616 20.279686
0.006946 19.568823
0.004102 20.092146
0.005339 20.915268
0.006315 19.618034
0.005358 19.785896
0.004626 18.804427
0.005835 18.405894
0.004038 19.758935
0.003025 18.465214
0.003831 18.274796
0.003764 19.316809
0.005005 18.101249
0.006124 20.460936
0.004420 19.621826
0.005190 19.405171
0.005021 18.404571
0.005341 21.429128
0.005535 19.160743
0.007069 18.975108
0.003714 19.178901
0.005285 20.789290
0.005600 19.203461
0.006074 20.495085
0.007204 20.135889
0.006592 18.799420
0.004163 20.156189
0.005289 21.459725
0.005650 19.745634
0.004807 21.304182
0.005138 20.651385
0.005012 18.770114
0.005396 21.161873
0.004332 19.879941
0.005569 18.333881
0.006547 18.789272
0.005076 19.486358
0.005943 19.883326
0.007366 19.839825
0.004712 21.443695
0.004708 20.495703
0.006012 19.515020
0.006005 19.982396
0.006051 19.413951
0.003685 20.840259
0.004186 21.749693
0.005014 18.628403
0.003837 19.508676
0.005144 20.323004
0.006009 19.977320
0.005230 19.354041
0.005860 18.119409
0.004005 18.375182
0.005160 18.055648
0.003817 19.968528
0.002948 19.866468
0.003948 17.839455
0.006873 18.585690
0.005360 19.054162
0.005245 18.968255
0.005321 21.531523
0.004993 19.309473
0.004709 20.459755
0.004152 19.386030
0.006083 19.740894
0.004855 18.644680
0.002804 20.224460
0.004242 19.921368
0.003959 17.803039
0.005518 19.249175
0.006717 18.161496
0.005482 18.616800
0.004744 18.569817
0.005206 19.243640
0.005896 18.260304
0.006378 17.531879
0.005174 19.960486
0.006612 19.488442
0.005470 18.404566
0.004687 20.172587
0.005058 19.569837
0.006383 18.609412
0.006576 17.774849
0.004602 17.900966
0.005613 19.646802
0.005404 18.869599
0.006556 18.972859
0.006070 17.983919
0.003349 20.487997
0.005183 19.983580
0.005705 18.867846
0.003532 20.043246
0.006465 18.656657
0.005815 20.521585
0.002814 18.455734
0.004581 22.425612
0.004377 18.948390
0.006223 18.987695
0.003789 19.306011
0.005330 18.803889
0.004169 20.496581
0.005539 21.195000
0.004855 19.969305
0.007650 17.340722
0.007053 19.147658
0.005536 19.488963
0.007209 18.613702
0.007363 20.075689
0.005833 18.664180
0.005110 20.106757
0.004349 21.630729
0.005541 19.807914
0.004791 21.115475
0.006417 18.644330
0.004972 19.461758
0.004982 19.819549
0.005829 19.422568
0.005266 20.528714
0.005342 20.401222
0.006537 19.041723
0.006349 17.997657
0.003611 19.697779
0.005229 20.165179
0.004363 20.468396
0.006970 18.933080
0.004591 21.082369
0.006002 20.674941
0.004634 22.695819
0.004752 22.290980
0.004655 20.415673
0.004852 19.349072
0.006902 19.453935
0.004358 19.997235
0.003848 19.910585
0.006004 20.733368
0.005106 20.048874
0.005294 20.213862
0.004791 19.576023
0.005726 18.207950
0.004149 19.894973
0.002622 18.758570
0.003435 19.473491
0.005452 18.981118
0.005315 18.154986
0.006283 17.379024
0.005819 19.722180
0.004965 19.164916
0.007227 18.831902
0.004387 18.832223
0.006460 19.833931
0.003818 19.507208
0.004190 19.227785
0.005338 21.920695
0.006252 20.619513
0.004778 20.087346
0.006475 20.287392
0.007071 18.992443
0.004913 21.016180
0.005155 21.345579
0.003867 20.039728
0.006650 18.597149
0.004569 19.240075
0.006060 17.611560
0.004589 18.304414
0.006115 18.866213
0.006255 19.863845
0.005810 19.406047
0.006256 20.214366
0.005769 19.413762
0.004889 20.650753
0.004520 20.944724
0.006839 20.835047
0.006399 21.351221
0.004345 22.019850
0.006609 18.740338
0.005938 19.564582
0.004784 18.217029
0.004730 18.559430
0.005928 18.676374
0.006843 18.628536
0.003935 18.197540
0.004508 20.373727
0.005122 20.905616
0.005790 19.676307
0.006159 18.868050
0.005902 19.522603
0.004022 20.221093
0.004205 20.028025
0.004409 17.903403
0.004818 19.581557
0.007345 19.425558
0.006627 19.181893
0.006622 19.983862
0.005469 19.684311
0.004322 19.518830
0.004905 18.075431
0.006141 18.075705
0.003112 19.233276
0.004820 21.529920
0.006004 19.260325
0.005859 18.064248
0.005963 19.745695
0.004935 19.350521
0.005799 20.928932
0.005223 21.104928
0.004559 21.235074
0.006596 18.387787
0.004853 19.830025
0.005774 19.047170
0.005455 19.284981
0.003936 18.539182
0.004080 18.852349
0.004606 19.531278
0.003982 18.632573
0.004455 22.223983
0.003992 20.933471
0.006385 19.541817
0.005284 20.314499
0.005910 21.588260
0.006797 18.014406
0.005110 20.119798
0.005393 20.796751
0.006078 19.771087
0.005532 21.064022
0.003532 20.589472
0.003810 19.580019
0.004954 19.992491
0.006667 20.653475
0.005994 20.105024
0.005689 21.759263
0.003985 19.035782
0.005586 20.742841
0.006068 18.460061
0.003476 21.488191
0.005094 20.233282
0.005044 20.044853
0.006385 20.333587
0.007409 18.728306
0.005949 18.047783
0.005547 21.448390
0.006394 19.830216
0.005455 20.748720
0.004915 19.894034
0.004318 19.831118
0.003076 19.906624
0.005339 19.129073
0.005223 20.301552
0.005227 20.467651
0.005556 19.103862
0.006458 19.482535
0.005297 19.017385
0.005792 19.465234
0.004617 20.150683
0.006959 21.017200
0.006328 18.453500
0.005209 20.469915
0.006623 21.002320
0.005940 20.945539
0.005237 19.537992
0.004168 19.899567
0.004212 20.080790
0.004740 21.240444
0.005178 19.976575
0.006081 18.782004
0.006046 19.414077
0.007240 20.100078
0.004521 19.461619
0.002307 19.738889
0.006667 19.136806
0.004915 19.866418
0.003877 20.498756
0.006992 19.754642
0.005510 18.897627
0.004882 19.819465
0.004784 19.117922
0.006358 19.518848
0.005816 18.829169
0.007564 18.881443
0.004840 19.662268
0.007190 20.122550
0.005053 21.171203
0.004494 20.625404
0.002539 21.259651
0.004942 19.753409
0.004729 20.088565
0.005324 20.024964
0.005562 20.814824
0.005886 18.787515
0.005073 18.944824
0.004343 20.230863
0.005149 21.485424
0.004762 19.960108
0.005544 18.837310
0.006486 18.314564
0.005136 20.076978
0.004446 21.078795
0.005458 18.027881
0.004659 18.864315
0.005552 18.498320
0.007286 18.249297
0.006961 19.901140
0.003295 19.349488
0.005202 20.756132
0.005902 19.921982
0.005244 20.848743
0.006635 21.323261
0.005123 19.754489
0.006258 20.764879
0.005002 20.639552
0.005342 20.326076
0.007632 19.290567
0.005130 19.965148
0.004145 20.085725
0.005057 20.992604
0.004609 20.714497
0.005351 19.861946
0.004167 21.109309
0.006047 19.640819
0.006068 19.888013
0.005613 20.816910
0.005980 19.566643
0.005258 19.755065
0.005170 19.973107
0.007140 20.217288
0.006053 20.025266
0.005109 19.409219
0.005398 19.628236
0.001312 20.480912
0.005966 19.837944
0.005785 20.567431
0.005822 21.816792
0.004679 20.114102
0.005419 21.766576
0.004787 21.500145
0.005606 19.932445
0.006189 18.494218
0.006373 19.706169
0.006353 20.088523
0.006114 18.447009
0.004027 19.526839
0.005237 20.322139
0.004902 19.770796
0.004854 19.969515
0.005934 20.736947
0.005576 19.931116
0.005046 19.571738
0.007292 20.906557
0.006419 19.336930
0.005535 21.102260
0.003249 21.794604
0.004280 20.313010
0.004265 21.135799
0.004233 20.739408
0.004751 19.541553
0.006539 20.462420
0.004585 19.736545
0.003450 19.548067
0.005549 19.952411
0.004373 20.093731
0.003828 19.280208
0.004051 20.259362
0.005578 20.877170
0.005304 19.457037
0.003881 18.975070
0.005485 18.548542
0.003860 19.111771
0.006279 19.930468
0.005180 18.390323
0.006446 18.530509
0.006390 18.434736
0.005534 18.565539
0.004704 19.238130
0.005603 21.260994
0.005330 20.982630
0.006074 19.954758
0.005341 20.391742
0.005481 19.489099
0.005003 18.276409
0.006908 20.605614
0.005423 22.224805
0.006636 21.424796
0.007005 20.702037
0.005005 20.261158
0.004712 19.333347
0.004750 19.336742
0.004977 19.318829
0.005725 19.198216
0.003794 20.159785
0.004394 21.459633
0.004883 19.961846
0.006332 18.746773
0.006380 19.439840
0.005373 18.478838
0.005892 19.915000
0.004864 20.360527
0.005313 21.089752
0.005813 20.064198
0.004560 20.120414
0.005824 19.548230
0.005594 19.606975
0.006181 19.802213
0.006324 19.987060
0.006135 20.287971
0.007070 18.783615
0.006141 19.465090
0.004926 20.214140
0.003876 20.692564
0.004653 21.540047
0.008203 17.924591
0.005382 18.214257
0.006891 20.755919
0.004454 19.258160
0.004946 19.706948
0.005199 20.302201
0.004860 19.122921
0.005530 18.546907
0.005890 18.828981
0.007047 19.185854
0.003668 19.813448
0.005051 20.725348
0.004870 20.408313
0.005747 20.334731
0.005607 22.746651
0.005545 22.313228
0.004545 19.869332
0.005653 18.727125
0.005124 19.638575
0.006576 19.670341
0.006074 20.118503
0.004243 19.860707
0.005728 19.379529
0.003894 20.012931
0.004815 18.774173
0.006157 19.945162
0.005972 18.697823
0.005620 18.395528
0.005784 19.362439
0.005115 19.274279
0.005466 19.037460
0.005999 22.410230
0.004851 21.630215
0.004379 21.033486
0.005816 19.792128
0.005805 19.434859
0.006666 20.757138
0.006546 19.110175
0.005341 19.013482
0.004290 18.569559
0.003833 19.437609
0.005397 19.572008
0.005427 18.838313
0.005979 19.062793
0.004954 19.083433
0.005414 20.825537
0.004037 19.862577
0.004168 20.996729
0.006249 20.955730
0.005602 21.334682
0.005869 20.850531
0.006975 19.130059
0.005477 21.030650
0.004188 19.921528
0.003155 19.545645
0.005346 19.424580
0.004088 18.687873
0.005445 19.318731
0.004598 20.011523
0.004634 20.716408
0.004759 18.568273
0.004679 18.733911
0.004757 18.764323
0.004540 19.917853
0.005505 20.062068
0.004700 21.016578
0.004867 19.804399
0.006979 19.196850
0.005290 20.269248
0.004986 19.477236
0.003166 19.397794
0.003974 20.997843
0.003071 19.517285
0.005849 18.004571
0.004159 20.851092
0.005133 20.396112
0.005922 20.716477
0.005985 19.188009
0.005060 20.048518
0.005181 19.152752
0.004165 19.567417
0.004441 19.553420
0.006601 18.284781
0.004861 18.574974
0.006402 19.590564
0.006067 20.100865
0.005887 21.122568
0.005658 21.156458
0.006832 20.155892
0.007446 18.345736
0.004248 19.840612
0.004695 19.007325
0.006897 18.684397
0.005384 19.179950
0.002306 21.935377
0.003812 21.230450
0.006159 18.342013
0.005115 17.943340
0.005914 19.395823
0.003951 19.280998
0.008981 18.451159
0.007826 18.580027
0.004356 18.658059
0.005461 18.339278
0.005503 18.886330
0.005680 20.546187
0.006584 19.824589
0.005752 21.161086
0.005883 20.795765
0.006330 19.851474
0.005753 19.773903
0.004142 19.302875
0.004913 19.619871
0.005542 19.421122
0.004528 18.753810
0.004051 21.077691
0.005032 19.931972
0.005395 21.185245
0.005500 19.341063
0.005594 21.139693
0.005485 19.436741
0.006332 19.810585
0.006597 19.118449
0.006996 21.624422
0.003942 19.180394
0.007277 19.949919
0.005927 20.400629
0.005839 20.056120
0.004669 19.093476
0.006968 18.488081
0.005002 18.624824
0.005460 20.405354
0.004836 18.622463
0.005858 21.775086
0.004520 19.672370
0.005193 20.312141
0.005321 20.450117
0.006651 19.908932
0.004502 21.455745
0.005605 19.469327
0.005264 20.947004
0.006302 20.815566
0.004921 21.173537
0.006361 19.925879
0.006399 18.978632
0.005584 21.814110
0.004078 20.071033
0.006285 20.233453
0.005378 21.085713
0.005585 21.028989
0.003960 22.357955
0.005393 20.388805
0.005123 19.508277
0.004638 19.080547
0.004389 21.233445
0.006906 20.165512
0.005430 20.257527
0.005969 20.909288
0.006332 21.399726
0.004827 21.697618
0.005934 22.553345
0.005538 20.141542
0.006586 19.411415
0.005362 21.540791
0.004945 18.732340
0.004715 18.235576
0.005754 18.176195
0.005618 17.770167
0.004755 18.253344
0.004454 17.682908
0.006363 19.490522
0.005655 20.295818
0.006034 20.330745
0.006066 20.561615
0.005448 19.056506
0.006988 18.971362
0.004320 19.743806
0.004221 18.405138
0.006083 20.310371
0.004682 21.022393
0.005176 19.484395
0.005650 18.666446
0.003086 19.825277
0.004740 19.395765
0.005251 20.000265
0.004640 19.756828
0.005632 20.125115
0.005635 20.286852
0.006263 19.644246
0.007142 18.501823
0.006474 19.607520
0.004538 19.071774
0.006027 18.317769
0.004534 20.112152
0.007056 20.208014
0.004625 20.787943
0.004755 19.824168
0.005364 19.811566
0.005680 19.706930
0.005459 19.908220
0.005602 20.465753
0.005752 19.927979
0.005566 20.667100
0.005322 19.927222
0.005426 20.054031
0.004411 19.613751
0.005528 18.458994
0.005340 20.184021
0.005605 18.918555
0.007526 20.001517
0.006495 20.857232
0.004978 20.699389
0.005644 20.112179
0.004404 20.961031
0.005601 19.570972
0.005458 20.857846
0.005357 20.119780
0.005110 19.672150
0.005259 19.927074
0.004887 21.210269
0.004652 21.002116
0.003417 19.297365
0.004671 19.726867
0.004617 19.067896
0.005915 19.336970
0.005336 18.832551
0.006636 19.332050
0.006983 18.261768
0.005178 17.895003
0.007310 19.450920
0.005611 20.728943
0.006076 20.228342
0.006167 21.350708
0.006225 22.681282
0.006069 20.722594
0.004776 19.750334
0.005118 20.843900
0.005953 19.015668
0.006821 18.033156
0.005130 19.597817
0.006469 20.112731
0.004653 20.109447
0.003593 22.833372
0.004540 20.700979
0.004937 20.827872
0.007466 19.916394
0.003530 21.579284
0.004446 20.767090
0.004870 19.966316
0.003961 18.300267
0.005770 18.931460
0.005019 19.211310
0.005601 18.807746
0.005955 19.256347
0.005306 18.756158
0.005357 19.853428
0.006148 20.204670
0.005173 20.218601
0.008647 17.480371
0.005541 19.446218
0.004741 19.360676
0.005058 21.191515
0.004725 20.761686
0.005517 20.992694
0.004920 20.085584
0.004849 19.925958
0.004799 20.551711
0.005688 20.253859
0.005590 20.154939
0.005132 19.436865
0.005686 19.756793
0.005781 19.775884
0.005644 19.982900
0.005382 20.149600
0.005164 19.981252
0.004801 20.654759
0.005103 19.177482
0.004184 20.041105
0.004356 19.570393
0.005544 20.781975
0.005041 21.792264
0.004667 20.601320
0.005458 19.729747
0.005770 20.102160
0.004803 21.203934
0.005419 20.366787
0.005762 19.888872
0.005550 20.327958
0.005281 20.268965
0.005528 20.324009
0.005249 20.468739
0.005068 20.559272
0.004871 19.925803
0.004042 19.569317
0.004580 18.322169
0.005157 19.713100
0.004915 19.594206
0.006512 21.426848
0.004390 21.225146
0.004069 19.802810
0.006891 20.639427
0.004569 20.749250
0.005077 19.353866
0.005213 22.033972
0.005085 21.044670
0.005351 20.951900
0.004989 20.581199
0.006229 20.804192
0.006137 21.120698
0.004098 19.759829
0.004609 22.001020
0.004107 19.123657
0.002329 19.026679
0.004901 21.839910
0.004293 20.806952
0.004483 20.753458
0.004926 20.632464
0.004929 21.398656
0.005308 20.675370
0.004731 21.605383
0.003970 19.775551
0.004596 21.384223
0.004277 20.762103
0.006071 20.357104
0.006022 19.204172
0.005686 19.477991
0.005776 20.030086
0.005765 20.877945
0.004595 20.084572
0.003660 19.003889
0.005960 19.704669
0.006267 19.417541
0.004882 21.019305
0.004918 20.901518
0.004839 20.392646
0.004756 20.210345
0.005494 19.639825
0.003635 20.712957
0.005157 20.339515
0.004558 18.681429
0.006385 19.263632
0.006017 18.848462
0.006142 19.699564
0.005476 19.892767
0.006696 19.095840
0.004953 21.173950
0.004336 19.257951
0.005829 18.080626
0.006348 18.589109
0.003012 20.787657
0.003956 20.192231
0.003905 20.637517
0.004049 22.069920
0.004607 19.951767
0.004887 19.987294
0.005541 19.956734
0.005590 20.333195
0.005119 19.472456
0.005345 19.557183
0.005465 20.370640
0.005463 20.403794
0.005709 19.937928
0.004674 20.936022
0.005498 20.293227
0.005610 19.602082
0.005268 20.838289
0.007612 18.270995
0.005294 18.783003
0.004896 19.910806
0.005094 20.959685
0.004993 21.095290
0.005119 21.223210
0.004602 21.067833
0.004759 19.936730
0.005616 20.127269
0.005477 20.283096
0.005444 20.804975
0.005321 20.769591
0.005458 20.351290
0.005587 20.111316
0.005528 20.167662
0.005226 20.826386
0.004711 21.716562
0.005433 19.065232
0.005562 18.243141
0.005012 20.981395
0.005278 21.980202
0.005327 19.451641
0.005255 21.962756
0.004664 19.308718
0.005358 20.703946
0.005554 19.748671
0.005312 21.430070
0.005514 20.117811
0.005528 19.930492
0.005161 20.823353
0.006200 20.395083
0.004268 19.135931
0.005085 20.593297
0.006193 18.894666
0.006471 20.562262
0.004062 20.709126
0.005451 21.368497
0.003440 19.742171
0.006125 19.620819
0.005238 19.140309
0.005259 20.368117
0.005591 21.114342
0.006444 21.213131
0.006407 19.760129
0.003619 19.592103
0.006635 19.443699
0.004362 18.921278
0.005140 18.853578
0.004614 19.279056
0.005347 20.794634
0.005663 19.085564
0.005058 19.998280
0.004762 20.097411
0.005852 20.113827
0.006566 20.562170
0.006191 20.423549
0.005564 20.694398
0.005776 21.337673
0.006159 20.415732
0.006082 20.479043
0.002951 20.606716
0.005195 19.335590
0.003997 20.084367
0.004558 18.529194
0.005239 19.652919
0.004132 20.552658
0.004534 19.672192
0.004783 18.995622
0.005246 19.562632
0.004269 22.275696
0.007118 22.036203
0.006257 20.508702
0.005968 20.209773
0.005100 21.778303
0.005897 20.397145
0.005968 20.794034
0.004482 21.039048
0.004806 19.457218
0.006418 20.473414
0.005403 19.802810
0.005685 19.231943
0.006154 19.675355
0.005129 21.823253
0.006542 19.802297
0.005406 20.099408
0.005675 19.760066
0.005713 21.916785
0.006161 19.686356
0.006189 20.098778
0.005921 19.092789
0.005486 19.374147
0.004525 20.339151
0.006118 21.288935
0.006400 19.374947
0.004527 20.409129
0.004735 21.322579
0.005014 19.019086
0.005753 19.202746
0.005048 20.133489
0.006539 18.467584
0.005686 19.478308
0.004241 20.343359
0.005140 19.214506
0.003743 18.751936
0.005137 19.305223
0.004913 19.319131
0.003497 20.395395
0.004293 19.363675
0.004244 20.958928
0.005316 19.330989
0.004698 20.199550
0.004605 18.485907
0.005447 19.323126
0.004852 19.789942
0.004303 18.728212
0.005852 20.810262
0.005054 19.180230
0.005627 18.990563
0.006489 19.872295
0.007864 18.829401
0.005578 19.695606
0.004581 20.348196
0.006005 18.212466
0.005253 19.265586
0.004516 18.825245
0.006233 18.643841
0.004356 18.120089
0.004839 19.312279
0.003808 20.223028
0.006354 19.965809
0.006048 20.927573
0.006108 19.413388
0.005901 18.080048
0.005151 20.671237
0.004242 20.008820
0.004832 19.181823
0.005224 21.254931
0.006002 19.837391
0.005979 20.844704
0.006224 19.097164
0.006001 21.038025
0.006312 19.137005
0.005095 20.380838
0.004686 18.512264
0.006648 19.189712
0.004682 18.699858
0.006477 19.212012
0.005399 19.552412
0.005401 19.780474
0.005583 20.354051
0.004636 20.757697
0.003821 20.802630
0.004432 21.199866
0.005819 21.841142
0.004798 20.425871
0.006389 20.198592
0.006406 19.514667
0.006126 19.867129
0.004085 20.114081
0.004710 19.220386
0.006519 20.689324
0.006084 20.461712
0.003660 20.651348
0.005325 19.416320
0.004112 21.410587
0.005450 18.678306
0.006197 20.583410
0.003400 20.768813
0.003257 18.164328
0.005569 21.523401
0.005539 18.906610
0.005215 20.100981
0.006004 20.487226
0.004657 21.761577
0.006392 20.441016
0.006542 18.774909
0.006020 20.004858
0.006095 20.106519
0.005618 20.703713
0.005511 19.980552
0.005641 19.664036
0.005700 19.389360
0.005428 19.977479
0.005094 20.663229
0.004979 20.104865
0.006459 19.472564
0.004726 19.450964
0.003812 19.384064
0.006206 18.574862
0.005354 19.986934
0.005600 20.855517
0.005712 19.955003
0.005219 19.340500
0.004093 19.787839
0.004202 19.220396
0.004392 21.647567
0.005947 20.269682
0.006930 18.957098
0.007585 19.110046
0.006814 18.917833
0.005755 19.588494
0.007763 19.828105
0.006007 20.799528
0.006573 18.486286
0.005346 19.284321
0.005222 20.380019
0.006385 19.263362
0.004497 19.000561
0.004997 20.873539
0.005528 20.051118
0.006266 20.480195
0.006617 19.314231
0.004557 19.284086
0.006319 19.355994
0.007863 19.405061
0.006469 19.099693
0.004956 18.973321
0.007003 18.165765
0.006583 19.024071
0.005252 18.152387
0.004462 19.065540
0.004412 19.508950
0.005499 20.200775
0.006044 19.718618
0.005623 20.545179
0.006092 20.567944
0.005249 20.534413
0.006005 20.634262
0.006279 19.715748
0.006032 19.939954
0.005114 19.261771
0.007276 17.845136
0.005514 18.461725
0.006392 17.875833
0.006610 18.582401
0.008271 19.887538
0.005694 19.632554
0.004814 20.126504
0.004978 20.008205
0.004821 19.792278
0.005956 20.217393
0.006056 19.665479
0.007081 19.396141
0.005038 19.946319
0.005594 21.194256
0.005138 19.213417
0.006413 19.744981
0.004595 18.368850
0.003722 18.692860
0.004624 18.806149
0.006886 19.603151
0.006454 21.091236
0.006136 21.162629
0.005327 21.039771
0.005493 21.083165
0.005629 19.241170
0.004950 20.169298
0.005459 20.826699
0.005717 20.264363
0.005660 20.460755
0.005036 19.123699
0.005452 20.419726
0.004982 20.662769
0.004970 20.224571
0.005526 21.966704
0.004515 21.313916
0.004256 19.401962
0.004965 19.407995
0.005268 19.105841
0.005688 19.388651
0.004706 19.359133
0.005075 19.414402
0.006198 19.403166
0.005636 19.782273
0.006117 20.652914
0.005179 20.745178
0.005334 19.940473
0.003478 20.751813
0.005050 21.113030
0.004780 20.843819
0.005586 19.117817
0.005352 19.628558
0.006024 18.520256
0.005125 19.113753
0.002691 18.699181
0.005952 20.464387
0.006122 20.131812
0.005343 19.511766
0.005290 19.937908
0.004199 20.005686
0.004756 20.931545
0.005690 19.635284
0.004827 19.334330
0.004578 20.455207
0.005505 21.625620
0.004764 19.952619
0.005517 19.679416
0.004323 20.241152
0.005560 19.594027
0.003619 19.573135
0.005492 19.727305
0.006973 18.163098
0.006070 19.112160
0.006757 18.372622
0.003940 17.988860
0.005629 19.456919
0.004012 18.546294
0.004936 18.766664
0.006120 19.492365
0.005475 19.175050
0.006196 20.474544
0.005101 20.587221
0.005500 20.756490
0.005561 19.728302
0.004919 20.623238
0.005858 20.125957
0.005241 20.226762
0.005089 20.580346
0.004516 19.630453
0.005625 20.497830
0.004479 19.674810
0.007210 19.357769
0.004513 19.348520
0.003815 18.349682
0.004266 20.143797
0.005413 18.950295
0.004912 19.052907
0.004792 20.302520
0.005915 18.717544
0.006513 22.277743
0.004750 20.333622
0.005142 21.076326
0.005352 19.304459
0.006397 20.886772
0.005513 19.980784
0.005138 19.303024
0.007094 19.106269
0.005415 20.395300
0.004153 20.732561
0.005893 20.164740
0.005115 19.307520
0.005865 18.895236
0.005840 19.580719
0.005635 19.430319
0.003932 19.202002
0.005250 19.802160
0.004405 20.858936
0.004906 20.396637
0.004340 21.026379
0.004497 20.047293
0.005047 22.199263
0.006199 18.140859
0.005842 19.288749
0.005197 18.276997
0.005176 19.658515
0.005391 20.512509
0.005711 20.475382
0.005964 19.488361
0.004538 19.924548
0.005888 20.063111
0.004772 20.888713
0.005285 19.586107
0.006429 19.433479
0.005166 19.642248
0.006329 19.666158
0.005919 20.645490
0.004774 20.042656
0.006731 19.182814
0.005554 21.639763
0.002853 20.245480
0.004378 18.872897
0.005492 19.438476
0.006622 18.988954
0.004329 18.645676
0.005762 19.999955
0.006503 19.595929
0.006229 18.257623
0.006713 18.759954
0.005534 20.616040
0.005547 19.311049
0.005832 21.063697
0.004689 20.925027
0.006116 20.864812
0.006342 19.641782
0.004926 19.408838
0.006144 18.557313
0.004830 19.348738
0.006400 18.771797
0.006368 20.649428
0.005254 18.310341
0.004557 18.214420
0.005136 18.304813
0.005662 17.649123
0.004810 19.858957
0.003296 20.181569
0.004797 19.090258
0.005064 19.723525
0.004713 20.749876
0.005654 19.699092
0.005590 20.099803
0.004393 18.778762
0.005012 20.131869
0.003214 19.646516
0.004489 21.622640
0.006111 19.923005
0.005885 21.172683
0.003900 21.200836
0.006258 19.967882
0.004374 20.491055
0.006274 19.967212
0.004748 19.191052
0.002805 20.402580
0.005896 18.829062
0.003391 22.551195
0.005650 20.257095
0.005313 20.642442
0.005163 20.411157
0.005895 19.281995
0.003573 20.327395
0.004317 19.565359
0.005716 18.434200
0.006466 19.860481
0.004877 21.836804
0.004718 19.663897
0.007519 19.579295
0.006384 19.817799
0.004895 19.863308
0.004705 19.839682
0.002545 19.320618
0.006946 19.080286
0.004857 20.535036
0.005170 20.325186
0.005977 19.405983
0.005736 19.199591
0.005366 19.166800
0.004622 19.637747
0.004670 20.523121
0.004667 22.463450
0.006515 19.351885
0.004326 19.656606
0.004419 21.477725
0.005493 19.888271
0.005097 20.346634
0.006307 18.419320
0.006226 18.366950
0.005775 19.935654
0.005139 19.796605
0.005689 20.720532
0.005002 21.202661
0.006503 19.572455
0.004921 19.515320
0.005762 21.018741
0.005062 19.997483
0.006506 18.288257
0.006576 19.436169
0.005588 21.322507
0.005020 18.948132
0.004798 20.453156
0.005139 19.611574
0.004257 19.281040
0.005523 19.263164
0.004750 18.759568
0.005345 20.859474
0.006090 19.673258
0.004584 19.698023
0.003778 19.295832
0.005508 18.370101
0.004192 20.151879
0.007951 19.185575
0.007292 19.415458
0.003756 20.030013
0.004787 20.178867
0.004392 18.714457
0.004418 19.548019
0.004498 19.735565
0.004815 19.016441
0.004310 19.448459
0.006132 21.377723
0.006372 21.132040
0.005096 20.578364
0.004502 20.894447
0.004116 19.701839
0.005656 20.018542
0.005822 19.492710
0.004413 19.895188
0.003972 19.600374
0.005555 19.723538
0.006314 20.284235
0.004982 19.826030
0.004343 20.192446
0.004527 20.301039
0.003640 20.341286
0.002840 20.055265
0.004687 20.778168
0.005318 21.095297
0.004502 20.990417
0.005914 19.550289
0.004475 19.069335
0.005169 20.258363
0.004332 20.927207
0.004116 19.347019
0.004250 19.924287
0.005886 18.877905
0.002543 22.084624
0.004107 21.669125
0.005599 19.867733
0.006228 19.964149
0.005092 18.987466
0.004998 19.086366
0.002579 19.184901
0.005663 19.579385
0.006023 19.945749
0.005515 21.623982
0.006846 20.282333
0.005682 19.637293
0.005296 19.231246
0.005732 19.725495
0.005002 19.092915
0.004659 18.283922
0.002166 19.329983
0.003018 20.751303
0.003365 20.143087
0.005063 18.879108
0.005209 18.502249
0.005319 20.616530
0.005557 19.810317
0.003281 19.671282
0.004616 20.809716
0.005721 19.986706
0.005798 19.526757
0.005374 21.928540
0.005531 19.619289
0.006270 20.465416
0.004717 20.098675
0.004369 20.480705
0.005179 18.976902
0.007617 18.278776
0.005489 20.778130
0.004256 20.697582
0.004173 21.771472
0.004351 21.489743
0.005250 19.842971
0.004154 20.450849
0.006345 19.153126
0.006452 19.265640
0.005579 19.354710
0.005889 20.817138
0.005417 20.964819
0.005221 21.658436
0.004179 20.447062
0.003664 20.736503
0.004517 19.452743
0.006414 20.551844
0.006927 19.576783
0.003403 19.107345
0.007157 18.348128
0.005807 20.073049
0.005523 20.048505
0.005562 19.744207
0.004922 19.861293
0.006631 20.208291
0.004592 18.836994
0.007195 18.951419
0.005354 20.728014
0.006326 19.825580
0.005789 21.084733
0.005541 19.527583
0.005684 18.798141
0.005284 20.906127
0.006771 20.020082
0.005802 18.167236
0.006972 18.061891
0.005772 20.707993
0.004901 19.754040
0.004788 20.454880
0.005178 19.872124
0.005383 20.249836
0.005269 19.762147
0.006801 18.768790
0.005507 18.940116
0.004382 19.231558
0.005524 19.909460
0.006377 21.082813
0.006260 20.062071
0.004484 19.724948
0.005128 20.335902
0.005452 20.616404
0.005928 19.516421
0.003226 19.957489
0.003798 19.393462
0.006669 17.877235
0.005777 19.646013
0.006646 20.266181
0.004093 20.659635
0.004601 20.450618
0.005455 20.399464
0.007477 19.857820
0.005559 18.975147
0.006170 19.730981
0.004266 20.250749
0.004019 20.588369
0.005836 21.358756
0.004765 20.705637
0.004555 20.008144
0.005206 20.638215
0.006339 19.212600
0.004516 19.511057
0.004429 19.186386
0.003588 18.467789
0.005205 18.501524
0.005123 19.987456
0.005405 20.772451
0.005812 19.848469
0.005856 20.158266
0.006358 19.748642
0.007262 19.794821
0.004621 21.782655
0.005369 21.193815
0.004875 19.911161
0.005970 20.536819
0.006721 20.886630
0.006223 20.568994
0.004521 20.969064
0.005634 19.916315
0.006084 18.416527
0.005046 19.055995
0.004413 19.725503
0.005699 20.067537
0.005411 19.886755
0.005316 21.495030
0.003967 19.959107
0.004196 20.962113
0.006000 21.792211
0.007158 20.183453
0.006305 19.519718
0.004559 23.089917
0.005316 20.346935
0.005331 19.859376
0.004860 20.625190
0.004971 20.196986
0.005498 19.604828
0.004500 19.316973
0.007100 18.859327
0.005487 18.569726
0.005595 20.544916
0.005314 20.268279
0.004153 20.138300
0.004510 20.993103
0.007090 19.928861
0.005968 20.879617
0.006449 19.884802
0.006370 20.007403
0.005917 20.385987
0.005363 19.914369
0.006385 19.807789
0.005068 19.469313
0.005663 19.899821
0.006077 20.396475
0.005874 18.098647
0.004732 19.341947
0.005062 18.918139
0.007151 19.161331
0.005985 19.350732
0.006146 20.613236
0.005148 19.898536
0.004986 19.229787
0.005142 21.158127
0.005520 20.308977
0.005004 21.701472
0.006048 20.790467
0.005028 20.807274
0.005206 20.896663
0.005132 20.478060
0.006273 21.117038
0.004527 20.272753
0.005086 20.066675
0.005438 19.374606
0.003419 20.288633
0.005042 21.215324
0.004979 18.533937
0.004237 18.926424
0.004686 20.694199
0.003729 20.271727
0.004893 20.519644
0.006195 19.473154
0.005865 19.817572
0.005830 21.150726
0.005422 20.989763
0.004686 22.715894
0.004875 20.202496
0.004986 21.066956
0.005073 19.609972
0.004140 21.697240
0.006386 19.818611
0.003986 20.543680
0.005559 19.573134
0.005597 19.763416
0.004432 20.809657
0.005029 20.235451
0.006410 20.092169
0.007804 20.148308
0.006242 19.969973
0.004600 19.915120
0.004995 20.227252
0.004393 19.746378
0.004964 19.667660
0.005994 19.150965
0.006484 19.157473
0.005248 20.982866
0.005210 19.862075
0.004676 19.440778
0.005701 18.998314
0.005090 19.618520
0.004890 20.259554
0.005799 20.323602
0.007267 19.498043
0.005370 20.814970
0.006340 20.491742
0.004354 20.458878
0.004958 20.204137
0.006245 19.289378
0.004933 20.516436
0.006315 19.514868
0.004368 20.177390
0.005107 19.385267
0.006396 18.975632
0.006358 20.271017
0.003423 19.761408
0.005398 19.810935
0.004549 18.613629
0.004090 19.501148
0.004417 21.164751
0.005779 19.669294
0.005087 20.288647
0.005343 21.287095
0.005479 19.190293
0.006744 19.716696
0.004534 20.440436
0.005145 20.177761
0.004749 21.023914
0.004425 18.934883
0.005602 20.020813
0.007779 19.061900
0.003300 19.330102
0.005444 19.002176
0.005056 18.966222
0.004971 20.842936
0.005393 21.185936
0.004647 19.957965
0.005589 20.323287
0.006751 19.275559
0.006484 19.440027
0.005728 21.198146
0.006075 19.936608
0.005905 20.176067
0.005520 21.607708
0.005218 18.952850
0.006949 20.113077
0.005040 19.070528
0.006064 20.023442
0.007381 19.378922
0.006810 19.038325
0.008009 19.651312
0.004113 21.566175
0.004513 18.804525
0.003670 19.122751
0.005025 21.823745
0.005309 20.162999
0.004735 18.975917
0.005636 20.015027
0.005608 18.972102
0.006321 20.332317
0.006026 20.192430
0.005725 21.043950
0.007915 19.965105
0.007415 19.969470
0.005097 21.814870
0.002740 20.454150
0.004832 20.332383
0.007784 20.245509
0.005271 19.210085
0.003470 19.895955
0.006131 20.769762
0.005397 20.604131
0.005963 19.888548
0.006237 19.064768
0.005845 19.754510
0.004907 18.880621
0.005175 19.620250
0.005789 20.181649
0.006483 20.089413
0.006444 20.358938
0.005284 20.616782
0.004026 20.911653
0.003443 19.444042
0.004154 19.552216
0.004225 19.841326
0.004442 20.713985
0.004626 20.685283
0.007072 20.702657
0.005565 19.323606
0.004714 18.639685
0.004540 21.190729
0.005351 20.023430
0.006437 22.276760
0.006721 21.341249
0.006314 20.090924
0.006158 19.850092
0.005335 20.456893
0.004514 20.376288
0.005793 19.095348
0.005116 19.967233
0.005603 20.990654
0.006281 20.802852
0.003311 20.980274
0.006633 19.390790
0.005028 19.351817
0.004986 19.359835
0.007881 18.505603
0.007040 19.019376
0.005335 19.743359
0.004430 20.967265
0.004654 18.834747
0.004504 19.311729
0.005521 19.634567
0.005862 20.007328
0.003071 20.217675
0.006017 18.198503
0.004674 20.212685
0.004992 18.884323
0.005278 18.557805
0.006720 18.848149
0.006712 19.414453
0.004921 18.882080
0.004340 18.776951
0.005596 18.426731
0.004932 20.275768
0.004685 19.749110
0.005050 20.705547
0.004625 20.951233
0.004738 20.277069
0.005517 21.154032
0.002986 20.880176
0.003872 20.895329
0.004532 19.106971
0.007660 17.682344
0.005211 19.432631
0.007089 18.506342
0.004968 19.279130
0.004291 21.871782
0.005127 20.058878
0.004307 19.134219
0.005366 17.611567
0.005146 18.437332
0.004082 19.220473
0.005917 19.711832
0.006201 19.758655
0.005905 20.520722
0.005415 19.998117
0.004002 20.917577
0.004542 20.370105
0.005431 19.915413
0.006313 18.522705
0.004205 20.231006
0.007997 17.944895
0.006057 19.976457
0.006789 18.498930
0.005412 21.142041
0.005672 18.537925
0.004521 18.628520
0.004380 20.138583
0.004491 20.172002
0.005525 21.177158
0.005225 19.449846
0.006178 21.022177
0.006445 19.960334
0.005167 20.080210
0.004499 20.140627
0.004506 20.198433
0.007107 18.920014
0.005767 19.375104
0.005158 17.834377
0.004972 20.310751
0.004453 20.104298
0.004480 19.486044
0.005279 19.971886
0.005371 19.538483
0.005286 20.072618
0.006622 19.363253
0.005465 19.286137
0.005772 21.303975
0.006055 20.573529
0.006254 19.995679
0.006496 21.505936
0.005095 18.846117
0.005977 20.451128
0.005967 19.768558
0.006100 20.472893
0.006042 20.055502
0.006326 19.478114
0.005522 19.474502
0.004786 20.389707
0.005091 19.555241
0.005051 19.554116
0.004616 20.000938
0.003880 19.594980
0.005489 19.064356
0.005522 20.037125
0.005034 20.077331
0.005690 20.174746
0.006054 19.857348
0.007359 18.743730
0.004098 21.422315
0.005535 18.006158
0.005965 19.565322
0.005621 20.701876
0.005407 20.760350
0.004341 20.567612
0.005959 19.748603
0.005582 19.953811
0.005362 22.598389
0.006299 20.032796
0.004785 20.358696
0.003734 18.683128
0.002676 21.859865
0.005118 18.128880
0.005538 19.611849
0.003606 18.716839
0.007466 18.158463
0.006686 18.976941
0.006789 19.365076
0.007570 19.083734
0.003697 20.062514
0.004063 20.154545
0.004602 20.730401
0.007117 21.384930
0.005321 20.869391
0.006763 19.027592
0.005358 20.628746
0.004995 19.771370
0.006139 20.621172
0.003554 19.619882
0.003248 20.196499
0.005249 18.076048
0.005145 18.403694
0.005359 20.242349
0.005809 17.485760
0.004467 18.949200
0.005501 19.065435
0.004872 20.183954
0.006133 18.066444
0.003998 19.789204
0.004843 20.242569
0.007300 20.577013
0.006570 19.462375
0.006950 20.838738
0.005296 19.045540
0.004758 20.981033
0.005045 20.101422
0.005572 20.241713
0.006382 18.048758
0.005304 19.394873
0.003829 21.930786
0.004767 22.136798
0.004411 21.829078
0.005252 20.066932
0.005912 18.789572
0.004388 19.194280
0.006342 19.372392
0.004804 19.271729
0.004133 19.591436
0.004524 19.298923
0.007715 19.015755
0.005061 20.721723
0.005429 19.717273
0.006714 20.502980
0.006526 19.618715
0.004470 18.400369
0.005402 20.095585
0.002873 19.534081
0.004785 21.692995
0.007126 21.880294
0.005454 21.356065
0.005419 20.604948
0.004720 19.366015
0.005649 20.528138
0.004680 20.376309
0.004398 19.132493
0.006024 19.725017
0.004774 18.480442
0.006126 20.573583
0.005554 19.684175
0.005538 19.509903
0.004329 19.981048
0.005490 19.026879
0.007681 19.713279
0.005922 19.215740
0.005665 22.185373
0.006232 19.314971
0.005002 19.503703
0.005403 20.035757
0.005130 18.955784
0.004395 19.807211
0.004992 20.916277
0.006263 19.505545
0.005452 18.485532
0.004844 19.642975
0.005301 19.594236
0.004961 19.118209
0.003540 20.782475
0.005980 18.902337
0.003373 19.233485
0.005749 19.028696
0.004264 18.464762
0.004682 21.080789
0.004597 20.795478
0.004172 19.998235
0.005022 20.750593
0.006244 18.689196
0.004584 19.907883
0.006218 17.218707
0.005264 19.405377
0.007428 18.463494
0.006153 18.586040
0.007325 19.481017
0.005581 19.660109
0.006969 18.689432
0.006629 19.884428
0.006113 20.255731
0.004647 21.482734
0.005393 20.207330
0.005325 19.975833
0.004933 21.080696
0.006698 20.753797
0.005976 21.076142
0.003280 20.085231
0.004926 20.218407
0.005284 19.503272
0.004810 19.213709
0.004462 20.357216
0.004653 18.745883
0.005562 20.123594
0.004706 18.781063
0.005211 19.944207
0.004970 18.868202
0.004903 19.886700
0.005258 19.949353
0.004937 19.742047
0.004282 20.008961
0.004813 20.308613
0.005281 20.263605
0.007234 20.686099
0.003778 20.678387
0.003416 20.630594
0.005891 20.748473
0.006251 19.749797
0.004392 20.237149
0.004672 21.560120
0.005585 22.018602
0.004718 20.199656
0.004730 18.682514
0.004031 19.342268
0.005903 19.088942
0.005823 21.418141
0.005754 20.595854
0.004255 20.927842
0.003864 19.897856
0.004563 21.015045
0.004347 19.852955
0.005191 19.187725
0.005195 19.847929
0.005231 18.751538
0.004071 20.352099
0.007072 19.030931
0.005694 18.897443
0.005571 19.442031
0.004293 20.086115
0.005811 19.168433
0.005755 19.451331
0.004660 19.296153
0.005013 19.171912
0.004220 19.814896
0.004670 19.768833
0.004822 19.088135
0.005767 18.853581
0.006986 19.452386
0.003828 19.812493
0.005666 19.608110
0.005869 21.916736
0.006023 19.463723
0.005258 19.214438
0.005431 18.660119
0.005733 18.638920
0.004584 19.307848
0.006033 18.063451
0.007720 20.282265
0.006233 20.618063
0.004527 21.524411
0.004764 20.561418
0.005209 20.046696
0.005384 19.277793
0.004094 21.360891
0.006219 21.361185
0.004354 20.635303
0.005135 18.356380
0.004411 19.380468
0.006376 19.578028
0.005853 18.741805
0.006241 20.073739
0.005026 20.699803
0.006494 21.581059
0.007074 20.296202
0.006921 20.363483
0.007326 20.622309
0.006443 20.961834
0.006541 20.392558
0.005548 20.361552
0.005940 20.412452
0.005552 19.634271
0.004513 18.450393
0.006324 18.609357
0.004622 20.267786
0.006815 19.748192
0.005162 20.800484
0.005749 20.675531
0.005378 19.458304
0.004737 19.632705
0.003315 18.772848
0.005259 21.212666
0.007267 21.376976
0.007048 19.714114
0.005329 19.506696
0.005486 18.619496
0.004865 18.899651
0.004461 21.080560
0.004672 19.822270
0.005960 18.638031
0.004664 18.940074
0.004728 20.286897
0.003676 18.397520
0.004339 19.086411
0.005555 19.915189
0.004814 20.624080
0.005059 19.877028
0.006833 18.955342
0.004641 19.628625
0.003661 18.678259
0.005225 21.201399
0.003001 20.150553
0.006627 20.079952
0.006181 18.709649
0.005558 18.285653
0.004074 18.568487
0.004887 20.415964
0.005035 20.418579
0.004669 19.714148
0.006647 20.274285
0.005640 18.564364
0.004608 20.109584
0.004459 19.436278
0.005469 18.259198
0.005285 20.634871
0.006431 20.620043
0.005209 20.604669
0.004707 19.397080
0.003968 18.803348
0.004121 19.201302
0.004122 19.783472
0.006841 20.562986
0.003648 20.268048
0.004885 18.868442
0.006586 18.734477
0.003114 19.747071
0.006799 20.628010
0.005719 18.619099
0.005364 18.763380
0.006734 20.489980
0.004618 20.876705
0.006319 21.424842
0.005544 21.283686
0.005819 20.144192
0.005930 19.455879
0.006502 20.942634
0.003505 19.433421
0.004441 20.432547
0.004770 21.672180
0.005934 20.069098
0.005354 18.063411
0.005051 19.218170
0.004200 19.589314
0.004694 20.354701
0.004547 19.398039
0.005225 20.915839
0.003472 20.278165
0.006674 20.014966
0.005332 22.160449
0.006163 21.177944
0.006816 20.498686
0.007146 20.279142
0.006390 19.663599
0.006183 18.327527
0.004952 20.767666
0.005345 21.551445
0.007181 19.047411
0.003110 20.833944
0.004669 19.539499
0.004909 20.344258
0.005996 19.718760
0.004888 19.969327
0.005748 19.838480
0.004923 20.130546
0.004810 20.787956
0.006168 21.471653
0.006485 20.781318
0.007859 19.054270
0.004838 20.085797
0.005387 19.537632
0.004733 20.141529
0.005286 19.689243
0.005446 19.298684
0.005498 20.674333
0.004965 20.162070
0.005912 20.361066
0.006231 19.348705
0.006027 20.355877
0.004367 21.471733
0.005484 19.427624
0.004966 20.149096
0.004621 19.825409
0.006202 18.734935
0.006844 20.938449
0.005885 19.687704
0.003324 21.700297
0.005039 19.318277
0.003600 19.552809
0.004730 19.890897
0.007281 20.543168
0.005954 19.137369
0.007827 19.269726
0.006720 19.702776
0.004665 20.389715
0.004869 19.850827
0.004708 20.228191
0.005038 19.597490
0.004387 20.241914
0.004776 19.142070
0.005079 21.184475
0.006853 21.294168
0.004627 19.268267
0.003989 19.861368
0.006800 19.510313
0.004790 21.538712
0.005546 19.380752
0.006080 21.438571
0.006590 21.136440
0.005683 19.601272
0.004613 22.090551
0.004116 19.912804
0.004657 20.467194
0.004589 19.831452
0.004030 18.934278
0.006746 18.704792
0.004604 19.663922
0.005255 19.008207
0.004897 20.715767
0.005626 21.389177
0.005165 19.843893
0.005835 20.067370
0.004999 19.058021
0.005742 19.045863
0.003835 21.299094
0.006202 20.440403
0.005139 21.654195
0.005617 19.961327
0.005848 19.458256
0.005804 20.717185
0.004483 20.810523
0.004418 20.152739
0.005113 19.343391
0.005015 19.026391
0.004179 20.845960
0.004885 20.795608
0.006592 20.710069
0.005527 20.199238
0.005529 19.588813
0.004283 20.481563
0.006124 18.779897
0.005361 19.838625
0.006005 19.721061
0.005823 20.334266
0.007739 18.740804
0.005069 21.223287
0.004092 19.782281
0.005103 20.410819
0.005045 19.202884
0.005535 20.182459
0.006332 19.020151
0.007255 19.213803
0.006317 19.052881
0.004630 20.197354
0.006289 20.212272
0.007217 20.126920
0.005433 20.049977
0.005463 19.366872
0.007002 19.700459
0.005832 20.136866
0.005761 21.101053
0.005267 20.743744
0.004886 19.419039
0.005063 20.946023
0.006085 20.657399
0.005614 20.101468
0.004893 21.192344
0.004091 20.203925
0.005678 18.844355
0.004909 18.309458
0.004313 20.667575
0.004333 19.906779
0.005230 20.330772
0.005214 20.616387
0.006134 19.735469
0.004484 18.737286
0.004223 21.661159
0.005243 19.872844
0.005841 20.211315
0.005154 19.807728
0.007399 19.980939
0.007147 20.740754
0.006115 21.329546
0.006382 19.740545
0.006644 20.298456
0.006679 19.387591
0.004615 18.972816
0.005409 19.837755
0.004613 20.208148
0.005876 22.126840
0.006959 19.999154
0.006902 21.996358
0.004783 20.542651
0.004865 19.952325
0.004630 20.224792
0.006055 18.947461
0.004846 20.034678
0.005389 18.999277
0.005791 19.594262
0.005462 18.968864
0.005216 19.836536
0.008803 18.196639
0.006322 17.919310
0.006061 19.352330
0.006721 18.779215
0.006044 21.769883
0.006464 20.943591
0.005627 21.820985
0.004762 20.961986
0.004759 21.521438
0.004659 20.796727
0.006112 19.616326
0.005104 19.283889
0.005310 19.429623
0.007033 19.703941
0.006712 20.522414
0.004962 19.352548
0.005017 19.762128
0.005636 18.565335
0.005192 21.111227
0.005156 20.002038
0.005581 20.864648
0.003653 22.515534
0.004895 20.745433
0.005391 20.720110
0.003851 20.667503
0.004628 21.015194
0.003850 19.487462
0.005943 19.707596
0.005234 19.047504
0.005726 20.790454
0.004842 19.830633
0.005299 19.813382
0.005811 18.932333
0.004588 19.830854
0.005306 19.040325
0.004537 19.549533
0.004526 20.640796
0.004987 19.933761
0.004948 19.584144
0.004739 20.003949
0.005117 20.576433
0.005242 19.197021
0.007048 19.458512
0.006147 20.308920
0.005578 19.604792
0.004795 19.646916
0.004523 19.051405
0.004577 19.235682
0.006633 18.657806
0.003332 19.930132
0.004588 20.254148
0.007317 20.188933
0.006088 21.491760
0.003862 20.091823
0.004470 20.784979
0.006841 20.320661
0.004231 21.616485
0.005220 19.508551
0.004685 20.338189
0.004744 19.914087
0.005504 19.864944
0.005815 18.231180
0.006023 21.090544
0.005618 21.082465
0.007248 21.109475
0.005461 20.902499
0.005089 21.219970
0.004999 21.394080
0.004746 19.934901
0.005149 20.554737
0.004498 19.951628
0.004697 20.790063
0.005334 21.201810
0.005284 20.053383
0.005784 21.250717
0.004847 21.050828
0.005514 20.093674
0.006130 19.561414
0.006469 19.735581
0.005906 18.648955
0.004754 20.411457
0.006099 19.226050
0.005537 19.402746
0.006448 19.040653
0.005817 18.566384
0.005426 18.485575
0.004772 19.835625
0.005421 20.803259
0.004838 18.536280
0.005838 21.099537
0.005100 20.114405
0.003840 19.687789
0.005620 20.701502
0.005895 20.972619
0.006758 20.288030
0.002294 20.161626
0.006127 18.001312
0.004721 19.948634
0.006245 17.982503
0.004789 19.253920
0.003544 20.493160
0.008816 17.126077
0.006276 18.387120
0.007022 18.225173
0.005937 19.870918
0.004565 20.090107
0.004027 20.780665
0.004710 21.193564
0.004572 21.259729
0.004620 20.587969
0.005263 19.974743
0.005399 19.680990
0.005244 20.354779
0.005974 19.218682
0.005345 18.073696
0.005384 19.727672
0.005966 18.299367
0.004626 20.490282
0.006493 18.890855
0.005189 20.160628
0.004435 20.282070
0.005315 19.275226
0.005255 19.217367
0.005438 20.067220
0.004960 22.838747
0.005268 20.424748
0.005401 19.608884
0.005220 19.961308
0.005589 19.043058
0.005254 19.657295
0.005442 20.095474
0.004792 19.721563
0.004722 17.775987
0.004932 19.712884
0.005507 19.082468
0.006473 19.957026
0.004910 19.330896
0.005978 20.745055
0.006356 20.442549
0.005514 19.332639
0.006035 19.717350
0.003942 20.121941
0.003872 21.864257
0.005145 19.397435
0.005691 18.936352
0.005006 18.572545
0.006809 19.521680
0.005906 19.443810
0.006464 20.100418
0.006179 19.986917
0.003984 19.979467
0.006972 20.716671
0.005352 19.439198
0.004779 19.567803
0.004896 21.555816
0.005052 20.921024
0.005767 20.450049
0.005721 19.417290
0.004299 20.377890
0.006907 18.784689
0.004263 19.116037
0.004850 17.712267
0.006552 18.974259
0.004561 20.793703
0.005062 20.952339
0.005534 19.600629
0.004969 20.316775
0.005596 20.403918
0.005595 20.178292
0.006728 19.551501
0.005995 19.090201
0.005583 20.275668
0.004223 19.886195
0.005126 20.819328
0.006549 18.315534
0.007891 18.926597
0.006989 19.065905
0.005483 18.893643
0.004940 19.786675
0.004194 20.006195
0.004943 19.732041
0.004344 19.787928
0.005349 20.175539
0.005575 18.911761
0.004714 19.985889
0.007157 20.079705
0.004129 19.115152
0.006010 17.919627
0.006611 18.858759
0.004977 18.796455
0.004336 17.586521
0.005021 19.141786
0.003267 19.180739
0.004898 18.423812
0.006025 18.798918
0.005732 19.933569
0.006322 18.185245
0.005404 20.211247
0.005331 20.001278
0.005124 22.990532
0.005288 21.377699
0.004856 20.164013
0.005452 19.719829
0.004352 19.833995
0.005580 20.247587
0.003300 21.368110
0.003944 18.806817
0.004000 18.562923
0.004980 18.841518
0.004950 20.829242
0.005319 19.362017
0.004457 21.388474
0.006031 21.280872
0.005383 21.426563
0.005140 20.535660
0.004353 21.741126
0.004476 20.403734
0.003602 19.051890
0.003105 21.270619
0.005079 19.577102
0.004766 20.868705
0.006427 18.937769
0.006664 19.710234
0.006055 18.713801
0.004178 18.224858
0.006203 17.584458
0.005769 19.199230
0.008317 18.442542
0.004021 20.798736
0.005882 19.095898
0.005420 20.476878
0.006096 20.022818
0.004975 19.441029
0.003625 18.917749
0.004313 19.434754
0.006808 21.396434
0.005178 19.461585
0.005350 20.271576
0.004208 20.075226
0.004334 20.017576
0.003719 19.917091
0.004358 19.170072
0.004406 22.065872
0.005999 22.021136
0.004311 19.493603
0.003570 19.311688
0.005502 19.100969
0.004131 18.762052
0.001967 19.515434
0.004025 19.950852
0.005421 20.095187
0.007215 20.055104
0.004893 20.085118
0.003975 18.889086
0.002904 20.610136
0.003184 19.721427
0.004604 20.003385
0.003505 21.470669
0.005580 20.494303
0.004968 20.713545
0.005611 19.945388
0.005576 20.505389
0.006238 19.955175
0.006273 20.046317
0.006596 20.203405
0.005935 20.771264
0.004809 21.889926
0.004730 19.890137
0.004800 19.385689
0.006630 19.772019
0.007107 20.236240
0.005029 19.631793
0.005271 19.936879
0.004254 19.084458
0.004630 20.443904
0.004397 19.044477
0.005149 17.697133
0.004768 19.090226
0.005474 18.946151
0.006637 17.467986
0.004651 19.600475
0.004559 19.373270
0.005221 19.555981
0.005867 19.964421
0.005834 20.685027
0.005553 21.555011
0.006479 20.983349
0.005872 18.862744
0.007266 19.460357
0.007543 21.258579
0.005558 20.960046
0.004730 20.691066
0.004805 18.864613
0.006851 17.882938
0.005842 19.979298
0.006692 18.574918
0.005279 18.902560
0.006543 17.648520
0.004028 18.756853
0.005117 18.411428
0.004127 18.945151
0.004006 20.404514
0.003976 19.398621
0.004688 18.518246
0.005595 18.695724
0.003817 20.207568
0.004961 19.459619
0.004769 20.427396
0.003693 21.748396
0.005322 21.603483
0.004110 20.262255
0.005614 20.232865
0.006055 19.768276
0.004045 19.973027
0.003380 20.284593
0.006515 19.791128
0.007485 21.022970
0.008386 18.249324
0.007464 19.635218
0.005438 20.517937
0.006460 18.643641
0.005289 21.816589
0.004793 19.438251
0.005114 19.116614
0.005949 20.585911
0.004227 21.568164
0.004998 20.274771
0.004078 20.072008
0.005650 19.757391
0.005795 18.241187
0.005699 18.642769
0.006806 19.558204
0.004129 19.744064
0.006346 18.229834
0.004643 18.681422
0.004883 18.067105
0.004489 18.837830
0.005884 19.031438
0.004469 19.944590
0.006560 18.805530
0.004904 20.234733
0.004687 20.040273
0.004695 19.923079
0.004865 18.300771
0.004407 18.819983
0.004847 19.655656
0.003116 21.669415
0.004728 19.693014
0.004810 20.882447
0.004668 21.592541
0.005299 21.413340
0.004853 20.682951
0.004574 21.343589
0.006206 20.507948
0.006217 20.136775
0.006116 20.374928
0.005658 21.285355
0.004946 19.736348
0.005365 21.483324
0.005431 21.458931
0.005361 19.598342
0.003856 20.559724
0.003908 20.949395
0.006167 19.898069
0.006382 20.766242
0.006425 21.961843
0.005197 20.442242
0.005405 20.077959
0.006158 19.523782
0.005864 20.654684
0.005782 20.694475
0.005733 20.736221
0.005639 19.341865
0.006182 19.754816
0.005947 19.992599
0.005806 18.615456
0.005760 19.889836
0.005689 20.005871
0.007799 17.717063
0.004560 20.078983
0.004307 19.309805
0.005270 20.919945
0.005526 21.722507
0.005326 20.657319
0.005312 20.422090
0.005901 21.169674
0.007834 20.473697
0.005690 21.495607
0.006171 19.911830
0.004838 19.969029
0.004268 21.228939
0.005186 19.435353
0.004506 20.167116
0.003606 21.143127
0.004784 19.242935
0.004862 19.878098
0.003441 20.095609
0.007543 17.839584
0.004794 19.234909
0.006674 20.049869
0.005670 19.175846
0.007826 20.224334
0.006490 22.322358
0.005743 20.381785
0.005438 20.108393
0.005052 20.620050
0.004416 21.608997
0.004943 20.423807
0.005426 19.880893
0.005437 19.957422
0.004156 21.075729
0.005004 19.706580
0.006263 20.222967
0.006230 21.051314
0.005592 19.350270
0.005339 20.203290
0.006625 18.698046
0.004988 19.036037
0.005445 20.894780
0.006002 21.405866
0.005133 19.801491
0.003776 18.785943
0.007020 17.536122
0.005791 18.462743
0.008950 19.087386
0.005750 20.506093
0.005378 20.005549
0.007036 20.257758
0.005995 19.610969
