# Supplementary material for: Persistent homology elucidates hierarchical structures responsible for mechanical properties in covalent amorphous solids
Source: Nat Commun. 2025 Sep 25;16:8226. doi: 10.1038/s41467-025-63424-z (PMC12462471; doi:10.1038/s41467-025-63424-z)
Supplement: Supplementary file 4 — Source Data 2 [file 41467_2025_63424_MOESM4_ESM.zip › SupplementarySourceData/SupplementaryFigure7d.txt]

# Frequency (THz) IPR
0.000000 1.000000
0.000000 1.000000
0.000000 1.000000
0.441039 874.647154
0.562970 173.440263
0.568534 1.699290
0.572572 1.629215
0.574251 1.520607
0.574529 3.565414
0.581018 2.203243
0.582648 1.643696
0.585122 1.536685
0.586738 1.248439
0.588613 1.664131
0.593141 1.486580
0.599189 4.830826
0.607727 161.568091
0.707610 640.941179
0.767391 156.935477
0.782042 4.924735
0.783336 5.061022
0.787926 6.831429
0.791230 2.077989
0.793796 34.348762
0.800128 3.143111
0.806327 1.964886
0.806727 1.646417
0.810438 1.662717
0.813696 2.051784
0.815397 1.533966
0.816486 1.496242
0.818536 1.576243
0.821836 1.824268
0.823151 1.745601
0.824236 2.209002
0.825698 1.644915
0.826764 1.658576
0.827352 1.908055
0.831487 1.806347
0.834788 1.672261
0.839444 1.587359
0.842594 4.165576
0.865169 148.257152
0.872774 161.784607
0.926084 16.749018
0.944964 28.565515
0.946367 30.621907
0.963827 3.384921
0.967409 11.559950
0.976710 4.470329
0.979069 2.219130
0.981973 2.835796
0.984014 2.644719
0.985213 1.789630
0.991988 1.556046
0.993144 1.772424
0.995617 2.069291
1.000990 3.302273
1.004593 1.680980
1.012301 1.750315
1.020059 33.842213
1.041140 9.910953
1.043196 14.399877
1.076364 62.139157
1.078150 313.188546
1.082321 75.147936
1.095251 35.507932
1.100995 19.012459
1.110775 21.224047
1.112613 2.856411
1.115913 3.723197
1.124219 3.301282
1.129896 3.539510
1.133448 6.074989
1.136451 4.988026
1.144098 3.320198
1.152212 3.634827
1.153949 3.517640
1.156321 3.616257
1.164538 6.878054
1.167497 4.788540
1.179183 3.971099
1.186080 4.950261
1.187119 5.214376
1.192168 6.227252
1.196992 3.094850
1.197458 4.542638
1.201900 6.884706
1.204686 3.138882
1.207930 18.032324
1.209970 3.427284
1.213244 2.720409
1.217520 2.838240
1.220423 3.421174
1.224086 2.573243
1.225569 3.239196
1.227489 4.359361
1.228872 3.019813
1.234255 2.261489
1.236744 2.691838
1.238448 3.935921
1.239186 2.732199
1.242852 1.990401
1.243717 2.622131
1.245151 4.271919
1.246721 2.285531
1.252339 1.895795
1.254080 2.292495
1.255554 1.954735
1.256356 2.144530
1.258515 2.227773
1.258693 2.828663
1.261413 2.929607
1.262191 2.340374
1.263247 2.352129
1.267537 2.443042
1.270310 2.345799
1.273880 2.969324
1.274280 2.770341
1.276692 2.575419
1.278183 2.274375
1.281611 3.394549
1.283137 2.139745
1.285463 2.143149
1.287697 1.853183
1.290241 3.917867
1.291043 4.181949
1.294625 2.399547
1.295248 2.034120
1.298088 2.284919
1.298983 2.422963
1.301620 2.664499
1.303611 1.939618
1.305474 2.396929
1.309544 2.594139
1.312002 1.908988
1.313629 2.892667
1.317090 2.536338
1.318787 3.391468
1.320619 6.083708
1.325499 4.768766
1.326569 2.213399
1.328102 2.858460
1.333782 2.410197
1.335285 3.718733
1.339553 2.577691
1.341296 3.301037
1.345573 2.925239
1.347384 3.106265
1.348225 2.255232
1.351766 3.454549
1.354228 2.802965
1.356258 3.255304
1.358277 2.893789
1.360308 2.365788
1.363482 4.814205
1.364600 2.968460
1.367069 2.442615
1.369220 2.554898
1.373933 2.564297
1.376948 2.701175
1.378129 2.282856
1.379271 2.247216
1.380908 2.413627
1.382353 3.292059
1.385548 2.214628
1.387518 2.526557
1.388415 3.664148
1.391906 2.138007
1.397804 2.391718
1.399654 2.780166
1.400339 2.884080
1.400368 3.405597
1.401497 2.039216
1.404476 2.373960
1.406497 2.792044
1.410601 2.539247
1.413280 2.979570
1.415670 2.303376
1.418427 3.628119
1.419446 2.186499
1.421729 3.883807
1.424127 3.154950
1.425020 4.314264
1.429377 6.277074
1.432871 3.884824
1.435660 3.429072
1.442035 6.226674
1.443245 4.630578
1.446751 7.404078
1.449081 4.729925
1.450485 3.412872
1.453545 10.565393
1.457811 5.134065
1.461264 9.057984
1.464396 7.139052
1.468431 9.379987
1.471798 9.565105
1.472968 5.879045
1.475302 4.809593
1.481275 8.631155
1.485704 5.787408
1.487473 15.273474
1.489469 6.524488
1.493242 4.806871
1.495966 6.297269
1.499623 21.050873
1.502423 5.258347
1.504840 4.931213
1.507101 5.342536
1.510259 5.728508
1.512991 5.018709
1.517322 7.046950
1.522676 5.011767
1.525660 6.064825
1.526491 4.811384
1.529278 4.532423
1.532700 6.880758
1.534307 6.752010
1.537615 3.643749
1.540069 5.263878
1.540748 3.878511
1.545259 6.387537
1.547754 4.150558
1.550697 3.794677
1.551538 4.398506
1.553404 8.698425
1.555293 3.736693
1.557874 5.957244
1.562913 5.733073
1.564702 4.782116
1.566148 3.525827
1.568305 3.743456
1.571206 4.265186
1.573051 4.386456
1.575989 5.706495
1.578195 4.129325
1.578322 3.998001
1.580125 4.560565
1.585455 4.303476
1.587195 3.129407
1.590258 3.543907
1.592849 3.595488
1.593883 3.536538
1.595008 4.356464
1.598533 3.404262
1.599472 3.674930
1.601764 4.541402
1.602730 3.933537
1.604462 3.176834
1.606645 3.594355
1.609458 2.928871
1.610732 3.414856
1.613223 4.574151
1.614805 2.757509
1.615452 3.632168
1.621057 4.644804
1.622450 3.664830
1.623528 2.937111
1.624662 3.373384
1.625771 3.018656
1.628796 3.604427
1.629884 3.803389
1.631430 2.487278
1.633482 3.586011
1.635371 3.279668
1.637832 3.984860
1.638563 4.154047
1.641758 2.723250
1.643304 3.712300
1.645503 3.198252
1.647119 2.770114
1.647649 3.015117
1.648843 3.598856
1.652148 4.025045
1.653236 3.939583
1.653759 3.086855
1.656023 2.984071
1.656314 3.810491
1.658981 3.897498
1.660258 3.747535
1.662925 3.039600
1.664030 3.120040
1.666434 2.676130
1.666959 2.829670
1.669829 3.819762
1.671045 4.901750
1.672132 3.106261
1.673006 2.872477
1.675392 3.266609
1.677700 2.859192
1.678911 3.045387
1.679895 3.313343
1.682370 3.607958
1.683484 3.529183
1.684762 3.284651
1.686661 2.443022
1.688293 3.266746
1.689024 3.221418
1.691435 3.728779
1.692745 2.857734
1.694315 3.572805
1.694875 2.759943
1.696751 2.654922
1.697683 3.314439
1.699514 2.928746
1.700785 2.460496
1.702455 2.852948
1.703171 2.362251
1.704198 2.414674
1.707418 3.166220
1.707979 2.733312
1.709401 2.892346
1.710290 2.655772
1.712488 2.600050
1.714420 3.098561
1.715922 3.607265
1.717505 2.528004
1.718581 2.728919
1.719648 3.145025
1.721592 2.884839
1.723002 2.694388
1.724218 2.949787
1.725859 2.542203
1.726535 2.741183
1.728517 2.857383
1.729332 2.733190
1.731632 2.362908
1.733436 3.036842
1.734826 3.152819
1.735755 2.968948
1.737079 2.852516
1.739684 2.214939
1.740002 3.070302
1.742002 2.564017
1.743293 2.633477
1.743822 2.357802
1.746178 2.909644
1.748206 3.802999
1.748717 2.405117
1.750523 2.727504
1.750825 2.931038
1.752999 2.752862
1.753972 2.720270
1.755874 2.659168
1.756516 2.630096
1.757550 2.649815
1.758317 2.701723
1.759565 2.963063
1.761488 2.719658
1.762191 3.217920
1.764762 2.581436
1.765925 3.103009
1.767932 2.395854
1.769860 2.511551
1.770402 2.920534
1.771387 2.843945
1.773034 2.661492
1.774056 2.780055
1.776600 2.614251
1.776919 3.118735
1.778881 2.594977
1.779334 2.744074
1.780988 2.242178
1.781571 2.216007
1.782620 2.787958
1.784392 2.675618
1.785869 2.808978
1.788027 2.828199
1.789209 2.662132
1.791315 2.501520
1.792432 2.572593
1.792774 2.457627
1.795429 2.468761
1.795448 2.900532
1.796839 2.716750
1.798904 3.017800
1.799428 2.488250
1.801135 3.374615
1.802613 3.179303
1.803416 2.765411
1.803793 3.123437
1.805639 2.490050
1.806159 3.028921
1.808206 2.638633
1.810128 3.037895
1.813169 3.082466
1.813531 3.052974
1.814175 2.570495
1.814813 2.750729
1.817701 2.831134
1.818669 2.450520
1.819986 2.862105
1.821604 2.695958
1.823581 2.882911
1.825139 2.457323
1.826824 2.723253
1.828471 2.320342
1.829633 3.657447
1.830577 2.735581
1.832544 3.599049
1.833411 2.691911
1.834536 2.599715
1.835441 2.796599
1.837744 3.151681
1.839333 2.820998
1.840679 2.814986
1.841612 2.891822
1.843053 2.597311
1.843536 3.167831
1.846230 2.688532
1.847521 2.610565
1.848502 2.597560
1.849584 3.123346
1.849699 2.963043
1.851489 2.516085
1.852380 3.203689
1.853873 3.121635
1.855839 2.532679
1.857217 2.846616
1.860364 2.520144
1.861054 2.816260
1.861282 2.559593
1.862151 2.918536
1.865159 2.610866
1.865855 3.324161
1.865978 2.773603
1.869038 3.096340
1.869728 2.655742
1.872138 3.149886
1.873892 2.357185
1.874731 2.568455
1.877188 3.197384
1.878812 2.578968
1.880037 3.026902
1.880628 2.406908
1.882037 2.738361
1.883388 2.694845
1.883900 2.609992
1.885229 2.492619
1.886375 2.788207
1.888589 3.093431
1.890223 2.687880
1.890937 2.399181
1.891893 2.588163
1.893265 2.564856
1.894174 2.583914
1.897345 3.782538
1.897862 2.488204
1.899413 2.542394
1.899926 3.059360
1.901220 3.086952
1.903055 2.688793
1.903634 2.707999
1.904736 2.615817
1.906255 2.359567
1.907125 3.160525
1.909547 3.053816
1.910420 2.638036
1.911912 2.653322
1.912293 2.595737
1.915332 2.848004
1.915738 2.915565
1.917926 2.409794
1.919548 2.940234
1.919896 2.658092
1.921519 2.668143
1.921850 2.796254
1.923799 2.752007
1.924150 2.757848
1.926453 2.499495
1.927681 2.880801
1.928068 2.617132
1.928999 2.855128
1.931813 2.637378
1.933531 3.127941
1.934848 2.452880
1.935644 2.806554
1.937943 2.864204
1.938575 3.380858
1.939950 3.836139
1.941342 2.732695
1.942859 2.886117
1.943854 2.476050
1.944115 2.502793
1.945167 2.519807
1.946588 3.089623
1.947660 3.064918
1.949140 3.042790
1.950398 2.996979
1.952139 2.474521
1.953087 2.704700
1.954568 2.763048
1.956153 2.826402
1.957891 2.619945
1.959452 2.810477
1.961172 2.624985
1.962115 2.817839
1.962216 2.812416
1.963704 2.918768
1.965629 3.094913
1.966026 2.791994
1.967614 2.970328
1.969364 2.634106
1.970843 3.075493
1.972831 2.703993
1.973588 2.613873
1.974305 2.574986
1.975385 2.806881
1.977494 3.117958
1.978287 2.853784
1.979816 2.631086
1.981728 2.623453
1.982694 3.136021
1.983688 2.560044
1.984627 2.571717
1.985226 2.537848
1.986760 2.640222
1.987895 3.053561
1.989820 2.637455
1.991186 2.654499
1.992208 2.825979
1.992592 3.001461
1.993523 2.784490
1.993879 2.915229
1.996388 2.973134
1.997141 2.515721
1.998501 2.933855
1.998802 2.827343
2.000792 2.668616
2.001813 2.657587
2.002068 2.616737
2.004524 2.797027
2.005376 2.669599
2.006341 3.165611
2.008548 2.749654
2.010569 2.903784
2.011534 2.986801
2.012928 2.384063
2.013830 2.677617
2.014489 2.556161
2.014797 2.963221
2.015806 2.850663
2.018501 2.636602
2.019745 3.194998
2.021456 2.592485
2.021836 2.850846
2.022564 2.508858
2.023694 2.920780
2.026515 2.578460
2.027332 2.855879
2.027776 2.450387
2.029151 2.701602
2.030731 2.620474
2.030889 2.637205
2.032906 2.612332
2.033461 3.376205
2.033574 3.030146
2.035545 2.568173
2.037216 2.807965
2.038040 2.564623
2.038125 2.477926
2.039999 2.733784
2.041142 2.717406
2.041240 2.745524
2.042687 2.762614
2.044228 2.548019
2.044960 3.003866
2.046040 3.024778
2.048352 2.601087
2.048712 2.505215
2.049601 2.476627
2.050401 2.571728
2.051693 2.629904
2.052613 2.704963
2.054493 2.476286
2.055800 2.532866
2.055867 2.653121
2.057425 2.724066
2.058548 2.865618
2.059976 2.736428
2.061488 2.763446
2.062304 2.365850
2.063792 2.506866
2.064791 2.888035
2.064831 2.639927
2.066794 2.555206
2.067436 2.538940
2.067923 2.779415
2.068434 3.218020
2.070813 2.688692
2.071613 2.544051
2.072116 2.921077
2.073411 2.534049
2.074564 2.557613
2.075576 2.467072
2.076921 2.583393
2.077929 2.686839
2.079900 2.422042
2.081483 2.907102
2.081827 2.418355
2.084010 3.254389
2.085697 2.957055
2.086851 2.690615
2.087455 2.698395
2.087735 2.799584
2.088705 2.693955
2.091005 2.922002
2.092389 2.927110
2.093585 2.465034
2.093924 2.809877
2.094488 2.664606
2.095381 2.673141
2.096697 2.303405
2.097480 2.603311
2.098739 2.336383
2.100247 2.703464
2.100537 2.525159
2.101178 2.858066
2.102661 2.719552
2.103848 2.743635
2.105113 2.590760
2.106170 2.756818
2.107424 2.488265
2.108083 2.552404
2.108845 2.784699
2.110768 2.396825
2.110919 2.362864
2.113041 2.587549
2.113148 2.868319
2.114272 2.462270
2.114839 2.336117
2.117245 2.599348
2.119088 2.512471
2.119686 2.456334
2.120406 2.772377
2.121800 2.450555
2.121989 2.566808
2.122684 2.485322
2.124215 2.632981
2.125892 2.768200
2.127292 2.573287
2.128011 2.814140
2.129076 3.194679
2.130383 2.544679
2.131438 2.482959
2.132024 2.863210
2.133588 2.379607
2.134624 2.458769
2.135196 2.518744
2.135615 2.454671
2.136216 2.744182
2.137169 2.516020
2.138752 3.037475
2.139948 2.406714
2.140538 2.269572
2.141895 2.517567
2.142931 2.474980
2.143782 2.891896
2.145316 2.558632
2.146074 2.537018
2.147186 2.772605
2.148658 2.472907
2.149115 2.582245
2.150163 2.528827
2.151024 2.531455
2.151615 2.577251
2.151933 2.571799
2.153630 2.638679
2.154276 2.677329
2.155177 2.462933
2.156929 2.683458
2.157889 2.613823
2.158467 2.720390
2.159242 2.789858
2.160387 2.546729
2.161554 2.612148
2.162514 2.693141
2.164151 2.375564
2.165205 2.483694
2.165826 2.473887
2.167428 2.941413
2.167673 2.538250
2.168343 3.088232
2.169206 2.757731
2.169812 2.713348
2.171307 2.443286
2.173189 2.623770
2.174410 2.499033
2.174617 2.664129
2.175595 2.765882
2.176169 2.571445
2.177419 2.480712
2.179030 2.967446
2.180272 2.580274
2.182050 2.497334
2.183325 2.704472
2.183948 2.302532
2.185134 2.433231
2.185520 2.923328
2.185750 2.539451
2.187278 2.419563
2.188857 2.632708
2.189926 2.747107
2.190214 2.519923
2.191703 2.774719
2.192637 2.526196
2.193338 2.714636
2.193636 2.741111
2.195245 2.688238
2.197268 2.796012
2.197890 2.937986
2.198738 2.531146
2.199074 2.364718
2.200520 2.453564
2.202216 2.682814
2.202791 2.724183
2.204326 2.682831
2.205102 2.826876
2.206401 2.787897
2.206601 2.853806
2.207936 2.351288
2.208340 2.552188
2.209280 3.003259
2.210278 2.710265
2.212099 2.510597
2.212572 2.651208
2.213324 2.982445
2.214087 2.780814
2.215127 2.354055
2.216045 2.927509
2.217104 2.819014
2.217727 2.768956
2.218594 2.777341
2.219447 2.825831
2.221453 2.541085
2.221548 2.436956
2.223291 2.646143
2.223910 2.551280
2.225041 2.802998
2.226787 2.398737
2.227290 2.563099
2.228562 2.561331
2.229799 2.925629
2.231598 2.655691
2.231702 2.976596
2.233629 2.974249
2.233834 2.650520
2.234546 2.863954
2.235327 2.532480
2.236099 2.524270
2.237613 2.869539
2.238420 2.974464
2.239823 2.673897
2.240317 2.506926
2.241195 2.622717
2.242846 2.837955
2.243210 2.480837
2.243305 2.571935
2.244277 2.418774
2.246672 2.437487
2.247547 2.505282
2.248315 2.547610
2.248935 2.647551
2.249190 2.785602
2.250565 2.776574
2.251057 2.421562
2.252119 2.515879
2.252544 2.569715
2.253246 2.461942
2.253996 2.538404
2.255394 2.461978
2.256491 2.791985
2.257840 2.366599
2.259747 2.645030
2.260214 2.545062
2.260888 3.071260
2.261745 2.798834
2.263200 2.626663
2.264701 2.304030
2.265112 2.472093
2.266060 2.685088
2.267050 2.545794
2.267129 2.482995
2.268691 2.333650
2.269490 2.473730
2.270558 2.805874
2.271527 2.461686
2.271807 2.612597
2.273052 2.470719
2.274175 2.485444
2.274999 2.582572
2.276248 2.503802
2.276896 2.619661
2.277909 2.521250
2.278477 2.433765
2.280063 2.526107
2.281013 2.544052
2.282739 2.706696
2.283028 2.321150
2.283435 2.544934
2.284027 2.545923
2.286261 2.575467
2.286943 2.412705
2.287757 2.417099
2.288122 2.397264
2.290116 2.336839
2.290576 2.655143
2.291904 2.751889
2.292410 2.851302
2.293425 2.685769
2.294241 2.575792
2.294540 2.691300
2.296184 2.707936
2.297510 2.451222
2.298065 2.449560
2.298812 2.498570
2.299455 2.399944
2.300200 2.654641
2.301072 2.525857
2.301650 2.577043
2.301905 2.700730
2.303301 2.453130
2.304236 3.036904
2.305622 2.865251
2.306947 2.551886
2.307484 2.641150
2.308864 2.362919
2.309485 2.559426
2.310190 2.598706
2.310492 2.669924
2.311620 2.499347
2.312307 2.464825
2.312905 2.479344
2.313999 2.387840
2.314549 2.396504
2.316049 2.704695
2.316636 2.537166
2.317710 2.501769
2.318327 2.417321
2.319381 2.413076
2.321316 2.530439
2.321698 2.666512
2.322537 2.645242
2.324265 2.895963
2.325133 2.599488
2.325496 2.654127
2.326064 3.093595
2.326627 2.557840
2.328410 2.442404
2.329383 2.309070
2.330069 2.881704
2.330913 2.796369
2.332776 2.686223
2.333043 2.349550
2.333746 2.409237
2.335391 2.600436
2.335866 2.511756
2.337390 2.664830
2.337485 2.544096
2.338976 2.413153
2.340120 2.566052
2.341501 2.424817
2.341581 2.495471
2.342621 2.649430
2.343468 2.606671
2.344633 2.451749
2.345912 2.450882
2.346333 2.596163
2.347413 2.555063
2.347669 2.715715
2.348378 2.463688
2.349078 2.323969
2.350080 2.307406
2.350752 2.392583
2.351883 2.253207
2.353271 2.699920
2.354272 2.488594
2.354593 2.403347
2.355096 2.256606
2.355889 2.816897
2.356343 2.366807
2.357504 2.349864
2.357984 2.595962
2.358939 2.449652
2.360552 2.413618
2.360915 2.552042
2.361748 2.408471
2.362514 2.371885
2.364488 2.356492
2.365019 2.420854
2.366385 2.336173
2.366652 2.430699
2.367158 2.536678
2.368090 2.419629
2.369434 2.736389
2.369810 2.409877
2.371047 2.768403
2.372312 2.308974
2.372984 2.400300
2.373866 2.428598
2.374729 2.460500
2.375710 2.628158
2.376247 2.520455
2.376819 2.423701
2.377499 2.610523
2.378164 2.523051
2.379767 2.342135
2.380765 2.456079
2.381243 2.786141
2.382149 2.457678
2.382614 2.618623
2.382758 2.427750
2.383512 2.339132
2.384400 2.515794
2.385006 2.731810
2.387457 2.381575
2.388042 2.215582
2.388601 2.193041
2.389669 2.546161
2.390046 2.618791
2.391096 2.593060
2.392279 2.276270
2.392648 2.274583
2.394258 2.786361
2.394532 2.385724
2.395227 2.354008
2.395961 2.368642
2.396444 2.514615
2.397932 2.421616
2.399499 2.333212
2.399701 2.465090
2.400760 2.289200
2.401594 2.692579
2.402688 2.327679
2.403321 2.232311
2.403821 2.451720
2.404653 2.440068
2.405646 2.368082
2.406105 2.554820
2.407416 2.625153
2.408180 2.528753
2.408985 2.388497
2.409660 2.572012
2.410628 2.209165
2.411107 2.425392
2.411605 2.343436
2.413087 2.405406
2.413378 2.369801
2.413865 2.367087
2.414564 2.504356
2.415018 2.272173
2.415264 2.717354
2.416084 2.361804
2.418289 2.650873
2.418387 2.267755
2.418885 2.397394
2.420180 2.237184
2.422576 2.296671
2.423211 2.330465
2.423691 2.324437
2.424123 2.288763
2.425429 2.503550
2.425958 2.483512
2.426459 2.260662
2.427777 2.272550
2.428129 2.394697
2.428821 2.402614
2.429967 2.570179
2.431115 2.387128
2.431719 2.339155
2.433010 2.439010
2.433357 2.263675
2.433693 3.008787
2.434042 2.438314
2.434731 2.390758
2.435936 2.312899
2.437116 2.526674
2.438119 2.312757
2.439391 2.304065
2.440374 2.392493
2.441041 2.300878
2.442214 2.567877
2.442661 2.845849
2.442941 2.285487
2.443750 2.427122
2.444410 2.243652
2.445529 2.341021
2.445876 2.392819
2.446987 2.581726
2.448396 2.283317
2.449000 2.345227
2.450058 2.259816
2.450362 2.493941
2.451769 2.251255
2.452383 2.334153
2.452729 2.499451
2.453993 2.386077
2.455655 2.333941
2.456619 2.429415
