# Supplementary material for: Persistent homology elucidates hierarchical structures responsible for mechanical properties in covalent amorphous solids
Source: Nat Commun. 2025 Sep 25;16:8226. doi: 10.1038/s41467-025-63424-z (PMC12462471; doi:10.1038/s41467-025-63424-z)
Supplement: Supplementary file 4 — Source Data 2 [file 41467_2025_63424_MOESM4_ESM.zip › SupplementarySourceData/SupplementaryFigure13a.txt]

# nonaffine_value Born_shear
   1.46490    0.00382
   1.51899    0.00482
   4.53211    0.00728
   1.62914    0.00649
   1.36175    0.00809
   1.27026    0.00535
   1.76101    0.00640
   1.26344    0.00736
   1.20018    0.00611
   2.13428    0.00549
   4.12455    0.00329
   1.33435    0.00597
   1.05275    0.00437
   1.61413    0.00538
   1.24413    0.00695
   0.79445    0.00589
   2.60633    0.00854
   1.97690    0.00701
   1.16046    0.00676
   0.82976    0.00727
   1.24584    0.00725
   1.09986    0.00519
   0.82918    0.00556
   0.74140    0.00845
   0.76581    0.00649
   1.61219    0.00614
   1.49476    0.00589
   1.43857    0.00838
   1.91975    0.00740
   1.31134    0.00714
   1.41380    0.00805
   0.68076    0.00584
   1.23605    0.00520
   0.86928    0.00457
   1.64156    0.00656
   1.57571    0.00785
   0.91757    0.00694
   1.83626    0.00765
   1.58299    0.00753
   1.54489    0.00775
   1.52104    0.00531
   1.25606    0.00558
   1.27035    0.00509
   1.40304    0.00660
   1.16790    0.00685
   1.33181    0.00587
   2.34776    0.00501
   2.63397    0.00684
   2.85029    0.00757
   2.10309    0.00618
   1.79228    0.00764
   1.26850    0.00723
   1.71011    0.00544
   3.81878    0.00533
   6.19106    0.00500
   2.72942    0.00584
   1.55764    0.00575
   1.66837    0.00477
   1.07040    0.00578
   1.19982    0.00667
   1.14171    0.00754
   4.69881    0.00660
   2.22305    0.00734
   2.38029    0.00310
   1.84197    0.00560
   1.67903    0.00521
   2.54926    0.00483
   1.46282    0.00691
   1.59062    0.00674
   0.88493    0.00452
   2.50769    0.00553
   2.20872    0.00899
   2.66390    0.00192
   1.49818    0.00591
   1.02005    0.00558
   2.22451    0.00462
   2.06788    0.00707
   1.09383    0.00522
   1.32446    0.00600
   0.93279    0.00555
   1.47798    0.00549
   1.71980    0.00771
   3.04965    0.00519
   1.95633    0.00347
   3.08863    0.00546
   3.65179    0.00423
   2.35266    0.00703
   2.27493    0.00632
   1.63174    0.00526
   1.16864    0.00819
   1.54647    0.00528
   1.35904    0.00797
   1.37170    0.00522
   1.06844    0.00545
   1.67221    0.00536
   8.07028    0.00460
   4.20135    0.00510
   2.85387    0.00584
   2.16624    0.00581
   1.52054    0.00771
   1.82055    0.00606
   1.42959    0.00520
   1.65350    0.00535
   1.66696    0.00820
   3.60843    0.00779
   2.11218    0.00745
   3.43570    0.00392
   2.54125    0.00385
   3.97076    0.00315
   1.62332    0.00413
   2.13785    0.00490
   2.17743    0.00514
   1.73749    0.00543
   1.21268    0.00651
   1.52362    0.00737
   2.85837    0.00636
   2.38266    0.00533
   1.83432    0.00510
   2.02769    0.00694
   2.08158    0.00559
   1.68450    0.00532
   1.88912    0.00668
   1.25656    0.00512
   1.34245    0.00627
   2.28014    0.00557
   1.22696    0.00550
   1.86896    0.00731
   1.44156    0.00782
   1.80345    0.00611
   1.19336    0.00458
   2.42533    0.00478
   2.77291    0.00401
   2.36327    0.00818
   1.93474    0.00432
   1.50544    0.00610
   1.68407    0.00436
   2.04674    0.00593
   1.53983    0.00700
   1.76279    0.00707
   1.21619    0.00343
   4.16730    0.00355
   2.04946    0.00614
   1.47242    0.00646
   1.13252    0.00802
   1.19693    0.00574
   0.82701    0.00613
   2.30219    0.00629
   2.82174    0.00526
   2.02924    0.00942
   1.24691    0.00788
   1.70612    0.00349
   0.74275    0.00577
   1.62213    0.00387
   2.73514    0.00449
   1.72522    0.00527
   1.91110    0.00435
   1.43420    0.00543
   1.49446    0.00530
   1.94765    0.00367
   1.48877    0.00485
   2.96070    0.00569
   1.07051    0.00491
   1.96022    0.00371
   3.07664    0.00659
   2.04110    0.00604
   2.54129    0.00442
   1.48076    0.00483
   2.79706    0.00645
   1.88060    0.00407
   1.94971    0.00668
   3.19772    0.00597
   2.95358    0.00476
   1.55600    0.00512
   1.48754    0.00526
   1.40272    0.00430
   2.12446    0.00478
   1.27261    0.00589
   3.81555    0.00369
   2.17369    0.00391
   1.26849    0.00559
   1.69855    0.00580
   1.91886    0.00534
   1.44601    0.00977
   1.08162    0.00492
   0.82482    0.00733
   1.36654    0.00258
   1.70484    0.00553
   1.00649    0.00504
   2.52432    0.00375
   2.26732    0.00536
   1.07137    0.00760
   0.87267    0.00356
   1.25407    0.00531
   1.00930    0.00726
   1.00928    0.00691
   1.26307    0.00675
   2.38326    0.00531
   1.75067    0.00656
   1.19703    0.00617
   1.25788    0.00448
   1.47191    0.00434
   1.14424    0.00592
   1.50232    0.00668
   1.97026    0.00802
   3.38504    0.00578
   1.99305    0.00883
   1.80506    0.00693
   0.74633    0.00526
   1.18554    0.00750
   1.89777    0.00724
   1.48372    0.00966
   1.35551    0.00713
   3.19270    0.00396
   1.36571    0.00589
   1.51347    0.00563
   2.72215    0.00317
   1.04685    0.00334
   2.21467    0.00800
   2.35359    0.00718
   3.59734    0.00355
   2.48767    0.00365
   1.24857    0.00758
   1.46828    0.00533
   2.65654    0.00622
   1.35235    0.00522
   1.58119    0.00741
   2.46071    0.00694
   1.77297    0.00380
   1.33127    0.00674
   1.73949    0.00919
   1.40441    0.00394
   1.24097    0.00908
   1.68050    0.00596
   0.88127    0.00606
   1.11840    0.00430
   1.02267    0.00388
   1.59122    0.00456
   1.03984    0.00647
   0.71998    0.00636
   0.89535    0.00543
   2.45487    0.00750
   2.31407    0.00767
   0.90583    0.00600
   1.88663    0.00697
   1.10423    0.00494
   1.75922    0.00497
   1.36452    0.00614
   1.05779    0.00611
   2.19059    0.00232
   2.12950    0.00517
   0.97721    0.00866
   0.58114    0.00652
   1.39765    0.00624
   1.23465    0.00758
   1.11738    0.00504
   1.49711    0.00644
   2.47854    0.00570
   2.21466    0.00254
   1.32907    0.00398
   2.39615    0.00512
   1.32735    0.00679
   2.26916    0.00745
   2.10123    0.00673
   1.94894    0.00610
   4.07507    0.00851
   2.17689    0.00661
   1.50938    0.00315
   1.86327    0.00546
   1.71873    0.00781
   2.30332    0.00798
   2.21544    0.00579
   1.16921    0.00541
   1.39119    0.00414
   1.92808    0.00660
   1.53925    0.00449
   1.83477    0.00460
   2.60270    0.00308
   1.94220    0.00660
   0.90395    0.00762
   0.72272    0.00606
   1.34666    0.00567
   0.68422    0.00649
   0.97030    0.00700
   0.77936    0.00474
   1.13136    0.00371
   3.27153    0.00534
   1.82401    0.00447
   1.14206    0.00592
   0.90203    0.00234
   1.77008    0.00739
   1.05783    0.00492
   1.38192    0.00522
   1.17897    0.00606
   3.14054    0.00375
   1.35716    0.00562
   1.30030    0.00700
   1.68361    0.00723
   2.05299    0.00572
   1.73279    0.00599
   0.86926    0.00773
   2.10782    0.00764
   1.85465    0.00638
   2.00610    0.00679
   2.57959    0.00273
   1.36865    0.00410
   2.42910    0.00632
   2.19476    0.00556
   2.25939    0.00386
   1.32024    0.00525
   1.17721    0.00618
   2.37795    0.00733
   1.37498    0.00464
   1.67636    0.00552
   2.02156    0.00749
   2.75529    0.00749
   3.39782    0.00508
   1.87378    0.00565
   2.63576    0.00547
   1.58835    0.00602
   1.98258    0.00620
   1.43734    0.00719
   1.55738    0.00659
   1.08734    0.00723
   3.30573    0.00345
   2.60636    0.00456
   2.66291    0.00340
   1.87687    0.00822
   1.89102    0.00659
   1.46194    0.00593
   2.01083    0.00556
   0.98176    0.00589
   1.78924    0.00392
   1.35370    0.00442
   1.93290    0.00550
   1.98420    0.00470
   1.95007    0.00450
   1.48000    0.00544
   3.11273    0.00633
   1.32442    0.00555
   1.90411    0.00502
   1.54998    0.00497
   1.46922    0.00672
   2.60528    0.00410
   1.18624    0.00575
   1.69892    0.00567
   2.11395    0.00788
   1.21148    0.00374
   3.20410    0.00511
   1.35085    0.00697
   2.12076    0.00371
   2.66835    0.00564
   1.83062    0.00778
   1.24937    0.00559
   1.86992    0.00501
   2.03490    0.00701
   2.35350    0.00789
   1.66843    0.00356
   1.31241    0.00593
   1.86566    0.00396
   3.14988    0.00783
   1.71264    0.00763
   2.04450    0.00583
   1.09578    0.00441
   1.85786    0.00545
   1.57054    0.00530
   1.48502    0.00635
   1.44888    0.00977
   2.73441    0.00334
   1.90306    0.00559
   1.17094    0.00459
   1.24872    0.00596
   1.68736    0.00585
   1.15124    0.00477
   1.70329    0.00568
   1.99781    0.00598
   1.14664    0.00545
   3.99073    0.00469
   2.42045    0.00662
   2.06202    0.00529
   2.20528    0.00686
   1.54949    0.00582
   1.76155    0.00487
   2.51345    0.00832
   2.66838    0.00581
   2.08413    0.00547
   4.35602    0.00562
   3.11343    0.00435
   2.36282    0.00623
   1.52478    0.00735
   2.06092    0.00593
   0.76343    0.00674
   2.34749    0.00404
   2.32680    0.00670
   2.77787    0.00721
   2.63541    0.00600
   2.35540    0.00368
   2.39105    0.00475
   1.48811    0.00469
   2.01658    0.00395
   2.04970    0.00619
   6.34938    0.00476
   3.85140    0.00546
   2.58133    0.00651
   5.48642    0.00736
   2.53660    0.00598
   2.20034    0.00352
   1.73924    0.00630
   2.17078    0.00714
   4.28879    0.00556
   2.09691    0.00284
   5.40035    0.00415
   4.18854    0.00397
   2.09751    0.00374
   1.31983    0.00568
   1.21473    0.00484
   0.60611    0.00540
   1.82437    0.00331
   1.42936    0.00622
   1.94546    0.00813
   1.04590    0.00713
   1.95027    0.00547
   1.95660    0.00580
   2.03619    0.00667
   2.04130    0.00623
   1.54093    0.00603
   1.40461    0.00610
   1.58284    0.00563
   1.85559    0.00667
   2.71047    0.00448
   2.85902    0.00792
   2.75022    0.00827
   2.68617    0.00650
   4.50228    0.00656
   3.99418    0.00730
   1.56334    0.00669
   2.67879    0.00626
   1.69380    0.00574
   7.03438    0.00568
   5.92226    0.00610
   2.16804    0.00409
   1.56264    0.00506
   1.30641    0.00410
   2.19278    0.00745
   1.51506    0.00596
   8.97379    0.00415
   1.34668    0.00573
   1.89604    0.00732
   1.72869    0.00667
   1.58698    0.00563
   1.77534    0.00587
   0.92226    0.00417
   1.75925    0.00722
   1.15519    0.00640
   1.01377    0.00403
   1.22270    0.00707
   1.66837    0.00495
   1.28927    0.00378
   2.18319    0.00723
   1.32892    0.00404
   1.52444    0.00794
   0.95976    0.00561
   1.48476    0.00832
   2.62480    0.00638
   2.10105    0.00782
   1.54640    0.00623
   3.37516    0.00465
   1.36313    0.00395
   4.80162    0.00424
   2.54760    0.00254
   5.14744    0.00523
   1.50275    0.00499
   3.22553    0.00631
   1.97030    0.00515
   3.19967    0.00634
   2.77702    0.00531
   3.25968    0.00771
   2.93576    0.00717
   1.68077    0.00569
   1.41648    0.00675
   1.47515    0.00940
   2.21902    0.00586
   0.97944    0.00734
   8.37685    0.00374
   2.36210    0.00564
   3.68632    0.00505
   4.85629    0.00565
   3.00018    0.00445
   1.61858    0.00468
   1.48464    0.00541
   1.87807    0.00740
   1.60865    0.00468
   1.91320    0.00722
   0.96113    0.00395
   2.24415    0.00384
   1.60727    0.00706
   1.22398    0.00415
   1.34478    0.00630
   0.73087    0.00739
   1.19148    0.00686
   0.90363    0.00528
   1.12229    0.00753
   0.96465    0.00797
   1.41955    0.00713
   1.01464    0.00585
   0.69453    0.00726
   5.16949    0.00567
   1.28581    0.00280
   4.94006    0.00477
   4.29117    0.00633
   2.70676    0.00388
   2.56729    0.00927
   1.21901    0.01012
   1.26372    0.00724
   1.45812    0.00484
   1.66723    0.00527
   1.08253    0.00632
   1.93083    0.00527
   1.39093    0.00706
   1.58737    0.00557
   2.24321    0.00551
   1.27160    0.00385
   1.17503    0.00602
   1.09669    0.00644
   1.73624    0.00440
   1.45084    0.00669
   1.65627    0.00821
   1.60572    0.00549
   1.08339    0.00687
   2.67176    0.00697
   2.41933    0.00647
   1.45183    0.00551
   1.39864    0.00467
   1.41983    0.00446
   1.56035    0.00590
   1.86625    0.00638
   3.43968    0.00491
   1.67500    0.00647
   1.93856    0.00668
   2.13068    0.00424
   1.80156    0.00594
   1.43462    0.00503
   1.29386    0.00630
   0.83589    0.00328
   1.21487    0.00662
   0.94659    0.00634
   1.83604    0.00522
   1.59651    0.00565
   1.54558    0.00635
   1.40470    0.00560
   1.46634    0.00494
   1.99880    0.00693
   1.89370    0.00355
   1.53171    0.00601
   1.32566    0.00465
   1.62544    0.00799
   2.04234    0.00948
   1.50291    0.00805
   1.13292    0.00488
   1.54054    0.00703
   1.42142    0.00493
   1.21529    0.00584
   1.45805    0.00741
   2.27963    0.00468
   1.80858    0.00532
   1.33468    0.00762
   1.31485    0.00499
   1.79443    0.00466
   1.27018    0.00642
   1.36756    0.00429
   3.95205    0.00701
   3.66325    0.00390
   1.92683    0.00592
   4.99166    0.00482
   1.86317    0.00632
   2.45171    0.00662
   1.95790    0.00762
   1.55383    0.00512
   1.93837    0.00573
   2.48153    0.00498
   2.08189    0.00565
   1.91581    0.00320
   2.43485    0.00734
   1.12895    0.00712
   1.46104    0.00542
   3.14101    0.00616
   1.43767    0.00606
   1.97378    0.00582
   1.54779    0.00673
   1.31092    0.00497
   3.03550    0.00481
   1.34243    0.00587
   1.50096    0.00692
   1.12007    0.00670
   1.32140    0.00644
   3.10238    0.00697
   1.43110    0.00593
   1.65742    0.00274
   1.62941    0.00599
   1.60348    0.00446
   1.90728    0.00749
   1.16694    0.00718
   1.88253    0.00437
   0.92934    0.00770
   1.32694    0.00608
   1.39024    0.00530
   1.61839    0.00438
   1.54464    0.00613
   1.37188    0.00831
   1.27684    0.00399
   1.65842    0.00463
   1.73910    0.00609
   1.27537    0.00335
   1.15733    0.00581
   3.01954    0.00476
   2.11775    0.00623
   1.82833    0.00821
   1.24840    0.00676
   1.50631    0.00734
   1.45952    0.00586
   0.98616    0.00647
   0.60713    0.00267
   2.30221    0.00647
   2.31631    0.00595
   2.86282    0.00616
   2.28993    0.00539
   1.67539    0.00411
   1.55649    0.00432
   1.38047    0.00837
   1.99975    0.00663
   4.67106    0.00630
   2.87418    0.00599
   4.09264    0.00385
   3.83205    0.00762
   1.61092    0.00499
   1.66989    0.00281
   1.13236    0.00744
   1.00746    0.00664
   1.34153    0.00598
   1.49672    0.00684
   1.41844    0.00722
   1.41571    0.00619
   1.07379    0.00454
   3.49780    0.00695
   2.58453    0.00416
   1.68327    0.00345
   1.81159    0.00605
   0.96130    0.00721
   0.73903    0.00559
   1.83980    0.00557
   1.57489    0.00281
   1.23080    0.00566
   1.23585    0.00537
   1.44674    0.00538
   0.50669    0.00462
   1.99445    0.00655
   2.59420    0.00606
   2.00140    0.00514
   1.76287    0.00586
   1.58826    0.00758
   1.31275    0.00337
   1.66634    0.00387
   2.29179    0.00506
   3.51988    0.00684
   1.78298    0.00462
   1.14560    0.00629
   0.93763    0.00687
   1.01480    0.01016
   0.86819    0.00641
   0.42372    0.00782
   2.01302    0.00690
   2.59508    0.00562
   3.41939    0.00574
   2.51229    0.00438
   2.48843    0.00532
   5.82037    0.00644
   1.96497    0.00735
   1.78498    0.00358
   1.26202    0.00560
   2.21569    0.00684
   2.49464    0.00507
   1.91969    0.00640
   2.32631    0.00617
   3.98866    0.00626
   3.41538    0.00362
   1.37276    0.00748
   1.96659    0.00585
   2.38427    0.00542
   1.24802    0.00492
   0.71661    0.00527
   0.84657    0.00539
   1.54035    0.00553
   0.93175    0.00508
   1.04973    0.00439
   1.31038    0.00647
   1.50052    0.00613
   0.95710    0.00693
   1.21564    0.00658
   1.89894    0.00455
   1.43600    0.00694
   1.71348    0.00570
   2.05120    0.00494
   2.12542    0.00264
   2.48724    0.00530
   2.28058    0.00351
   2.06137    0.00713
   1.37377    0.00497
   1.84697    0.00522
   1.33109    0.00520
   2.02740    0.00525
   1.42857    0.00766
   1.87008    0.00433
   1.19113    0.00785
   1.87404    0.00835
   1.10697    0.00520
   1.55093    0.00640
   1.35115    0.00692
   1.28048    0.00765
   1.61700    0.00629
   1.82096    0.00766
   2.19007    0.00815
   1.79031    0.00887
   1.05789    0.00698
   0.87636    0.00410
   1.36077    0.00664
   0.82626    0.00719
   1.45315    0.00477
   2.10130    0.00285
   7.91558    0.00396
   2.90749    0.00666
   2.83207    0.00677
   1.22388    0.00602
   1.88611    0.00624
   1.26952    0.00337
   1.46721    0.00507
   1.46415    0.00550
   1.58027    0.00835
   1.18648    0.00612
   0.95207    0.00439
   1.21396    0.00808
   0.87106    0.00752
   1.74731    0.00794
   1.58424    0.00779
   1.45636    0.00416
   0.99940    0.00412
   1.62862    0.00417
   2.80081    0.00617
   0.90071    0.00829
   1.68606    0.00482
   1.37739    0.00354
   1.29174    0.00558
   1.24213    0.00543
   0.79412    0.00311
   1.93219    0.00698
   1.42320    0.00478
   1.57532    0.00681
   1.07409    0.00596
   1.07425    0.00441
   0.79266    0.00521
   1.68167    0.00591
   2.06645    0.00332
   0.86767    0.00611
   1.77942    0.00616
   1.41925    0.00500
   1.94267    0.00726
   1.83199    0.00505
   1.43608    0.00507
   1.14127    0.00363
   5.92272    0.00605
   1.51729    0.00835
   1.22544    0.00780
   1.56315    0.00639
   1.07898    0.00468
   1.86116    0.00465
   0.81608    0.00617
   2.30974    0.00733
   1.14755    0.00663
   1.98555    0.00375
   1.14867    0.00483
   1.63959    0.00509
   2.58401    0.00629
   1.65669    0.00686
   1.93439    0.00755
   1.31513    0.00672
   1.01229    0.00635
   0.98181    0.00603
   0.94234    0.00607
   1.17720    0.00424
   1.39725    0.00733
   1.43277    0.00521
   1.94164    0.00751
   0.80502    0.00623
   2.54840    0.00668
   1.25478    0.00485
   1.64421    0.00646
   1.19824    0.00579
   1.25118    0.00499
   0.80197    0.00712
   0.81227    0.00625
   1.58992    0.00571
   1.14350    0.00617
   1.21269    0.00687
   1.93408    0.00635
   1.35248    0.00572
   1.50672    0.00652
   1.27296    0.00552
   1.91149    0.00600
   0.75093    0.00604
   1.92683    0.00444
   1.01861    0.00767
   1.19761    0.00612
   2.25257    0.00469
   3.95726    0.00385
   1.53054    0.00698
   2.09771    0.00563
   1.21752    0.00502
   0.83118    0.00692
   2.47739    0.00670
   2.77133    0.00578
   5.31449    0.00466
   2.12574    0.00592
   1.64478    0.00380
   2.07082    0.00513
   0.94353    0.00626
   1.48770    0.00852
   2.11493    0.00641
   2.55701    0.00635
   1.43226    0.00743
   1.19127    0.00772
   1.02709    0.00642
   1.45513    0.00405
   1.70007    0.00683
   0.85819    0.00698
   1.93472    0.00477
   1.11666    0.00618
   1.12965    0.00440
   1.83913    0.00543
   1.25158    0.00693
   1.06466    0.00436
   1.30196    0.00361
   1.14165    0.00748
   1.08100    0.00558
   1.13841    0.00514
   0.92467    0.00543
   1.01346    0.00526
   1.19082    0.00526
   1.32326    0.00431
   0.98211    0.00753
   1.69741    0.00691
   1.32815    0.00738
   0.86717    0.00394
   1.14081    0.00456
   1.03842    0.00558
   1.27306    0.00490
   1.52747    0.00711
   1.57161    0.00432
   1.55166    0.00586
   0.73862    0.00551
   0.78139    0.00453
   1.80252    0.00703
   1.26635    0.00915
   0.85951    0.00849
   1.41121    0.00796
   1.72332    0.00283
   1.68443    0.00566
   0.71584    0.00593
   1.94568    0.00593
   2.07603    0.00589
   1.20622    0.00505
   1.16246    0.00429
   1.20384    0.00462
   2.29207    0.00449
   2.41972    0.00751
   1.37032    0.00976
   1.44096    0.00553
   1.27134    0.00338
   0.82677    0.00525
   2.18556    0.00360
   1.88293    0.00515
   0.83904    0.00654
   1.25588    0.00672
   1.51396    0.00533
   0.71460    0.00617
   1.23996    0.00622
   1.29937    0.00537
   1.26944    0.00408
   1.67854    0.00667
   0.89587    0.00651
   1.42265    0.00542
   1.32427    0.00946
   1.80311    0.00817
   1.81060    0.00702
   1.17226    0.00489
   1.79090    0.00685
   1.91263    0.00459
   1.50339    0.00863
   1.62928    0.00401
   1.83939    0.00558
   0.72374    0.00596
   1.36225    0.00696
   1.33716    0.00739
   1.69176    0.00523
   1.19092    0.00603
   1.04485    0.00876
   1.03951    0.00831
   1.78322    0.00393
   1.70723    0.00663
   1.13090    0.00368
   1.60449    0.00224
   1.95863    0.00357
   2.24288    0.00482
   1.52935    0.00812
   1.41659    0.00455
   1.77737    0.00496
   1.84378    0.00730
   1.50872    0.00503
   1.44547    0.00617
   0.93104    0.00607
   1.37214    0.00515
   1.68230    0.00322
   1.35509    0.00563
   1.20936    0.00731
   1.26694    0.00686
   1.38327    0.00400
   0.70415    0.00695
   1.24466    0.00397
   1.13762    0.00624
   1.56433    0.00569
   0.76221    0.00778
   1.44698    0.00521
   1.53572    0.00609
   1.43185    0.00649
   1.71774    0.00761
   1.64994    0.00280
   1.09311    0.00573
   1.86074    0.00326
   1.25005    0.00662
   1.04300    0.00511
   2.17696    0.00574
   1.22660    0.00579
   1.12106    0.00754
   2.04566    0.00828
   1.25545    0.00783
   1.27912    0.00636
   1.16046    0.00285
   1.75745    0.00535
   1.95710    0.00296
   2.33607    0.00449
   1.10190    0.00464
   0.95845    0.00530
   1.02149    0.00841
   1.71128    0.00907
   1.16924    0.00718
   2.05745    0.00349
   1.53280    0.00409
   2.37007    0.00525
   2.64257    0.00377
   3.27283    0.00446
   1.21030    0.00759
   0.91652    0.00699
   1.08348    0.00649
   1.26578    0.00585
   1.02926    0.00728
   0.82820    0.00860
   1.04528    0.00775
   1.78680    0.00330
   2.23192    0.00367
   1.42573    0.00749
   1.27139    0.00633
   0.72885    0.00652
   0.94819    0.00692
   0.66098    0.00706
   0.98947    0.00572
   1.18197    0.00535
   1.30818    0.00613
   1.60461    0.00390
   1.00787    0.00606
   0.74398    0.00655
   0.95216    0.00762
   1.26039    0.00728
   1.17710    0.00612
   1.53931    0.00223
   2.12164    0.00684
   1.37564    0.00759
   0.90055    0.00390
   3.09812    0.00153
   0.64665    0.00636
   0.98690    0.00773
   0.66500    0.00463
   2.80075    0.00758
   1.03286    0.00647
   1.27575    0.00680
   1.50783    0.00460
   1.16028    0.00499
   2.48617    0.00471
   3.53464    0.00507
   0.86051    0.00415
   2.52983    0.00558
   0.87862    0.00669
   0.86066    0.00687
   0.73306    0.00874
   0.69716    0.00422
   0.86869    0.00813
   0.80038    0.00757
   1.79432    0.00545
   1.49461    0.00438
   0.66570    0.00486
   1.50254    0.00695
   0.72436    0.00848
   1.26633    0.00576
   0.91818    0.00639
   1.31275    0.00682
   1.61259    0.00350
   1.32029    0.00505
   1.00727    0.00647
   1.49107    0.00722
   1.47208    0.00515
   0.98087    0.00437
   1.29644    0.00587
   0.96314    0.00785
   0.92810    0.00430
   1.41642    0.00342
   1.19689    0.00454
   1.13161    0.00493
   0.67267    0.00631
   1.39659    0.00664
   0.99039    0.00475
   1.85656    0.00838
   0.97277    0.00544
   1.76054    0.00579
   2.16901    0.00358
   1.77645    0.00576
   1.86228    0.00445
   1.29623    0.00767
   0.85153    0.00694
   2.44353    0.00768
   1.86556    0.00611
   1.81813    0.00719
   1.09352    0.00481
   1.12981    0.00689
   1.50004    0.00647
   2.10926    0.00521
   1.53518    0.00814
   1.30526    0.00523
   1.12576    0.00783
   1.19358    0.00549
   1.00277    0.00586
   1.74327    0.00282
   1.09271    0.00355
   1.26444    0.00525
   0.95398    0.00825
   1.07963    0.00397
   1.30839    0.00587
   1.15648    0.00459
   1.08908    0.00649
   1.84690    0.00635
   1.21042    0.00614
   0.98693    0.00389
   1.18095    0.00466
   1.32484    0.00645
   1.89373    0.00495
   2.00316    0.00772
   1.28612    0.00552
   2.10252    0.00754
   1.78492    0.00537
   1.10994    0.00551
   2.24369    0.00389
   2.07478    0.00673
   1.31046    0.00491
   2.23887    0.00661
   1.72758    0.00642
   1.33533    0.00470
   1.01381    0.00523
   1.30056    0.00842
   1.87734    0.00639
   5.61617    0.00312
   2.09546    0.00624
   2.63511    0.00486
   2.31892    0.00784
   2.69483    0.00716
   1.59127    0.00345
   1.36364    0.00589
   2.25549    0.00578
   1.73227    0.00640
   1.31041    0.00300
   1.44669    0.00258
   0.88929    0.00863
   1.02083    0.00370
   2.15933    0.00334
   0.92578    0.00555
   0.94793    0.00632
   0.93707    0.00359
   1.12248    0.00402
   1.57357    0.00460
   1.59815    0.00563
   1.49521    0.00544
   1.19281    0.00650
   1.30709    0.00788
   1.18143    0.00785
   2.07063    0.00496
   1.24072    0.00541
   1.44187    0.00290
   1.50463    0.00532
   1.36450    0.00556
   1.63311    0.00471
   0.70567    0.00567
   0.98447    0.00555
   1.30568    0.00537
   1.38228    0.00552
   1.61411    0.00643
   1.44748    0.00620
   1.95299    0.00562
   1.33255    0.00429
   1.69033    0.00649
   2.18368    0.00395
   1.34190    0.00513
   1.02132    0.00684
   1.31911    0.00504
   1.49511    0.00473
   1.51469    0.00454
   2.34378    0.00571
   2.85750    0.00338
   2.09706    0.00274
   1.36576    0.00472
   2.07591    0.00487
   0.97740    0.00635
   2.56324    0.00444
   1.55475    0.00631
   1.42928    0.00444
   1.30948    0.00517
   1.65447    0.00499
   1.77140    0.00479
   1.53727    0.00652
   0.92969    0.00651
   1.11603    0.00512
   1.08950    0.00583
   1.15182    0.00495
   1.17274    0.00656
   1.51465    0.00567
   1.74404    0.00672
   0.79086    0.00504
   1.90729    0.00456
   0.61790    0.00550
   1.29508    0.00556
   0.90088    0.00740
   0.97851    0.00643
   1.26917    0.00681
   1.62669    0.00439
   1.35512    0.00868
   1.20957    0.00531
   0.73754    0.00873
   1.16812    0.00405
   1.36796    0.00442
   0.81162    0.00294
   1.53512    0.00367
   1.31715    0.00545
   1.07408    0.00969
   1.31745    0.00729
   0.97408    0.00496
   1.29413    0.00489
   0.67410    0.00512
   1.31556    0.00590
   0.87762    0.00559
   1.40064    0.00576
   1.69479    0.00658
   2.44244    0.00395
   1.96609    0.00804
   1.01842    0.00421
   1.54299    0.00602
   1.27062    0.00543
   0.99749    0.00600
   1.22713    0.00480
   1.00168    0.00541
   1.69134    0.00370
   1.40760    0.00677
   0.88787    0.00656
   1.01439    0.00674
   1.33186    0.00588
   0.78469    0.00691
   1.15412    0.00585
   1.17468    0.00651
   1.41404    0.00763
   1.23037    0.00287
   1.23009    0.00501
   0.96433    0.00488
   1.02517    0.00571
   1.09032    0.00554
   1.09336    0.00641
   1.07902    0.00735
   1.01397    0.01027
   1.13007    0.00341
   0.71880    0.00423
   1.28323    0.00492
   1.30098    0.00754
   0.97881    0.00497
   0.63148    0.00565
   1.30749    0.00516
   0.82722    0.00701
   1.22284    0.00667
   0.89074    0.00591
   0.97180    0.00601
   1.56399    0.00254
   1.24711    0.00541
   2.06865    0.00707
   1.77417    0.00688
   1.02017    0.00573
   0.79884    0.00354
   0.72028    0.00510
   1.10406    0.00433
   0.98479    0.00770
   1.15815    0.00778
   1.14538    0.00618
   1.12935    0.00696
   0.83664    0.00434
   1.22418    0.00578
   1.28161    0.00703
   1.26884    0.00474
   1.15740    0.00465
   2.09687    0.00583
   1.79016    0.00423
   1.69557    0.00404
   2.27741    0.00568
   1.07036    0.00439
   1.90616    0.00180
   0.95030    0.00545
   1.06160    0.00563
   1.15501    0.00520
   1.55833    0.00642
   1.91103    0.00512
   1.55936    0.00556
   1.11087    0.00657
   1.34059    0.00674
   1.25816    0.00291
   1.72164    0.00482
   1.22103    0.00448
   0.42853    0.00586
   1.38277    0.00586
   2.27893    0.00505
   1.55087    0.00933
   1.69361    0.00435
   2.47095    0.00560
   1.19991    0.00628
   1.00249    0.00325
   1.51938    0.00714
   1.34744    0.00600
   1.56337    0.00498
   2.63330    0.00554
   2.61117    0.00751
   2.41728    0.00789
   1.30441    0.00428
   1.86120    0.00609
   1.63304    0.00665
   1.84679    0.00490
   1.50652    0.00584
   1.59749    0.00600
   1.35009    0.00440
   1.44260    0.00860
   2.03386    0.00533
   1.49561    0.00613
   1.16098    0.00584
   1.35084    0.00557
   2.05646    0.00875
   2.26971    0.00738
   2.14039    0.00573
   1.93944    0.00455
   1.94616    0.00854
   3.72850    0.00661
   2.41102    0.00869
   1.12059    0.00605
   2.48797    0.00634
   3.09386    0.00735
   1.03292    0.00436
   2.76633    0.00483
   3.38988    0.00205
   2.13428    0.00768
   0.93888    0.00754
   1.32011    0.00753
   1.77020    0.00451
   2.16653    0.00456
   1.67566    0.00521
   1.32148    0.00619
   1.74141    0.00664
   1.99395    0.00540
   2.36413    0.00681
   1.66691    0.00619
   2.62854    0.00753
   3.49983    0.00497
   2.67719    0.00368
   3.12433    0.00756
   0.94707    0.00585
   1.24614    0.00582
   1.14690    0.00348
   1.07084    0.00807
   1.44698    0.00605
   1.98625    0.00699
   1.33000    0.00556
   2.23004    0.00520
   1.69052    0.00492
   2.24023    0.00695
   1.96228    0.00727
   2.68137    0.00609
   2.59505    0.00628
   5.69181    0.00558
   7.14421    0.00714
   7.84292    0.00538
   3.81186    0.00678
   4.12935    0.00700
   1.61885    0.00583
   3.92997    0.00432
   2.48010    0.00636
   2.62508    0.00570
   2.54790    0.00657
   2.94605    0.00632
   2.16435    0.00925
   4.36550    0.00620
   1.18209    0.00708
   1.32408    0.00530
   2.01164    0.00609
   1.29635    0.00523
   1.59686    0.00763
   1.73315    0.00678
   1.77641    0.00605
   1.61243    0.00631
   1.47558    0.00752
   1.95978    0.00558
   2.46725    0.00379
   1.48652    0.00503
   1.27498    0.00597
   1.65777    0.00522
   2.19988    0.00542
   1.74814    0.00646
   1.59045    0.00580
   1.86259    0.00543
   1.20113    0.00612
   2.58613    0.00512
   1.15075    0.00613
   0.68106    0.00780
   0.90746    0.00676
   1.04614    0.00613
   0.95985    0.00690
   0.66604    0.00607
   1.06446    0.00869
   2.78941    0.00580
   1.06850    0.00871
   1.85406    0.00676
   1.28918    0.00424
   3.11009    0.00479
   3.87863    0.00803
   1.40525    0.00772
   1.87427    0.00698
   3.26540    0.00568
   1.67823    0.00791
   1.86242    0.00834
   1.09642    0.00726
   4.29269    0.00623
   1.50106    0.00543
   1.55121    0.00590
   2.66867    0.00590
   1.52328    0.00668
   1.18984    0.00607
   1.67541    0.00765
   1.71932    0.00800
   1.63778    0.00588
   2.16419    0.00538
   1.46006    0.00780
   1.01217    0.00682
   0.82039    0.00802
   1.17369    0.00718
   1.39101    0.00851
   1.36461    0.00469
   1.81167    0.00512
   1.88777    0.00613
   2.80783    0.00381
   1.20282    0.00722
   1.10866    0.00592
   0.80467    0.00221
   0.86529    0.00733
   1.29453    0.00514
   0.95449    0.00724
   0.92414    0.00434
   0.94430    0.00544
   0.78250    0.00620
   1.15808    0.00647
   1.04309    0.00437
   1.82509    0.00710
   1.06525    0.00841
   2.58814    0.00627
   1.38482    0.00550
   0.80906    0.00538
   1.50287    0.00577
   1.99761    0.00675
   1.85189    0.00626
   1.64213    0.00560
   1.98359    0.00639
   1.42071    0.00506
   1.91427    0.00324
   1.66636    0.00440
   1.88534    0.00553
   1.57118    0.00519
   0.75353    0.00372
   1.12195    0.00414
   1.59462    0.00760
   1.78790    0.00475
   2.92905    0.00618
   1.58956    0.00699
   1.51607    0.00864
   0.74561    0.00341
   1.78237    0.00561
   0.99702    0.00537
   1.05449    0.00848
   1.84175    0.00639
   2.65817    0.00495
   5.50853    0.00377
   1.49679    0.00586
   1.25458    0.00405
   1.12229    0.00613
   1.27777    0.00626
   1.03764    0.00496
   1.48256    0.00540
   1.97908    0.00779
   3.85233    0.00689
   1.43465    0.00703
   1.04811    0.00575
   1.06022    0.00612
   1.03005    0.00549
   1.23404    0.00962
   2.36026    0.00591
   1.90089    0.00680
   2.13167    0.00513
   2.62184    0.00513
   2.04491    0.00432
   1.45187    0.00394
   2.14969    0.00760
   1.27172    0.00565
   1.67263    0.00544
   1.32514    0.00665
   1.49695    0.00481
   3.59461    0.00431
   2.16595    0.00619
   1.60402    0.00292
   1.69048    0.00820
   1.67906    0.00257
   1.29852    0.00583
   0.95463    0.00690
   1.05365    0.00385
   1.17906    0.00580
   1.43739    0.00272
   0.98016    0.00713
   1.71442    0.00415
   2.05854    0.00603
   1.33489    0.00812
   1.61784    0.00586
   1.75723    0.00715
   1.41414    0.00596
   1.88305    0.00557
   1.54706    0.00472
   1.54138    0.00791
   0.97274    0.00642
   2.46753    0.00692
   0.65078    0.00511
   1.03979    0.00642
   1.25574    0.00596
   1.02219    0.00784
   1.35011    0.00405
   1.02969    0.00720
   1.29716    0.00617
   0.96636    0.00835
   2.41041    0.00475
   0.97626    0.00625
   1.25546    0.00423
   0.94166    0.00822
   1.53349    0.00572
   2.99300    0.00596
   3.42262    0.00541
   1.84189    0.00862
   1.42312    0.00527
   1.70946    0.00553
   1.10760    0.00332
   0.72540    0.00862
   1.78660    0.00481
   1.11156    0.00366
   2.38139    0.00483
   1.70744    0.00426
   1.90798    0.00513
   1.62412    0.00560
   2.62549    0.00626
   2.02035    0.00686
   1.03372    0.00688
   2.00004    0.00254
   2.48238    0.00888
   1.96688    0.00557
   1.78371    0.00590
   1.00722    0.00560
   1.37304    0.00808
   1.17382    0.00620
   1.66089    0.00536
   1.37411    0.00682
   1.81869    0.00826
   1.06788    0.00491
   1.03296    0.00242
   0.57444    0.00597
   1.15984    0.00676
   1.14102    0.00504
   0.69919    0.00644
   1.44164    0.00752
   1.27877    0.00562
   1.19906    0.00463
   1.23684    0.00633
   1.39219    0.00777
   1.30593    0.00475
   1.03882    0.00574
   6.14269    0.00636
   3.11297    0.00488
   2.81434    0.00461
   1.11726    0.00751
   1.51049    0.00564
   1.06958    0.00679
   1.53234    0.00688
   1.00872    0.00473
   2.21208    0.00732
   1.41692    0.00556
   1.42067    0.00583
   1.43610    0.00708
   2.02047    0.00458
   1.21360    0.00693
   0.78141    0.00836
   1.69257    0.00449
   1.47495    0.00597
   2.47043    0.00360
   1.12034    0.00608
   1.44537    0.00540
   1.59835    0.00564
   1.46772    0.00619
   0.80856    0.00573
   1.07229    0.00599
   1.16039    0.00758
   0.95357    0.00621
   1.70674    0.00665
   1.42376    0.00591
   1.54901    0.00341
   1.00158    0.00361
   0.80981    0.00498
   0.95540    0.00608
   1.07821    0.00656
   0.91100    0.00716
   1.54562    0.00504
   1.05112    0.00714
   1.20817    0.00772
   1.14748    0.00523
   0.86802    0.00554
   1.16003    0.00274
   1.23262    0.00380
   0.99649    0.00627
   0.74510    0.00541
   4.76235    0.00557
   2.96374    0.00507
   1.94387    0.00598
   1.31791    0.00520
   2.19648    0.00696
   3.47557    0.00749
   1.76125    0.00531
   1.98956    0.00835
   1.05693    0.00303
   1.50818    0.00633
   1.06705    0.00497
   2.40030    0.00957
   3.93240    0.00649
   1.83243    0.00331
   1.54344    0.00495
   1.54947    0.00514
   1.52203    0.00358
   0.88977    0.00280
   1.98548    0.00505
   1.39962    0.00498
   2.31610    0.00537
   0.98665    0.00753
   1.60941    0.00573
   0.92073    0.00638
   1.00748    0.00743
   1.09314    0.00698
   0.92370    0.00585
   0.96087    0.00768
   1.34386    0.00528
   0.77302    0.00652
   1.06263    0.00597
   1.32423    0.00750
   0.96367    0.00490
   1.40194    0.00569
   0.78044    0.00455
   0.85097    0.00561
   0.90646    0.00688
   0.96507    0.00710
   1.00124    0.00643
   1.08649    0.00922
   1.13588    0.00780
   1.46834    0.00688
   1.16590    0.00618
   1.08916    0.00600
   1.21394    0.00635
   0.94296    0.00579
   1.22620    0.00592
   1.01325    0.00776
   0.73525    0.00519
   1.24406    0.00715
   2.36751    0.00703
   1.59779    0.00495
   2.14189    0.00760
   1.41395    0.00258
   1.39714    0.00445
   1.33913    0.00643
   2.09485    0.00658
   2.35054    0.00876
   1.69935    0.00428
   3.08737    0.00682
   1.45492    0.00515
   1.37738    0.00443
   0.95105    0.00656
   1.17037    0.00576
   1.78212    0.00515
   1.34609    0.00453
   1.57529    0.00464
   1.25572    0.00651
   1.18113    0.00616
   0.73345    0.00737
   1.11445    0.00517
   1.35581    0.00552
   0.74269    0.00741
   1.01806    0.00700
   1.09220    0.00619
   1.06835    0.00252
   1.41659    0.00861
   1.03734    0.00534
   1.70435    0.00888
   1.74241    0.00783
   0.78759    0.00617
   1.02781    0.00621
   0.95848    0.00684
   1.08911    0.00702
   2.11504    0.00530
   1.49055    0.00839
   2.21182    0.00499
   1.38542    0.00676
   1.51064    0.00662
   1.78072    0.00582
   0.86958    0.00622
   1.98661    0.00696
   1.40330    0.00721
   2.25480    0.00637
   3.06234    0.00607
   1.41050    0.00617
   1.41455    0.00534
   1.79296    0.00645
   2.23228    0.00565
   1.62343    0.00595
   1.74858    0.00394
   1.74753    0.00696
   2.12599    0.00610
   0.82035    0.00555
   1.55585    0.00547
   0.95483    0.00543
   1.17339    0.00668
   1.33335    0.00478
   2.23731    0.00534
   1.84083    0.00371
   0.90097    0.00560
   1.26906    0.00695
   1.57985    0.00563
   1.21800    0.00531
   1.26573    0.00406
   1.35711    0.00484
   0.96969    0.00585
   1.58126    0.00577
   1.49007    0.00583
   0.83933    0.00599
   1.18299    0.00414
   1.44329    0.00486
   1.53011    0.00903
   1.29383    0.00684
   0.85246    0.00722
   1.31397    0.00837
   1.40097    0.00824
   1.15871    0.00594
   2.24646    0.00505
   1.57645    0.00478
   1.67956    0.00714
   1.50375    0.00760
   0.98403    0.00711
   1.46367    0.00539
   1.44300    0.00595
   1.69805    0.00547
   0.88606    0.00458
   0.62761    0.00719
   2.02647    0.00381
   1.03967    0.00653
   1.74373    0.00657
   1.65334    0.00491
   1.75834    0.00524
   1.00981    0.00525
   1.04407    0.00597
   1.22117    0.00290
   1.58715    0.00458
   1.57315    0.00422
   2.59762    0.00366
   1.72074    0.00629
   2.52032    0.00500
   2.59442    0.00394
   1.98224    0.00496
   1.00943    0.00620
   1.24922    0.00801
   1.45172    0.00539
   1.59011    0.00390
   2.18696    0.00554
   1.85182    0.00383
   1.50017    0.00339
   1.37299    0.00445
   2.36994    0.00450
   2.44899    0.00471
   2.37400    0.00443
   1.90296    0.00409
   1.29914    0.00556
   0.98806    0.00707
   0.87553    0.00468
   1.09488    0.00622
   1.97100    0.00550
   1.24598    0.00251
   1.30414    0.00642
   1.12506    0.00499
   1.58130    0.00880
   1.25919    0.00521
   1.88597    0.00639
   1.90833    0.00556
   1.99663    0.00728
   1.35091    0.00679
   1.25986    0.00502
   1.36520    0.00748
   2.18551    0.00606
   1.49134    0.00567
   2.63717    0.00578
   1.43148    0.00521
   2.38217    0.00567
   1.48331    0.00405
   1.06472    0.00527
   1.07631    0.00273
   1.40801    0.00582
   1.16078    0.00604
   1.63937    0.00765
   1.80098    0.00321
   1.18381    0.00460
   1.56658    0.00463
   2.16996    0.00298
   1.13677    0.00512
   1.47638    0.00689
   1.25698    0.00445
   1.07126    0.00448
   1.43900    0.00438
   1.40052    0.00525
   1.50869    0.00370
   1.44790    0.00299
   0.96241    0.00619
   1.12512    0.00442
   1.48728    0.00449
   1.63126    0.00815
   1.43231    0.00674
   1.54503    0.00435
   1.37912    0.00605
   1.80633    0.00290
   1.41296    0.00548
   1.39018    0.00620
   1.40807    0.00830
   1.01738    0.00782
   1.76886    0.00492
   1.89879    0.00557
   1.50254    0.00625
   1.83804    0.00591
   1.06594    0.00313
   2.55055    0.00491
   3.88215    0.00383
   1.55975    0.00194
   1.32885    0.00522
   1.33966    0.00816
   2.14839    0.00519
   1.92576    0.00528
   1.61157    0.00491
   1.25539    0.00496
   1.22176    0.00497
   1.89315    0.00318
   1.27427    0.00635
   1.87812    0.00618
   1.25503    0.00635
   1.36617    0.00635
   1.10556    0.00674
   1.14432    0.00512
   0.90867    0.00358
   1.04761    0.00497
   1.73652    0.00571
   1.84565    0.00677
   1.97772    0.00416
   1.32300    0.00706
   0.98035    0.00559
   1.21551    0.00488
   1.14479    0.00722
   1.49933    0.00497
   1.64553    0.00396
   1.15852    0.00512
   1.36586    0.00659
   0.99544    0.00663
   1.31798    0.00684
   1.38365    0.00760
   1.26369    0.00780
   1.45382    0.00549
   1.28280    0.00834
   0.94455    0.00361
   1.22225    0.00681
   2.12923    0.00509
   1.05483    0.00656
   1.27609    0.00624
   1.15221    0.00642
   1.44891    0.00792
   1.29513    0.00570
   2.25030    0.00667
   1.50346    0.00351
   0.94961    0.00578
   1.61858    0.00831
   1.73862    0.00290
   1.40288    0.00554
   1.68213    0.00777
   2.24497    0.00565
   1.67308    0.00715
   1.63600    0.00406
   1.83781    0.00389
   1.67937    0.00356
   1.10589    0.00385
   2.30310    0.00435
   1.46706    0.00334
   1.56929    0.00535
   2.18915    0.00637
   1.98840    0.00623
   1.34802    0.00854
   1.81214    0.00782
   1.57711    0.00729
   2.26069    0.00777
   2.06288    0.00299
   1.51595    0.00483
   1.66168    0.00585
   0.66980    0.00676
   1.46793    0.00616
   0.92055    0.00717
   1.17826    0.00707
   0.90087    0.00510
   1.73833    0.00519
   1.35966    0.01052
   1.56702    0.00827
   1.18817    0.00542
   1.16415    0.00580
   1.59244    0.00396
   0.90941    0.00578
   2.48304    0.00681
   2.11688    0.00473
   1.73275    0.00606
   2.78605    0.00512
   1.74132    0.00687
   1.11910    0.00576
   2.10641    0.00509
   1.49006    0.00395
   3.67227    0.00557
   2.83501    0.00536
   2.94838    0.00404
   1.82123    0.00656
   1.28239    0.00602
   1.23657    0.00634
   2.91984    0.00714
   1.75454    0.00501
   2.14147    0.00407
   1.31438    0.00711
   2.47998    0.00425
   2.87852    0.00822
   4.96751    0.00616
   2.30518    0.00515
   2.68896    0.00470
   2.26420    0.00621
   1.66904    0.00548
   1.03850    0.00604
   0.70301    0.00744
   2.83504    0.00658
   2.13925    0.00655
   1.60280    0.00715
   7.07513    0.00674
   1.33665    0.00451
   1.36111    0.00630
   0.95669    0.00864
   0.96328    0.00594
   0.99902    0.00573
   1.13100    0.00690
   2.20182    0.00697
   2.01271    0.00560
   1.52967    0.00551
   1.54221    0.00619
   1.93425    0.00641
   1.32550    0.00440
   1.57039    0.00560
   2.09546    0.00585
   1.88187    0.00462
   1.91992    0.00583
   1.70544    0.00367
   2.61919    0.00203
   1.65145    0.00586
   2.30458    0.00438
   3.63390    0.00397
   2.22072    0.00469
   1.93042    0.00725
   2.12803    0.00479
   2.73575    0.00551
   1.44622    0.00495
   2.27012    0.00567
   1.99584    0.00452
   1.46917    0.00553
   1.24142    0.00575
   2.46553    0.00808
   2.93845    0.00439
   1.10799    0.00468
   1.54949    0.00333
   1.02570    0.00644
   3.24473    0.00428
   2.24819    0.00871
   2.37377    0.00442
   2.59206    0.00299
   4.02715    0.00601
   2.97345    0.00428
   1.34250    0.00625
   1.29936    0.00482
   1.34100    0.00520
   1.45654    0.00475
   1.12740    0.00660
   1.93132    0.00569
   1.44795    0.00595
   1.93351    0.00611
   1.75422    0.00511
   2.18613    0.00486
   1.81233    0.00591
   1.57686    0.00738
   1.58007    0.00830
   1.92665    0.00562
   2.31449    0.00724
   1.51222    0.00595
   1.75580    0.00703
   2.07636    0.00461
   1.19049    0.00714
   2.20103    0.00576
   2.16862    0.00582
   1.14572    0.00694
   1.81810    0.00545
   2.41256    0.00477
   2.38561    0.00521
   2.90006    0.00569
   1.71470    0.00736
   2.36446    0.00594
   1.72726    0.00836
   3.47118    0.00570
   2.22008    0.00619
   3.03015    0.00500
   2.48963    0.00784
   1.99363    0.00412
   1.83185    0.00378
   1.99228    0.00754
   2.07841    0.00434
   1.84067    0.00264
   1.34771    0.00665
   1.71954    0.00457
   1.59675    0.00535
   1.58801    0.00499
   1.04397    0.00450
   0.88027    0.00640
   1.34105    0.00406
   1.37570    0.00523
   1.68687    0.00536
   1.32023    0.00553
   2.39491    0.00659
   1.68876    0.00531
   0.81263    0.00704
   1.94030    0.00659
   1.40207    0.00439
   1.94499    0.00395
   1.52898    0.00577
   2.74245    0.00355
   1.71705    0.00471
   1.69059    0.00782
   2.05230    0.00785
   1.44858    0.00811
   1.56169    0.00563
   1.43961    0.00340
   1.75198    0.00238
   1.34889    0.00555
   1.50034    0.00377
   2.15774    0.00547
   2.40033    0.00665
   2.09494    0.00603
   1.99189    0.00740
   1.94509    0.00624
   1.60325    0.00519
   1.51118    0.00504
   1.18393    0.00660
   1.82646    0.00760
   2.28108    0.00753
   1.22319    0.00687
   1.89242    0.00566
   1.65326    0.00701
   1.84416    0.00370
   1.94602    0.00374
   1.82139    0.00227
   1.42242    0.00439
   1.62535    0.00534
   1.58569    0.00688
   1.59094    0.00838
   1.12673    0.00513
   1.00923    0.00651
   0.76290    0.00465
   1.28319    0.00644
   1.47586    0.00217
   2.72361    0.00241
   2.60300    0.00234
   2.05825    0.00605
   1.89473    0.00736
   0.86507    0.00457
   1.67921    0.00365
   1.63718    0.00705
   1.09481    0.00759
   1.45139    0.00544
   1.33658    0.00529
   0.97191    0.00746
   1.03500    0.00538
   1.19634    0.00244
   0.94863    0.00457
   1.16273    0.00606
   1.77999    0.00471
   0.87688    0.00581
   1.35614    0.00588
   1.72191    0.00599
   1.24383    0.00479
   1.35970    0.00687
   1.38486    0.00578
   0.73225    0.00626
   1.48897    0.00468
   1.45193    0.00574
   1.28264    0.00404
   1.59811    0.00573
   2.07182    0.00501
   1.58070    0.00620
   0.98816    0.00296
   1.51372    0.00644
   1.59971    0.00763
   2.05535    0.00689
   1.34587    0.00761
   2.13255    0.00547
   1.96340    0.00468
   1.73608    0.00480
   0.82261    0.00740
   1.39476    0.00427
   1.29627    0.00749
   1.20606    0.00746
   0.38988    0.00870
   1.45875    0.00542
   1.01954    0.00443
   1.27727    0.00390
   1.70801    0.00403
   1.29677    0.00417
   1.47346    0.00554
   1.84852    0.00364
   1.47809    0.00644
   2.19018    0.00618
   1.37098    0.00517
   1.90942    0.00700
   1.65494    0.00471
   1.57866    0.00564
   0.97392    0.00635
   1.08332    0.00682
   0.88576    0.00603
   1.00867    0.00509
   1.91479    0.00446
   1.14539    0.00608
   1.63412    0.00580
   1.61860    0.00330
   0.72611    0.00593
   1.18783    0.00377
   1.49556    0.00429
   0.61883    0.00497
   0.76034    0.00562
   0.78495    0.00826
   1.38711    0.00474
   1.79845    0.00684
   1.08906    0.00540
   1.06848    0.00713
   1.43876    0.00523
   1.75314    0.00425
   1.29224    0.00400
   1.23829    0.00801
   2.19609    0.00557
   1.30974    0.00437
   1.36923    0.00529
   2.54072    0.00556
   2.01196    0.00547
   1.04380    0.00450
   1.29175    0.00287
   1.34994    0.00443
   1.17276    0.00883
   1.22646    0.00679
   0.79458    0.00405
   1.07135    0.00676
   1.37086    0.00566
   1.89930    0.00623
   1.55831    0.00426
   2.45968    0.00485
   1.80624    0.00354
   2.08268    0.00704
   1.60674    0.00532
   0.96590    0.00377
   1.34259    0.00668
   0.88343    0.00794
   1.39658    0.00556
   1.20698    0.00413
   1.50400    0.00773
   1.11640    0.00588
   2.58076    0.00582
   1.36267    0.00506
   1.54889    0.00344
   1.03067    0.00621
   1.58237    0.00397
   1.49822    0.00611
   1.30104    0.00446
   0.96202    0.00660
   1.28796    0.00490
   1.25513    0.00445
   1.73461    0.00508
   1.92693    0.00504
   1.43057    0.00375
   1.26535    0.00656
   1.93744    0.00646
   1.51278    0.00643
   1.92421    0.00779
   1.14204    0.00539
   1.65528    0.00403
   1.46455    0.00647
   0.90781    0.00562
   1.44790    0.00646
   1.93514    0.00516
   2.95367    0.00677
   2.90462    0.00714
   1.06792    0.00617
   0.98984    0.00676
   1.49516    0.00570
   1.36086    0.00650
   1.23834    0.00703
   1.01262    0.00332
   2.01843    0.00631
   1.96680    0.00440
   1.04273    0.00677
   1.33425    0.00555
   1.75779    0.00559
   1.54955    0.00835
   1.24904    0.00920
   0.87515    0.00601
   0.96054    0.00682
   0.93290    0.00550
   1.08584    0.00730
   1.33065    0.00566
   1.04662    0.00625
   1.10594    0.00526
   0.86080    0.00849
   1.29668    0.00559
   1.07073    0.00571
   1.08786    0.00534
   1.09713    0.00729
   1.56372    0.00647
   1.24946    0.00737
   0.95351    0.00535
   1.26329    0.00582
   1.32230    0.00591
   3.01083    0.00369
   1.59494    0.00717
   2.06692    0.00583
   2.81473    0.00547
   1.93292    0.00971
   1.00813    0.00557
   0.86662    0.00561
   1.25881    0.00487
   1.16235    0.00425
   1.67587    0.00494
   0.82796    0.00604
   1.88232    0.00412
   1.46432    0.00631
   1.63796    0.00696
   1.56706    0.00516
   1.10592    0.00651
   1.32110    0.00439
   0.99108    0.00622
   0.71857    0.00579
   1.61432    0.00718
   1.08063    0.00489
   2.02144    0.00573
   1.13411    0.00517
   1.45521    0.00804
   0.97609    0.00772
   0.60645    0.00791
   0.80698    0.00483
   0.78298    0.00758
   0.98587    0.00400
   0.88879    0.00680
   1.34235    0.00524
   1.22063    0.00574
   0.84292    0.00423
   1.58623    0.00715
   1.22868    0.00416
   1.10272    0.00505
   1.02879    0.00518
   1.15912    0.00383
   0.88956    0.00561
   1.04946    0.00668
   1.65748    0.00747
   1.32403    0.00418
   1.03328    0.00473
   1.08701    0.00500
   0.74527    0.00368
   1.22621    0.00527
   2.48194    0.00423
   2.17176    0.00388
   2.48875    0.00336
   2.25240    0.00525
   2.03627    0.00298
   1.11529    0.00763
   1.14705    0.00515
   0.98270    0.00506
   0.94188    0.00563
   1.48982    0.00541
   2.82409    0.00403
   0.75961    0.00473
   1.29219    0.00623
   1.44376    0.00568
   1.39086    0.00588
   1.32607    0.00619
   1.04642    0.00669
   1.11725    0.00245
   2.08702    0.00736
   1.62321    0.00531
   1.51876    0.00539
   0.93922    0.00455
   1.63256    0.00531
   1.11103    0.00789
   1.11368    0.00638
   0.47708    0.00758
   1.86417    0.00582
   1.11532    0.00584
   0.77132    0.00559
   1.06336    0.00670
   1.89927    0.00677
   2.05568    0.00760
   2.11998    0.00685
   1.41473    0.00559
   0.77921    0.00605
   1.96461    0.00374
   2.07766    0.00439
   2.87982    0.00682
   1.26240    0.00523
   1.32344    0.00401
   2.17485    0.00578
   1.22016    0.00458
   0.99208    0.00542
   1.19488    0.00505
   1.59194    0.00584
   1.65010    0.00429
   1.38217    0.00414
   1.57486    0.00440
   0.65028    0.00845
   1.47764    0.00663
   2.04385    0.00741
   1.32699    0.00540
   2.03636    0.00612
   1.21584    0.00530
   1.81656    0.00613
   1.25440    0.00611
   1.06392    0.00533
   1.73605    0.00670
   1.67670    0.00484
   1.35206    0.00616
   1.49413    0.00464
   1.45985    0.00668
   1.15103    0.00529
   1.55389    0.00675
   1.58678    0.00472
   1.64644    0.00574
   2.15910    0.00459
   1.48625    0.00798
   2.12010    0.00578
   1.84542    0.00597
   1.64508    0.00553
   0.95573    0.00656
   0.67708    0.00782
   1.30184    0.00655
   1.21219    0.00272
   1.22819    0.00685
   1.69989    0.00602
   1.74169    0.00681
   2.29433    0.00630
   3.31649    0.00505
   1.60788    0.00417
   1.20296    0.00626
   2.94793    0.00345
   0.80175    0.00692
   1.00230    0.00611
   1.27910    0.00548
   1.01213    0.00769
   2.17626    0.00601
   3.21118    0.00604
   1.93059    0.00495
   0.89381    0.00450
   0.78513    0.00685
   1.05914    0.00508
   1.41112    0.00629
   1.14567    0.00638
   1.52484    0.00794
   1.05405    0.00619
   1.79617    0.00519
   0.50732    0.00780
   1.14855    0.00817
   1.39673    0.00548
   2.30589    0.00459
   2.30921    0.00697
   1.13054    0.00384
   0.94919    0.00464
   0.86088    0.00643
   0.85545    0.00921
   1.10010    0.00580
   1.04775    0.00456
   1.71634    0.00490
   1.02367    0.00770
   1.26415    0.00706
   1.45784    0.00797
   1.90328    0.00921
   1.53439    0.00617
   2.19426    0.00598
   1.06734    0.00542
   1.05087    0.00537
   2.45406    0.00681
   2.03934    0.00499
   1.99222    0.00527
   1.49934    0.00594
   2.84921    0.00776
   1.41394    0.00737
   0.64985    0.00205
   1.64041    0.00568
   1.18952    0.00624
   0.92879    0.00817
   1.86335    0.00448
   1.01306    0.00626
   2.24270    0.00553
   1.44764    0.00615
   2.28831    0.00879
   1.87632    0.00688
   1.09772    0.00652
   1.45961    0.00522
   1.36665    0.00694
   0.97143    0.00625
   1.42969    0.00642
   1.50560    0.00460
   1.74228    0.00493
   1.29179    0.00667
   1.64841    0.00555
   1.45653    0.00455
   1.07274    0.00562
   1.54945    0.00515
   0.63683    0.00582
   1.35918    0.00547
   1.01167    0.00471
   1.57057    0.00662
   1.76888    0.00560
   1.60574    0.00742
   1.68365    0.00536
   1.26473    0.00340
   1.76270    0.00553
   1.19235    0.00277
   2.20305    0.00518
   2.93130    0.00469
   0.95619    0.00612
   1.56625    0.00565
   0.90368    0.00545
   1.08551    0.00537
   0.93531    0.00747
   1.51538    0.00405
   1.36430    0.00623
   1.10389    0.00663
   1.31967    0.00779
   1.60019    0.00662
   1.53043    0.00634
   1.02796    0.00509
   1.16655    0.00580
   0.68627    0.00677
   1.61970    0.00734
   1.39442    0.00350
   1.44192    0.00465
   0.94357    0.00564
   1.63560    0.00425
   1.26155    0.00782
   1.15167    0.00665
   1.24422    0.00569
   1.95692    0.00449
   1.13057    0.00561
   0.75144    0.00708
   1.40640    0.00723
   1.15067    0.00519
   1.03120    0.00716
   0.88668    0.00623
   1.91757    0.00818
   1.13874    0.00475
   1.33161    0.00327
   1.53651    0.00709
   1.22508    0.00544
   2.16074    0.00597
   1.86478    0.00450
   2.63241    0.00576
   1.19259    0.00582
   1.98145    0.00408
   2.25480    0.00637
   1.42823    0.00689
   1.81338    0.00835
   1.43418    0.00561
   0.97727    0.00658
   1.31069    0.00761
   1.06926    0.00558
   1.95819    0.00672
   1.56150    0.00224
   1.28156    0.00452
   1.32061    0.00691
   1.44178    0.00735
   1.46972    0.00470
   1.48539    0.00793
   1.32539    0.00603
   1.86465    0.00724
   1.67040    0.00642
   1.24506    0.00507
   1.20662    0.00571
   1.24964    0.00444
   0.77785    0.00802
   1.41541    0.00614
   2.12638    0.00505
   1.30843    0.00740
   3.02056    0.00257
   0.85789    0.00576
   1.73739    0.00361
   1.39181    0.00622
   2.03433    0.00611
   1.12191    0.00346
   2.04469    0.00632
   1.91526    0.00390
   1.98039    0.00348
   0.98072    0.00908
   1.24429    0.00481
   1.76685    0.00672
   2.00111    0.00474
   1.78847    0.00676
   2.47805    0.00587
   3.01915    0.00590
   2.11434    0.00524
   1.71527    0.00659
   2.52699    0.00351
   2.03696    0.00568
   0.99907    0.00351
   1.14366    0.00448
   1.22243    0.00548
   3.04754    0.00435
   2.68383    0.00313
   2.51049    0.00745
   1.50762    0.00571
   1.70015    0.00371
   1.24178    0.00577
   1.20613    0.00549
   1.75967    0.00440
   2.39789    0.00429
   1.02138    0.00250
   1.55160    0.00629
   2.06044    0.00461
   1.97439    0.00465
   1.77175    0.00591
   1.63858    0.00542
   2.30181    0.00631
   2.06358    0.00382
   1.37018    0.00469
   2.03047    0.00686
   0.77369    0.00664
   0.88637    0.00611
   1.35349    0.00784
   3.84458    0.00502
   1.92265    0.00359
   1.78022    0.00576
   1.63778    0.00745
   1.84251    0.00711
   2.69105    0.00311
   1.63421    0.00660
   1.43750    0.00362
   1.81190    0.00452
   3.30153    0.00619
   1.71079    0.00401
   2.23270    0.00434
   2.19444    0.00552
   1.19582    0.00604
   1.13938    0.00524
   1.43341    0.00580
   3.25046    0.00672
   2.49551    0.00580
   2.13902    0.00661
   1.94239    0.00775
   1.36172    0.00414
   1.62132    0.00566
   2.04250    0.00452
   1.73983    0.00724
   1.72776    0.00445
   1.05137    0.00765
   0.76284    0.00458
   1.17250    0.00574
   2.15935    0.00434
   1.84644    0.00485
   2.67832    0.00422
   1.67241    0.00721
   1.38271    0.00651
   1.53528    0.00307
   2.81758    0.00716
   1.34019    0.00455
   1.88414    0.00499
   1.25863    0.00472
   2.05288    0.00622
   1.93471    0.00402
   1.44785    0.00557
   1.43804    0.00661
   1.73778    0.00252
   1.92484    0.00610
   1.62406    0.00360
   1.90252    0.00421
   1.18104    0.00390
   1.88605    0.00564
   2.39139    0.00676
   1.35392    0.00567
   1.65093    0.00666
   1.40331    0.00553
   1.57184    0.00344
   1.59377    0.00662
   1.39371    0.00637
   2.52279    0.00468
   1.65273    0.00450
   2.01463    0.00566
   1.95753    0.00491
   1.26077    0.00634
   1.35305    0.00629
   1.24203    0.00655
   2.24519    0.00486
   1.86237    0.00499
   0.90847    0.00533
   1.51219    0.00577
   2.01502    0.00493
   1.09670    0.00614
   1.21223    0.00692
   0.98175    0.00675
   1.61834    0.00475
   1.72268    0.00338
   1.48162    0.00414
   1.98970    0.00272
   1.46806    0.00373
   1.92163    0.00266
   1.07929    0.00559
   1.42725    0.00408
   2.46332    0.00594
   1.66018    0.00328
   1.96746    0.00603
   1.97683    0.00626
   1.42523    0.00441
   1.80462    0.00334
   1.82822    0.00581
   1.28423    0.00406
   0.93094    0.00621
   1.37406    0.00367
   1.40641    0.00452
   1.98883    0.00503
   1.50505    0.00684
   0.76480    0.00749
   0.89934    0.00518
   1.98125    0.00630
   1.49498    0.00204
   1.37329    0.00563
   1.58445    0.00424
   1.83028    0.00494
   1.81845    0.00547
   1.38584    0.00497
   1.81743    0.00680
   1.60284    0.00551
   2.25837    0.00472
   1.50826    0.00443
   2.06078    0.00867
   1.84464    0.00286
   1.37260    0.00551
   2.03553    0.00419
   1.72631    0.00744
   1.97891    0.00796
   3.47336    0.00650
   2.93360    0.00695
   1.61223    0.00650
   2.30136    0.00533
   2.06281    0.00330
   2.66549    0.00410
   2.28521    0.00704
   2.28358    0.00732
   2.36206    0.00699
   2.12872    0.00502
   2.02423    0.00777
   5.05756    0.00438
   0.56053    0.00614
   3.36908    0.00298
   1.06470    0.00487
   2.68758    0.00611
   1.71419    0.00701
   1.22082    0.00834
   1.04524    0.00564
   1.51948    0.00791
   1.00028    0.00827
   1.60860    0.00768
   2.12625    0.00602
   1.21495    0.00754
   1.00307    0.00674
   2.13524    0.00623
   1.16787    0.00748
   1.82847    0.00432
   1.35536    0.00293
   0.97191    0.00725
   2.07059    0.00525
   2.36896    0.00479
   1.61554    0.00818
   2.46520    0.00577
   1.26282    0.00606
   1.66416    0.00828
   0.97717    0.00815
   3.21097    0.00521
   4.11819    0.00643
   0.97664    0.00341
   0.81683    0.00570
   1.70761    0.00442
   1.77248    0.00650
   1.54568    0.00645
   1.34928    0.00569
   1.66206    0.00614
   2.86237    0.00736
   1.79638    0.00735
   2.68154    0.00637
   4.12725    0.00499
   1.94915    0.00750
   5.27047    0.00229
   2.06965    0.00617
   1.83856    0.00854
   1.26625    0.00538
   1.53908    0.00667
   1.60290    0.00774
   2.02985    0.00609
   1.49501    0.00639
   1.70380    0.00676
   6.06427    0.00263
   1.85197    0.00494
   1.95360    0.00429
   1.64007    0.00665
   1.24935    0.00628
   1.48324    0.00762
   2.06086    0.00695
   2.19110    0.00601
   2.08875    0.00324
   1.52184    0.00424
   1.57052    0.00483
   1.09880    0.00422
   1.40901    0.00665
   1.34120    0.00412
   1.83369    0.00358
   1.72075    0.00637
   1.12623    0.00890
   1.70888    0.00575
   1.81551    0.00463
   1.60270    0.00596
   1.07952    0.00847
   0.79364    0.00503
   0.63686    0.00754
   1.69104    0.00523
   1.61762    0.00710
   1.08125    0.00346
   1.85281    0.00787
   1.20874    0.00831
   2.24051    0.00711
   0.57752    0.00619
   1.04675    0.00793
   1.60165    0.00617
   1.55252    0.00762
   1.91377    0.00509
   1.72114    0.00425
   2.93732    0.00702
   1.20144    0.00519
   2.89987    0.00503
   1.72061    0.00461
   1.88420    0.00421
   3.45217    0.00341
   2.32582    0.00519
   4.08899    0.00362
   1.79760    0.00585
   3.41131    0.00614
   2.21274    0.00617
   1.98029    0.00620
   1.63785    0.00340
   4.03306    0.00877
   7.45790    0.00871
   4.57801    0.00566
   2.72402    0.00420
   3.00411    0.00502
   1.20518    0.00563
   1.82182    0.00462
   0.98414    0.00393
   2.05830    0.00654
   7.31241    0.00687
   3.26028    0.00674
   2.27847    0.00825
   1.85927    0.00692
   2.37412    0.00488
   1.18462    0.00631
   1.25816    0.00560
   1.56885    0.00711
   1.13384    0.00715
   1.17903    0.00634
   1.12551    0.00675
   1.64676    0.00625
   1.17619    0.00531
   2.16389    0.00837
   1.33281    0.00727
   1.09948    0.00600
   2.57229    0.00575
   1.86611    0.00617
   0.92828    0.00780
   1.42076    0.00896
   1.21685    0.00732
   1.96155    0.00572
   1.44463    0.00708
   2.34289    0.00704
   1.78165    0.00476
   1.48594    0.00481
   2.49088    0.00488
   2.44959    0.00801
   1.36522    0.00655
   1.67560    0.00536
   3.16941    0.00416
   1.82781    0.00483
   0.84555    0.00609
   2.14349    0.00430
   1.60510    0.00492
   0.84086    0.00519
   1.65894    0.00527
   1.83465    0.00571
   0.83886    0.00556
   1.27347    0.00401
   1.66657    0.00547
   2.72076    0.00385
   1.14630    0.00649
   0.99310    0.00551
   2.41558    0.00502
   1.17817    0.00703
   1.46066    0.00539
   1.28591    0.00600
   1.16950    0.00397
   1.37356    0.00747
   1.25105    0.00512
   1.87518    0.00536
   1.57149    0.00523
   1.84036    0.00495
   2.04161    0.00859
   3.32688    0.00568
   1.84647    0.00489
   1.26301    0.00773
   1.73315    0.00647
   1.20058    0.00496
   2.15809    0.00721
   3.21045    0.00652
   2.22320    0.00422
   2.36390    0.00481
   1.40398    0.00634
   1.62263    0.00518
   2.57189    0.00638
   3.83466    0.00254
   1.03835    0.00562
   1.95721    0.00491
   2.44160    0.00504
   1.58963    0.00679
   2.44249    0.00448
   1.96138    0.00612
   1.49948    0.00404
   1.63694    0.00628
   1.39837    0.00373
   1.57608    0.00801
   1.22309    0.00656
   1.41358    0.00404
   1.96658    0.00606
   0.99166    0.00590
   1.49087    0.00570
   1.23663    0.00602
   1.76847    0.00767
   2.39915    0.00670
   1.34987    0.00386
   1.14066    0.00540
   1.81397    0.00393
   2.71203    0.00518
   1.54240    0.00267
   1.76549    0.00591
   1.32048    0.00502
   0.64415    0.00759
   1.94229    0.00559
   3.06802    0.00315
   1.48471    0.00443
   2.02327    0.00702
   1.22702    0.00521
   1.62845    0.00530
   2.10104    0.00625
   1.70881    0.00426
   3.07609    0.00532
   2.76614    0.00605
   3.11661    0.00549
   2.93369    0.00724
   1.33162    0.00477
   2.09116    0.00653
   1.63596    0.00462
   1.70143    0.00632
   1.09618    0.00557
   1.41081    0.00562
   1.41782    0.00658
   3.00517    0.00599
   1.36712    0.00762
   1.94999    0.00609
   2.36002    0.00476
   2.31942    0.00336
   2.39599    0.00425
   1.52370    0.00552
   1.97479    0.00504
   1.94990    0.00682
   1.21867    0.00735
   1.92223    0.00602
   1.23277    0.00805
   1.75110    0.00574
   2.12324    0.00553
   1.08698    0.00362
   1.52333    0.00732
   1.19786    0.00555
   1.04098    0.00578
   2.22669    0.00411
   2.66613    0.00654
   2.78593    0.00123
   2.32586    0.00516
   1.24719    0.00678
   1.95602    0.00673
   0.95733    0.00702
   1.94849    0.00652
   2.22285    0.00947
   2.66098    0.00320
   1.76174    0.00488
   1.69619    0.00420
   1.18211    0.00406
   2.19827    0.00559
   1.82896    0.00835
   2.65951    0.00619
   1.98073    0.00623
   1.43974    0.00515
   1.31934    0.00537
   1.71163    0.00815
   2.75212    0.00892
   1.44869    0.00391
   1.36476    0.00410
   1.70546    0.00383
   1.34608    0.00458
   1.76319    0.00658
   1.73495    0.00400
   1.32081    0.00437
   1.47357    0.00459
   0.87107    0.00410
   1.21140    0.00475
   1.97140    0.00653
   1.26211    0.00825
   1.07016    0.00430
   1.32738    0.00506
   1.16103    0.00651
   1.20385    0.00281
   1.20123    0.00575
   1.78209    0.00563
   1.31459    0.00550
   2.07872    0.00419
   2.13629    0.00513
   1.52104    0.00572
   1.20023    0.00520
   1.27273    0.00826
   1.48990    0.00526
   1.43467    0.00658
   1.43782    0.00462
   1.19790    0.00539
   1.32291    0.00464
   2.07248    0.00830
   1.96373    0.00401
   1.87142    0.00306
   1.20615    0.00755
   0.96098    0.00616
   1.47903    0.00611
   1.73752    0.00635
   1.43812    0.00384
   2.10537    0.00630
   1.95616    0.00408
   1.68735    0.00491
   1.21979    0.00604
   1.38438    0.00529
   1.18093    0.00715
   1.66424    0.00692
   1.55488    0.00541
   1.84138    0.00410
   1.55222    0.00502
   1.18804    0.00786
   1.83470    0.00274
   1.19037    0.00990
   2.44956    0.00627
   2.18941    0.00553
   1.86662    0.00558
   0.97625    0.00379
   1.63457    0.00521
   2.13697    0.00449
   1.47653    0.00520
   1.56609    0.00702
   2.77828    0.00500
   2.40084    0.00561
   0.93259    0.00658
   1.76121    0.00646
   1.91081    0.00391
   1.50596    0.00768
   1.15949    0.00420
   1.30008    0.00491
   1.37905    0.00766
   1.68555    0.00597
   0.69851    0.00742
   1.79233    0.00605
   1.13953    0.00529
   2.07140    0.00650
   0.90969    0.00364
   2.50152    0.00335
   1.58186    0.00344
   2.02117    0.00506
   1.45653    0.00910
   1.05459    0.00636
   1.48208    0.00621
   1.14819    0.00667
   1.21819    0.00621
   0.91136    0.00707
   1.30206    0.00471
   1.11517    0.00753
   1.45996    0.00701
   1.54122    0.00672
   1.84158    0.00504
   1.40066    0.00591
   2.51852    0.00760
   1.36864    0.00618
   1.27447    0.00493
   1.19651    0.00983
   2.76769    0.00909
   1.74398    0.00849
   1.48464    0.00787
   1.60353    0.00351
   2.18561    0.00514
   0.83354    0.00379
   1.04786    0.00618
   0.95537    0.00710
   2.77034    0.00573
   2.87044    0.00399
   2.22284    0.00613
   0.81223    0.00658
   1.87682    0.00474
   1.72500    0.00570
   2.37048    0.00445
   1.41168    0.00974
   1.53906    0.00685
   1.93754    0.00698
   1.16549    0.00708
   2.71110    0.00518
   1.33309    0.00724
   2.02486    0.00531
   2.00621    0.00512
   2.78906    0.00602
   2.87237    0.00475
   2.08135    0.00358
   2.21447    0.00452
   2.33911    0.00487
   0.69522    0.00483
   0.99082    0.00528
   1.28361    0.00561
   1.34345    0.00433
   1.31678    0.00434
   1.40262    0.00535
   1.31703    0.00717
   1.02751    0.00382
   1.36993    0.00593
   1.67883    0.00705
   0.92058    0.00709
   1.00179    0.00569
   1.64578    0.00807
   2.37972    0.00529
   1.21804    0.00460
   1.28968    0.00515
   3.70098    0.00699
   1.56455    0.00432
   4.03202    0.00808
   4.87891    0.00349
   3.01205    0.00592
   2.54582    0.00678
   2.88164    0.00576
   1.40895    0.00775
   2.40918    0.00576
   2.00319    0.00635
   1.82669    0.00413
   2.48943    0.00564
   1.57140    0.00533
  11.21346    0.00173
   3.62232    0.00511
   4.48182    0.00465
   2.50194    0.00661
   1.86725    0.00735
   1.76952    0.00510
   2.34983    0.00469
   4.09467    0.00253
   4.97619    0.00444
   3.16161    0.00573
   4.10766    0.00474
   1.51018    0.00435
   2.00348    0.00879
   1.29665    0.00609
   1.09633    0.00594
   0.93676    0.00368
   0.94861    0.00451
   0.69660    0.00756
   0.77355    0.00546
   0.97714    0.00569
   1.60392    0.00451
   2.03456    0.00424
   1.90425    0.00536
   2.13471    0.00292
   2.00370    0.00597
   1.05434    0.00545
   0.75609    0.00619
   1.03470    0.00487
   1.00078    0.00506
   2.38831    0.00480
   2.28281    0.00775
   2.12844    0.00315
   5.61310    0.00581
   2.67735    0.00458
   1.47066    0.00826
   1.58128    0.00390
   2.40136    0.00368
   2.34523    0.00359
   3.18027    0.00236
   3.11223    0.00805
   4.77895    0.00291
  10.32117    0.00528
   6.91370    0.00395
   2.82577    0.00510
   3.13375    0.00505
   3.74740    0.00736
   1.23935    0.00580
   1.74864    0.00678
   2.27889    0.00372
   4.98955    0.00684
   7.74972    0.00545
   2.30490    0.00449
   7.87581    0.00767
   2.76975    0.00550
   2.85704    0.00677
   1.64294    0.00689
   1.72007    0.00642
   2.56806    0.00688
   1.81266    0.00453
   1.38330    0.00516
   1.35145    0.00632
   0.77822    0.00724
   1.07026    0.00703
   0.93423    0.00402
   1.09974    0.00692
   1.61944    0.00576
   1.88237    0.00513
   1.70714    0.00424
   0.70158    0.00637
   0.96575    0.00364
   0.67666    0.00274
   1.01058    0.00704
   1.25485    0.00545
   1.71582    0.00432
   1.91345    0.00587
   1.93284    0.00705
   1.16599    0.00370
   1.18641    0.00696
   2.69109    0.00622
   2.31953    0.00608
   2.22726    0.00594
   2.34263    0.00655
   1.81670    0.00647
   2.01325    0.00674
   1.95954    0.00427
   2.68388    0.00465
   6.35848    0.00528
   5.00104    0.00272
   2.99347    0.00503
   2.89429    0.00631
   1.62122    0.00450
   1.28235    0.00776
   0.97256    0.00652
   3.10408    0.00652
   4.15835    0.00733
   2.62780    0.00535
   5.44809    0.00289
   4.82379    0.00907
   2.30330    0.00416
   2.02385    0.00489
   2.45145    0.00640
   1.41185    0.00314
   2.05395    0.00534
   1.45893    0.00546
   0.82873    0.00592
   1.09804    0.00503
   0.86736    0.00629
   1.39297    0.00596
   1.98205    0.00491
   2.18077    0.00634
   1.42742    0.00722
   1.80430    0.00662
   1.42485    0.00528
   0.54355    0.00729
   1.89358    0.00485
   1.41305    0.00314
   1.88066    0.00585
   1.54906    0.00404
   2.03719    0.00739
   1.73983    0.00822
   1.88842    0.00441
   1.72649    0.00679
   1.95103    0.00461
   1.98825    0.00473
   1.71168    0.00404
   1.78490    0.00547
   1.81684    0.00385
   1.54232    0.00425
   1.93175    0.00624
   3.63249    0.00868
   3.84492    0.00663
   1.74104    0.00524
   1.67637    0.00423
   4.69219    0.00496
   2.07714    0.00746
   2.42674    0.00681
   1.51465    0.00717
   1.98273    0.00408
   4.32725    0.00565
   2.75908    0.00561
   7.10849    0.00412
   2.37525    0.00703
   3.77331    0.00604
   1.27057    0.00814
   2.16289    0.00663
   1.68563    0.00651
   1.32878    0.00566
   1.32471    0.00628
   1.63623    0.00545
   1.67124    0.00483
   2.29333    0.00361
   1.95817    0.00429
   1.63766    0.00724
   1.60785    0.00578
   1.73615    0.00592
   1.48462    0.00819
   1.47702    0.00436
   2.31674    0.00486
   1.60796    0.00331
   1.61105    0.00624
   2.31385    0.00617
   1.39194    0.00478
   1.16264    0.00529
   1.53806    0.00507
   1.48945    0.00866
   1.28378    0.00769
   1.97740    0.00678
   2.21296    0.00820
   1.80405    0.00535
   2.35660    0.00584
   1.49234    0.00515
   1.30596    0.00332
   1.51689    0.00582
   2.19238    0.00790
   1.40108    0.00530
   1.85347    0.00625
   2.25395    0.00607
   1.55582    0.00561
   2.46554    0.00640
   1.82265    0.00799
   1.15490    0.00537
   1.35477    0.00312
   1.28087    0.00489
   2.00536    0.00636
   1.01323    0.00364
   2.28210    0.00555
   2.19643    0.00656
   1.41925    0.00291
   1.08017    0.00801
   1.55940    0.00649
   1.10675    0.00497
   1.95197    0.00782
   2.64376    0.00811
   2.90688    0.00725
   1.41689    0.00583
   1.27040    0.00530
   2.12999    0.00393
   1.36929    0.00381
   2.37875    0.00507
   1.83203    0.00755
   1.47342    0.00461
   1.42853    0.00657
   2.03565    0.00570
   1.60482    0.00369
   1.42672    0.00548
   1.39925    0.00440
   1.28713    0.00573
   1.73291    0.00635
   2.39016    0.00495
   1.41878    0.00553
   1.31743    0.00739
   2.10557    0.00449
   2.07396    0.00605
   2.12700    0.00356
   1.33835    0.00558
   1.98449    0.00626
   1.06186    0.00671
   1.51351    0.00604
   2.15991    0.00613
   1.97131    0.00702
   2.00071    0.00700
   1.27645    0.00741
   1.82665    0.00378
   2.01733    0.00738
   1.76421    0.00918
   1.60150    0.00896
   1.39479    0.00462
   2.01891    0.00686
   1.71266    0.00737
   1.19960    0.00608
   1.61920    0.00816
   1.84701    0.00217
   1.15013    0.00414
   2.80856    0.00414
   3.39251    0.00501
   2.07230    0.00797
   1.40736    0.00843
   2.64625    0.00789
   2.06546    0.00461
   3.46188    0.00562
   2.97126    0.00681
   2.43844    0.00685
   3.01293    0.00516
   1.60119    0.00506
   2.34682    0.00595
   2.22650    0.00653
   1.46508    0.00585
   1.44168    0.00460
   1.42949    0.00726
   2.14096    0.00683
   2.06806    0.00596
   1.91137    0.00560
   2.36195    0.00645
   2.38452    0.00397
   2.29629    0.00666
   1.91831    0.00484
   2.07780    0.00468
   4.85014    0.00402
   2.80126    0.00550
   2.37488    0.00779
   2.60215    0.00826
   2.31951    0.00572
   1.11473    0.00647
   4.45852    0.00609
   0.74557    0.00543
   1.66964    0.00533
   1.89615    0.00563
   2.01608    0.00814
   1.33767    0.00418
   2.14257    0.00693
   1.90485    0.00783
   1.81922    0.00760
   1.56134    0.00780
   1.47586    0.00538
   1.66614    0.00634
   2.85742    0.00269
   1.70524    0.00365
   1.52403    0.00559
   3.73008    0.00403
   2.16168    0.00702
   2.55765    0.00499
   2.18869    0.00717
   4.48889    0.00300
   1.73060    0.00682
   2.62352    0.00733
   2.30107    0.00545
   1.69322    0.00632
   1.84903    0.00488
   1.64482    0.00592
   1.70457    0.00764
   2.23393    0.00494
   0.95801    0.00570
   1.76491    0.00549
   2.21359    0.00563
   1.72482    0.00700
   4.23761    0.00497
   1.90329    0.00509
   2.75608    0.00759
   2.09487    0.00758
   1.65739    0.00244
   0.82478    0.00396
   1.91473    0.00477
   2.36016    0.00603
   1.63420    0.00453
   1.83689    0.00623
   1.61761    0.00667
   1.34783    0.00583
   1.79699    0.00623
   1.25060    0.00691
   1.07858    0.00139
   1.63215    0.00612
   2.54080    0.00463
   3.40589    0.00736
   2.49035    0.00681
   1.37979    0.00605
   1.43270    0.00849
   1.01941    0.00674
   1.07049    0.00880
   0.81217    0.00658
   1.59708    0.00512
   1.48787    0.00545
   1.65036    0.00717
   3.14661    0.00268
   1.16632    0.00339
   1.04546    0.00436
   1.24702    0.00502
   1.85275    0.00473
   3.83443    0.00900
   1.06783    0.00322
   1.54818    0.00588
   2.25526    0.00775
   1.53557    0.00584
   1.69298    0.00472
   1.29670    0.00598
   1.23152    0.00530
   2.57651    0.00329
   6.04904    0.00251
   2.01046    0.00305
   2.53621    0.00408
   1.72857    0.00563
   1.53020    0.00418
   1.60185    0.00335
   3.41479    0.00413
   2.83319    0.00870
   2.25688    0.00541
   5.28149    0.00368
   2.90686    0.00557
   1.55595    0.00701
   1.28498    0.00571
   0.98425    0.00614
   1.66632    0.00455
   1.81720    0.00595
   2.71462    0.00535
   1.49102    0.00436
   1.89570    0.00423
   1.48081    0.00681
   2.01493    0.00607
   1.61229    0.00393
   1.59114    0.00277
   2.18634    0.00519
   2.59147    0.00648
   2.49292    0.00499
   1.73810    0.00684
   1.82617    0.00327
   1.47389    0.00608
   1.16481    0.00475
   1.96653    0.00609
   1.47317    0.00699
   1.87714    0.00408
   1.22438    0.00609
   2.72477    0.00520
   2.47519    0.00547
   2.64203    0.00717
   2.12813    0.00746
   1.84550    0.00429
   1.27185    0.00706
   1.46074    0.00577
   1.70896    0.00502
   3.32952    0.00525
   1.51639    0.00507
   2.38145    0.00717
   2.42368    0.00612
   1.66400    0.00762
   2.05964    0.00697
   1.33894    0.00617
   1.94666    0.00769
   2.73960    0.00538
   0.84063    0.00760
   1.38175    0.00616
   2.67245    0.00682
   4.01332    0.00810
   1.46299    0.00768
   2.20693    0.00627
   2.32184    0.00305
   1.73555    0.00759
   1.47869    0.00918
   2.31026    0.00750
   1.40989    0.00745
   1.68329    0.00662
   2.01343    0.00982
   1.48397    0.00731
   1.70754    0.00567
   2.64215    0.00574
   2.18498    0.00671
   1.17356    0.00703
   0.36151    0.00580
   2.68021    0.00409
   1.87604    0.00430
   2.16018    0.00470
   2.42239    0.00652
   1.68963    0.00667
   2.89436    0.00698
   1.91205    0.00407
   1.66552    0.00268
   1.00428    0.00757
   2.05401    0.00529
   3.19111    0.00278
   2.49967    0.00673
   2.25878    0.00536
   2.78011    0.00342
   3.95198    0.00207
   1.57192    0.00767
   0.88269    0.00796
   0.82058    0.00374
   2.19701    0.00689
   2.44162    0.00545
   1.30537    0.00647
   1.02745    0.00539
   1.67016    0.00376
   2.18985    0.00379
   1.88532    0.00595
   1.50209    0.00677
   1.33516    0.00782
   1.18433    0.00700
   0.90565    0.00340
   1.93137    0.00732
   1.63650    0.00772
   1.51486    0.00653
   2.14321    0.00294
   2.08564    0.00694
   1.48498    0.00640
   3.22606    0.00542
   2.09394    0.00393
   1.79093    0.00613
   3.03159    0.00500
   2.82706    0.00461
   1.44582    0.00794
   1.93051    0.00344
   1.26965    0.00499
   1.66053    0.00550
   1.13601    0.00619
   1.19575    0.00376
   1.02314    0.00455
   1.62298    0.00581
   1.94761    0.00587
   1.12993    0.00433
   1.75004    0.00477
   0.91991    0.00614
   1.59609    0.00512
   1.27644    0.00560
   1.03049    0.00551
   0.72466    0.00689
   1.13645    0.00399
   1.75114    0.00471
   2.03296    0.00529
   1.61507    0.00529
   1.01745    0.00528
   1.44734    0.01014
   0.88776    0.00949
   0.97392    0.00673
   0.95577    0.00753
   0.75566    0.00616
   0.79681    0.00421
   1.58422    0.00679
   0.96474    0.00434
   0.94025    0.00526
   1.16342    0.00542
   0.86235    0.00421
   1.13464    0.00684
   1.02456    0.00741
   1.56003    0.00695
   0.81467    0.00664
   0.97074    0.00651
   1.65205    0.00695
   1.69447    0.00706
   1.16387    0.00479
   1.13836    0.00716
   1.47690    0.00516
   1.79919    0.00543
   1.44155    0.00770
   1.84049    0.00550
   1.51576    0.00757
   1.43899    0.00644
   1.06643    0.00667
   0.94987    0.00409
   1.23475    0.00455
   2.02695    0.00736
   1.49358    0.00766
   1.11785    0.00541
   0.79143    0.00332
   1.03581    0.00438
   1.89961    0.00278
   1.47732    0.00574
   0.88961    0.00798
   1.15830    0.00546
   1.57619    0.00595
   1.10665    0.00531
   1.18508    0.00884
   1.69463    0.00474
   2.37605    0.00635
   1.33310    0.00489
   1.34919    0.00434
   1.00457    0.00756
   1.26370    0.00806
   0.65760    0.00752
   1.01436    0.00568
   1.67592    0.00537
   2.23685    0.00628
   1.96252    0.00556
   1.02230    0.00429
   2.66201    0.00521
   1.91708    0.00644
   2.07827    0.00568
   0.62008    0.00438
   0.80972    0.00501
   1.45488    0.00367
   2.46333    0.00417
   3.62364    0.00448
   1.85595    0.00675
   1.58847    0.00645
   1.77271    0.00771
   1.25893    0.00447
   2.35641    0.00802
   1.51933    0.00762
   2.21376    0.00850
   2.81882    0.00740
   1.95548    0.00485
   1.70002    0.00707
   1.91008    0.00528
   1.56008    0.00474
   1.14179    0.00831
   1.46820    0.00723
   2.10443    0.00678
   3.10962    0.00451
   1.84314    0.00902
   1.57862    0.00703
   1.56161    0.00638
   1.51587    0.00692
   1.36546    0.00634
   1.79702    0.00660
   1.09662    0.00551
   1.47084    0.00598
   3.13307    0.00309
   1.46587    0.00427
   0.77947    0.00622
   1.56873    0.00706
   2.12444    0.00862
   1.74368    0.00481
   1.67482    0.00781
   0.59295    0.00685
   1.57805    0.00443
   2.12799    0.00480
   1.54968    0.00383
   1.36388    0.00541
   2.63136    0.00575
   2.08851    0.00393
   0.88165    0.00433
   2.06580    0.00528
   1.90092    0.00289
   2.39055    0.00298
   1.63591    0.00741
   1.13460    0.00531
   1.68535    0.00716
   2.61884    0.00761
   1.78669    0.00499
   2.18178    0.00408
   2.45913    0.00483
   2.97670    0.00368
   8.23883    0.00437
   7.33727    0.00467
   1.55989    0.00440
   5.16829    0.00744
   1.89155    0.00943
   2.22331    0.00591
   8.77353    0.00462
   2.64681    0.00805
   1.94724    0.00760
   1.78455    0.00684
   2.06827    0.00575
   1.16379    0.00396
   1.41022    0.00545
   1.35583    0.00542
   1.78168    0.00766
   4.04278    0.00150
   1.34932    0.00515
   7.20745    0.00771
   3.06020    0.00458
   1.86747    0.00719
   0.93612    0.00676
   1.23566    0.00481
   0.99633    0.00384
   1.68699    0.00316
   1.60523    0.00762
   3.86790    0.00482
   2.09773    0.00485
   1.34592    0.00714
   1.74587    0.00675
   1.14558    0.00580
   2.23637    0.00661
   4.33022    0.00607
   1.91436    0.00435
   2.04699    0.00762
   2.08977    0.00511
   3.19374    0.00628
   3.67816    0.00854
   1.51587    0.00511
   2.51497    0.00642
   1.37320    0.00676
   1.31100    0.00391
   2.12078    0.00816
   1.69423    0.00465
   1.46739    0.00389
   3.15420    0.00385
   1.08127    0.00692
   2.69819    0.00339
  12.51743    0.00153
   2.04233    0.00687
   1.24908    0.00700
   1.27747    0.00749
   1.01648    0.00441
   1.87319    0.00529
   1.05862    0.00838
   0.98273    0.00717
   2.49668    0.00175
   2.69735    0.00538
   2.13667    0.00638
   2.22941    0.00499
   1.23637    0.00584
   2.66589    0.00311
   0.77860    0.00461
   0.91269    0.00596
   0.89117    0.00524
   1.51344    0.00697
   1.19288    0.00432
   1.30449    0.00598
   1.92562    0.00429
   1.24769    0.00639
   1.01804    0.00466
   0.77760    0.00369
   1.74485    0.00612
   1.18580    0.00739
   1.42511    0.00638
   1.29335    0.00542
   0.91880    0.00721
   1.04275    0.00559
   0.95192    0.00601
   1.45024    0.00927
   1.22201    0.00695
   0.86150    0.00632
   1.28190    0.00563
   1.43341    0.00589
   1.07038    0.00535
   1.03608    0.00547
   2.31335    0.00603
   2.28889    0.00438
   4.88217    0.00543
   2.75237    0.00532
   1.96030    0.00425
   1.20362    0.00789
   1.98145    0.00534
   1.24229    0.00821
   0.59435    0.00880
   0.93712    0.00658
   1.55437    0.00743
   3.06382    0.00451
   2.44230    0.00695
   2.54118    0.00605
   1.34670    0.00587
   1.04084    0.00345
   1.48090    0.00488
   1.02599    0.00631
   1.57453    0.00494
   0.83784    0.00512
   1.68715    0.00831
   1.34967    0.00807
   1.23057    0.00377
   1.11280    0.00708
   1.09512    0.00652
   1.06688    0.00644
   1.28441    0.00483
   1.40914    0.00399
   1.49270    0.00375
   1.08177    0.00855
   1.13228    0.00635
   1.32941    0.00337
   0.98311    0.00566
   1.28474    0.00703
   1.22619    0.00410
   1.43662    0.00305
   1.07505    0.00649
   0.97636    0.00505
   0.61598    0.00636
   0.90037    0.00735
   2.68331    0.00424
   2.21359    0.00544
   1.72059    0.00653
   2.04929    0.00465
   2.56270    0.00589
   2.19073    0.00426
   4.46563    0.00593
   3.33816    0.00760
   2.23522    0.00581
   0.99791    0.00704
   3.48133    0.00478
   1.83325    0.00935
   1.46340    0.00329
   1.99391    0.00597
   1.06190    0.00445
   1.32053    0.00581
   1.35155    0.00706
   1.13254    0.00661
   2.03941    0.00543
   1.74988    0.00681
   2.31762    0.00505
   1.48081    0.00580
   0.76384    0.00632
   0.86076    0.00664
   0.63147    0.00696
   1.25988    0.00719
   0.99046    0.00658
   1.38555    0.00501
   1.23413    0.00836
   1.53071    0.00893
   1.14428    0.00589
   0.82029    0.00691
   0.96195    0.00315
   1.35169    0.00446
   1.33282    0.00579
   1.38569    0.00483
   1.25248    0.00496
   0.83946    0.00474
   1.75740    0.00560
   1.27368    0.00558
   1.12121    0.00660
   1.17810    0.00634
   1.86489    0.00842
   1.84992    0.00601
   4.42416    0.00502
   3.20321    0.00484
   1.52261    0.00493
   2.63873    0.00720
   1.46527    0.00392
   2.43243    0.00549
   1.25832    0.00601
   2.15695    0.00473
   0.88108    0.00743
   1.93604    0.00368
   1.32373    0.00756
   3.54653    0.00525
   3.39636    0.00574
   2.98257    0.00620
   0.65363    0.00834
   2.32171    0.00075
   2.37645    0.00593
   1.79965    0.00527
   1.12916    0.00586
   1.49435    0.00780
   1.69187    0.00696
   1.98507    0.00430
   2.04945    0.00751
   1.32077    0.00658
   0.45350    0.00503
   0.78078    0.00283
   1.26738    0.00568
   1.25710    0.00638
   1.78689    0.00527
   1.34893    0.00719
   1.45439    0.00725
   2.43222    0.00445
   1.32166    0.00911
   2.03189    0.00728
   1.18423    0.00506
   1.27649    0.00575
   1.57866    0.00636
   1.59125    0.00726
   2.56205    0.00596
   2.53792    0.00417
   1.68848    0.00653
   2.76608    0.00624
   4.88827    0.00592
   2.26973    0.00636
   1.38674    0.00674
   1.71135    0.00750
   0.82660    0.00712
   0.97030    0.00511
   1.38783    0.00766
   1.15528    0.00762
   2.19637    0.00685
   1.25736    0.00643
   1.57729    0.00311
   1.46706    0.00673
   1.03711    0.00690
   0.68097    0.00711
   0.80732    0.00451
   1.94595    0.00734
   3.28580    0.00410
   2.35096    0.00544
   1.50896    0.00462
   0.93871    0.00723
   0.78128    0.00580
   1.04927    0.00547
   1.70386    0.00728
   1.96686    0.00178
   1.52594    0.00639
   2.32172    0.00483
   1.69575    0.00439
   1.31074    0.00468
   1.59923    0.00569
   0.84377    0.00576
   2.24579    0.00745
   2.83779    0.00447
   0.90137    0.00686
   2.81309    0.00685
   1.47726    0.00718
   1.39379    0.00577
   2.50451    0.00650
   1.63605    0.00823
   1.23148    0.00607
   1.28423    0.00798
   1.83963    0.00508
   1.93272    0.00780
   1.79162    0.00668
   2.11965    0.00620
   5.10373    0.00695
   2.25385    0.00511
   1.21027    0.00666
   1.14898    0.00688
   1.20111    0.00482
   0.92867    0.00766
   1.32764    0.00737
   2.79644    0.00684
   1.28758    0.00545
   1.66142    0.00541
   1.08576    0.00695
   0.81715    0.00588
   0.77994    0.00706
   1.47582    0.00596
   1.38543    0.00600
   1.11337    0.00949
   2.20568    0.00653
   0.99131    0.00816
   1.40662    0.00546
   1.48832    0.00772
   1.25282    0.00558
   1.20203    0.00598
   1.82556    0.00575
   1.03893    0.00651
   1.51048    0.00934
   1.14972    0.00387
   1.40217    0.00713
   1.46618    0.00685
   1.26135    0.00676
   0.97219    0.00809
   1.75589    0.00804
   2.89417    0.00446
   2.29800    0.00705
   2.96919    0.00562
   2.45385    0.00537
   1.30331    0.00648
   1.49212    0.00332
   1.15909    0.00710
   1.69378    0.00639
   2.64920    0.00688
   2.30574    0.00723
   3.21746    0.00729
   0.97909    0.00547
   1.45005    0.00546
   1.61828    0.00455
   1.84128    0.00274
   1.54703    0.00413
   1.76804    0.00517
   1.35332    0.00908
   0.99059    0.00594
   1.03947    0.00600
   1.19822    0.00628
   1.02589    0.00421
   0.86006    0.00652
   1.70644    0.00524
   2.14231    0.00618
   0.87247    0.00710
   1.22165    0.00438
   1.14006    0.00438
   0.83391    0.00563
   0.98443    0.00634
   2.05915    0.00713
   1.93724    0.00464
   1.57478    0.00330
   1.23608    0.00629
   1.05676    0.00669
   1.32280    0.00606
   1.94902    0.00763
   2.59399    0.00265
   1.66014    0.00510
   1.51609    0.00567
   2.24427    0.00696
   2.24509    0.00544
   0.99388    0.00656
   1.45352    0.00641
   1.58602    0.00651
   1.51953    0.00608
   2.19020    0.00767
   1.44496    0.00492
   1.39657    0.00558
   2.76319    0.00464
   2.72073    0.00619
   1.72042    0.00604
   1.18709    0.00582
   1.56120    0.00579
   1.24356    0.00306
   1.47913    0.00569
   1.23504    0.00282
   0.77830    0.00955
   0.80653    0.00594
   0.90250    0.00523
   1.31942    0.00616
   1.06709    0.00482
   0.80076    0.00562
   1.49709    0.00608
   1.05936    0.00594
   1.19606    0.00805
   1.15096    0.00498
   1.25796    0.00651
   1.31448    0.00608
   0.96384    0.00497
   1.20083    0.00591
   1.51996    0.00411
   1.32272    0.00775
   1.04278    0.00719
   0.87317    0.00441
   1.32059    0.00772
   1.89840    0.00405
   1.91451    0.00379
   1.98953    0.00247
   2.09028    0.00614
   1.97898    0.00408
   1.27169    0.00608
   1.29705    0.00808
   1.17133    0.00681
   3.13525    0.00719
   2.31629    0.00443
   2.05939    0.00405
   1.97406    0.00503
   2.07118    0.00613
   1.33521    0.00373
   1.55399    0.00705
   1.67059    0.00604
   1.99110    0.00658
   2.13683    0.00813
   2.28648    0.00569
   1.63810    0.00517
   1.69903    0.00627
   1.49148    0.00698
   1.70746    0.00777
   1.10937    0.00671
   1.15139    0.00620
   1.73731    0.00747
   1.90189    0.00693
   1.75477    0.00516
   2.25555    0.00542
   1.65729    0.00726
   1.07038    0.00729
   1.98003    0.00696
   1.31778    0.00570
   1.24027    0.00716
   1.19749    0.00557
   1.53738    0.00724
   1.30052    0.00646
   1.80059    0.00622
   1.37745    0.00608
   0.98334    0.00257
   1.75705    0.00796
   1.82028    0.00949
   0.98882    0.00654
   1.69353    0.00702
   2.35094    0.00597
   1.57569    0.00382
   1.41526    0.00584
   0.96197    0.00592
   1.22180    0.00272
   2.77851    0.00442
   2.59729    0.00529
   0.93593    0.00681
   2.57587    0.00499
   2.36939    0.00713
   2.83587    0.00615
   1.15666    0.00494
   1.84964    0.00319
   2.00379    0.00475
   2.14927    0.00545
   2.39357    0.00944
   1.45563    0.00932
   1.22277    0.00389
   1.34437    0.00435
   1.58681    0.00509
   1.45104    0.00652
   2.56598    0.00709
   2.91480    0.00478
   2.48606    0.00413
   2.32072    0.00507
   2.28938    0.00934
   1.70192    0.00506
   1.26967    0.00421
   1.72593    0.00806
   1.08371    0.00462
   1.45497    0.00660
   1.99818    0.00530
   1.00228    0.00852
   1.53840    0.00737
   1.86766    0.00601
   1.32106    0.00485
   1.37411    0.00642
   2.17658    0.00532
   0.92959    0.00567
   1.53221    0.00463
   1.11841    0.00543
   1.15111    0.00427
   1.90674    0.00822
   1.29520    0.00848
   1.31647    0.00678
   1.52282    0.00611
   0.91373    0.00437
   1.13892    0.00491
   1.08061    0.00282
   1.63150    0.00590
   0.89920    0.00629
   1.14072    0.00701
   1.46069    0.00606
   1.03210    0.00718
   0.79612    0.00579
   1.10034    0.00589
   1.06744    0.00399
   1.41125    0.00662
   1.96610    0.00160
   1.38516    0.00338
   2.02016    0.00551
   1.91967    0.00781
   1.44354    0.00663
   1.22811    0.00587
   1.78382    0.00741
   1.03369    0.00774
   1.63736    0.00623
   1.42967    0.00648
   1.46421    0.00436
   2.61953    0.00390
   1.91577    0.00644
   1.96432    0.00492
   1.44971    0.00533
   1.08319    0.00632
   1.56929    0.00311
   1.29776    0.00535
   1.07885    0.00213
   1.41126    0.00641
   0.97601    0.00560
   0.87992    0.00503
   1.50650    0.00360
   2.15708    0.00506
   0.91647    0.00706
   1.04077    0.00861
   1.32544    0.00429
   1.90118    0.00241
   0.80155    0.00523
   1.20729    0.00507
   1.99886    0.00228
   3.27029    0.00339
   1.38467    0.00626
   1.11613    0.00591
   1.43712    0.00546
   0.98173    0.00380
   1.57049    0.00928
   1.11498    0.00695
   1.21759    0.00558
   0.69280    0.00529
   1.49874    0.00731
   1.62033    0.00524
   1.51800    0.01026
   1.20341    0.00525
   1.78288    0.00683
   0.88729    0.00686
   2.31372    0.00533
   1.71756    0.00896
   1.88779    0.00640
   1.15866    0.00508
   0.87593    0.00926
   1.67968    0.00610
   1.58282    0.00434
   1.50797    0.00633
   1.49255    0.00595
   1.57641    0.00704
   3.08722    0.00701
   1.77019    0.00519
   2.37077    0.00344
   1.73404    0.00529
   1.81209    0.00434
   0.89334    0.00801
   1.01847    0.00620
   1.44923    0.00450
   1.34661    0.00763
   0.68913    0.00625
   1.75974    0.00597
   4.08909    0.00198
   2.90104    0.00575
   0.86044    0.00542
   0.85682    0.00435
   1.18361    0.00417
   0.97376    0.00834
   1.64407    0.00507
   1.99298    0.00381
   0.70721    0.00787
   0.94975    0.00372
   2.35853    0.00378
   6.29102    0.00457
   1.43936    0.00283
   0.67769    0.00374
   1.06685    0.00596
   0.86190    0.00857
   1.73976    0.00564
   2.00710    0.00667
   1.59828    0.00395
   1.87987    0.00853
   1.29694    0.00654
   2.27734    0.00640
   1.66128    0.00487
   2.25546    0.00550
   1.59201    0.00537
   1.22546    0.00497
   2.28331    0.00429
   2.45695    0.00704
   1.93536    0.00443
   1.94350    0.00477
   1.78634    0.00624
   1.77560    0.00730
   1.73275    0.00638
   2.46188    0.00876
   2.11687    0.00521
   1.71206    0.00424
   2.59372    0.00326
   0.94695    0.00385
   1.05051    0.00873
   0.64632    0.00677
   0.72920    0.00583
   1.33284    0.00571
   1.90164    0.00589
   4.50706    0.00507
   1.00849    0.00550
   1.24954    0.00535
   0.81711    0.00598
   1.43989    0.00470
   0.89077    0.00404
   1.70912    0.00738
   1.57205    0.00703
   2.00181    0.00396
   2.95888    0.00625
   1.65782    0.00463
   1.77840    0.00389
   1.24652    0.00664
   1.54226    0.00445
   2.00421    0.00725
   1.77141    0.00664
   2.13821    0.00570
   2.19590    0.00600
   2.77037    0.00656
   1.55526    0.00789
   1.50287    0.00509
   1.25722    0.00738
   1.86559    0.00900
   2.22357    0.00730
   1.70252    0.00538
   2.82933    0.00497
   1.43591    0.00280
   1.44395    0.00335
   1.68341    0.00600
   1.80836    0.00462
   1.71887    0.00633
   1.31916    0.00800
   1.29234    0.00635
   1.96005    0.00807
   1.48718    0.00508
   2.32881    0.00659
   1.43976    0.00686
   1.55777    0.00543
   1.30024    0.00735
   2.57691    0.00495
   1.42688    0.00561
   1.66154    0.00288
   2.32634    0.00695
   1.07057    0.00401
   2.30137    0.00453
   2.46744    0.00677
   1.63386    0.00710
   1.74137    0.00296
   2.03707    0.00664
   1.22293    0.00477
   3.36252    0.00397
   2.73972    0.00417
   2.27261    0.00396
   1.19140    0.00544
   1.54054    0.00487
   2.22911    0.00681
   3.33430    0.00468
   1.76352    0.00549
   2.21192    0.00512
   1.73176    0.00526
   1.61104    0.00486
   2.87084    0.00482
   2.25573    0.00394
   1.82684    0.00288
   2.21143    0.00602
   2.40148    0.00718
   1.92831    0.00856
   1.21504    0.00903
   1.17531    0.00716
   1.69642    0.00577
   1.68325    0.00462
   1.25004    0.00692
   0.97973    0.00477
   1.34971    0.00734
   0.92346    0.00545
   1.15872    0.00629
   1.45138    0.00750
   1.14248    0.00537
   1.21470    0.00803
   1.02104    0.00298
   2.64608    0.00536
   1.04212    0.00408
   0.75512    0.00509
   1.23790    0.00517
   1.93093    0.00554
   1.24557    0.00325
   1.19700    0.00284
   1.25910    0.00739
   1.02650    0.00567
   1.08385    0.00485
   0.92102    0.00449
   3.42416    0.00279
   2.28100    0.00551
   1.13325    0.00604
   1.13734    0.00202
   1.23206    0.00362
   1.62987    0.00633
   1.22165    0.00762
   1.34244    0.00667
   1.36512    0.00485
   1.43817    0.00313
   1.33022    0.00909
   2.18945    0.00500
   1.31551    0.00822
   1.46172    0.00612
   1.39449    0.00564
   2.12970    0.00662
   2.37540    0.00554
   2.48101    0.00407
   2.10904    0.00455
   1.45379    0.00676
   1.23058    0.00936
   1.16743    0.00537
   1.24077    0.00761
   1.61622    0.00748
   1.15642    0.00546
   0.93102    0.00461
   1.04694    0.00855
   0.99216    0.00864
   1.38068    0.00693
   1.16507    0.00739
   1.35809    0.00492
   1.32614    0.00656
   0.49307    0.00812
   1.18154    0.00787
   1.29138    0.00381
   1.21046    0.00715
   1.43268    0.00611
   0.76690    0.00758
   1.42979    0.00871
   0.40196    0.00716
   0.90304    0.00384
   0.56365    0.00318
   1.28163    0.00688
   1.32029    0.00676
   1.05393    0.00662
   1.46123    0.00385
   1.70111    0.00526
   0.56436    0.00596
   0.99775    0.00411
   1.03025    0.00626
   0.88027    0.00399
   1.24484    0.00475
   1.11359    0.00546
   1.46515    0.00709
   1.28114    0.00831
   1.88476    0.00529
   1.10476    0.00486
   0.75961    0.00499
   1.28041    0.00600
   2.93026    0.00682
   1.60293    0.00715
   1.83446    0.00585
   1.47567    0.00529
   1.09674    0.00338
   3.47759    0.00567
   2.23660    0.00521
   1.50574    0.00797
   1.47055    0.00599
   1.43401    0.00537
   1.61245    0.00478
   1.45697    0.00566
   1.71128    0.00614
   1.48727    0.00587
   1.50192    0.00716
   1.44789    0.00584
   1.45524    0.00549
   1.29634    0.00353
   1.20087    0.00642
   1.24306    0.00390
   1.75350    0.00716
   2.10058    0.00687
   1.60528    0.00383
   2.13179    0.00357
   2.08122    0.00222
   1.08221    0.00502
   2.01589    0.00678
   2.18105    0.00479
   1.60924    0.00672
   2.39848    0.00448
   1.22145    0.00623
   1.49286    0.00483
   2.48138    0.00578
   0.88187    0.00430
   2.39209    0.00314
   1.26180    0.00411
   1.39104    0.00387
   1.19616    0.00579
   1.66912    0.00748
   0.87829    0.00735
   0.74427    0.00596
   1.19115    0.00437
   1.75121    0.00486
   1.13634    0.00571
   1.33963    0.00726
   0.78078    0.00668
   1.39264    0.00618
   0.84516    0.00604
   0.72749    0.00659
   1.32021    0.00537
   1.17577    0.00423
   1.26968    0.00546
   1.11921    0.00516
   1.23961    0.00600
   1.21881    0.00706
   1.03426    0.00646
   1.12942    0.00509
   1.51180    0.00531
   0.85333    0.00872
   0.91407    0.00486
   0.94720    0.00795
   1.27908    0.00425
   1.34246    0.00334
   1.20372    0.00564
   1.60864    0.00688
   1.50934    0.00824
   1.30875    0.00558
   1.24489    0.00521
   1.00312    0.00800
   1.47844    0.00519
   1.17047    0.00593
   1.36759    0.00337
   1.47473    0.00444
   1.02010    0.00491
   1.90842    0.00638
   1.29273    0.00469
   1.09403    0.00706
   1.29674    0.00461
   1.60962    0.00461
   1.85733    0.00331
   2.70046    0.00465
   1.31047    0.00590
   1.06150    0.00547
   1.25584    0.00649
   1.24989    0.00520
   1.93511    0.00563
   1.26259    0.00486
   2.12603    0.00821
   1.96590    0.00643
   3.63422    0.00630
   1.89540    0.00756
   3.22972    0.00578
   1.22460    0.00684
   1.03852    0.00707
   0.91813    0.00413
   1.14961    0.00664
   1.13231    0.00655
   2.09282    0.00363
   2.65484    0.00631
   3.26663    0.00624
   1.46177    0.00687
   0.89025    0.00624
   0.91454    0.00431
   2.14260    0.00499
   0.47539    0.00657
   2.28259    0.00664
   2.37633    0.00653
   2.79464    0.00394
   2.19197    0.00616
   1.01576    0.00676
   1.02629    0.00950
   1.53018    0.00423
   1.20465    0.00316
   1.50264    0.00480
   1.65502    0.00436
   0.86761    0.00494
   0.92132    0.00516
   1.48047    0.00510
   1.15690    0.00614
   1.22144    0.00809
   1.14059    0.00554
   1.12250    0.00780
   2.06036    0.00675
   1.87756    0.00650
   1.08086    0.00220
   0.95358    0.00492
   1.36925    0.00367
   0.59253    0.00692
   1.44420    0.00789
   1.27930    0.00659
   2.37565    0.00499
   1.38519    0.00585
   3.48741    0.00816
   1.39488    0.00605
   1.85938    0.00453
   1.55591    0.00454
   1.61380    0.00563
   1.84240    0.00560
   1.73374    0.00459
   2.16498    0.00575
   0.76955    0.00634
   1.70535    0.00530
   0.78224    0.00822
   1.23074    0.00595
   1.45205    0.00451
   1.49070    0.00323
   0.79995    0.00583
   1.51515    0.00500
   0.98723    0.00442
   0.81967    0.00528
   0.96721    0.00604
   0.89945    0.00497
   1.22640    0.00622
   1.52751    0.00848
   2.74408    0.00353
   2.82686    0.00602
   1.49552    0.00464
   1.63937    0.00429
   0.97685    0.00471
   1.54570    0.00322
   0.94910    0.00752
   2.02523    0.00429
   2.85509    0.00686
   3.02723    0.00801
   1.87344    0.00711
   2.54995    0.00664
   2.63894    0.00782
   0.84537    0.00491
   1.13739    0.00348
   1.42029    0.00553
   1.14832    0.00700
   1.71879    0.00598
   1.45270    0.00503
   1.35636    0.00743
   1.23792    0.00426
   0.63637    0.00378
   1.32596    0.00642
   1.54644    0.00325
   2.07698    0.00210
   1.52102    0.00509
   0.95775    0.00415
   1.81851    0.00834
   1.06474    0.00655
   1.43835    0.00538
   1.38970    0.00438
   1.59265    0.00372
   1.33876    0.00611
   2.13436    0.00494
   1.82045    0.00381
   0.58372    0.00414
   0.95978    0.00797
   0.67628    0.00683
   1.16901    0.00469
   0.97391    0.00528
   1.25599    0.00584
   1.62912    0.00592
   2.11232    0.00481
   1.29705    0.00666
   2.05529    0.00779
   1.74449    0.00497
   0.96409    0.00658
   1.34682    0.00519
   0.98481    0.00501
   0.60143    0.00692
   1.82756    0.00624
   1.07217    0.00439
   1.30793    0.00426
   1.92477    0.00334
   2.46857    0.00439
   1.77578    0.00612
   0.77635    0.00483
   1.60897    0.00430
   0.90416    0.00674
   0.91018    0.00524
   1.75500    0.00553
   1.20452    0.00765
   0.61386    0.00509
   1.19762    0.00448
   0.88576    0.00769
   1.46623    0.00410
   1.24524    0.00532
   1.19517    0.00650
   1.13760    0.00602
   1.13312    0.00711
   1.82936    0.00662
   1.21871    0.00657
   1.07774    0.00499
   1.73149    0.00629
   1.06152    0.00628
   0.97900    0.00583
   1.21397    0.00633
   1.02431    0.00324
   0.90284    0.00707
   1.56796    0.00706
   1.34126    0.00649
   1.00887    0.00609
   1.34122    0.00488
   0.96426    0.00575
   0.89409    0.00695
   1.13034    0.00482
   1.56191    0.00107
   1.29313    0.00327
   2.77927    0.00382
   1.77591    0.00475
   0.92979    0.00596
   1.29843    0.00655
   0.98511    0.00766
   0.67953    0.00652
   0.65885    0.00501
   1.32257    0.00493
   0.89685    0.00710
   2.20080    0.00567
   1.49744    0.01049
   1.47803    0.00596
   2.52853    0.00506
   1.97903    0.00573
   2.49449    0.00576
   1.07774    0.00576
   1.16965    0.00494
   1.33551    0.00498
   1.99626    0.00500
   1.67657    0.00557
   1.60615    0.00561
   1.14702    0.00430
   0.65134    0.00417
   1.61347    0.00587
   1.77984    0.00556
   1.87264    0.00439
   1.25704    0.00620
   2.81966    0.00446
   1.57358    0.00766
   1.30525    0.00713
   0.97510    0.00723
   0.93212    0.00608
   1.41826    0.00651
   2.11542    0.00540
   2.14159    0.00747
   1.03590    0.00739
   1.57165    0.00575
   1.22642    0.00592
   1.08559    0.00366
   1.28234    0.00439
   0.57907    0.00832
   1.02845    0.00710
   1.43046    0.00808
   1.27449    0.00765
   1.89719    0.00548
   1.95227    0.00567
   1.18507    0.00506
   1.30381    0.00705
   0.89507    0.00592
   1.27133    0.00236
   0.58105    0.00371
   1.27096    0.00611
   1.22274    0.00471
   1.20997    0.00614
   1.85677    0.00800
   2.19256    0.00386
   1.04032    0.00678
   1.10792    0.00408
   1.12306    0.00605
   1.53444    0.00530
   2.04083    0.00523
   2.87127    0.00538
   4.07617    0.00569
   1.24646    0.00741
   1.77378    0.00502
   1.61215    0.00588
   1.56222    0.00600
   1.78610    0.00899
   2.40474    0.00553
   1.90067    0.00464
   1.48628    0.00466
   1.20206    0.00513
   1.25737    0.00651
   1.78115    0.00649
   2.70764    0.00694
   2.19361    0.00898
   3.18067    0.00521
   1.77753    0.00633
   1.48899    0.00471
   1.03082    0.00452
   1.48100    0.00850
   1.18925    0.00708
   2.28430    0.00672
   1.42588    0.00477
   1.94694    0.00592
   2.44941    0.00574
   3.28215    0.00429
   3.47156    0.00759
   1.42232    0.00490
   1.35021    0.00390
   1.40526    0.00680
   1.65770    0.00758
   1.64828    0.00623
   1.76936    0.00526
   2.22813    0.00564
   2.11853    0.00442
   1.41382    0.00377
   1.22640    0.00413
   1.18848    0.00546
   1.62239    0.00513
   1.32858    0.00587
   1.15532    0.00592
   1.98007    0.00419
   0.84182    0.00661
   1.57523    0.00766
   0.96133    0.00289
   1.39047    0.00630
   1.36117    0.00417
   2.32153    0.00452
   2.24487    0.00400
   3.41358    0.00632
   2.84141    0.00697
   1.79515    0.00336
   1.98786    0.00745
   1.32711    0.00376
   3.75871    0.00589
   5.95992    0.00680
   4.47817    0.00282
   3.77566    0.00554
   8.34274    0.00547
   2.20427    0.00516
   1.60117    0.00413
   1.53911    0.00653
   3.44738    0.00488
   2.74352    0.00467
   2.00798    0.00524
   2.60231    0.00276
   4.94525    0.00544
   2.18297    0.00493
   1.81492    0.00758
   1.03605    0.00638
   1.96278    0.00515
   2.22921    0.00630
   1.93327    0.00681
   1.72737    0.00633
   0.82140    0.00634
   1.29004    0.00641
   1.18919    0.00587
   1.50871    0.00617
   3.06468    0.00339
   2.23623    0.00417
   1.16404    0.00517
   1.33694    0.00492
   1.10088    0.00411
   1.20651    0.00702
   1.33194    0.00709
   0.82242    0.00525
   2.18265    0.00493
   2.28095    0.00717
   2.50376    0.00643
   4.02340    0.00591
   2.63557    0.00613
   1.67955    0.00782
   1.40662    0.00509
   5.43611    0.00587
   1.60735    0.00556
   4.03499    0.00343
   1.40192    0.00696
   1.59207    0.00770
   7.20335    0.00693
   5.70890    0.00567
   2.77504    0.00576
   6.41853    0.00382
   2.83734    0.00358
   1.94562    0.00670
   2.19056    0.00558
   2.98992    0.00576
   2.64873    0.00559
   2.69535    0.00408
   1.32246    0.00601
   1.36285    0.00569
   1.55101    0.00518
   2.19285    0.00590
   1.65451    0.00629
   2.46079    0.00466
   2.13149    0.00764
   1.74028    0.00517
   2.59831    0.00477
   1.39227    0.00530
   1.67772    0.00701
   2.20631    0.00649
   2.29647    0.00610
   1.64980    0.00762
   0.92000    0.00183
   1.64375    0.00549
   0.88877    0.00747
   1.29874    0.00560
   1.59730    0.00753
   1.08618    0.00789
   1.51781    0.00546
   1.26505    0.00702
   1.16564    0.00627
   1.62190    0.00444
   1.80305    0.00761
   2.96405    0.00618
   1.45220    0.00536
   1.97621    0.00700
   2.26779    0.00612
   1.86000    0.00642
   1.30115    0.00563
   6.97752    0.00352
   3.28166    0.00479
   6.51451    0.00302
   1.65304    0.00570
   3.97353    0.00508
   1.41732    0.00618
   1.26966    0.00593
   1.93415    0.00497
   2.95988    0.00546
   2.97654    0.00567
   6.05836    0.00734
   1.87869    0.00433
   1.12527    0.00794
   1.56732    0.00408
   2.59001    0.00241
   2.27406    0.00731
   3.33271    0.00119
   3.01303    0.00577
   1.79239    0.00621
   2.40549    0.00689
   2.83798    0.00569
   3.97781    0.00754
   3.16189    0.00508
   3.50471    0.00567
   1.34211    0.00767
   2.46439    0.00785
   2.30049    0.00471
   1.70543    0.00511
   1.85032    0.00618
   1.01138    0.00485
   1.46358    0.00608
   1.22879    0.00761
   1.51658    0.00647
   1.47741    0.00766
   1.92243    0.00639
   1.75126    0.00596
   1.03876    0.00968
   2.04764    0.00321
   2.01578    0.00428
   1.42275    0.00628
   1.66403    0.00666
   1.76391    0.00890
   1.29245    0.00461
   2.08759    0.00454
   1.06569    0.00534
   1.07217    0.00460
   2.83970    0.00583
   2.40609    0.00494
   2.55593    0.00638
   2.43759    0.00423
   2.06523    0.00853
   2.43808    0.00443
   3.24629    0.00522
   1.29426    0.00326
   1.55742    0.00423
   6.16060    0.00347
   2.37314    0.00463
   3.53324    0.00465
   1.56462    0.00569
   1.90076    0.00359
   4.44741    0.00687
   8.62561    0.00649
   5.77532    0.00202
   3.08935    0.00779
   4.06683    0.00494
   2.32420    0.00406
   1.15988    0.00638
   2.76443    0.00607
   1.75895    0.00345
   1.93604    0.00678
   3.46935    0.00287
   2.56366    0.00551
   3.50435    0.00560
   1.53099    0.00484
   1.58542    0.00622
   2.41982    0.00695
   2.38095    0.00510
   2.30460    0.00437
   1.74849    0.00422
   1.64359    0.00588
   2.19854    0.00402
   1.99123    0.00501
   1.22203    0.00546
   1.69187    0.00711
   2.28654    0.00806
   2.07784    0.00677
   2.25068    0.00658
   1.07238    0.00476
   2.90068    0.00799
   3.40200    0.00524
   3.27673    0.00780
   3.78112    0.00299
   1.72285    0.00724
   2.20990    0.00628
   2.42425    0.00724
   1.90269    0.00563
   2.29322    0.00444
   5.84658    0.00368
   4.33748    0.00283
   5.16593    0.00531
   4.39262    0.00501
   5.37289    0.00672
   3.72253    0.00589
   1.31024    0.00732
   1.63409    0.00792
   2.17569    0.00684
   6.26101    0.00780
   1.91800    0.00782
   2.90917    0.00581
   2.77255    0.00393
   2.26021    0.00307
   0.86660    0.00806
   1.16787    0.00543
   1.55594    0.00574
   2.88023    0.00757
   1.14186    0.00248
   2.09619    0.00811
   1.37840    0.00723
   1.60327    0.00399
   2.43121    0.00617
   1.79240    0.00543
   2.08979    0.00379
   4.81602    0.00640
   1.64255    0.00602
   2.16407    0.00283
   1.97925    0.00556
   1.48006    0.00577
   0.95824    0.00898
   1.50707    0.00465
   3.78119    0.00637
   2.18155    0.00579
   2.70144    0.00318
   2.32789    0.00545
   3.07147    0.00428
   3.25301    0.00383
   1.68511    0.00614
   1.50138    0.00543
   2.36397    0.00310
   2.40387    0.00609
   2.36764    0.00633
   3.22474    0.00500
   2.50676    0.00412
   2.12821    0.00773
   1.28287    0.00667
   1.30616    0.00545
   1.40539    0.00748
   1.32277    0.00431
   1.29329    0.00432
   2.92600    0.00449
   1.51149    0.00586
   4.73824    0.00285
   3.49148    0.00489
   3.06047    0.00787
   2.03819    0.00721
   1.25748    0.00527
   0.82595    0.00361
   1.44005    0.00366
   2.18967    0.00418
   1.92848    0.00255
   1.96339    0.00321
   2.01450    0.00446
   1.56953    0.00506
   1.96889    0.00563
   1.52730    0.00526
   1.73754    0.00629
   0.92768    0.00750
   1.82618    0.00733
   1.42514    0.00553
   3.37481    0.00430
   2.35876    0.00326
   2.27975    0.00419
   1.68206    0.00585
   2.19791    0.00553
   2.15196    0.00719
   1.71022    0.00377
   1.66260    0.00519
   3.97405    0.00388
   1.93501    0.00535
   2.95606    0.00586
   2.52186    0.00482
   1.59748    0.00624
   3.40820    0.00464
   4.88076    0.00557
   3.30833    0.00718
   1.69313    0.00629
   1.57378    0.00417
   1.64586    0.00657
   1.79743    0.00584
   2.97934    0.00614
   4.38550    0.00594
   2.51590    0.00579
   1.66116    0.00492
   1.52289    0.00667
   1.06859    0.00543
   1.25823    0.00596
   3.74397    0.00559
   2.02753    0.00330
   3.11805    0.00379
   2.88072    0.00673
   2.28351    0.00714
   1.40341    0.00586
   1.95759    0.00425
   1.52587    0.00589
   0.87364    0.00765
   1.44714    0.00402
   1.37147    0.00634
   1.10057    0.00651
   2.08668    0.00642
   2.15596    0.00688
   1.77081    0.00533
   1.60830    0.00185
   1.65469    0.00652
   2.82904    0.00799
   4.40023    0.00428
   2.18747    0.00664
   3.64493    0.00632
   2.70782    0.00556
   2.57423    0.00606
   1.18563    0.00488
   3.61064    0.00593
   2.33930    0.00526
   2.04489    0.00644
   2.33896    0.00167
   1.65307    0.00743
   3.47910    0.00803
   3.44693    0.00653
   2.59289    0.00668
   3.68327    0.00815
   3.63762    0.00509
   4.40644    0.00575
   1.35405    0.00551
   1.55813    0.00609
   1.96389    0.00616
   3.02937    0.00588
   3.67223    0.00625
   2.51147    0.00498
   3.33546    0.00636
   1.61577    0.00348
   1.35289    0.00687
   1.47739    0.00410
   1.04885    0.00182
   2.74028    0.00316
   2.06237    0.00643
   3.63565    0.00521
   2.12231    0.00618
   2.33675    0.00601
   1.40906    0.00508
   1.04349    0.00722
   2.39983    0.00433
   2.03652    0.00695
   1.97075    0.00647
   2.77044    0.00444
   2.28116    0.00529
   2.14197    0.00598
   1.41913    0.00490
   2.73449    0.00676
   1.35600    0.00348
   1.56116    0.00501
   3.61535    0.00691
   5.67432    0.00706
   2.40734    0.00552
   2.42899    0.00723
   0.95936    0.00563
   1.60915    0.00498
   3.84275    0.00552
   6.27181    0.00601
   5.06229    0.00565
   2.34340    0.00559
   3.71687    0.00409
   1.87009    0.00477
   2.26210    0.00457
   1.19169    0.00541
   4.55274    0.00585
   2.96210    0.00524
   3.30945    0.00333
  11.20891    0.00439
   5.41546    0.00638
   4.25597    0.00572
   2.25745    0.00376
   1.60730    0.00673
   1.03415    0.00817
   2.35252    0.00383
   1.01279    0.00330
   4.08096    0.00322
   1.31903    0.00578
   1.77983    0.00482
   1.19207    0.00497
   1.11862    0.00305
   1.39044    0.00629
   1.48209    0.00414
   1.70811    0.00420
   1.37946    0.00622
   2.50277    0.00485
   2.64215    0.00642
   2.94099    0.00740
   5.11722    0.00730
   1.38856    0.00845
   1.26559    0.00579
   2.48022    0.00870
   3.76707    0.00823
   4.64905    0.00638
   3.65805    0.00620
   2.68269    0.00683
   1.95339    0.00659
   2.37900    0.00641
   2.16890    0.00639
   2.14520    0.00743
   8.37968    0.00420
   5.48004    0.00491
   8.69007    0.00696
   9.06608    0.00487
   8.16472    0.00666
   2.82743    0.00565
   1.09311    0.00866
   1.00452    0.00752
   0.77516    0.00603
   2.79372    0.00674
   2.11281    0.00577
   1.81675    0.00561
   1.39687    0.00567
   1.23370    0.00612
   0.64022    0.00349
   1.94821    0.00252
   2.74717    0.00428
   1.57396    0.00285
   0.86872    0.00561
   0.91956    0.00573
   1.31248    0.00558
   1.38442    0.00345
   1.68005    0.00459
   1.66103    0.00489
   2.53755    0.00579
   2.46918    0.00439
   3.15098    0.00725
   1.51243    0.00818
   1.66233    0.00806
   2.59878    0.00395
   2.69629    0.00487
   1.53370    0.00735
   4.65454    0.00541
   3.67049    0.00608
   3.00922    0.00457
   1.22332    0.00630
   1.64665    0.00690
   3.77275    0.00486
   3.19704    0.00472
   3.39020    0.00385
   3.54679    0.00486
   1.55683    0.00698
   1.13697    0.00496
   1.59081    0.00578
   1.22691    0.00439
   1.45533    0.00549
   0.97501    0.00597
   1.51818    0.00546
   1.32211    0.00592
   1.93673    0.00397
   1.51173    0.00615
   0.79975    0.00429
   1.53251    0.00560
   2.01230    0.00641
   1.50694    0.00441
   0.78733    0.00456
   1.02615    0.00435
   1.13272    0.00649
   1.31545    0.00341
   1.22068    0.00464
   1.21000    0.00730
   1.14591    0.00638
   1.17330    0.00309
   1.30179    0.00546
   0.89548    0.00715
   0.83727    0.00621
   1.85608    0.00627
   1.03276    0.00635
   1.27342    0.00660
   1.98517    0.00284
   2.16245    0.00447
   1.92989    0.00665
   1.25756    0.00576
   1.93440    0.00684
   3.41900    0.00617
   2.40544    0.00575
   2.84241    0.00600
   2.07852    0.00492
   3.50129    0.00412
   1.66011    0.00603
   1.26374    0.00681
   1.60285    0.00505
   1.01843    0.00468
   1.62070    0.00586
   3.96778    0.00561
   3.35439    0.00579
   2.20709    0.00412
   1.01937    0.00661
   1.04084    0.00368
   1.55927    0.00734
   1.70811    0.00530
   1.76151    0.00686
   1.57493    0.00615
   1.59645    0.00400
   1.00837    0.00360
   0.74090    0.00309
   1.04491    0.00623
   1.74908    0.00552
   0.85763    0.00640
   1.37062    0.00574
   0.97899    0.00364
   1.80135    0.00539
   0.65776    0.00543
   0.74806    0.00479
   1.56254    0.00740
   1.64351    0.00644
   2.96714    0.00625
   2.36775    0.00716
   1.35985    0.00548
   1.35332    0.00679
   1.26908    0.00547
   1.15593    0.00467
   1.15567    0.00576
   1.25133    0.00614
   1.61408    0.00724
   1.44924    0.00548
   2.59038    0.00537
   1.62874    0.00543
   1.55125    0.00568
   1.47232    0.00780
   1.25420    0.00640
   1.44907    0.00709
   1.24693    0.00643
   1.21191    0.00393
   1.46506    0.00634
   1.65579    0.00592
   1.45560    0.00659
   1.30097    0.00506
   1.56245    0.00986
   2.06461    0.00459
   2.16441    0.00509
   0.92310    0.00570
   1.60151    0.00484
   1.54563    0.00550
   1.63683    0.00321
   1.69706    0.00432
   1.08453    0.00738
   0.73203    0.00672
   1.36002    0.00499
   1.10419    0.00582
   1.09387    0.00620
   1.84973    0.00931
   1.63766    0.00657
   1.32213    0.00445
   0.94487    0.00552
   1.73860    0.00615
   1.52771    0.00535
   1.17402    0.00491
   1.66040    0.00565
   1.51641    0.00599
   2.37075    0.00530
   2.35206    0.00752
   1.57565    0.00487
   2.01770    0.00257
   1.50151    0.00385
   2.35502    0.00711
   1.48999    0.00671
   0.83024    0.00627
   0.88400    0.00727
   2.67359    0.00522
   1.71308    0.00630
   1.58575    0.00627
   1.58256    0.00587
   0.87877    0.00666
   1.09030    0.00740
   1.31460    0.00573
   1.25354    0.00520
   1.44790    0.00580
   1.09400    0.00604
   1.70244    0.00524
   1.27255    0.00568
   1.75185    0.00636
   1.26596    0.00464
   1.27907    0.00517
   0.95667    0.00446
   1.54967    0.00456
   1.33980    0.00700
   2.70574    0.00672
   1.92331    0.00349
   1.92994    0.00942
   1.94144    0.00775
   2.97242    0.00679
   2.39522    0.00702
   1.74581    0.00493
   1.61835    0.00670
   1.09797    0.00572
   2.19128    0.00658
   1.96056    0.00549
   1.57928    0.00614
   1.60988    0.00566
   1.28785    0.00450
   1.58202    0.00368
   0.57628    0.00498
   1.43489    0.00633
   1.43888    0.00472
   0.99857    0.00606
   1.23871    0.00450
   1.36490    0.00599
   0.65034    0.00713
   1.24856    0.00624
   1.12041    0.00848
   1.15106    0.00556
   1.21617    0.00617
   1.30914    0.00569
   1.37052    0.00586
   1.04184    0.00458
   1.18776    0.00480
   0.68599    0.00386
   1.01439    0.00729
   1.80794    0.00610
   1.55031    0.00336
   1.93734    0.00698
   1.87922    0.00571
   1.66908    0.00367
   2.00779    0.00356
   1.12210    0.00792
   1.14289    0.00573
   1.55007    0.00567
   1.46066    0.00534
   1.43957    0.00547
   1.46019    0.00482
   1.57089    0.00504
   2.01047    0.00745
   1.74845    0.00481
   1.36876    0.00555
   1.21054    0.00641
   1.41608    0.00736
   1.28902    0.00293
   1.33080    0.00586
   1.82533    0.00421
   1.15848    0.00499
   2.87449    0.00546
   1.24055    0.00737
   2.87302    0.00815
   1.56215    0.00785
   0.87287    0.00520
   1.23945    0.00644
   0.84099    0.00530
   1.19981    0.00821
   1.03130    0.00546
   1.03180    0.00788
   1.25856    0.00635
   1.74030    0.00749
   2.65650    0.00686
   1.47492    0.00727
   2.01472    0.00613
   0.98744    0.00492
   1.57425    0.00303
   1.04219    0.00191
   1.16277    0.00395
   2.42388    0.00114
   2.55065    0.00457
   2.32883    0.00650
   1.91644    0.00655
   1.18508    0.00434
   0.87463    0.00515
   0.69586    0.00546
   1.74402    0.00337
   1.20317    0.00646
   1.76836    0.00386
   1.92397    0.00552
   1.52188    0.00436
   1.32586    0.00705
   1.16231    0.00918
   0.90664    0.00639
   1.72307    0.00463
   2.01587    0.00701
   1.73723    0.00836
   0.76576    0.00494
   1.24990    0.00564
   1.91806    0.00516
   0.73502    0.00585
   1.34393    0.00585
   2.18672    0.00116
   1.01299    0.00647
   1.95795    0.00546
   2.70576    0.00531
   1.69638    0.00839
   1.79076    0.00774
   1.29918    0.00780
   0.94427    0.00322
   1.01186    0.00552
   1.79794    0.00278
   2.25858    0.00616
   1.40148    0.00723
   1.50456    0.00452
   2.12520    0.00699
   1.10710    0.00642
   1.64737    0.00471
   2.11745    0.00566
   1.57534    0.00520
   1.74703    0.00458
   1.30710    0.00437
   1.93743    0.00792
   1.24997    0.00590
   1.35614    0.00593
   1.28827    0.00730
   1.55463    0.00583
   0.88885    0.00555
   1.75419    0.00499
   1.35299    0.00329
   1.56101    0.00562
   1.44712    0.00576
   1.48665    0.00350
   1.26090    0.00520
   1.06993    0.00557
   1.18235    0.00447
   0.83802    0.00556
   1.65122    0.00714
   2.43800    0.00440
   1.70152    0.00557
   1.38534    0.00372
   1.34501    0.00715
   1.22914    0.00642
   1.87346    0.00402
   1.48115    0.00584
   0.98575    0.00434
   5.22089    0.00558
   2.84160    0.00594
   1.93815    0.00825
   3.37041    0.00607
   2.44976    0.00635
   1.70729    0.00687
   1.67895    0.00678
   1.20420    0.00591
   5.66176    0.00585
   7.24257    0.00760
   3.60059    0.00371
   1.42236    0.00580
   2.45928    0.00545
   2.04668    0.00673
   1.05435    0.00772
   2.05106    0.00661
   2.05413    0.00394
   1.67816    0.00621
   4.29797    0.00478
   1.17545    0.00553
   0.84260    0.00573
   1.36676    0.00473
   1.60630    0.00616
   1.23734    0.00503
   1.35640    0.00617
   2.59545    0.00376
   2.56228    0.00309
   2.44664    0.00356
   1.33401    0.00649
   0.79967    0.00691
   1.35865    0.00455
   1.14017    0.00693
   1.82613    0.00763
   1.78862    0.00620
   2.50847    0.00532
   2.32157    0.00692
   1.02708    0.00544
   0.90546    0.00641
   0.89824    0.00398
   1.34103    0.00749
   1.60910    0.00405
   1.40648    0.00768
   2.00420    0.00903
   1.27049    0.00766
   1.65381    0.00617
   1.59849    0.00596
   0.94833    0.00647
   1.19433    0.00525
   0.65083    0.00289
   1.19893    0.00515
   1.94250    0.00662
   2.02157    0.00779
   2.37641    0.00701
   1.31146    0.00760
   2.10791    0.00539
   2.89793    0.00630
   1.84506    0.00563
   1.60137    0.00716
   0.87602    0.00681
   1.38325    0.00685
   1.74225    0.00763
   1.65075    0.00649
   2.54587    0.00725
   1.90792    0.00605
   1.00183    0.00723
   1.70016    0.00783
   2.33244    0.00429
   1.51212    0.00575
   1.62056    0.00540
   2.28539    0.00427
   2.35141    0.00548
   4.04721    0.00677
   1.45097    0.00843
   1.07102    0.00629
   1.91070    0.00655
   2.01227    0.00581
   1.41877    0.00638
   2.03823    0.00591
   3.29267    0.00832
   3.57796    0.00595
   1.76600    0.00519
   1.54969    0.00601
   1.46435    0.00477
   1.22754    0.00683
   2.96231    0.00797
   2.81395    0.00428
   2.43182    0.00716
   1.55255    0.00601
   0.91319    0.00598
   1.28336    0.00722
   0.51498    0.00666
   1.96715    0.00442
   1.01397    0.00541
   1.49150    0.00451
   1.91232    0.00376
   1.83907    0.00555
   1.15989    0.00657
   1.11741    0.00713
   0.71011    0.00741
   1.13185    0.00558
   1.22622    0.00397
   1.48902    0.00599
   1.77341    0.00438
   0.87613    0.00643
   1.20405    0.00670
   1.96635    0.00515
   1.31019    0.00550
   1.34036    0.00570
   1.69543    0.00445
   2.32947    0.00412
   2.35075    0.00402
   2.22784    0.00717
   1.33009    0.00714
   2.56023    0.00518
   0.91817    0.00983
   1.69451    0.00584
   1.34478    0.00462
   1.40936    0.00603
   1.28566    0.00864
   2.25635    0.00773
   1.57715    0.00731
   2.09788    0.00257
   1.87355    0.00407
   1.27437    0.00697
   1.61472    0.00595
   1.29952    0.00632
   1.45861    0.00496
   2.01339    0.00606
   1.73684    0.00545
   1.63973    0.00503
   1.44566    0.00484
   0.78486    0.00719
   1.40111    0.00613
   0.93885    0.00589
   1.24249    0.00687
   1.46540    0.00423
   1.17110    0.00812
   0.97943    0.00466
   0.83613    0.00826
   1.14980    0.00713
   1.87948    0.00711
   1.27621    0.00752
   2.87653    0.00332
   1.22483    0.00523
   1.10915    0.00525
   1.12802    0.00929
   1.63778    0.00600
   1.69116    0.00630
   2.11619    0.00690
   1.16635    0.00580
   1.00736    0.00552
   2.43726    0.00327
   2.33513    0.00396
   1.93035    0.00632
   1.39562    0.00522
   1.16220    0.00680
   1.56607    0.00563
   1.38493    0.00650
   1.46237    0.00451
   1.84428    0.00727
   2.73330    0.00703
   2.56018    0.00594
   2.34371    0.00793
   1.45566    0.00519
   1.30017    0.00808
   1.61978    0.00519
   1.87814    0.00588
   1.66813    0.00664
   1.29116    0.00862
   1.35396    0.00310
   0.72817    0.00573
   0.92545    0.00651
   1.41328    0.00568
   1.18055    0.01053
   1.46037    0.00662
   2.28761    0.00372
   1.98531    0.00396
   1.57303    0.00288
   1.61587    0.00658
   1.00053    0.00438
   0.58197    0.00742
   1.09003    0.00576
   1.04899    0.00505
   1.19714    0.00694
   1.41213    0.00586
   1.75572    0.00567
   1.53242    0.00744
   1.55434    0.00455
   2.23822    0.00629
   1.42997    0.00141
   1.00121    0.00434
   1.11368    0.00754
   1.50935    0.00639
   1.87305    0.00460
   1.90635    0.00692
   2.71472    0.00588
   1.44005    0.00431
   1.32785    0.00516
   1.02728    0.00511
   1.66066    0.00707
   1.64748    0.00505
   1.41316    0.00536
   1.21531    0.00614
   1.56680    0.00543
   1.57946    0.00453
   2.80787    0.00525
   2.46511    0.00660
   1.30562    0.00603
   1.97197    0.00626
   1.54140    0.00393
   1.77769    0.00460
   1.33624    0.00573
   1.51450    0.00831
   1.17694    0.00468
   1.01635    0.00433
   1.42465    0.00571
   1.77913    0.00552
   2.12010    0.00623
   1.77099    0.00662
   1.73553    0.00453
   1.01902    0.00452
   1.25751    0.00797
   1.40660    0.00509
   0.55130    0.00645
   1.22058    0.00566
   1.57678    0.00620
   1.00899    0.00721
   1.28972    0.00497
   1.75272    0.00632
   1.25580    0.00436
   1.68497    0.00437
   1.79638    0.00192
   1.38913    0.00635
   1.38556    0.00606
   1.46451    0.00527
   1.49776    0.00777
   1.07041    0.00452
   2.43901    0.00373
   1.82161    0.00759
   1.46247    0.00623
   0.87977    0.00638
   1.17825    0.00678
   1.72050    0.00550
   1.65545    0.00518
   2.57531    0.00388
   1.89489    0.00639
   2.41411    0.00666
   1.70349    0.00291
   2.43897    0.00277
   1.97893    0.00841
   1.93364    0.00665
   2.51035    0.00458
   2.49467    0.00482
   1.67170    0.00403
   1.98937    0.00485
   2.49420    0.00559
   2.32335    0.00247
   1.70042    0.00406
   1.20602    0.00725
   1.18830    0.00731
   1.16350    0.00559
   0.99378    0.00422
   1.43543    0.00424
   2.22388    0.00397
   1.90938    0.00697
   2.57072    0.00699
   0.99847    0.00570
   0.76074    0.00518
   1.14396    0.00456
   0.72865    0.00442
   1.21187    0.00636
   1.60139    0.00545
   1.33629    0.00661
   1.72595    0.00537
   1.56429    0.00770
   1.43531    0.00621
   1.39514    0.00500
   1.56366    0.00445
   1.31964    0.00616
   0.77207    0.00639
   2.06499    0.00714
   2.10458    0.00445
   1.97374    0.00813
   1.59370    0.00470
   1.27966    0.00520
   1.72927    0.00676
   1.50217    0.00606
   1.05827    0.00610
   1.44569    0.00570
   2.01679    0.00623
   2.10560    0.00756
   1.62923    0.00632
   1.29563    0.00656
   1.58845    0.00347
   1.44013    0.00408
   1.69255    0.00701
   1.62023    0.00715
   1.56919    0.00411
   1.57457    0.00300
   0.97185    0.00496
   1.40365    0.00678
   1.64083    0.00604
   0.66141    0.00331
   1.22649    0.00686
   0.69871    0.00621
   0.68405    0.00599
   1.73294    0.00428
   1.59761    0.00452
   0.94772    0.00672
   1.37011    0.00304
   1.49057    0.00480
   1.41733    0.00501
   0.94258    0.00523
   1.00988    0.00726
   1.48317    0.00531
   0.94226    0.00675
   0.90100    0.00632
   1.18677    0.00429
   1.41492    0.00424
   1.85755    0.00534
   1.92904    0.00640
   1.06421    0.00631
   0.85565    0.00636
   0.92285    0.00542
   1.03382    0.00440
   1.90091    0.00413
   1.21916    0.00478
   1.77517    0.00795
   1.27056    0.00670
   1.63010    0.00931
   1.92607    0.00774
   1.35805    0.00736
   2.01505    0.00617
   2.14384    0.00602
   1.85464    0.00554
   2.33714    0.00456
   2.06311    0.00393
   1.25596    0.00776
   1.53190    0.00462
   2.25230    0.00438
   1.86347    0.00715
   1.63546    0.00594
   1.75105    0.00440
   0.92703    0.00477
   1.30299    0.00404
   2.14483    0.00694
   1.17156    0.00727
   1.53472    0.00569
   1.94781    0.00720
   1.81354    0.00563
   1.20372    0.00610
   1.35098    0.00397
   1.34064    0.00660
   1.69324    0.00766
   1.17739    0.00923
   1.28187    0.00549
   1.24006    0.00669
   0.93748    0.00645
   1.21406    0.00730
   0.89892    0.00787
   1.52781    0.00616
   1.34811    0.00611
   1.35779    0.00637
   1.75769    0.00593
   1.61782    0.00263
   1.07778    0.00331
   1.03447    0.00482
   1.43620    0.00781
   3.08332    0.00450
   1.37309    0.00862
   1.30128    0.00510
   1.99836    0.00462
   1.74559    0.00787
   0.95891    0.00550
   1.78235    0.00728
   1.87343    0.00235
   3.01705    0.00391
   1.80186    0.00704
   1.16845    0.00576
   1.27130    0.00612
   1.46715    0.00401
   1.80500    0.00445
   3.03206    0.00397
   1.60953    0.00379
   2.03232    0.00480
   2.41692    0.00588
   2.36342    0.00574
   1.75230    0.00598
   1.17287    0.00589
   1.42575    0.00334
   1.48418    0.00699
   1.33219    0.00417
   2.19557    0.00362
   1.29182    0.00885
   1.66462    0.00835
   1.58892    0.00618
   1.53481    0.00749
   1.16603    0.00497
   1.29914    0.00393
   1.17869    0.00278
   1.05867    0.00708
   0.91479    0.00670
   1.48507    0.00426
   1.42173    0.00658
   0.71932    0.00758
   1.70216    0.00575
   1.56655    0.00563
   1.07355    0.00649
   1.25216    0.00604
   1.87036    0.00667
   1.29702    0.00432
   1.44076    0.00622
   1.36016    0.00774
   0.80722    0.00668
   1.36331    0.00765
   0.88267    0.00502
   2.01217    0.00468
   3.24840    0.00551
   1.98136    0.00592
   0.82737    0.00584
   0.77138    0.00470
   1.21969    0.00672
   1.92231    0.00707
   1.65756    0.00871
   2.57238    0.00386
   1.31829    0.00824
   1.35852    0.00753
   1.35030    0.00535
   1.09694    0.00267
   1.05704    0.00862
   1.45749    0.00666
   1.06656    0.00730
   1.41386    0.00553
   1.27950    0.00737
   0.89306    0.00732
   1.65380    0.00441
   1.51761    0.00469
   2.77935    0.00668
   1.27602    0.00369
   1.36165    0.00450
   1.33971    0.00493
   0.80843    0.00465
   1.92420    0.00492
   1.15558    0.00792
   1.13544    0.00484
   0.97899    0.00547
   1.03943    0.00636
   1.39406    0.00691
   1.06819    0.00770
   1.44299    0.00621
   0.99570    0.00729
   1.11525    0.00387
   1.71764    0.00539
   1.38858    0.00446
   1.18527    0.00559
   2.15592    0.00391
   1.01672    0.00575
   1.78710    0.00438
   0.98051    0.00739
   0.99733    0.00573
   1.58088    0.00653
   1.27404    0.00702
   1.53043    0.00653
   1.44030    0.00725
   0.93601    0.00377
   2.13971    0.00675
   1.96987    0.00536
   1.53769    0.00555
   1.14494    0.00509
   1.01103    0.00589
   2.27248    0.00673
   1.42130    0.00589
   2.51746    0.00581
   1.97997    0.00749
   1.55082    0.00730
   1.38218    0.00763
   1.24181    0.00348
   1.27241    0.00519
   0.84756    0.00669
   1.18807    0.00528
   3.18165    0.00310
   1.03691    0.00429
   0.91704    0.00546
   0.79695    0.00700
   1.36514    0.00592
   1.41282    0.00564
   1.42516    0.00670
   1.81896    0.00488
   2.43194    0.00373
   0.97682    0.00547
   1.39792    0.00557
   1.60361    0.00560
   0.87831    0.00783
   1.55783    0.00491
   1.32635    0.00708
   2.34953    0.00276
   1.99992    0.00495
   2.04566    0.00695
   1.71531    0.00616
   1.93854    0.00526
   1.24118    0.00488
   1.34878    0.00836
   1.66931    0.00985
   1.17294    0.00695
   2.08342    0.00594
   1.95817    0.00343
   1.56236    0.00457
   1.18231    0.00494
   1.13647    0.00673
   1.65243    0.00390
   1.37298    0.00581
   1.21924    0.00734
   1.74343    0.00682
   0.94241    0.00700
   1.40969    0.00662
   1.87518    0.00792
   1.09096    0.00647
   1.12363    0.00600
   1.21143    0.00479
   0.98914    0.00581
   1.32633    0.00708
   1.48781    0.00482
   1.56322    0.00600
   1.36956    0.00441
   1.13139    0.00767
   1.47950    0.00532
   1.40362    0.00511
   1.05804    0.00820
   0.99194    0.00721
   1.52336    0.00500
   1.14078    0.00672
   1.40554    0.00666
   1.77659    0.00594
   1.60799    0.00610
   1.80226    0.00374
   3.11252    0.00472
   1.78292    0.00504
   1.96100    0.00716
   1.76877    0.00711
   1.65451    0.00666
   1.79994    0.00758
   2.50255    0.00756
   2.48228    0.00567
   3.18768    0.00648
   1.92153    0.00714
   0.96477    0.00744
   1.52877    0.00677
   1.67330    0.00576
   1.51122    0.00517
   2.21376    0.00496
   2.89051    0.00539
   1.45067    0.00434
   1.29489    0.00723
   0.79700    0.00601
   1.23077    0.00523
   1.49817    0.00571
   1.29556    0.00713
   1.78477    0.00348
   0.87630    0.00547
   1.38469    0.00418
   1.76110    0.00658
   1.02139    0.00490
   1.63906    0.00414
   0.71455    0.00598
   0.96710    0.00567
   1.91595    0.00456
   1.03909    0.00632
   1.56546    0.00374
   1.75366    0.00491
   2.61654    0.00345
   1.21142    0.00567
   1.04472    0.00446
   1.66927    0.00734
   1.52336    0.00808
   1.42948    0.00667
   1.16884    0.00648
   0.98682    0.00878
   3.13684    0.00583
   3.07852    0.00422
   1.81917    0.00464
   2.28508    0.00744
   1.18647    0.00606
   2.08239    0.00553
   2.75072    0.00521
   1.35302    0.00638
   2.20438    0.00656
   2.04882    0.00521
   1.79260    0.00710
   3.85611    0.00343
   4.89758    0.00691
   3.17476    0.00789
   0.71473    0.00841
   1.18756    0.00616
   1.65482    0.00601
   2.57133    0.00636
   1.22339    0.00745
   3.14474    0.00610
   1.98963    0.00499
   2.34775    0.00632
   1.50425    0.00541
   1.66249    0.00463
   1.07524    0.00376
   1.75513    0.00821
   0.85262    0.00891
   1.84668    0.00494
   1.31656    0.00673
   1.96284    0.00628
   1.93635    0.00654
   1.41130    0.00446
   0.69755    0.00520
   0.49119    0.00337
   1.58299    0.00689
   1.55757    0.00386
   1.03405    0.00731
   4.44885    0.00573
   1.68262    0.00512
   3.50566    0.00139
   2.08924    0.00410
   2.85517    0.00479
   2.13573    0.00537
   1.45209    0.00640
   1.46396    0.00740
   1.50428    0.00358
   2.09101    0.00463
   1.59286    0.00792
   2.49165    0.00568
   3.17990    0.00576
   2.10617    0.00595
   2.01466    0.00669
   1.99387    0.00639
   2.87960    0.00650
   1.24490    0.00486
   0.90042    0.00546
   1.06750    0.00283
   2.21323    0.00462
   2.92719    0.00392
   1.78141    0.00774
   1.74904    0.00482
   1.48262    0.00665
   1.53017    0.00590
   1.40378    0.00510
   1.31401    0.00653
   1.40763    0.00636
   1.73901    0.00664
   1.17544    0.00622
   1.76726    0.00542
   0.94982    0.00520
   1.32039    0.00539
   1.03834    0.00697
   0.99573    0.00462
   1.90880    0.00510
   1.89219    0.00667
   1.54960    0.00610
   1.68703    0.00910
   0.90259    0.00582
   0.66285    0.00656
   1.02582    0.00664
   0.57554    0.00558
   3.15586    0.00473
   3.26312    0.00404
   2.01260    0.00561
   1.01127    0.00513
   0.95534    0.00576
   1.40919    0.00522
   0.72656    0.00502
   1.05222    0.00342
   2.41530    0.00784
   1.70277    0.00578
   2.14624    0.00517
   1.66439    0.00391
   1.77612    0.00654
   0.94493    0.00658
   0.49268    0.00448
   0.83557    0.00395
   1.78228    0.00463
   1.88005    0.00721
   1.24258    0.00596
   1.78161    0.00586
   1.86716    0.00724
   1.91097    0.00558
   0.93008    0.00829
   1.37267    0.00595
   0.82887    0.00504
   1.59231    0.00570
   2.30207    0.00593
   1.59664    0.00845
   1.16504    0.00531
   0.99980    0.00584
   1.20559    0.00479
   1.97197    0.00688
   2.33240    0.00097
   1.77901    0.00508
   2.03226    0.00630
   1.79740    0.00710
   1.51260    0.00639
   2.61483    0.00528
   2.01445    0.00722
   0.91107    0.00339
   1.03788    0.00784
   0.89260    0.00753
   0.59571    0.00554
   3.16389    0.00564
   1.40361    0.00448
   2.07202    0.00547
   3.24214    0.00477
   1.74512    0.00592
   1.60208    0.00648
   0.86872    0.00686
   0.91501    0.00498
   1.62854    0.00423
   2.79214    0.00646
   2.06022    0.00678
   1.46745    0.00637
   1.45261    0.00852
   0.91275    0.00561
   2.11825    0.00712
   1.63661    0.00876
   1.81710    0.00445
   1.33704    0.00413
   1.24619    0.00674
   1.87145    0.00624
   1.27267    0.00684
   1.06748    0.00801
   2.19946    0.00741
   1.19178    0.00589
   2.15244    0.00527
   1.41807    0.00235
   1.49096    0.00428
   0.83692    0.00709
   2.68154    0.00443
   1.75742    0.00666
   1.74863    0.00512
   1.81759    0.00566
   2.07494    0.00623
   0.83358    0.00433
   1.22036    0.00551
   1.26530    0.00430
   1.18817    0.00657
   1.55861    0.00674
   1.18302    0.00715
   1.56607    0.00590
   1.78929    0.00657
   2.06554    0.00666
   1.04976    0.00847
   1.20015    0.00846
   1.75285    0.00601
   1.29929    0.00441
   1.95489    0.00395
   2.14183    0.00463
   1.88056    0.00341
   1.07267    0.00752
   1.20126    0.00598
   1.01229    0.00653
   1.29119    0.00588
   2.27918    0.00499
   1.78421    0.00405
   1.16435    0.00428
   1.28941    0.00504
   1.13911    0.00584
   1.55918    0.00752
   1.45941    0.00518
   1.25767    0.00505
   1.23528    0.00578
   0.96298    0.00388
   1.36500    0.00619
   1.36808    0.00565
   1.57440    0.00575
   1.25619    0.00686
   1.34850    0.00491
   1.64224    0.00734
   1.08532    0.00462
   1.78195    0.00687
   2.17314    0.00475
   1.86445    0.00490
   1.48833    0.00496
   1.40977    0.00292
   1.52891    0.00487
   1.44517    0.00628
   0.99380    0.00316
   1.63583    0.00663
   1.95921    0.00501
   1.33615    0.00238
   0.79290    0.00632
   1.22638    0.00606
   1.34280    0.00390
   1.35178    0.00698
   0.89552    0.00637
   1.27849    0.00597
   1.09474    0.00749
   1.07796    0.00546
   1.23356    0.00639
   1.72374    0.00498
   1.74318    0.00506
   1.54445    0.00652
   1.67747    0.00344
   0.95157    0.00499
   1.05756    0.00498
   1.27144    0.00907
   1.30281    0.00635
   1.67493    0.00699
   1.22168    0.00888
   1.87460    0.00511
   1.16715    0.00721
   1.33475    0.00740
   1.50501    0.01014
   1.31089    0.00723
   1.20538    0.00850
   1.16873    0.00817
   1.23762    0.00859
   0.90175    0.00794
   1.36049    0.00450
   1.50072    0.00719
   1.56803    0.00804
   1.55319    0.00527
   1.23885    0.00657
   1.85377    0.00538
   1.17397    0.00685
   1.78184    0.00636
   3.82318    0.00719
   1.04347    0.00428
   0.95478    0.00568
   1.63129    0.00609
   1.29426    0.00658
   1.03171    0.00671
   1.10636    0.00634
   1.41994    0.00355
   1.42141    0.00550
   1.34381    0.00493
   1.92024    0.00619
   1.70199    0.00670
   1.79135    0.00426
   0.98872    0.00760
   0.87060    0.00786
   1.12232    0.00574
   1.31359    0.00626
   0.94139    0.00579
   1.86154    0.00640
   1.19730    0.00222
   1.44550    0.00745
   2.31025    0.00719
   1.31812    0.00534
   2.01476    0.00401
   1.11827    0.00710
   1.75153    0.00699
   1.57532    0.00818
   2.25630    0.00666
   1.11514    0.00528
   1.43993    0.00526
   1.75758    0.00437
   1.71219    0.00623
   1.41070    0.00541
   2.55850    0.00629
   1.04329    0.00594
   1.12773    0.00647
   1.49625    0.00327
   1.97100    0.00657
   1.30457    0.00132
   1.64707    0.00454
   1.02165    0.00381
   1.34680    0.00541
   1.40453    0.00678
   1.54147    0.00594
   1.38390    0.00632
   1.59551    0.00659
   1.59818    0.00684
   1.10587    0.00343
   1.82103    0.00434
   1.54145    0.00446
   1.80407    0.00699
   1.17532    0.00828
   1.05517    0.00754
   1.78601    0.00559
   1.20132    0.00518
   1.06616    0.00527
   1.03909    0.00746
   0.76519    0.00568
   1.01499    0.00677
   1.14064    0.00506
   1.41024    0.00533
   1.29417    0.00875
   1.36273    0.00771
   1.97488    0.00542
   1.62589    0.00821
   1.34978    0.00655
   1.15381    0.00521
   1.19576    0.00618
   1.61589    0.00726
   1.86947    0.00563
   1.21475    0.00499
   2.97488    0.00699
   1.75792    0.00618
   1.78365    0.00621
   0.95952    0.00837
   1.96816    0.00461
   2.46521    0.00017
   1.16663    0.00325
   1.68812    0.00495
   1.39156    0.00796
   1.32556    0.00654
   1.94725    0.00827
   1.27169    0.00551
   1.24309    0.00556
   1.70952    0.00521
   1.14897    0.00625
   1.42530    0.00659
   0.92630    0.00454
   1.61757    0.00494
   1.58024    0.00702
   1.33206    0.00650
   1.26921    0.00431
   1.84453    0.00526
   1.65736    0.00505
   1.58915    0.00566
   1.17481    0.00497
   0.97940    0.00611
   1.57888    0.00637
   1.36670    0.00571
   0.81001    0.00595
   2.04538    0.00428
   1.05299    0.00468
   1.08809    0.00342
   1.37499    0.00847
   1.09075    0.00628
   1.65675    0.00620
   1.07994    0.00505
   1.63714    0.00648
   1.64374    0.00540
   1.30032    0.00513
   2.37439    0.00781
   1.41750    0.00773
   1.20581    0.00503
   1.28941    0.00472
   1.00607    0.00545
   1.17177    0.00474
   1.11962    0.00442
   1.62159    0.00583
   1.72254    0.00568
   1.22813    0.00517
   1.52706    0.00626
   1.07477    0.00535
   0.95948    0.00459
   0.72472    0.00664
   1.51577    0.00371
   1.17960    0.00605
   1.56437    0.00367
   2.39658    0.00177
   1.91214    0.00577
   2.53738    0.00277
   1.22252    0.00391
   2.95591    0.00575
   1.22235    0.00743
   1.08841    0.00872
   1.15342    0.00728
   2.09305    0.00608
   2.20948    0.00588
   1.41390    0.00514
   1.28182    0.00778
   2.06584    0.00566
   0.98213    0.00692
   2.04399    0.00314
   1.30654    0.00924
   2.17554    0.00736
   1.38314    0.00581
   0.76773    0.00587
   1.83481    0.00613
   1.54965    0.00745
   1.97138    0.00508
   3.19109    0.00426
   1.88541    0.00615
   1.68119    0.00421
   1.63395    0.00430
   1.38901    0.00436
   1.25437    0.00411
   1.47138    0.00527
   1.25345    0.00902
   1.53315    0.00481
   1.73221    0.00722
   2.01666    0.00480
   1.39084    0.00548
   1.18466    0.00426
   1.28038    0.00581
   1.72099    0.00598
   2.24361    0.00585
   1.11399    0.00653
   1.67426    0.00772
   0.98340    0.00784
   3.09143    0.00511
   1.28326    0.00586
   1.71527    0.00331
   1.24825    0.00383
   1.66358    0.00486
   0.93351    0.00601
   1.25440    0.00468
   1.26191    0.00614
   1.98794    0.00359
   2.26880    0.00373
   1.55806    0.00426
   1.64634    0.00778
   1.53724    0.00830
   2.08362    0.00745
   1.58259    0.00814
   1.24770    0.00608
   1.91149    0.00728
   1.79248    0.00579
   1.96450    0.00616
   1.40462    0.00667
   0.99483    0.00587
   1.46543    0.00464
   1.69240    0.00678
   1.46864    0.00715
   1.35013    0.00689
   1.36629    0.00472
   1.29604    0.00548
   3.20831    0.00708
   1.08633    0.00581
   1.78162    0.00802
   1.25239    0.00531
   0.87298    0.00844
   1.50218    0.00721
   1.07481    0.00558
   1.48703    0.00732
   1.36226    0.00857
   1.24249    0.00444
   1.05173    0.00736
   1.09217    0.00419
   1.88489    0.00517
   1.50638    0.00444
   1.60633    0.00597
   0.64804    0.00577
   2.37905    0.00624
   1.21323    0.00516
   1.96393    0.00541
   1.37935    0.00385
   1.91611    0.00514
   1.31542    0.00734
   0.71832    0.00579
   1.16387    0.00782
   0.82745    0.00494
   1.31132    0.00503
   2.22808    0.00546
   3.13775    0.00385
   1.65122    0.00694
   1.90324    0.00713
   1.29212    0.00438
   1.78210    0.00280
   1.51048    0.00652
   1.49833    0.00666
   1.98680    0.00645
   1.08414    0.00671
   2.49633    0.00348
   2.13854    0.00532
   1.36020    0.00548
   1.62281    0.00607
   0.94059    0.00709
   1.04123    0.00714
   2.37968    0.00485
   1.62276    0.00692
   1.83876    0.00701
   1.38969    0.00667
   1.50299    0.00755
   0.99233    0.00762
   2.50114    0.00442
   1.53778    0.00423
   1.90085    0.00527
   2.30724    0.00489
   1.60673    0.00727
   1.53384    0.00437
   0.93540    0.00630
   1.20522    0.00361
   1.89082    0.00463
   1.39970    0.00475
   1.05490    0.00619
   0.65719    0.00767
   0.88625    0.00508
   5.59708    0.00515
   5.92576    0.00293
   1.89456    0.00488
   1.41330    0.00666
   1.59379    0.00504
   1.06623    0.00772
   0.79138    0.00755
   0.75580    0.00598
   1.39994    0.00716
   0.95038    0.00501
   2.37299    0.00500
   1.41641    0.00607
   1.07332    0.00356
   1.07475    0.00966
   1.16533    0.00704
   1.87464    0.00755
   1.38358    0.00659
   1.20812    0.00971
   1.36105    0.00461
   1.41137    0.00864
   1.48534    0.00635
   1.03099    0.00561
   1.64802    0.00585
   1.50142    0.00911
   0.84533    0.00676
   0.85322    0.00649
   1.93252    0.00582
   1.36654    0.00424
   1.37469    0.00450
   1.00956    0.00584
   1.69632    0.00243
   0.96372    0.00474
   1.84347    0.00394
   1.26617    0.00478
   1.18028    0.00568
   2.84517    0.00340
   1.58933    0.00444
   2.26759    0.00308
   1.43414    0.00474
   3.94088    0.00351
   2.17207    0.00553
   1.68883    0.00484
   1.97341    0.00340
   0.95177    0.00618
   1.79807    0.00455
   1.54012    0.00473
   1.92189    0.00430
   1.36123    0.00694
   3.11474    0.00342
   1.63922    0.00689
   2.10940    0.00666
   1.05646    0.00711
   1.33419    0.00431
   1.18489    0.00446
   1.83657    0.00551
   1.48594    0.00576
   1.13323    0.00490
   1.02323    0.00280
   1.05786    0.00656
   0.91835    0.00497
   0.96468    0.00573
   0.84930    0.00564
   0.97621    0.00708
   1.26602    0.00666
   1.42638    0.00589
   0.89683    0.00442
   1.30459    0.00673
   1.51021    0.00662
   1.27659    0.00716
   1.62171    0.00902
   1.88505    0.00571
   1.38564    0.00497
   1.22055    0.00748
   2.05222    0.00477
   2.12503    0.00694
   2.05948    0.00535
   3.73215    0.00285
   1.58136    0.00701
   1.91546    0.00583
   1.04926    0.00511
   2.14715    0.00866
   2.76107    0.00530
   1.58323    0.00693
   2.34262    0.00622
   3.11550    0.00420
   2.56838    0.00708
   1.42630    0.00608
   1.32988    0.00465
   0.96076    0.00645
   1.55201    0.00618
   1.37526    0.00521
   1.07098    0.00775
   1.11558    0.00614
   1.32700    0.00664
   0.82884    0.00584
   0.83656    0.00645
   0.91388    0.00567
   0.84919    0.00704
   1.27195    0.00508
   1.49606    0.00431
   1.25814    0.00188
   1.21347    0.00644
   0.97105    0.00599
   1.40207    0.00395
   1.01195    0.00852
   1.06749    0.00530
   0.96367    0.00335
   1.23754    0.00429
   0.90899    0.00291
   1.07888    0.00680
   2.42790    0.00463
   1.57823    0.00799
   0.73085    0.00592
   0.65292    0.00552
   0.96189    0.00763
   0.74947    0.00711
   0.73683    0.00691
   1.22779    0.00701
   1.64375    0.00697
   1.31534    0.00449
   1.09478    0.00681
   1.12328    0.00453
   1.94108    0.00691
   0.76088    0.00612
   1.88850    0.00693
   2.40448    0.00504
   2.34448    0.00291
   1.74870    0.00759
   1.29959    0.00496
   1.50644    0.00599
   1.40856    0.00702
   2.28290    0.00777
   1.39144    0.00842
   1.89418    0.00504
   0.62831    0.00330
   1.54702    0.00637
   1.54411    0.00541
   0.94125    0.00540
   1.51535    0.00439
   1.39127    0.00527
   1.34487    0.00785
   1.59606    0.00819
   1.20380    0.00646
   1.15968    0.00537
   1.08891    0.00687
   1.92465    0.00341
   1.48538    0.00758
   1.47713    0.00447
   1.57479    0.00427
   2.07397    0.00642
   1.49756    0.00427
   1.31165    0.00760
   1.54429    0.00569
   1.26578    0.00761
   2.94857    0.00399
   1.68335    0.00409
   0.90118    0.00952
   1.76746    0.00607
   1.31569    0.00604
   0.91078    0.00749
   1.77278    0.00838
   1.84345    0.00697
   1.58996    0.00749
   2.88805    0.00219
   1.63174    0.00416
   2.67835    0.00552
   0.91943    0.00854
   2.24619    0.00471
   1.35076    0.00467
   1.01283    0.00706
   1.48863    0.00729
   1.46687    0.00362
   1.35066    0.00794
   1.32357    0.00528
   1.16934    0.00501
   1.33713    0.00659
   0.87832    0.00553
   1.13876    0.00823
   1.04749    0.00458
   1.52780    0.00534
   1.76364    0.00438
   2.05730    0.00539
   1.72025    0.00410
   1.29458    0.00694
   1.19647    0.00749
   2.15393    0.00614
   1.54449    0.00607
   2.10592    0.00329
   1.13441    0.00700
   1.24998    0.00671
   1.19602    0.00727
   1.14759    0.00662
   1.02237    0.00823
   1.25378    0.00649
   2.48058    0.00671
   2.90273    0.00566
   3.06720    0.00574
   0.79242    0.00790
   1.37373    0.00867
   1.26299    0.00796
   1.33299    0.00690
   1.34566    0.00551
   1.58508    0.00464
   1.54914    0.00627
   2.46689    0.00687
   1.59412    0.00493
   0.96953    0.00519
   1.16200    0.00676
   2.04859    0.00501
   1.33092    0.00400
   1.32012    0.00409
   1.93576    0.00717
   1.50298    0.00779
   2.44545    0.00856
   0.60242    0.00906
   1.55067    0.00764
   2.61397    0.00632
   2.35451    0.00766
   1.31696    0.00515
   1.73435    0.00396
   1.52147    0.00778
   2.35321    0.00596
   1.56023    0.00766
   2.05270    0.00517
   1.70205    0.00616
   2.19569    0.00659
   1.12846    0.00429
   1.81083    0.00507
   1.68081    0.00804
   2.98367    0.00530
   2.30873    0.00659
   1.68222    0.00409
   1.35307    0.00812
   1.65938    0.00747
   1.28603    0.00571
   1.12300    0.00690
   1.61757    0.00347
   1.32563    0.00532
   1.70876    0.00740
   1.30105    0.00572
   2.45639    0.00480
   1.73180    0.00606
   1.59615    0.00633
   1.28819    0.00691
   1.33158    0.00624
   0.78504    0.00726
   1.29074    0.00347
   1.49761    0.00391
   2.42654    0.00372
   1.58348    0.00391
   1.47680    0.00510
   2.10152    0.00393
   1.46031    0.00697
   1.15802    0.00616
   1.61435    0.00425
   1.17360    0.00287
   1.17522    0.00215
   1.57472    0.00225
   2.24301    0.00663
   1.34813    0.00920
   1.25411    0.00485
   1.04074    0.00677
   1.42773    0.00411
   2.01093    0.00405
   1.98778    0.00567
   2.35310    0.00687
   1.86120    0.00540
   0.91190    0.00701
   1.43484    0.00674
   1.37871    0.00411
   1.60600    0.00563
   2.77644    0.00799
   2.02721    0.00555
   2.32501    0.00591
   1.77381    0.00643
   2.25442    0.00526
   1.48852    0.00395
   1.05997    0.00389
   1.43278    0.00555
   1.28086    0.00933
   1.61178    0.00762
   1.12687    0.00681
   1.26201    0.00558
   1.31554    0.00757
   1.45264    0.00890
   1.21658    0.00577
   1.82016    0.00660
   1.46337    0.00614
   1.49306    0.00455
   1.54759    0.00520
   1.93962    0.00627
   1.03929    0.00773
   2.43939    0.00535
   1.03882    0.00605
   1.44249    0.00703
   1.42315    0.00331
   2.03577    0.00267
   1.40074    0.00555
   1.63133    0.00713
   0.73336    0.00775
   2.47451    0.00757
   2.32913    0.00479
   0.85672    0.00611
   6.97731    0.00581
   2.34888    0.00553
   3.05079    0.00623
   2.39876    0.00621
   1.45039    0.00456
   1.37664    0.00537
   1.89834    0.00687
   1.91836    0.00585
   0.89041    0.00625
   6.47048    0.00681
   1.47540    0.00589
   3.18601    0.00647
   1.31716    0.00506
   1.32045    0.00524
   1.71266    0.00648
   1.10809    0.00491
   1.67072    0.00471
   1.20336    0.00771
   2.64831    0.00606
   2.53559    0.00549
   2.92457    0.00765
   2.93531    0.00729
   1.83692    0.00459
   1.47952    0.00481
   1.22589    0.00775
   1.25096    0.00554
   1.92676    0.00324
   1.42096    0.00533
   1.23828    0.00896
   1.13122    0.00535
   1.77793    0.00322
   1.67777    0.00546
   1.15993    0.00745
   1.00036    0.00604
   1.26874    0.00743
   3.22463    0.00330
   1.91278    0.00797
   0.91958    0.00470
   1.40277    0.00621
   1.81816    0.00730
   3.62747    0.00551
   2.06202    0.00234
   1.26880    0.00565
   1.44406    0.00543
   3.28777    0.00597
   6.66995    0.00548
   2.99492    0.00660
   2.47465    0.00858
   1.28654    0.00685
   1.90101    0.00604
   1.48215    0.00661
   1.37051    0.00702
   1.33601    0.00751
   4.65773    0.00342
   2.24365    0.00512
   2.03622    0.00624
   2.29191    0.00576
   1.94485    0.00620
   1.78958    0.00401
   1.53441    0.00543
   1.51704    0.00567
   1.35369    0.00717
   2.04588    0.00561
   2.00736    0.00554
   2.42774    0.00606
   2.62664    0.00534
   1.84350    0.00462
   1.16715    0.00433
   0.98211    0.00637
   0.91776    0.00715
   1.02489    0.00600
   1.63231    0.00679
   0.92258    0.00705
   1.86823    0.00652
   1.35454    0.00569
   1.60972    0.00584
   1.10082    0.00490
   1.18607    0.00253
   1.22246    0.00668
   1.45223    0.00608
   1.52105    0.00719
   1.26140    0.00669
   2.86012    0.00569
   1.15996    0.00518
   1.56173    0.00524
   1.23996    0.00602
   0.73775    0.00755
   0.80993    0.00848
   1.75187    0.00721
   2.10532    0.00468
   1.48973    0.01007
   1.64609    0.00623
   0.98678    0.00624
   2.37036    0.00657
   1.39872    0.00627
   1.01131    0.00606
   0.91545    0.00579
   2.13047    0.00371
   2.24953    0.00534
   1.95817    0.00611
   3.46637    0.00435
   1.86688    0.00363
   2.84779    0.00553
   1.32570    0.00601
   2.14099    0.00515
   2.37066    0.00395
   3.70603    0.00416
   2.16152    0.00404
   0.79067    0.00481
   2.25444    0.00833
   0.88642    0.00328
   0.81879    0.00716
   1.05488    0.00529
   1.06350    0.00699
   1.85160    0.00386
   1.23895    0.00809
   1.99580    0.00740
   1.71966    0.00519
   1.33870    0.00504
   1.07483    0.00752
   0.88532    0.00659
   0.84630    0.00646
   0.85779    0.00726
   1.01205    0.00605
   0.71667    0.00373
   1.42281    0.00707
   1.96575    0.00464
   1.59861    0.00524
   1.15627    0.00718
   1.12178    0.00792
   1.31059    0.00781
   0.97943    0.00450
   0.81794    0.00286
   1.02263    0.00588
   2.86294    0.00661
   0.94167    0.00756
   1.67077    0.00575
   1.35108    0.00615
   1.95875    0.00595
   1.56553    0.00558
   1.58632    0.00530
   0.72286    0.00667
   1.19597    0.00681
   3.73782    0.00518
   2.54134    0.00418
   1.49573    0.00645
   1.76875    0.00705
   2.24281    0.00665
   1.84484    0.00391
   2.12129    0.00457
   1.65709    0.00457
   0.96089    0.00829
   1.56011    0.00405
   1.15085    0.00727
   2.17785    0.00594
   1.80050    0.00714
   1.60430    0.00656
   1.44502    0.00674
   2.37943    0.00503
   2.31288    0.00567
   1.25109    0.00361
   1.59005    0.00674
   1.45258    0.00600
   1.35187    0.00487
   3.02373    0.00487
   2.16405    0.00562
   1.49577    0.00634
   1.73916    0.00566
   0.98709    0.00509
   1.18157    0.00525
   1.38764    0.00350
   2.28806    0.00547
   1.40333    0.00483
   1.24370    0.00421
   0.95463    0.00799
   1.25384    0.00595
   1.30561    0.00508
   1.03627    0.00603
   1.01417    0.00575
   1.04955    0.00640
   1.22108    0.00631
   1.39004    0.00439
   1.14910    0.00536
   1.00048    0.00431
   1.28858    0.00508
   1.51346    0.00572
   1.43569    0.00639
   2.25343    0.00710
   3.46841    0.00224
   2.09894    0.00642
   1.55498    0.00520
   1.40382    0.00482
   0.99621    0.00499
   2.05606    0.00355
   2.10495    0.00659
   2.25252    0.00510
   1.61976    0.00798
   0.73100    0.00629
   1.39289    0.00634
   1.60246    0.00819
   1.52995    0.00668
   1.83515    0.00679
   2.50069    0.00571
   1.03700    0.00713
   2.93000    0.00578
   1.25767    0.00674
   0.99084    0.00701
   1.33185    0.00414
   0.94875    0.00726
   1.56591    0.00605
   1.27456    0.00278
   1.51017    0.00194
   1.04673    0.00602
   1.19289    0.00469
   1.17567    0.00439
   1.98678    0.00661
   1.00282    0.00591
   1.30743    0.00454
   1.31212    0.00747
   1.65532    0.00555
   0.90098    0.00726
   0.94569    0.00484
   1.37840    0.00642
   1.08808    0.00668
   0.73014    0.00501
   1.95464    0.00568
   1.61278    0.00490
   1.25502    0.00371
   1.26279    0.00751
   1.62505    0.00527
   3.15376    0.00348
   2.16330    0.00687
   1.46079    0.00600
   2.28573    0.00703
   2.23677    0.00450
   1.87259    0.00515
   1.19627    0.00540
   1.57592    0.00707
   0.88987    0.00572
   1.17286    0.00781
   1.05812    0.00574
   0.97140    0.00685
   2.00596    0.00617
   1.37452    0.00640
   2.49088    0.00737
   1.34546    0.00514
   1.12902    0.00388
   1.40131    0.00353
   0.86635    0.00513
   1.48984    0.00525
   1.70888    0.00352
   1.03815    0.00535
   1.05273    0.00538
   1.89927    0.00233
   1.81796    0.00366
   2.05257    0.00563
   1.46746    0.00815
   1.25595    0.00459
   1.45697    0.00700
   1.01101    0.00451
   1.14145    0.00395
   1.37685    0.00557
   2.19005    0.00631
   2.09453    0.00493
   1.54890    0.00441
   1.41425    0.00564
   2.01418    0.00609
   1.89249    0.00457
   1.47269    0.00685
   1.53964    0.00332
   1.62361    0.00403
   1.37906    0.00550
   1.23345    0.00707
   1.14967    0.00829
   2.77287    0.00676
   1.81529    0.00523
   3.59340    0.00525
   3.50533    0.00416
   3.03800    0.00823
   3.13187    0.00497
   1.71347    0.00549
   1.56348    0.00708
   1.69706    0.00463
   1.09969    0.00738
   0.91463    0.00563
   1.08229    0.00432
   2.66666    0.00416
   1.53337    0.00591
   1.09777    0.00511
   1.34698    0.00594
   1.08086    0.00638
   1.13391    0.00420
   1.01373    0.00754
   0.70043    0.00712
   0.85445    0.00646
   1.23749    0.00469
   1.07051    0.00561
   2.15630    0.00296
   1.44458    0.00602
   0.81767    0.00664
   1.00659    0.00664
   1.69058    0.00548
   1.38664    0.00507
   1.21957    0.00429
   1.61032    0.00356
   1.86191    0.00586
   0.92086    0.00568
   0.98118    0.00488
   1.45003    0.00548
   1.16574    0.00532
   0.99056    0.00672
   1.54378    0.00621
   1.53477    0.00624
   2.20613    0.00703
   2.49955    0.00471
   1.41097    0.00681
   1.18043    0.00609
   1.55354    0.00632
   1.29199    0.00634
   1.24846    0.00608
   1.07809    0.00547
   1.47167    0.00470
   1.94872    0.00671
   1.97897    0.00705
   2.22337    0.00454
   1.51537    0.00859
   2.04197    0.00709
   1.28184    0.00509
   1.74153    0.01021
   1.43147    0.00404
   1.45777    0.00532
   1.63189    0.00343
   1.60939    0.00683
   1.35282    0.00557
   1.04536    0.00607
   1.16913    0.00590
   1.42909    0.00559
   1.28736    0.00588
   1.68496    0.00822
   1.15693    0.00498
   0.85120    0.00494
   1.12497    0.00424
   1.75487    0.00462
   1.63448    0.00275
   0.70870    0.00685
   1.61600    0.00670
   1.27983    0.00433
   1.11701    0.00445
   0.90798    0.00641
   0.91568    0.00613
   1.47782    0.00576
   1.42385    0.00428
   0.87161    0.00523
   0.78079    0.00600
   1.62696    0.00354
   1.41602    0.00607
   1.45239    0.00478
   1.34748    0.00953
   1.03919    0.00936
   1.25525    0.00675
   1.05211    0.00604
   1.69908    0.00591
   1.42177    0.00696
   1.52964    0.00626
   0.84137    0.00393
   1.50902    0.00335
   1.75079    0.00630
   1.25210    0.00504
   1.23803    0.00778
   2.04021    0.00782
   1.58955    0.00373
   1.68529    0.00690
   2.01784    0.00411
   2.17983    0.00432
   0.96994    0.00433
   1.16376    0.00345
   1.34502    0.00496
   1.78996    0.00496
   1.14884    0.00512
   2.48831    0.00572
   0.82947    0.00713
   2.01296    0.00547
   0.88159    0.00620
   0.97063    0.00717
   1.77018    0.00452
   1.03673    0.00596
   2.07233    0.00576
   1.44012    0.00509
   1.00125    0.00510
   1.53155    0.00391
   2.28779    0.00692
   1.80639    0.00366
   2.25670    0.00683
   1.74590    0.00491
   1.25948    0.00586
   0.92745    0.00822
   1.18270    0.00618
   1.76929    0.00516
   3.56945    0.00562
   2.13264    0.00592
   1.38381    0.00707
   2.56395    0.00497
   1.11093    0.00658
   1.19360    0.00531
   1.15695    0.00448
   1.94946    0.00544
   1.26317    0.00532
   2.14570    0.00539
   1.71039    0.00717
   2.44712    0.00483
   1.11611    0.00459
   1.43264    0.00628
   0.68884    0.00871
   1.17744    0.00798
   1.37066    0.00501
   1.38531    0.00608
   1.39980    0.00793
   1.93738    0.00219
   1.51187    0.00501
   2.11997    0.00721
   1.62408    0.00660
   1.22512    0.00593
   0.89911    0.00592
   1.24043    0.00506
   2.10581    0.00814
   1.95458    0.00654
   2.38966    0.00745
   1.28505    0.00495
   2.50857    0.00596
   1.25899    0.00688
   0.92144    0.00776
   1.01001    0.00663
   1.20145    0.00667
   1.65353    0.00597
   2.36348    0.00454
   1.39990    0.00512
   1.91282    0.00739
   1.98091    0.00663
   2.30005    0.00417
   0.98999    0.00467
   1.43429    0.00675
   1.11038    0.00441
   1.16751    0.00477
   1.80678    0.00461
   1.49146    0.00621
   1.71537    0.00659
   1.59786    0.00645
   0.93791    0.00669
   1.13887    0.00386
   1.27171    0.00425
   1.49619    0.00479
   1.21202    0.00510
   2.19688    0.00516
   2.87786    0.00548
   2.22997    0.00674
   2.22780    0.00939
   1.41583    0.00602
   1.47339    0.00630
   1.53125    0.00345
   1.40037    0.00649
   1.36924    0.00539
   1.02361    0.00368
   1.05466    0.00592
   2.39123    0.00561
   2.59112    0.00499
   2.08012    0.00751
   1.43903    0.00648
   1.61259    0.00666
   1.32371    0.00477
   1.25183    0.00635
   1.33697    0.00644
   1.54161    0.00603
   1.42860    0.00504
   1.39158    0.00749
   1.35358    0.00688
   2.36609    0.00426
   2.30521    0.00618
   2.93337    0.00560
   0.95344    0.00469
   1.20503    0.00470
   1.81649    0.00396
   1.04299    0.00765
   2.47692    0.00765
   1.22169    0.00709
   1.24766    0.00533
   1.40523    0.00556
   0.88696    0.00550
   1.49969    0.00780
   1.86428    0.00780
   1.86299    0.00694
   2.14771    0.00738
   2.55455    0.00427
   3.33975    0.00424
   1.20464    0.00553
   1.41839    0.00453
   1.78723    0.00477
   1.29283    0.00620
   1.30353    0.00434
   1.72653    0.00591
   1.19628    0.00610
   1.77025    0.00786
   0.84352    0.00565
   1.31484    0.00580
   1.58110    0.00542
   1.66095    0.00545
   0.62321    0.01031
   1.49089    0.00391
   2.24868    0.00697
   2.50787    0.00470
   2.60325    0.00513
   1.72282    0.00706
   2.43563    0.00601
   2.04926    0.00673
   1.24021    0.00630
   1.84761    0.00636
   1.65634    0.00695
   2.46419    0.00754
   2.70335    0.00291
   1.90464    0.00663
   2.64588    0.00568
   1.28965    0.00413
   0.80903    0.00367
   1.98711    0.00728
   2.66419    0.00609
   4.80778    0.00541
   1.87447    0.00485
   2.63132    0.00619
   2.20935    0.00605
   1.37784    0.00646
   1.66021    0.00705
   1.80383    0.00674
   1.43117    0.00741
   2.80185    0.00515
   1.30734    0.00548
   1.35153    0.00379
   1.43780    0.00781
   1.36302    0.00442
   1.59919    0.00650
   1.30135    0.00894
   0.94729    0.00560
   1.30864    0.00508
   1.05162    0.00703
   1.25261    0.00495
   1.99678    0.00729
   1.08752    0.00814
   2.16116    0.00721
   1.88478    0.00831
   1.58756    0.00497
   2.07121    0.00680
   1.26047    0.00489
   1.33998    0.00465
   1.98610    0.00595
   2.49021    0.00653
   5.07321    0.00822
   1.42460    0.00525
   1.24382    0.00803
   1.24171    0.00405
   2.05786    0.00524
   1.75570    0.00270
   6.31000    0.00480
   6.41548    0.00588
   4.86405    0.00874
   6.48135    0.00399
   2.07593    0.00633
   4.76023    0.00392
   2.44154    0.00541
   3.89362    0.00776
  12.01657    0.00576
   1.98610    0.00631
   2.08918    0.00654
   1.21827    0.00502
   2.03346    0.00522
   2.69645    0.00456
   3.02580    0.00706
   1.56979    0.00582
   2.51075    0.00624
   3.59868    0.00534
   3.03627    0.00618
   1.66581    0.00479
   3.01092    0.00488
   2.20092    0.00360
   1.61623    0.00652
   0.96442    0.00517
   1.46435    0.00403
   1.35147    0.00455
   2.45178    0.00498
   2.69591    0.00552
   2.15542    0.00802
   2.57610    0.00576
   1.75415    0.00518
   1.97205    0.00623
   1.49447    0.00545
   1.57058    0.00772
   1.65259    0.00523
   1.89960    0.00653
   7.31869    0.00374
   3.27979    0.00669
   3.70181    0.00673
   1.64128    0.00822
   1.89076    0.00610
   1.53153    0.00526
   1.75381    0.00349
   3.99637    0.00645
   3.49762    0.00512
   5.95794    0.00702
   3.07844    0.00877
   3.16659    0.00489
   2.53641    0.00436
   2.66007    0.00435
   2.15923    0.00642
   2.98071    0.00545
   2.30549    0.00636
   3.11909    0.00609
   1.84114    0.00490
   8.13721    0.00743
   2.89318    0.00553
   2.52350    0.00540
   2.20203    0.00655
   1.30962    0.00980
   1.72352    0.00764
   2.86211    0.00493
   2.56490    0.00855
   2.20801    0.00609
   2.01153    0.00579
   3.37960    0.00332
   2.36677    0.00465
   3.19519    0.00497
   1.43515    0.00836
   1.59956    0.00686
   3.71211    0.00198
   2.88601    0.00466
   2.07521    0.00560
   5.60680    0.00665
   1.38366    0.00909
   1.32210    0.00514
   1.71037    0.00576
   1.76912    0.00680
   1.96030    0.00867
   2.81888    0.00588
   8.83558    0.00547
   4.81317    0.00463
   1.97588    0.00576
   1.51368    0.00502
   1.37540    0.00504
   0.95902    0.00555
   2.23933    0.00858
   1.42048    0.00565
   3.10381    0.00648
   4.54034    0.00568
   0.85516    0.00395
   1.25042    0.00849
   0.93777    0.00598
   1.39233    0.00867
   1.33735    0.00651
   1.23839    0.00446
   1.77609    0.00808
   2.74377    0.00621
   2.30924    0.00760
   1.12876    0.00649
   2.15450    0.00668
   1.60764    0.00609
   1.46020    0.00464
   1.44966    0.00527
   1.56856    0.00682
   1.78119    0.00366
   1.99992    0.00689
   1.87758    0.00583
   2.48203    0.00599
   1.37807    0.00467
   2.45071    0.00572
   2.20331    0.00751
   1.02903    0.00614
   1.82013    0.00517
   3.07913    0.00618
   1.64227    0.00493
   1.98981    0.00556
   1.58226    0.00590
   2.28324    0.00665
   1.90447    0.00649
   1.37587    0.00391
   1.15235    0.00749
   1.70108    0.00631
   2.11143    0.00414
   1.46405    0.00589
   1.50238    0.00567
   1.33162    0.00455
   3.50960    0.00457
   1.67333    0.00604
   1.44311    0.00799
   1.52633    0.00612
   1.58577    0.00564
   2.26342    0.00566
   3.78088    0.00556
   4.32638    0.00519
   3.57118    0.00639
   4.35179    0.00530
   2.79672    0.00671
   1.99215    0.00462
   1.73341    0.00443
   1.58306    0.00732
   1.95949    0.00455
   1.75111    0.00674
   3.34408    0.00344
   1.73205    0.00739
   1.46560    0.00519
   1.60703    0.00439
   1.42324    0.00570
   2.21909    0.00500
   1.44760    0.00655
   1.41088    0.00599
   1.86044    0.00451
   1.86670    0.00732
   1.56371    0.00587
   1.89953    0.00401
   1.73166    0.00500
   2.90900    0.00542
   2.29016    0.00477
   2.25914    0.00502
   2.88603    0.00730
   4.25009    0.00523
   1.84987    0.00404
   2.48864    0.00562
   2.07590    0.00662
   1.88114    0.00308
   1.71472    0.01017
   1.63934    0.00689
   1.34549    0.00660
   2.09309    0.00791
   3.23868    0.00771
   2.82194    0.00520
   2.91857    0.00520
   3.14862    0.00510
   2.70708    0.00545
   1.88249    0.00629
   1.02478    0.00421
   3.68467    0.00505
   2.80156    0.00631
   4.30083    0.00412
   2.96336    0.00570
   3.39967    0.00440
   2.20325    0.00376
   1.82483    0.00500
   1.73311    0.00832
   1.70162    0.00697
   2.74428    0.00543
   4.15553    0.00358
   2.54737    0.00613
   2.33850    0.00689
   1.39835    0.00496
   0.92728    0.00699
   1.61246    0.00514
   1.37087    0.00600
   1.99555    0.00587
   3.38956    0.00427
   2.12570    0.00566
   2.04655    0.00487
   1.66633    0.00737
   1.94352    0.00740
   1.43878    0.00315
   1.91910    0.00576
   1.78121    0.00710
   2.68676    0.00684
   3.51778    0.00584
   2.73143    0.00644
   1.66006    0.00553
   1.35280    0.00461
   2.25310    0.00694
   1.26437    0.00353
   1.48062    0.00630
   2.14500    0.00459
   1.41598    0.00582
   1.30050    0.00439
   2.47547    0.00419
   2.40888    0.00354
   2.17378    0.00522
   1.57012    0.00816
   1.23674    0.00783
   2.84461    0.00671
   1.80423    0.00969
   2.29303    0.00524
   2.00653    0.00593
   1.56612    0.00481
   2.26667    0.00643
   2.64536    0.00574
   2.39160    0.00475
   3.74994    0.00476
   2.87933    0.00317
   2.10881    0.00627
   2.08112    0.00655
   1.91663    0.00604
   0.95911    0.00647
   1.71532    0.00756
   1.32673    0.00518
   2.13554    0.00660
   1.53713    0.00847
   3.33262    0.00595
   1.27306    0.00578
   1.49002    0.00523
   2.12009    0.00426
   1.82838    0.00553
   1.53320    0.00507
   1.25620    0.00731
   1.97715    0.00557
   1.21939    0.00440
   1.95531    0.00506
   1.11931    0.00567
   2.13872    0.00818
   1.53764    0.00595
   2.35585    0.00780
   3.69439    0.00202
   2.06815    0.00618
   2.29849    0.00247
   2.14534    0.00526
   1.84977    0.00660
   1.17811    0.00669
   1.50104    0.00687
   1.22705    0.00440
   0.98547    0.00626
   1.78355    0.00707
   1.98008    0.00445
   1.02754    0.00628
   1.15896    0.00528
   1.94452    0.00622
   1.33649    0.00544
   1.62787    0.00501
   1.27287    0.00424
   0.76973    0.00732
   1.12031    0.00588
   2.16734    0.00377
   0.91797    0.00611
   0.83062    0.00687
   1.12001    0.00863
   0.93838    0.00790
   1.31284    0.00379
   1.35853    0.00685
   1.70632    0.00370
   1.69498    0.00629
   1.33257    0.00520
   1.54872    0.00590
   0.92899    0.00592
   1.83474    0.00498
   1.36529    0.00522
   1.35567    0.00439
   1.10514    0.00694
   1.42899    0.00586
   1.54339    0.00574
   0.85642    0.00525
   0.69662    0.00375
   1.05801    0.00440
   2.11269    0.00699
   1.33993    0.00591
   1.73551    0.00778
   1.96226    0.00498
   3.53742    0.00610
   2.24866    0.00497
   2.09633    0.00532
   2.51377    0.00651
   1.91455    0.00514
   1.83521    0.00555
   1.30911    0.00252
   1.69908    0.00673
   2.02505    0.00398
   1.42008    0.00653
   3.23778    0.00646
   4.92530    0.00240
   1.36181    0.00471
   2.25010    0.00655
   1.24950    0.00419
   1.20586    0.00701
   0.97009    0.00810
   1.13068    0.00794
   0.89060    0.00543
   1.69097    0.00410
   1.47327    0.00463
   1.14045    0.00498
   0.79389    0.00610
   1.51062    0.00485
   1.37250    0.00517
   0.88010    0.00766
   0.73293    0.00854
   1.29983    0.00475
   1.61940    0.00774
   1.43492    0.00524
   1.17721    0.00532
   0.75110    0.00573
   0.85190    0.00736
   1.25248    0.00897
   1.35876    0.00717
   1.22841    0.00592
   1.81249    0.00550
   2.03182    0.00250
   1.72451    0.00404
   1.19929    0.00456
   1.01468    0.00695
   0.87957    0.00390
   1.23344    0.00512
   1.45218    0.00514
   2.58706    0.00351
   1.50524    0.00678
   1.65282    0.00748
   1.25434    0.00773
   1.46604    0.00474
   1.35905    0.00695
   1.22112    0.00349
   1.37886    0.00713
   2.54364    0.00529
   1.55928    0.00509
   1.53601    0.00449
   1.53414    0.00602
   1.79293    0.00632
   1.62793    0.00489
   1.68685    0.00631
   1.56551    0.00535
   2.46719    0.00534
   1.73179    0.00642
   1.38574    0.00745
   0.87555    0.00498
   1.88224    0.00748
   0.91321    0.00335
   1.27398    0.00606
   1.27133    0.00698
   1.93483    0.00386
   2.11812    0.00596
   1.18289    0.00435
   1.11014    0.00645
   1.76578    0.00698
   0.76017    0.00316
   1.04701    0.00224
   1.66070    0.00417
   1.14775    0.00584
   1.86431    0.00496
   1.41479    0.00554
   1.07583    0.00495
   1.66677    0.00505
   1.35815    0.00434
   1.22513    0.00411
   2.50702    0.00579
   1.27833    0.00536
   0.85190    0.00608
   1.42030    0.00450
   1.58029    0.00731
   1.29403    0.00459
   1.35345    0.00479
   1.22730    0.00634
   1.13677    0.00522
   1.44841    0.00497
   1.13139    0.00593
   1.10220    0.00543
   1.32134    0.00645
   1.30436    0.00456
   0.79887    0.00536
   1.17927    0.00348
   1.09625    0.00382
   1.41952    0.00694
   1.47148    0.00901
   1.53419    0.00370
   1.62931    0.00782
   1.86641    0.00784
   1.32561    0.00595
   1.27416    0.00831
   1.37191    0.00365
   1.12859    0.00681
   1.71066    0.00665
   1.10088    0.00834
   1.95379    0.00553
   0.95991    0.00468
   1.19461    0.00675
   1.34914    0.00308
   1.02789    0.00476
   1.35106    0.00740
   1.91878    0.00678
   1.13288    0.00643
   1.03058    0.00522
   1.79468    0.00603
   1.19633    0.00432
   0.98104    0.00588
   1.01483    0.00460
   0.80944    0.00634
   2.50539    0.00457
   1.93148    0.00643
   1.13288    0.00638
   1.12912    0.00345
   0.97574    0.00705
   1.33819    0.00337
   2.20220    0.00960
   1.25360    0.00321
   1.26747    0.00423
   1.09477    0.00578
   0.87435    0.00753
   1.55358    0.00382
   2.03304    0.00603
   1.48907    0.00543
   2.24324    0.00618
   1.80466    0.00391
   0.82644    0.00487
   1.28721    0.00480
   1.17413    0.00529
   1.79655    0.00694
   1.49805    0.00746
   2.31331    0.00589
   1.28811    0.00516
   1.54965    0.00644
   1.52998    0.00602
   2.24952    0.00417
   1.67679    0.00655
   1.33877    0.00927
   3.39193    0.00522
   1.12231    0.00528
   1.34625    0.00531
   1.36672    0.00526
   1.37103    0.00295
   1.24281    0.00519
   1.12815    0.00349
   2.40535    0.00482
   1.71838    0.00376
   3.10907    0.00525
   0.91045    0.00790
   1.04352    0.00721
   1.18232    0.00545
   1.97902    0.00642
   2.09133    0.00484
   1.36106    0.00304
   0.85140    0.00673
   1.01806    0.00794
   1.50560    0.00515
   0.85006    0.00700
   1.21491    0.00672
   1.02556    0.00798
   1.13460    0.00690
   1.41394    0.00622
   2.30044    0.00362
   2.23850    0.00214
   1.52361    0.00764
   1.66086    0.00734
   1.82179    0.00437
   1.78457    0.00606
   1.00085    0.00823
   1.75179    0.00588
   1.17137    0.00716
   2.20377    0.00655
   0.43369    0.00565
   0.99342    0.00486
   0.76554    0.00648
   1.21521    0.00611
   1.73303    0.00578
   1.38496    0.00581
   0.99391    0.00625
   3.61465    0.00468
   1.61706    0.00650
   1.96521    0.00497
   3.19332    0.00797
   1.21275    0.00529
   1.24859    0.00573
   3.20762    0.00734
   1.64335    0.00431
   2.30271    0.00511
   1.63643    0.00622
   1.33467    0.00433
   1.39054    0.00525
   1.28716    0.00657
   1.64251    0.00643
   1.12462    0.00804
   0.55948    0.00541
   0.89049    0.00518
   1.07480    0.00476
   1.77780    0.00609
   1.01450    0.00636
   0.98136    0.00687
   1.23067    0.00296
   1.27868    0.00852
   1.71199    0.00526
   1.02673    0.00517
   1.78820    0.00537
   1.41880    0.00550
   1.49058    0.00726
   0.96207    0.00390
   0.92049    0.00672
   1.19819    0.00511
   1.57869    0.00815
   1.47993    0.01019
   0.86973    0.00597
   1.12314    0.00529
   1.22466    0.00692
   1.28259    0.00768
   2.14220    0.00575
   1.43949    0.00518
   1.01330    0.00632
   0.93695    0.00626
   1.24331    0.00454
   1.07061    0.00616
   1.82182    0.00513
   1.72628    0.00469
   1.74248    0.00555
   1.85213    0.00368
   1.76006    0.00561
   0.89724    0.00782
   1.05713    0.00405
   1.32344    0.00561
   1.25763    0.00460
   1.52694    0.00728
   1.84788    0.00579
   2.37202    0.00352
   1.79780    0.00551
   2.47601    0.00240
   1.89289    0.00662
   1.13311    0.00781
   0.94044    0.00919
   1.48265    0.00892
   1.21832    0.00502
   1.39442    0.00643
   1.19067    0.00877
   1.60271    0.00563
   1.05131    0.00556
   2.04772    0.00443
   1.17096    0.00498
   1.24682    0.00523
   2.31962    0.00458
   1.64562    0.00516
   1.64797    0.00380
   1.24576    0.00489
   1.80792    0.00397
   1.17987    0.00472
   2.40149    0.00302
   2.74959    0.00530
   2.52491    0.00568
   2.70620    0.00380
   0.62766    0.00628
   1.23976    0.00880
   1.31605    0.00594
   1.07795    0.00424
   1.25376    0.00394
   0.97948    0.00326
   1.00567    0.00474
   2.21019    0.00595
   1.81897    0.00448
   1.19677    0.00528
   1.23132    0.00550
   1.42047    0.00696
   1.65146    0.00838
   1.65969    0.00371
   1.11216    0.00404
   1.79304    0.00636
   0.94416    0.00513
   1.09567    0.00561
   3.60440    0.00911
   2.06705    0.00417
   1.46008    0.00306
   1.46451    0.00603
   2.04054    0.00776
   1.56593    0.00565
   1.58238    0.00476
   2.20811    0.00549
   1.31961    0.00534
   2.43157    0.00682
   2.21342    0.00141
   1.70012    0.00700
   1.41696    0.00333
   1.29306    0.00560
   0.99798    0.00552
   1.42972    0.00759
   1.19059    0.00823
   1.80107    0.00738
   1.24109    0.00410
   1.64486    0.00790
   1.50951    0.00716
   1.15383    0.00552
   2.03871    0.00507
   1.45809    0.00736
   1.23309    0.00502
   1.34717    0.00585
   1.00797    0.00663
   1.24156    0.00523
   1.95389    0.00403
   1.66193    0.00445
   2.32878    0.00807
   2.63274    0.00354
   1.01313    0.00804
   1.45880    0.00885
   1.28704    0.00580
   1.46555    0.00389
   1.19130    0.00470
   1.03119    0.00510
   2.35394    0.01024
   3.49588    0.00146
   1.85659    0.00433
   1.33907    0.00682
   2.11975    0.00708
   1.25571    0.00508
   1.68243    0.00688
   0.82343    0.00721
   1.78214    0.00492
   3.47013    0.00479
   2.55419    0.00457
   1.29178    0.00767
   1.08191    0.00477
   1.01789    0.00457
   2.30248    0.00536
   4.13659    0.00609
   1.94613    0.00539
   2.94512    0.00554
   0.96643    0.00794
   2.48764    0.00627
   1.11958    0.00561
   2.75302    0.00619
   1.07809    0.00641
   1.88279    0.00522
   1.25100    0.00916
   1.81928    0.00549
   0.92006    0.00574
   1.65439    0.00622
   1.19335    0.00905
   2.84247    0.00783
   2.47589    0.00622
   0.72787    0.00427
   1.18188    0.00740
   1.12190    0.00412
   1.80034    0.00549
   1.95790    0.00584
   1.73032    0.00784
   1.45269    0.00560
   1.89061    0.00609
   1.78021    0.00447
   2.30580    0.00649
   0.88270    0.00653
   1.84957    0.00359
   1.08506    0.00460
   1.87012    0.00387
   2.05077    0.00480
   1.53101    0.00588
   1.97312    0.00569
   1.29740    0.00432
   1.72602    0.00707
   2.00712    0.00532
   2.83869    0.00600
   2.60671    0.00335
   2.89831    0.00403
   3.13103    0.00469
   3.04218    0.00656
   5.42607    0.00475
   4.80612    0.00606
   3.92686    0.00385
   1.23344    0.00794
   2.06935    0.00372
   1.41504    0.00625
   1.79345    0.00667
   2.34737    0.00583
   2.12055    0.00814
   1.49798    0.00763
   1.83551    0.00635
   2.35711    0.00751
   1.34210    0.00341
   1.32720    0.00729
   1.69939    0.00398
   1.19360    0.00615
   1.18137    0.00680
   1.25558    0.00669
   1.51356    0.00704
   1.60275    0.00584
   1.46973    0.00530
   1.67599    0.00604
   1.31817    0.00605
   1.64204    0.00607
   1.11646    0.00644
   2.10567    0.00608
   1.74710    0.00623
   1.24688    0.00724
   1.42757    0.00415
   1.92211    0.00628
   2.06411    0.00638
   1.77110    0.00543
   1.83574    0.00502
   6.84388    0.00662
   1.82789    0.00380
   1.78505    0.00553
   1.15672    0.00647
   1.11210    0.00545
   2.21649    0.00758
   2.08752    0.00396
   2.01122    0.00537
   1.12183    0.00702
   2.24293    0.00605
   1.81842    0.00432
   1.80872    0.00697
   1.98651    0.00580
   5.44233    0.00428
   2.50849    0.00647
   3.29546    0.00472
   3.07772    0.00770
   0.99359    0.00714
   1.34438    0.00707
   0.78470    0.00463
   1.32364    0.00531
   2.54630    0.00699
   1.57808    0.00631
   2.71390    0.00600
   3.87348    0.00494
   2.62144    0.00597
   1.15299    0.00502
   1.01020    0.00478
   1.24857    0.00524
   1.64782    0.00666
   1.94728    0.00473
   1.67780    0.00573
   1.22914    0.00608
   2.39111    0.00554
   0.80001    0.00477
   1.07679    0.00716
   1.21112    0.00628
   1.77397    0.00415
   1.80490    0.00459
   1.82383    0.00800
   1.74289    0.00541
   1.79753    0.00666
   1.75955    0.00592
   1.90128    0.00600
   2.10769    0.00433
   1.71808    0.00616
   1.49132    0.00579
   2.00497    0.00806
   1.58271    0.00686
   2.17475    0.00752
   1.48282    0.00653
   1.47092    0.00903
   1.49613    0.00722
   1.99093    0.00693
   1.83131    0.00878
   1.71627    0.00754
   1.45268    0.00585
   2.06108    0.00635
   2.00706    0.00786
   2.64807    0.00643
   4.49011    0.00932
   1.47739    0.00673
   2.95059    0.00631
   1.75303    0.00764
   1.73910    0.00666
   1.08855    0.00480
   0.91569    0.00507
   3.15477    0.00481
   4.36652    0.00470
   2.01646    0.00855
   1.64670    0.00862
   1.45486    0.00668
   1.50404    0.00596
   0.98271    0.00921
   1.07676    0.00382
   2.32334    0.00572
   1.99081    0.00574
   1.68208    0.00601
   1.89402    0.00614
   1.16205    0.00532
   1.19467    0.00513
   1.21143    0.00418
   2.17327    0.00619
   1.57529    0.00516
   1.40529    0.00638
   1.41962    0.00493
   1.54402    0.00634
   1.97363    0.00737
   2.45837    0.00826
   2.06191    0.00852
   1.74646    0.00368
   1.60502    0.00527
   0.96377    0.00760
   0.87027    0.00794
   2.50568    0.00661
   1.50076    0.00308
   2.19556    0.00469
   1.92624    0.00661
   1.45963    0.00714
   1.76038    0.00358
   1.36785    0.00394
   2.01711    0.00713
   1.25518    0.00610
   1.26554    0.00451
   3.69589    0.00316
   3.34972    0.00330
   1.70989    0.00407
   1.34923    0.00644
   1.59341    0.00362
   2.53051    0.00627
   1.69923    0.00513
   2.11343    0.00652
   1.14791    0.00575
   1.18339    0.00489
   0.77194    0.00418
   1.03553    0.00486
   4.12482    0.00643
   3.89773    0.00364
   2.53718    0.00888
   1.34582    0.00505
   1.63409    0.00645
   1.69786    0.00687
   0.67783    0.00640
   2.06513    0.00558
   2.91937    0.00606
   3.73826    0.00612
   2.50042    0.00586
   1.68161    0.00381
   0.89457    0.00345
   1.61072    0.00815
   1.22778    0.00513
   1.66544    0.00456
   1.37615    0.00848
   1.72988    0.00464
   1.60684    0.00555
   2.33084    0.00752
   1.71487    0.00348
   1.86424    0.00525
   1.28372    0.00832
   1.14811    0.00645
   0.95390    0.00526
   1.73959    0.00509
   1.49023    0.00692
   1.85318    0.00772
   2.17570    0.00581
   1.27450    0.00407
   1.51497    0.00676
   1.34018    0.00615
   2.82565    0.00501
   3.41291    0.00538
   2.47111    0.00685
   0.81649    0.00750
   1.26956    0.00686
   1.87155    0.00698
   4.04298    0.00686
   2.42492    0.00570
   5.43344    0.00499
   2.42270    0.00802
   2.89337    0.00532
   2.96544    0.00505
   1.04214    0.00671
   0.81311    0.00548
   2.64582    0.00582
   3.40438    0.00633
   2.58467    0.00527
   1.22312    0.00690
   1.15389    0.00562
   1.73290    0.00653
   1.97107    0.00745
   1.60808    0.00719
   2.10602    0.00590
   1.84247    0.00752
   2.79511    0.00671
   1.60287    0.00745
   1.36985    0.00680
   0.87220    0.00535
   2.37788    0.00690
   0.99916    0.00389
   2.67767    0.00486
   5.46323    0.00377
   3.10548    0.00469
   1.69188    0.00423
   1.70866    0.00705
   2.72979    0.00449
   1.96218    0.00488
   2.91242    0.00908
   7.09488    0.00534
   4.14363    0.00500
   0.97701    0.00605
   1.91285    0.00508
   1.20246    0.00516
   0.97883    0.00655
   1.68553    0.00781
   2.77992    0.00557
   2.09268    0.00780
   2.54662    0.00737
   4.40605    0.00544
   2.74779    0.00653
   1.85663    0.00519
   1.91155    0.00589
   1.10647    0.00687
   1.36072    0.00598
   1.61570    0.00492
   2.11186    0.00552
   2.30326    0.00679
   1.63007    0.00728
   1.52359    0.00498
   1.43092    0.00601
   1.77647    0.00714
   1.67964    0.00602
   1.74358    0.00481
   1.99355    0.00431
   1.09898    0.00729
   1.38270    0.00494
   0.99504    0.00451
   1.10798    0.00598
   1.04479    0.00714
   2.22273    0.00558
   1.02488    0.00732
   2.03366    0.00729
   1.64615    0.00665
   1.14742    0.00573
   1.04570    0.00832
   1.78551    0.00786
   2.99082    0.00820
   1.50982    0.00507
   1.49672    0.00545
   1.75603    0.00614
   1.88227    0.00811
   2.52474    0.00485
   3.04805    0.00226
   3.46875    0.00286
   1.18633    0.00505
   2.71243    0.00477
   1.68474    0.00461
   1.28751    0.00540
   1.58317    0.00290
   1.05940    0.00543
   1.08746    0.00657
   1.62533    0.00627
   2.97004    0.00457
   1.98682    0.00391
   2.56780    0.00556
   1.91559    0.00639
   1.04372    0.00763
   1.59367    0.00586
   1.80240    0.00314
   1.55781    0.00490
   1.88517    0.00462
   1.82965    0.00399
   1.37450    0.00603
   1.88570    0.00417
   3.67491    0.00811
   1.79637    0.00501
   1.77181    0.00580
   2.15885    0.00444
   1.57123    0.00501
   1.72161    0.00375
   1.32653    0.00380
   1.43973    0.00726
   1.56206    0.00399
   1.28384    0.00418
   0.80101    0.00565
   1.13374    0.00470
   0.97929    0.00386
   1.95434    0.00642
   2.33564    0.01048
   1.76269    0.00376
   1.99586    0.00722
   1.78570    0.00231
   1.89678    0.00258
   2.10514    0.00572
   2.37102    0.00488
   1.75208    0.00501
   1.22029    0.00709
   2.06937    0.00426
   1.41629    0.00661
   1.95218    0.00451
   0.85060    0.00607
   1.96590    0.00547
   1.85444    0.00581
   2.32112    0.00576
   3.77275    0.00440
   1.43985    0.00627
   1.94840    0.00575
   1.64686    0.00584
   1.37261    0.00262
   1.62983    0.00457
   1.57938    0.00553
   2.04418    0.00570
   1.73750    0.00691
   1.13644    0.00485
   1.59514    0.00545
   1.58075    0.00705
   1.10143    0.00432
   1.79031    0.00579
   1.35516    0.00791
   1.86524    0.00804
   1.41927    0.00391
   1.52803    0.00359
   1.01397    0.00357
   1.29757    0.00330
   1.08807    0.00136
   1.24397    0.00814
   0.56268    0.00773
   1.87663    0.00443
   1.22461    0.00367
   1.84742    0.00651
   1.86709    0.00517
   1.83062    0.00657
   2.72391    0.00355
   1.51107    0.00361
   1.78134    0.00569
   2.04025    0.00496
   4.18317    0.00670
   1.75682    0.00505
   2.30148    0.00660
   2.00666    0.00478
   1.25251    0.00467
   1.77237    0.00713
   1.75298    0.00472
   1.52544    0.00361
   1.72403    0.00819
   1.68454    0.00529
   2.34686    0.00610
   2.11094    0.00684
   2.16797    0.00366
   1.83410    0.00427
   1.31905    0.00430
   1.25212    0.00402
   1.20256    0.00675
   1.65861    0.00345
   1.38375    0.00543
   1.10395    0.00791
   1.83281    0.00378
   1.43497    0.00479
   1.98286    0.00612
   3.01205    0.00434
   1.43740    0.00521
   1.26939    0.00701
   1.20581    0.00548
   1.05683    0.00518
   1.18621    0.00503
   1.40151    0.00637
   1.06885    0.00779
   1.65479    0.00661
   1.79824    0.00611
   1.76341    0.00539
   2.59337    0.00427
   1.15910    0.00613
   1.56740    0.00758
   1.47964    0.00592
   1.24869    0.00504
   1.79826    0.00892
   1.38862    0.00746
   1.36788    0.00814
   1.35763    0.00708
   1.55571    0.00509
   1.38897    0.00538
   1.75149    0.00477
   1.94395    0.00713
   1.48656    0.00531
   1.62802    0.00786
   1.77134    0.00813
   1.16926    0.00679
   1.52157    0.00673
   0.50287    0.00585
   2.14099    0.00508
   1.72790    0.00573
   1.61289    0.00633
   1.55687    0.00419
   1.08687    0.00694
   1.66288    0.00507
   1.45134    0.00897
   1.18898    0.00735
   1.07601    0.00510
   1.74889    0.00495
   1.70439    0.00608
   1.46073    0.00340
   2.22114    0.00703
   1.47133    0.00442
   1.54435    0.00528
   0.82290    0.00736
   0.94513    0.00637
   1.04980    0.00663
   2.00890    0.00527
   1.50054    0.00750
   2.11418    0.00287
   1.80700    0.00317
   1.65635    0.00593
   1.12764    0.00334
   1.20775    0.00654
   1.48106    0.00788
   1.53289    0.00587
   1.29610    0.00380
   1.06967    0.00510
   1.64146    0.00600
   1.42579    0.00483
   0.95616    0.00523
   0.94868    0.00624
   1.15785    0.00535
   1.05994    0.00459
   1.04113    0.00629
   3.15410    0.00717
   1.79138    0.00374
   1.38926    0.00604
   1.21812    0.00785
   1.14383    0.00701
   0.71425    0.00676
   1.21571    0.00550
   1.33922    0.00965
   2.31983    0.00419
   1.70851    0.00516
   1.44985    0.00604
   1.67805    0.00406
   1.10807    0.00758
   0.86192    0.00360
   1.44200    0.00519
   0.95297    0.00563
   1.48081    0.00322
   2.23294    0.00316
   1.07735    0.00932
   1.33620    0.00564
   2.25104    0.00456
   1.71082    0.00428
   1.33847    0.00472
   1.60035    0.00574
   1.35431    0.00451
   1.57789    0.00644
   1.34467    0.00593
   1.17143    0.00614
   1.75569    0.00432
   2.21805    0.00355
   2.43232    0.00630
   1.73205    0.00755
   1.49891    0.00594
   1.85128    0.00525
   1.53909    0.00576
   1.59609    0.00656
   1.97178    0.00878
   2.38641    0.00646
   2.22763    0.00510
   1.41022    0.00400
   1.18053    0.00812
   0.76852    0.00442
   1.12271    0.00478
   0.73253    0.00559
   0.96522    0.00637
   1.78864    0.00516
   1.48974    0.00529
   1.44535    0.00657
   1.13026    0.00653
   1.05212    0.00817
   1.05172    0.00642
   1.53660    0.00470
   2.04293    0.00811
   1.45486    0.00669
   1.39483    0.00363
   2.66604    0.00338
   1.91577    0.00485
   2.27994    0.00589
   0.81730    0.00441
   1.07480    0.00450
   1.50526    0.00308
   1.78941    0.00485
   1.63926    0.00668
   1.04501    0.00578
   2.18079    0.00274
   2.00753    0.00334
   1.20910    0.00364
   1.27139    0.00495
   1.22867    0.00420
   1.20362    0.00615
   1.91264    0.00282
   1.48167    0.00302
   1.94785    0.00666
   1.53968    0.00420
   1.27657    0.00483
   1.35951    0.00550
   2.00017    0.00353
   1.04362    0.00584
   1.73575    0.00539
   1.18134    0.00447
   1.86828    0.00398
   1.17099    0.00689
   1.77615    0.00779
   0.89381    0.00605
   0.85800    0.00564
   1.09254    0.00430
   0.60449    0.00485
   2.12142    0.00494
   2.50615    0.00475
   1.40526    0.00418
   1.60367    0.00412
   1.70695    0.00456
   1.34888    0.00446
   1.05260    0.00515
   0.88969    0.00637
   1.09555    0.00487
   0.91018    0.00749
   1.51686    0.00604
   1.93024    0.00819
   2.20410    0.00683
   1.17446    0.00602
   1.34807    0.00340
   1.18098    0.00754
   0.85613    0.00469
   0.97939    0.00374
   0.78797    0.00641
   0.95944    0.00680
   1.13757    0.00834
   1.33307    0.00771
   1.54436    0.00616
   1.94046    0.00505
   1.29929    0.00717
   0.80974    0.00556
   1.51102    0.00506
   1.13521    0.00742
   2.29468    0.00760
   1.53264    0.00514
   1.55272    0.00640
   1.02490    0.00796
   1.40672    0.00637
   2.23778    0.00642
   1.76286    0.00702
   0.83625    0.00649
   1.18555    0.00693
   0.91476    0.00685
   1.29823    0.00553
   0.86772    0.00693
   1.24532    0.00633
   0.65183    0.00660
   1.15108    0.00372
   1.46792    0.00382
   1.58825    0.00718
   1.27959    0.00623
   0.74944    0.00385
   0.86881    0.00832
   0.52944    0.00683
   1.10400    0.00661
   1.24867    0.00342
   0.94051    0.00651
   1.21949    0.00533
   1.33764    0.00559
   1.52845    0.00504
   1.60507    0.00743
   1.12403    0.00706
   0.72605    0.00729
   1.39885    0.00806
   1.06342    0.00495
   0.81718    0.00464
   1.23622    0.00646
   0.72043    0.00738
   0.85845    0.00811
   1.41597    0.00669
   1.69856    0.00688
   0.58945    0.00343
   0.79782    0.00465
   1.41737    0.00449
   3.04413    0.00409
   1.22160    0.00573
   0.97246    0.00782
   1.07865    0.00515
   0.87880    0.00705
   1.41749    0.00407
   1.40367    0.00519
   1.28657    0.00275
   1.32403    0.00580
   1.66382    0.00757
   1.13424    0.00551
   0.56308    0.00617
   0.83811    0.00508
   1.01530    0.00497
   1.31275    0.00581
   0.91125    0.00641
   1.40149    0.00782
   1.15347    0.00459
   1.40769    0.00322
   1.12734    0.00320
   0.79175    0.00804
   1.03566    0.00723
   1.90254    0.00757
   1.24960    0.00421
   1.17322    0.00358
   1.63667    0.00666
   1.45046    0.00653
   1.29997    0.00594
   1.42098    0.00679
   1.72148    0.00671
   0.96262    0.00513
   0.74866    0.00567
   0.56369    0.00857
   2.32259    0.00377
   4.43930    0.00376
   1.29978    0.00597
   0.50197    0.00421
   0.64193    0.00534
   0.87722    0.00527
   1.11111    0.00523
   1.75084    0.00909
   1.04729    0.00410
   1.16658    0.00530
   0.81495    0.00800
   1.39714    0.00872
   0.68625    0.00446
   1.25551    0.00352
   2.04182    0.00422
   1.42805    0.00664
   1.18328    0.00573
   0.82922    0.00582
   0.97608    0.00549
   1.50278    0.00661
   0.96185    0.00708
   1.62148    0.00657
   1.49678    0.00591
   1.24600    0.00480
   1.29131    0.00767
   1.20376    0.00489
   2.15765    0.00547
   1.49079    0.00703
   2.08489    0.00640
   1.09946    0.00433
   2.06760    0.00440
   1.40897    0.00724
   2.80027    0.00693
   2.75835    0.00660
   6.01506    0.00616
   2.45458    0.00645
   1.65342    0.00641
   3.31731    0.00401
   3.44522    0.00247
   1.71644    0.00547
   1.03591    0.00430
   1.33082    0.00337
   1.31822    0.00598
   1.98961    0.00749
   0.73494    0.00309
   4.66786    0.00452
   2.23233    0.00480
   4.80161    0.00554
   2.24546    0.00393
   1.71718    0.00478
   2.26095    0.00422
   3.50408    0.00692
   1.36201    0.00742
   1.61492    0.00483
   1.51689    0.00648
   1.41336    0.00602
   1.24945    0.00523
   2.37847    0.00599
   3.36301    0.00383
   2.43507    0.00871
   2.19114    0.00667
   2.04449    0.00557
   1.76803    0.00600
   1.97966    0.00437
   1.16412    0.00618
   1.28822    0.00425
   4.02672    0.00528
   5.25811    0.00144
   1.79753    0.00401
   1.67968    0.00217
   2.39096    0.00558
   1.34431    0.00512
   1.25959    0.00576
   1.94929    0.00534
   1.63660    0.00502
   3.68716    0.00515
   1.39147    0.00550
   3.21399    0.00692
   2.39037    0.00511
   3.51527    0.00360
   1.57308    0.00729
   0.89445    0.00523
   1.03853    0.00376
   1.78915    0.00739
   1.02873    0.00686
   0.94705    0.00783
   1.62588    0.00714
   1.18591    0.00411
   2.02337    0.00687
   8.00720    0.00445
   1.53821    0.00372
   1.73762    0.00909
   2.37965    0.00527
   2.22394    0.00589
   2.01056    0.00524
   3.38030    0.00797
   1.83874    0.00672
   3.04511    0.00475
   2.95726    0.00539
   1.60262    0.00448
   1.42958    0.00532
   2.19512    0.00322
   1.90687    0.00505
   1.99159    0.00560
   1.77324    0.00454
   1.47335    0.00678
   3.08125    0.00440
   2.59108    0.00431
   1.31889    0.00863
   1.83347    0.00367
   3.72303    0.00398
   1.41082    0.00501
   0.95674    0.00615
   1.21904    0.00764
   1.45073    0.00674
   0.72305    0.00554
   1.60917    0.00474
   2.09026    0.00707
   2.21439    0.00707
   1.41678    0.00507
   1.49661    0.00708
   2.19219    0.00695
   1.39595    0.00377
   1.16377    0.00540
   1.20001    0.00202
   1.95410    0.00505
   1.40600    0.00602
   1.89975    0.00604
   1.32162    0.00696
   1.21604    0.00613
   4.63429    0.00566
   2.22425    0.00500
   0.75625    0.00642
   1.29062    0.00389
   1.66467    0.00651
   1.20745    0.00763
   0.98737    0.00704
   1.29974    0.00579
   1.80780    0.00722
   2.30332    0.00715
   2.94675    0.00499
   2.13105    0.00585
   1.43466    0.00506
   1.01737    0.00700
   1.38951    0.00700
   1.63780    0.00472
   2.52136    0.00620
   2.18811    0.00580
   2.53720    0.00536
   1.48143    0.00465
   2.08716    0.00339
   1.28694    0.00716
   1.32412    0.00447
   1.41975    0.00634
   1.16787    0.00408
   1.05636    0.00515
   1.24353    0.00620
   1.19685    0.00767
   1.14541    0.00695
   1.58610    0.00875
   2.74779    0.00529
   3.62059    0.00595
   5.29542    0.00493
   1.85266    0.00593
   1.47726    0.00618
   0.93359    0.00497
   1.81697    0.00448
   1.17994    0.00465
   1.52182    0.00619
   1.64256    0.00717
   0.89940    0.00471
   1.25835    0.00645
   2.76771    0.00630
   0.94572    0.00702
   1.05839    0.00670
   1.71425    0.00433
   2.18281    0.00504
   0.78624    0.00316
   1.05047    0.00579
   1.54488    0.00740
   1.53975    0.00493
   2.31667    0.00618
   1.30677    0.00659
   1.36627    0.00616
   1.79270    0.00525
   1.84243    0.00323
   0.98796    0.00529
   1.01718    0.00799
   1.68372    0.00502
   2.13008    0.00474
   1.96918    0.00660
   3.45022    0.00620
   1.77193    0.00529
   1.61172    0.00666
   1.31776    0.00541
   1.18570    0.00469
   1.82201    0.00535
   2.25207    0.00633
   3.27742    0.00474
   1.31288    0.00444
   1.08575    0.00829
   1.40295    0.00556
   1.86003    0.00542
   1.75791    0.00597
   5.60418    0.00517
   4.73494    0.00706
   1.38068    0.00840
   1.70020    0.00441
   2.03749    0.00548
   2.17687    0.00543
   1.11011    0.00582
   1.39501    0.00488
   1.47949    0.00580
   1.78953    0.00554
   2.15263    0.00520
   1.15469    0.00464
   2.04502    0.00473
   3.31888    0.00562
   1.14436    0.00486
   2.08842    0.00535
   2.93307    0.00555
   2.00912    0.00457
   1.39807    0.00564
   1.63698    0.00515
   1.52504    0.00478
   1.23681    0.00648
   1.64272    0.00635
   1.20384    0.00835
   2.03719    0.00452
   1.63952    0.00630
   0.75820    0.00824
   0.90475    0.00529
   1.38396    0.00724
   4.68350    0.00591
   1.39495    0.00576
   1.19074    0.00698
   1.85751    0.00552
   1.91869    0.00317
   0.96726    0.00705
   3.12533    0.00825
   1.38123    0.00549
   1.94820    0.00457
   1.74671    0.00645
   1.25277    0.00891
   2.01153    0.00463
   1.76837    0.00418
   0.77775    0.00441
   1.47120    0.00530
   1.55303    0.00423
   2.44596    0.00887
   4.21297    0.00600
   2.99209    0.00678
   2.29005    0.00676
   1.22430    0.00614
   1.02098    0.00385
   1.27359    0.00521
   1.59891    0.00670
   4.46216    0.00612
   3.12429    0.00693
   2.06130    0.00526
   4.71086    0.00385
   1.34463    0.00274
   1.36344    0.00720
   1.71941    0.00567
   3.46487    0.00618
   2.94827    0.00551
   3.17400    0.00678
   3.58592    0.00544
   2.96664    0.00419
   2.37544    0.00698
   1.40821    0.00544
   2.29705    0.00603
   3.90995    0.00463
   1.85863    0.00661
   1.71324    0.00479
   2.60344    0.00624
   2.78453    0.00612
   1.87485    0.00664
   1.63157    0.00388
   1.29840    0.00469
   1.49548    0.00609
   1.52375    0.00529
   1.63936    0.00409
   2.17270    0.00473
   2.29830    0.00619
   1.31465    0.00627
   1.92537    0.00790
   1.91090    0.00638
   2.06168    0.00677
   1.56501    0.00585
   1.73354    0.00366
   1.80755    0.00667
   1.82048    0.00658
   1.96437    0.00609
   1.85585    0.00569
   3.27030    0.00688
   4.94822    0.00492
   1.26074    0.00577
   3.37471    0.00672
   3.74980    0.00269
   2.35426    0.00535
   2.29154    0.00473
   1.39534    0.00560
   2.20198    0.00723
   2.32325    0.00850
   4.05679    0.00400
   2.64248    0.00525
   1.70665    0.00827
   2.57789    0.00624
   9.55527    0.00626
   6.94483    0.00626
   2.73565    0.00840
   2.33947    0.00368
   2.58785    0.00663
   4.05120    0.00646
   2.88541    0.00651
   3.24134    0.00473
   3.75885    0.00434
   2.88964    0.00875
   1.60947    0.00793
   1.53413    0.00703
   0.86498    0.00576
   1.27344    0.00263
   1.06035    0.00645
   2.69107    0.00787
   3.94623    0.00543
   2.86007    0.00774
   1.67721    0.00689
   1.35845    0.00658
   2.24387    0.00363
   2.17182    0.00629
   1.11274    0.00699
   1.75069    0.00297
   1.73189    0.00697
   1.08353    0.00752
   2.13203    0.00274
   1.41577    0.00512
   3.60020    0.00562
   2.12896    0.00598
   5.20912    0.00692
   1.65073    0.00624
   3.03296    0.00453
   2.03601    0.00618
   2.63906    0.00483
   1.73016    0.00858
   1.83547    0.00440
   5.22410    0.00619
   7.58197    0.00395
  11.05662    0.00392
   2.47602    0.00641
   3.46643    0.00494
   4.54970    0.00775
   2.91950    0.00699
   1.21687    0.00742
   2.07150    0.00620
   1.51038    0.00386
   1.67196    0.00371
   2.06009    0.00474
   5.05621    0.00654
   2.31310    0.00517
   2.97806    0.00663
   1.36520    0.00811
   1.50835    0.00406
   1.86965    0.00798
   1.32762    0.00569
   1.28307    0.00494
   2.00002    0.00581
   2.37938    0.00903
   2.20128    0.00807
   0.89474    0.00648
   1.16007    0.00708
   2.05369    0.00691
   1.72713    0.00430
   0.86462    0.00679
   1.78588    0.00524
   2.60027    0.00646
   1.32200    0.00580
   1.43029    0.00608
   1.54591    0.00636
   2.11609    0.00493
   0.82339    0.00326
   1.28074    0.00641
   2.18425    0.00559
   1.52526    0.00456
   2.84338    0.00555
   1.85725    0.00735
   2.51686    0.00637
   2.78498    0.00225
   4.30690    0.00521
   3.65774    0.00563
   2.60476    0.00629
   1.67357    0.00676
   1.54947    0.00606
   1.90228    0.00812
   0.89851    0.00584
   1.72079    0.00471
   1.51090    0.00253
   1.89612    0.00548
   2.13565    0.00618
   1.20008    0.00629
   1.65099    0.00679
   1.04175    0.00758
   1.09055    0.00818
   1.49542    0.00779
   2.42132    0.00198
   1.10130    0.00820
   1.08791    0.00543
   1.36192    0.00675
   1.47231    0.00610
   1.55385    0.00713
   1.15767    0.00692
   3.08443    0.00658
   3.38873    0.00527
   1.08664    0.00379
   1.98725    0.00626
   1.12414    0.00699
   1.35959    0.00668
   1.66271    0.00357
   1.60451    0.00523
   2.97057    0.00653
   1.19357    0.00593
   1.25276    0.00354
   2.55355    0.00533
   1.33188    0.00777
   1.18823    0.00699
   1.48593    0.00558
   1.35057    0.00616
   1.44202    0.00494
   1.41544    0.00350
   1.73955    0.00640
   1.02519    0.00655
   0.91079    0.00628
   0.46943    0.00644
   1.98470    0.00676
   1.67901    0.00588
   2.62876    0.00739
   1.78208    0.00569
   2.31576    0.00791
   2.32387    0.00673
   1.85283    0.00578
   0.73728    0.00583
   1.42306    0.00645
   1.43011    0.00864
   1.42185    0.00373
   0.62574    0.00693
   1.32685    0.00465
   1.01626    0.00889
   0.96423    0.00420
   1.13528    0.00563
   0.64620    0.00775
   0.69816    0.00552
   1.17256    0.00658
   2.17982    0.00525
   1.80452    0.00576
   1.15723    0.00425
   1.13590    0.00587
   0.85704    0.00628
   0.70991    0.00655
   1.77223    0.00605
   1.19753    0.00539
   0.88018    0.00715
   1.98788    0.00733
   2.03529    0.00658
   1.80994    0.00688
   1.00913    0.00513
   1.09467    0.00234
   0.90197    0.00645
   0.92976    0.00650
   1.68563    0.00355
   0.97102    0.00739
   1.68608    0.00482
   1.52931    0.00230
   1.04161    0.00516
   0.97942    0.00358
   1.10882    0.00711
   1.14744    0.00377
   1.40674    0.00534
   1.39920    0.00619
   1.57613    0.00682
   1.33498    0.00551
   1.53135    0.00638
   2.20362    0.00500
   1.41027    0.00900
   2.15449    0.00357
   1.61351    0.00428
   1.22922    0.00445
   0.99297    0.00401
   1.15876    0.00550
   1.10358    0.00518
   1.26546    0.00469
   0.87970    0.00407
   1.84816    0.00806
   0.78778    0.00407
   0.66112    0.00402
   1.74688    0.00726
   1.01470    0.00533
   0.97938    0.00620
   1.73903    0.00732
   1.10976    0.00655
   1.38288    0.00699
   2.03202    0.00693
   0.87743    0.00434
   1.66032    0.00608
   1.19583    0.00407
   1.14596    0.00396
   0.99024    0.00854
   1.10011    0.00460
   1.93957    0.00571
   1.49595    0.00712
   1.55032    0.00391
   1.69919    0.00724
   1.49254    0.00507
   1.25103    0.00452
   2.37859    0.00662
   1.44014    0.00667
   1.58659    0.00607
   1.34414    0.00512
   1.43724    0.00636
   1.48911    0.00727
   1.83142    0.00560
   2.15114    0.00581
   1.17217    0.00607
   1.62563    0.00606
   2.78403    0.00589
   1.77779    0.00586
   0.96443    0.00576
   2.62961    0.00450
   1.19924    0.00633
   3.05147    0.00444
   3.48263    0.00614
   3.09818    0.00589
   1.52728    0.00719
   1.48614    0.00417
   0.98219    0.00501
   1.12651    0.00628
   1.25310    0.00481
   1.13566    0.00622
   1.50979    0.00573
   0.96883    0.00679
   1.90959    0.00783
   3.33910    0.00745
   1.45493    0.00575
   1.29676    0.00568
   2.40395    0.00960
   2.34604    0.00361
   1.66604    0.00606
   2.05397    0.00605
   1.13324    0.00647
   2.14316    0.00680
   1.21559    0.00540
   1.60480    0.00537
   1.46449    0.00649
   1.66285    0.00587
   1.98336    0.00429
   1.58459    0.00579
   2.44799    0.00642
   2.27463    0.00405
   1.29590    0.00755
   1.62252    0.00500
   1.70569    0.00497
   1.34610    0.00487
   1.43746    0.00593
   1.18230    0.00592
   2.02086    0.00669
   1.12000    0.00710
   1.25126    0.00863
   1.22658    0.00368
   1.43192    0.00476
   2.28574    0.00310
   1.65212    0.00576
   1.02124    0.00445
   1.41147    0.00841
   1.03887    0.00797
   1.10944    0.00725
   2.19180    0.00702
   2.39689    0.00458
   2.47629    0.00474
   1.42222    0.00619
   1.70804    0.00578
   2.22567    0.00680
   1.30497    0.00500
   1.47102    0.00795
   1.55535    0.00667
   1.31198    0.00607
   2.73841    0.00547
   1.61605    0.00428
   0.94181    0.00587
   1.55354    0.00692
   1.28697    0.00425
   0.98556    0.00509
   1.47997    0.00541
   1.64486    0.00595
   1.27451    0.00822
   1.49801    0.00518
   1.72403    0.00692
   1.40853    0.00418
   1.69449    0.00476
   1.59619    0.00311
   1.27084    0.00479
   1.14891    0.00555
   1.64457    0.00482
   1.65660    0.00817
   1.42345    0.00609
   1.24522    0.00749
   0.91868    0.00715
   1.19241    0.00476
   1.80174    0.00775
   1.33791    0.00443
   1.45090    0.00526
   1.44710    0.00484
   1.86842    0.00527
   1.93741    0.00452
   1.21491    0.00736
   1.08054    0.00482
   1.02874    0.00827
   1.69997    0.00569
   1.23279    0.00675
   1.50443    0.00749
   1.24063    0.00431
   2.14031    0.00626
   2.32121    0.00531
   2.16572    0.00489
   1.30181    0.00419
   1.33879    0.00582
   1.70402    0.00678
   1.78051    0.00266
   1.70395    0.00242
   1.74851    0.00563
   1.60527    0.00674
   1.46694    0.00445
   1.81261    0.00224
   1.67214    0.00555
   1.46095    0.00578
   1.42155    0.00616
   1.09125    0.00497
   1.31680    0.00654
   1.32534    0.00982
   0.99427    0.00520
   1.40822    0.00748
   1.70126    0.00376
   1.87272    0.00564
   0.91467    0.00710
   1.40631    0.00585
   1.48918    0.00291
   1.33284    0.00623
   1.27160    0.00580
   1.25757    0.00642
   1.51860    0.00773
   1.09458    0.00733
   1.08960    0.00635
   1.27343    0.00617
   0.95170    0.00537
   0.84229    0.00657
   1.31817    0.00442
   1.01617    0.00682
   1.82682    0.00556
   1.20716    0.00405
   1.78023    0.00698
   1.63299    0.00486
   1.86381    0.00556
   1.86788    0.00381
   1.50582    0.00252
   1.76060    0.00442
   0.85019    0.00621
   0.92027    0.00486
   1.51760    0.00429
   2.46215    0.00541
   2.46287    0.00596
   2.44401    0.00576
   1.33291    0.00725
   1.02477    0.00555
   3.20879    0.00691
   1.33130    0.00670
   2.32340    0.00480
   1.38664    0.00561
   1.26832    0.00706
   0.72476    0.00519
   0.87569    0.00767
   0.56892    0.00735
   1.07114    0.00702
   1.36141    0.00785
   0.99551    0.00596
   1.07067    0.00746
   1.89932    0.00395
   1.25185    0.00541
   1.09866    0.00341
   1.04114    0.00823
   1.18824    0.00621
   0.79669    0.00621
   0.73847    0.00677
   0.83475    0.00776
   0.53746    0.00576
   0.99267    0.00641
   1.20250    0.00560
   0.96650    0.00577
   0.91842    0.00615
   1.31379    0.00669
   0.69146    0.00831
   1.03834    0.00746
   1.27808    0.00366
   0.90580    0.00693
   1.62636    0.00622
   1.04484    0.00574
   1.35168    0.00503
   1.32704    0.00550
   1.78709    0.00611
   1.35499    0.00691
   1.23630    0.00460
   1.77542    0.00357
   1.27905    0.00577
   1.07282    0.00632
   1.58239    0.00443
   1.92882    0.00727
   2.51380    0.00537
   2.03381    0.00228
   1.47045    0.00530
   1.91003    0.00667
   1.27761    0.00766
   1.22016    0.00648
   1.11849    0.00790
   2.09431    0.00428
   1.53536    0.00802
   1.81332    0.00614
   1.19921    0.00497
   1.73613    0.00608
   1.97951    0.00646
   0.93565    0.00626
   1.35754    0.00779
   1.32084    0.00373
   1.60212    0.00326
   1.11609    0.00635
   0.89640    0.00629
   1.81684    0.00780
   1.48867    0.00529
   0.99649    0.00869
   0.99257    0.00377
   0.90680    0.00777
   0.88887    0.00748
   0.75478    0.00485
   2.03972    0.00673
   1.23178    0.00817
   1.20121    0.00797
   1.39460    0.00647
   1.84499    0.00546
   1.70161    0.00507
   1.40723    0.00644
   0.71696    0.00776
   1.03261    0.00626
   0.81146    0.00455
   0.87698    0.00682
   1.61400    0.00533
   1.14928    0.00950
   1.26374    0.00532
   1.03208    0.00261
   1.08033    0.00172
   0.88916    0.00592
   0.88643    0.00250
   1.38575    0.00490
   1.06643    0.00428
   2.08682    0.00588
   1.61355    0.00414
   1.82325    0.00717
   1.78002    0.00459
   1.22600    0.00431
   1.06054    0.00720
   1.04449    0.00509
   1.63078    0.00408
   2.16018    0.00643
   1.39733    0.00267
   1.84782    0.00519
   1.22628    0.00635
   1.38330    0.00512
   1.47200    0.00811
   1.84803    0.00564
   1.48700    0.00426
   1.59422    0.00542
   1.65785    0.00191
   1.50055    0.00616
   1.26376    0.00332
   1.77660    0.00607
   1.38455    0.00498
   1.98107    0.00471
   1.14191    0.00472
   1.56419    0.00691
   1.42638    0.00511
   1.52048    0.00462
   1.56470    0.00703
   1.64540    0.00602
   1.31519    0.00400
   1.24330    0.00804
   1.87734    0.00319
   1.03789    0.00580
   1.41637    0.00502
   0.77818    0.00663
   0.79191    0.00629
   0.86057    0.00762
   1.08611    0.00873
   1.53930    0.00408
   1.15685    0.00388
   2.10195    0.00655
   1.97995    0.00582
   1.49571    0.00706
   1.03867    0.00564
   0.87860    0.00714
   2.27937    0.00335
   1.67523    0.00593
   1.01697    0.00435
   1.62050    0.00494
   1.73688    0.00596
   2.16846    0.00687
   2.35531    0.00592
   1.69390    0.00596
   1.80648    0.00466
   1.45136    0.00474
   1.60853    0.00436
   1.36467    0.00487
   1.00933    0.00550
   1.56181    0.00517
   1.89093    0.00606
   1.39095    0.00639
   2.05205    0.00526
   2.08813    0.00736
   0.92268    0.00845
   1.17830    0.00565
   1.57896    0.00428
   1.07264    0.00880
   1.94357    0.00484
   2.61427    0.00456
   1.89349    0.00559
   2.03871    0.00414
   2.09603    0.00413
   1.40375    0.00521
   2.39775    0.00246
   1.99181    0.00633
   1.37356    0.00608
   2.93941    0.00538
   2.95186    0.00325
   2.44677    0.00564
   2.73171    0.00476
   1.46029    0.00422
   1.20176    0.00458
   2.50674    0.00694
   1.50799    0.00571
   1.33436    0.00527
   1.30733    0.00437
   2.47608    0.00570
   1.87907    0.00476
   0.98562    0.00385
   0.96971    0.00574
   1.08643    0.00657
   2.04384    0.00527
   1.19850    0.00190
   1.82347    0.00589
   1.78236    0.00584
   2.38395    0.00539
   1.15682    0.00661
   1.02928    0.00532
   1.62826    0.00501
   2.50044    0.00603
   1.22681    0.00669
   1.22927    0.00570
   1.20100    0.00697
   1.10146    0.00716
   1.08871    0.00568
   1.10884    0.00637
   2.32060    0.00764
   2.36510    0.00659
   1.55296    0.00839
   2.18028    0.00722
   1.84924    0.00589
   0.80856    0.00420
   1.42198    0.00674
   2.06199    0.00321
   1.37897    0.00249
   1.07176    0.00527
   1.09271    0.00760
   2.31908    0.00547
   1.37872    0.00678
   3.47327    0.00743
   1.96433    0.00655
   2.02098    0.00573
   1.72289    0.00471
   2.06912    0.00603
   1.01328    0.00861
   1.50909    0.00742
   2.59340    0.00691
   0.94407    0.00623
   1.46351    0.00497
   1.25971    0.00543
   1.00365    0.00608
   1.50340    0.00451
   1.10153    0.00450
   1.26995    0.00625
   1.59113    0.00580
   2.79176    0.00550
   3.53659    0.00693
   2.86752    0.00695
   2.84925    0.00754
   1.60001    0.00659
   0.81463    0.00572
   1.46250    0.00309
   1.05215    0.00383
   1.34855    0.00752
   0.51615    0.00431
   1.35827    0.00749
   2.24158    0.00341
   1.40287    0.00676
   1.11484    0.00783
   1.40841    0.00585
   1.04608    0.00504
   1.61479    0.00621
   1.66384    0.00456
   2.19455    0.00616
   1.55823    0.00518
   1.92921    0.00562
   1.34051    0.00485
   1.39963    0.00542
   1.86523    0.00326
   0.74786    0.00653
   2.36504    0.00601
   1.71985    0.00410
   2.23386    0.00339
   1.56193    0.00787
   1.94386    0.00544
   2.97615    0.00553
   1.55421    0.00657
   2.88798    0.00419
   2.06232    0.00493
   1.05153    0.00630
   2.06364    0.00699
   1.97828    0.00513
   2.63994    0.00415
   2.55493    0.00665
   2.97524    0.00851
   3.31269    0.00559
   1.33706    0.00501
   1.44864    0.00435
   1.03725    0.00580
   1.50076    0.00605
   1.06658    0.00462
   1.65512    0.00353
   1.81763    0.00514
   2.89374    0.00441
   1.94831    0.00917
   1.07705    0.00580
   1.62111    0.00624
   1.16874    0.00658
   1.01476    0.00566
   1.57397    0.00644
   1.40085    0.00626
   1.12211    0.00284
   1.68718    0.00542
   1.38079    0.00663
   1.49004    0.00620
   1.09599    0.00548
   1.60399    0.00894
   1.52275    0.00464
   1.47953    0.00235
   1.62124    0.00540
   1.18019    0.00531
   1.41399    0.00439
   2.01091    0.00658
   2.11787    0.00787
   2.39186    0.00628
   1.87046    0.00284
   1.63992    0.00615
   1.52076    0.00449
   2.45936    0.00695
   1.64000    0.00406
   1.94748    0.00588
   1.93810    0.00358
   1.50304    0.00616
   1.19899    0.00721
   1.85475    0.00760
   1.22274    0.00502
   1.93958    0.00806
   2.45678    0.00525
   2.46765    0.00544
   1.21044    0.00491
   1.53169    0.00541
   1.16663    0.00491
   1.01093    0.00889
   1.35782    0.00377
   1.73652    0.00561
   1.43460    0.00612
   1.41906    0.00539
   1.66994    0.00672
   1.89427    0.00536
   1.23723    0.00485
   1.04033    0.00758
   1.69408    0.00789
   1.46077    0.00490
   2.19142    0.00708
   3.02383    0.00514
   1.18824    0.00547
   1.20730    0.00643
   1.68470    0.00726
   1.89784    0.00532
   1.62152    0.00719
   1.31247    0.00512
   1.40813    0.00274
   1.29547    0.00390
   1.50350    0.00767
   1.32565    0.00684
   1.13588    0.00491
   2.62424    0.00552
   1.40926    0.00654
   1.39704    0.00419
   5.10457    0.00370
   2.04584    0.00414
   1.93592    0.00427
   2.34466    0.00541
   1.39589    0.00602
   1.23574    0.00616
   1.93697    0.00394
   1.09176    0.00868
   1.97027    0.00491
   3.06437    0.00543
   1.71218    0.00531
   1.82812    0.00439
   1.47928    0.00973
   1.72127    0.00577
   1.73203    0.00805
   1.61043    0.00666
   0.86403    0.00849
   1.26613    0.00557
   1.92615    0.00611
   2.64255    0.00408
   1.75292    0.00819
   2.40135    0.00416
   0.89240    0.00617
   2.34868    0.00353
   1.30295    0.00479
   2.37650    0.00728
   1.74177    0.00682
   2.12064    0.00749
   2.21441    0.00536
   2.71902    0.00587
   1.44212    0.00563
   1.68480    0.00676
   1.47891    0.00487
   1.24223    0.00502
   0.70795    0.00683
   1.58356    0.00655
   1.56101    0.00767
   1.34665    0.00699
   1.78227    0.00397
   1.30817    0.00522
   1.04898    0.00646
   1.24015    0.00569
   1.29253    0.00618
   1.76220    0.00488
   1.14593    0.00789
   1.39637    0.00687
   1.42621    0.00675
   1.53173    0.00566
   3.01723    0.00760
   4.95628    0.00485
   1.03531    0.00547
   3.77217    0.00288
   5.18103    0.00398
   2.66030    0.00485
   1.53072    0.00631
   2.78313    0.00534
   4.02757    0.00513
   1.98976    0.00774
   4.08868    0.00431
   3.48064    0.00497
   2.67073    0.00392
   2.18124    0.00608
   1.57021    0.00394
   2.09368    0.00562
   1.10502    0.00380
   4.11894    0.00421
   1.76899    0.00519
   1.72517    0.00589
   2.48500    0.00510
   2.21079    0.00615
   1.81671    0.00394
   2.11063    0.00488
   2.30067    0.00697
   5.03065    0.00452
   2.07949    0.00538
   2.64385    0.00437
   1.55824    0.00558
   2.88202    0.00785
   1.45768    0.00779
   0.85589    0.00774
   3.05565    0.00601
   1.86898    0.00457
   6.02662    0.00601
   2.79951    0.00725
   3.18660    0.00500
   3.18674    0.00709
   4.48126    0.00555
   4.40280    0.00390
   1.58470    0.00480
   1.57319    0.00476
   1.99830    0.00663
   2.37463    0.00507
   3.78852    0.00596
   1.95487    0.00663
   2.33947    0.00641
   1.95901    0.00606
   1.09160    0.00491
   2.76705    0.00698
   3.24013    0.00490
   2.80189    0.00511
   2.32604    0.00623
   3.94024    0.00688
   1.45761    0.00914
   1.03898    0.00624
   1.64264    0.00655
   1.56515    0.00648
   2.47963    0.00437
   2.50213    0.00493
   2.75108    0.00492
   2.09686    0.00616
   2.81857    0.00762
   1.96183    0.00629
   3.40402    0.00285
   1.01323    0.00500
   3.03539    0.00417
   1.59194    0.00315
   1.82152    0.00787
   1.25150    0.00448
   2.34591    0.00520
   7.68219    0.00496
   2.82334    0.00583
   0.80145    0.00421
   0.66060    0.00576
   1.33241    0.00569
   1.42780    0.00605
   2.21818    0.00749
   1.71147    0.00273
   1.80935    0.00426
   1.55419    0.00377
   1.12346    0.00620
   5.15575    0.00343
   1.87618    0.00692
   2.95416    0.00606
   1.28105    0.00468
   1.99820    0.00810
   1.46080    0.00668
   2.95381    0.00556
   1.92282    0.00569
   1.59907    0.00376
   1.22204    0.00667
   1.33258    0.00424
   2.41548    0.00601
   2.48396    0.00481
   2.88797    0.00571
   1.46341    0.00437
   1.49991    0.00540
   1.12126    0.00465
   1.83929    0.00723
   0.80131    0.00676
   2.00505    0.00616
   2.27322    0.00548
   1.95306    0.00504
   2.53289    0.00686
   2.41883    0.00546
   2.90302    0.00417
   1.91192    0.00600
   1.82319    0.00561
   1.79887    0.00773
   2.39126    0.00830
   1.89502    0.00397
   1.72767    0.00755
   1.53112    0.00469
   2.39635    0.00598
   1.73993    0.00503
   0.97522    0.00429
   2.02154    0.00479
   3.27222    0.00574
   1.06983    0.00473
   1.91143    0.00403
   1.52193    0.00329
   1.18660    0.00433
   1.83974    0.00520
   1.24317    0.00466
   1.27518    0.00578
   2.73459    0.00652
   1.72005    0.00671
   3.02730    0.00710
   1.87059    0.00863
   2.04580    0.00932
   1.16425    0.00556
   1.16508    0.00502
   1.51117    0.00665
   0.80661    0.00665
   1.26066    0.00541
   1.58398    0.00729
   1.91413    0.00189
   2.09066    0.00582
   1.70172    0.00564
   1.45881    0.00536
   1.82445    0.00734
   1.99083    0.00447
   1.97106    0.00575
   2.59470    0.00518
   0.80246    0.00630
   3.62785    0.00492
   2.42376    0.00414
   1.64311    0.00706
   1.29961    0.00803
   1.33394    0.00563
   4.22518    0.00471
   2.17601    0.00506
   2.55106    0.00461
   2.67349    0.00321
   1.85581    0.00490
   1.44207    0.00409
   1.48757    0.00881
   1.10306    0.00396
   1.08326    0.00338
   1.28957    0.00599
   2.33422    0.00619
   1.27436    0.00597
   1.29884    0.00781
   1.13088    0.00617
   1.60375    0.00512
   1.57364    0.00430
   1.11438    0.00610
   1.37644    0.00443
   1.70713    0.00656
   1.33772    0.00785
   2.19908    0.00538
   1.47837    0.00604
   2.58975    0.00549
   1.22519    0.00658
   1.61006    0.00883
   0.81406    0.00611
   1.28748    0.00531
   1.40572    0.00560
   0.62440    0.00489
   1.41578    0.00660
   3.18515    0.00495
   1.34921    0.00426
   1.74264    0.00649
   1.44782    0.00605
   1.53778    0.00535
   1.46173    0.00218
   1.84320    0.00465
   1.62550    0.00542
   1.03659    0.00534
   1.16154    0.00485
   0.74501    0.00709
   1.26796    0.00504
   2.73466    0.00609
   1.20364    0.00565
   1.53659    0.00473
   1.02594    0.00607
   0.84001    0.00848
   1.13295    0.00639
   1.15896    0.00602
   1.24558    0.00456
   1.08720    0.00625
   0.86546    0.00591
   2.28106    0.00458
   2.30296    0.00685
   1.78805    0.00595
   1.59110    0.00804
   1.07473    0.00851
   1.71458    0.00410
   0.80728    0.00494
   1.43343    0.00514
   1.07088    0.00547
   2.51011    0.00510
   1.60370    0.00729
   0.62207    0.00721
   1.98755    0.00388
   2.34598    0.00516
   1.63917    0.00269
   1.32395    0.00681
   2.11950    0.00360
   2.19704    0.00945
   1.22097    0.00542
   1.29852    0.00414
   0.45631    0.00678
   1.30387    0.00703
   0.92805    0.00830
   1.44349    0.00664
   1.23895    0.00498
   1.33257    0.00711
   1.00263    0.00675
   1.15638    0.00507
   0.86645    0.00537
   0.77865    0.00625
   0.82288    0.00596
   0.96333    0.00761
   0.89086    0.00622
   1.45499    0.00674
   1.10216    0.00691
   1.65743    0.00787
   0.91745    0.00436
   1.44739    0.00553
   0.52015    0.00691
   0.92713    0.00599
   1.01293    0.00676
   0.99094    0.00624
   1.55545    0.00636
   0.66575    0.00479
   0.64402    0.00610
   1.13604    0.00750
   1.37884    0.00407
   1.23218    0.00417
   0.72713    0.00719
   0.78920    0.00615
   1.26901    0.00505
   1.92141    0.00306
   0.85180    0.00527
   1.06520    0.00586
   1.57583    0.00448
   1.55309    0.00611
   1.20388    0.00586
   1.20810    0.00475
   1.27611    0.00797
   2.67395    0.00729
   2.25888    0.00742
   1.88027    0.00428
   1.59658    0.00345
   1.77317    0.00413
   1.22559    0.00595
   1.02399    0.00788
   1.50135    0.00773
   2.69565    0.00659
   2.80679    0.00668
   1.76101    0.00368
   1.74324    0.00483
   1.10190    0.00716
   1.02831    0.00847
   0.97064    0.00508
   1.40429    0.00708
   1.66047    0.00693
   1.01629    0.00965
   1.39456    0.00416
   1.59846    0.00503
   1.58919    0.00363
   2.28094    0.00782
   1.97610    0.00582
   1.23684    0.00680
   1.27194    0.00460
   1.94136    0.00376
   1.57487    0.00480
   1.76407    0.00507
   1.39470    0.00363
   1.41964    0.00383
   1.48948    0.00665
   2.51438    0.00392
   1.13010    0.00577
   1.41308    0.00649
   1.47580    0.00729
   2.70750    0.00511
   1.32756    0.00774
   1.44427    0.00763
   1.29588    0.00736
   0.98882    0.00649
   1.83239    0.00456
   1.67962    0.00431
   2.02082    0.00551
   1.05886    0.00699
   1.26834    0.00611
   1.23065    0.00615
   1.85306    0.00502
   1.13908    0.00591
   1.32170    0.00715
   1.45746    0.00473
   1.14837    0.00609
   1.34022    0.00503
   2.16260    0.00420
   2.02026    0.00501
   2.37386    0.00693
   1.21113    0.00632
   1.11229    0.00523
   0.93292    0.00684
   1.64932    0.00430
   1.24583    0.00553
   1.00733    0.00520
   1.37546    0.00498
   1.96692    0.00600
   1.81049    0.00499
   1.48385    0.00513
   1.60877    0.00394
   1.35746    0.00276
   2.12598    0.00356
   2.04949    0.00566
   2.06410    0.00274
   1.69034    0.00606
   1.01388    0.00760
   1.66900    0.00700
   1.57062    0.00766
   1.26582    0.00417
   3.35997    0.00451
   3.11010    0.00347
   2.91596    0.00569
   1.16610    0.00641
   1.33908    0.00738
   2.41638    0.00495
   1.49875    0.00224
   1.26180    0.00702
   1.53268    0.00591
   3.03278    0.00762
   1.86908    0.00437
   1.50818    0.00637
   1.61575    0.00686
   1.14989    0.00626
   1.28701    0.00558
   0.78292    0.00500
   1.52665    0.00646
   1.55499    0.00544
   1.05210    0.00535
   1.45615    0.00286
   1.96603    0.00603
   1.25062    0.00623
   1.97647    0.00758
   0.97458    0.00440
   2.73066    0.00568
   1.33042    0.00770
   0.91994    0.00422
   1.01424    0.00790
   1.42962    0.00378
   1.46640    0.00703
   2.21871    0.00570
   1.34854    0.00695
   2.61694    0.00603
   1.83867    0.00644
   3.07765    0.00622
   1.09408    0.00330
   1.17629    0.00473
   1.50998    0.00494
   2.50627    0.00775
   3.96739    0.00698
   2.37795    0.00484
   1.27400    0.00463
   2.38378    0.00799
   1.78496    0.00486
   2.77536    0.00551
   1.74989    0.00646
   1.53356    0.00557
   1.59886    0.00566
   1.40058    0.00856
   3.21188    0.00300
   3.50501    0.00604
   1.50999    0.00651
   1.63381    0.00535
   1.75828    0.00770
   1.88190    0.00398
   4.47562    0.00592
   1.73126    0.00435
   1.53957    0.00378
   1.65200    0.00634
   0.91013    0.00635
   1.90436    0.00813
   1.31245    0.00670
   0.73068    0.00447
   2.20514    0.00723
   1.53734    0.00881
   3.23676    0.00495
   1.27511    0.00513
   1.01721    0.01010
   1.50292    0.00472
   0.89037    0.00644
   1.48439    0.00687
   1.78775    0.00812
   1.20415    0.00640
   2.01354    0.00510
   2.22743    0.00572
   1.33642    0.00484
   1.53637    0.00232
   1.64530    0.00736
   2.21592    0.00481
   1.41131    0.00619
   1.48981    0.00723
   1.53896    0.00578
   1.47243    0.00502
   1.53368    0.00664
   1.55315    0.00633
   1.27045    0.00341
   2.31802    0.00548
   2.29889    0.00484
   2.53881    0.00496
   4.36501    0.00377
   2.29259    0.00396
   2.63375    0.00626
   1.02922    0.00513
   1.93745    0.00606
   2.12658    0.00695
   1.15093    0.00543
   1.48626    0.00783
   2.30966    0.00747
   2.75425    0.00767
   2.65177    0.00700
   1.52244    0.00462
   2.17417    0.00524
   1.89831    0.00763
   1.97647    0.00494
   2.13575    0.00663
   1.50652    0.00593
   1.31183    0.00695
   1.50813    0.00754
   0.92303    0.00625
   1.43770    0.00599
   1.06212    0.00692
   1.45173    0.00806
   0.85436    0.00618
   0.99989    0.00675
   0.78161    0.00636
   0.90717    0.00730
   1.34359    0.00652
   2.47370    0.00671
   1.42900    0.00448
   1.77935    0.00438
   1.82955    0.00410
   2.17909    0.00101
   3.60538    0.00519
   1.36695    0.00737
   0.75363    0.00699
   1.65230    0.00665
   1.31791    0.00640
   0.42059    0.00661
   1.73841    0.00495
   1.78302    0.00567
   1.40288    0.00638
   1.36676    0.00702
   3.91467    0.00832
   1.78766    0.00887
   1.67213    0.00568
   0.81413    0.00457
   0.76673    0.00660
   3.21500    0.00560
   1.29006    0.00405
   2.39818    0.00730
   1.65307    0.00605
   4.25034    0.00529
   1.54020    0.00570
   1.32203    0.00822
   1.30695    0.00446
   0.85252    0.00802
   1.30761    0.00538
   2.00893    0.00434
   1.89226    0.00668
   1.57900    0.00577
   0.83145    0.00691
   1.85576    0.00911
   1.27872    0.00927
   1.22683    0.00791
   1.36855    0.00650
   1.53071    0.00629
   1.61095    0.00761
   2.51592    0.00248
   0.84433    0.00586
   0.75022    0.00685
   1.06579    0.00595
   1.07224    0.00562
   1.00533    0.00543
   0.96677    0.00368
   2.14559    0.00413
   1.88750    0.00612
   0.95559    0.00513
   0.92378    0.00587
   1.36408    0.00720
   1.44730    0.00629
   1.28510    0.00664
   1.67982    0.00588
   2.27445    0.00783
   4.52788    0.00205
   1.19712    0.00637
   1.98654    0.00692
   1.73373    0.00593
   1.53858    0.00753
   0.89155    0.00607
   2.14946    0.00560
   4.06753    0.00373
   1.37114    0.00481
   1.68653    0.00674
   1.76602    0.00607
   1.65395    0.00610
   1.64691    0.00330
   0.83526    0.00783
   1.36832    0.00773
   2.20806    0.00692
   1.95065    0.00526
   2.05031    0.00453
   1.25387    0.00609
   1.73475    0.00552
   0.74277    0.00759
   0.76178    0.00662
   0.87780    0.00971
   2.12974    0.00432
   2.18125    0.00691
   1.10133    0.00762
   1.22543    0.00430
   1.16696    0.00807
   1.67387    0.00470
   2.67307    0.00624
   2.09283    0.00519
   2.43060    0.00315
   2.47980    0.00644
   0.86209    0.00701
   1.31572    0.00580
   1.78353    0.00651
   1.96151    0.00455
   1.47018    0.00606
   1.35225    0.00739
   1.81233    0.00655
   1.60154    0.00573
   2.09397    0.00713
   1.01742    0.00654
   1.10613    0.00501
   1.20319    0.00496
   1.47912    0.00697
   2.22965    0.00531
   1.38697    0.00499
   1.26078    0.00632
   0.67483    0.00730
   0.97697    0.00753
   1.06548    0.00734
   1.62969    0.00568
   1.19073    0.00319
   1.32592    0.00687
   1.73385    0.00526
   1.84537    0.00660
   0.96974    0.00760
   1.01000    0.00692
   0.71145    0.00351
   1.37203    0.00584
   0.56314    0.00450
   1.30270    0.00663
   0.97885    0.00139
   2.15903    0.00700
   3.18990    0.00613
   2.06957    0.00521
   1.05321    0.00564
   2.52057    0.00542
   2.09301    0.00545
   2.37861    0.00741
   1.91446    0.00298
   1.96282    0.00590
   1.95373    0.00178
   2.04073    0.00794
   1.36772    0.00400
   1.12815    0.00552
   0.84306    0.00663
   1.04693    0.00542
   1.64442    0.00585
   2.26849    0.00309
   3.06499    0.00743
   2.27765    0.00636
   2.11224    0.00761
   1.62824    0.00452
   2.97750    0.00331
   0.82980    0.00634
   0.78951    0.00528
   1.81957    0.00627
   2.17619    0.00506
   2.10851    0.00491
   1.55774    0.00587
   1.20756    0.00532
   0.81409    0.00490
   0.80326    0.00504
   1.14666    0.00348
   0.64477    0.00897
   1.56926    0.00228
   1.73907    0.00703
   1.89733    0.00450
   1.55291    0.00547
   1.80474    0.00504
   1.61431    0.00378
   1.70919    0.00387
   1.43529    0.00738
   1.94641    0.00429
   3.02997    0.00843
   1.56774    0.00622
   0.84726    0.00624
   1.02628    0.00476
   0.97020    0.00568
   1.88401    0.00526
   4.22118    0.00223
   2.25227    0.00715
   2.03915    0.00552
   1.93674    0.00356
   1.46343    0.00748
   1.15052    0.00698
   1.98010    0.00596
   1.48551    0.00539
   3.85829    0.00380
   1.06269    0.00547
   1.59956    0.00483
   2.08610    0.00670
   1.34023    0.00715
   2.11082    0.00568
   0.75869    0.00520
   0.82012    0.00439
   0.83321    0.00406
   0.92724    0.00682
   1.91045    0.00546
   1.02618    0.00512
   1.63931    0.00909
   1.73614    0.00935
   2.10910    0.00557
   2.46783    0.00496
   2.32723    0.00469
   1.70697    0.00585
   1.05094    0.00843
   1.19256    0.00716
   1.36576    0.00492
   1.87944    0.00493
   1.04655    0.00453
   0.75506    0.00529
   1.40645    0.00527
   0.96126    0.00653
   1.20489    0.00710
   1.26059    0.00640
   1.07678    0.00614
   1.41795    0.00614
   2.24221    0.00404
   1.45850    0.00535
   2.09238    0.00599
   1.60023    0.00445
   1.98481    0.00622
   1.02650    0.00599
   1.19985    0.00445
   1.55787    0.00287
   2.58203    0.00156
   2.86289    0.00501
   2.13245    0.00718
   0.78412    0.00901
   2.15063    0.00732
   1.54981    0.00446
   1.09850    0.00472
   2.25367    0.00467
   1.88520    0.00431
   1.48550    0.00337
   2.52146    0.00224
   1.88982    0.00361
   1.90804    0.00893
   2.06358    0.00385
   1.12409    0.00558
   0.90780    0.00675
   1.36538    0.00612
   1.27756    0.00469
   2.14417    0.00542
   1.66035    0.00422
   1.15313    0.00468
   1.30099    0.00437
   1.72535    0.00623
   2.81778    0.00476
   2.17358    0.00506
   0.86488    0.00574
   1.81267    0.00558
   2.01628    0.00710
   3.25829    0.00556
   3.90005    0.00771
   1.88744    0.00711
   3.81911    0.00550
   9.85923    0.00431
   9.27511    0.00704
   2.68779    0.00609
   2.25677    0.00666
   1.87627    0.00803
   2.32322    0.00722
   1.79903    0.00426
   3.77172    0.00389
   5.14295    0.00892
   3.59545    0.00378
   3.68167    0.00563
   2.32366    0.00703
   2.28427    0.00678
   1.99057    0.00694
   1.52430    0.00702
   2.41137    0.00677
   1.96039    0.00731
   2.34713    0.00725
   3.18507    0.00539
   2.56001    0.00443
   2.06664    0.00698
   1.57849    0.00468
   1.24189    0.00565
   1.32956    0.00450
   1.67280    0.00638
   0.94165    0.00466
   1.42493    0.00450
   2.03630    0.00373
   1.69327    0.00511
   1.44176    0.00711
   1.13965    0.00487
   2.01611    0.00624
   2.18523    0.00799
   1.31920    0.00359
   2.09940    0.00634
   2.50407    0.00365
   1.98135    0.00628
   2.19352    0.00590
   1.01441    0.00674
   2.42964    0.00747
   2.02370    0.00672
   2.12826    0.00601
   2.39507    0.00218
   1.64610    0.00722
   2.04708    0.00546
   1.64976    0.00649
   5.11580    0.00507
   4.78088    0.00569
   2.78629    0.00564
   1.08846    0.00628
   1.48730    0.00638
   1.65701    0.00752
   0.92325    0.00685
   0.73592    0.00601
   1.06989    0.00672
   1.34923    0.00610
   1.98103    0.00631
   3.83784    0.00668
   4.96946    0.00747
   0.71899    0.00555
   0.97939    0.00688
   2.04031    0.00596
   1.57723    0.00200
   1.27981    0.00379
   1.69856    0.00816
   1.84364    0.00381
   1.99808    0.00470
   2.68277    0.00577
   1.43039    0.00438
   1.28305    0.00300
   1.52210    0.00614
   1.22426    0.00411
   1.93824    0.00598
   1.25833    0.00537
   1.14750    0.00484
   1.51372    0.00729
   1.85968    0.00601
   1.60420    0.00793
   1.50576    0.00631
   2.03398    0.00604
   1.73489    0.00766
   2.25578    0.00566
   1.83807    0.00608
   1.58169    0.00528
   1.17703    0.00567
   2.03221    0.00439
   1.39238    0.00747
   1.43881    0.00651
   1.31843    0.00910
   1.68741    0.00667
   1.73725    0.00547
   3.75728    0.00365
   1.31351    0.00359
   2.10246    0.00569
   1.76173    0.00432
   2.68721    0.00883
   4.52970    0.00583
   1.55760    0.00643
   1.10090    0.00504
   1.95164    0.00627
   1.62813    0.00791
   1.41808    0.00662
   2.64250    0.00535
   2.27061    0.00654
   4.25510    0.00402
   4.39380    0.00835
   1.22130    0.00611
   2.19753    0.00669
   0.83644    0.00516
   1.60424    0.00846
   1.63175    0.00672
   1.39061    0.00775
   1.13034    0.00657
   1.92196    0.00717
   1.53234    0.00312
   0.84701    0.00472
   0.80924    0.00458
   1.26245    0.00619
   1.54168    0.00513
   1.29779    0.00662
   1.15171    0.00561
   1.08940    0.00527
   1.26753    0.00345
   1.79992    0.00381
   2.37700    0.00483
   1.04663    0.00512
   1.35229    0.00567
   1.29236    0.00679
   1.07713    0.00609
   1.88057    0.00648
   1.29042    0.00497
   1.76459    0.00622
   3.57115    0.00622
   1.11226    0.00551
   3.90015    0.00585
   6.51790    0.00569
   1.37211    0.00439
   1.30431    0.00443
   1.51285    0.00632
   1.20375    0.00804
   5.19184    0.00443
   1.47177    0.00611
   4.96590    0.00351
   2.30529    0.00771
   1.95492    0.00410
   1.69704    0.00552
   2.28166    0.00741
   1.82380    0.00492
   1.50897    0.00927
   2.14505    0.00716
   2.36630    0.00841
   1.84715    0.00313
   3.53433    0.00556
   1.51705    0.00462
   3.12297    0.00687
   2.27227    0.00486
   3.51519    0.00371
   4.05466    0.00265
   2.70922    0.00894
   1.65407    0.00511
   2.79765    0.00595
   4.21277    0.00475
   1.56631    0.00478
   1.54769    0.00522
   2.65463    0.00403
   1.87499    0.00510
   3.98878    0.00596
   1.25599    0.00797
   2.16064    0.00393
   3.35009    0.00485
   1.06849    0.00439
   0.55598    0.00743
   1.49557    0.00793
   1.29521    0.00785
   0.76429    0.00757
   1.23713    0.00626
   1.40478    0.00551
   1.64739    0.00623
   1.31849    0.00525
   1.26121    0.00624
   1.85243    0.00513
   1.89717    0.00652
   2.02040    0.00591
   1.43125    0.00238
   3.27668    0.00785
   1.79760    0.00652
   1.63992    0.00777
   1.84297    0.00276
   1.28028    0.00714
   3.36675    0.00344
   3.68961    0.00701
   1.71261    0.00709
   1.06214    0.00474
   3.54716    0.00446
   1.03520    0.00660
   2.75454    0.00790
   1.84092    0.00699
   6.65512    0.00622
   2.39953    0.00693
   2.22852    0.00384
   1.78822    0.00681
   0.68725    0.00634
   1.45866    0.00823
   2.19075    0.00820
   1.48660    0.00647
   2.33566    0.00855
   2.64267    0.00786
   2.36379    0.00564
   3.51991    0.00635
   0.96333    0.00507
   1.50018    0.00552
   1.26184    0.00663
   1.24089    0.00693
   1.45247    0.00511
   1.52909    0.00639
   1.82256    0.00504
   1.57510    0.00505
   1.47828    0.00649
   2.11179    0.00664
   1.14807    0.00553
   1.47563    0.00849
   1.44611    0.00385
   2.55456    0.00499
   3.21411    0.00485
   1.40159    0.00587
   1.05051    0.00509
   2.06080    0.00682
   0.99106    0.00396
   1.40857    0.00480
   2.32617    0.00695
   1.85217    0.00640
   2.73855    0.00479
   2.87233    0.00982
   1.37520    0.00614
   1.88364    0.00764
   0.94957    0.00689
   2.34666    0.00480
   1.84278    0.00662
   1.50203    0.00761
   1.26267    0.00474
   2.79460    0.00729
   2.64020    0.00662
   1.02329    0.00429
   1.53611    0.00645
   1.36887    0.00734
   0.79266    0.00801
   1.05121    0.00919
   1.66812    0.00854
   1.48574    0.00864
   1.27081    0.00684
   3.25163    0.00778
   0.77099    0.00718
   0.93951    0.00538
   1.23057    0.00655
   1.54723    0.00680
   1.18146    0.00525
   1.16129    0.00584
   1.98585    0.00628
   1.49194    0.00660
   0.98206    0.00423
   1.34123    0.00458
   1.46307    0.00466
   2.27385    0.00525
   1.60369    0.00283
   2.40858    0.00635
   1.81977    0.00622
   1.66918    0.00586
   1.32242    0.00654
   1.67418    0.00607
   1.25154    0.00483
   1.29681    0.00534
   1.83184    0.00554
   2.43292    0.00561
   2.53854    0.00726
   1.95071    0.00148
   1.06874    0.00439
   1.05412    0.00780
   1.57086    0.00426
   1.39697    0.00600
   1.78808    0.00559
   2.43430    0.00635
   1.85099    0.00459
   2.32983    0.00625
   1.79479    0.00376
   0.91070    0.00560
   1.68569    0.00413
   1.21339    0.00542
   0.75013    0.00863
   1.29184    0.00729
   1.77162    0.00660
   1.38883    0.00569
   1.63933    0.00690
   2.14090    0.00552
   1.65508    0.00469
   1.80307    0.00805
   1.26783    0.00706
   1.13032    0.00756
   0.98568    0.00745
   1.03134    0.00470
   2.01518    0.00464
   1.71514    0.00511
   1.15342    0.00666
   0.80308    0.00617
   1.39468    0.00693
   1.15177    0.00413
   1.63709    0.00628
   2.84361    0.00573
   1.74095    0.00746
   1.42068    0.00872
   1.38733    0.00605
   1.97542    0.00287
   3.05397    0.00542
   1.16161    0.00487
   0.79615    0.00682
   1.59492    0.00965
   1.87780    0.00606
   1.22720    0.00436
   1.01844    0.00626
   1.35942    0.00689
   0.54359    0.00551
   1.33700    0.00606
   1.95084    0.00631
   1.82031    0.00572
   2.13881    0.00548
   1.46292    0.00465
   1.87762    0.00438
   1.57563    0.00593
   1.56724    0.00716
   0.80265    0.00544
   1.70835    0.00577
   1.32767    0.00496
   1.62148    0.00562
   1.77765    0.00524
   2.21709    0.00756
   1.79872    0.00715
   2.10014    0.00543
   2.00773    0.00491
   1.50559    0.00701
   1.58164    0.00606
   1.01668    0.00680
   1.64252    0.00653
   1.67489    0.00718
   1.83805    0.00598
   1.59324    0.00746
   0.42758    0.00683
   0.73544    0.00499
   0.46231    0.00571
   1.30045    0.00732
   0.80264    0.00588
   0.83797    0.00583
   1.45420    0.00621
   1.03204    0.00529
   1.03229    0.00397
   1.23247    0.00633
   0.92879    0.00691
   1.36507    0.00357
   1.21384    0.00663
   1.62883    0.00680
   1.36623    0.00693
   2.13691    0.00730
   0.96705    0.00589
   0.63772    0.00601
   1.03408    0.00549
   1.19034    0.00476
   1.41789    0.00401
   1.64542    0.00486
   1.69112    0.00703
   1.78612    0.00495
   2.34408    0.00497
   1.55610    0.00600
   0.75107    0.00883
   1.68483    0.00463
   1.14942    0.00397
   1.26464    0.00307
   2.17540    0.00408
   1.51366    0.00191
   1.61684    0.00365
   2.16133    0.00716
   1.84829    0.00536
   1.53996    0.00669
   1.73451    0.00506
   1.73294    0.00783
   2.65908    0.00476
   2.43546    0.00852
   2.00685    0.00543
   1.78814    0.00381
   1.00836    0.00578
   0.89941    0.00608
   1.15050    0.00804
   1.17218    0.00604
   0.88142    0.00497
   1.12839    0.00564
   0.62937    0.00633
   0.73608    0.00484
   0.88250    0.00396
   0.96332    0.00531
   1.14158    0.00670
   1.30102    0.00261
   0.90965    0.00442
   0.54624    0.00736
   1.63568    0.00572
   1.94527    0.00413
   1.72229    0.00247
   1.19826    0.00267
   1.44879    0.00779
   1.15937    0.00513
   0.60320    0.00634
   1.20969    0.00480
   1.22021    0.00618
   2.13678    0.00665
   1.87130    0.00500
   1.76891    0.00769
   1.44324    0.00532
   1.40009    0.00569
   1.79013    0.00572
   1.77664    0.00315
   1.03001    0.00502
   1.31271    0.00474
   1.69019    0.00436
   2.57732    0.00725
   1.52798    0.00624
   1.38727    0.00795
   2.40772    0.00834
   2.92926    0.00531
   3.25000    0.00566
   1.37662    0.00456
   1.76078    0.00527
   1.48002    0.00588
   1.07366    0.00621
   1.03306    0.00597
   1.35454    0.00470
   0.76579    0.00760
   1.10972    0.00697
   0.70758    0.00547
   1.18379    0.00369
   0.88279    0.00517
   1.72898    0.00737
   2.16136    0.00676
   1.17472    0.00856
   1.35790    0.00861
   0.72362    0.00637
   1.12914    0.00499
   0.98744    0.00438
   0.90670    0.00370
   0.65682    0.00614
   1.61977    0.00245
   1.22691    0.00629
   2.33422    0.00732
   1.75408    0.00911
   1.15336    0.00468
   1.85544    0.00329
   1.18394    0.00532
   0.71185    0.00709
   0.80749    0.00586
   1.19174    0.00390
   1.60388    0.00432
   1.73539    0.00906
   1.12507    0.00814
   1.41815    0.00288
   1.78126    0.00882
   2.30745    0.00683
   1.07582    0.00575
   1.28260    0.00481
   1.28460    0.00450
   1.15425    0.00320
   0.97103    0.00503
   1.43963    0.00658
   1.59878    0.00398
   1.25954    0.00818
   1.35757    0.00540
   1.52810    0.00637
   1.00354    0.00637
   1.52755    0.00733
   1.80599    0.00801
   2.65483    0.00580
   2.54017    0.00536
   0.71969    0.00740
   1.76529    0.00807
   1.82555    0.00782
   3.23306    0.00440
   1.78936    0.00553
   1.20635    0.00660
   1.00426    0.00518
   1.38395    0.00670
   0.96901    0.00681
   1.01463    0.00446
   1.02043    0.00702
   1.40780    0.00367
   1.44602    0.00430
   1.32899    0.00632
   1.67087    0.00404
   1.19187    0.00690
   1.41608    0.00547
   0.97201    0.00626
   0.98484    0.00439
   1.23814    0.00628
   0.93830    0.00543
   0.81296    0.00654
   1.17136    0.00486
   1.04907    0.00506
   0.62575    0.00397
   1.62641    0.00296
   0.85360    0.00564
   0.97980    0.00627
   1.12439    0.00726
   1.45964    0.00732
   0.84956    0.00809
   1.02796    0.00502
   1.78555    0.00376
   1.22238    0.00405
   1.05435    0.00728
   1.58119    0.00808
   3.35001    0.00448
   4.06445    0.00442
   1.58650    0.00698
   3.10335    0.00755
   3.19069    0.00663
   1.71058    0.00399
   1.58170    0.00795
   1.74194    0.00430
   1.21956    0.00631
   1.58328    0.00554
   1.78388    0.00494
   1.37410    0.00572
   2.08607    0.00554
   1.60075    0.00524
   1.60706    0.00682
   1.66248    0.00702
   1.47041    0.00500
   2.01524    0.00505
   1.45306    0.00433
   0.81795    0.00317
   1.18744    0.00414
   1.50305    0.00390
   2.98269    0.00587
   1.82980    0.00573
   0.89938    0.00463
   1.18387    0.00757
   1.03310    0.00694
   0.83449    0.00489
   1.67299    0.00470
   1.61497    0.00635
   1.19352    0.00667
   1.46021    0.00522
   1.78556    0.00600
   0.98855    0.00573
   1.59796    0.00514
   1.66220    0.00579
   2.03430    0.00476
   1.74309    0.00434
   1.23305    0.00671
   2.83911    0.00228
   2.74639    0.00451
   0.95777    0.00632
   2.90932    0.00756
   1.71749    0.00651
   2.35622    0.00758
   4.90066    0.00728
   2.09173    0.00602
   2.21378    0.00580
   2.20748    0.00497
   1.64389    0.00627
   1.44210    0.00824
   1.70531    0.00658
   1.65892    0.00760
   1.93469    0.00332
   1.33496    0.00881
   1.51185    0.00522
   1.39298    0.00517
   1.02964    0.00499
   1.08960    0.00625
   1.00241    0.00425
   2.24242    0.00584
   1.91183    0.00543
   3.52865    0.00483
   1.99158    0.00579
   2.81961    0.00534
   1.00616    0.00679
   1.45490    0.00517
   0.88188    0.00506
   1.17499    0.00660
   1.61875    0.00603
   1.03909    0.00659
   1.39841    0.00716
   1.16816    0.00663
   1.55044    0.00398
   1.12309    0.00389
   1.27025    0.00387
   1.34948    0.00878
   1.36955    0.00643
   1.90207    0.00745
   1.38794    0.00783
   1.44808    0.00560
   1.38559    0.00697
   1.66463    0.00513
   2.60795    0.00598
   1.03930    0.00813
   2.12223    0.00598
   1.81042    0.00573
   3.49387    0.00302
   2.11590    0.00679
   2.45757    0.00457
   3.98871    0.00416
   2.74614    0.00519
   1.69009    0.00481
   1.39431    0.00442
   1.73954    0.00722
   2.57441    0.00710
   1.25969    0.00563
   1.88449    0.00614
   1.37086    0.00557
   1.38586    0.00742
   1.73988    0.00581
   1.40979    0.00590
   1.90103    0.00578
   2.03804    0.00512
   1.63107    0.00456
   1.69168    0.00638
   1.41243    0.00575
   1.10673    0.00508
   1.21904    0.00247
   0.69185    0.00404
   1.30879    0.00485
   0.80065    0.00376
   1.18024    0.00385
   0.82376    0.00774
   1.10199    0.00635
   0.99943    0.00603
   1.14541    0.00566
   1.32269    0.00742
   1.05905    0.00722
   0.95664    0.00656
   1.10014    0.00624
   1.25904    0.00702
   1.38024    0.00614
   1.62141    0.00737
   2.19694    0.00723
   2.03655    0.00470
   2.56596    0.00467
   2.81313    0.00503
   1.51340    0.00336
   2.88206    0.00526
   2.35737    0.00837
   1.97351    0.00624
   1.71871    0.01024
   1.37918    0.00777
   1.69651    0.00576
   1.45131    0.00645
   1.18197    0.00619
   1.18814    0.00429
   1.16928    0.00650
   3.52693    0.00527
   1.07320    0.00537
   1.20490    0.00677
   1.78843    0.00620
   1.17154    0.00637
   1.01699    0.00512
   1.29387    0.00391
   1.08167    0.00415
   1.30409    0.00693
   1.02954    0.00606
   1.50698    0.00520
   1.79773    0.00615
   2.26629    0.00636
   1.99802    0.00807
   1.25879    0.00546
   1.48521    0.00784
   1.30038    0.00676
   1.45680    0.00597
   1.39642    0.00773
   1.02358    0.00495
   2.42030    0.00525
   2.00903    0.00714
   1.40864    0.00634
   1.89364    0.00452
   2.97241    0.00419
   1.39319    0.00464
   2.40141    0.00596
   1.55249    0.00686
   0.83887    0.00615
   1.57978    0.00469
   0.95360    0.00506
   1.54198    0.00434
   1.38207    0.00807
   1.52595    0.00616
   1.58672    0.00781
   1.80807    0.00699
   3.47070    0.00446
   2.96199    0.00567
   1.71475    0.00728
   1.22650    0.00462
   0.77794    0.00349
   1.21797    0.00574
   2.71202    0.00609
   1.21653    0.00518
   2.69197    0.00655
   1.28510    0.00554
   1.46870    0.00477
   1.29587    0.00512
   1.58922    0.00603
   1.50958    0.00728
   1.06697    0.00614
   1.26028    0.00393
   1.75121    0.00598
   2.32358    0.00359
   1.80342    0.00626
   0.85955    0.00457
   0.94962    0.00374
   1.35605    0.00488
   1.06254    0.00465
   1.09961    0.00794
   1.07277    0.00804
   1.59092    0.00506
   1.70800    0.00584
   1.47734    0.00496
   1.13302    0.00494
   3.10417    0.00731
   1.50310    0.00562
   1.52770    0.00518
   1.72162    0.00713
   1.28569    0.00538
   0.90993    0.00816
   1.81226    0.00461
   1.21675    0.00563
   1.94434    0.00681
   1.34514    0.00635
   0.99346    0.00490
   0.58267    0.00614
   1.97259    0.00588
   2.63680    0.00588
   3.60601    0.00669
   1.42294    0.00507
   1.52953    0.00555
   2.79767    0.00600
   1.37261    0.00354
   1.70176    0.00664
   1.34010    0.00549
   2.87937    0.00456
   1.42463    0.00601
   2.60158    0.00567
   1.82541    0.00496
   1.50268    0.00354
   1.44594    0.00585
   0.94320    0.00505
   2.00590    0.00571
   1.24810    0.00482
   3.15382    0.00455
   1.30099    0.00445
   0.98721    0.00803
   1.71880    0.00421
   1.35428    0.00703
   1.22445    0.00329
   0.89642    0.00459
   0.87792    0.00740
   1.39518    0.00474
   0.95020    0.00667
   0.99123    0.00799
   2.30608    0.00691
   1.74531    0.00470
   1.04596    0.00095
   1.66424    0.00748
   1.07442    0.00631
   0.99545    0.00783
   1.96771    0.00485
   0.82133    0.00556
   1.57908    0.00481
   1.28939    0.00395
   0.98519    0.00534
   1.97985    0.00586
   1.06818    0.00638
   1.62257    0.00639
   0.81657    0.00514
   1.06374    0.00779
   1.33500    0.00520
   1.34551    0.00769
   1.81926    0.00662
   1.59030    0.00586
   1.27042    0.00609
   1.08437    0.00607
   1.44138    0.00445
   2.11439    0.00358
   1.76861    0.00791
   2.27152    0.00602
   1.77020    0.00798
   1.37936    0.00430
   1.41111    0.00405
   1.28299    0.00422
   1.24468    0.00428
   1.10857    0.00610
   1.59339    0.00669
   2.47453    0.00366
   1.03772    0.00783
   2.16940    0.00597
   1.01833    0.00535
   1.19689    0.00516
   1.64667    0.00462
   1.12647    0.00553
   1.09789    0.00531
   1.34437    0.00598
   0.94689    0.00445
   0.61072    0.00869
   1.77518    0.00295
   1.24333    0.00501
   1.01431    0.00676
   1.72709    0.00532
   1.05223    0.00632
   1.32357    0.00410
   0.78868    0.00661
   2.53187    0.00666
   1.85929    0.00602
   1.51252    0.00825
   1.05106    0.00736
   1.55650    0.00485
   1.97795    0.00622
   3.24380    0.00797
   8.02339    0.00863
   2.56166    0.00199
   2.80497    0.00546
   1.12352    0.00740
   1.32396    0.00680
   1.88983    0.00894
   2.34439    0.00689
   2.09524    0.00742
   3.22337    0.00617
   0.93190    0.00663
   4.37742    0.00537
   1.94084    0.00473
   2.19487    0.00474
   1.84034    0.00770
   3.03040    0.00660
   7.11497    0.00518
   1.78470    0.00515
   1.23576    0.00410
   1.31304    0.00671
   1.79529    0.00489
   1.30583    0.00481
   1.26573    0.00300
   1.49276    0.00644
   6.33451    0.00566
   3.70458    0.00539
   1.64784    0.00619
   1.54448    0.00744
   1.85115    0.00579
   0.74512    0.00555
   1.84553    0.00497
   2.13415    0.00828
   2.16874    0.00891
   1.50208    0.00512
   2.20588    0.00586
   1.13273    0.00776
   1.46888    0.00568
   1.65077    0.00674
   2.17513    0.00386
   2.03759    0.00586
   2.18140    0.00577
   2.15111    0.00832
   1.87693    0.00299
   3.12812    0.00591
   2.71004    0.00855
   3.13683    0.00422
   6.64618    0.00650
   3.86067    0.00344
   1.65777    0.00747
   1.84726    0.00598
   1.57798    0.00473
   1.37313    0.00737
   2.50277    0.00540
   2.38378    0.00500
   2.82579    0.00379
   2.13967    0.00614
   2.12697    0.00618
   2.17067    0.00700
   1.35729    0.00571
   1.60987    0.00459
   1.32490    0.00569
   1.73556    0.00659
   1.35644    0.00548
   2.51438    0.00187
   1.85768    0.00520
   1.46028    0.00613
   1.45176    0.00438
   1.56715    0.00580
   2.11173    0.00612
   1.96209    0.00766
   1.45646    0.00469
   1.61876    0.00486
   1.74781    0.00521
   1.92997    0.00625
   1.30265    0.00744
   1.09225    0.00489
   1.37349    0.00917
   1.48709    0.00511
   2.59220    0.00335
   1.83143    0.00886
   2.37131    0.00434
   2.26376    0.00443
   1.73435    0.00515
   2.38070    0.00267
   1.23538    0.00626
   1.22324    0.00610
   1.14348    0.00584
   1.76973    0.00533
   1.79814    0.00348
   2.40267    0.00605
   2.32224    0.00453
   3.13168    0.00525
   2.66875    0.00556
   2.71439    0.00677
   1.40600    0.00596
   1.70621    0.00725
   2.10317    0.00232
   1.78806    0.00648
   2.64479    0.00294
   0.79089    0.00783
   1.24486    0.00600
   4.74405    0.00729
   2.44800    0.00645
   1.11243    0.00541
   1.65218    0.00822
   1.54685    0.00574
   2.00267    0.00521
   1.34380    0.00275
   1.25681    0.00526
   2.18868    0.00825
   0.72194    0.00769
   0.79357    0.00835
   1.99425    0.00744
   1.23830    0.00450
   2.08125    0.00459
   1.47780    0.00434
   0.76482    0.00374
   1.42248    0.00568
   1.43619    0.00628
   1.27195    0.00682
   1.04694    0.00813
   1.30471    0.00570
   0.62543    0.00641
   0.94662    0.00588
   1.34447    0.00472
   1.25544    0.00460
   0.98615    0.00581
   1.59097    0.00432
   1.37915    0.00425
   1.67535    0.00514
   2.57738    0.00383
   4.18281    0.00400
   1.03693    0.00530
   1.88840    0.00273
   1.12909    0.00416
   1.10856    0.00391
   1.47767    0.00547
   0.97882    0.00512
   1.55973    0.00591
   3.34612    0.00903
   2.27329    0.00536
   2.10913    0.00817
   1.36590    0.00473
   0.82230    0.00425
   0.96580    0.00473
   1.01662    0.00519
   1.32708    0.00462
   1.63274    0.00405
   1.14685    0.00532
   0.76559    0.00339
   0.72993    0.00689
   1.09074    0.00645
   1.65096    0.00789
   2.41262    0.00711
   1.64511    0.00635
   2.07368    0.00535
   1.65324    0.00407
   1.37229    0.00525
   1.30777    0.00418
   1.54114    0.00424
   1.11047    0.00525
   1.48456    0.00506
   1.34172    0.00467
   1.24919    0.00649
   2.55159    0.00512
   1.18528    0.00755
   1.25702    0.00703
   0.94239    0.00533
   3.78363    0.00807
   1.27151    0.00526
   1.40383    0.00821
   1.35676    0.00580
   1.55572    0.00519
   2.91145    0.00477
   1.73953    0.00574
   2.02693    0.00374
   1.62844    0.00477
   2.09065    0.00736
   0.73307    0.00627
   1.69659    0.00394
   1.03765    0.00467
   1.73725    0.00675
   2.24087    0.00542
   0.80771    0.00692
   1.11899    0.00577
   1.35538    0.00524
   1.44235    0.00340
   2.53870    0.00495
   1.85056    0.00506
   1.11894    0.00588
   0.85106    0.00861
   2.09442    0.00515
   0.97108    0.00726
   1.92008    0.00465
   2.10455    0.00469
   2.71792    0.00416
   2.46509    0.00679
   2.98706    0.00617
   1.18407    0.00382
   1.59569    0.00432
   1.59346    0.00807
   1.54027    0.00529
   1.72417    0.00293
   1.14560    0.00342
   3.09984    0.00745
   1.36218    0.00717
   2.02346    0.00501
   6.52524    0.00351
   1.97528    0.00633
   4.13503    0.00516
   2.16575    0.00591
   2.37514    0.00416
   1.04820    0.00883
   1.45480    0.00486
   1.11927    0.00719
   0.76069    0.00840
   1.86565    0.00679
   1.27958    0.00627
   1.46784    0.00616
   1.39711    0.00580
   1.57305    0.00439
   1.67692    0.00411
   1.39246    0.00426
   1.96190    0.00358
   2.02158    0.00510
   2.32720    0.00487
   3.09146    0.00268
   2.12374    0.00437
   1.63118    0.00396
   1.07785    0.00550
   1.69768    0.00263
   3.53203    0.00520
   1.74672    0.00678
   1.45651    0.00569
   2.35478    0.00444
   2.06352    0.00676
   1.70498    0.00877
   1.33482    0.00754
   1.83462    0.00517
   1.61555    0.00610
   2.14530    0.00436
   2.59989    0.00603
   2.66302    0.00575
   3.02451    0.00773
   2.42961    0.00691
   1.52957    0.00619
   3.59572    0.00438
   1.91970    0.00414
   1.67381    0.00449
   6.67780    0.00485
   4.83913    0.00718
   3.74549    0.00568
   3.28170    0.00726
   1.22562    0.00576
   5.36202    0.00518
   1.12645    0.00414
   1.85445    0.00731
   1.61281    0.00567
   1.56545    0.00359
   1.38069    0.00493
   0.80043    0.00708
   1.41284    0.00566
   1.20452    0.00322
   1.56540    0.00617
   2.05922    0.00510
   1.99402    0.00494
   2.48256    0.00530
   1.19949    0.00394
   1.84782    0.00393
   2.33348    0.00451
   1.69197    0.00689
   2.63898    0.00375
   2.22436    0.00495
   2.37619    0.00518
   1.59709    0.00500
   1.70253    0.00393
   1.21713    0.00707
   1.98157    0.00489
   2.37264    0.00821
   2.32323    0.00704
   1.94312    0.00661
   1.95347    0.00729
   1.82809    0.00520
   1.89205    0.00696
   1.26855    0.00727
   1.78111    0.00396
   2.55240    0.00742
   2.15442    0.00407
   2.13730    0.00435
   2.47807    0.00591
   2.39190    0.00709
   1.97904    0.00634
   1.46611    0.00596
   2.92614    0.00513
   2.58345    0.00690
   2.10293    0.00458
   2.41808    0.00602
   1.62706    0.00668
   1.75918    0.00609
   1.57492    0.00634
   1.07206    0.00678
   0.86163    0.00555
   1.08725    0.00780
   1.49650    0.00504
   1.23235    0.00691
   0.96814    0.00670
   1.17387    0.00549
   2.20242    0.00904
   1.30771    0.00762
   1.02092    0.00524
   2.47955    0.00618
   2.13105    0.00429
   1.03735    0.00850
   1.75041    0.00653
   2.46376    0.00666
   1.15266    0.00612
   1.92082    0.00433
   2.28708    0.00657
   1.37121    0.00675
   1.09364    0.00535
   1.26933    0.00682
   1.26836    0.00567
   1.30500    0.00367
   1.73808    0.00651
   0.99638    0.00824
   1.39105    0.00582
   1.51166    0.00369
   1.79121    0.00435
   1.79767    0.00528
   1.58659    0.00781
   1.71543    0.00728
   2.11805    0.00593
   3.92534    0.00310
   1.14569    0.00771
   1.72872    0.00510
   1.20549    0.00626
   1.87798    0.00581
   1.26190    0.00703
   1.31766    0.00631
   1.89820    0.00593
   1.43658    0.00215
   1.79112    0.00696
   2.22453    0.00623
   1.29825    0.00603
   1.55352    0.00505
   1.18950    0.00620
   1.17739    0.00830
   0.91967    0.00404
   1.17879    0.00639
   1.73031    0.00616
   1.88451    0.00532
   1.12210    0.00738
   1.60159    0.00699
   0.92079    0.00605
   0.58500    0.00665
   2.05420    0.00782
   1.46655    0.00673
   1.72308    0.00839
   1.65986    0.00515
   1.21146    0.00587
   1.68123    0.00537
   1.34748    0.00611
   0.82984    0.00502
   1.46613    0.00534
   1.12560    0.00701
   1.82922    0.00623
   2.46046    0.00346
   1.45114    0.00671
   0.61865    0.00665
   0.97412    0.00585
   0.79786    0.00674
   0.97804    0.00400
   2.31311    0.00746
   1.70009    0.00490
   1.98395    0.00414
   1.00627    0.00683
   1.15725    0.00644
   0.99142    0.00802
   1.52414    0.00464
   1.16892    0.00456
   1.43093    0.00442
   1.06255    0.00641
   1.91809    0.00455
   1.64994    0.00672
   1.72208    0.00560
   1.43223    0.00506
   1.39540    0.00916
   0.98298    0.00633
   0.91457    0.01059
   1.54848    0.00677
   1.42333    0.00462
   0.91644    0.00570
   2.23416    0.00549
   1.39251    0.00775
   1.51349    0.00526
   1.34636    0.00565
   1.08733    0.00650
   0.92226    0.00673
   0.69415    0.00470
   1.58343    0.00444
   2.49682    0.00587
   1.69323    0.00401
   1.62680    0.00582
   1.44546    0.00462
   1.42955    0.00413
   0.94192    0.00392
   0.67817    0.00583
   1.47271    0.00615
   1.12904    0.00382
   1.36933    0.00500
   1.44082    0.00666
   1.56525    0.00626
   1.10093    0.00528
   0.78186    0.00548
   0.96959    0.00415
   1.46582    0.00274
   0.80273    0.00667
   1.05859    0.00694
   1.44954    0.00552
   1.06614    0.00648
   2.63299    0.00410
   0.89608    0.00814
   0.65214    0.00737
   1.38885    0.00510
   1.39536    0.00545
   1.13618    0.00717
   1.82973    0.00466
   0.88255    0.00659
   0.93966    0.00547
   1.11630    0.00476
   0.95402    0.00826
   2.04500    0.00630
   2.72292    0.00541
   3.23753    0.00597
   4.34728    0.00657
   1.75745    0.00503
   1.77034    0.00664
   2.26283    0.00464
   1.19797    0.00791
   1.06308    0.00698
   0.98000    0.00697
   1.05693    0.00498
   1.35198    0.00458
   2.22449    0.00757
   1.89918    0.00587
   1.50232    0.00564
   1.32665    0.00529
   1.24923    0.00664
   1.18984    0.00605
   1.51167    0.00479
   1.36046    0.00397
   1.49961    0.00535
   1.45023    0.00817
   1.32185    0.00761
   1.64667    0.00623
   1.44746    0.00810
   1.56996    0.00403
   0.92941    0.00715
   0.51869    0.00485
   3.35753    0.00338
   1.29994    0.00615
   1.97154    0.00809
   0.93248    0.00850
   1.40252    0.00636
   0.89070    0.00656
   1.54992    0.00637
   1.32447    0.00621
   0.95865    0.00507
   1.23296    0.00609
   0.90482    0.00814
   0.63311    0.00598
   1.40886    0.00572
   1.17591    0.00333
   1.62461    0.00412
   1.47010    0.00517
   2.07083    0.00779
   2.13374    0.00712
   2.08008    0.00536
   3.80482    0.00410
   3.80328    0.00447
   3.91612    0.00682
   2.56567    0.00710
   1.78080    0.00616
   1.15096    0.00566
   2.46652    0.00639
   2.30119    0.00320
   0.94839    0.00647
   1.46304    0.00754
   1.79311    0.00849
   3.61037    0.00630
   1.35321    0.00580
   2.23793    0.00380
   2.23797    0.00342
   1.41945    0.00708
   1.85675    0.00486
   1.68738    0.00471
   2.57020    0.00720
   2.90564    0.00631
   1.51737    0.00727
   1.32550    0.00556
   0.62609    0.00419
   1.17501    0.00428
   3.16225    0.00566
   1.57637    0.00315
   1.29106    0.00564
   1.09364    0.00936
   1.50307    0.00784
   1.05009    0.00572
   0.71992    0.00656
   1.27668    0.00499
   1.54311    0.00865
   1.50467    0.00425
   0.58623    0.00713
   0.66030    0.00535
   5.17645    0.00658
   2.41722    0.00503
   0.99820    0.00487
   3.15263    0.00644
   4.02583    0.00450
   4.60320    0.00717
   6.87006    0.00674
   4.35319    0.00330
   4.12067    0.00341
   2.84722    0.00830
   2.58272    0.00608
   2.79916    0.00538
   2.50601    0.00834
   3.28457    0.00493
   2.54699    0.00705
   1.64848    0.00739
   2.05816    0.00529
   2.51445    0.00703
   2.92880    0.00432
   1.49273    0.00488
   2.22036    0.00711
   3.97402    0.00391
   2.12987    0.00449
   2.93563    0.00264
   1.85955    0.00919
   2.24095    0.00461
   2.44609    0.00584
   1.45477    0.00793
   1.69884    0.00516
   1.17534    0.00845
   0.87803    0.00679
   1.15573    0.00702
   1.01095    0.00333
   0.86386    0.00433
   1.64405    0.00403
   1.98232    0.00688
   1.85005    0.00725
   1.06690    0.00602
   1.59070    0.00651
   2.08167    0.00372
   1.42805    0.00489
   1.37953    0.00755
   1.95495    0.00610
   1.55834    0.00541
   0.90607    0.00241
   1.03762    0.00636
   1.00874    0.00656
   1.85439    0.00613
   6.02666    0.00565
   2.77287    0.00657
   3.12700    0.00558
   1.83109    0.00578
   2.71538    0.00637
   1.73720    0.00667
   1.52012    0.00457
   0.89194    0.00785
   1.71009    0.00692
   2.67421    0.00635
   1.24410    0.00566
   1.22080    0.00692
   1.84574    0.00634
   1.44168    0.00793
   2.19133    0.00543
   1.29048    0.00803
   1.09566    0.00555
   1.31231    0.00757
   1.61546    0.00545
   1.44420    0.00854
   1.76895    0.00623
   1.26017    0.00548
   1.30359    0.00797
   1.23358    0.00689
   1.44934    0.00707
   1.52975    0.00848
   2.32855    0.00527
   1.71748    0.00783
   1.02391    0.00655
   1.13261    0.00629
   1.63230    0.00770
   1.18218    0.00594
   1.80586    0.00565
   1.42738    0.00702
   1.21649    0.00493
   1.94749    0.00428
   1.55231    0.00852
   2.80516    0.00309
   0.92838    0.00614
   1.45102    0.00775
   0.97694    0.00630
   2.59914    0.00660
   2.67793    0.00518
   2.15933    0.00471
   6.81230    0.00583
   1.39725    0.00729
   1.70775    0.00634
   1.00358    0.00674
   1.70509    0.00460
   1.49125    0.00846
   1.20887    0.00555
   1.70613    0.00523
   1.34295    0.00179
   1.46394    0.00479
   1.77420    0.00368
   1.00213    0.00744
   0.82541    0.00831
   0.71749    0.00633
   1.07763    0.00884
   1.20608    0.00584
   1.61619    0.00388
   1.63036    0.00406
   1.61958    0.00534
   1.23332    0.00495
   1.81561    0.00553
   1.06818    0.00583
   2.14808    0.00730
   1.63617    0.00645
   2.79276    0.00650
   1.54767    0.00469
   1.85328    0.00755
   1.19989    0.00284
   1.36971    0.00399
   1.47816    0.00666
   1.14308    0.00760
   2.29106    0.00737
   1.22691    0.00741
   2.37088    0.00761
   1.97273    0.00828
   2.64434    0.00645
   1.39273    0.00439
   0.91093    0.00774
   1.72708    0.00589
   3.02501    0.00574
   1.60590    0.00345
   1.58512    0.00237
   2.42314    0.00684
   5.82229    0.00386
   2.50366    0.00387
   1.89276    0.00541
   1.93640    0.00368
   2.51028    0.00567
   2.34807    0.00641
   1.76554    0.00681
   1.60510    0.00537
   1.02311    0.00627
   1.12267    0.00730
   1.47157    0.00691
   2.02245    0.00449
   1.35013    0.00593
   1.60603    0.00572
   2.98532    0.00491
   1.04177    0.00504
   1.00721    0.00673
   1.31743    0.00623
   0.99860    0.00632
   1.54261    0.00664
   1.91503    0.00647
   1.44230    0.00689
   0.94943    0.00576
   0.92228    0.00731
   1.00711    0.00555
   2.46916    0.00640
   1.97670    0.00339
   1.62852    0.00442
   1.74244    0.00662
   1.58189    0.00649
   1.21163    0.00680
   0.94875    0.00698
   0.87974    0.00562
   1.22004    0.00674
   1.52012    0.00465
   1.67717    0.00285
   2.20992    0.00564
   2.34811    0.00445
   3.39286    0.00427
   2.03847    0.00595
   2.97661    0.00313
   2.70392    0.00564
   3.97666    0.00452
   1.76852    0.00735
   1.51899    0.00725
   2.20268    0.00618
   1.33108    0.00638
   2.71059    0.00561
   1.78692    0.00763
   1.27777    0.00739
   1.90167    0.00474
   1.76840    0.00643
   1.62871    0.00547
   1.14991    0.00759
   1.22254    0.00753
   1.60908    0.00660
   0.76690    0.00582
   1.13865    0.00596
   0.82988    0.00635
   1.43822    0.00614
   1.01138    0.00664
   1.06186    0.00773
   0.90408    0.00677
   1.33558    0.00537
   4.29791    0.00935
   1.55496    0.00734
   1.45065    0.00363
   1.40210    0.00683
   1.35919    0.00775
   1.02948    0.00543
   2.08953    0.00307
   1.73634    0.00730
   1.87940    0.00548
   1.96569    0.00583
   1.48668    0.00415
   1.56920    0.00294
   1.82330    0.00711
   1.48335    0.00492
   1.28184    0.00688
   1.48430    0.00553
   1.24643    0.00416
   1.76353    0.00607
   2.13007    0.00577
   1.15147    0.00689
   2.13617    0.00688
   1.64859    0.00823
   2.36255    0.00482
   2.02353    0.00493
   0.94814    0.00216
   1.25707    0.00560
   1.24902    0.00416
   1.35192    0.00555
   1.16910    0.00454
   1.91427    0.00701
   1.03509    0.00513
   1.90845    0.00764
   2.34991    0.00564
   0.78557    0.00536
   0.64944    0.00805
   1.16560    0.00805
   2.17033    0.00622
   1.93723    0.00554
   1.51298    0.00580
   4.00240    0.00907
   3.34732    0.00808
   3.05592    0.00314
   2.79205    0.00630
   1.12587    0.00398
   0.83904    0.00468
   1.08439    0.00711
   1.02088    0.00634
   2.77638    0.00397
   1.77318    0.00424
   1.87472    0.00590
   1.36023    0.00797
   0.88178    0.00688
   0.84291    0.00456
   0.99346    0.00653
   1.70273    0.00420
   1.17449    0.00358
   1.24100    0.00652
   1.55958    0.00674
   2.82874    0.00545
   1.05034    0.00518
   1.49438    0.00731
   2.15683    0.00763
   1.19775    0.00739
   0.99837    0.00569
   0.98837    0.00672
   1.26134    0.00535
   1.36146    0.00594
   1.06117    0.00747
   0.99034    0.00656
   1.24144    0.00482
   0.99434    0.00337
   1.98288    0.00688
   1.40058    0.00588
   1.56085    0.00660
   2.04849    0.00518
   2.13555    0.00546
   1.63855    0.00876
   1.05214    0.00667
   1.65925    0.00686
   1.34843    0.00629
   0.83197    0.00760
   3.41958    0.00700
   3.66165    0.00595
   1.88901    0.00461
   1.10724    0.00536
   0.75065    0.00722
   0.66452    0.00449
   1.03783    0.00785
   1.14039    0.00642
   1.72515    0.00707
   1.48695    0.00533
   1.48570    0.00497
   0.44785    0.00496
   1.44140    0.00697
   0.94834    0.00572
   1.88911    0.00656
   1.06403    0.00769
   2.73130    0.00478
   1.03566    0.00926
   1.94456    0.00664
   1.62398    0.00867
   1.51803    0.00763
   1.84313    0.00625
   1.84847    0.00488
   2.25252    0.00466
   1.74042    0.00555
   2.97146    0.00852
   2.03665    0.00509
   1.49315    0.00916
   2.25911    0.00704
   2.07952    0.00587
   1.86956    0.00531
   2.01934    0.00470
   2.31742    0.00538
   1.97719    0.00864
   2.14041    0.00753
   0.80727    0.00657
   0.61212    0.00908
   2.94859    0.00135
   1.36098    0.00626
   1.23908    0.00645
   2.74860    0.00552
   2.28951    0.00691
   0.88524    0.00627
   1.14579    0.00603
   1.11955    0.00634
   1.03982    0.00442
   1.12993    0.00636
   1.50038    0.00512
   1.38499    0.00355
   1.49692    0.00701
   1.73552    0.00385
   1.29630    0.00718
   1.57166    0.00653
   1.16213    0.00893
   0.96586    0.00504
   2.29685    0.00728
   1.64946    0.00777
   1.24221    0.00666
   1.87788    0.00602
   1.39683    0.00576
   2.91171    0.00655
   4.71331    0.00479
   2.45627    0.00698
   0.92648    0.00792
   0.99144    0.00741
   1.39941    0.00611
   1.67596    0.00515
   1.84861    0.00908
   2.13384    0.00614
   2.85209    0.00622
   1.93987    0.00660
   1.25579    0.00471
   1.59569    0.00411
   1.61185    0.00530
   1.94111    0.00520
   1.21875    0.00616
   1.24643    0.00796
   1.23657    0.00526
   1.32496    0.00763
   2.54109    0.00563
   1.92121    0.00558
   1.26840    0.00489
   1.32932    0.00744
   0.93927    0.00542
   1.33911    0.00790
   1.38709    0.00759
   1.13909    0.00644
   1.56833    0.00770
   1.28362    0.00287
   1.83002    0.00565
   1.39381    0.00673
   1.70104    0.00524
   1.70791    0.00439
   1.98038    0.00551
   1.21752    0.00657
   1.67876    0.00550
   1.44067    0.00605
   1.59523    0.00599
   1.94706    0.00755
   3.08234    0.00621
   1.48201    0.00889
   0.74603    0.00562
   2.14228    0.00457
   2.46057    0.00849
   4.05448    0.00223
   2.17651    0.00352
   2.17788    0.00690
   1.53919    0.00763
   1.59512    0.00520
   1.56963    0.00531
   1.45977    0.00595
   1.52571    0.00444
   2.12537    0.00523
   3.48261    0.00422
   4.54836    0.00372
   2.71543    0.00432
   3.84880    0.00551
   4.10860    0.00850
   1.56666    0.00465
   1.87332    0.00286
   1.62407    0.00445
   1.50862    0.00732
   5.37032    0.00707
   5.85816    0.00471
   7.05495    0.00116
   2.36773    0.00469
   1.31732    0.00726
   1.21474    0.00648
   1.95597    0.00612
   1.21824    0.00575
   1.89333    0.00580
   4.16628    0.00809
   1.74392    0.00313
   3.05385    0.00574
   1.34610    0.00395
   2.90578    0.00662
   0.76892    0.00396
   1.27662    0.00539
   1.52962    0.00265
   1.76622    0.00623
   2.13271    0.00316
   2.16978    0.00595
   1.20796    0.00671
   1.47222    0.00482
   1.33251    0.00438
   1.67632    0.00690
   1.25512    0.00653
   1.81048    0.00603
   1.41495    0.00562
   2.47496    0.00471
   1.49333    0.00655
   1.90528    0.00488
   0.97225    0.00572
   1.41982    0.00445
   1.89491    0.00440
   1.50739    0.00481
   1.41818    0.00826
   2.81659    0.00592
   1.90918    0.00622
   4.03677    0.00561
   1.98199    0.00552
   1.09307    0.00532
   1.86270    0.00441
   1.71139    0.00523
   3.45573    0.00698
   1.45162    0.00461
   1.90370    0.00394
   3.52775    0.00555
   1.07644    0.00655
   2.47120    0.00823
   2.23434    0.00293
   1.97314    0.00363
   1.54467    0.00460
   3.44005    0.00574
   2.04022    0.00397
   2.33121    0.00735
   1.25379    0.00632
   0.87847    0.00568
   2.14241    0.00458
   2.29537    0.00493
   1.81503    0.00612
   1.57050    0.00650
   2.32705    0.00752
   2.95254    0.00699
   1.41978    0.00420
   1.44558    0.00665
   2.13102    0.00500
   1.24487    0.00698
   1.07161    0.00319
   1.45837    0.00467
   1.49481    0.00499
   2.09739    0.00530
   1.17196    0.00765
   1.39065    0.00957
   2.69636    0.00441
   1.92981    0.00744
   1.44367    0.00576
   1.48811    0.00473
   2.08773    0.00748
   1.67728    0.00564
   1.95384    0.00510
   1.46112    0.00691
   1.59395    0.00471
   1.76277    0.00759
   0.55706    0.00536
   1.59173    0.00471
   1.57544    0.00615
   2.33750    0.00599
   2.25022    0.00719
   1.49136    0.00627
   0.76970    0.00670
   1.53342    0.00678
   1.95779    0.00898
   2.05380    0.00689
   2.07928    0.00432
   1.51140    0.00549
   1.71062    0.00446
   1.24074    0.00511
   0.99327    0.00503
   1.55536    0.00659
   1.18841    0.00698
   0.69281    0.00552
   1.35230    0.00826
   2.55577    0.00712
   2.78536    0.00415
   1.64478    0.00515
   1.74151    0.00477
   1.30697    0.00986
   1.62484    0.00472
   2.40760    0.00516
   5.78671    0.00503
   2.32114    0.00183
   5.10857    0.00456
   3.06183    0.00625
   1.94364    0.00507
   1.66116    0.00746
   0.96302    0.00554
   2.23430    0.00822
   1.98334    0.00507
   4.01571    0.00444
   2.15330    0.00583
   2.27494    0.00528
   2.90691    0.00448
   1.47192    0.00460
   2.34483    0.00668
   1.85475    0.00570
   2.49988    0.00598
   1.85264    0.00484
   3.11797    0.00694
   1.26178    0.00586
   1.44152    0.00424
   1.32272    0.00526
   1.47979    0.00608
   3.65106    0.00804
   2.69791    0.00510
   3.71100    0.00430
   1.68504    0.00666
   1.46364    0.00639
   2.09346    0.00514
   1.23235    0.00613
   1.79647    0.00582
   2.05068    0.00591
   2.72507    0.00484
   2.59992    0.00311
   1.55519    0.00590
   1.58463    0.00613
   2.40890    0.00630
   2.34442    0.00517
   1.20128    0.00664
   1.55483    0.00471
   0.66712    0.00827
   0.98959    0.00449
   0.87477    0.00653
   1.21694    0.00539
   1.65191    0.00593
   2.01257    0.00369
   1.81985    0.00614
   1.64481    0.00624
   0.78592    0.00675
   3.20457    0.00599
   1.77010    0.00505
   1.80243    0.00502
   1.39636    0.00479
   1.79839    0.00732
   1.15590    0.00606
   1.23768    0.00686
   1.77249    0.00496
   1.23372    0.00584
   3.76692    0.00502
   1.62868    0.00607
   2.04402    0.00550
   1.22741    0.00549
   1.87767    0.00608
   1.27562    0.00500
   5.20921    0.00489
   4.72837    0.00308
   1.73378    0.00376
   1.61777    0.00504
   1.35947    0.00566
   1.48635    0.00413
   2.61557    0.00463
   3.20970    0.00691
   2.23820    0.00880
   1.47836    0.00795
   1.11138    0.00763
   0.90666    0.00766
   1.03976    0.00558
   2.64972    0.00643
   2.23218    0.00454
   1.77141    0.00424
   2.80952    0.00682
   2.11647    0.00606
   1.05392    0.00713
   1.42987    0.00483
   2.21796    0.00545
   1.97804    0.00191
   1.04294    0.00522
   1.35213    0.00535
   2.09231    0.00538
   2.33086    0.00449
   2.16069    0.00798
   2.39384    0.00527
   1.74741    0.00446
   1.17251    0.00735
   1.42135    0.00555
   1.11258    0.00492
   1.68581    0.00856
   2.14683    0.00446
   1.08222    0.00651
   1.02883    0.00312
   3.71924    0.00454
   1.61782    0.00635
   1.27949    0.00824
   0.88766    0.00497
   1.05860    0.00474
   2.28564    0.00254
   1.31770    0.00529
   1.09613    0.00620
   1.45433    0.00854
   1.54324    0.00770
   1.36603    0.00529
   1.12494    0.00561
   1.39604    0.00731
   2.45324    0.00652
   1.56817    0.00620
   3.46951    0.00561
   1.44582    0.00565
   1.87719    0.00490
   1.88485    0.00542
   1.14572    0.00548
   1.40960    0.00584
   1.47488    0.00757
   2.89104    0.00561
   1.43207    0.00393
   1.78215    0.00431
   1.90658    0.00765
   1.10090    0.00682
   3.52796    0.00669
   2.63254    0.00392
   1.36721    0.00674
   2.08528    0.00683
   1.11001    0.00722
   1.12310    0.00540
   1.28549    0.00649
   1.65224    0.00386
   2.37451    0.00411
   1.45059    0.00525
   1.56822    0.00522
   1.03305    0.00780
   1.18043    0.00676
   1.19462    0.00531
   1.13691    0.00517
   2.85813    0.00353
   1.21969    0.00437
   1.62702    0.00462
   1.22035    0.00523
   2.09451    0.00361
   1.72870    0.00630
   1.27031    0.00520
   1.12302    0.00615
   1.58509    0.00385
   1.32661    0.00414
   1.07146    0.00415
   1.31376    0.00313
   1.94069    0.00698
   1.31959    0.00724
   1.26939    0.00509
   1.20618    0.00657
   1.54923    0.00222
   1.85340    0.00552
   1.31464    0.00444
   1.31587    0.00800
   1.70234    0.00598
   1.54201    0.00650
   1.62960    0.00635
   1.20173    0.00448
   1.79472    0.00716
   0.76216    0.00594
   1.35973    0.00822
   1.20537    0.00832
   1.96552    0.00283
   1.44491    0.00544
   1.51679    0.00751
   1.54632    0.00720
   1.40669    0.00685
   2.92011    0.00534
   2.52715    0.00635
   1.90791    0.00686
   2.11312    0.00431
   2.30747    0.00746
   2.46292    0.00432
   0.83831    0.00514
   1.20017    0.00657
   1.69269    0.00504
   2.90957    0.00237
   1.13645    0.00585
   1.31606    0.00440
   1.25242    0.00495
   1.16776    0.00480
   1.17689    0.00384
   0.98180    0.00434
   1.14218    0.00474
   0.84674    0.00615
   0.94972    0.00569
   0.96061    0.00538
   1.56600    0.00399
   1.12841    0.00527
   0.89963    0.00764
   1.23145    0.00633
   0.97032    0.00530
   1.09552    0.00407
   1.42228    0.00773
   1.46681    0.00733
   1.29503    0.00599
   1.25576    0.00578
   1.31760    0.00651
   1.70685    0.00648
   1.47452    0.00773
   1.42853    0.00747
   1.33642    0.00481
   1.15686    0.00418
   1.91975    0.00415
   1.00859    0.00374
   1.36178    0.00644
   1.87796    0.00618
   2.13120    0.00626
   1.12263    0.00423
   1.34477    0.00383
   1.20120    0.00635
   1.66896    0.00560
   1.08841    0.00463
   0.98206    0.00764
   1.24366    0.00561
   2.78211    0.00520
   1.51157    0.00763
   1.35196    0.00566
   1.84737    0.00404
   0.86549    0.00479
   1.11615    0.00493
   1.26242    0.00598
   1.03735    0.00518
   1.16687    0.00631
   2.25132    0.00697
   1.65274    0.00730
   1.05223    0.00817
   1.23692    0.00548
   1.00796    0.00632
   0.81948    0.00929
   1.21331    0.00482
   0.92756    0.00477
   0.99417    0.00779
   1.54696    0.00644
   2.39361    0.00687
   1.29870    0.00532
   1.66620    0.00614
   0.87919    0.00725
   1.03788    0.00561
   1.13418    0.00759
   1.70402    0.00553
   1.84579    0.00438
   1.89802    0.00564
   2.46411    0.00654
   1.42427    0.00665
   1.83256    0.00520
   1.40397    0.00578
   1.41400    0.00607
   1.28356    0.00166
   1.27286    0.00489
   1.43434    0.00321
   3.15106    0.00422
   2.21346    0.00783
   1.43677    0.00771
   1.13253    0.00556
   1.34050    0.00695
   1.28692    0.00680
   1.40326    0.00322
   1.86556    0.00574
   1.13098    0.00579
   0.88739    0.00738
   1.52092    0.00600
   1.22799    0.00633
   1.06987    0.00552
   1.19328    0.00721
   1.48256    0.00813
   1.66476    0.00764
   1.29009    0.00706
   1.61869    0.00986
   0.89912    0.00723
   1.23336    0.00668
   1.55043    0.00614
   1.67266    0.00568
   0.91827    0.00650
   1.13139    0.00557
   1.29873    0.00396
   1.25950    0.00406
   0.85036    0.00475
   0.73446    0.00485
   1.99792    0.00652
   1.32378    0.00480
   1.30166    0.00607
   1.50036    0.00606
   1.39057    0.00538
   1.04096    0.00585
   1.05868    0.00515
   1.99214    0.00365
   1.93373    0.00414
   2.05668    0.00589
   1.58225    0.00431
   1.60953    0.00753
   0.85300    0.00292
   0.84010    0.00557
   1.07231    0.00373
   1.16036    0.00387
   1.00575    0.00484
   1.46972    0.00495
   1.52983    0.00658
   1.15412    0.00573
   1.17716    0.00658
   0.60405    0.00592
   0.81881    0.00900
   1.11796    0.00824
   0.98298    0.00430
   1.27101    0.00508
   1.62335    0.00539
   1.28192    0.00442
   1.72612    0.00638
   0.61757    0.00597
   1.65492    0.00597
   1.43838    0.00631
   1.70903    0.00833
   1.27715    0.00467
   1.21095    0.00400
   1.38326    0.00749
   1.44620    0.00634
   2.17212    0.00456
   1.86152    0.00683
   2.07902    0.00735
   1.51325    0.00507
   1.44982    0.00433
   1.42950    0.00461
   1.42725    0.00691
   1.59326    0.00482
   2.49246    0.00421
   2.08050    0.00707
   2.58124    0.00543
   1.59367    0.00752
   1.38703    0.00503
   1.25263    0.00431
   1.84996    0.00506
   1.76450    0.00425
   1.46672    0.00585
   2.24362    0.00571
   1.26029    0.00506
   1.22056    0.00582
   0.89384    0.00639
   0.89233    0.00409
   1.02248    0.00592
   0.81464    0.00729
   1.38947    0.00696
   1.18091    0.00665
   1.09043    0.00453
   1.31432    0.01035
   0.98273    0.00721
   1.00547    0.00474
   1.25780    0.00624
   0.65283    0.00343
   0.97180    0.00527
   1.63663    0.00443
   1.74615    0.00512
   1.52479    0.00489
   0.65300    0.00727
   2.68763    0.00544
   0.99717    0.00499
   1.28932    0.00503
   0.60923    0.00624
   1.26555    0.00585
   1.67002    0.00641
   1.94492    0.00665
   3.02615    0.00778
   1.91320    0.00786
   2.09291    0.00425
   0.89556    0.00806
   1.63526    0.00552
   1.98805    0.00529
   1.52494    0.00883
   5.36192    0.00618
   1.09141    0.00538
   1.67082    0.00632
   1.23372    0.00693
   1.52319    0.00592
   1.64257    0.00786
   1.66509    0.00789
   1.72734    0.00432
   2.88298    0.00623
   4.19916    0.00540
   6.01992    0.00141
   2.29394    0.00700
   1.21460    0.00557
   2.49717    0.00523
   1.12640    0.00576
   1.15346    0.00734
   1.61697    0.00430
   0.93862    0.00503
   1.45300    0.00521
   1.31006    0.00551
   1.10119    0.00736
   1.15271    0.00653
   1.30708    0.00470
   1.24779    0.00515
   0.79759    0.00417
   1.18048    0.00690
   1.62540    0.00425
   0.99124    0.00564
   1.19738    0.00558
   1.01420    0.00626
   0.99257    0.00729
   1.11209    0.00646
   1.06518    0.00691
   0.54800    0.00585
   2.56384    0.00795
   1.27079    0.00768
   1.18788    0.00611
   1.72253    0.00514
   2.66684    0.00830
   1.21745    0.00887
   1.43424    0.00608
   2.65260    0.00618
   1.68408    0.00543
   1.26642    0.00508
   2.14043    0.00899
   1.72519    0.00533
   2.65361    0.00645
   2.30833    0.00676
   1.19985    0.00598
   3.42868    0.00709
   1.44597    0.00552
   1.46358    0.00622
   1.72291    0.00821
   1.53114    0.00502
   2.91781    0.00766
   1.88620    0.00361
   2.25240    0.00454
   1.92672    0.00552
   4.68957    0.00452
   3.58679    0.00880
   1.91343    0.00667
   1.35731    0.00708
   1.70198    0.00476
   1.09883    0.00731
   1.35474    0.00389
   2.01256    0.00512
   1.64725    0.00407
   1.17691    0.00400
   1.43826    0.00761
   1.40315    0.00526
   1.21015    0.00572
   2.96256    0.00475
   1.51989    0.00627
   1.29134    0.00570
   1.54664    0.00771
   1.77839    0.00707
   2.30010    0.00568
   2.54738    0.00639
   1.82677    0.00626
   1.52730    0.00585
   1.48958    0.00747
   2.17954    0.00766
   2.94659    0.00684
   0.98740    0.00638
   1.32795    0.00828
   1.55963    0.00620
   1.18422    0.00797
   1.59024    0.00453
   1.98900    0.00588
   1.43010    0.00525
   1.87385    0.00389
   1.04588    0.00775
   1.17170    0.00572
   1.23935    0.00510
   0.72723    0.00739
   1.04394    0.00455
   0.64927    0.00660
   1.65623    0.00846
   0.85321    0.00674
   1.48631    0.00703
   1.50307    0.00654
   2.19734    0.00414
   1.50629    0.00528
   1.50124    0.00960
   1.86649    0.00577
   0.97802    0.00643
   0.79960    0.00727
   1.50564    0.00623
   1.05702    0.00558
   1.64016    0.00409
   1.47785    0.00526
   1.41207    0.00829
   1.24924    0.00661
   1.51541    0.00645
   1.39086    0.00665
   1.42374    0.00352
   1.22484    0.00489
   1.37911    0.00478
   1.15749    0.00733
   1.30549    0.00724
   1.24923    0.00683
   1.29844    0.00667
   1.46670    0.00449
   1.66672    0.00447
   1.59830    0.00648
   1.39088    0.00609
   1.91263    0.00908
   1.43277    0.00624
   0.91900    0.00610
   1.06969    0.00668
   1.08889    0.00601
   3.17411    0.00538
   2.07096    0.00534
   1.82149    0.00652
   1.33585    0.00668
   1.12806    0.00395
   0.92788    0.00511
   1.76537    0.00572
   1.13070    0.00925
   1.42962    0.00668
   1.38000    0.00741
   1.04618    0.00640
   0.95918    0.00883
   1.30670    0.00433
   0.96751    0.00485
   0.90297    0.00542
   1.56117    0.00353
   1.24095    0.00463
   1.47722    0.00635
   1.18952    0.00466
   1.76704    0.00676
   2.90616    0.00341
   1.15596    0.00548
   0.66599    0.00542
   1.52083    0.00523
   2.08369    0.00658
   1.45382    0.00576
   1.16963    0.00741
   1.62118    0.00642
   1.67577    0.00704
   0.91688    0.00698
   1.42829    0.00583
   1.10020    0.00734
   1.43721    0.00642
   0.99561    0.00272
   1.13764    0.00501
   1.53354    0.00632
   1.12186    0.00884
   1.52464    0.00641
   1.55736    0.00789
   1.23800    0.00603
   1.59465    0.00494
   1.12127    0.00750
   1.71929    0.00558
   0.85295    0.00556
   1.31846    0.00614
   1.56439    0.00578
   0.85631    0.00383
   1.36055    0.00668
   0.94568    0.00462
   0.93528    0.00505
   1.11054    0.00774
   1.55705    0.00613
   2.43887    0.00519
   1.62838    0.00653
   0.89297    0.00579
   1.22338    0.00421
   1.31525    0.00419
   1.90667    0.00523
   1.50205    0.00556
   1.68828    0.00656
   1.15829    0.00731
   0.57527    0.00457
   0.93558    0.00841
   1.26660    0.00570
   1.07966    0.00538
   1.18601    0.00539
   0.95031    0.00805
   2.20640    0.00736
   1.11782    0.00573
   1.68839    0.00782
   1.37243    0.00766
   0.82701    0.00804
   1.25503    0.00735
   1.31848    0.00536
   1.19069    0.00893
   1.51987    0.00693
   2.25036    0.00612
   1.36859    0.00534
   1.43704    0.00532
   2.21662    0.00574
   1.44727    0.00506
   1.21816    0.00893
   2.54652    0.00495
   1.03782    0.00670
   1.46289    0.00584
   0.92217    0.00692
   0.76374    0.00274
   1.00415    0.00607
   1.10650    0.00537
   0.70640    0.00543
   1.03077    0.00726
   0.84752    0.00729
   1.41881    0.00689
   0.96651    0.00606
   1.53138    0.00469
   0.62518    0.00565
   0.77199    0.00495
   1.18874    0.00673
   1.21927    0.00529
   0.86407    0.00623
   1.10132    0.00610
   0.76290    0.00772
   0.52825    0.00708
   0.66569    0.00602
   1.09491    0.00448
   1.09069    0.00563
   1.35827    0.00492
   1.15241    0.00708
   1.17579    0.00275
   1.52633    0.00652
   1.63948    0.00674
   1.16440    0.00523
   1.19422    0.00587
   1.02799    0.00714
   1.51349    0.00591
   1.19182    0.00502
   0.87404    0.00538
   2.07911    0.00771
   2.46401    0.00765
   3.16229    0.00614
   0.76779    0.00900
   1.73126    0.00834
   0.88007    0.00785
   1.44420    0.00683
   1.99311    0.00657
   0.69632    0.00434
   1.23725    0.00605
   2.15265    0.00575
   1.35564    0.00423
   1.03960    0.00570
   1.19068    0.00516
   1.74538    0.00427
   1.56636    0.00858
   0.83410    0.00538
   1.10023    0.00477
   1.29329    0.00626
   1.57434    0.00466
   1.48381    0.00703
   1.60100    0.00522
   0.91161    0.00544
   1.33698    0.00743
   0.60395    0.00619
   2.77995    0.00503
   1.84823    0.00482
   0.96438    0.00655
   1.24847    0.00848
   0.59461    0.00524
   0.86281    0.00474
   1.07569    0.00568
   1.60593    0.00318
   0.96822    0.00377
   2.69587    0.00394
   1.49883    0.00431
   1.16718    0.00455
   1.42280    0.00387
   1.55154    0.00780
   1.55047    0.00792
   1.44014    0.00517
   2.13634    0.00755
   1.60380    0.00876
   0.99712    0.00539
   2.14994    0.00574
   2.13359    0.00305
   1.89884    0.00572
   2.72255    0.00655
   2.46008    0.00359
   1.82205    0.00709
   2.03095    0.00569
   2.27845    0.00479
   1.52558    0.00674
   1.63570    0.00810
   2.92961    0.00387
   1.24854    0.00510
   2.14015    0.00500
   1.43366    0.00287
   1.52288    0.00465
   2.80593    0.00516
   1.29984    0.00698
   1.69776    0.00466
   1.33584    0.00645
   1.35284    0.00375
   1.05022    0.00655
   1.39285    0.00463
   0.69485    0.00635
   1.30178    0.00393
   1.29018    0.00569
   1.38696    0.00375
   0.98774    0.00685
   1.39575    0.00524
   1.37314    0.00328
   0.84273    0.00503
   0.61306    0.00517
   1.93618    0.00565
   4.26911    0.00408
   2.29607    0.00621
   1.38756    0.00701
   1.90412    0.00618
   1.83438    0.00443
   1.72758    0.00560
   1.38560    0.00477
   1.95629    0.00294
   0.93158    0.00679
   3.65772    0.00603
   2.74700    0.00650
   2.72012    0.00770
   1.79454    0.00429
   1.74579    0.00546
   1.57607    0.00444
   2.35939    0.00405
   1.33875    0.00530
   1.55068    0.00627
   1.10557    0.00628
   1.63365    0.00689
   1.75511    0.00458
   2.01565    0.00432
   2.14782    0.00544
   3.07077    0.00780
   2.01384    0.00491
   2.48071    0.00448
   1.00860    0.00819
   1.44480    0.00703
   2.03790    0.00557
   1.35386    0.00551
   0.93151    0.00561
   1.26859    0.00487
   0.86318    0.00594
   2.73613    0.00541
   2.85294    0.00577
   0.91760    0.00590
   1.70422    0.00322
   0.86101    0.00667
   0.73688    0.00784
   1.79087    0.00885
   1.59027    0.00703
   1.88676    0.00728
   3.44634    0.00459
   2.00960    0.00586
   1.00138    0.00406
   1.39042    0.00361
   0.99294    0.00550
   1.12823    0.00501
   1.45584    0.00523
   1.69315    0.00472
   1.03514    0.00684
   1.63557    0.00579
   1.26062    0.00541
   1.70281    0.00758
   1.07074    0.00540
   1.55016    0.00855
   1.47849    0.01117
   1.87008    0.00554
   1.63944    0.00585
   1.86438    0.00625
   2.30338    0.00454
   1.54339    0.00695
   1.74552    0.00711
   2.28066    0.00626
   1.86424    0.00835
   1.76421    0.00552
   0.95625    0.00530
   1.78761    0.00594
   1.30325    0.00731
   1.82468    0.00750
   2.89055    0.00658
   2.26067    0.00825
   3.47292    0.00582
   1.76813    0.00676
   1.68550    0.00636
   3.96428    0.00491
   6.04931    0.00648
   3.40623    0.00635
   6.34120    0.00496
   9.56692    0.00199
   1.05122    0.00637
   1.95840    0.00632
   2.87697    0.00455
   3.30791    0.00476
   2.31605    0.00526
   1.39614    0.00684
   2.01099    0.00596
   1.17798    0.00676
   0.98976    0.00517
   1.03304    0.00546
   1.05394    0.00663
   2.70967    0.00562
   0.76983    0.00359
   1.33894    0.00624
   1.57950    0.00623
   1.37530    0.00514
   1.61266    0.00819
   1.05952    0.00630
   1.11577    0.00859
   1.14441    0.00378
   1.19384    0.00718
   2.07865    0.00220
   1.47577    0.00588
   1.24943    0.00497
   1.60748    0.00399
   1.02511    0.00609
   1.39400    0.00397
   1.09087    0.00694
   1.90588    0.00672
   1.77480    0.00491
   1.24201    0.00585
   1.32908    0.00571
   2.77420    0.00353
   1.84157    0.00357
   1.86645    0.00525
   2.65458    0.00674
   2.19585    0.00414
   2.13799    0.00598
   1.82254    0.00748
   1.99733    0.00579
   2.67376    0.00445
   4.81706    0.00715
   3.18784    0.00856
   4.26621    0.00508
   3.05314    0.00489
   3.26577    0.00413
   4.36060    0.00653
   3.05848    0.00700
   3.05048    0.00498
   1.54192    0.00618
   1.98966    0.00853
   2.55970    0.00915
   1.10154    0.00377
   2.84737    0.00344
   1.78881    0.00690
   0.93818    0.00861
   1.02904    0.00567
   1.24949    0.00475
   3.12681    0.00676
   2.46429    0.00657
   1.43690    0.00324
   1.62123    0.00589
   1.24060    0.00686
   1.07283    0.00457
   1.68380    0.00592
   0.73293    0.00467
   1.54616    0.00666
   2.31568    0.00340
   1.64674    0.00637
   1.32758    0.00654
   1.22834    0.00569
   1.19349    0.00729
   1.22469    0.00871
   1.11465    0.00408
   1.39354    0.00783
   1.88404    0.00806
   3.92421    0.00632
   1.40427    0.00583
   2.30922    0.00474
   1.77289    0.00738
   2.76069    0.00366
   2.13440    0.00366
   1.17186    0.00440
   1.23929    0.00491
   1.18627    0.00779
   2.35767    0.00798
   3.11131    0.00273
   2.45540    0.00698
   3.66946    0.00274
   5.97961    0.00142
   2.54774    0.00394
   1.15844    0.00388
   1.09712    0.00525
   1.48259    0.00374
   5.04823    0.00549
   1.18889    0.00469
   1.28698    0.00409
   2.12321    0.00371
   0.96159    0.00454
   0.92614    0.00577
   1.15606    0.00345
   2.47041    0.00430
   1.65336    0.00494
   3.46476    0.00444
   2.33847    0.00766
   1.79040    0.00596
   2.39888    0.00814
   3.16011    0.00590
   3.07739    0.00458
   2.16831    0.00597
   1.82245    0.00249
   1.32569    0.00755
   2.71468    0.00339
   2.97202    0.00576
   2.78474    0.00643
   2.41501    0.00381
   1.44508    0.00566
   1.64236    0.00486
   1.92520    0.00515
   1.22989    0.00626
   1.73872    0.00580
   1.02083    0.00441
   1.86684    0.00671
   1.83010    0.00772
   1.47315    0.00758
   6.50446    0.00486
   1.85490    0.00512
   2.75015    0.00598
   1.04585    0.00557
   2.67809    0.00576
   1.84637    0.00497
   1.00665    0.00421
   1.32379    0.00663
   5.16902    0.00658
   1.76092    0.00541
   1.93791    0.00563
   1.79777    0.00369
   3.12002    0.00529
   1.38264    0.00649
   2.06829    0.00695
   2.96222    0.00753
   1.36796    0.00674
   2.34730    0.00723
   1.68959    0.00721
   2.01001    0.00603
   2.11892    0.00345
   1.27997    0.00720
   1.65355    0.00359
   1.38832    0.00300
   4.77756    0.00379
   3.26676    0.00550
   1.87685    0.00269
   3.37421    0.00290
   2.24174    0.00531
   1.99062    0.00384
   2.93421    0.00588
   2.11018    0.00319
   1.47858    0.00587
   2.88510    0.00478
   1.97867    0.00370
   2.02667    0.00401
   2.09270    0.00673
   2.03727    0.00401
   2.08259    0.00659
   1.92396    0.00651
   2.46333    0.00472
   1.92484    0.00656
   1.96941    0.00446
   2.19563    0.00417
   2.03457    0.00641
   1.63747    0.00495
   2.32957    0.00388
   2.79709    0.00543
   2.19307    0.00487
   1.38287    0.00559
   2.05542    0.00827
   1.23803    0.00444
   1.05228    0.00687
   1.69864    0.00653
   2.12733    0.00301
   1.43003    0.00558
   1.19648    0.00480
   1.88264    0.00849
   1.48694    0.00552
   2.73671    0.00687
   2.36687    0.00459
   1.82810    0.00808
   2.63921    0.00515
   2.30368    0.00413
   2.92578    0.00488
   2.95046    0.00632
   2.18576    0.00683
   2.27894    0.00697
   2.10548    0.00474
   2.01416    0.00726
   2.31409    0.00558
   1.30169    0.00384
   2.18621    0.00463
   2.03332    0.00405
   1.79725    0.00437
   1.68809    0.00433
   2.17429    0.00713
   2.45186    0.00303
   2.21229    0.00803
   1.99759    0.00454
   3.43483    0.00320
   4.13471    0.00627
   2.17347    0.00547
   2.22528    0.00426
   1.59398    0.00512
   2.34172    0.00307
   1.93567    0.00611
   1.81331    0.00628
   3.55277    0.00788
   2.52114    0.00360
   1.42581    0.00342
   1.33829    0.00804
   1.05975    0.00512
   1.41163    0.00741
   1.25727    0.00506
   1.68573    0.00361
   1.81395    0.00436
   1.65670    0.00533
   1.63246    0.00550
   1.99561    0.00512
   2.44065    0.00663
   1.35217    0.00295
   0.87426    0.00507
   1.50899    0.00876
   1.63769    0.00665
   1.44900    0.00389
   2.49756    0.00414
   1.23199    0.00477
   1.76694    0.00554
   1.53905    0.00611
   1.09139    0.00512
   3.46612    0.00511
   1.10451    0.00489
   2.59995    0.00269
   1.97897    0.00819
   1.82305    0.00555
   1.68796    0.00444
   2.64183    0.00466
   2.04002    0.00437
   3.92369    0.00243
   2.50770    0.00448
   2.38189    0.00517
   2.07665    0.00753
   2.07115    0.00661
   2.14071    0.00576
   2.09736    0.00847
   2.03579    0.00634
   1.77041    0.00629
   1.47964    0.00521
   2.52390    0.00529
   1.88494    0.00619
   1.61460    0.00496
   1.48066    0.00688
   2.05975    0.00345
   2.17811    0.00542
   1.79479    0.00517
   1.49575    0.00470
   0.99952    0.00647
   1.50112    0.00541
   2.14001    0.00593
   1.52528    0.00473
   2.05993    0.00726
   2.28372    0.00333
   1.18629    0.00316
   1.86609    0.00458
   1.64116    0.00604
   1.28065    0.00511
   1.46616    0.00550
   1.74765    0.00312
   2.06153    0.00560
   1.81587    0.00749
   0.87489    0.00494
   1.09976    0.00766
   1.86649    0.00817
   1.49833    0.00709
   1.65043    0.00830
   1.76829    0.00573
   3.16130    0.00645
   4.14314    0.00295
   4.82570    0.00677
   4.10101    0.00597
   1.41701    0.00536
   1.40499    0.00517
   2.78227    0.00547
   1.80619    0.00432
   3.12153    0.00831
   2.76133    0.00672
   2.28570    0.00537
   1.00439    0.00761
   2.06535    0.00603
   3.49893    0.00514
   2.45750    0.00430
   3.25225    0.00560
   1.23689    0.00580
   1.02163    0.00429
   2.70662    0.00510
   1.23792    0.00508
   1.37582    0.00496
   1.06991    0.00521
   1.70239    0.00863
   2.31292    0.00741
   1.34162    0.00648
   2.37006    0.00556
   1.81623    0.00344
   1.19659    0.00808
   1.85509    0.00514
   2.13474    0.00107
   1.49179    0.00551
   1.81536    0.00749
   1.75639    0.00334
   1.59207    0.00704
   1.11745    0.00740
   1.76586    0.00603
   1.18709    0.00688
   1.01742    0.00731
   0.93536    0.00534
   1.67711    0.00397
   1.32911    0.00500
   1.12559    0.00574
   1.96980    0.00623
   2.16634    0.00538
   2.03773    0.00509
   1.15881    0.00445
   1.45006    0.00254
   1.20253    0.00533
   2.30804    0.00705
   1.12644    0.00662
   1.90611    0.00628
   2.38566    0.00805
   2.20335    0.00398
   1.29366    0.00552
   1.41657    0.00593
   2.12496    0.00236
   1.85439    0.00729
   1.56193    0.00414
   2.05777    0.00425
   1.88850    0.00604
   1.93759    0.00569
   1.09983    0.00621
   1.43285    0.00551
   1.63436    0.00291
   2.25710    0.00495
   1.03463    0.00508
   0.94937    0.00477
   1.32625    0.00684
   0.89448    0.00575
   1.93140    0.00705
   0.69263    0.00715
   1.79379    0.00683
   1.55039    0.00744
   1.50451    0.00777
   0.99673    0.00785
   1.26485    0.00687
   1.44173    0.00543
   1.23965    0.00556
   1.63798    0.00783
   1.44255    0.00696
   1.82623    0.00589
   1.10691    0.00607
   1.10276    0.00470
   1.25451    0.00423
   1.24923    0.00575
   1.19228    0.00410
   1.78563    0.00513
   2.29301    0.00780
   1.25407    0.00589
   2.08040    0.00685
   1.58081    0.00406
   1.00509    0.00485
   1.20469    0.00593
   1.81823    0.00656
   1.87121    0.00412
   2.03074    0.00570
   1.75061    0.00721
   1.05176    0.00506
   1.08943    0.00594
   1.44630    0.00848
   0.91139    0.00604
   1.55105    0.00526
   1.02987    0.00559
   1.19650    0.00394
   1.84294    0.00877
   1.39343    0.00837
   1.46417    0.00781
   1.50614    0.00857
   1.22409    0.00713
   1.61863    0.00559
   0.92908    0.00486
   0.74300    0.00748
   1.33394    0.00826
   1.89335    0.00793
   1.47529    0.00495
   2.32972    0.00786
   1.98439    0.00562
   1.11485    0.00498
   1.24410    0.00595
   2.00277    0.00572
   1.67655    0.00470
   0.93328    0.00524
   1.47170    0.00579
   1.87526    0.00498
   2.14922    0.00726
   1.55177    0.00645
   1.38467    0.00760
   0.95923    0.00462
   1.88003    0.00391
   2.42523    0.00582
   2.45157    0.00732
   2.68251    0.00578
   2.02868    0.00540
   2.41382    0.00768
   1.69861    0.00790
   1.41802    0.00540
   2.27407    0.00697
   2.14354    0.00687
   1.37944    0.00429
   2.92600    0.00743
   1.51320    0.00431
   3.67009    0.00639
   2.15708    0.00898
   2.27250    0.00502
   2.05422    0.00656
   1.74596    0.00746
   2.61322    0.00827
   0.82238    0.00602
   0.94356    0.00589
   1.09892    0.00842
   1.27378    0.00712
   1.57902    0.00612
   1.37140    0.00844
   1.39955    0.00503
   1.51401    0.00656
   0.95848    0.00702
   1.09025    0.00488
   1.22040    0.00566
   1.77942    0.00513
   1.06293    0.00649
   1.14204    0.00504
   1.55643    0.00587
   2.75264    0.00510
   2.22486    0.00738
   3.46316    0.00712
   3.91182    0.00480
   6.07367    0.00422
   1.80150    0.00478
   1.35325    0.00928
   3.00098    0.00677
   5.67063    0.00625
   4.03923    0.00523
   7.51834    0.00330
   7.10172    0.00442
   1.65778    0.00562
   4.82621    0.00448
   2.32087    0.00427
   1.99510    0.00331
   2.93064    0.00656
   3.40756    0.00450
   2.73351    0.00502
   1.63859    0.00501
   2.81646    0.00519
   2.23174    0.00549
   2.01438    0.00610
   1.88313    0.00321
   1.91182    0.00686
   2.43664    0.00603
   1.94435    0.00628
   1.67969    0.00482
   2.47723    0.00526
   1.32031    0.00663
   2.09040    0.00550
   2.04106    0.00630
   2.01124    0.00558
   1.52767    0.00357
   1.43385    0.00538
   1.69727    0.00567
   1.50703    0.00871
   1.29158    0.00598
   1.29984    0.00604
   1.49273    0.00649
   1.84593    0.00696
   1.72513    0.00387
   1.66768    0.00517
   1.83900    0.00700
   2.64356    0.00392
   1.99819    0.00527
   1.50378    0.00286
   1.50200    0.00548
   1.47257    0.00792
   5.01582    0.00530
   2.90570    0.00679
   2.90025    0.00613
   5.48783    0.00591
   2.56683    0.00860
   8.95321    0.00445
   2.06437    0.00548
   3.05674    0.00394
   2.29013    0.00488
   1.96965    0.00755
   1.53755    0.00891
   2.75493    0.00652
   2.80980    0.00752
   1.53588    0.00720
   2.50242    0.00841
   2.02106    0.00741
   2.26548    0.00790
   2.24213    0.00578
   2.42549    0.00459
   3.28698    0.00573
   1.66459    0.00835
   1.82376    0.00964
   1.56982    0.00744
   1.45050    0.00731
   2.11835    0.00856
   1.58628    0.00378
   1.58492    0.00651
   1.46924    0.00564
   0.86191    0.00727
   1.11664    0.00489
   1.24252    0.00681
   1.63231    0.00477
   1.74747    0.00409
   1.59992    0.00775
   1.72559    0.00611
   1.12296    0.00843
   1.55306    0.00786
   1.88458    0.00361
   1.42360    0.00480
   1.30388    0.00707
   1.73537    0.00581
   0.95460    0.00701
   1.76581    0.00921
   1.74660    0.00756
   2.32746    0.00583
   2.14608    0.00286
   1.53176    0.00255
   2.21598    0.00304
   1.68345    0.00592
   2.26728    0.00479
   2.18553    0.00526
   1.37840    0.00755
   1.92295    0.00796
   1.56452    0.00708
   1.68514    0.00504
   1.91169    0.00436
   1.66668    0.00375
   1.54334    0.00536
   1.53391    0.00483
   1.33603    0.00418
   1.16882    0.00905
   1.46873    0.00798
   1.90916    0.00637
   1.53811    0.00577
   1.54577    0.00609
   1.24573    0.00691
   0.98564    0.00720
   1.68751    0.00703
   1.99177    0.00668
   1.30029    0.00595
   1.10517    0.00702
   1.12485    0.00490
   1.62624    0.00406
   1.03357    0.00765
   1.15911    0.00781
   1.49848    0.00693
   1.76985    0.00744
   1.43272    0.00724
   2.01314    0.00577
   1.48720    0.00582
   1.75843    0.00383
   1.65585    0.00819
   0.99958    0.00580
   1.80115    0.00705
   2.04756    0.00598
   1.63174    0.00481
   1.74350    0.00713
   1.99346    0.00651
   2.09432    0.00380
   1.50633    0.00332
   1.62487    0.00335
   1.28010    0.00482
   1.87397    0.00546
   1.81572    0.00393
   2.12338    0.00584
   2.42267    0.00416
   2.45239    0.00416
   1.80458    0.00568
   1.21774    0.00509
   2.10103    0.00376
   0.95349    0.00460
   2.92487    0.00558
   2.37407    0.00525
   1.40146    0.00545
   1.56135    0.00808
   1.76303    0.00367
   1.31346    0.00485
   0.91582    0.00355
   1.37874    0.00793
   1.43391    0.00743
   2.04711    0.00605
   2.41277    0.00625
   2.14679    0.00254
   1.92395    0.00382
   0.97236    0.00439
   0.90466    0.00420
   1.06065    0.00462
   1.31612    0.00654
   1.07515    0.00603
   1.97241    0.00575
   1.25295    0.00549
   2.00670    0.00769
   1.32876    0.00568
   2.19962    0.00827
   1.66931    0.00632
   1.67914    0.00553
   1.58260    0.00569
   1.84343    0.00274
   1.14772    0.00402
   2.58691    0.00526
   1.30006    0.00855
   0.77972    0.00682
   3.01640    0.00752
   2.00732    0.00821
   1.95448    0.00403
   1.95697    0.00514
   1.46732    0.00696
   1.54362    0.00555
   2.16743    0.00331
   1.33476    0.00452
   2.06017    0.00333
   2.04689    0.00601
   3.84526    0.00195
   2.72694    0.00675
   1.72768    0.00454
   1.58766    0.00724
   1.58390    0.00467
   0.89771    0.00611
   1.01620    0.00640
   0.62123    0.00570
   4.22007    0.00239
   4.01951    0.00639
   4.26352    0.00470
   3.88710    0.00292
   1.74683    0.00546
   1.34656    0.00539
   3.02340    0.00589
   3.11419    0.00191
   1.07635    0.00556
   3.48449    0.00606
   3.38149    0.00638
   2.71876    0.00859
   1.72203    0.00619
   2.48094    0.00613
   1.38517    0.00653
   2.13296    0.00784
   1.18706    0.00653
   5.57690    0.00376
   1.20386    0.00617
   1.75598    0.00425
   2.03036    0.00535
   2.84847    0.00371
   0.88898    0.00376
   1.31324    0.00436
   1.30812    0.00679
   1.54880    0.00684
   1.47778    0.00595
   2.08164    0.00679
   0.96774    0.00459
   0.98225    0.00462
   0.93286    0.00390
   1.51670    0.00564
   1.37828    0.00481
   2.19986    0.00338
   2.22966    0.00410
   1.81179    0.00561
   1.72486    0.00443
   1.82430    0.00568
   1.36835    0.00748
   1.16373    0.00632
   1.39018    0.00361
   2.22164    0.00533
   1.16369    0.00697
   3.52289    0.00478
   3.03353    0.00804
   2.01854    0.00510
   1.66872    0.00537
   0.99789    0.00469
   1.24105    0.00520
   1.54590    0.00411
   1.74122    0.00499
   2.45467    0.00588
   2.14285    0.00464
   2.27695    0.00617
   2.58650    0.00573
   1.01846    0.00653
   2.11913    0.00645
   1.36409    0.00844
   1.50253    0.00271
   1.61738    0.00406
   1.55098    0.00504
   0.77985    0.00589
   2.09006    0.00415
   3.77889    0.00572
   0.60854    0.00528
   0.69185    0.00635
   1.07510    0.00532
   1.08233    0.00654
   3.60733    0.00412
   2.63593    0.00670
   1.74947    0.00748
   1.46236    0.00455
   1.41681    0.00670
   0.64376    0.00562
   0.55518    0.00427
   0.38457    0.00507
   1.81485    0.00558
   1.59170    0.00625
   1.67689    0.00360
   1.40254    0.00451
   0.98291    0.00509
   1.14107    0.00511
   1.13448    0.00551
   1.44266    0.00593
   1.30782    0.00592
   1.69002    0.00669
   2.13941    0.00680
   1.44887    0.00332
   1.59112    0.00369
   1.32877    0.00610
   2.74713    0.00412
   2.01250    0.00479
   2.05179    0.00458
   2.32038    0.00660
   1.69179    0.00485
   0.73953    0.00462
   1.34205    0.00431
   0.87810    0.00392
   1.50487    0.00603
   3.11357    0.00430
   1.65883    0.00515
   1.46426    0.00344
   2.33094    0.00217
   1.91595    0.00464
   1.01118    0.00383
   0.94286    0.00560
   0.68953    0.00521
   1.19771    0.00557
   2.70094    0.00406
   3.56147    0.00567
   1.44563    0.00400
   1.97825    0.00428
   1.00221    0.00623
   1.36184    0.00489
   1.88300    0.00814
   1.51035    0.00652
   1.46545    0.00631
   2.36079    0.00388
   1.55500    0.00627
   1.77029    0.00630
   1.13003    0.00713
   0.83696    0.00745
   1.41460    0.00340
   1.59547    0.00681
   1.73604    0.00362
   1.29410    0.00614
   1.53048    0.00570
   2.03618    0.00786
   2.70859    0.00552
   1.51571    0.00680
   1.83621    0.00686
   1.70774    0.00713
   1.77069    0.00468
   2.24803    0.00427
   1.33839    0.00600
   1.37376    0.00393
   1.27443    0.00594
   1.67912    0.00794
   3.38918    0.00392
   3.01552    0.00493
   1.09496    0.00588
   1.14029    0.00676
   1.53180    0.00483
   3.58524    0.00570
   2.66506    0.00605
   2.15791    0.00617
   1.69731    0.00799
   0.51097    0.00571
   0.52763    0.00731
   0.69520    0.00672
   1.05933    0.00670
   2.15478    0.00642
   1.69113    0.00560
   1.33847    0.00488
   0.80354    0.00649
   0.95001    0.00818
   0.86408    0.00827
   2.35705    0.00490
   1.73501    0.00775
   2.03823    0.00776
   2.49473    0.00585
   1.29466    0.00460
   1.62632    0.00587
   1.83617    0.00500
   1.60390    0.00472
   1.47059    0.00454
   0.98473    0.00785
   1.30643    0.00562
   2.03206    0.00471
   1.54184    0.00694
   2.77675    0.00488
   2.36999    0.00687
   2.12693    0.00347
   1.06749    0.00782
   1.16312    0.00623
   1.55422    0.00818
   4.45923    0.00507
   2.27948    0.00649
   6.24750    0.00446
   4.60366    0.00752
   4.85324    0.00799
   2.19036    0.00757
   4.06071    0.00549
   1.49752    0.00720
   1.08367    0.00394
