# Supplementary material for: Persistent homology elucidates hierarchical structures responsible for mechanical properties in covalent amorphous solids
Source: Nat Commun. 2025 Sep 25;16:8226. doi: 10.1038/s41467-025-63424-z (PMC12462471; doi:10.1038/s41467-025-63424-z)
Supplement: Supplementary file 4 — Source Data 2 [file 41467_2025_63424_MOESM4_ESM.zip › SupplementarySourceData/SupplementaryFigure12a.txt]

lambda_SW	q	S(q)
20.000000	0.300000	0.007915
20.000000	0.350000	0.007584
20.000000	0.400000	0.007480
20.000000	0.450000	0.008180
20.000000	0.500000	0.008939
20.000000	0.550000	0.008171
20.000000	0.600000	0.006367
20.000000	0.650000	0.005963
20.000000	0.700000	0.007596
20.000000	0.750000	0.009186
20.000000	0.800000	0.009543
20.000000	0.850000	0.009830
20.000000	0.900000	0.010443
20.000000	0.950000	0.009949
20.000000	1.000000	0.008627
20.000000	1.050000	0.009212
20.000000	1.100000	0.012229
20.000000	1.150000	0.014664
20.000000	1.200000	0.015494
20.000000	1.250000	0.017840
20.000000	1.300000	0.022945
20.000000	1.350000	0.027328
20.000000	1.400000	0.029456
20.000000	1.450000	0.033438
20.000000	1.500000	0.041869
20.000000	1.550000	0.051395
20.000000	1.600000	0.060574
20.000000	1.650000	0.075043
20.000000	1.700000	0.098708
20.000000	1.750000	0.127997
20.000000	1.800000	0.162592
20.000000	1.850000	0.212474
20.000000	1.900000	0.284494
20.000000	1.950000	0.373551
20.000000	2.000000	0.481980
20.000000	2.050000	0.635626
20.000000	2.100000	0.856962
20.000000	2.150000	1.125142
20.000000	2.200000	1.383814
20.000000	2.250000	1.586129
20.000000	2.300000	1.710449
20.000000	2.350000	1.738680
20.000000	2.400000	1.657704
20.000000	2.450000	1.495422
20.000000	2.500000	1.322704
20.000000	2.550000	1.194477
20.000000	2.600000	1.106127
20.000000	2.650000	1.025990
20.000000	2.700000	0.949952
20.000000	2.750000	0.899449
20.000000	2.800000	0.881898
20.000000	2.850000	0.882871
20.000000	2.900000	0.891652
20.000000	2.950000	0.909890
20.000000	3.000000	0.938124
20.000000	3.050000	0.975428
20.000000	3.100000	1.029726
20.000000	3.150000	1.107801
20.000000	3.200000	1.197220
20.000000	3.250000	1.278679
20.000000	3.300000	1.354043
20.000000	3.350000	1.439225
20.000000	3.400000	1.528333
20.000000	3.450000	1.589099
20.000000	3.500000	1.599963
20.000000	3.550000	1.569943
20.000000	3.600000	1.513691
20.000000	3.650000	1.429081
20.000000	3.700000	1.314087
20.000000	3.750000	1.188393
20.000000	3.800000	1.078709
20.000000	3.850000	0.990091
20.000000	3.900000	0.907728
20.000000	3.950000	0.823821
20.000000	4.000000	0.749130
20.000000	4.050000	0.696986
20.000000	4.100000	0.665606
20.000000	4.150000	0.640896
20.000000	4.200000	0.613715
20.000000	4.250000	0.590335
20.000000	4.300000	0.583534
20.000000	4.350000	0.595001
20.000000	4.400000	0.612948
20.000000	4.450000	0.629240
20.000000	4.500000	0.649703
20.000000	4.550000	0.680485
20.000000	4.600000	0.714188
20.000000	4.650000	0.741829
20.000000	4.700000	0.770213
20.000000	4.750000	0.811181
20.000000	4.800000	0.859480
20.000000	4.850000	0.900448
20.000000	4.900000	0.936081
20.000000	4.950000	0.980742
20.000000	5.000000	1.030560
20.000000	5.050000	1.062889
20.000000	5.100000	1.073274
20.000000	5.150000	1.087356
20.000000	5.200000	1.122575
20.000000	5.250000	1.160899
20.000000	5.300000	1.177870
20.000000	5.350000	1.179569
20.000000	5.400000	1.188461
20.000000	5.450000	1.206623
20.000000	5.500000	1.217693
20.000000	5.550000	1.217220
20.000000	5.600000	1.216361
20.000000	5.650000	1.217940
20.000000	5.700000	1.211735
20.000000	5.750000	1.195550
20.000000	5.800000	1.181196
20.000000	5.850000	1.174612
20.000000	5.900000	1.166262
20.000000	5.950000	1.147598
20.000000	6.000000	1.124067
20.000000	6.050000	1.104794
20.000000	6.100000	1.089528
20.000000	6.150000	1.072885
20.000000	6.200000	1.054229
20.000000	6.250000	1.036803
20.000000	6.300000	1.021571
20.000000	6.350000	1.006768
20.000000	6.400000	0.990995
20.000000	6.450000	0.974290
20.000000	6.500000	0.957905
20.000000	6.550000	0.943186
20.000000	6.600000	0.928822
20.000000	6.650000	0.911276
20.000000	6.700000	0.890811
20.000000	6.750000	0.873398
20.000000	6.800000	0.862151
20.000000	6.850000	0.851524
20.000000	6.900000	0.836482
20.000000	6.950000	0.822563
20.000000	7.000000	0.818139
20.000000	7.050000	0.820732
20.000000	7.100000	0.821434
20.000000	7.150000	0.820231
20.000000	7.200000	0.825054
20.000000	7.250000	0.836349
20.000000	7.300000	0.845367
20.000000	7.350000	0.849874
20.000000	7.400000	0.859342
20.000000	7.450000	0.880042
20.000000	7.500000	0.905297
20.000000	7.550000	0.926159
20.000000	7.600000	0.943438
20.000000	7.650000	0.963624
20.000000	7.700000	0.989779
20.000000	7.750000	1.021193
20.000000	7.800000	1.055552
20.000000	7.850000	1.087201
20.000000	7.900000	1.109986
20.000000	7.950000	1.125986
20.000000	8.000000	1.144581
20.000000	8.050000	1.168881
20.000000	8.100000	1.190803
20.000000	8.150000	1.204224
20.000000	8.200000	1.213960
20.000000	8.250000	1.224563
20.000000	8.300000	1.228957
20.000000	8.350000	1.218169
20.000000	8.400000	1.196370
20.000000	8.450000	1.175646
20.000000	8.500000	1.159504
20.000000	8.550000	1.141741
20.000000	8.600000	1.119095
20.000000	8.650000	1.094580
20.000000	8.700000	1.069071
20.000000	8.750000	1.039769
20.000000	8.800000	1.008122
20.000000	8.850000	0.980357
20.000000	8.900000	0.958057
20.000000	8.950000	0.935960
20.000000	9.000000	0.911666
20.000000	9.050000	0.890432
20.000000	9.100000	0.876990
20.000000	9.150000	0.868567
20.000000	9.200000	0.859844
20.000000	9.250000	0.850256
20.000000	9.300000	0.842838
20.000000	9.350000	0.839412
20.000000	9.400000	0.839893
20.000000	9.450000	0.843319
20.000000	9.500000	0.847421
20.000000	9.550000	0.850498
20.000000	9.600000	0.855430
20.000000	9.650000	0.867802
20.000000	9.700000	0.887875
20.000000	9.750000	0.908807
20.000000	9.800000	0.925722
20.000000	9.850000	0.941997
20.000000	9.900000	0.962583
20.000000	9.950000	0.985368
20.000000	10.000000	1.004545
20.000000	10.050000	1.019605
20.000000	10.100000	1.035036
20.000000	10.150000	1.052418
20.000000	10.200000	1.068555
20.000000	10.250000	1.081417
20.000000	10.300000	1.092817
20.000000	10.350000	1.104192
20.000000	10.400000	1.113764
20.000000	10.450000	1.119289
20.000000	10.500000	1.120682
20.000000	10.550000	1.118764
20.000000	10.600000	1.113715
20.000000	10.650000	1.105617
20.000000	10.700000	1.094895
20.000000	10.750000	1.082170
20.000000	10.800000	1.069075
20.000000	10.850000	1.058096
20.000000	10.900000	1.049381
20.000000	10.950000	1.039351
20.000000	11.000000	1.025681
20.000000	11.050000	1.011868
20.000000	11.100000	1.002687
20.000000	11.150000	0.996954
20.000000	11.200000	0.990296
20.000000	11.250000	0.983588
20.000000	11.300000	0.981310
20.000000	11.350000	0.981718
20.000000	11.400000	0.977541
20.000000	11.450000	0.968662
20.000000	11.500000	0.964635
20.000000	11.550000	0.969767
20.000000	11.600000	0.974746
20.000000	11.650000	0.970424
20.000000	11.700000	0.962010
20.000000	11.750000	0.960038
20.000000	11.800000	0.963490
20.000000	11.850000	0.963294
20.000000	11.900000	0.958675
20.000000	11.950000	0.957407
20.000000	12.000000	0.960856
20.000000	12.050000	0.961639
20.000000	12.100000	0.957824
20.000000	12.150000	0.957113
20.000000	12.200000	0.962930
20.000000	12.250000	0.967736
20.000000	12.300000	0.966255
20.000000	12.350000	0.965192
20.000000	12.400000	0.971819
20.000000	12.450000	0.981236
20.000000	12.500000	0.984396
20.000000	12.550000	0.982705
20.000000	12.600000	0.984435
20.000000	12.650000	0.990433
20.000000	12.700000	0.993867
20.000000	12.750000	0.992737
20.000000	12.800000	0.992697
20.000000	12.850000	0.996719
20.000000	12.900000	1.000834
20.000000	12.950000	1.002526
20.000000	13.000000	1.005737
20.000000	13.050000	1.013693
20.000000	13.100000	1.022470
20.000000	13.150000	1.026291
20.000000	13.200000	1.025701
20.000000	13.250000	1.026201
20.000000	13.300000	1.030717
20.000000	13.350000	1.037079
20.000000	13.400000	1.042132
20.000000	13.450000	1.045370
20.000000	13.500000	1.048323
20.000000	13.550000	1.052233
20.000000	13.600000	1.056903
20.000000	13.650000	1.060863
20.000000	13.700000	1.062171
20.000000	13.750000	1.059607
20.000000	13.800000	1.053852
20.000000	13.850000	1.047524
20.000000	13.900000	1.043040
20.000000	13.950000	1.039669
20.000000	14.000000	1.033689
20.000000	14.050000	1.022865
20.000000	14.100000	1.009845
20.000000	14.150000	0.999115
20.000000	14.200000	0.991413
20.000000	14.250000	0.983925
20.000000	14.300000	0.975428
20.000000	14.350000	0.967528
20.000000	14.400000	0.960662
20.000000	14.450000	0.953145
20.000000	14.500000	0.945285
20.000000	14.550000	0.940058
20.000000	14.600000	0.937951
20.000000	14.650000	0.935624
20.000000	14.700000	0.932005
20.000000	14.750000	0.930912
20.000000	14.800000	0.934446
20.000000	14.850000	0.938654
20.000000	14.900000	0.939944
20.000000	14.950000	0.941255
20.000000	15.000000	0.946861
20.000000	15.050000	0.955161
20.000000	15.100000	0.962310
20.000000	15.150000	0.969286
20.000000	15.200000	0.979028
20.000000	15.250000	0.989714
20.000000	15.300000	0.997684
20.000000	15.350000	1.004470
20.000000	15.400000	1.013722
20.000000	15.450000	1.023429
20.000000	15.500000	1.029087
20.000000	15.550000	1.032805
20.000000	15.600000	1.040402
20.000000	15.650000	1.050220
20.000000	15.700000	1.054539
20.000000	15.750000	1.052884
20.000000	15.800000	1.053751
20.000000	15.850000	1.060445
20.000000	15.900000	1.065117
20.000000	15.950000	1.061423
20.000000	16.000000	1.054185
20.000000	16.050000	1.050489
20.000000	16.100000	1.048796
20.000000	16.150000	1.043856
20.000000	16.200000	1.036396
20.000000	16.250000	1.030466
20.000000	16.300000	1.025566
20.000000	16.350000	1.018576
20.000000	16.400000	1.010321
20.000000	16.450000	1.003652
20.000000	16.500000	0.997610
20.000000	16.550000	0.989704
20.000000	16.600000	0.981724
20.000000	16.650000	0.977207
20.000000	16.700000	0.974960
20.000000	16.750000	0.971030
20.000000	16.800000	0.965670
20.000000	16.850000	0.962504
20.000000	16.900000	0.961802
20.000000	16.950000	0.960510
20.000000	17.000000	0.958564
20.000000	17.050000	0.959315
20.000000	17.100000	0.963257
20.000000	17.150000	0.966628
20.000000	17.200000	0.967339
20.000000	17.250000	0.967815
20.000000	17.300000	0.970682
20.000000	17.350000	0.975329
20.000000	17.400000	0.979867
20.000000	17.450000	0.983436
20.000000	17.500000	0.985823
20.000000	17.550000	0.987541
20.000000	17.600000	0.990529
20.000000	17.650000	0.996000
20.000000	17.700000	1.001696
20.000000	17.750000	1.004368
20.000000	17.800000	1.004696
20.000000	17.850000	1.006232
20.000000	17.900000	1.009691
20.000000	17.950000	1.012345
20.000000	18.000000	1.013329
20.000000	18.050000	1.015090
20.000000	18.100000	1.018432
20.000000	18.150000	1.020471
20.000000	18.200000	1.019494
20.000000	18.250000	1.018086
20.000000	18.300000	1.018910
20.000000	18.350000	1.020517
20.000000	18.400000	1.020034
20.000000	18.450000	1.017571
20.000000	18.500000	1.015181
20.000000	18.550000	1.013410
20.000000	18.600000	1.011668
20.000000	18.650000	1.010653
20.000000	18.700000	1.011579
20.000000	18.750000	1.013564
20.000000	18.800000	1.014155
20.000000	18.850000	1.012394
20.000000	18.900000	1.009727
20.000000	18.950000	1.007933
20.000000	19.000000	1.007487
20.000000	19.050000	1.007945
20.000000	19.100000	1.008656
20.000000	19.150000	1.008669
20.000000	19.200000	1.006757
20.000000	19.250000	1.002449
20.000000	19.300000	0.997281
20.000000	19.350000	0.994394
20.000000	19.400000	0.995670
20.000000	19.450000	0.998920
20.000000	19.500000	0.999278
20.000000	19.550000	0.994499
20.000000	19.600000	0.987783
20.000000	19.650000	0.983947
20.000000	19.700000	0.983921
20.000000	19.750000	0.984811
20.000000	19.800000	0.984286
20.000000	19.850000	0.982392
20.000000	19.900000	0.979660
20.000000	19.950000	0.976497
20.000000	20.000000	0.974673
20.000000	20.050000	0.976423
20.000000	20.100000	0.980994
20.000000	20.150000	0.984430
20.000000	20.200000	0.984151
20.000000	20.250000	0.982040
20.000000	20.300000	0.981873
20.000000	20.350000	0.985079
20.000000	20.400000	0.989919
20.000000	20.450000	0.993566
20.000000	20.500000	0.994400
20.000000	20.550000	0.993499
20.000000	20.600000	0.994193
20.000000	20.650000	0.998691
20.000000	20.700000	1.005058
20.000000	20.750000	1.009348
20.000000	20.800000	1.010754
20.000000	20.850000	1.012250
20.000000	20.900000	1.015760
20.000000	20.950000	1.019527
20.000000	21.000000	1.021354
20.000000	21.050000	1.021678
20.000000	21.100000	1.021785
20.000000	21.150000	1.021434
20.000000	21.200000	1.020403
20.000000	21.250000	1.020338
20.000000	21.300000	1.022638
20.000000	21.350000	1.025681
20.000000	21.400000	1.026336
20.000000	21.450000	1.023566
20.000000	21.500000	1.019040
20.000000	21.550000	1.014904
20.000000	21.600000	1.012109
20.000000	21.650000	1.010068
20.000000	21.700000	1.007128
20.000000	21.750000	1.002419
20.000000	21.800000	0.997625
20.000000	21.850000	0.995184
20.000000	21.900000	0.994424
20.000000	21.950000	0.992145
20.000000	22.000000	0.987786
20.000000	22.050000	0.984656
20.000000	22.100000	0.984369
20.000000	22.150000	0.983908
20.000000	22.200000	0.981090
20.000000	22.250000	0.979077
20.000000	22.300000	0.981149
20.000000	22.350000	0.984183
20.000000	22.400000	0.982890
20.000000	22.450000	0.978637
20.000000	22.500000	0.977884
20.000000	22.550000	0.982289
20.000000	22.600000	0.986646
20.000000	22.650000	0.987555
20.000000	22.700000	0.987977
20.000000	22.750000	0.990890
20.000000	22.800000	0.993969
20.000000	22.850000	0.994224
20.000000	22.900000	0.993590
20.000000	22.950000	0.995540
20.000000	23.000000	0.999149
20.000000	23.050000	1.001045
20.000000	23.100000	1.001328
20.000000	23.150000	1.003024
20.000000	23.200000	1.006531
20.000000	23.250000	1.008923
20.000000	23.300000	1.008944
20.000000	23.350000	1.008906
20.000000	23.400000	1.010658
20.000000	23.450000	1.012667
20.000000	23.500000	1.012610
20.000000	23.550000	1.010858
20.000000	23.600000	1.009790
20.000000	23.650000	1.010767
20.000000	23.700000	1.012869
20.000000	23.750000	1.014026
20.000000	23.800000	1.012841
20.000000	23.850000	1.009922
20.000000	23.900000	1.007564
20.000000	23.950000	1.007343
20.000000	24.000000	1.008160
20.000000	24.050000	1.007796
20.000000	24.100000	1.006179
20.000000	24.150000	1.005353
20.000000	24.200000	1.005997
20.000000	24.250000	1.006138
20.000000	24.300000	1.004359
20.000000	24.350000	1.002179
20.000000	24.400000	1.001466
20.000000	24.450000	1.001196
20.000000	24.500000	0.999231
20.000000	24.550000	0.996180
20.000000	24.600000	0.994578
20.000000	24.650000	0.994541
20.000000	24.700000	0.993363
20.000000	24.750000	0.990053
20.000000	24.800000	0.987307
20.000000	24.850000	0.987558
20.000000	24.900000	0.989614
20.000000	24.950000	0.991077
20.000000	25.000000	0.991822
21.000000	0.300000	0.027879
21.000000	0.350000	0.029844
21.000000	0.400000	0.019186
21.000000	0.450000	0.015220
21.000000	0.500000	0.021486
21.000000	0.550000	0.022996
21.000000	0.600000	0.017764
21.000000	0.650000	0.018238
21.000000	0.700000	0.024896
21.000000	0.750000	0.026259
21.000000	0.800000	0.021958
21.000000	0.850000	0.022067
21.000000	0.900000	0.027047
21.000000	0.950000	0.028909
21.000000	1.000000	0.028155
21.000000	1.050000	0.031532
21.000000	1.100000	0.037643
21.000000	1.150000	0.040567
21.000000	1.200000	0.042550
21.000000	1.250000	0.049454
21.000000	1.300000	0.059571
21.000000	1.350000	0.068713
21.000000	1.400000	0.079729
21.000000	1.450000	0.097284
21.000000	1.500000	0.121286
21.000000	1.550000	0.153647
21.000000	1.600000	0.202136
21.000000	1.650000	0.272129
21.000000	1.700000	0.369329
21.000000	1.750000	0.517578
21.000000	1.800000	0.751035
21.000000	1.850000	1.065360
21.000000	1.900000	1.385424
21.000000	1.950000	1.604572
21.000000	2.000000	1.661929
21.000000	2.050000	1.576544
21.000000	2.100000	1.413079
21.000000	2.150000	1.228394
21.000000	2.200000	1.051663
21.000000	2.250000	0.898740
21.000000	2.300000	0.784955
21.000000	2.350000	0.715271
21.000000	2.400000	0.672197
21.000000	2.450000	0.631078
21.000000	2.500000	0.589183
21.000000	2.550000	0.564356
21.000000	2.600000	0.562166
21.000000	2.650000	0.565134
21.000000	2.700000	0.563437
21.000000	2.750000	0.572548
21.000000	2.800000	0.603542
21.000000	2.850000	0.639821
21.000000	2.900000	0.668166
21.000000	2.950000	0.711362
21.000000	3.000000	0.797821
21.000000	3.050000	0.915325
21.000000	3.100000	1.032096
21.000000	3.150000	1.151818
21.000000	3.200000	1.304197
21.000000	3.250000	1.483982
21.000000	3.300000	1.645792
21.000000	3.350000	1.766484
21.000000	3.400000	1.866849
21.000000	3.450000	1.955492
21.000000	3.500000	1.996510
21.000000	3.550000	1.962376
21.000000	3.600000	1.882936
21.000000	3.650000	1.804229
21.000000	3.700000	1.722540
21.000000	3.750000	1.599690
21.000000	3.800000	1.430868
21.000000	3.850000	1.256294
21.000000	3.900000	1.106409
21.000000	3.950000	0.972292
21.000000	4.000000	0.839130
21.000000	4.050000	0.718591
21.000000	4.100000	0.630906
21.000000	4.150000	0.574232
21.000000	4.200000	0.530466
21.000000	4.250000	0.491699
21.000000	4.300000	0.465026
21.000000	4.350000	0.455354
21.000000	4.400000	0.456925
21.000000	4.450000	0.462791
21.000000	4.500000	0.473715
21.000000	4.550000	0.494194
21.000000	4.600000	0.523966
21.000000	4.650000	0.557283
21.000000	4.700000	0.590358
21.000000	4.750000	0.626719
21.000000	4.800000	0.672182
21.000000	4.850000	0.725310
21.000000	4.900000	0.778347
21.000000	4.950000	0.829762
21.000000	5.000000	0.888324
21.000000	5.050000	0.957945
21.000000	5.100000	1.025592
21.000000	5.150000	1.075870
21.000000	5.200000	1.113263
21.000000	5.250000	1.154856
21.000000	5.300000	1.201696
21.000000	5.350000	1.235462
21.000000	5.400000	1.248774
21.000000	5.450000	1.260092
21.000000	5.500000	1.286505
21.000000	5.550000	1.317068
21.000000	5.600000	1.329403
21.000000	5.650000	1.321555
21.000000	5.700000	1.308592
21.000000	5.750000	1.294743
21.000000	5.800000	1.269571
21.000000	5.850000	1.230089
21.000000	5.900000	1.187011
21.000000	5.950000	1.146750
21.000000	6.000000	1.104702
21.000000	6.050000	1.060681
21.000000	6.100000	1.024877
21.000000	6.150000	1.002046
21.000000	6.200000	0.984098
21.000000	6.250000	0.966147
21.000000	6.300000	0.956839
21.000000	6.350000	0.963187
21.000000	6.400000	0.976367
21.000000	6.450000	0.984131
21.000000	6.500000	0.989281
21.000000	6.550000	1.003584
21.000000	6.600000	1.027654
21.000000	6.650000	1.048245
21.000000	6.700000	1.054375
21.000000	6.750000	1.047239
21.000000	6.800000	1.033783
21.000000	6.850000	1.017451
21.000000	6.900000	0.997101
21.000000	6.950000	0.970904
21.000000	7.000000	0.939343
21.000000	7.050000	0.905685
21.000000	7.100000	0.873858
21.000000	7.150000	0.845671
21.000000	7.200000	0.821053
21.000000	7.250000	0.800855
21.000000	7.300000	0.787455
21.000000	7.350000	0.782207
21.000000	7.400000	0.783763
21.000000	7.450000	0.789013
21.000000	7.500000	0.795170
21.000000	7.550000	0.802485
21.000000	7.600000	0.815487
21.000000	7.650000	0.838133
21.000000	7.700000	0.866406
21.000000	7.750000	0.890860
21.000000	7.800000	0.909311
21.000000	7.850000	0.930469
21.000000	7.900000	0.960142
21.000000	7.950000	0.991278
21.000000	8.000000	1.015253
21.000000	8.050000	1.035918
21.000000	8.100000	1.062212
21.000000	8.150000	1.092327
21.000000	8.200000	1.117151
21.000000	8.250000	1.136267
21.000000	8.300000	1.158143
21.000000	8.350000	1.185189
21.000000	8.400000	1.209926
21.000000	8.450000	1.226372
21.000000	8.500000	1.235413
21.000000	8.550000	1.238680
21.000000	8.600000	1.236325
21.000000	8.650000	1.230878
21.000000	8.700000	1.224466
21.000000	8.750000	1.212426
21.000000	8.800000	1.188242
21.000000	8.850000	1.154320
21.000000	8.900000	1.119458
21.000000	8.950000	1.086742
21.000000	9.000000	1.052700
21.000000	9.050000	1.017045
21.000000	9.100000	0.983743
21.000000	9.150000	0.953180
21.000000	9.200000	0.922782
21.000000	9.250000	0.895084
21.000000	9.300000	0.875963
21.000000	9.350000	0.865007
21.000000	9.400000	0.856525
21.000000	9.450000	0.849916
21.000000	9.500000	0.850015
21.000000	9.550000	0.856909
21.000000	9.600000	0.864307
21.000000	9.650000	0.869172
21.000000	9.700000	0.875000
21.000000	9.750000	0.884116
21.000000	9.800000	0.893699
21.000000	9.850000	0.901114
21.000000	9.900000	0.907414
21.000000	9.950000	0.914091
21.000000	10.000000	0.920865
21.000000	10.050000	0.927755
21.000000	10.100000	0.935946
21.000000	10.150000	0.946092
21.000000	10.200000	0.957681
21.000000	10.250000	0.969312
21.000000	10.300000	0.978682
21.000000	10.350000	0.984739
21.000000	10.400000	0.990688
21.000000	10.450000	1.001060
21.000000	10.500000	1.014794
21.000000	10.550000	1.025895
21.000000	10.600000	1.032092
21.000000	10.650000	1.037314
21.000000	10.700000	1.044124
21.000000	10.750000	1.050005
21.000000	10.800000	1.053312
21.000000	10.850000	1.056495
21.000000	10.900000	1.060788
21.000000	10.950000	1.063771
21.000000	11.000000	1.064760
21.000000	11.050000	1.066683
21.000000	11.100000	1.070358
21.000000	11.150000	1.072857
21.000000	11.200000	1.073460
21.000000	11.250000	1.075134
21.000000	11.300000	1.078411
21.000000	11.350000	1.079968
21.000000	11.400000	1.078728
21.000000	11.450000	1.077128
21.000000	11.500000	1.075342
21.000000	11.550000	1.070876
21.000000	11.600000	1.064744
21.000000	11.650000	1.060984
21.000000	11.700000	1.058882
21.000000	11.750000	1.052775
21.000000	11.800000	1.040894
21.000000	11.850000	1.027521
21.000000	11.900000	1.015110
21.000000	11.950000	1.001332
21.000000	12.000000	0.985541
21.000000	12.050000	0.971341
21.000000	12.100000	0.960437
21.000000	12.150000	0.949849
21.000000	12.200000	0.937505
21.000000	12.250000	0.925581
21.000000	12.300000	0.916353
21.000000	12.350000	0.909065
21.000000	12.400000	0.902682
21.000000	12.450000	0.898148
21.000000	12.500000	0.896458
21.000000	12.550000	0.897032
21.000000	12.600000	0.898792
21.000000	12.650000	0.901227
21.000000	12.700000	0.904659
21.000000	12.750000	0.910544
21.000000	12.800000	0.920035
21.000000	12.850000	0.931259
21.000000	12.900000	0.940618
21.000000	12.950000	0.948040
21.000000	13.000000	0.957423
21.000000	13.050000	0.970153
21.000000	13.100000	0.982351
21.000000	13.150000	0.991198
21.000000	13.200000	0.999764
21.000000	13.250000	1.011972
21.000000	13.300000	1.026327
21.000000	13.350000	1.038510
21.000000	13.400000	1.047533
21.000000	13.450000	1.055606
21.000000	13.500000	1.063794
21.000000	13.550000	1.071037
21.000000	13.600000	1.076445
21.000000	13.650000	1.080358
21.000000	13.700000	1.083684
21.000000	13.750000	1.086997
21.000000	13.800000	1.089407
21.000000	13.850000	1.088791
21.000000	13.900000	1.084860
21.000000	13.950000	1.080783
21.000000	14.000000	1.078809
21.000000	14.050000	1.075674
21.000000	14.100000	1.066649
21.000000	14.150000	1.053564
21.000000	14.200000	1.043646
21.000000	14.250000	1.039618
21.000000	14.300000	1.035948
21.000000	14.350000	1.026865
21.000000	14.400000	1.013696
21.000000	14.450000	1.001443
21.000000	14.500000	0.991627
21.000000	14.550000	0.982149
21.000000	14.600000	0.972205
21.000000	14.650000	0.963509
21.000000	14.700000	0.956963
21.000000	14.750000	0.951209
21.000000	14.800000	0.945180
21.000000	14.850000	0.940001
21.000000	14.900000	0.937222
21.000000	14.950000	0.936502
21.000000	15.000000	0.936283
21.000000	15.050000	0.935885
21.000000	15.100000	0.935652
21.000000	15.150000	0.935736
21.000000	15.200000	0.936228
21.000000	15.250000	0.938039
21.000000	15.300000	0.941992
21.000000	15.350000	0.947221
21.000000	15.400000	0.951984
21.000000	15.450000	0.955907
21.000000	15.500000	0.960047
21.000000	15.550000	0.965163
21.000000	15.600000	0.971305
21.000000	15.650000	0.978292
21.000000	15.700000	0.985069
21.000000	15.750000	0.989978
21.000000	15.800000	0.993535
21.000000	15.850000	0.999037
21.000000	15.900000	1.008049
21.000000	15.950000	1.017643
21.000000	16.000000	1.025065
21.000000	16.050000	1.032109
21.000000	16.100000	1.040790
21.000000	16.150000	1.047934
21.000000	16.200000	1.049577
21.000000	16.250000	1.048217
21.000000	16.300000	1.049468
21.000000	16.350000	1.053299
21.000000	16.400000	1.054983
21.000000	16.450000	1.053453
21.000000	16.500000	1.052058
21.000000	16.550000	1.051753
21.000000	16.600000	1.050114
21.000000	16.650000	1.046915
21.000000	16.700000	1.044496
21.000000	16.750000	1.042667
21.000000	16.800000	1.039008
21.000000	16.850000	1.033988
21.000000	16.900000	1.030208
21.000000	16.950000	1.027067
21.000000	17.000000	1.021864
21.000000	17.050000	1.015520
21.000000	17.100000	1.011246
21.000000	17.150000	1.008068
21.000000	17.200000	1.001942
21.000000	17.250000	0.993220
21.000000	17.300000	0.986622
21.000000	17.350000	0.983111
21.000000	17.400000	0.978076
21.000000	17.450000	0.969326
21.000000	17.500000	0.961438
21.000000	17.550000	0.959242
21.000000	17.600000	0.960744
21.000000	17.650000	0.959804
21.000000	17.700000	0.954158
21.000000	17.750000	0.948038
21.000000	17.800000	0.946624
21.000000	17.850000	0.949533
21.000000	17.900000	0.951519
21.000000	17.950000	0.949843
21.000000	18.000000	0.948328
21.000000	18.050000	0.951768
21.000000	18.100000	0.958684
21.000000	18.150000	0.963764
21.000000	18.200000	0.966042
21.000000	18.250000	0.969494
21.000000	18.300000	0.975787
21.000000	18.350000	0.982051
21.000000	18.400000	0.986724
21.000000	18.450000	0.992182
21.000000	18.500000	0.999625
21.000000	18.550000	1.006067
21.000000	18.600000	1.009054
21.000000	18.650000	1.010880
21.000000	18.700000	1.015529
21.000000	18.750000	1.023516
21.000000	18.800000	1.031572
21.000000	18.850000	1.036202
21.000000	18.900000	1.036903
21.000000	18.950000	1.036629
21.000000	19.000000	1.038672
21.000000	19.050000	1.042664
21.000000	19.100000	1.045456
21.000000	19.150000	1.046385
21.000000	19.200000	1.048037
21.000000	19.250000	1.050452
21.000000	19.300000	1.049550
21.000000	19.350000	1.044284
21.000000	19.400000	1.039925
21.000000	19.450000	1.039756
21.000000	19.500000	1.038928
21.000000	19.550000	1.032405
21.000000	19.600000	1.023905
21.000000	19.650000	1.019687
21.000000	19.700000	1.017657
21.000000	19.750000	1.011077
21.000000	19.800000	1.000468
21.000000	19.850000	0.992950
21.000000	19.900000	0.990708
21.000000	19.950000	0.988593
21.000000	20.000000	0.983479
21.000000	20.050000	0.978102
21.000000	20.100000	0.974425
21.000000	20.150000	0.970376
21.000000	20.200000	0.965225
21.000000	20.250000	0.961870
21.000000	20.300000	0.961367
21.000000	20.350000	0.960639
21.000000	20.400000	0.958139
21.000000	20.450000	0.956737
21.000000	20.500000	0.958226
21.000000	20.550000	0.959723
21.000000	20.600000	0.958871
21.000000	20.650000	0.958406
21.000000	20.700000	0.961707
21.000000	20.750000	0.967145
21.000000	20.800000	0.970939
21.000000	20.850000	0.973067
21.000000	20.900000	0.976231
21.000000	20.950000	0.980889
21.000000	21.000000	0.985462
21.000000	21.050000	0.990103
21.000000	21.100000	0.996194
21.000000	21.150000	1.002896
21.000000	21.200000	1.008026
21.000000	21.250000	1.011786
21.000000	21.300000	1.016016
21.000000	21.350000	1.020330
21.000000	21.400000	1.022761
21.000000	21.450000	1.023855
21.000000	21.500000	1.026187
21.000000	21.550000	1.029917
21.000000	21.600000	1.032668
21.000000	21.650000	1.033781
21.000000	21.700000	1.034754
21.000000	21.750000	1.035478
21.000000	21.800000	1.034209
21.000000	21.850000	1.031487
21.000000	21.900000	1.029940
21.000000	21.950000	1.029855
21.000000	22.000000	1.029005
21.000000	22.050000	1.026952
21.000000	22.100000	1.025265
21.000000	22.150000	1.023580
21.000000	22.200000	1.020176
21.000000	22.250000	1.016371
21.000000	22.300000	1.015145
21.000000	22.350000	1.015187
21.000000	22.400000	1.011922
21.000000	22.450000	1.005094
21.000000	22.500000	0.999545
21.000000	22.550000	0.997337
21.000000	22.600000	0.994943
21.000000	22.650000	0.989967
21.000000	22.700000	0.985074
21.000000	22.750000	0.982868
21.000000	22.800000	0.981645
21.000000	22.850000	0.978805
21.000000	22.900000	0.974814
21.000000	22.950000	0.971707
21.000000	23.000000	0.970528
21.000000	23.050000	0.971267
21.000000	23.100000	0.972683
21.000000	23.150000	0.972190
21.000000	23.200000	0.968943
21.000000	23.250000	0.966291
21.000000	23.300000	0.967650
21.000000	23.350000	0.971195
21.000000	23.400000	0.972898
21.000000	23.450000	0.973368
21.000000	23.500000	0.976425
21.000000	23.550000	0.981792
21.000000	23.600000	0.985116
21.000000	23.650000	0.985441
21.000000	23.700000	0.986924
21.000000	23.750000	0.991924
21.000000	23.800000	0.997353
21.000000	23.850000	0.999744
21.000000	23.900000	1.000130
21.000000	23.950000	1.001870
21.000000	24.000000	1.006165
21.000000	24.050000	1.011381
21.000000	24.100000	1.015436
21.000000	24.150000	1.017935
21.000000	24.200000	1.020459
21.000000	24.250000	1.024494
21.000000	24.300000	1.028869
21.000000	24.350000	1.030700
21.000000	24.400000	1.029474
21.000000	24.450000	1.028108
21.000000	24.500000	1.028847
21.000000	24.550000	1.030344
21.000000	24.600000	1.030320
21.000000	24.650000	1.028986
21.000000	24.700000	1.027955
21.000000	24.750000	1.027378
21.000000	24.800000	1.025922
21.000000	24.850000	1.022750
21.000000	24.900000	1.018492
21.000000	24.950000	1.014755
21.000000	25.000000	1.012631
22.000000	0.300000	0.008235
22.000000	0.350000	0.002176
22.000000	0.400000	0.018725
22.000000	0.450000	0.022783
22.000000	0.500000	0.010151
22.000000	0.550000	0.008509
22.000000	0.600000	0.019449
22.000000	0.650000	0.021165
22.000000	0.700000	0.014778
22.000000	0.750000	0.017748
22.000000	0.800000	0.026336
22.000000	0.850000	0.025879
22.000000	0.900000	0.021643
22.000000	0.950000	0.025642
22.000000	1.000000	0.031471
22.000000	1.050000	0.029696
22.000000	1.100000	0.027925
22.000000	1.150000	0.034037
22.000000	1.200000	0.040962
22.000000	1.250000	0.043663
22.000000	1.300000	0.048695
22.000000	1.350000	0.057988
22.000000	1.400000	0.066753
22.000000	1.450000	0.079134
22.000000	1.500000	0.101287
22.000000	1.550000	0.127004
22.000000	1.600000	0.158137
22.000000	1.650000	0.221124
22.000000	1.700000	0.332727
22.000000	1.750000	0.486382
22.000000	1.800000	0.716765
22.000000	1.850000	1.114408
22.000000	1.900000	1.677464
22.000000	1.950000	2.184190
22.000000	2.000000	2.339993
22.000000	2.050000	2.073625
22.000000	2.100000	1.600405
22.000000	2.150000	1.180844
22.000000	2.200000	0.906477
22.000000	2.250000	0.734471
22.000000	2.300000	0.618502
22.000000	2.350000	0.540687
22.000000	2.400000	0.483189
22.000000	2.450000	0.435915
22.000000	2.500000	0.407568
22.000000	2.550000	0.399240
22.000000	2.600000	0.394392
22.000000	2.650000	0.389422
22.000000	2.700000	0.400528
22.000000	2.750000	0.429688
22.000000	2.800000	0.458555
22.000000	2.850000	0.484320
22.000000	2.900000	0.528100
22.000000	2.950000	0.601433
22.000000	3.000000	0.695115
22.000000	3.050000	0.805793
22.000000	3.100000	0.948942
22.000000	3.150000	1.144861
22.000000	3.200000	1.403857
22.000000	3.250000	1.703967
22.000000	3.300000	1.964758
22.000000	3.350000	2.082582
22.000000	3.400000	2.034417
22.000000	3.450000	1.917137
22.000000	3.500000	1.840410
22.000000	3.550000	1.814393
22.000000	3.600000	1.793102
22.000000	3.650000	1.782893
22.000000	3.700000	1.822574
22.000000	3.750000	1.872920
22.000000	3.800000	1.820343
22.000000	3.850000	1.611896
22.000000	3.900000	1.320125
22.000000	3.950000	1.050431
22.000000	4.000000	0.840380
22.000000	4.050000	0.676450
22.000000	4.100000	0.555181
22.000000	4.150000	0.482707
22.000000	4.200000	0.443657
22.000000	4.250000	0.413176
22.000000	4.300000	0.389309
22.000000	4.350000	0.384998
22.000000	4.400000	0.396648
22.000000	4.450000	0.406723
22.000000	4.500000	0.414051
22.000000	4.550000	0.437293
22.000000	4.600000	0.484739
22.000000	4.650000	0.540059
22.000000	4.700000	0.585531
22.000000	4.750000	0.623643
22.000000	4.800000	0.665732
22.000000	4.850000	0.713957
22.000000	4.900000	0.768771
22.000000	4.950000	0.840395
22.000000	5.000000	0.931018
22.000000	5.050000	1.013187
22.000000	5.100000	1.051544
22.000000	5.150000	1.046644
22.000000	5.200000	1.034597
22.000000	5.250000	1.041845
22.000000	5.300000	1.063844
22.000000	5.350000	1.090996
22.000000	5.400000	1.128142
22.000000	5.450000	1.178754
22.000000	5.500000	1.233909
22.000000	5.550000	1.288554
22.000000	5.600000	1.347410
22.000000	5.650000	1.403139
22.000000	5.700000	1.429544
22.000000	5.750000	1.411368
22.000000	5.800000	1.366166
22.000000	5.850000	1.324393
22.000000	5.900000	1.298109
22.000000	5.950000	1.275163
22.000000	6.000000	1.233008
22.000000	6.050000	1.156301
22.000000	6.100000	1.053974
22.000000	6.150000	0.959103
22.000000	6.200000	0.899166
22.000000	6.250000	0.870539
22.000000	6.300000	0.856119
22.000000	6.350000	0.856936
22.000000	6.400000	0.883522
22.000000	6.450000	0.925294
22.000000	6.500000	0.956435
22.000000	6.550000	0.968970
22.000000	6.600000	0.976020
22.000000	6.650000	0.988302
22.000000	6.700000	1.012177
22.000000	6.750000	1.060795
22.000000	6.800000	1.134064
22.000000	6.850000	1.191813
22.000000	6.900000	1.182152
22.000000	6.950000	1.101473
22.000000	7.000000	1.000031
22.000000	7.050000	0.926077
22.000000	7.100000	0.888500
22.000000	7.150000	0.872767
22.000000	7.200000	0.864645
22.000000	7.250000	0.853182
22.000000	7.300000	0.834232
22.000000	7.350000	0.818208
22.000000	7.400000	0.818229
22.000000	7.450000	0.828715
22.000000	7.500000	0.830441
22.000000	7.550000	0.815746
22.000000	7.600000	0.794498
22.000000	7.650000	0.777740
22.000000	7.700000	0.769365
22.000000	7.750000	0.771012
22.000000	7.800000	0.782684
22.000000	7.850000	0.801283
22.000000	7.900000	0.826686
22.000000	7.950000	0.862655
22.000000	8.000000	0.905288
22.000000	8.050000	0.942277
22.000000	8.100000	0.972050
22.000000	8.150000	1.009766
22.000000	8.200000	1.063262
22.000000	8.250000	1.116517
22.000000	8.300000	1.149101
22.000000	8.350000	1.160531
22.000000	8.400000	1.165850
22.000000	8.450000	1.180648
22.000000	8.500000	1.219019
22.000000	8.550000	1.288022
22.000000	8.600000	1.369490
22.000000	8.650000	1.422630
22.000000	8.700000	1.421912
22.000000	8.750000	1.383006
22.000000	8.800000	1.338400
22.000000	8.850000	1.298245
22.000000	8.900000	1.249097
22.000000	8.950000	1.181350
22.000000	9.000000	1.101769
22.000000	9.050000	1.023435
22.000000	9.100000	0.956237
22.000000	9.150000	0.905246
22.000000	9.200000	0.869030
22.000000	9.250000	0.840525
22.000000	9.300000	0.815252
22.000000	9.350000	0.796674
22.000000	9.400000	0.789869
22.000000	9.450000	0.793605
22.000000	9.500000	0.802510
22.000000	9.550000	0.813782
22.000000	9.600000	0.828541
22.000000	9.650000	0.849337
22.000000	9.700000	0.878296
22.000000	9.750000	0.914039
22.000000	9.800000	0.947967
22.000000	9.850000	0.967349
22.000000	9.900000	0.966283
22.000000	9.950000	0.952211
22.000000	10.000000	0.937959
22.000000	10.050000	0.927857
22.000000	10.100000	0.916265
22.000000	10.150000	0.901530
22.000000	10.200000	0.895486
22.000000	10.250000	0.911685
22.000000	10.300000	0.946204
22.000000	10.350000	0.979822
22.000000	10.400000	1.001032
22.000000	10.450000	1.016679
22.000000	10.500000	1.034971
22.000000	10.550000	1.048869
22.000000	10.600000	1.046048
22.000000	10.650000	1.028028
22.000000	10.700000	1.008847
22.000000	10.750000	0.999155
22.000000	10.800000	1.000604
22.000000	10.850000	1.011182
22.000000	10.900000	1.026097
22.000000	10.950000	1.036443
22.000000	11.000000	1.036563
22.000000	11.050000	1.031432
22.000000	11.100000	1.029931
22.000000	11.150000	1.033579
22.000000	11.200000	1.038535
22.000000	11.250000	1.044901
22.000000	11.300000	1.056149
22.000000	11.350000	1.071736
22.000000	11.400000	1.087457
22.000000	11.450000	1.101339
22.000000	11.500000	1.113201
22.000000	11.550000	1.120574
22.000000	11.600000	1.121461
22.000000	11.650000	1.120361
22.000000	11.700000	1.125924
22.000000	11.750000	1.141173
22.000000	11.800000	1.157996
22.000000	11.850000	1.161851
22.000000	11.900000	1.142341
22.000000	11.950000	1.101003
22.000000	12.000000	1.049280
22.000000	12.050000	0.998513
22.000000	12.100000	0.953538
22.000000	12.150000	0.916104
22.000000	12.200000	0.888991
22.000000	12.250000	0.872702
22.000000	12.300000	0.862745
22.000000	12.350000	0.855139
22.000000	12.400000	0.850778
22.000000	12.450000	0.850414
22.000000	12.500000	0.851065
22.000000	12.550000	0.852513
22.000000	12.600000	0.860640
22.000000	12.650000	0.877507
22.000000	12.700000	0.894476
22.000000	12.750000	0.902652
22.000000	12.800000	0.904141
22.000000	12.850000	0.905555
22.000000	12.900000	0.907284
22.000000	12.950000	0.908064
22.000000	13.000000	0.913653
22.000000	13.050000	0.930723
22.000000	13.100000	0.956574
22.000000	13.150000	0.983726
22.000000	13.200000	1.009853
22.000000	13.250000	1.034502
22.000000	13.300000	1.051777
22.000000	13.350000	1.057023
22.000000	13.400000	1.056983
22.000000	13.450000	1.062582
22.000000	13.500000	1.073617
22.000000	13.550000	1.080259
22.000000	13.600000	1.078467
22.000000	13.650000	1.074545
22.000000	13.700000	1.074284
22.000000	13.750000	1.076220
22.000000	13.800000	1.077578
22.000000	13.850000	1.079717
22.000000	13.900000	1.083953
22.000000	13.950000	1.086626
22.000000	14.000000	1.083137
22.000000	14.050000	1.075504
22.000000	14.100000	1.071444
22.000000	14.150000	1.074709
22.000000	14.200000	1.079794
22.000000	14.250000	1.079232
22.000000	14.300000	1.073042
22.000000	14.350000	1.065670
22.000000	14.400000	1.055790
22.000000	14.450000	1.037254
22.000000	14.500000	1.010722
22.000000	14.550000	0.985510
22.000000	14.600000	0.967230
22.000000	14.650000	0.952258
22.000000	14.700000	0.938041
22.000000	14.750000	0.929432
22.000000	14.800000	0.929309
22.000000	14.850000	0.932003
22.000000	14.900000	0.932866
22.000000	14.950000	0.936194
22.000000	15.000000	0.946198
22.000000	15.050000	0.957541
22.000000	15.100000	0.962531
22.000000	15.150000	0.961300
22.000000	15.200000	0.957985
22.000000	15.250000	0.953500
22.000000	15.300000	0.948846
22.000000	15.350000	0.948747
22.000000	15.400000	0.954886
22.000000	15.450000	0.961502
22.000000	15.500000	0.963587
22.000000	15.550000	0.962910
22.000000	15.600000	0.961080
22.000000	15.650000	0.955091
22.000000	15.700000	0.945724
22.000000	15.750000	0.941401
22.000000	15.800000	0.946440
22.000000	15.850000	0.953806
22.000000	15.900000	0.956767
22.000000	15.950000	0.959361
22.000000	16.000000	0.967737
22.000000	16.050000	0.979661
22.000000	16.100000	0.991112
22.000000	16.150000	1.005317
22.000000	16.200000	1.026039
22.000000	16.250000	1.048554
22.000000	16.300000	1.066083
22.000000	16.350000	1.079029
22.000000	16.400000	1.089635
22.000000	16.450000	1.093990
22.000000	16.500000	1.088446
22.000000	16.550000	1.078340
22.000000	16.600000	1.071154
22.000000	16.650000	1.065836
22.000000	16.700000	1.057837
22.000000	16.750000	1.050053
22.000000	16.800000	1.049024
22.000000	16.850000	1.053645
22.000000	16.900000	1.057364
22.000000	16.950000	1.059205
22.000000	17.000000	1.062734
22.000000	17.050000	1.065451
22.000000	17.100000	1.059791
22.000000	17.150000	1.045874
22.000000	17.200000	1.033505
22.000000	17.250000	1.028247
22.000000	17.300000	1.023730
22.000000	17.350000	1.012296
22.000000	17.400000	0.996145
22.000000	17.450000	0.981754
22.000000	17.500000	0.968768
22.000000	17.550000	0.952167
22.000000	17.600000	0.932532
22.000000	17.650000	0.916018
22.000000	17.700000	0.904870
22.000000	17.750000	0.895911
22.000000	17.800000	0.889172
22.000000	17.850000	0.889771
22.000000	17.900000	0.898545
22.000000	17.950000	0.908848
22.000000	18.000000	0.917042
22.000000	18.050000	0.928582
22.000000	18.100000	0.947697
22.000000	18.150000	0.968161
22.000000	18.200000	0.981911
22.000000	18.250000	0.990555
22.000000	18.300000	0.999470
22.000000	18.350000	1.006069
22.000000	18.400000	1.004586
22.000000	18.450000	0.998516
22.000000	18.500000	0.996706
22.000000	18.550000	0.999397
22.000000	18.600000	1.000003
22.000000	18.650000	0.999448
22.000000	18.700000	1.005834
22.000000	18.750000	1.019098
22.000000	18.800000	1.028935
22.000000	18.850000	1.030832
22.000000	18.900000	1.032104
22.000000	18.950000	1.037909
22.000000	19.000000	1.042737
22.000000	19.050000	1.041583
22.000000	19.100000	1.039381
22.000000	19.150000	1.042142
22.000000	19.200000	1.046635
22.000000	19.250000	1.046233
22.000000	19.300000	1.041147
22.000000	19.350000	1.036235
22.000000	19.400000	1.033290
22.000000	19.450000	1.031215
22.000000	19.500000	1.030060
22.000000	19.550000	1.029939
22.000000	19.600000	1.029106
22.000000	19.650000	1.027107
22.000000	19.700000	1.026785
22.000000	19.750000	1.029895
22.000000	19.800000	1.033797
22.000000	19.850000	1.035368
22.000000	19.900000	1.034910
22.000000	19.950000	1.033438
22.000000	20.000000	1.029307
22.000000	20.050000	1.020603
22.000000	20.100000	1.008348
22.000000	20.150000	0.994839
22.000000	20.200000	0.981075
22.000000	20.250000	0.967957
22.000000	20.300000	0.957613
22.000000	20.350000	0.951239
22.000000	20.400000	0.947369
22.000000	20.450000	0.944127
22.000000	20.500000	0.941612
22.000000	20.550000	0.940600
22.000000	20.600000	0.940569
22.000000	20.650000	0.940593
22.000000	20.700000	0.940824
22.000000	20.750000	0.941623
22.000000	20.800000	0.942371
22.000000	20.850000	0.942679
22.000000	20.900000	0.943982
22.000000	20.950000	0.948254
22.000000	21.000000	0.955261
22.000000	21.050000	0.962604
22.000000	21.100000	0.968950
22.000000	21.150000	0.975937
22.000000	21.200000	0.985714
22.000000	21.250000	0.997509
22.000000	21.300000	1.008506
22.000000	21.350000	1.017768
22.000000	21.400000	1.026844
22.000000	21.450000	1.035972
22.000000	21.500000	1.042545
22.000000	21.550000	1.044906
22.000000	21.600000	1.045073
22.000000	21.650000	1.045505
22.000000	21.700000	1.045587
22.000000	21.750000	1.044066
22.000000	21.800000	1.042619
22.000000	21.850000	1.043493
22.000000	21.900000	1.045287
22.000000	21.950000	1.044900
22.000000	22.000000	1.042582
22.000000	22.050000	1.041094
22.000000	22.100000	1.040444
22.000000	22.150000	1.037696
22.000000	22.200000	1.032320
22.000000	22.250000	1.027758
22.000000	22.300000	1.026318
22.000000	22.350000	1.025564
22.000000	22.400000	1.021535
22.000000	22.450000	1.013568
22.000000	22.500000	1.004406
22.000000	22.550000	0.996951
22.000000	22.600000	0.992272
22.000000	22.650000	0.989812
22.000000	22.700000	0.988194
22.000000	22.750000	0.986196
22.000000	22.800000	0.983899
22.000000	22.850000	0.982666
22.000000	22.900000	0.983121
22.000000	22.950000	0.983375
22.000000	23.000000	0.980525
22.000000	23.050000	0.974290
22.000000	23.100000	0.967691
22.000000	23.150000	0.963190
22.000000	23.200000	0.959874
22.000000	23.250000	0.956281
22.000000	23.300000	0.954130
22.000000	23.350000	0.956014
22.000000	23.400000	0.960563
22.000000	23.450000	0.963986
22.000000	23.500000	0.966085
22.000000	23.550000	0.970197
22.000000	23.600000	0.976820
22.000000	23.650000	0.982283
22.000000	23.700000	0.984812
22.000000	23.750000	0.986684
22.000000	23.800000	0.988712
22.000000	23.850000	0.988298
22.000000	23.900000	0.985594
22.000000	23.950000	0.985846
22.000000	24.000000	0.991851
22.000000	24.050000	0.999234
22.000000	24.100000	1.003403
22.000000	24.150000	1.006395
22.000000	24.200000	1.012104
22.000000	24.250000	1.019098
22.000000	24.300000	1.023496
22.000000	24.350000	1.025566
22.000000	24.400000	1.028114
22.000000	24.450000	1.030907
22.000000	24.500000	1.031735
22.000000	24.550000	1.031238
22.000000	24.600000	1.032303
22.000000	24.650000	1.035904
22.000000	24.700000	1.040783
22.000000	24.750000	1.045559
22.000000	24.800000	1.048457
22.000000	24.850000	1.047279
22.000000	24.900000	1.042490
22.000000	24.950000	1.037852
22.000000	25.000000	1.035214
