# Supplementary material for: Persistent homology elucidates hierarchical structures responsible for mechanical properties in covalent amorphous solids
Source: Nat Commun. 2025 Sep 25;16:8226. doi: 10.1038/s41467-025-63424-z (PMC12462471; doi:10.1038/s41467-025-63424-z)
Supplement: Supplementary file 4 — Source Data 2 [file 41467_2025_63424_MOESM4_ESM.zip › SupplementarySourceData/SupplementaryFigure7a.txt]

# Frequency (THz) PR
0.000000 1.000000
0.000000 1.000000
0.000000 1.000000
0.441039 0.001143
0.562970 0.005766
0.568534 0.588481
0.572572 0.613792
0.574251 0.657632
0.574529 0.280472
0.581018 0.453876
0.582648 0.608385
0.585122 0.650752
0.586738 0.801000
0.588613 0.600914
0.593141 0.672685
0.599189 0.207004
0.607727 0.006189
0.707610 0.001560
0.767391 0.006372
0.782042 0.203057
0.783336 0.197589
0.787926 0.146382
0.791230 0.481235
0.793796 0.029113
0.800128 0.318156
0.806327 0.508935
0.806727 0.607380
0.810438 0.601425
0.813696 0.487381
0.815397 0.651905
0.816486 0.668341
0.818536 0.634420
0.821836 0.548165
0.823151 0.572869
0.824236 0.452693
0.825698 0.607934
0.826764 0.602927
0.827352 0.524094
0.831487 0.553603
0.834788 0.597993
0.839444 0.629977
0.842594 0.240063
0.865169 0.006745
0.872774 0.006181
0.926084 0.059705
0.944964 0.035007
0.946367 0.032656
0.963827 0.295428
0.967409 0.086506
0.976710 0.223697
0.979069 0.450627
0.981973 0.352635
0.984014 0.378112
0.985213 0.558775
0.991988 0.642654
0.993144 0.564199
0.995617 0.483257
1.000990 0.302822
1.004593 0.594891
1.012301 0.571326
1.020059 0.029549
1.041140 0.100898
1.043196 0.069445
1.076364 0.016093
1.078150 0.003193
1.082321 0.013307
1.095251 0.028163
1.100995 0.052597
1.110775 0.047116
1.112613 0.350090
1.115913 0.268586
1.124219 0.302913
1.129896 0.282525
1.133448 0.164609
1.136451 0.200480
1.144098 0.301187
1.152212 0.275116
1.153949 0.284282
1.156321 0.276529
1.164538 0.145390
1.167497 0.208832
1.179183 0.251819
1.186080 0.202010
1.187119 0.191778
1.192168 0.160584
1.196992 0.323117
1.197458 0.220136
1.201900 0.145249
1.204686 0.318585
1.207930 0.055456
1.209970 0.291776
1.213244 0.367592
1.217520 0.352331
1.220423 0.292297
1.224086 0.388615
1.225569 0.308719
1.227489 0.229391
1.228872 0.331146
1.234255 0.442187
1.236744 0.371493
1.238448 0.254070
1.239186 0.366006
1.242852 0.502411
1.243717 0.381369
1.245151 0.234087
1.246721 0.437535
1.252339 0.527483
1.254080 0.436206
1.255554 0.511578
1.256356 0.466303
1.258515 0.448879
1.258693 0.353524
1.261413 0.341343
1.262191 0.427282
1.263247 0.425147
1.267537 0.409326
1.270310 0.426294
1.273880 0.336777
1.274280 0.360966
1.276692 0.388286
1.278183 0.439681
1.281611 0.294590
1.283137 0.467345
1.285463 0.466603
1.287697 0.539612
1.290241 0.255241
1.291043 0.239123
1.294625 0.416745
1.295248 0.491613
1.298088 0.437652
1.298983 0.412718
1.301620 0.375305
1.303611 0.515565
1.305474 0.417201
1.309544 0.385484
1.312002 0.523838
1.313629 0.345702
1.317090 0.394269
1.318787 0.294858
1.320619 0.164373
1.325499 0.209698
1.326569 0.451794
1.328102 0.349839
1.333782 0.414904
1.335285 0.268909
1.339553 0.387944
1.341296 0.302935
1.345573 0.341852
1.347384 0.321930
1.348225 0.443413
1.351766 0.289473
1.354228 0.356765
1.356258 0.307191
1.358277 0.345568
1.360308 0.422692
1.363482 0.207719
1.364600 0.336875
1.367069 0.409397
1.369220 0.391405
1.373933 0.389970
1.376948 0.370209
1.378129 0.438048
1.379271 0.444995
1.380908 0.414314
1.382353 0.303761
1.385548 0.451543
1.387518 0.395796
1.388415 0.272915
1.391906 0.467725
1.397804 0.418110
1.399654 0.359691
1.400339 0.346731
1.400368 0.293634
1.401497 0.490384
1.404476 0.421237
1.406497 0.358161
1.410601 0.393817
1.413280 0.335619
1.415670 0.434145
1.418427 0.275625
1.419446 0.457352
1.421729 0.257479
1.424127 0.316962
1.425020 0.231789
1.429377 0.159310
1.432871 0.257412
1.435660 0.291624
1.442035 0.160599
1.443245 0.215956
1.446751 0.135061
1.449081 0.211420
1.450485 0.293008
1.453545 0.094649
1.457811 0.194777
1.461264 0.110400
1.464396 0.140075
1.468431 0.106610
1.471798 0.104547
1.472968 0.170096
1.475302 0.207918
1.481275 0.115859
1.485704 0.172789
1.487473 0.065473
1.489469 0.153269
1.493242 0.208036
1.495966 0.158799
1.499623 0.047504
1.502423 0.190174
1.504840 0.202790
1.507101 0.187177
1.510259 0.174566
1.512991 0.199254
1.517322 0.141905
1.522676 0.199530
1.525660 0.164885
1.526491 0.207840
1.529278 0.220633
1.532700 0.145333
1.534307 0.148104
1.537615 0.274443
1.540069 0.189974
1.540748 0.257831
1.545259 0.156555
1.547754 0.240931
1.550697 0.263527
1.551538 0.227350
1.553404 0.114963
1.555293 0.267616
1.557874 0.167863
1.562913 0.174427
1.564702 0.209112
1.566148 0.283621
1.568305 0.267133
1.571206 0.234456
1.573051 0.227974
1.575989 0.175239
1.578195 0.242170
1.578322 0.250125
1.580125 0.219271
1.585455 0.232370
1.587195 0.319549
1.590258 0.282174
1.592849 0.278126
1.593883 0.282762
1.595008 0.229544
1.598533 0.293749
1.599472 0.272114
1.601764 0.220196
1.602730 0.254224
1.604462 0.314779
1.606645 0.278214
1.609458 0.341429
1.610732 0.292838
1.613223 0.218620
1.614805 0.362646
1.615452 0.275318
1.621057 0.215294
1.622450 0.272864
1.623528 0.340471
1.624662 0.296438
1.625771 0.331273
1.628796 0.277437
1.629884 0.262923
1.631430 0.402046
1.633482 0.278861
1.635371 0.304909
1.637832 0.250950
1.638563 0.240729
1.641758 0.367208
1.643304 0.269375
1.645503 0.312671
1.647119 0.360996
1.647649 0.331662
1.648843 0.277866
1.652148 0.248444
1.653236 0.253834
1.653759 0.323954
1.656023 0.335113
1.656314 0.262433
1.658981 0.256575
1.660258 0.266842
1.662925 0.328991
1.664030 0.320509
1.666434 0.373674
1.666959 0.353398
1.669829 0.261796
1.671045 0.204009
1.672132 0.321930
1.673006 0.348132
1.675392 0.306128
1.677700 0.349749
1.678911 0.328366
1.679895 0.301810
1.682370 0.277165
1.683484 0.283352
1.684762 0.304446
1.686661 0.409329
1.688293 0.306115
1.689024 0.310422
1.691435 0.268184
1.692745 0.349928
1.694315 0.279892
1.694875 0.362326
1.696751 0.376659
1.697683 0.301710
1.699514 0.341443
1.700785 0.406422
1.702455 0.350515
1.703171 0.423325
1.704198 0.414135
1.707418 0.315834
1.707979 0.365856
1.709401 0.345740
1.710290 0.376538
1.712488 0.384608
1.714420 0.322730
1.715922 0.277218
1.717505 0.395569
1.718581 0.366445
1.719648 0.317962
1.721592 0.346640
1.723002 0.371142
1.724218 0.339008
1.725859 0.393360
1.726535 0.364806
1.728517 0.349971
1.729332 0.365873
1.731632 0.423207
1.733436 0.329289
1.734826 0.317176
1.735755 0.336820
1.737079 0.350568
1.739684 0.451480
1.740002 0.325701
1.742002 0.390013
1.743293 0.379726
1.743822 0.424124
1.746178 0.343685
1.748206 0.262950
1.748717 0.415780
1.750523 0.366636
1.750825 0.341176
1.752999 0.363258
1.753972 0.367611
1.755874 0.376057
1.756516 0.380214
1.757550 0.377385
1.758317 0.370134
1.759565 0.337489
1.761488 0.367693
1.762191 0.310760
1.764762 0.387381
1.765925 0.322268
1.767932 0.417388
1.769860 0.398160
1.770402 0.342403
1.771387 0.351624
1.773034 0.375729
1.774056 0.359705
1.776600 0.382519
1.776919 0.320643
1.778881 0.385360
1.779334 0.364422
1.780988 0.445995
1.781571 0.451262
1.782620 0.358685
1.784392 0.373745
1.785869 0.356001
1.788027 0.353582
1.789209 0.375639
1.791315 0.399757
1.792432 0.388713
1.792774 0.406897
1.795429 0.405061
1.795448 0.344764
1.796839 0.368087
1.798904 0.331367
1.799428 0.401889
1.801135 0.296330
1.802613 0.314534
1.803416 0.361610
1.803793 0.320160
1.805639 0.401598
1.806159 0.330151
1.808206 0.378984
1.810128 0.329175
1.813169 0.324416
1.813531 0.327549
1.814175 0.389030
1.814813 0.363540
1.817701 0.353215
1.818669 0.408077
1.819986 0.349393
1.821604 0.370926
1.823581 0.346872
1.825139 0.406947
1.826824 0.367208
1.828471 0.430971
1.829633 0.273415
1.830577 0.365553
1.832544 0.277851
1.833411 0.371483
1.834536 0.384658
1.835441 0.357577
1.837744 0.317291
1.839333 0.354485
1.840679 0.355242
1.841612 0.345803
1.843053 0.385014
1.843536 0.315673
1.846230 0.371950
1.847521 0.383059
1.848502 0.384977
1.849584 0.320169
1.849699 0.337491
1.851489 0.397443
1.852380 0.312140
1.853873 0.320345
1.855839 0.394839
1.857217 0.351294
1.860364 0.396803
1.861054 0.355081
1.861282 0.390687
1.862151 0.342638
1.865159 0.383015
1.865855 0.300828
1.865978 0.360542
1.869038 0.322962
1.869728 0.376543
1.872138 0.317472
1.873892 0.424235
1.874731 0.389339
1.877188 0.312756
1.878812 0.387752
1.880037 0.330371
1.880628 0.415471
1.882037 0.365182
1.883388 0.371079
1.883900 0.383143
1.885229 0.401184
1.886375 0.358653
1.888589 0.323266
1.890223 0.372040
1.890937 0.416809
1.891893 0.386374
1.893265 0.389885
1.894174 0.387010
1.897345 0.264373
1.897862 0.401896
1.899413 0.393330
1.899926 0.326866
1.901220 0.323944
1.903055 0.371914
1.903634 0.369276
1.904736 0.382290
1.906255 0.423806
1.907125 0.316403
1.909547 0.327459
1.910420 0.379070
1.911912 0.376886
1.912293 0.385247
1.915332 0.351123
1.915738 0.342987
1.917926 0.414973
1.919548 0.340109
1.919896 0.376210
1.921519 0.374793
1.921850 0.357621
1.923799 0.363371
1.924150 0.362602
1.926453 0.400081
1.927681 0.347126
1.928068 0.382098
1.928999 0.350247
1.931813 0.379165
1.933531 0.319699
1.934848 0.407684
1.935644 0.356309
1.937943 0.349137
1.938575 0.295783
1.939950 0.260679
1.941342 0.365939
1.942859 0.346486
1.943854 0.403869
1.944115 0.399554
1.945167 0.396856
1.946588 0.323664
1.947660 0.326273
1.949140 0.328646
1.950398 0.333669
1.952139 0.404119
1.953087 0.369727
1.954568 0.361919
1.956153 0.353807
1.957891 0.381687
1.959452 0.355811
1.961172 0.380955
1.962115 0.354882
1.962216 0.355566
1.963704 0.342610
1.965629 0.323111
1.966026 0.358167
1.967614 0.336663
1.969364 0.379635
1.970843 0.325151
1.972831 0.369823
1.973588 0.382574
1.974305 0.388352
1.975385 0.356267
1.977494 0.320723
1.978287 0.350412
1.979816 0.380071
1.981728 0.381177
1.982694 0.318875
1.983688 0.390618
1.984627 0.388845
1.985226 0.394035
1.986760 0.378756
1.987895 0.327487
1.989820 0.379153
1.991186 0.376719
1.992208 0.353860
1.992592 0.333171
1.993523 0.359132
1.993879 0.343026
1.996388 0.336345
1.997141 0.397500
1.998501 0.340849
1.998802 0.353689
2.000792 0.374726
2.001813 0.376281
2.002068 0.382155
2.004524 0.357522
2.005376 0.374588
2.006341 0.315895
2.008548 0.363682
2.010569 0.344378
2.011534 0.334806
2.012928 0.419452
2.013830 0.373466
2.014489 0.391212
2.014797 0.337471
2.015806 0.350796
2.018501 0.379276
2.019745 0.312989
2.021456 0.385730
2.021836 0.350773
2.022564 0.398588
2.023694 0.342374
2.026515 0.387828
2.027332 0.350155
2.027776 0.408099
2.029151 0.370151
2.030731 0.381610
2.030889 0.379189
2.032906 0.382800
2.033461 0.296191
2.033574 0.330017
2.035545 0.389382
2.037216 0.356130
2.038040 0.389921
2.038125 0.403563
2.039999 0.365793
2.041142 0.367998
2.041240 0.364229
2.042687 0.361976
2.044228 0.392462
2.044960 0.332904
2.046040 0.330603
2.048352 0.384455
2.048712 0.399167
2.049601 0.403775
2.050401 0.388844
2.051693 0.380242
2.052613 0.369691
2.054493 0.403831
2.055800 0.394810
2.055867 0.376915
2.057425 0.367098
2.058548 0.348965
2.059976 0.365440
2.061488 0.361867
2.062304 0.422681
2.063792 0.398904
2.064791 0.346256
2.064831 0.378798
2.066794 0.391358
2.067436 0.393865
2.067923 0.359788
2.068434 0.310750
2.070813 0.371928
2.071613 0.393074
2.072116 0.342339
2.073411 0.394625
2.074564 0.390990
2.075576 0.405339
2.076921 0.387088
2.077929 0.372185
2.079900 0.412875
2.081483 0.343985
2.081827 0.413504
2.084010 0.307277
2.085697 0.338174
2.086851 0.371662
2.087455 0.370591
2.087735 0.357196
2.088705 0.371202
2.091005 0.342231
2.092389 0.341634
2.093585 0.405674
2.093924 0.355888
2.094488 0.375290
2.095381 0.374092
2.096697 0.434140
2.097480 0.384126
2.098739 0.428012
2.100247 0.369896
2.100537 0.396015
2.101178 0.349887
2.102661 0.367708
2.103848 0.364480
2.105113 0.385987
2.106170 0.362737
2.107424 0.401886
2.108083 0.391788
2.108845 0.359105
2.110768 0.417219
2.110919 0.423215
2.113041 0.386466
2.113148 0.348636
2.114272 0.406129
2.114839 0.428061
2.117245 0.384712
2.119088 0.398015
2.119686 0.407111
2.120406 0.360701
2.121800 0.408071
2.121989 0.389589
2.122684 0.402362
2.124215 0.379798
2.125892 0.361246
2.127292 0.388608
2.128011 0.355348
2.129076 0.313020
2.130383 0.392977
2.131438 0.402745
2.132024 0.349258
2.133588 0.420238
2.134624 0.406708
2.135196 0.397023
2.135615 0.407387
2.136216 0.364407
2.137169 0.397453
2.138752 0.329221
2.139948 0.415504
2.140538 0.440612
2.141895 0.397209
2.142931 0.404044
2.143782 0.345794
2.145316 0.390834
2.146074 0.394164
2.147186 0.360672
2.148658 0.404382
2.149115 0.387260
2.150163 0.395440
2.151024 0.395030
2.151615 0.388010
2.151933 0.388833
2.153630 0.378977
2.154276 0.373507
2.155177 0.406020
2.156929 0.372653
2.157889 0.382581
2.158467 0.367594
2.159242 0.358441
2.160387 0.392660
2.161554 0.382827
2.162514 0.371314
2.164151 0.420953
2.165205 0.402626
2.165826 0.404222
2.167428 0.339973
2.167673 0.393972
2.168343 0.323810
2.169206 0.362617
2.169812 0.368548
2.171307 0.409285
2.173189 0.381131
2.174410 0.400155
2.174617 0.375357
2.175595 0.361548
2.176169 0.388886
2.177419 0.403110
2.179030 0.336990
2.180272 0.387556
2.182050 0.400427
2.183325 0.369758
2.183948 0.434305
2.185134 0.410976
2.185520 0.342076
2.185750 0.393786
2.187278 0.413298
2.188857 0.379837
2.189926 0.364019
2.190214 0.396838
2.191703 0.360397
2.192637 0.395852
2.193338 0.368374
2.193636 0.364816
2.195245 0.371991
2.197268 0.357652
2.197890 0.340369
2.198738 0.395078
2.199074 0.422883
2.200520 0.407570
2.202216 0.372743
2.202791 0.367083
2.204326 0.372741
2.205102 0.353747
2.206401 0.358693
2.206601 0.350409
2.207936 0.425299
2.208340 0.391821
2.209280 0.332972
2.210278 0.368968
2.212099 0.398312
2.212572 0.377187
2.213324 0.335295
2.214087 0.359607
2.215127 0.424799
2.216045 0.341587
2.217104 0.354734
2.217727 0.361147
2.218594 0.360057
2.219447 0.353878
2.221453 0.393533
2.221548 0.410348
2.223291 0.377909
2.223910 0.391960
2.225041 0.356761
2.226787 0.416886
2.227290 0.390153
2.228562 0.390422
2.229799 0.341807
2.231598 0.376550
2.231702 0.335954
2.233629 0.336219
2.233834 0.377284
2.234546 0.349168
2.235327 0.394870
2.236099 0.396154
2.237613 0.348488
2.238420 0.336195
2.239823 0.373986
2.240317 0.398895
2.241195 0.381284
2.242846 0.352366
2.243210 0.403090
2.243305 0.388812
2.244277 0.413433
2.246672 0.410259
2.247547 0.399157
2.248315 0.392525
2.248935 0.377708
2.249190 0.358989
2.250565 0.360156
2.251057 0.412957
2.252119 0.397475
2.252544 0.389148
2.253246 0.406183
2.253996 0.393948
2.255394 0.406177
2.256491 0.358168
2.257840 0.422547
2.259747 0.378067
2.260214 0.392918
2.260888 0.325599
2.261745 0.357292
2.263200 0.380711
2.264701 0.434022
2.265112 0.404516
2.266060 0.372427
2.267050 0.392805
2.267129 0.402739
2.268691 0.428513
2.269490 0.404248
2.270558 0.356395
2.271527 0.406226
2.271807 0.382761
2.273052 0.404741
2.274175 0.402343
2.274999 0.387211
2.276248 0.399393
2.276896 0.381729
2.277909 0.396629
2.278477 0.410886
2.280063 0.395866
2.281013 0.393074
2.282739 0.369454
2.283028 0.430821
2.283435 0.392938
2.284027 0.392785
2.286261 0.388279
2.286943 0.414473
2.287757 0.413719
2.288122 0.417142
2.290116 0.427929
2.290576 0.376628
2.291904 0.363387
2.292410 0.350717
2.293425 0.372333
2.294241 0.388230
2.294540 0.371568
2.296184 0.369285
2.297510 0.407960
2.298065 0.408237
2.298812 0.400229
2.299455 0.416676
2.300200 0.376699
2.301072 0.395905
2.301650 0.388042
2.301905 0.370270
2.303301 0.407642
2.304236 0.329283
2.305622 0.349010
2.306947 0.391867
2.307484 0.378623
2.308864 0.423205
2.309485 0.390713
2.310190 0.384807
2.310492 0.374542
2.311620 0.400105
2.312307 0.405708
2.312905 0.403333
2.313999 0.418789
2.314549 0.417275
2.316049 0.369727
2.316636 0.394141
2.317710 0.399717
2.318327 0.413681
2.319381 0.414409
2.321316 0.395188
2.321698 0.375022
2.322537 0.378037
2.324265 0.345308
2.325133 0.384691
2.325496 0.376772
2.326064 0.323249
2.326627 0.390955
2.328410 0.409433
2.329383 0.433075
2.330069 0.347017
2.330913 0.357607
2.332776 0.372270
2.333043 0.425613
2.333746 0.415069
2.335391 0.384551
2.335866 0.398128
2.337390 0.375258
2.337485 0.393067
2.338976 0.414396
2.340120 0.389704
2.341501 0.412402
2.341581 0.400726
2.342621 0.377440
2.343468 0.383631
2.344633 0.407872
2.345912 0.408016
2.346333 0.385184
2.347413 0.391380
2.347669 0.368227
2.348378 0.405895
2.349078 0.430298
2.350080 0.433387
2.350752 0.417958
2.351883 0.443812
2.353271 0.370381
2.354272 0.401833
2.354593 0.416086
2.355096 0.443143
2.355889 0.355000
2.356343 0.422510
2.357504 0.425557
2.357984 0.385214
2.358939 0.408221
2.360552 0.414316
2.360915 0.391843
2.361748 0.415201
2.362514 0.421606
2.364488 0.424360
2.365019 0.413077
2.366385 0.428050
2.366652 0.411404
2.367158 0.394216
2.368090 0.413286
2.369434 0.365445
2.369810 0.414959
2.371047 0.361219
2.372312 0.433093
2.372984 0.416615
2.373866 0.411760
2.374729 0.406421
2.375710 0.380495
2.376247 0.396754
2.376819 0.412592
2.377499 0.383065
2.378164 0.396346
2.379767 0.426961
2.380765 0.407153
2.381243 0.358919
2.382149 0.406888
2.382614 0.381880
2.382758 0.411904
2.383512 0.427509
2.384400 0.397489
2.385006 0.366058
2.387457 0.419890
2.388042 0.451349
2.388601 0.455988
2.389669 0.392748
2.390046 0.381856
2.391096 0.385645
2.392279 0.439315
2.392648 0.439641
2.394258 0.358891
2.394532 0.419160
2.395227 0.424807
2.395961 0.422183
2.396444 0.397675
2.397932 0.412947
2.399499 0.428594
2.399701 0.405665
2.400760 0.436834
2.401594 0.371391
2.402688 0.429613
2.403321 0.447966
2.403821 0.407877
2.404653 0.409825
2.405646 0.422283
2.406105 0.391417
2.407416 0.380930
2.408180 0.395452
2.408985 0.418673
2.409660 0.388801
2.410628 0.452660
2.411107 0.412304
2.411605 0.426724
2.413087 0.415730
2.413378 0.421976
2.413865 0.422460
2.414564 0.399304
2.415018 0.440107
2.415264 0.368005
2.416084 0.423405
2.418289 0.377234
2.418387 0.440965
2.418885 0.417120
2.420180 0.446991
2.422576 0.435413
2.423211 0.429099
2.423691 0.430212
2.424123 0.436917
2.425429 0.399433
2.425958 0.402656
2.426459 0.442348
2.427777 0.440034
2.428129 0.417589
2.428821 0.416213
2.429967 0.389078
2.431115 0.418913
2.431719 0.427505
2.433010 0.410002
2.433357 0.441760
2.433693 0.332360
2.434042 0.410119
2.434731 0.418277
2.435936 0.432358
2.437116 0.395777
2.438119 0.432384
2.439391 0.434015
2.440374 0.417974
2.441041 0.434617
2.442214 0.389427
2.442661 0.351389
2.442941 0.437544
2.443750 0.412011
2.444410 0.445702
2.445529 0.427164
2.445876 0.417917
2.446987 0.387338
2.448396 0.437959
2.449000 0.426398
2.450058 0.442514
2.450362 0.400972
2.451769 0.444197
2.452383 0.428421
2.452729 0.400088
2.453993 0.419098
2.455655 0.428460
2.456619 0.411622
2.456904 0.404277
2.457786 0.426835
2.458023 0.408859
2.458908 0.415710
2.459650 0.410246
2.460578 0.438032
2.460744 0.419352
2.461838 0.438819
2.462991 0.386016
2.463727 0.416078
2.464624 0.453807
2.465828 0.429420
2.466599 0.419853
2.467168 0.467757
2.467397 0.418714
2.467625 0.419730
2.468774 0.428457
2.469883 0.428416
2.470155 0.436521
2.470919 0.430963
2.472444 0.434221
2.473080 0.385617
2.473212 0.442437
2.473739 0.398773
2.474707 0.407578
2.475648 0.393647
2.476661 0.429258
2.477440 0.434900
2.477618 0.421231
2.480021 0.400304
2.480500 0.406009
2.481158 0.421351
2.481391 0.423429
2.482110 0.435856
2.483105 0.386179
2.483396 0.415047
2.484424 0.415915
2.486285 0.412691
2.486497 0.460471
2.486871 0.431129
2.487943 0.433511
2.488328 0.426714
2.489319 0.411961
2.490161 0.421700
2.490419 0.423677
2.492080 0.402054
2.492369 0.446726
2.493215 0.416973
2.494051 0.436770
2.494863 0.425612
2.495808 0.427232
2.495893 0.415358
2.497529 0.422409
2.498010 0.419514
2.498355 0.464323
2.498831 0.457895
2.499477 0.442733
2.500829 0.406240
2.501492 0.443470
2.501706 0.448837
2.502537 0.411866
2.503792 0.427921
2.504168 0.425960
2.505859 0.421485
2.506615 0.342543
2.507081 0.452730
2.508815 0.402059
2.508964 0.405504
2.509235 0.422989
2.509865 0.424187
2.510299 0.466176
2.512504 0.426606
2.513104 0.429989
2.513649 0.436764
2.514810 0.436883
2.515259 0.436021
2.515586 0.431966
2.516702 0.413804
2.517654 0.427768
2.518315 0.462944
2.518597 0.403901
2.520075 0.436576
2.521147 0.466737
2.521302 0.433176
2.521856 0.440784
2.522759 0.419292
2.523469 0.442188
2.523542 0.408801
2.524673 0.429173
2.525388 0.443647
2.525863 0.443336
2.526632 0.416490
2.527374 0.428226
2.527825 0.438105
2.528978 0.459208
2.530112 0.435219
2.531529 0.415488
2.532168 0.419635
2.532423 0.438406
2.532909 0.439354
2.534046 0.451548
2.534695 0.439027
2.535320 0.429336
2.535731 0.387301
2.536470 0.446572
2.537228 0.422393
2.538704 0.455144
2.538910 0.440711
2.539550 0.436227
2.540843 0.435818
2.541138 0.455516
2.541747 0.456253
2.543112 0.450848
2.543393 0.438617
2.544287 0.444567
2.545679 0.406390
2.546254 0.440169
2.546756 0.481422
2.547552 0.404069
2.548045 0.443706
2.548759 0.414690
2.548862 0.390235
2.550038 0.424470
2.551289 0.405650
2.551465 0.444249
2.552480 0.469913
2.553517 0.440959
2.555248 0.415795
2.555666 0.431845
2.555955 0.461063
2.556282 0.446318
2.557223 0.464039
2.558042 0.452522
2.559361 0.444122
2.560106 0.411961
2.561146 0.425405
2.561849 0.423876
2.562844 0.441229
2.563712 0.446966
2.564669 0.446027
2.564901 0.411382
2.565065 0.446332
2.566238 0.432736
2.567210 0.422733
2.567519 0.447517
2.568163 0.420076
2.568484 0.408905
2.569762 0.448488
2.570697 0.434214
2.571065 0.435656
2.572258 0.425340
2.572361 0.438687
2.573189 0.414363
2.573557 0.439288
2.573818 0.453311
2.575351 0.425417
2.575981 0.433331
2.576332 0.434699
2.577455 0.434496
2.578734 0.458809
2.579206 0.438375
2.579266 0.447863
2.580039 0.459631
2.580874 0.440881
2.581175 0.435136
2.581336 0.438435
2.582818 0.423564
2.582897 0.471265
2.583877 0.424992
2.585042 0.424431
2.585362 0.412417
2.586749 0.448752
2.587419 0.416146
2.588322 0.440429
2.589033 0.423098
2.590110 0.428092
2.590600 0.440203
2.590809 0.413741
2.591951 0.413148
2.592677 0.441068
2.593263 0.419509
2.594178 0.428376
2.595036 0.447699
2.595966 0.423279
2.596600 0.434238
2.597557 0.469961
2.597784 0.436614
2.598534 0.431682
2.598871 0.473883
2.599869 0.469074
2.601211 0.440679
2.602352 0.420164
2.602910 0.417717
2.603727 0.452665
2.604127 0.403898
2.604328 0.438829
2.604838 0.435402
2.606279 0.409979
2.607120 0.443690
2.607934 0.433054
2.609074 0.426476
2.609692 0.408709
2.610289 0.417471
2.611074 0.422766
2.611817 0.430554
2.612419 0.438097
2.612885 0.427734
2.613521 0.424938
2.614732 0.447595
2.614796 0.436798
2.615920 0.440126
2.616308 0.380493
2.616883 0.466534
2.617690 0.428570
2.618637 0.431466
2.619643 0.431103
2.620080 0.429984
2.620608 0.442439
2.621484 0.446349
2.622236 0.440360
2.622950 0.461232
2.623212 0.424778
2.623765 0.441167
2.624361 0.413576
2.625328 0.443121
2.626627 0.434401
2.626889 0.429369
2.627920 0.430879
2.628803 0.371641
2.629297 0.441991
2.630665 0.443378
2.630915 0.448029
2.631837 0.426480
2.632492 0.428320
2.632969 0.430721
2.633730 0.446153
2.634204 0.448682
2.634981 0.464868
2.636521 0.405853
2.636742 0.427967
2.637221 0.449633
2.637984 0.434260
2.638802 0.432129
2.639965 0.470943
2.640325 0.437776
2.641169 0.426994
2.642021 0.449425
2.642727 0.447160
2.643081 0.423998
2.644045 0.429946
2.644548 0.454052
2.645310 0.422352
2.645998 0.466316
2.646923 0.412489
2.647476 0.437614
2.648371 0.434524
2.648692 0.421377
2.649175 0.453236
2.650275 0.449381
2.651417 0.436620
2.651729 0.434092
2.652162 0.438127
2.653088 0.435693
2.653364 0.447098
2.654130 0.435658
2.654577 0.418450
2.655300 0.427839
2.656165 0.433681
2.656614 0.466019
2.657012 0.468608
2.657867 0.466167
2.658147 0.437428
2.659271 0.468257
2.660150 0.427882
2.660896 0.417693
2.661789 0.445783
2.662172 0.418621
2.663302 0.440093
2.663765 0.428097
2.664925 0.430791
2.665369 0.471270
2.665969 0.443031
2.666463 0.449785
2.666781 0.444338
2.667827 0.420639
2.668215 0.448517
2.669026 0.432618
2.669578 0.471700
2.670116 0.438043
2.670756 0.451914
2.671776 0.450051
2.672443 0.476268
2.672522 0.418032
2.673106 0.461658
2.674152 0.433009
2.674644 0.465823
2.675758 0.461240
2.677092 0.451480
2.677292 0.444180
2.677700 0.435648
2.678709 0.444605
2.679642 0.463235
2.680748 0.438787
2.681106 0.431663
2.681199 0.445508
2.682293 0.422259
2.683101 0.446306
2.683294 0.444073
2.683794 0.453498
2.684537 0.442678
2.685452 0.458050
2.686675 0.430699
2.687014 0.438093
2.688127 0.483905
2.688739 0.450010
2.689816 0.457023
2.690132 0.470029
2.690477 0.450358
2.691267 0.454458
2.692234 0.454529
2.693079 0.455504
2.693506 0.441234
2.694225 0.442791
2.694945 0.455604
2.695398 0.480625
2.695858 0.460515
2.696668 0.468172
2.698038 0.455067
2.698380 0.427467
2.699659 0.409600
2.699721 0.436643
2.700171 0.447995
2.700548 0.471116
2.701884 0.451815
2.702683 0.459085
2.703255 0.422774
2.703974 0.446052
2.704254 0.454472
2.705168 0.450500
2.705831 0.447891
2.706403 0.457963
2.706707 0.454451
2.708109 0.429260
2.708644 0.423798
2.708855 0.432905
2.709400 0.477501
2.710492 0.432006
2.710700 0.468782
2.711297 0.438391
2.712594 0.460521
2.713111 0.455166
2.713549 0.447024
2.713784 0.479660
2.715130 0.457430
2.715360 0.453703
2.715720 0.489364
2.717094 0.426245
2.717964 0.437535
2.718742 0.449471
2.719132 0.474143
2.719487 0.451266
2.720332 0.456296
2.721194 0.442937
2.721884 0.456873
2.722332 0.479363
2.723025 0.444870
2.723524 0.440797
2.724244 0.431532
2.724435 0.451459
2.724829 0.444452
2.725589 0.450730
2.725824 0.449339
2.726571 0.416905
2.727317 0.465224
2.727845 0.468280
2.729365 0.450756
2.729841 0.448760
2.730594 0.426424
2.730953 0.477412
2.731079 0.464298
2.731952 0.462422
2.732621 0.436898
2.732904 0.449261
2.734602 0.459096
2.735241 0.423636
2.735735 0.425950
2.735866 0.463073
2.736624 0.463325
2.737870 0.436595
2.738056 0.453335
2.739493 0.437941
2.739731 0.446971
2.740287 0.456017
2.741366 0.407834
2.742005 0.450476
2.743086 0.430243
2.744048 0.443965
2.744327 0.464861
2.744777 0.445060
2.745837 0.435472
2.747243 0.455294
2.747518 0.453028
2.747968 0.475229
2.748125 0.446302
2.748564 0.448391
2.749391 0.468345
2.749814 0.446651
2.750756 0.456038
2.751847 0.419569
2.752031 0.449520
2.752109 0.328663
2.752688 0.455508
2.753191 0.421253
2.754761 0.444465
2.755166 0.456207
2.755864 0.458211
2.756568 0.424077
2.756996 0.447759
2.757251 0.482847
2.757638 0.442426
2.758236 0.456920
2.759370 0.457583
2.760262 0.457879
2.760861 0.442399
2.761235 0.476018
2.761478 0.452876
2.761973 0.466230
2.762455 0.407388
2.763463 0.460044
2.764071 0.477736
2.764359 0.455029
2.765615 0.421714
2.765851 0.442946
2.766515 0.465551
2.767195 0.446961
2.768001 0.468378
2.768396 0.437414
2.768907 0.450961
2.770005 0.440747
2.770463 0.439570
2.771545 0.466026
2.772735 0.445581
2.773398 0.398544
2.773642 0.435827
2.773974 0.443189
2.774473 0.455663
2.775050 0.451553
2.776224 0.429102
2.777071 0.480463
2.777588 0.446865
2.777934 0.474557
2.778651 0.447180
2.779911 0.464021
2.780457 0.473426
2.780477 0.466048
2.780855 0.450372
2.781507 0.441575
2.782006 0.450916
2.782906 0.451734
2.783952 0.463810
2.784571 0.441245
2.785575 0.423821
2.785816 0.427512
2.786373 0.448008
2.786876 0.450989
2.787206 0.450074
2.787852 0.449505
2.788546 0.434872
2.789189 0.463626
2.789547 0.415485
2.790763 0.456903
2.791847 0.445355
2.792122 0.453916
2.792304 0.436090
2.792926 0.449643
2.793356 0.464411
2.794946 0.448621
2.795253 0.455836
2.795575 0.446048
2.795980 0.443622
2.796976 0.454527
2.797419 0.466119
2.798367 0.458921
2.798966 0.438403
2.799712 0.441228
2.800474 0.437398
2.801225 0.441699
2.802515 0.445971
2.802785 0.437309
2.803357 0.451721
2.803959 0.460720
2.804277 0.458521
2.804693 0.458337
2.805849 0.449233
2.807064 0.459494
2.807360 0.464942
2.807829 0.457685
2.808321 0.464085
2.808938 0.469960
2.809727 0.441269
2.810207 0.470440
2.811058 0.464917
2.811701 0.478360
2.811890 0.439935
2.812445 0.466950
2.812736 0.443068
2.813712 0.456318
2.814430 0.471354
2.815111 0.462887
2.815710 0.454963
2.816480 0.462716
2.816930 0.453507
2.817561 0.445500
2.818176 0.434343
2.818659 0.448092
2.818859 0.464237
2.819286 0.457462
2.820354 0.447000
2.821244 0.466494
2.822129 0.480504
2.822264 0.476989
2.822996 0.431955
2.823348 0.466111
2.824202 0.443635
2.824833 0.431107
2.825332 0.468321
2.825598 0.480833
2.826570 0.470015
2.826962 0.469193
2.828088 0.456234
2.828479 0.457391
2.828913 0.448095
2.829657 0.469482
2.830478 0.434853
2.830906 0.425181
2.831525 0.473699
2.832677 0.473884
2.833296 0.461905
2.833430 0.460609
2.834639 0.464805
2.835301 0.460870
2.835662 0.469416
2.835930 0.480114
2.836517 0.470366
2.837406 0.458967
2.837936 0.444231
2.838039 0.471135
2.839397 0.464371
2.839899 0.440547
2.840531 0.453538
2.840767 0.431586
2.841970 0.469170
2.842230 0.473882
2.843124 0.451891
2.843466 0.460644
2.844691 0.471151
2.844800 0.444870
2.845286 0.461733
2.846057 0.469412
2.846916 0.464261
2.847858 0.437445
2.848302 0.455144
2.849083 0.454562
2.850069 0.455827
2.850238 0.448502
2.850894 0.474544
2.851727 0.444657
2.852055 0.451215
2.852339 0.456703
2.852612 0.469608
2.853948 0.470717
2.854454 0.451935
2.855172 0.453647
2.855253 0.480173
2.856332 0.446471
2.856795 0.456065
2.857708 0.446139
2.858235 0.468242
2.858786 0.449903
2.859250 0.459790
2.859728 0.446175
2.860727 0.467190
2.860884 0.471694
2.861225 0.478692
2.861932 0.441521
2.862885 0.443403
2.863407 0.467967
2.864380 0.443359
2.864739 0.485285
2.865157 0.467013
2.865563 0.467985
2.866155 0.451688
2.866984 0.461975
2.867132 0.467681
2.867415 0.420223
2.867981 0.449318
2.868912 0.490401
2.869715 0.478457
2.870193 0.445015
2.870609 0.454101
2.871899 0.473029
2.872280 0.460889
2.872812 0.488135
2.873703 0.470816
2.873811 0.455508
2.874442 0.459648
2.874583 0.456941
2.875612 0.465845
2.876328 0.466848
2.876390 0.464576
2.877253 0.468294
2.877820 0.450842
2.878179 0.449984
2.878830 0.451236
2.879720 0.475748
2.880603 0.460084
2.881118 0.465560
2.881212 0.424749
2.881769 0.435068
2.882505 0.451490
2.883612 0.460879
2.884269 0.470001
2.884712 0.461841
2.885411 0.474067
2.886255 0.466650
2.886445 0.461605
2.886917 0.465109
2.887441 0.456972
2.888001 0.430855
2.888612 0.492277
2.889402 0.442656
2.890043 0.482130
2.890412 0.483415
2.890688 0.486897
2.891152 0.461701
2.891837 0.435091
2.892425 0.461631
2.893421 0.451206
2.894187 0.463084
2.894777 0.463779
2.895374 0.486311
2.896324 0.465108
2.896592 0.448188
2.896831 0.458677
2.897668 0.443500
2.897783 0.480616
2.898650 0.458905
2.899661 0.455328
2.900129 0.446522
2.900518 0.470465
2.900689 0.472811
2.901667 0.442234
2.902163 0.441597
2.902618 0.472250
2.903354 0.465194
2.903646 0.484751
2.904784 0.457895
2.905671 0.457027
2.906235 0.464591
2.906519 0.456176
2.907207 0.485114
2.907893 0.488011
2.908330 0.462907
2.909436 0.449110
2.909809 0.448656
2.909923 0.437312
2.910403 0.492486
2.911615 0.455797
2.912258 0.425816
2.913076 0.467862
2.913629 0.485613
2.913860 0.476549
2.915245 0.408836
2.915401 0.466380
2.915535 0.465013
2.916316 0.449169
2.916661 0.446833
2.917365 0.449141
2.917892 0.474466
2.918084 0.475911
2.918342 0.474348
2.919247 0.461730
2.919693 0.445177
2.920531 0.471198
2.920770 0.459841
2.921419 0.477319
2.921481 0.470498
2.922122 0.464897
2.922839 0.475399
2.923951 0.480266
2.924134 0.471630
2.925237 0.444963
2.925758 0.442622
2.925817 0.463124
2.926804 0.473675
2.927232 0.467514
2.927647 0.445457
2.928306 0.470082
2.929169 0.481105
2.929871 0.478004
2.930204 0.473380
2.930626 0.449907
2.931419 0.474466
2.931945 0.460123
2.933072 0.454043
2.933298 0.459589
2.933512 0.465156
2.934010 0.436909
2.934868 0.448386
2.935678 0.456487
2.936461 0.459364
2.936561 0.455793
2.937208 0.490477
2.937406 0.450704
2.937799 0.486424
2.938564 0.452139
2.939182 0.481071
2.939759 0.484141
2.939780 0.475012
2.940436 0.442161
2.941684 0.463456
2.942075 0.466170
2.942760 0.475408
2.942967 0.460434
2.943058 0.456405
2.943942 0.459930
2.945022 0.470498
2.945484 0.468527
2.945865 0.462298
2.946620 0.474132
2.946706 0.475220
2.947224 0.469409
2.948236 0.478659
2.948596 0.472526
2.948952 0.489663
2.950467 0.464884
2.950927 0.453262
2.951725 0.487847
2.952312 0.478650
2.952769 0.486855
2.953203 0.441290
2.953227 0.472990
2.954140 0.457886
2.954322 0.448029
2.954849 0.447684
2.955416 0.447729
2.955841 0.463291
2.956420 0.476740
2.956888 0.453550
2.958121 0.479009
2.958846 0.469759
2.959499 0.471869
2.960183 0.483258
2.960673 0.480400
2.961034 0.459677
2.961478 0.455024
2.962169 0.475756
2.962368 0.447620
2.963340 0.471367
2.963557 0.446029
2.964343 0.442183
2.964906 0.491219
2.965365 0.474067
2.966071 0.433342
2.966370 0.454014
2.967426 0.483739
2.968028 0.465099
2.968349 0.484390
2.968676 0.462934
2.969903 0.477823
2.970648 0.471936
2.970908 0.461259
2.971478 0.479328
2.971834 0.468409
2.972496 0.460457
2.972653 0.456361
2.973524 0.478876
2.974053 0.458528
2.974598 0.459969
2.975051 0.455448
2.975267 0.451986
2.975913 0.472941
2.976468 0.470889
2.977083 0.459584
2.977770 0.462011
2.978582 0.497808
2.978620 0.448614
2.979680 0.475972
2.979977 0.467765
2.980248 0.483453
2.980886 0.471449
2.981344 0.478754
2.982411 0.491173
2.982580 0.441137
2.983200 0.489793
2.984077 0.477787
2.984217 0.477505
2.984782 0.477486
2.985771 0.467423
2.985921 0.477157
2.986199 0.464798
2.986767 0.462115
2.987527 0.458428
2.988543 0.463798
2.988811 0.473142
2.989408 0.466583
2.990209 0.472017
2.990712 0.471975
2.991116 0.464044
2.992171 0.493205
2.992895 0.450161
2.993693 0.469944
2.993843 0.470981
2.994857 0.453266
2.995477 0.460058
2.996187 0.458623
2.996503 0.470045
2.997086 0.489103
2.997429 0.481231
2.997829 0.486074
2.998445 0.446493
2.998711 0.442481
2.999991 0.440514
3.000501 0.496195
3.001433 0.448132
3.001668 0.473438
3.001744 0.454147
3.002115 0.486700
3.002810 0.449913
3.003063 0.479376
3.003787 0.438324
3.004483 0.481587
3.005084 0.492344
3.005657 0.483200
3.006261 0.487756
3.006549 0.455652
3.006891 0.469458
3.007736 0.483925
3.008432 0.446687
3.008855 0.473335
3.009100 0.461077
3.010114 0.466447
3.011098 0.453804
3.011221 0.472108
3.011765 0.484536
3.012733 0.447237
3.012944 0.493988
3.013553 0.476580
3.013665 0.479949
3.014307 0.451816
3.014909 0.472255
3.015298 0.469395
3.015678 0.478895
3.016291 0.485083
3.016811 0.494095
3.017358 0.460245
3.018137 0.472445
3.018655 0.465765
3.019274 0.459840
3.020408 0.454234
3.020883 0.498394
3.021167 0.475300
3.021834 0.484494
3.022039 0.481043
3.022344 0.447144
3.023314 0.455857
3.023952 0.446323
3.024608 0.455518
3.025068 0.487470
3.025411 0.462202
3.026015 0.489149
3.026653 0.458646
3.026966 0.460493
3.027432 0.473509
3.028115 0.477153
3.028200 0.450225
3.028683 0.475358
3.029408 0.472597
3.030235 0.472643
3.030533 0.464103
3.031732 0.465181
3.031901 0.481128
3.032284 0.469883
3.032681 0.445366
3.033551 0.473079
3.034100 0.455479
3.035131 0.472685
3.035512 0.472626
3.035944 0.478680
3.036187 0.485422
3.036931 0.486229
3.037174 0.464612
3.037709 0.458299
3.038872 0.469534
3.039192 0.482203
3.039629 0.485920
3.040121 0.483632
3.040880 0.475195
3.041328 0.485247
3.041507 0.475802
3.042150 0.452086
3.042556 0.474208
3.043318 0.477220
3.044085 0.453470
3.044806 0.475376
3.045110 0.481156
3.045522 0.488645
3.045670 0.449509
3.046344 0.483145
3.046996 0.465821
3.047571 0.469559
3.048268 0.438508
3.048639 0.463179
3.049077 0.468161
3.049301 0.450456
3.050241 0.467288
3.051015 0.468416
3.051242 0.470338
3.052574 0.444103
3.053084 0.488207
3.053322 0.472876
3.053519 0.479515
3.053790 0.457298
3.054664 0.459605
3.055589 0.486714
3.055788 0.467776
3.056274 0.457791
3.056760 0.446083
3.057072 0.464106
3.057825 0.489801
3.058667 0.438704
3.059161 0.479728
3.059768 0.449046
3.060146 0.459189
3.060442 0.507095
3.060712 0.466259
3.061013 0.463141
3.061707 0.461455
3.062812 0.463997
3.063061 0.476028
3.063581 0.478826
3.064317 0.452227
3.064891 0.476526
3.064910 0.468613
3.065608 0.480274
3.066309 0.469455
3.066815 0.456519
3.067248 0.496636
3.067822 0.445211
3.068434 0.461579
3.069773 0.467109
3.070025 0.444651
3.070174 0.463591
3.071211 0.457662
3.071595 0.467092
3.072209 0.473460
3.072540 0.475236
3.072881 0.467981
3.073537 0.462718
3.073874 0.466444
3.074298 0.467805
3.074984 0.484397
3.075476 0.453677
3.076546 0.480948
3.076942 0.486331
3.077071 0.472560
3.077811 0.469838
3.078002 0.463928
3.078343 0.476012
3.078757 0.468132
3.079513 0.495291
3.080116 0.479708
3.081194 0.464629
3.081219 0.486589
3.081899 0.467600
3.082753 0.486527
3.082969 0.481901
3.083438 0.445697
3.083925 0.489079
3.084581 0.481963
3.085187 0.452758
3.085471 0.488256
3.085740 0.471246
3.086419 0.480960
3.087135 0.465044
3.087409 0.489957
3.089077 0.501488
3.089250 0.471818
3.089584 0.493341
3.089897 0.482480
3.090101 0.470535
3.091283 0.474795
3.091766 0.498859
3.091974 0.472290
3.092417 0.469606
3.092870 0.463287
3.093176 0.467780
3.094050 0.458599
3.094208 0.467402
3.095265 0.449454
3.095444 0.482003
3.095833 0.478639
3.097179 0.484569
3.097279 0.453445
3.097573 0.482581
3.097862 0.473982
3.098378 0.466473
3.099004 0.471086
3.099344 0.462548
3.099656 0.465767
3.100948 0.483812
3.101019 0.442624
3.101774 0.475675
3.102017 0.467460
3.103192 0.469067
3.103720 0.476346
3.103947 0.497353
3.103971 0.480810
3.104614 0.463961
3.105156 0.458998
3.106141 0.466201
3.106999 0.438616
3.107275 0.487584
3.107575 0.485787
3.107667 0.485766
3.108169 0.462292
3.109485 0.458894
3.109842 0.445644
3.109998 0.457530
3.110636 0.487789
3.111274 0.480036
3.111917 0.484194
3.112129 0.470368
3.112355 0.468143
3.113391 0.458760
3.113476 0.486630
3.114360 0.458759
3.114572 0.475816
3.115628 0.493184
3.116079 0.480599
3.116622 0.476203
3.117558 0.502637
3.118124 0.460227
3.118412 0.478429
3.118933 0.490666
3.119283 0.462915
3.120269 0.500879
3.120782 0.471786
3.120909 0.470237
3.122009 0.471700
3.122284 0.476282
3.123042 0.492539
3.123293 0.457071
3.123515 0.478389
3.124048 0.444966
3.124481 0.477848
3.125059 0.469415
3.125259 0.488332
3.125734 0.463066
3.126785 0.473957
3.126890 0.488283
3.127480 0.469577
3.127861 0.467010
3.128367 0.485710
3.129240 0.486401
3.130132 0.473326
3.130434 0.450895
3.130829 0.471353
3.131478 0.471405
3.132014 0.488198
3.132245 0.448856
3.133014 0.490324
3.133606 0.450169
3.134309 0.464760
3.134847 0.457499
3.135191 0.481031
3.135797 0.462929
3.136477 0.482016
3.136735 0.472090
3.137076 0.465027
3.137280 0.467801
3.138291 0.479472
3.138631 0.456491
3.139168 0.452164
3.139253 0.457997
3.139875 0.470947
3.140569 0.433481
3.140955 0.451374
3.141242 0.450470
3.141594 0.479242
3.142303 0.473590
3.142862 0.467340
3.143708 0.462781
3.144151 0.454975
3.144716 0.450952
3.145050 0.485933
3.145421 0.486272
3.145879 0.469222
3.146701 0.489154
3.147120 0.492027
3.147883 0.461447
3.148013 0.491018
3.148183 0.483719
3.149299 0.485392
3.149389 0.477357
3.150474 0.494240
3.150603 0.461787
3.150889 0.465981
3.151134 0.484657
3.151312 0.482765
3.151923 0.491651
3.152755 0.488653
3.153357 0.494667
3.153557 0.469618
3.154855 0.469823
3.155488 0.476339
3.155768 0.485940
3.156480 0.475581
3.156980 0.475974
3.157232 0.460001
3.157411 0.476990
3.157923 0.484776
3.158787 0.471692
3.159722 0.489611
3.159979 0.451199
3.160213 0.469699
3.161022 0.474157
3.161246 0.472044
3.161728 0.483651
3.161910 0.462481
3.162651 0.478701
3.162943 0.487340
3.163507 0.466391
3.163673 0.458387
3.165010 0.489541
3.165361 0.463064
3.165706 0.472403
3.166104 0.473805
3.166775 0.469102
3.166980 0.491226
3.167486 0.474309
3.167813 0.475341
3.168220 0.474071
3.168992 0.464429
3.169499 0.494215
3.170022 0.496817
3.170678 0.477605
3.171111 0.496368
3.171585 0.479545
3.171843 0.485154
3.172245 0.462294
3.173460 0.458830
3.173855 0.491542
3.174331 0.491864
3.174615 0.468904
3.174929 0.456175
3.175551 0.485146
3.176227 0.472253
3.176694 0.470746
3.177342 0.486132
3.178065 0.439959
3.178327 0.470213
3.179093 0.475500
3.179352 0.474740
3.179883 0.493757
3.180364 0.463178
3.181042 0.478502
3.181587 0.470185
3.182043 0.461835
3.182664 0.489505
3.183245 0.478318
3.183599 0.466591
3.183899 0.479547
3.184557 0.490410
3.184923 0.483720
3.185050 0.444027
3.185630 0.482885
3.186188 0.455787
3.186831 0.478086
3.186995 0.477951
3.187298 0.468907
3.188043 0.494297
3.188783 0.510117
3.189766 0.488390
3.190224 0.444812
3.190246 0.488200
3.190741 0.436067
3.191011 0.467972
3.191707 0.467695
3.192617 0.468574
3.192838 0.478295
3.193160 0.467161
3.193516 0.478806
3.194425 0.457146
3.194519 0.487936
3.194889 0.482504
3.195533 0.482281
3.196252 0.476800
3.196992 0.476980
3.197552 0.471272
3.198014 0.460011
3.198340 0.458954
3.198455 0.493289
3.199044 0.460242
3.199570 0.467261
3.200273 0.473224
3.200482 0.480202
3.201378 0.480167
3.202103 0.480599
3.202199 0.470773
3.202557 0.478091
3.202761 0.499713
3.203151 0.448620
3.203712 0.487541
3.204201 0.482038
3.205413 0.461180
3.206087 0.508762
3.206287 0.490306
3.206837 0.475413
3.207246 0.479310
3.207930 0.490643
3.208576 0.465271
3.208936 0.470153
3.209591 0.456049
3.209857 0.499893
3.210179 0.481257
3.210497 0.489726
3.210771 0.471837
3.211725 0.471534
3.212268 0.475291
3.212529 0.477668
3.213461 0.479128
3.214016 0.454035
3.214473 0.452664
3.215375 0.464947
3.215718 0.475294
3.216223 0.486179
3.216549 0.469476
3.216613 0.477335
3.217226 0.490236
3.217891 0.468798
3.218806 0.494814
3.219182 0.479041
3.219498 0.479218
3.220340 0.490559
3.220431 0.468503
3.220880 0.468463
3.221443 0.461854
3.221767 0.505066
3.222423 0.466675
3.222865 0.471204
3.223658 0.508132
3.224281 0.471278
3.224439 0.463002
3.224640 0.457764
3.224994 0.467945
3.226089 0.492292
3.226430 0.468083
3.226539 0.472997
3.226861 0.484662
3.227698 0.481121
3.228122 0.493959
3.228460 0.490190
3.228904 0.472130
3.229838 0.480258
3.230480 0.476927
3.230962 0.470904
3.231232 0.462500
3.231436 0.455887
3.231812 0.498093
3.232142 0.474669
3.232432 0.492666
3.232822 0.493883
3.233643 0.480331
3.234289 0.464789
3.234622 0.482884
3.235280 0.480686
3.235801 0.473113
3.235941 0.491903
3.236697 0.486416
3.237305 0.465890
3.237630 0.447476
3.238052 0.447811
3.238388 0.465040
3.238874 0.490043
3.239759 0.465470
3.239837 0.507426
3.240482 0.493010
3.241042 0.496782
3.241383 0.489901
3.241648 0.489433
3.242740 0.472396
3.243310 0.481432
3.243847 0.433783
3.244573 0.495092
3.245039 0.490172
3.245333 0.484035
3.245610 0.482470
3.246652 0.466727
3.246998 0.463254
3.247273 0.479334
3.247535 0.477624
3.248084 0.470791
3.248678 0.455710
3.248989 0.499334
3.249647 0.481669
3.250069 0.499039
3.250532 0.468725
3.251104 0.481410
3.251556 0.497785
3.251637 0.476870
3.252472 0.488693
3.253122 0.465818
3.253329 0.491517
3.253571 0.453898
3.254608 0.460320
3.255224 0.486331
3.255546 0.464509
3.255933 0.469308
3.256526 0.472375
3.257325 0.480046
3.257864 0.492410
3.258191 0.491772
3.258733 0.503486
3.259627 0.470970
3.260192 0.469696
3.260555 0.476645
3.260713 0.491209
3.261506 0.465856
3.261725 0.475272
3.262485 0.460524
3.262928 0.491852
3.263081 0.485610
3.263508 0.489362
3.264056 0.488623
3.264509 0.452881
3.265048 0.486834
3.265269 0.466598
3.265697 0.485718
3.265882 0.476075
3.266609 0.490342
3.267007 0.486700
3.267495 0.471615
3.268575 0.477004
3.269425 0.486728
3.269503 0.477994
3.270019 0.480243
3.270379 0.472901
3.270454 0.485543
3.271221 0.490312
3.271397 0.471934
3.272020 0.468264
3.272149 0.486026
3.272845 0.479514
3.273672 0.487878
3.273896 0.484627
3.274481 0.496376
3.275209 0.478979
3.275565 0.484682
3.276089 0.480167
3.276423 0.491237
3.276845 0.451268
3.277949 0.477951
3.278390 0.496074
3.278643 0.446364
3.279046 0.459793
3.279188 0.446808
3.279529 0.491387
3.280391 0.476338
3.281493 0.475566
3.281795 0.477396
3.282313 0.477598
3.282858 0.478743
3.283352 0.459233
3.283552 0.456171
3.283757 0.462498
3.284140 0.490124
3.284889 0.491085
3.285032 0.467329
3.285358 0.488093
3.286008 0.483376
3.286486 0.481330
3.287062 0.495783
3.287377 0.486642
3.288150 0.469148
3.288444 0.475177
3.289042 0.481577
3.289203 0.464428
3.289784 0.480523
3.290145 0.478099
3.290785 0.456612
3.291203 0.486139
3.291949 0.488669
3.292152 0.469889
3.292347 0.490629
3.292995 0.496174
3.293512 0.477254
3.294279 0.491631
3.294511 0.499086
3.295170 0.458651
3.295229 0.486402
3.296080 0.458604
3.296515 0.464233
3.296939 0.473713
3.297476 0.495008
3.297789 0.448451
3.298505 0.501330
3.298973 0.481372
3.299370 0.483122
3.299954 0.481802
3.300434 0.477764
3.300756 0.474492
3.300934 0.491180
3.301192 0.460051
3.301855 0.481116
3.302171 0.458260
3.302769 0.489516
3.303089 0.474714
3.303915 0.482332
3.304076 0.485105
3.304835 0.469401
3.305028 0.480025
3.305509 0.486450
3.306227 0.484629
3.306543 0.496369
3.307251 0.467891
3.307457 0.478054
3.307780 0.469111
3.308783 0.478460
3.309176 0.492042
3.309540 0.465083
3.310224 0.440326
3.310390 0.487109
3.311046 0.453955
3.311474 0.487968
3.311531 0.487547
3.311995 0.487404
3.312408 0.498660
3.312621 0.478406
3.313231 0.469451
3.313653 0.487329
3.313984 0.485653
3.314800 0.484972
3.315271 0.494312
3.315778 0.478782
3.317180 0.482544
3.317684 0.491066
3.317765 0.489460
3.318330 0.472154
3.318813 0.473802
3.319170 0.488189
3.320038 0.504991
3.320246 0.496365
3.320376 0.484069
3.321202 0.471916
3.321643 0.473171
3.321765 0.470202
3.322450 0.479994
3.323160 0.473564
3.323703 0.496771
3.323978 0.474862
3.324333 0.470817
3.325313 0.498776
3.325630 0.487814
3.326064 0.500269
3.326214 0.485070
3.326597 0.494084
3.327312 0.482169
3.328009 0.461231
3.328316 0.482817
3.328700 0.461526
3.328977 0.460715
3.329443 0.486568
3.330349 0.480551
3.330798 0.469452
3.331230 0.477662
3.331321 0.484247
3.331748 0.493104
3.332616 0.484621
3.332764 0.492908
3.333456 0.457272
3.333656 0.490537
3.334133 0.473536
3.334569 0.470064
3.335135 0.489548
3.335366 0.479532
3.335796 0.476231
3.336209 0.483150
3.337170 0.497935
3.337429 0.472785
3.337669 0.474294
3.338243 0.487198
3.338688 0.494066
3.338880 0.498037
3.339384 0.504821
3.340138 0.496605
3.340184 0.505546
3.340731 0.493515
3.341560 0.482949
3.341863 0.464341
3.342163 0.474025
3.342967 0.513322
3.343188 0.459648
3.343385 0.482461
3.344462 0.469496
3.345175 0.475517
3.345435 0.517481
3.345543 0.489733
3.345608 0.484698
3.346073 0.485750
3.347002 0.480065
3.347220 0.481839
3.347855 0.475911
3.348089 0.492010
3.348958 0.481215
3.349190 0.508550
3.349879 0.499762
3.350365 0.475038
3.351123 0.485460
3.351171 0.494867
3.352268 0.494085
3.352513 0.482566
3.352953 0.491155
3.353076 0.504767
3.353875 0.489406
3.354002 0.486625
3.354393 0.484529
3.355046 0.486881
3.355217 0.467780
3.355889 0.483077
3.356132 0.488797
3.357007 0.495918
3.357652 0.501571
3.357941 0.498881
3.358263 0.485605
3.358711 0.483982
3.359182 0.493837
3.360075 0.501366
3.360372 0.493040
3.360414 0.496299
3.360736 0.495030
3.361870 0.492544
3.362036 0.486432
3.362214 0.478782
3.362696 0.493286
3.363551 0.473180
3.363741 0.492862
3.364265 0.494510
3.365290 0.483534
3.365332 0.496976
3.365865 0.464505
3.365911 0.480247
3.366286 0.464560
3.366562 0.484740
3.367123 0.492606
3.367625 0.492212
3.368277 0.481466
3.368411 0.486508
3.369211 0.478430
3.369713 0.492981
3.370422 0.488997
3.370634 0.472575
3.371028 0.483718
3.371291 0.494996
3.372062 0.488150
3.372275 0.484158
3.372625 0.495342
3.373111 0.483705
3.374212 0.472542
3.374324 0.490074
3.374913 0.469698
3.375240 0.480002
3.375341 0.488395
3.376019 0.493347
3.376458 0.491373
3.376649 0.483313
3.377011 0.497865
3.377543 0.487977
3.378110 0.481680
3.378305 0.487284
3.378786 0.492907
3.379360 0.501319
3.379513 0.496772
3.380589 0.473776
3.381354 0.492068
3.381700 0.473683
3.381993 0.487569
3.382416 0.478457
3.382513 0.503929
3.383601 0.483329
3.383865 0.487142
3.384732 0.477716
3.385030 0.482804
3.385299 0.482731
3.385738 0.493135
3.386198 0.488021
3.386448 0.479043
3.387119 0.490763
3.387282 0.471522
3.387719 0.478022
3.387988 0.496403
3.388791 0.482246
3.389150 0.499332
3.389578 0.485884
3.390134 0.493288
3.390441 0.472880
3.390589 0.467940
3.391476 0.476888
3.392240 0.504162
3.392553 0.499204
3.393016 0.505547
3.393458 0.486562
3.393977 0.497726
3.394379 0.497672
3.394560 0.471826
3.394877 0.492742
3.395140 0.496452
3.395331 0.491893
3.395822 0.496424
3.397105 0.497660
3.397356 0.495919
3.397774 0.501549
3.397998 0.494536
3.398944 0.507709
3.399231 0.483619
3.399792 0.504893
3.400056 0.482917
3.400248 0.482960
3.400771 0.466019
3.400901 0.501665
3.401564 0.479878
3.401797 0.492445
3.402380 0.519525
3.402691 0.494374
3.402898 0.495207
3.403576 0.501142
3.404002 0.488673
3.404861 0.491338
3.405592 0.489531
3.405661 0.496804
3.405783 0.480288
3.406009 0.499875
3.406907 0.502305
3.407592 0.493133
3.407937 0.496545
3.408313 0.483684
3.408471 0.498623
3.409369 0.486214
3.409813 0.461309
3.409985 0.490049
3.410436 0.496015
3.411076 0.501831
3.411251 0.477745
3.411717 0.482361
3.411883 0.506259
3.412690 0.490566
3.413505 0.490861
3.413951 0.505194
3.414331 0.497219
3.414560 0.486113
3.414937 0.488152
3.415797 0.494363
3.416414 0.482789
3.416835 0.485012
3.417018 0.482996
3.417610 0.505194
3.417812 0.467479
3.418197 0.479944
3.418867 0.504541
3.419381 0.509731
3.419785 0.511123
3.420265 0.503443
3.420826 0.484895
3.421166 0.491902
3.421472 0.485230
3.421612 0.503649
3.422627 0.486653
3.422790 0.503407
3.423135 0.478577
3.423735 0.489139
3.424322 0.506992
3.424811 0.473256
3.425214 0.485941
3.425863 0.485063
3.426407 0.500528
3.426483 0.478480
3.426892 0.494131
3.427515 0.477320
3.427697 0.495415
3.428273 0.483094
3.429137 0.500365
3.429550 0.499320
3.429880 0.468712
3.430238 0.473623
3.430667 0.485297
3.431290 0.465660
3.431543 0.499643
3.431989 0.491815
3.432096 0.486910
3.432856 0.500158
3.433125 0.497653
3.433659 0.490130
3.433892 0.468544
3.434689 0.521225
3.434981 0.497333
3.435342 0.464806
3.436090 0.501065
3.436404 0.482206
3.436424 0.476837
3.436851 0.497546
3.437424 0.505696
3.437787 0.508264
3.437878 0.474401
3.439239 0.483080
3.439684 0.491694
3.440194 0.511632
3.440668 0.512510
3.441110 0.512544
3.441523 0.498634
3.442074 0.504293
3.442395 0.494580
3.442817 0.489674
3.443438 0.497687
3.443888 0.497884
3.444322 0.489868
3.444665 0.492081
3.444925 0.502224
3.445266 0.486912
3.445956 0.486557
3.446100 0.491216
3.446569 0.510159
3.447103 0.503679
3.447557 0.511952
3.447756 0.466962
3.448475 0.484169
3.448840 0.484927
3.449296 0.493955
3.449728 0.500002
3.450147 0.478686
3.450553 0.487644
3.450657 0.497725
3.451237 0.506894
3.452371 0.474735
3.452530 0.490581
3.452825 0.496152
3.453351 0.480173
3.453542 0.472035
3.454008 0.496903
3.454577 0.491180
3.454902 0.497442
3.455509 0.483270
3.456104 0.507809
3.456195 0.494444
3.456264 0.487386
3.456935 0.479865
3.457214 0.462961
3.457702 0.499040
3.458183 0.476133
3.458618 0.496180
3.459018 0.493974
3.459578 0.467201
3.459903 0.491389
3.460612 0.483329
3.460902 0.480394
3.461349 0.490288
3.461504 0.488687
3.462361 0.486661
3.462437 0.494831
3.462775 0.502084
3.463578 0.502010
3.464170 0.498821
3.464561 0.473696
3.465097 0.489515
3.465366 0.496788
3.465871 0.496690
3.465939 0.493832
3.466986 0.487168
3.467626 0.486334
3.467997 0.492702
3.468151 0.501420
3.468474 0.478667
3.469120 0.493684
3.469357 0.502226
3.470151 0.484875
3.470581 0.487246
3.470803 0.503532
3.470897 0.500276
3.471624 0.478972
3.471774 0.492432
3.472646 0.488480
3.473055 0.494812
3.473214 0.490254
3.473309 0.504443
3.474183 0.493609
3.474922 0.476786
3.474961 0.509375
3.475708 0.488500
3.476139 0.486511
3.476661 0.482190
3.476712 0.493535
3.477065 0.482857
3.477928 0.485340
3.478368 0.489063
3.478501 0.496823
3.478718 0.491332
3.479170 0.502829
3.479918 0.487561
3.480116 0.478328
3.480813 0.473838
3.481206 0.510642
3.481266 0.487484
3.481898 0.486616
3.482750 0.503833
3.483095 0.481095
3.483286 0.482624
3.483667 0.497115
3.484137 0.495100
3.484419 0.488842
3.485090 0.495947
3.485161 0.494512
3.486193 0.500912
3.486241 0.498750
3.486608 0.493140
3.487152 0.490532
3.487821 0.484405
3.488030 0.495307
3.488698 0.503446
3.489123 0.497723
3.489242 0.486966
3.489625 0.487034
3.490279 0.495681
3.490449 0.484787
3.491382 0.511860
3.492032 0.505625
3.492361 0.495517
3.492451 0.490110
3.492796 0.506448
3.493389 0.488932
3.494484 0.498516
3.494523 0.498018
3.494655 0.492472
3.495080 0.465726
3.495530 0.468171
3.495830 0.506721
3.496438 0.500254
3.496571 0.497422
3.497137 0.509899
3.497649 0.492949
3.498097 0.506562
3.498520 0.476932
3.498923 0.494462
3.499415 0.486475
3.499864 0.511878
3.500273 0.484400
3.500813 0.500332
3.501294 0.497516
3.501520 0.490193
3.501704 0.499160
3.501940 0.476705
3.502303 0.488044
3.502542 0.499545
3.503071 0.490322
3.503719 0.507595
3.504019 0.488879
3.504246 0.496330
3.504636 0.510040
3.504979 0.493305
3.505450 0.509167
3.506189 0.491115
3.506792 0.481373
3.507030 0.475608
3.507086 0.496490
3.507206 0.505306
3.507808 0.498686
3.508484 0.482659
3.509077 0.471862
3.509410 0.503926
3.510266 0.497571
3.510640 0.498849
3.510811 0.517577
3.511142 0.503575
3.511474 0.500706
3.511947 0.493271
3.512102 0.493003
3.512633 0.497239
3.513124 0.515610
3.513616 0.500141
3.514224 0.510054
3.514698 0.489938
3.515011 0.518014
3.515610 0.485547
3.516093 0.503795
3.516286 0.495406
3.516828 0.491801
3.517200 0.491287
3.517875 0.475205
3.518264 0.495453
3.518912 0.512630
3.519100 0.496339
3.519491 0.499447
3.519935 0.487486
3.520017 0.490839
3.520576 0.507927
3.521252 0.486937
3.521430 0.480058
3.522240 0.479443
3.522562 0.496916
3.522814 0.495284
3.523296 0.468979
3.523767 0.485600
3.524086 0.481367
3.524681 0.479989
3.525076 0.504117
3.525427 0.477449
3.525841 0.507486
3.526000 0.488343
3.526818 0.487237
3.527147 0.503335
3.527297 0.524572
3.527977 0.496897
3.528437 0.497518
3.528655 0.481771
3.528871 0.494108
3.529353 0.499505
3.529613 0.472315
3.530273 0.506379
3.530750 0.488367
3.530873 0.503339
3.531477 0.514955
3.531679 0.468852
3.532708 0.489509
3.532948 0.483535
3.533415 0.478907
3.533617 0.495296
3.533702 0.498096
3.534200 0.505194
3.534369 0.505870
3.535368 0.505844
3.535452 0.502432
3.536139 0.508273
3.536343 0.492059
3.537020 0.510409
3.537951 0.501597
3.538315 0.495267
3.538534 0.506479
3.538957 0.495474
3.539188 0.494039
3.539671 0.499101
3.540060 0.505843
3.540506 0.503048
3.540580 0.481813
3.541036 0.497239
3.541254 0.511111
3.542191 0.491071
3.542438 0.505325
3.543086 0.505984
3.543358 0.509129
3.543783 0.501388
3.544058 0.493678
3.544343 0.483773
3.545034 0.492251
3.545374 0.493530
3.545978 0.502765
3.546648 0.495189
3.546810 0.501206
3.547216 0.500172
3.547672 0.515579
3.548320 0.515890
3.548589 0.496959
3.549280 0.519652
3.549495 0.491608
3.549676 0.513144
3.549909 0.508673
3.550457 0.508524
3.550632 0.489908
3.551318 0.515359
3.551409 0.498372
3.552224 0.500506
3.552506 0.500537
3.552736 0.490262
3.553059 0.494676
3.553290 0.515811
3.553673 0.495185
3.553822 0.514491
3.554001 0.504970
3.554628 0.513845
3.554903 0.504976
3.555403 0.502281
3.556359 0.500296
3.556630 0.510325
3.557216 0.509758
3.557550 0.510101
3.557901 0.517048
3.558287 0.512204
3.558521 0.508968
3.559001 0.493384
3.559567 0.489066
3.559586 0.507066
3.560336 0.510706
3.560728 0.514005
3.560855 0.507837
3.561504 0.500568
3.561780 0.510226
3.562100 0.460899
3.562531 0.505271
3.563348 0.505326
3.563493 0.496963
3.564632 0.496647
3.564796 0.480130
3.565283 0.511091
3.565704 0.506512
3.565879 0.504226
3.566002 0.501399
3.566809 0.487559
3.567278 0.483939
3.567799 0.491408
3.568559 0.493426
3.568672 0.518708
3.568995 0.498470
3.569068 0.475876
3.569714 0.504750
3.569760 0.513199
3.570628 0.495044
3.571421 0.473319
3.571639 0.499793
3.571995 0.496333
3.572242 0.495749
3.572725 0.485127
3.572902 0.500948
3.573656 0.495699
3.573898 0.476693
3.574240 0.498209
3.574582 0.507563
3.575078 0.514998
3.575585 0.504907
3.576071 0.511239
3.576179 0.492764
3.576459 0.502717
3.577170 0.495187
3.577504 0.463076
3.578039 0.490347
3.578482 0.529603
3.578673 0.515873
3.579523 0.480445
3.579710 0.500039
3.579885 0.466046
3.580304 0.503747
3.580619 0.494509
3.580776 0.504965
3.581476 0.497036
3.581809 0.503427
3.582228 0.502561
3.582291 0.492846
3.583504 0.492955
3.583753 0.517009
3.583853 0.498547
3.584030 0.505632
3.584313 0.506255
3.584748 0.486598
3.585241 0.492959
3.585907 0.500991
3.586262 0.495681
3.586919 0.484827
3.587336 0.492358
3.587809 0.497920
3.588185 0.504386
3.588461 0.498150
3.589041 0.490486
3.589271 0.498286
3.589523 0.507837
3.589913 0.494480
3.590167 0.504247
3.590705 0.485068
3.591533 0.493078
3.591782 0.494316
3.591865 0.505350
3.592128 0.509590
3.592829 0.520009
3.592989 0.503150
3.593180 0.502110
3.594076 0.489654
3.594134 0.494602
3.594523 0.496367
3.594820 0.514225
3.595354 0.510756
3.595722 0.510329
3.596304 0.498984
3.596689 0.512341
3.596945 0.466919
3.597205 0.499221
3.597823 0.506288
3.598790 0.493394
3.598949 0.504824
3.599149 0.500670
3.599827 0.497306
3.599967 0.503574
3.600446 0.488600
3.600574 0.516072
3.601395 0.496747
3.601853 0.499876
3.602029 0.509664
3.602696 0.509196
3.602979 0.512151
3.603216 0.499947
3.604046 0.497119
3.604137 0.503706
3.604421 0.508422
3.604796 0.495016
3.605166 0.503112
3.605752 0.513771
3.605938 0.501071
3.606119 0.508054
3.606747 0.502138
3.606993 0.505083
3.607830 0.488262
3.608096 0.495574
3.608602 0.503878
3.609304 0.516066
3.609506 0.493244
3.609554 0.502213
3.610219 0.503915
3.610549 0.524388
3.611171 0.500045
3.611646 0.506432
3.611946 0.484894
3.612568 0.493417
3.612839 0.508244
3.613120 0.505068
3.613703 0.514945
3.614038 0.524672
3.614363 0.506655
3.614694 0.480320
3.615106 0.499069
3.615543 0.512262
3.615916 0.479276
3.616289 0.504859
3.617009 0.494153
3.617105 0.514881
3.617697 0.509760
3.617974 0.492359
3.618315 0.503740
3.618676 0.501223
3.619468 0.503003
3.619833 0.486066
3.620336 0.497961
3.620617 0.497789
3.620942 0.490835
3.621275 0.503506
3.621470 0.501296
3.621811 0.507984
3.622272 0.512534
3.622803 0.507413
3.623222 0.504399
3.623340 0.506148
3.623859 0.482979
3.624220 0.488744
3.624743 0.507358
3.625565 0.528246
3.625652 0.514315
3.626254 0.513132
3.626569 0.518737
3.627187 0.483577
3.627271 0.510812
3.627452 0.523563
3.628135 0.510995
3.629013 0.493013
3.629081 0.494845
3.629421 0.483008
3.629695 0.486539
3.630215 0.493550
3.630492 0.506822
3.630936 0.486269
3.631405 0.491531
3.631541 0.492219
3.631990 0.507669
3.632576 0.518256
3.632643 0.498935
3.632762 0.517975
3.633218 0.497160
3.633902 0.513981
3.634231 0.476033
3.634723 0.515102
3.635141 0.501015
3.635316 0.488880
3.635777 0.482324
3.636106 0.500937
3.636638 0.505349
3.637139 0.505594
3.637382 0.501351
3.637722 0.494243
3.638234 0.488615
3.638868 0.498857
3.639171 0.504180
3.639639 0.499044
3.640142 0.509563
3.640314 0.512967
3.640967 0.502908
3.641258 0.491466
3.641715 0.512889
3.642267 0.516366
3.642610 0.515467
3.642808 0.512983
3.642967 0.495600
3.643348 0.508345
3.643756 0.502519
3.644161 0.504870
3.644615 0.516122
3.645031 0.505612
3.645279 0.513419
3.645734 0.512654
3.646127 0.497651
3.646887 0.487627
3.647114 0.518016
3.647437 0.506547
3.647804 0.508151
3.648180 0.486031
3.648452 0.508669
3.649236 0.515347
3.649352 0.492923
3.649436 0.508765
3.649907 0.511746
3.650271 0.496345
3.651106 0.501926
3.651542 0.506110
3.651935 0.505347
3.652335 0.510269
3.652470 0.499778
3.653143 0.516353
3.653408 0.512483
3.653716 0.518362
3.654465 0.520381
3.654939 0.514662
3.655543 0.496851
3.655751 0.508802
3.656070 0.494785
3.656383 0.513669
3.656724 0.509206
3.657130 0.507234
3.657271 0.500737
3.657570 0.509279
3.658024 0.510692
3.658500 0.496447
3.658709 0.503738
3.659193 0.509887
3.659454 0.494560
3.659739 0.499679
3.660179 0.518863
3.660569 0.505103
3.660864 0.490725
3.661584 0.496740
3.661735 0.512370
3.661819 0.505599
3.662277 0.506046
3.662774 0.532217
3.663302 0.522731
3.663524 0.493452
3.663696 0.505147
3.664454 0.504601
3.664745 0.507853
3.665213 0.501609
3.665561 0.511831
3.665878 0.528465
3.665999 0.528911
3.666607 0.507769
3.666716 0.503097
3.667638 0.512700
3.667936 0.504699
3.668207 0.500611
3.668496 0.498043
3.669054 0.493575
3.669426 0.518502
3.669686 0.500821
3.669946 0.489333
3.670463 0.491925
3.671008 0.512476
3.671567 0.518392
3.671804 0.488424
3.672229 0.500500
3.672526 0.504778
3.673022 0.527889
3.673545 0.504346
3.673967 0.496333
3.674471 0.498381
3.674997 0.504482
3.675300 0.521042
3.675711 0.504342
3.675783 0.510499
3.676265 0.506814
3.676586 0.504439
3.677322 0.484675
3.677346 0.508856
3.677828 0.517198
3.678218 0.512617
3.678548 0.512203
3.678938 0.495371
3.679296 0.489162
3.679723 0.502367
3.680344 0.493212
3.680658 0.504597
3.681277 0.510072
3.681763 0.519768
3.682012 0.499396
3.682382 0.519774
3.682616 0.505686
3.682966 0.514555
3.682976 0.485850
3.683779 0.501918
3.684240 0.493197
3.684426 0.530231
3.685137 0.498004
3.685322 0.499945
3.685648 0.498809
3.686193 0.517167
3.687141 0.523872
3.687148 0.511225
3.687290 0.510668
3.687504 0.504548
3.688029 0.515236
3.688397 0.508956
3.688998 0.501809
3.689077 0.494552
3.689901 0.507846
3.690185 0.493518
3.690716 0.475859
3.691060 0.508627
3.691203 0.508173
3.691420 0.504266
3.691764 0.514871
3.692214 0.515824
3.692469 0.505139
3.693033 0.514481
3.693393 0.516908
3.693598 0.508546
3.694029 0.515509
3.694355 0.500485
3.694706 0.515819
3.695271 0.513710
3.695392 0.526460
3.695779 0.491533
3.696224 0.497664
3.696501 0.501614
3.696691 0.492118
3.697556 0.509029
3.697869 0.524451
3.698839 0.506735
3.699032 0.514366
3.699216 0.494151
3.699372 0.510661
3.699805 0.506161
3.700167 0.503558
3.700632 0.508327
3.701091 0.518082
3.701555 0.511190
3.701628 0.505872
3.702085 0.518923
3.702743 0.493754
3.703097 0.516914
3.703491 0.505416
3.703938 0.507553
3.704154 0.513028
3.704569 0.528852
3.705308 0.506579
3.705407 0.494354
3.705630 0.491144
3.705897 0.509835
3.706141 0.490397
3.706803 0.508832
3.707401 0.525677
3.707632 0.501697
3.707727 0.508193
3.708022 0.494634
3.708374 0.518671
3.708887 0.507033
3.709327 0.511243
3.709726 0.520172
3.710229 0.514730
3.710457 0.518495
3.710960 0.516431
3.711666 0.529425
3.712162 0.523724
3.712345 0.500257
3.712672 0.499071
3.712989 0.516987
3.713348 0.519609
3.713695 0.489257
3.713900 0.505784
3.714768 0.495630
3.715080 0.522813
3.715438 0.496804
3.715756 0.504215
3.716231 0.495265
3.716808 0.482825
3.716929 0.512967
3.717064 0.503033
3.717938 0.516797
3.718098 0.517696
3.718502 0.513734
3.718817 0.514052
3.719207 0.507123
3.720027 0.514232
3.720363 0.512473
3.720656 0.485264
3.721148 0.520589
3.721632 0.516344
3.721792 0.501419
3.722146 0.506535
3.722610 0.515993
3.722958 0.497532
3.723392 0.513946
3.723591 0.514358
3.724020 0.507859
3.724500 0.494455
3.724940 0.505186
3.725090 0.517171
3.725437 0.516039
3.725733 0.507384
3.726355 0.515948
3.726639 0.507601
3.726920 0.515153
3.727328 0.512760
3.727638 0.528760
3.728180 0.507317
3.728334 0.519056
3.728429 0.535052
3.728953 0.511262
3.729029 0.503757
3.729479 0.507014
3.730110 0.512038
3.730253 0.488128
3.731020 0.503688
3.731344 0.512060
3.731913 0.509369
3.732397 0.501283
3.732517 0.508098
3.732572 0.505714
3.732891 0.518010
3.733195 0.520009
3.733276 0.506332
3.733745 0.507488
3.734439 0.504720
3.734823 0.511360
3.735177 0.508802
3.735419 0.508138
3.735958 0.506639
3.736247 0.507592
3.736946 0.492402
3.737211 0.508452
3.737780 0.518376
3.737907 0.508298
3.738660 0.509535
3.738800 0.516076
3.739003 0.509809
3.739292 0.506981
3.740079 0.502657
3.740204 0.511819
3.740770 0.504394
3.741175 0.496274
3.741651 0.496003
3.741852 0.473687
3.741967 0.511977
3.742450 0.506287
3.742555 0.525070
3.743226 0.522119
3.743765 0.511384
3.743795 0.511174
3.744119 0.514551
3.744637 0.519467
3.744901 0.526143
3.745065 0.516553
3.745379 0.501335
3.745845 0.512340
3.746132 0.524086
3.746539 0.503055
3.747258 0.496095
3.747399 0.516457
3.747721 0.514099
3.748228 0.515519
3.748752 0.522240
3.749187 0.505664
3.749967 0.519120
3.750273 0.506543
3.750862 0.508698
3.751076 0.508664
3.751270 0.527641
3.751487 0.508032
3.751765 0.517620
3.752503 0.522174
3.752884 0.524218
3.753302 0.511100
3.753816 0.513660
3.754042 0.519850
3.754472 0.509651
3.754601 0.518143
3.754961 0.511047
3.755378 0.516338
3.755544 0.503642
3.755976 0.503198
3.756316 0.503358
3.756677 0.505082
3.756964 0.510043
3.757275 0.522060
3.757855 0.517913
3.758683 0.514070
3.758923 0.513524
3.759157 0.529621
3.759395 0.505165
3.759827 0.513848
3.760461 0.510041
3.760678 0.538121
3.761258 0.520891
3.761697 0.530953
3.762052 0.522115
3.762468 0.529718
3.762727 0.521144
3.762832 0.516366
3.763618 0.502003
3.764158 0.503955
3.764583 0.498722
3.764756 0.525720
3.765156 0.513935
3.765380 0.500882
3.765471 0.517800
3.766057 0.521353
3.766209 0.515683
3.766447 0.510518
3.766806 0.517247
3.767416 0.508036
3.767802 0.511021
3.768694 0.510948
3.768809 0.504540
3.768951 0.509344
3.769530 0.507999
3.769731 0.505680
3.770067 0.525114
3.770319 0.517426
3.770537 0.528531
3.771208 0.514506
3.771518 0.528907
3.772057 0.499486
3.772768 0.503216
3.772795 0.527932
3.773283 0.513004
3.773511 0.534465
3.773769 0.533160
3.774421 0.507394
3.774495 0.525602
3.774916 0.522539
3.775226 0.529780
3.775645 0.511422
3.776257 0.513175
3.776661 0.517265
3.777113 0.519408
3.777630 0.515136
3.777686 0.503265
3.778281 0.509274
3.778369 0.505025
3.778542 0.501826
3.779691 0.519570
3.779930 0.510763
3.779971 0.514667
3.780686 0.519948
3.780875 0.512203
3.781542 0.506030
3.781733 0.509308
3.781894 0.499370
3.782186 0.520773
3.782694 0.502709
3.783079 0.511133
3.783580 0.506564
3.783783 0.522932
3.783933 0.531056
3.784131 0.500193
3.784796 0.519509
3.784859 0.518285
3.785203 0.532527
3.785393 0.512615
3.785717 0.489494
3.786595 0.525586
3.786692 0.513491
3.787284 0.520869
3.787476 0.513498
3.788006 0.504407
3.788351 0.514772
3.788561 0.526211
3.789028 0.515411
3.789428 0.505643
3.789823 0.519970
3.790451 0.513216
3.790928 0.519182
3.791116 0.510291
3.791485 0.509590
3.792044 0.502418
3.792268 0.518511
3.792545 0.536633
3.792959 0.524669
3.793209 0.506359
3.793940 0.526823
3.794232 0.516105
3.794515 0.523056
3.794659 0.518005
3.795024 0.525966
3.795249 0.512184
3.795542 0.511040
3.795800 0.505127
3.796090 0.512115
3.796641 0.519310
3.797408 0.534178
3.797945 0.524789
3.798209 0.494229
3.798532 0.511938
3.798818 0.507091
3.798940 0.490362
3.799555 0.515530
3.799765 0.511312
3.800307 0.514602
3.800648 0.506118
3.801072 0.508181
3.801305 0.529672
3.801526 0.520396
3.802638 0.520160
3.802845 0.515552
3.803173 0.495565
3.803466 0.525400
3.803940 0.502508
3.804345 0.516445
3.804717 0.513429
3.804894 0.516349
3.805115 0.519962
3.805484 0.528088
3.805627 0.518462
3.806222 0.522683
3.806474 0.517988
3.806843 0.522414
3.807424 0.514281
3.807743 0.519670
3.808277 0.533343
3.808401 0.507991
3.808829 0.516083
3.809041 0.511153
3.809452 0.518508
3.810301 0.512815
3.810599 0.527039
3.810832 0.516890
3.811124 0.526243
3.811387 0.523590
3.811528 0.487761
3.811895 0.504065
3.812268 0.501984
3.812721 0.535607
3.813132 0.520494
3.813460 0.512054
3.813570 0.490653
3.813839 0.522277
3.814396 0.498078
3.815217 0.516495
3.815486 0.515322
3.815697 0.518569
3.815865 0.529309
3.816229 0.523734
3.816343 0.507617
3.817019 0.522794
3.817827 0.496227
3.818135 0.518083
3.818357 0.505699
3.818536 0.526189
3.819229 0.528700
3.819418 0.495156
3.819738 0.516732
3.819983 0.517695
3.820294 0.525168
3.820868 0.521692
3.821377 0.492493
3.821792 0.523297
3.822216 0.517864
3.822389 0.526582
3.822526 0.524141
3.822785 0.499590
3.823417 0.503888
3.823889 0.522333
3.824119 0.526126
3.824535 0.530767
3.824741 0.522225
3.825152 0.523607
3.825429 0.536170
3.825903 0.526178
3.826365 0.519504
3.826649 0.513220
3.827045 0.529122
3.827449 0.528803
3.828092 0.527933
3.828179 0.528381
3.828873 0.522201
3.829127 0.525469
3.829390 0.532634
3.829468 0.514983
3.830149 0.503736
3.830529 0.515290
3.830598 0.516847
3.831316 0.521593
3.831546 0.518822
3.831763 0.526731
3.832136 0.504373
3.832352 0.521649
3.832608 0.518039
3.833114 0.511905
3.833637 0.522918
3.834088 0.504732
3.834635 0.516420
3.834759 0.521462
3.834893 0.541206
3.835386 0.519613
3.835842 0.523630
3.836053 0.498440
3.836765 0.522197
3.837036 0.513278
3.837758 0.524507
3.837896 0.517555
3.837984 0.531091
3.838551 0.523698
3.838905 0.510383
3.839235 0.520792
3.839576 0.521480
3.840066 0.525215
3.840288 0.515439
3.840574 0.536404
3.841246 0.510710
3.841469 0.502460
3.841686 0.538354
3.842417 0.502830
3.842428 0.521972
3.843053 0.507282
3.843291 0.515991
3.843816 0.523134
3.844049 0.531067
3.844140 0.506786
3.844477 0.516936
3.844679 0.532348
3.845085 0.512574
3.845408 0.511903
3.845790 0.522182
3.846049 0.518144
3.846346 0.503779
3.846650 0.507221
3.847641 0.513137
3.847902 0.507726
3.848066 0.512928
3.848274 0.528624
3.848592 0.518076
3.849338 0.504642
3.849587 0.543643
3.850103 0.528396
3.850309 0.509833
3.850471 0.507119
3.850956 0.511271
3.851252 0.530812
3.851871 0.516091
3.852123 0.504509
3.852176 0.526338
3.852679 0.533390
3.852938 0.524324
3.853816 0.512674
3.854111 0.526109
3.854221 0.516698
3.854377 0.536209
3.855058 0.531538
3.855266 0.515894
3.855700 0.517250
3.855846 0.505655
3.856893 0.503657
3.856967 0.500471
3.857424 0.515889
3.857608 0.511449
3.857887 0.520550
3.858297 0.507501
3.858635 0.530649
3.858899 0.520785
3.859256 0.520313
3.859576 0.525331
3.860204 0.533616
3.860568 0.509717
3.860869 0.526118
3.861218 0.522302
3.861681 0.516934
3.861904 0.507211
3.862033 0.516051
3.862177 0.527825
3.863137 0.506851
3.863485 0.512920
3.863850 0.521640
3.863921 0.506859
3.864243 0.518551
3.864563 0.514982
3.864829 0.529005
3.865246 0.522686
3.865344 0.525528
3.865694 0.522988
3.866476 0.533605
3.866953 0.520861
3.867029 0.538258
3.867410 0.514622
3.867789 0.520212
3.868137 0.519504
3.868262 0.519831
3.869082 0.513308
3.869305 0.511768
3.869520 0.523366
3.870212 0.526046
3.870377 0.518261
3.870775 0.523481
3.871183 0.520446
3.871421 0.521263
3.871600 0.518170
3.871904 0.513992
3.872103 0.517640
3.872364 0.531588
3.872882 0.509429
3.873281 0.523901
3.873546 0.522341
3.873871 0.510093
3.874178 0.518353
3.874728 0.534045
3.874984 0.525597
3.875219 0.518624
3.876174 0.489667
3.876237 0.524302
3.876639 0.526396
3.877250 0.503633
3.877434 0.512691
3.877594 0.530715
3.878077 0.525712
3.878178 0.522097
3.878558 0.533438
3.879322 0.524286
3.879805 0.523499
3.880013 0.510287
3.880534 0.530173
3.880784 0.511944
3.881021 0.519999
3.881110 0.527570
3.881769 0.500638
3.882122 0.526563
3.882599 0.511046
3.882973 0.527451
3.883356 0.526847
3.883389 0.517642
3.883901 0.535432
3.884460 0.516797
3.884513 0.528036
3.885121 0.537558
3.885350 0.508810
3.885476 0.522707
3.886043 0.520779
3.886431 0.534271
3.886672 0.524941
3.886878 0.521330
3.887091 0.524020
3.887874 0.513043
3.888115 0.528508
3.888534 0.520016
3.888825 0.511832
3.889050 0.520008
3.889299 0.531403
3.889567 0.534147
3.890337 0.517090
3.890593 0.530756
3.890966 0.527492
3.891494 0.527291
3.891961 0.520349
3.892010 0.516401
3.892865 0.519238
3.893152 0.522177
3.893239 0.513721
3.893502 0.530287
3.894007 0.509536
3.894203 0.507935
3.894416 0.520077
3.894716 0.518489
3.895041 0.525675
3.895414 0.511698
3.895759 0.529500
3.896021 0.520185
3.896097 0.509917
3.896664 0.520204
3.897326 0.523943
3.897639 0.528101
3.898408 0.507392
3.898653 0.535571
3.899024 0.535904
3.899306 0.525985
3.899663 0.536359
3.899999 0.503052
3.900325 0.538249
3.900590 0.502788
3.901002 0.538804
3.901145 0.528814
3.901426 0.529151
3.901721 0.511546
3.901926 0.528878
3.902240 0.519614
3.902485 0.534840
3.902857 0.537948
3.903390 0.520066
3.903899 0.539514
3.904240 0.525815
3.904392 0.522642
3.904725 0.526851
3.905122 0.529331
3.905469 0.515974
3.905735 0.519816
3.905938 0.530702
3.906669 0.527170
3.907049 0.535484
3.907376 0.539584
3.907859 0.546485
3.908072 0.520107
3.908494 0.496684
3.908838 0.521156
3.909056 0.518218
3.909314 0.524117
3.909796 0.523169
3.910082 0.508338
3.910723 0.530289
3.910855 0.525835
3.911599 0.491332
3.911964 0.519218
3.912092 0.515394
3.912437 0.529580
3.912635 0.521161
3.912959 0.537286
3.913387 0.504110
3.913489 0.523367
3.913790 0.527603
3.914688 0.531229
3.914963 0.520119
3.915053 0.516985
3.915630 0.519468
3.915992 0.507672
3.916308 0.508892
3.916740 0.525830
3.917002 0.528444
3.917234 0.516475
3.917276 0.526770
3.917808 0.524465
3.918229 0.531893
3.918534 0.517286
3.918908 0.532968
3.919066 0.526158
3.919740 0.526694
3.919914 0.524484
3.920385 0.514062
3.920570 0.514600
3.921206 0.478533
3.921597 0.525269
3.921844 0.528619
3.922079 0.520288
3.922678 0.535135
3.922985 0.520188
3.923552 0.521249
3.923596 0.542484
3.923987 0.523448
3.924535 0.524874
3.925029 0.505898
3.925033 0.534216
3.925246 0.533944
3.925560 0.531731
3.925864 0.525206
3.926103 0.530761
3.926704 0.523985
3.926907 0.521803
3.927627 0.514525
3.928051 0.543220
3.928281 0.511334
3.928417 0.510237
3.928906 0.535763
3.929225 0.529729
3.929367 0.515128
3.929602 0.526588
3.930209 0.501953
3.930382 0.522152
3.930700 0.523848
3.931322 0.493362
3.931361 0.510815
3.931835 0.510789
3.932840 0.530401
3.933126 0.511773
3.933329 0.519925
3.933651 0.543160
3.933854 0.512739
3.934032 0.520079
3.934241 0.520244
3.934431 0.534203
3.934749 0.524145
3.934945 0.526858
3.935263 0.521863
3.935492 0.516944
3.935882 0.529803
3.936051 0.516547
3.936928 0.531015
3.937116 0.511786
3.937302 0.532217
3.937909 0.521448
3.938020 0.523777
3.938268 0.512710
3.938494 0.514274
3.939175 0.517171
3.939245 0.506088
3.939628 0.529171
3.939898 0.534058
3.940335 0.528849
3.940669 0.518718
3.941028 0.532413
3.941545 0.511668
3.942052 0.526647
3.942631 0.521417
3.943019 0.530995
3.943489 0.506912
3.943867 0.520402
3.943981 0.522640
3.944197 0.526608
3.944508 0.527396
3.945075 0.522732
3.945237 0.514407
3.945705 0.523990
3.946286 0.520774
3.946506 0.517781
3.946785 0.535486
3.947083 0.521411
3.947381 0.532416
3.947471 0.503646
3.947801 0.518060
3.948024 0.508058
3.948286 0.529287
3.948614 0.522880
3.948990 0.531954
3.949939 0.510749
3.950084 0.503901
3.950494 0.530602
3.950898 0.534292
3.951141 0.522243
3.951539 0.531851
3.951707 0.511145
3.952006 0.528711
3.952362 0.507998
3.952434 0.524300
3.952770 0.515523
3.953344 0.544273
3.953559 0.519929
3.954064 0.506768
3.954513 0.529924
3.954632 0.516914
3.954725 0.531867
3.955071 0.522487
3.955471 0.505985
3.955895 0.533226
3.956101 0.532539
3.956995 0.534049
3.957308 0.523839
3.957344 0.517075
3.957929 0.528617
3.958200 0.521920
3.958431 0.519002
3.958959 0.528963
3.959034 0.523950
3.959568 0.527814
3.959728 0.532390
3.960132 0.525224
3.960227 0.515455
3.960835 0.517032
3.961091 0.517926
3.961337 0.535251
3.961716 0.534230
3.961918 0.508562
3.962221 0.525766
3.962632 0.524522
3.963044 0.535790
3.963347 0.533520
3.963914 0.543772
3.964084 0.525091
3.964440 0.536638
3.965083 0.523921
3.965226 0.529681
3.965487 0.512193
3.965669 0.498570
3.966273 0.511028
3.966808 0.536224
3.967207 0.525023
3.967358 0.532262
3.967643 0.519195
3.967953 0.521830
3.968469 0.519461
3.968546 0.530057
3.969260 0.534545
3.969339 0.539019
3.969498 0.532710
3.969621 0.535903
3.970136 0.511633
3.970290 0.532308
3.970806 0.520369
3.971186 0.532562
3.971932 0.542353
3.972203 0.515836
3.972234 0.517944
3.972522 0.526855
3.972923 0.535443
3.973349 0.527377
3.973778 0.539394
3.974040 0.520956
3.974393 0.523022
3.974678 0.523973
3.975046 0.534246
3.975227 0.525092
3.975621 0.541467
3.975891 0.531747
3.976326 0.520874
3.976892 0.512623
3.977032 0.526279
3.977411 0.527783
3.977914 0.514758
3.978137 0.512190
3.978264 0.547158
3.978854 0.526924
3.979140 0.515064
3.979677 0.524351
3.979949 0.520836
3.980103 0.513815
3.980866 0.512592
3.981336 0.520411
3.981431 0.519109
3.982015 0.518964
3.982110 0.516068
3.982350 0.522682
3.982817 0.508913
3.983204 0.550141
3.983346 0.522584
3.983562 0.507487
3.984008 0.547420
3.984648 0.532112
3.985101 0.519797
3.985329 0.521841
3.985520 0.523693
3.985867 0.521255
3.986249 0.533116
3.986439 0.507930
3.986696 0.526580
3.987374 0.525571
3.987650 0.525648
3.987707 0.550358
3.987948 0.521754
3.988367 0.517685
3.988727 0.528292
3.988933 0.513074
3.989421 0.526610
3.989682 0.534321
3.989878 0.537429
3.990426 0.531220
3.990651 0.535685
3.990937 0.517697
3.991263 0.499541
3.991721 0.524569
3.992064 0.511289
3.992544 0.520857
3.992859 0.536889
3.992995 0.530202
3.993239 0.522186
3.993494 0.522304
3.993644 0.514446
3.994114 0.508885
3.994409 0.521684
3.994843 0.520771
3.995286 0.530657
3.995383 0.514667
3.995839 0.509113
3.996295 0.528758
3.996535 0.527010
3.996657 0.517007
3.997315 0.511839
3.997401 0.504015
3.997818 0.527439
3.997959 0.492435
3.998470 0.534084
3.998642 0.544242
3.999098 0.526489
3.999267 0.525846
3.999741 0.522553
4.000000 0.535353
4.000438 0.511493
4.000770 0.534681
4.001232 0.527492
4.001514 0.526906
4.001695 0.519791
4.002245 0.525666
4.002773 0.518860
4.002909 0.524894
4.003093 0.525668
4.003589 0.525874
4.003932 0.531470
4.004535 0.528276
4.004732 0.511196
4.004942 0.535197
4.005271 0.517111
4.005752 0.524690
4.005919 0.522065
4.005996 0.514242
4.006205 0.529975
4.007091 0.529125
4.007558 0.518892
4.007869 0.512807
4.008275 0.526426
4.008418 0.537646
4.008561 0.522568
4.008881 0.527400
4.009019 0.533123
4.009615 0.531106
4.009889 0.524667
4.010376 0.529543
4.010534 0.528192
4.010911 0.520837
4.011582 0.518716
4.011932 0.525198
4.012008 0.527785
4.012464 0.523051
4.012541 0.530869
4.013296 0.532372
4.013541 0.547165
4.014113 0.530474
4.014347 0.525277
4.014573 0.527351
4.014925 0.523160
4.015049 0.528405
4.015495 0.532507
4.015814 0.531696
4.016350 0.520681
4.016463 0.500667
4.016647 0.526291
4.017083 0.517839
4.017199 0.516000
4.017493 0.526416
4.018070 0.527919
4.018614 0.518704
4.018820 0.535821
4.019008 0.526431
4.019245 0.523263
4.019784 0.525039
4.020177 0.531453
4.020524 0.536382
4.020844 0.521596
4.020995 0.528496
4.021119 0.529993
4.021671 0.532472
4.022031 0.508990
4.022193 0.522457
4.022486 0.527752
4.022928 0.529656
4.023108 0.534822
4.023708 0.515119
4.023838 0.536131
4.024216 0.524583
4.024602 0.531137
4.025093 0.509290
4.025156 0.534667
4.025741 0.534934
4.025755 0.502031
4.026209 0.520060
4.026654 0.537604
4.026863 0.523696
4.027147 0.516867
4.027376 0.522375
4.027765 0.517178
4.027927 0.523694
4.028031 0.526255
4.028483 0.533980
4.028881 0.530454
4.029206 0.530534
4.029533 0.531071
4.030201 0.505905
4.030384 0.526687
4.030766 0.537859
4.030992 0.527320
4.031508 0.520583
4.031908 0.511757
4.032007 0.528641
4.032424 0.519301
4.032588 0.539084
4.032981 0.544613
4.033442 0.519576
4.034267 0.534615
4.034428 0.531515
4.034815 0.537357
4.034834 0.521415
4.035123 0.549655
4.035901 0.520682
4.036221 0.530347
4.036403 0.534770
4.036526 0.515863
4.037012 0.528678
4.037504 0.529472
4.037677 0.529167
4.037806 0.516360
4.038004 0.532403
4.038109 0.533734
4.038442 0.520690
4.038767 0.526083
4.039351 0.520726
4.039789 0.535094
4.040296 0.530438
4.040677 0.525299
4.040890 0.521181
4.041276 0.528476
4.041621 0.536074
4.041702 0.533599
4.042098 0.539141
4.042293 0.535796
4.042785 0.538601
4.043093 0.523951
4.043415 0.535140
4.043574 0.524616
4.043638 0.529298
4.044390 0.521512
4.044593 0.527485
4.045061 0.524050
4.045490 0.525700
4.045670 0.522143
4.045746 0.523497
4.046212 0.529064
4.046391 0.524587
4.046792 0.503480
4.047008 0.537041
4.047495 0.504978
4.047693 0.517959
4.047983 0.525813
4.048431 0.520688
4.048664 0.530645
4.049141 0.520922
4.049412 0.539055
4.049744 0.513930
4.049872 0.512627
4.050217 0.541101
4.050840 0.533125
4.050921 0.519825
4.051158 0.539945
4.051836 0.530519
4.051937 0.534634
4.052527 0.524986
4.052670 0.532323
4.052827 0.521225
4.053124 0.521487
4.053607 0.529442
4.053775 0.520823
4.054217 0.516717
4.054760 0.534183
4.054792 0.501737
4.055306 0.520374
4.055794 0.516425
4.056033 0.534674
4.056227 0.530483
4.056720 0.526529
4.057105 0.526872
4.057277 0.522496
4.057541 0.537569
4.057788 0.533626
4.057994 0.529570
4.058640 0.525822
4.058690 0.515628
4.058938 0.497742
4.059243 0.532658
4.059622 0.532971
4.060374 0.514232
4.060585 0.523885
4.060830 0.515809
4.061331 0.523119
4.061707 0.522235
4.061894 0.519659
4.062072 0.529425
4.062415 0.519165
4.062861 0.519872
4.063143 0.523489
4.063420 0.532956
4.063786 0.528471
4.064000 0.526163
4.064414 0.534846
4.064537 0.528242
4.065087 0.520494
4.065388 0.519661
4.065670 0.530899
4.066338 0.527018
4.066432 0.522172
4.066822 0.528964
4.067062 0.533068
4.067271 0.532444
4.067678 0.517612
4.067886 0.512919
4.068523 0.529534
4.068686 0.528267
4.068853 0.516766
4.069405 0.520088
4.069487 0.524412
4.069875 0.539139
4.069981 0.536948
4.070280 0.525926
4.070595 0.528900
4.071095 0.541666
4.071460 0.510553
4.071718 0.515270
4.071891 0.517699
4.072247 0.510657
4.072946 0.529009
4.073309 0.543280
4.073493 0.528476
4.073946 0.520230
4.074220 0.504286
4.074361 0.522309
4.074535 0.529186
4.075156 0.526793
4.075225 0.526080
4.075687 0.537129
4.075763 0.523289
4.076055 0.531998
4.076441 0.538086
4.076819 0.528257
4.077302 0.521953
4.077589 0.529289
4.078094 0.523201
4.078162 0.518425
4.078918 0.531199
4.079241 0.520184
4.079600 0.517862
4.079875 0.538046
4.080336 0.508909
4.080570 0.531988
4.080730 0.520755
4.081086 0.536087
4.081293 0.522576
4.081783 0.522031
4.082077 0.528536
4.082268 0.529983
4.082608 0.523227
4.082904 0.531737
4.083135 0.529978
4.083447 0.527475
4.083605 0.534166
4.084332 0.538624
4.084612 0.524870
4.085009 0.530586
4.085289 0.538458
4.085553 0.522923
4.085862 0.536523
4.086087 0.530654
4.086322 0.524976
4.086941 0.527566
4.087054 0.516618
4.087759 0.533741
4.087959 0.506701
4.088379 0.535730
4.088582 0.556825
4.088798 0.535882
4.089153 0.536774
4.089879 0.522493
4.090041 0.525346
4.090140 0.530611
4.090698 0.539595
4.090935 0.529209
4.091122 0.541335
4.091544 0.511155
4.091781 0.529047
4.092217 0.525260
4.092495 0.518665
4.092750 0.524464
4.093275 0.525836
4.093490 0.534618
4.093685 0.529236
4.094221 0.541471
4.094662 0.529917
4.094909 0.535528
4.095153 0.523969
4.095187 0.520471
4.095483 0.513423
4.095760 0.527005
4.096278 0.531216
4.097038 0.519391
4.097407 0.535623
4.097516 0.518066
4.097893 0.543685
4.098365 0.546477
4.098560 0.525940
4.098808 0.527029
4.098976 0.534403
4.099318 0.528379
4.099896 0.509201
4.100423 0.524458
4.100777 0.517896
4.100892 0.519573
4.101424 0.522991
4.101500 0.533811
4.101952 0.527501
4.102088 0.521082
4.102353 0.518902
4.102463 0.521939
4.102956 0.536618
4.103094 0.543497
4.103270 0.544487
4.103958 0.536114
4.104105 0.517334
4.104475 0.538654
4.105086 0.507603
4.105177 0.526023
4.105281 0.528554
4.105714 0.540131
4.106033 0.521433
4.106367 0.525048
4.106551 0.537648
4.107285 0.534852
4.107566 0.517395
4.107787 0.512681
4.108330 0.529226
4.108416 0.545254
4.108664 0.510510
4.108947 0.532817
4.109248 0.539472
4.110004 0.539164
4.110042 0.516758
4.110345 0.532222
4.110434 0.533956
4.110863 0.538823
4.111389 0.507200
4.111545 0.533060
4.111597 0.533058
4.111999 0.519995
4.112197 0.529281
4.112552 0.515702
4.112685 0.537599
4.112763 0.530092
4.113187 0.514071
4.113563 0.527006
4.113844 0.542200
4.114471 0.537644
4.115021 0.533015
4.115317 0.528947
4.115555 0.530921
4.115985 0.531613
4.116077 0.528620
4.116431 0.518895
4.116801 0.522350
4.117057 0.521677
4.117258 0.538545
4.117918 0.530303
4.118218 0.534743
4.118393 0.543999
4.118817 0.544399
4.119160 0.517884
4.119390 0.540789
4.119747 0.502452
4.119930 0.529655
4.120451 0.547806
4.120773 0.536304
4.120885 0.525281
4.121483 0.523506
4.121600 0.537148
4.122335 0.546199
4.122740 0.506944
4.122904 0.524081
4.123209 0.536519
4.123565 0.530453
4.123854 0.526291
4.124055 0.508978
4.124446 0.533874
4.124531 0.530590
4.124613 0.532336
4.125121 0.526948
4.125427 0.524063
4.125668 0.526378
4.125773 0.522075
4.126444 0.523268
4.126596 0.521940
4.126822 0.528919
4.127143 0.523097
4.127440 0.526059
4.128079 0.541332
4.128204 0.537926
4.128631 0.525509
4.128848 0.522710
4.129534 0.542993
4.129658 0.538347
4.129901 0.546250
4.130203 0.532041
4.130324 0.521555
4.130645 0.527522
4.131184 0.536536
4.131453 0.540242
4.131647 0.519256
4.132027 0.531343
4.132217 0.527814
4.132525 0.540486
4.132855 0.542255
4.132967 0.540004
4.133752 0.543717
4.134060 0.534667
4.134310 0.521993
4.134637 0.535687
4.134835 0.529008
4.135294 0.526621
4.135415 0.533765
4.135749 0.524891
4.136203 0.530319
4.136649 0.520347
4.136958 0.523580
4.137264 0.528948
4.137287 0.527099
4.137778 0.532454
4.138215 0.537138
4.138454 0.529419
4.138772 0.537253
4.139033 0.542052
4.139210 0.529254
4.139244 0.531383
4.139628 0.531012
4.139901 0.521971
4.140579 0.530644
4.140942 0.513529
4.141293 0.529640
4.141871 0.531403
4.142168 0.532805
4.142459 0.544339
4.142777 0.536050
4.143135 0.545376
4.143303 0.527391
4.143565 0.534049
4.143848 0.540340
4.143952 0.528601
4.144240 0.521039
4.144519 0.539128
4.144713 0.536630
4.144969 0.531694
4.145134 0.521134
4.145661 0.529179
4.145996 0.531123
4.146082 0.525480
4.146803 0.512761
4.146901 0.536909
4.147246 0.524205
4.147639 0.539583
4.147904 0.551096
4.148146 0.522036
4.148213 0.523996
4.148822 0.540113
4.148981 0.531498
4.149497 0.518098
4.149879 0.530230
4.150081 0.538519
4.150227 0.525885
4.150785 0.534210
4.151174 0.533024
4.151212 0.529644
4.151581 0.535981
4.151776 0.529148
4.152139 0.550160
4.152382 0.539467
4.152986 0.529349
4.153390 0.534691
4.153825 0.526924
4.154021 0.539954
4.154325 0.531421
4.154387 0.494119
4.154884 0.527109
4.155399 0.525390
4.155963 0.536616
4.156055 0.530726
4.156105 0.532473
4.156359 0.520942
4.156572 0.531936
4.156987 0.527113
4.157533 0.532098
4.157773 0.522190
4.158217 0.532307
4.158548 0.523600
4.159029 0.530964
4.159216 0.540662
4.159696 0.539033
4.160129 0.528271
4.160187 0.543365
4.160257 0.528532
4.160684 0.542415
4.161251 0.534380
4.161395 0.524495
4.161874 0.537630
4.162185 0.533174
4.162239 0.539228
4.162653 0.519549
4.163113 0.522075
4.163359 0.518200
4.163648 0.541586
4.163865 0.540659
4.164209 0.531053
4.164517 0.531918
4.164619 0.523330
4.165213 0.527212
4.165496 0.525484
4.166011 0.510354
4.166181 0.547905
4.166568 0.520857
4.166789 0.543345
4.166856 0.531964
4.167328 0.535887
4.167564 0.522839
4.167694 0.516362
4.168154 0.537010
4.168429 0.542356
4.168596 0.522200
4.169061 0.528843
4.169457 0.532505
4.169580 0.522165
4.169906 0.525464
4.170221 0.531732
4.170470 0.523893
4.170640 0.509994
4.171069 0.535325
4.171626 0.515282
4.171823 0.528624
4.171914 0.536186
4.172398 0.515403
4.172572 0.524059
4.172848 0.540313
4.172998 0.539651
4.173690 0.538390
4.173826 0.532941
4.174394 0.529086
4.174488 0.513718
4.174831 0.534473
4.175266 0.512807
4.175551 0.529276
4.175895 0.533959
4.176366 0.528179
4.176544 0.527577
4.176739 0.537347
4.177015 0.537358
4.177356 0.534368
4.177637 0.525115
4.177846 0.535630
4.178116 0.545125
4.178643 0.508223
4.178866 0.552391
4.178887 0.537811
4.179167 0.527894
4.179815 0.542569
4.180444 0.529739
4.180717 0.541008
4.181025 0.520022
4.181240 0.539583
4.181417 0.518088
4.181518 0.529050
4.182161 0.536724
4.182610 0.533927
4.182662 0.534315
4.182983 0.524298
4.183409 0.534377
4.183527 0.542781
4.183875 0.514927
4.184376 0.530719
4.184567 0.526883
4.184865 0.539564
4.184933 0.519090
4.185404 0.537366
4.185707 0.540185
4.185829 0.522993
4.186253 0.532391
4.186574 0.534421
4.186947 0.515471
4.187330 0.537661
4.187814 0.528487
4.188112 0.524278
4.188639 0.537284
4.188887 0.512687
4.189033 0.525243
4.189626 0.539710
4.189944 0.518502
4.190063 0.532845
4.190281 0.532992
4.190482 0.534103
4.190780 0.519096
4.191136 0.525355
4.191599 0.536771
4.191863 0.518122
4.192083 0.544225
4.192369 0.531004
4.192640 0.523645
4.192944 0.513709
4.193485 0.529820
4.193658 0.534878
4.193924 0.535439
4.194119 0.535533
4.194298 0.520698
4.194987 0.556903
4.195201 0.534424
4.195396 0.551579
4.195632 0.541542
4.196102 0.535088
4.196302 0.532286
4.196543 0.530995
4.196705 0.524692
4.197604 0.538674
4.197624 0.544218
4.198026 0.530678
4.198119 0.529253
4.198413 0.547781
4.198791 0.534313
4.198876 0.531362
4.199642 0.541298
4.199750 0.529026
4.200282 0.543762
4.200675 0.530328
4.200803 0.547816
4.201422 0.529949
4.201914 0.553925
4.202109 0.533375
4.202539 0.531550
4.202591 0.542809
4.202748 0.538329
4.203453 0.538252
4.203658 0.526786
4.204015 0.534789
4.204468 0.538953
4.204745 0.554943
4.204811 0.539954
4.205013 0.544057
4.205399 0.536707
4.205523 0.534013
4.205863 0.528013
4.206267 0.519032
4.206380 0.539845
4.206692 0.543600
4.206918 0.527597
4.207308 0.541429
4.207571 0.545775
4.207840 0.543335
4.207889 0.533941
4.208445 0.540911
4.208706 0.543170
4.208882 0.532128
4.209187 0.522948
4.209512 0.537797
4.209611 0.531304
4.210184 0.542744
4.210616 0.543062
4.211084 0.547937
4.211311 0.528173
4.211516 0.540242
4.211566 0.541769
4.211952 0.546022
4.212546 0.533497
4.212717 0.543847
4.213225 0.533614
4.213452 0.527259
4.213684 0.527484
4.213921 0.533519
4.214210 0.537329
4.214504 0.532912
4.214844 0.548299
4.215294 0.522758
4.215403 0.537811
4.215723 0.516471
4.215924 0.534028
4.216706 0.547902
4.216889 0.529537
4.217117 0.544918
4.217326 0.515401
4.217631 0.530287
4.218094 0.526624
4.218348 0.544392
4.218511 0.547504
4.218598 0.540181
4.219277 0.546454
4.219384 0.523173
4.219776 0.529215
4.220183 0.544887
4.220537 0.539741
4.220672 0.525983
4.221228 0.527930
4.221553 0.529540
4.221585 0.523021
4.221728 0.539548
4.222686 0.543751
4.223054 0.522831
4.223111 0.540447
4.223479 0.526134
4.223722 0.524537
4.223868 0.530678
4.224228 0.522797
4.224720 0.548700
4.225006 0.531698
4.225074 0.534205
4.225248 0.537298
4.225692 0.527104
4.226064 0.525164
4.226135 0.534504
4.226768 0.535290
4.226820 0.527232
4.227066 0.532458
4.227397 0.533365
4.227625 0.535843
4.228271 0.515533
4.228420 0.532206
4.228757 0.542554
4.229199 0.519368
4.229490 0.533724
4.229771 0.530572
4.229850 0.540260
4.230315 0.533325
4.230374 0.550707
4.230689 0.532879
4.230848 0.543526
4.231022 0.527229
4.231760 0.529765
4.231923 0.535418
4.232049 0.551502
4.232612 0.536602
4.232782 0.531189
4.233219 0.531478
4.233405 0.529860
4.233787 0.539849
4.233895 0.541744
4.234798 0.549931
4.234954 0.547135
4.235210 0.521321
4.235249 0.543779
4.235437 0.519107
4.236056 0.522495
4.236106 0.524160
4.236185 0.539781
4.236977 0.533489
4.237158 0.543761
4.237448 0.535213
4.237512 0.537403
4.238476 0.526227
4.238582 0.531777
4.238724 0.542424
4.238904 0.532980
4.239514 0.526917
4.239803 0.539257
4.240076 0.545592
4.240525 0.528455
4.240665 0.538700
4.241159 0.529145
4.241581 0.542498
4.241816 0.527833
4.241978 0.539697
4.242339 0.528563
4.242548 0.539986
4.242943 0.529103
4.243148 0.532858
4.243490 0.525202
4.243845 0.534278
4.244112 0.528348
4.244314 0.543189
4.244772 0.538619
4.245038 0.547432
4.245240 0.532771
4.245468 0.551098
4.245760 0.530962
4.245846 0.547491
4.246147 0.547530
4.246567 0.550188
4.247055 0.533005
4.247348 0.534598
4.247754 0.539578
4.248053 0.532353
4.248200 0.529416
4.248792 0.524887
4.248923 0.546245
4.249222 0.526465
4.249411 0.535365
4.250094 0.549733
4.250507 0.540868
4.250806 0.533152
4.250997 0.542020
4.251314 0.531768
4.251632 0.523028
4.251795 0.536148
4.251943 0.536507
4.252236 0.538120
4.252483 0.529577
4.252600 0.531141
4.252905 0.548909
4.253186 0.543765
4.253445 0.534645
4.253664 0.544352
4.254144 0.538222
4.254354 0.536609
4.254601 0.531095
4.255074 0.527702
4.255309 0.526823
4.255492 0.528454
4.256153 0.520901
4.256361 0.545081
4.256602 0.536828
4.256680 0.542588
4.257304 0.525759
4.257520 0.536997
4.257939 0.529500
4.258187 0.536962
4.258582 0.549654
4.258814 0.525312
4.259148 0.537495
4.259357 0.533246
4.259648 0.549657
4.260118 0.536344
4.260395 0.537656
4.260476 0.547885
4.260980 0.529914
4.261123 0.529522
4.261522 0.543744
4.261701 0.531592
4.261994 0.538251
4.262389 0.550822
4.262691 0.532660
4.262938 0.540156
4.263281 0.528499
4.263355 0.543389
4.264131 0.536739
4.264654 0.546931
4.264895 0.542266
4.265174 0.527127
4.265231 0.529269
4.265474 0.538031
4.265525 0.533522
4.266103 0.543165
4.266441 0.530755
4.266766 0.547085
4.266940 0.542294
4.267533 0.552984
4.267600 0.550039
4.267892 0.538553
4.268174 0.527710
4.268470 0.527975
4.268702 0.540297
4.268815 0.528532
4.269186 0.539894
4.269565 0.536617
4.270237 0.533726
4.270581 0.535157
4.270636 0.529257
4.271073 0.526347
4.271344 0.536357
4.272069 0.539779
4.272191 0.542573
4.272310 0.544163
4.272575 0.540731
4.272883 0.548570
4.273128 0.534616
4.273476 0.545507
4.273828 0.552381
4.274185 0.519387
4.274381 0.538764
4.274762 0.534518
4.274781 0.538094
4.275045 0.546312
4.275708 0.540679
4.275847 0.528217
4.276168 0.537326
4.276565 0.545251
4.277028 0.540378
4.277194 0.548848
4.277595 0.534444
4.277899 0.532403
4.278101 0.540265
4.278544 0.537911
4.278853 0.537895
4.278961 0.540682
4.279320 0.535818
4.279666 0.528391
4.279713 0.552309
4.279997 0.547414
4.280353 0.549390
4.280555 0.533498
4.280819 0.536515
4.281247 0.525969
4.281853 0.516089
4.281867 0.528575
4.282099 0.529404
4.282156 0.541043
4.282815 0.526362
4.283114 0.533939
4.283346 0.544015
4.283600 0.530555
4.283779 0.529637
4.284378 0.527886
4.284666 0.535921
4.285019 0.526756
4.285307 0.550529
4.285520 0.528634
4.285788 0.549829
4.286115 0.532205
4.286372 0.537506
4.286635 0.531524
4.286825 0.546765
4.287446 0.537036
4.287767 0.540997
4.287940 0.545605
4.288506 0.539127
4.288695 0.535433
4.288935 0.549620
4.289213 0.520115
4.289366 0.544226
4.289850 0.527384
4.289879 0.552442
4.290128 0.539784
4.290507 0.538529
4.290812 0.533181
4.291244 0.541428
4.291554 0.519181
4.291872 0.547891
4.292274 0.542871
4.292330 0.533897
4.292583 0.528788
4.292703 0.538644
4.293151 0.546958
4.293767 0.537987
4.294015 0.536310
4.294291 0.519632
4.294517 0.528303
4.295004 0.537491
4.295078 0.546826
4.295747 0.527532
4.295843 0.544945
4.296300 0.528226
4.296381 0.500163
4.296841 0.545842
4.297137 0.536096
4.297334 0.529422
4.297642 0.542895
4.298055 0.547681
4.298418 0.544758
4.298562 0.544162
4.298677 0.527399
4.299348 0.548567
4.299641 0.552134
4.299925 0.537496
4.300321 0.530208
4.300725 0.541859
4.301045 0.526810
4.301159 0.541343
4.301450 0.545942
4.301519 0.546136
4.301818 0.526257
4.302332 0.545481
4.302491 0.546984
4.302631 0.548284
4.302975 0.531924
4.303272 0.531906
4.303391 0.531865
4.303684 0.526771
4.303932 0.542920
4.304125 0.535877
4.304692 0.541262
4.305097 0.535464
4.305272 0.546275
4.305616 0.534948
4.306345 0.543448
4.306481 0.546366
4.306699 0.539207
4.307013 0.537508
4.307234 0.539961
4.307680 0.538718
4.307886 0.535338
4.307997 0.545566
4.308513 0.546948
4.308554 0.526456
4.309019 0.536640
4.309245 0.550974
4.309278 0.537358
4.309929 0.529081
4.310034 0.548228
4.310610 0.538551
4.310732 0.539253
4.311377 0.536538
4.311557 0.549801
4.311806 0.518282
4.312084 0.535951
4.312407 0.531168
4.312711 0.536940
4.313123 0.536262
4.313431 0.545311
4.313654 0.543976
4.313982 0.527470
4.314221 0.530122
4.314314 0.546136
4.314737 0.532343
4.314807 0.537617
4.315009 0.529408
4.315294 0.541526
4.315895 0.543070
4.316176 0.551508
4.316369 0.550165
4.316789 0.547125
4.317078 0.528098
4.317380 0.555484
4.317643 0.514645
4.318069 0.540639
4.318254 0.531563
4.318548 0.551458
4.318943 0.536633
4.319244 0.535097
4.319797 0.530330
4.319979 0.540978
4.320145 0.539065
4.320513 0.549907
4.321078 0.532392
4.321326 0.549276
4.321419 0.539630
4.321471 0.554157
4.321815 0.531272
4.322159 0.539461
4.322426 0.535611
4.323070 0.513950
4.323208 0.547539
4.323465 0.528166
4.323565 0.528534
4.323945 0.531314
4.324190 0.539973
4.324401 0.538714
4.324710 0.521731
4.324934 0.533451
4.325177 0.533970
4.325431 0.524771
4.326231 0.544438
4.326526 0.524517
4.326600 0.545337
4.327000 0.520189
4.327142 0.531379
4.327466 0.535620
4.327566 0.527762
4.327833 0.535428
4.328011 0.555202
4.328563 0.558969
4.328687 0.530042
4.328937 0.539011
4.329540 0.544570
4.330042 0.524710
4.330596 0.541925
4.330769 0.538071
4.331030 0.544207
4.331185 0.543233
4.331305 0.546124
4.331600 0.544521
4.331866 0.546173
4.332143 0.541973
4.332364 0.529598
4.332705 0.547867
4.332942 0.543599
4.333186 0.517624
4.333545 0.538370
4.333699 0.528671
4.334209 0.530565
4.334391 0.539734
4.334449 0.533253
4.334663 0.538184
4.334993 0.544807
4.335495 0.537230
4.335949 0.537304
4.336132 0.544719
4.336352 0.549452
4.336539 0.530729
4.336840 0.546735
4.337245 0.558303
4.337532 0.550548
4.338124 0.541575
4.338261 0.541274
4.338408 0.544230
4.338558 0.528709
4.338900 0.535439
4.339226 0.549541
4.339818 0.527453
4.340029 0.542628
4.340352 0.531562
4.340664 0.536927
4.340863 0.531524
4.340958 0.527144
4.341579 0.547143
4.341818 0.535619
4.342005 0.529232
4.342478 0.541532
4.342750 0.540512
4.343191 0.522450
4.343339 0.541161
4.343503 0.539174
4.343860 0.542295
4.343956 0.541532
4.344238 0.546403
4.344351 0.547141
4.344793 0.533804
4.345280 0.542605
4.345361 0.548688
4.345901 0.539608
4.345958 0.529355
4.346061 0.553126
4.346561 0.556243
4.346912 0.532221
4.347095 0.542041
4.347388 0.511296
4.347771 0.534017
4.348111 0.553440
4.348409 0.540607
4.348594 0.532560
4.348809 0.539943
4.349020 0.543738
4.349759 0.541389
4.349889 0.542380
4.350057 0.538641
4.350185 0.546204
4.350440 0.538496
4.351134 0.529198
4.351573 0.541328
4.351757 0.545455
4.352089 0.547179
4.352496 0.547142
4.352664 0.541116
4.353212 0.548064
4.353634 0.542559
4.353829 0.545138
4.354162 0.544445
4.354545 0.538394
4.354909 0.532322
4.355248 0.538261
4.355429 0.547206
4.355585 0.537961
4.355948 0.529966
4.356048 0.530758
4.356502 0.543216
4.356897 0.544543
4.357217 0.538813
4.357431 0.522778
4.357647 0.549138
4.357900 0.542622
4.358084 0.528326
4.358518 0.536701
4.358930 0.523834
4.359278 0.537182
4.359390 0.556558
4.360197 0.549046
4.360368 0.530459
4.360480 0.530389
4.360691 0.530098
4.360952 0.542687
4.361241 0.540685
4.361642 0.525966
4.362029 0.557777
4.362306 0.534835
4.362405 0.530357
4.362745 0.558916
4.363244 0.530517
4.363476 0.538087
4.363571 0.544109
4.364107 0.550854
4.364322 0.540957
4.364536 0.532815
4.365067 0.543461
4.365165 0.534683
4.365464 0.539029
4.366010 0.543271
4.366403 0.548065
4.366547 0.537027
4.366796 0.521845
4.367265 0.543672
4.367371 0.540439
4.367764 0.526039
4.367900 0.535489
4.368105 0.543223
4.368606 0.532679
4.368813 0.542483
4.368952 0.543240
4.369243 0.548428
4.369721 0.555980
4.369852 0.547783
4.369967 0.526778
4.370397 0.543583
4.370983 0.533461
4.371156 0.536357
4.371237 0.527775
4.371890 0.549768
4.371933 0.522731
4.372369 0.530488
4.372570 0.543526
4.373192 0.534943
4.373248 0.540457
4.373490 0.531840
4.373720 0.544938
4.374305 0.543269
4.374538 0.544758
4.374913 0.526825
4.375362 0.530337
4.375389 0.541187
4.375866 0.542661
4.376143 0.549927
4.376237 0.546363
4.376453 0.546054
4.376896 0.552639
4.376974 0.545550
4.377521 0.546816
4.377679 0.533180
4.377794 0.539553
4.378096 0.527493
4.378411 0.530308
4.378770 0.541585
4.379041 0.538322
4.379658 0.530707
4.379776 0.535972
4.379872 0.547265
4.380215 0.545018
4.380408 0.532124
4.380736 0.528589
4.381039 0.528231
4.381353 0.548383
4.381830 0.534786
4.381970 0.551285
4.382213 0.534555
4.382406 0.544966
4.382743 0.534206
4.383212 0.549324
4.383312 0.537929
4.383627 0.549438
4.383791 0.536066
4.383864 0.549345
4.384264 0.540608
4.384582 0.536084
4.384853 0.548403
4.385438 0.509704
4.385499 0.538377
4.385901 0.557234
4.385968 0.543543
4.386214 0.539468
4.386754 0.543760
4.387110 0.536217
4.387427 0.552908
4.387960 0.547628
4.388147 0.540395
4.388193 0.540705
4.388427 0.523857
4.389124 0.539664
4.389343 0.539649
4.389426 0.527838
4.389629 0.529545
4.390288 0.544114
4.390676 0.546355
4.390898 0.527467
4.391161 0.538675
4.391447 0.534636
4.391576 0.532835
4.392024 0.536567
4.392280 0.538003
4.392394 0.528058
4.392677 0.547617
4.392966 0.542413
4.393260 0.549215
4.393344 0.526596
4.393911 0.541915
4.394438 0.549675
4.394768 0.545949
4.394800 0.522708
4.395176 0.538177
4.395424 0.544588
4.395518 0.543438
4.395815 0.537298
4.396367 0.536817
4.396510 0.544861
4.396830 0.538617
4.397515 0.526475
4.397655 0.529679
4.397750 0.537543
4.398007 0.543032
4.398352 0.548661
4.398479 0.541463
4.398784 0.551080
4.398935 0.545364
4.399239 0.550761
4.399526 0.536391
4.399719 0.542788
4.400134 0.552322
4.400459 0.525400
4.400668 0.547268
4.400878 0.543788
4.401567 0.546354
4.401790 0.548016
4.402209 0.532977
4.402476 0.537670
4.402768 0.544518
4.402902 0.545732
4.403376 0.549709
4.403691 0.531996
4.403853 0.536983
4.404026 0.556629
4.404339 0.532490
4.404375 0.537194
4.404820 0.541048
4.404991 0.531666
4.405428 0.545829
4.405719 0.540838
4.405938 0.538686
4.406218 0.540790
4.406433 0.537384
4.407028 0.539610
4.407112 0.537564
4.407679 0.547825
4.407835 0.547236
4.408330 0.545120
4.408379 0.539740
4.408656 0.545493
4.409159 0.539846
4.409426 0.532377
4.409587 0.534500
4.409912 0.542946
4.410373 0.546789
4.410459 0.548214
4.410575 0.556630
4.410956 0.536275
4.411349 0.547910
4.411569 0.558349
4.412015 0.542005
4.412348 0.545309
4.412542 0.540569
4.413006 0.539193
4.413176 0.542882
4.413553 0.536050
4.413681 0.544201
4.413925 0.536204
4.414003 0.536649
4.414290 0.544236
4.414758 0.533361
4.415019 0.545163
4.415300 0.550069
4.415809 0.553584
4.416028 0.540576
4.416203 0.545219
4.416607 0.537598
4.416947 0.537929
4.417121 0.544810
4.417453 0.516198
4.417732 0.532693
4.418030 0.546279
4.418256 0.541469
4.418412 0.549114
4.418838 0.532777
4.419079 0.537488
4.419409 0.546023
4.419657 0.538136
4.419723 0.543596
4.420068 0.558408
4.420601 0.537082
4.420959 0.537199
4.420997 0.547988
4.421264 0.563678
4.421594 0.541631
4.421680 0.542565
4.421998 0.536498
4.422241 0.535277
4.422301 0.540420
4.422824 0.540723
4.423195 0.536589
4.423434 0.549229
4.423704 0.537004
4.424293 0.526780
4.424415 0.542530
4.424853 0.541005
4.424925 0.545635
4.425623 0.541258
4.425847 0.544195
4.426107 0.538134
4.426497 0.545313
4.426637 0.551795
4.426890 0.532290
4.427110 0.525526
4.427424 0.533762
4.427520 0.543896
4.427907 0.540090
4.428351 0.552698
4.428664 0.554461
4.429190 0.538611
4.429276 0.529708
4.429586 0.539249
4.430130 0.536605
4.430147 0.534305
4.430386 0.540143
4.430662 0.547131
4.431031 0.537604
4.431055 0.540670
4.431578 0.539383
4.431784 0.543759
4.432044 0.535238
4.432148 0.551664
4.433072 0.531688
4.433255 0.536438
4.433507 0.556207
4.433567 0.542664
4.433891 0.546764
4.433939 0.551590
4.434734 0.533796
4.434945 0.547559
4.435140 0.552313
4.435269 0.549408
4.435695 0.545843
4.435983 0.550458
4.436567 0.560555
4.436743 0.536399
4.436971 0.547335
4.437292 0.550966
4.437478 0.558512
4.437828 0.544035
4.438109 0.535435
4.438317 0.540681
4.438873 0.534584
4.438983 0.541371
4.439279 0.531004
4.439423 0.545914
4.439979 0.536538
4.440110 0.527179
4.440612 0.536703
4.440815 0.535996
4.441103 0.547365
4.441378 0.544252
4.441557 0.555892
4.441923 0.536337
4.442198 0.537915
4.442233 0.555777
4.442327 0.548908
4.442651 0.538688
4.443196 0.541124
4.443629 0.539274
4.443987 0.530989
4.444563 0.541059
4.444853 0.550332
4.444898 0.541665
4.445180 0.536415
4.445475 0.542020
4.445683 0.535094
4.446288 0.547012
4.446579 0.529824
4.447055 0.550507
4.447084 0.547440
4.447204 0.552452
4.447554 0.527674
4.447685 0.542803
4.448081 0.535260
4.448250 0.531883
4.448922 0.545348
4.449061 0.545196
4.449366 0.539151
4.449729 0.540482
4.450045 0.551960
4.450263 0.528830
4.450514 0.538517
4.450793 0.556136
4.450864 0.523488
4.451247 0.543328
4.451336 0.539853
4.451380 0.540209
4.451742 0.542569
4.451969 0.555988
4.452517 0.534143
4.452763 0.539575
4.452969 0.539916
4.453405 0.539820
4.453472 0.543929
4.453861 0.554870
4.454164 0.541783
4.454294 0.564278
4.454689 0.539205
4.455077 0.522001
4.455241 0.541867
4.455876 0.558664
4.456176 0.531169
4.456659 0.532635
4.456919 0.541105
4.457026 0.529956
4.457226 0.538786
4.457577 0.535492
4.457764 0.549084
4.457904 0.534423
4.458622 0.554604
4.458804 0.542359
4.458996 0.548012
4.459277 0.554152
4.459630 0.547000
4.459993 0.533746
4.460177 0.546976
4.460485 0.546820
4.460763 0.536251
4.461024 0.555682
4.461341 0.548773
4.461576 0.548107
4.461889 0.533979
4.462279 0.551225
4.462395 0.535025
4.462856 0.542660
4.463223 0.540792
4.463522 0.545772
4.463714 0.535140
4.463986 0.533397
4.464245 0.526946
4.464611 0.556580
4.464821 0.544550
4.465042 0.543640
4.465516 0.559737
4.465586 0.545979
4.465996 0.530644
4.466194 0.559537
4.466547 0.526812
4.466672 0.547699
4.466890 0.565181
4.467481 0.561405
4.467548 0.534361
4.467815 0.543035
4.468081 0.554625
4.468421 0.546438
4.468688 0.538052
4.468886 0.528210
4.469312 0.546173
4.469776 0.550079
4.470216 0.541716
4.470519 0.552771
4.470549 0.555339
4.470740 0.536160
4.471060 0.525747
4.471307 0.536116
4.471517 0.541863
4.471862 0.551293
4.472238 0.541796
4.472737 0.539406
4.472918 0.538285
4.473311 0.536877
4.473725 0.551261
4.473843 0.532568
4.474134 0.528641
4.474448 0.538081
4.474875 0.547777
4.475202 0.552478
4.475658 0.545881
4.475710 0.540283
4.475850 0.538937
4.475892 0.542589
4.476461 0.534410
4.476655 0.558180
4.476743 0.516675
4.477125 0.539788
4.477606 0.544893
4.477728 0.538972
4.478007 0.539726
4.478383 0.549060
4.478475 0.544560
4.479010 0.550291
4.479292 0.544703
4.479643 0.545631
4.479762 0.539093
4.480197 0.552317
4.480569 0.551295
4.480838 0.533188
4.481154 0.547546
4.481319 0.537420
4.481816 0.550663
4.482223 0.537701
4.482317 0.555219
4.482601 0.551206
4.482795 0.557551
4.483029 0.551509
4.483252 0.545589
4.483486 0.522305
4.483980 0.551922
4.484507 0.538597
4.484693 0.524779
4.484787 0.541455
4.484961 0.533918
4.485490 0.544519
4.485689 0.552931
4.486104 0.556516
4.486309 0.541490
4.486493 0.546351
4.486827 0.554525
4.487162 0.546685
4.487282 0.555558
4.487432 0.546479
4.487662 0.552460
4.488178 0.554156
4.488372 0.539042
4.488498 0.546146
4.488809 0.540171
4.489153 0.540856
4.489513 0.546782
4.489637 0.536389
4.489898 0.534534
4.490092 0.546997
4.490334 0.555079
4.490513 0.545497
4.490714 0.548412
4.491186 0.539988
4.491584 0.546852
4.492145 0.546031
4.492290 0.544516
4.492461 0.554713
4.492588 0.545738
4.492730 0.537075
4.493180 0.549677
4.493326 0.534171
4.493900 0.540360
4.494323 0.548660
4.494532 0.551074
4.494866 0.550688
4.495081 0.556303
4.495901 0.541045
4.496110 0.555175
4.496151 0.536228
4.496636 0.531107
4.496993 0.537290
4.497057 0.537859
4.497353 0.550142
4.497690 0.550844
4.498106 0.537816
4.498308 0.559420
4.498592 0.553070
4.498754 0.539827
4.499249 0.538290
4.499536 0.550929
4.499805 0.546126
4.500506 0.548845
4.500628 0.545270
4.500854 0.540020
4.501068 0.536963
4.501214 0.545178
4.501501 0.548683
4.501682 0.542253
4.502009 0.543142
4.502110 0.543315
4.502483 0.545283
4.502719 0.549376
4.503330 0.551144
4.503433 0.539586
4.503775 0.541803
4.503867 0.536204
4.504336 0.540900
4.504528 0.554027
4.504837 0.550429
4.505025 0.546110
4.505631 0.540433
4.505810 0.540249
4.506140 0.543664
4.506401 0.537447
4.506566 0.537731
4.506858 0.538780
4.507141 0.559244
4.507374 0.552478
4.507471 0.537376
4.507924 0.541420
4.507950 0.554754
4.508424 0.539405
4.508817 0.535024
4.508962 0.545943
4.509009 0.544413
4.509157 0.544505
4.509440 0.559818
4.509812 0.542900
4.510093 0.531474
4.510427 0.540503
4.510766 0.545711
4.511252 0.547054
4.511620 0.528573
4.511900 0.565019
4.512039 0.557629
4.512084 0.545438
4.512395 0.548904
4.512955 0.542892
4.513119 0.550201
4.513784 0.549289
4.513900 0.548179
4.514136 0.540098
4.514396 0.538544
4.514570 0.541069
4.514781 0.561024
4.515249 0.552251
4.515826 0.540928
4.515944 0.534857
4.516134 0.527308
4.516705 0.549769
4.516900 0.532350
4.517083 0.543238
4.517457 0.528744
4.517688 0.544628
4.518230 0.545721
4.518384 0.547673
4.518480 0.557246
4.518536 0.546253
4.519088 0.543233
4.519281 0.553780
4.519457 0.544862
4.519883 0.553330
4.520016 0.545886
4.520618 0.542483
4.520962 0.551052
4.521024 0.538308
4.521244 0.550067
4.521302 0.559219
4.521638 0.546966
4.521880 0.545671
4.522101 0.555870
4.522418 0.547044
4.523024 0.547785
4.523118 0.537453
4.523142 0.550214
4.523547 0.544377
4.523755 0.532215
4.523979 0.549021
4.524412 0.556930
4.524656 0.545223
4.524910 0.554461
4.525218 0.557925
4.525441 0.536783
4.525851 0.526142
4.525967 0.545405
4.526346 0.541032
4.526665 0.545243
4.526829 0.538679
4.527142 0.537911
4.527436 0.542853
4.527610 0.541662
4.527811 0.540560
4.528114 0.541908
4.528368 0.547240
4.528522 0.551421
4.529285 0.545443
4.529583 0.558110
4.529830 0.557427
4.529872 0.545824
4.530314 0.547284
4.530381 0.545442
4.530735 0.550803
4.530811 0.550559
4.531386 0.549954
4.531590 0.552216
4.531688 0.550446
4.532061 0.553969
4.532452 0.545140
4.532735 0.555314
4.533058 0.529575
4.533431 0.547687
4.534007 0.540419
4.534146 0.554257
4.534310 0.539890
4.534582 0.536091
4.534886 0.546229
4.535185 0.545269
4.535357 0.546298
4.535757 0.553707
4.535921 0.555395
4.536278 0.543052
4.536292 0.532645
4.536578 0.557643
4.536809 0.539300
4.537210 0.555662
4.537592 0.544541
4.537680 0.538540
4.538007 0.529968
4.538488 0.547518
4.538610 0.548233
4.538852 0.539580
4.539133 0.552141
4.539347 0.546425
4.539596 0.542007
4.539878 0.554574
4.539998 0.535413
4.540690 0.543302
4.540849 0.540391
4.541086 0.550987
4.541505 0.551643
4.541699 0.542037
4.542090 0.542390
4.542353 0.553460
4.542696 0.550991
4.543187 0.553606
4.543492 0.529661
4.543706 0.536828
4.544072 0.541515
4.544239 0.548332
4.544520 0.562067
4.544875 0.538694
4.545174 0.549145
4.545502 0.547806
4.545936 0.532318
4.546050 0.540900
4.546302 0.531548
4.546378 0.551783
4.546594 0.539445
4.547057 0.538578
4.547419 0.553922
4.547796 0.544454
4.548114 0.543854
4.548149 0.526387
4.548466 0.555295
4.548606 0.539729
4.549018 0.533306
4.549578 0.526221
4.549640 0.550842
4.549845 0.548693
4.550266 0.537508
4.550664 0.548983
4.550911 0.550473
4.550983 0.534510
4.551160 0.542978
4.551434 0.545315
4.551795 0.550280
4.551920 0.535985
4.552426 0.554237
4.552902 0.540995
4.552950 0.555563
4.553250 0.536749
4.553314 0.552668
4.553674 0.538242
4.553877 0.548815
4.554189 0.555980
4.554517 0.537718
4.554626 0.548892
4.554998 0.557582
4.555065 0.553196
4.555320 0.545505
4.555475 0.559818
4.556002 0.549254
4.556520 0.554455
4.556713 0.530860
4.556868 0.533928
4.557307 0.537009
4.557482 0.530129
4.557790 0.548350
4.557940 0.549567
4.558320 0.541020
4.558560 0.547667
4.558812 0.552047
4.559185 0.529118
4.559560 0.525253
4.559629 0.558119
4.560025 0.534801
4.560283 0.544841
4.560599 0.535423
4.560800 0.531135
4.560963 0.532909
4.561302 0.520524
4.561796 0.540276
4.561952 0.550981
4.562365 0.541146
4.562476 0.552503
4.562794 0.554123
4.563106 0.546798
4.563568 0.546565
4.563847 0.549690
4.564184 0.535773
4.564386 0.540732
4.564735 0.543380
4.564850 0.541214
4.564902 0.536471
4.565197 0.550847
4.565570 0.548444
4.565701 0.543266
4.565979 0.546258
4.566165 0.555208
4.566859 0.542706
4.567174 0.556828
4.567500 0.557084
4.567649 0.535460
4.568082 0.546870
4.568198 0.538389
4.568350 0.545495
4.568679 0.559327
4.568875 0.552582
4.568923 0.553694
4.569610 0.544524
4.569750 0.554885
4.570109 0.537820
4.570384 0.546757
4.570734 0.554345
4.571119 0.536666
4.571378 0.528963
4.571918 0.550370
4.572183 0.546061
4.572411 0.549113
4.572516 0.545270
4.572853 0.559600
4.572920 0.545508
4.573143 0.551282
4.573293 0.553163
4.573626 0.550565
4.574089 0.559235
4.574571 0.543592
4.574828 0.543871
4.575072 0.551836
4.575207 0.543799
4.575402 0.562288
4.575608 0.541956
4.576107 0.546524
4.576238 0.555865
4.576403 0.554464
4.576455 0.546839
4.576942 0.561239
4.577078 0.543188
4.577344 0.554613
4.577978 0.551010
4.578286 0.552299
4.578557 0.539454
4.578844 0.556350
4.579023 0.544715
4.579501 0.531571
4.579741 0.535540
4.580119 0.545910
4.580160 0.547323
4.580605 0.548729
4.580961 0.552828
4.581126 0.547354
4.581383 0.549679
4.581502 0.543297
4.581783 0.551816
4.581870 0.545870
4.582198 0.547447
4.582670 0.516944
4.582767 0.552961
4.583369 0.549680
4.583528 0.551607
4.583880 0.545286
4.583966 0.554210
4.584178 0.559454
4.584257 0.541671
4.584490 0.543571
4.584818 0.552921
4.585058 0.549187
4.585361 0.543645
4.585894 0.549398
4.585927 0.556873
4.586428 0.549826
4.586656 0.534261
4.587053 0.554739
4.587382 0.544281
4.587728 0.546973
4.588125 0.555239
4.588191 0.540731
4.588519 0.547950
4.588901 0.553087
4.589090 0.545502
4.589330 0.537169
4.589556 0.537114
4.590083 0.549274
4.590179 0.559006
4.590259 0.553721
4.590526 0.533329
4.591077 0.557288
4.591342 0.548881
4.591519 0.546290
4.591854 0.546684
4.592529 0.547662
4.592574 0.539630
4.592897 0.540876
4.593209 0.550854
4.593466 0.547077
4.593821 0.550503
4.594052 0.559760
4.594134 0.542726
4.594613 0.541006
4.594774 0.533602
4.595044 0.558575
4.595334 0.558117
4.595993 0.546603
4.596250 0.551027
4.596397 0.537217
4.596601 0.549773
4.596932 0.549290
4.597281 0.544312
4.597665 0.549933
4.597757 0.529211
4.598198 0.556975
4.598265 0.542045
4.598429 0.534192
4.598553 0.563651
4.598976 0.546823
4.599035 0.541568
4.599468 0.550737
4.599763 0.556383
4.600168 0.545846
4.600573 0.553050
4.600970 0.557049
4.601087 0.557954
4.601171 0.553921
4.601650 0.564964
4.601923 0.545546
4.602054 0.556572
4.602645 0.549761
4.602670 0.551286
4.602900 0.557375
4.602971 0.558474
4.603368 0.547034
4.603562 0.539513
4.603649 0.549415
4.604157 0.554022
4.604505 0.549857
4.604879 0.556289
4.605160 0.544008
4.605322 0.552225
4.605591 0.541447
4.605647 0.535333
4.605984 0.541518
4.606429 0.544746
4.606804 0.546732
4.606927 0.543981
4.607231 0.566654
4.607309 0.540802
4.607438 0.538867
4.608260 0.557433
4.608437 0.547666
4.608883 0.546899
4.608942 0.552058
4.609284 0.540284
4.609872 0.543190
4.610157 0.542861
4.610310 0.566799
4.610454 0.551928
4.610721 0.540067
4.610899 0.559032
4.611172 0.550330
4.611673 0.542375
4.611791 0.545367
4.612470 0.546794
4.612627 0.551356
4.612864 0.548796
4.612961 0.539354
4.613224 0.538117
4.613565 0.551528
4.613742 0.561471
4.613923 0.539068
4.614284 0.542678
4.614569 0.556108
4.614769 0.543163
4.615024 0.541870
4.615527 0.550637
4.615836 0.542854
4.615949 0.552009
4.616189 0.547708
4.616531 0.544323
4.616633 0.540304
4.616787 0.538214
4.616864 0.546355
4.617218 0.536683
4.617704 0.544601
4.617858 0.541217
4.618083 0.548800
4.618454 0.549970
4.618724 0.557880
4.619201 0.549206
4.619268 0.569765
4.619590 0.536977
4.619932 0.555341
4.620389 0.554434
4.620494 0.553757
4.620885 0.543857
4.621017 0.554161
4.621384 0.547576
4.621457 0.539326
4.621544 0.528989
4.622222 0.546402
4.622277 0.541013
4.623046 0.556609
4.623139 0.554578
4.623309 0.544890
4.623437 0.550095
4.624192 0.528152
4.624516 0.547056
4.624815 0.538877
4.624897 0.553535
4.625165 0.553899
4.625320 0.550681
4.625619 0.565946
4.626104 0.559878
4.626251 0.542374
4.626307 0.528751
4.626794 0.545321
4.626984 0.541787
4.627319 0.547906
4.627888 0.554402
4.628122 0.541072
4.628176 0.566928
4.628271 0.530672
4.628921 0.548095
4.629056 0.556979
4.629102 0.536723
4.629407 0.544549
4.629629 0.545344
4.629952 0.547977
4.630366 0.532269
4.630657 0.554279
4.630999 0.536767
4.631404 0.547750
4.631695 0.544723
4.631884 0.538225
4.632227 0.557641
4.632502 0.527227
4.632844 0.548096
4.632960 0.549992
4.633137 0.538871
4.633662 0.531968
4.633730 0.547046
4.634281 0.561000
4.634354 0.550481
4.634763 0.546809
4.635173 0.553147
4.635221 0.539047
4.635706 0.555617
4.635948 0.533530
4.636185 0.539110
4.636295 0.540846
4.636790 0.546145
4.636919 0.546501
4.637221 0.554211
4.637502 0.548578
4.637690 0.554300
4.637944 0.545686
4.638436 0.558520
4.638622 0.551134
4.638825 0.556494
4.638880 0.550107
4.639082 0.540820
4.639621 0.542970
4.639763 0.543627
4.640221 0.542949
4.640334 0.554765
4.640655 0.553455
4.640852 0.539543
4.641154 0.543566
4.641442 0.543891
4.641798 0.545562
4.641942 0.553508
4.642151 0.538062
4.642626 0.544111
4.642700 0.552324
4.642855 0.555294
4.643127 0.546598
4.643448 0.533801
4.643901 0.546322
4.643934 0.552012
4.644329 0.543046
4.644913 0.547749
4.645075 0.549494
4.645352 0.552454
4.645631 0.541141
4.646081 0.535754
4.646355 0.553445
4.646477 0.551142
4.646659 0.547773
4.646962 0.549330
4.647270 0.545972
4.647627 0.543981
4.647707 0.537001
4.648089 0.532804
4.648291 0.551279
4.648619 0.541712
4.648836 0.556903
4.649168 0.533591
4.649290 0.561140
4.649824 0.548520
4.650170 0.553652
4.650348 0.543913
4.650738 0.552406
4.650923 0.548061
4.651258 0.552507
4.651454 0.548660
4.651500 0.533078
4.651935 0.552093
4.652189 0.549112
4.652336 0.567780
4.652400 0.542823
4.653091 0.539912
4.653293 0.526028
4.653636 0.564988
4.653808 0.539001
4.654143 0.550900
4.654259 0.552237
4.654574 0.552361
4.655211 0.534401
4.655584 0.547243
4.655758 0.541773
4.655963 0.535218
4.656104 0.542622
4.656383 0.558751
4.656730 0.544725
4.657077 0.544971
4.657452 0.531395
4.657798 0.550525
4.658032 0.546581
4.658325 0.547810
4.658863 0.542904
4.659087 0.551407
4.659308 0.553187
4.659656 0.546391
4.659774 0.551353
4.660036 0.538272
4.660166 0.564291
4.660467 0.538531
4.660614 0.538847
4.660943 0.554459
4.661251 0.544869
4.661528 0.545516
4.661941 0.552688
4.662164 0.543636
4.662500 0.556228
4.662712 0.555012
4.662979 0.546538
4.663723 0.557392
4.663784 0.537226
4.664189 0.552585
4.664252 0.556273
4.664372 0.541629
4.664564 0.537594
4.664937 0.544176
4.665049 0.540716
4.665638 0.549181
4.665892 0.550508
4.665975 0.547295
4.666337 0.540440
4.666789 0.548443
4.666860 0.545668
4.666963 0.554597
4.667466 0.554527
4.667712 0.539025
4.668017 0.538717
4.668212 0.546045
4.668643 0.546486
4.668757 0.550571
4.668968 0.537352
4.669187 0.551023
4.669353 0.526284
4.669777 0.545018
4.670207 0.544119
4.670263 0.539661
4.670724 0.532108
4.670973 0.555806
4.671481 0.541724
4.671535 0.553898
4.671798 0.553495
4.672144 0.547554
4.672322 0.547123
4.672805 0.555537
4.673039 0.549241
4.673233 0.568770
4.673547 0.545296
4.673575 0.558693
4.673748 0.551855
4.674371 0.543159
4.674516 0.560562
4.674963 0.553112
4.675132 0.537711
4.675584 0.548628
4.675941 0.540414
4.676109 0.542919
4.676158 0.546760
4.676469 0.539451
4.676944 0.550165
4.676989 0.538745
4.677226 0.530969
4.677507 0.535411
4.677736 0.536805
4.678090 0.531843
4.678127 0.552184
4.678539 0.537471
4.678839 0.548115
4.679271 0.549417
4.679436 0.550239
4.679455 0.521995
4.680081 0.543677
4.680272 0.547229
4.680493 0.563731
4.680638 0.554597
4.681029 0.544580
4.681170 0.566579
4.681832 0.548746
4.682008 0.542979
4.682293 0.540459
4.682833 0.539133
4.682902 0.552667
4.683219 0.540522
4.683489 0.535094
4.683770 0.546926
4.683887 0.548991
4.683994 0.551600
4.684364 0.554428
4.684444 0.546911
4.684881 0.550878
4.685243 0.541893
4.685508 0.542492
4.685736 0.551152
4.686069 0.547712
4.686622 0.552905
4.686834 0.549081
4.687008 0.552211
4.687220 0.543196
4.687541 0.558053
4.687641 0.548206
4.687950 0.547155
4.688331 0.551805
4.688795 0.553543
4.689069 0.532866
4.689427 0.539184
4.689601 0.549680
4.689636 0.550152
4.689825 0.560222
4.690218 0.556770
4.690572 0.545742
4.690936 0.537676
4.691157 0.548654
4.691460 0.557433
4.691466 0.551341
4.691730 0.557279
4.692055 0.557169
4.692200 0.547415
4.692574 0.542399
4.692728 0.542931
4.692840 0.549352
4.693518 0.550794
4.693825 0.551640
4.694010 0.537235
4.694168 0.553677
4.694378 0.553913
4.694869 0.545869
4.695181 0.560951
4.695537 0.535068
4.695676 0.548689
4.695827 0.561187
4.696051 0.543762
4.696210 0.539056
4.696669 0.542041
4.696725 0.543025
4.697145 0.558131
4.697521 0.553484
4.697763 0.557011
4.698068 0.558581
4.698248 0.546219
4.698694 0.541836
4.698719 0.539756
4.699009 0.561938
4.699377 0.552975
4.699973 0.535626
4.700122 0.543876
4.700185 0.548519
4.700286 0.542872
4.700706 0.555695
4.701097 0.554256
4.701297 0.539790
4.701931 0.549979
4.701977 0.558261
4.702144 0.542063
4.702412 0.550909
4.703020 0.553442
4.703356 0.544566
4.703482 0.530291
4.704000 0.543742
4.704345 0.545529
4.704418 0.539252
4.704578 0.564331
4.705035 0.555149
4.705297 0.547648
4.705444 0.530491
4.705647 0.540350
4.706047 0.543046
4.706419 0.532907
4.706682 0.539022
4.706890 0.542534
4.707167 0.550448
4.707442 0.539824
4.707858 0.553760
4.708353 0.559288
4.708453 0.547882
4.708716 0.561194
4.709020 0.541264
4.709063 0.553161
4.709282 0.549891
4.709540 0.543203
4.709698 0.555922
4.710034 0.545679
4.710375 0.542828
4.710719 0.551537
4.710984 0.558013
4.711231 0.528227
4.711790 0.556087
4.712161 0.562121
4.712330 0.545094
4.712576 0.543441
4.712699 0.563199
4.713041 0.554141
4.713407 0.556933
4.713454 0.548289
4.713719 0.533582
4.713997 0.542526
4.714207 0.538181
4.714528 0.548913
4.714741 0.555765
4.715053 0.566388
4.715406 0.538340
4.715671 0.533355
4.715785 0.539452
4.716130 0.548128
4.716613 0.543724
4.716966 0.539090
4.717136 0.551942
4.717247 0.550564
4.717591 0.548299
4.717946 0.559138
4.718350 0.539151
4.718541 0.546274
4.718919 0.546553
4.719201 0.549899
4.719348 0.540319
4.719648 0.536699
4.719875 0.552958
4.720250 0.548406
4.720344 0.551773
4.720709 0.540580
4.720994 0.554151
4.721136 0.543342
4.721674 0.534585
4.721749 0.558752
4.722004 0.547076
4.722152 0.555594
4.722378 0.543583
4.722850 0.566300
4.723068 0.536392
4.723362 0.547857
4.723643 0.543650
4.723936 0.556964
4.724211 0.546279
4.724894 0.534977
4.725009 0.544228
4.725111 0.541665
4.725557 0.565423
4.725667 0.556732
4.725899 0.548199
4.726208 0.541163
4.726398 0.550322
4.726531 0.538023
4.727015 0.552458
4.727289 0.557147
4.727524 0.557275
4.727693 0.546048
4.728161 0.557200
4.728342 0.542104
4.728657 0.549795
4.728973 0.543067
4.729335 0.536915
4.729459 0.550797
4.729943 0.546204
4.730143 0.548806
4.730399 0.558892
4.730688 0.543607
4.730739 0.541081
4.731291 0.548611
4.731454 0.545751
4.731633 0.553800
4.731810 0.540230
4.732200 0.557490
4.732319 0.547845
4.732727 0.557143
4.733058 0.548125
4.733296 0.542798
4.733630 0.548440
4.733805 0.537721
4.734254 0.531834
4.734610 0.550798
4.734725 0.556594
4.735048 0.562481
4.735251 0.541842
4.735602 0.545992
4.736042 0.536785
4.736266 0.549221
4.736434 0.558067
4.736725 0.544353
4.736930 0.541629
4.737038 0.545198
4.737542 0.552123
4.737786 0.547263
4.737977 0.534571
4.738105 0.542292
4.738683 0.550724
4.739093 0.549362
4.739268 0.556880
4.739336 0.561827
4.739624 0.538922
4.739935 0.558156
4.740277 0.556588
4.740322 0.550039
4.740828 0.546147
4.741019 0.540047
4.741240 0.547894
4.741440 0.532943
4.741710 0.560347
4.742092 0.555852
4.742253 0.543832
4.742754 0.536306
4.742856 0.543423
4.743141 0.543206
4.743545 0.559808
4.743812 0.561351
4.744170 0.529192
4.744233 0.553910
4.744386 0.523913
4.744550 0.541983
4.744798 0.543348
4.745230 0.536708
4.745558 0.534770
4.745665 0.552284
4.745879 0.537885
4.746404 0.551284
4.746527 0.558774
4.746688 0.546717
4.747031 0.552380
4.747380 0.543876
4.747873 0.537210
4.747899 0.553325
4.748141 0.557516
4.748333 0.547943
4.748869 0.553886
4.749390 0.554819
4.749682 0.563551
4.749861 0.539966
4.750222 0.543134
4.750412 0.556776
4.750597 0.541951
4.750811 0.547009
4.750951 0.546217
4.751539 0.548742
4.751623 0.555594
4.752210 0.561959
4.752275 0.556601
4.752584 0.543617
4.752701 0.546455
4.752849 0.558948
4.753502 0.537025
4.753579 0.535043
4.753900 0.541142
4.754062 0.542968
4.754568 0.544873
4.754860 0.545473
4.755150 0.535820
4.755383 0.546756
4.755739 0.558362
4.755969 0.546783
4.756136 0.559787
4.756404 0.548384
4.756659 0.557946
4.757146 0.538845
4.757326 0.555181
4.757347 0.559511
4.757830 0.545903
4.757868 0.552289
4.758350 0.553437
4.758415 0.545631
4.759012 0.555255
4.759383 0.553726
4.759483 0.541648
4.759728 0.535247
4.759972 0.553485
4.760112 0.542330
4.760408 0.549161
4.760650 0.546748
4.761075 0.552178
4.761351 0.551246
4.761476 0.560859
4.761552 0.549818
4.762136 0.547769
4.762377 0.542050
4.762509 0.555099
4.762677 0.540332
4.762937 0.545564
4.763248 0.553256
4.763654 0.552246
4.764055 0.544551
4.764421 0.544700
4.764670 0.525545
4.764778 0.532185
4.765135 0.540872
4.765462 0.548775
4.765602 0.557477
4.765888 0.558107
4.766219 0.545679
4.766593 0.553523
4.766968 0.544331
4.767258 0.543839
4.767339 0.558535
4.767584 0.557234
4.768005 0.535302
4.768110 0.542778
4.768389 0.552936
4.768574 0.543688
4.768775 0.545566
4.769276 0.525514
4.769524 0.542635
4.769786 0.544691
4.769939 0.551603
4.770264 0.542172
4.770601 0.532613
4.770779 0.546634
4.771296 0.551302
4.771386 0.547937
4.771588 0.545286
4.771917 0.539253
4.772055 0.545537
4.772324 0.549869
4.772563 0.553031
4.772739 0.548129
4.773099 0.553677
4.773408 0.549839
4.773726 0.539878
4.774112 0.548850
4.774283 0.562594
4.774364 0.554424
4.774725 0.526248
4.774975 0.532467
4.775109 0.545814
4.775698 0.561324
4.775873 0.547603
4.775997 0.548742
4.776405 0.558273
4.776724 0.565946
4.776870 0.550052
4.777360 0.548198
4.777457 0.566434
4.777552 0.544592
4.777655 0.547539
4.778061 0.559918
4.778199 0.545920
4.778576 0.541506
4.779071 0.553410
4.779320 0.549144
4.779359 0.542418
4.779709 0.548674
4.780049 0.554738
4.780380 0.555128
4.780595 0.532495
4.780905 0.541448
4.781433 0.552985
4.781740 0.536092
4.781850 0.532711
4.782068 0.540591
4.782343 0.555484
4.782958 0.553185
4.783006 0.537626
4.783236 0.552485
4.783552 0.549256
4.783817 0.547236
4.784023 0.555933
4.784207 0.555211
4.784396 0.550019
4.784630 0.547451
4.784841 0.547737
4.785136 0.549290
4.785506 0.549560
4.786277 0.554119
4.786700 0.550192
4.786777 0.543253
4.786914 0.542490
4.787039 0.553805
4.787499 0.549477
4.787770 0.558573
4.788018 0.565251
4.788388 0.551818
4.788549 0.549353
4.788792 0.557487
4.789181 0.544176
4.789603 0.542772
4.789843 0.541505
4.790113 0.545127
4.790170 0.553117
4.790656 0.548097
4.790771 0.555698
4.791412 0.550357
4.791701 0.544572
4.791819 0.543585
4.792188 0.553397
4.792421 0.556976
4.792638 0.556886
4.792772 0.543058
4.793115 0.549633
4.793455 0.551258
4.793646 0.549856
4.793978 0.551801
4.794051 0.543283
4.794660 0.553650
4.794763 0.532404
4.795265 0.549482
4.795315 0.558538
4.795433 0.544038
4.795851 0.540529
4.795918 0.543283
4.796229 0.559648
4.796445 0.549942
4.796737 0.562021
4.796812 0.537063
4.797503 0.541347
4.797665 0.554606
4.798085 0.537324
4.798137 0.542778
4.798497 0.543600
4.798798 0.541557
4.799158 0.545268
4.799321 0.548051
4.799514 0.547554
4.799933 0.560596
4.800264 0.541173
4.800402 0.559962
4.800633 0.551401
4.800801 0.543256
4.801155 0.548522
4.801543 0.541743
4.801795 0.552218
4.802073 0.560467
4.802473 0.531315
4.802522 0.553654
4.802809 0.547508
4.802961 0.559808
4.803436 0.543502
4.803543 0.562892
4.803849 0.554229
4.804103 0.545605
4.804466 0.551649
4.804886 0.547389
4.805269 0.553001
4.805390 0.558743
4.805782 0.562072
4.805965 0.552205
4.806439 0.554713
4.806561 0.543133
4.806818 0.542734
4.807017 0.545011
4.807240 0.562728
4.807509 0.545418
4.807687 0.541137
4.808024 0.562119
4.808321 0.549152
4.808507 0.550047
4.808715 0.554982
4.808761 0.564870
4.809193 0.552717
4.809415 0.546971
4.810001 0.554289
4.810344 0.542214
4.810515 0.555177
4.810674 0.552286
4.810972 0.547148
4.811036 0.541911
4.811200 0.552329
4.811873 0.557113
4.811934 0.549156
4.812343 0.559819
4.812591 0.531860
4.812745 0.545116
4.813276 0.550014
4.813420 0.553697
4.813558 0.541750
4.813939 0.555615
4.814081 0.550275
4.814694 0.551779
4.815010 0.541778
4.815496 0.546025
4.815592 0.549459
4.815805 0.544492
4.815978 0.545822
4.816219 0.552139
4.816355 0.550400
4.816711 0.542919
4.817018 0.548934
4.817177 0.539257
4.817295 0.545600
4.817785 0.545866
4.817978 0.536133
4.818504 0.539442
4.818692 0.543486
4.819059 0.543705
4.819143 0.549894
4.819450 0.533673
4.819534 0.532643
4.819841 0.545092
4.820052 0.542183
4.820411 0.544887
4.820763 0.549852
4.820958 0.542397
4.821324 0.551957
4.821589 0.548764
4.821767 0.555707
4.821909 0.531627
4.822267 0.557216
4.822513 0.550839
4.822765 0.523273
4.823012 0.537029
4.823382 0.548619
4.823705 0.557402
4.824078 0.548993
4.824252 0.551711
4.824358 0.554814
4.824665 0.541225
4.824862 0.546165
4.825049 0.535800
4.825362 0.550215
4.825574 0.536293
4.826081 0.554111
4.826565 0.543166
4.826608 0.548141
4.826965 0.546671
4.827359 0.550368
4.827501 0.558967
4.827595 0.562469
4.827937 0.541556
4.827955 0.542462
4.828535 0.547192
4.828811 0.535751
4.829040 0.547037
4.829218 0.546687
4.829498 0.552540
4.829924 0.565928
4.830168 0.549210
4.830753 0.550401
4.830844 0.560737
4.831004 0.541162
4.831409 0.546139
4.831796 0.541090
4.831955 0.553158
4.832162 0.561903
4.832629 0.547481
4.832728 0.556053
4.832901 0.554312
4.833530 0.543117
4.833653 0.541977
4.834064 0.556931
4.834418 0.557578
4.834631 0.555820
4.834865 0.552505
4.834942 0.543768
4.835193 0.550994
4.835484 0.560165
4.835817 0.551856
4.836120 0.555716
4.836315 0.551383
4.836546 0.561680
4.836604 0.541472
4.837082 0.561530
4.837163 0.552142
4.837575 0.548214
4.837987 0.547706
4.838209 0.555526
4.838475 0.555913
4.838611 0.554530
4.838752 0.533690
4.838978 0.558783
4.839247 0.553328
4.839474 0.548560
4.839609 0.540600
4.839716 0.555004
4.840048 0.545569
4.840474 0.546986
4.840823 0.556014
4.841315 0.549199
4.841818 0.559819
4.842008 0.544326
4.842109 0.550901
4.842143 0.560258
4.842579 0.547411
4.842810 0.537414
4.843103 0.556452
4.843192 0.559813
4.843543 0.558255
4.843794 0.550955
4.843979 0.546459
4.844392 0.548072
4.845068 0.553511
4.845378 0.546368
4.845707 0.545264
4.845827 0.549081
4.846048 0.520713
4.846381 0.553501
4.846591 0.535794
4.846663 0.554663
4.846862 0.558535
4.847328 0.550646
4.847590 0.554808
4.847846 0.544051
4.848160 0.540440
4.848316 0.545309
4.848595 0.559246
4.848779 0.553009
4.848874 0.550683
4.849248 0.557560
4.849428 0.560406
4.849746 0.568026
4.850343 0.550640
4.850794 0.555543
4.850879 0.546534
4.851231 0.555795
4.851278 0.557112
4.851577 0.542388
4.851988 0.538262
4.852171 0.553617
4.852467 0.555453
4.852705 0.538314
4.853024 0.548749
4.853179 0.544351
4.853462 0.525250
4.853804 0.539476
4.853969 0.549261
4.854117 0.543828
4.854462 0.547509
4.854565 0.554467
4.855103 0.546551
4.855431 0.551694
4.855639 0.542709
4.855825 0.557977
4.856326 0.549707
4.856552 0.553575
4.856677 0.552179
4.856878 0.571706
4.857222 0.562994
4.857387 0.548839
4.857799 0.541451
4.857946 0.535353
4.858245 0.556872
4.858605 0.553281
4.858751 0.545876
4.859001 0.550690
4.859413 0.542077
4.859457 0.545524
4.859856 0.551851
4.860190 0.558624
4.860524 0.561549
4.860854 0.544100
4.861183 0.563243
4.861603 0.547528
4.861821 0.562995
4.861970 0.564171
4.862351 0.548831
4.862465 0.542264
4.862662 0.546907
4.863176 0.556881
4.863406 0.550232
4.863967 0.544234
4.864050 0.554676
4.864150 0.553513
4.864545 0.545179
4.864706 0.552091
4.864857 0.545135
4.865043 0.555263
4.865389 0.555945
4.865854 0.552543
4.866025 0.554581
4.866349 0.553214
4.866469 0.545170
4.866859 0.559657
4.867213 0.556051
4.867374 0.558785
4.867651 0.546182
4.868053 0.549765
4.868310 0.556692
4.868432 0.558533
4.868935 0.536656
4.868963 0.544605
4.869454 0.549989
4.869704 0.558647
4.869970 0.534000
4.870309 0.561392
4.870616 0.551857
4.870915 0.562687
4.871054 0.546194
4.871276 0.559674
4.871474 0.550832
4.871808 0.563927
4.872262 0.542650
4.872528 0.555447
4.872827 0.540828
4.872936 0.564751
4.873094 0.552754
4.873563 0.542407
4.873751 0.539959
4.874037 0.552402
4.874384 0.546575
4.874623 0.538164
4.874782 0.546974
4.875161 0.565248
4.875285 0.544703
4.875534 0.541969
4.875983 0.540826
4.876152 0.560979
4.876410 0.558911
4.876502 0.556992
4.876850 0.545454
4.876905 0.554177
4.877267 0.564706
4.877857 0.559069
4.877991 0.554302
4.878100 0.547836
4.878320 0.535992
4.878793 0.548351
4.879039 0.543856
4.879358 0.550585
4.879659 0.556915
4.879783 0.544593
4.879837 0.550311
4.880095 0.550499
4.880756 0.549809
4.880856 0.557117
4.881073 0.541473
4.881330 0.556883
4.881630 0.540770
4.881654 0.542280
4.882189 0.553915
4.882565 0.565249
4.882911 0.533484
4.883111 0.545728
4.883269 0.557022
4.883533 0.547274
4.883808 0.532790
4.884021 0.551718
4.884450 0.563476
4.884664 0.539733
4.885155 0.564109
4.885237 0.545018
4.885495 0.550804
4.885935 0.547337
4.886067 0.541899
4.886288 0.557103
4.886606 0.543688
4.887143 0.541886
4.887506 0.543635
4.887538 0.551371
4.887855 0.548456
4.887974 0.545252
4.888428 0.549294
4.888629 0.546725
4.889013 0.550751
4.889115 0.548565
4.889244 0.559810
4.889716 0.556405
4.889828 0.546469
4.889909 0.554644
4.890308 0.540309
4.890434 0.549109
4.890945 0.556034
4.891101 0.553084
4.891363 0.546512
4.891501 0.553359
4.891746 0.557412
4.892162 0.547070
4.892569 0.560202
4.892910 0.542535
4.893176 0.543813
4.893407 0.547912
4.893497 0.541723
4.893840 0.546680
4.894383 0.556761
4.894631 0.556701
4.894703 0.535290
4.895037 0.554054
4.895326 0.551081
4.895643 0.557562
4.895824 0.547882
4.896135 0.551593
4.896443 0.537203
4.896680 0.555358
4.896738 0.550674
4.896940 0.550102
4.897203 0.556147
4.898096 0.552175
4.898361 0.555138
4.898689 0.547012
4.898726 0.560933
4.898869 0.549800
4.898971 0.550194
4.899393 0.545560
4.899693 0.552800
4.900082 0.555014
4.900203 0.531038
4.900260 0.537552
4.900652 0.545777
4.900748 0.530902
4.901119 0.552126
4.901330 0.557078
4.901779 0.538789
4.901976 0.536883
4.902413 0.558165
4.902602 0.547686
4.902750 0.550613
4.902851 0.551296
4.903233 0.544172
4.903590 0.553986
4.903791 0.546569
4.903809 0.565581
4.904071 0.548987
4.904450 0.554790
4.904898 0.551511
4.905073 0.543491
4.905541 0.543526
4.906023 0.539320
4.906102 0.553755
4.906317 0.543999
4.906494 0.536158
4.907073 0.557847
4.907175 0.555275
4.907552 0.563077
4.908071 0.541661
4.908356 0.554991
4.908489 0.564831
4.908679 0.551685
4.908887 0.544076
4.909009 0.535697
4.909183 0.556042
4.909339 0.555893
4.909659 0.542379
4.910079 0.541983
4.910268 0.548877
4.910648 0.551396
4.911101 0.550470
4.911191 0.555319
4.911385 0.548391
4.911694 0.558870
4.912044 0.554612
4.912481 0.556351
4.912613 0.542027
4.912785 0.538435
4.913171 0.559609
4.913409 0.547714
4.913690 0.556468
4.913749 0.546568
4.914182 0.552605
4.914306 0.557781
4.914891 0.528324
4.915120 0.539320
4.915286 0.554288
4.915761 0.544774
4.915957 0.544756
4.916264 0.548322
4.916385 0.554198
4.916814 0.555076
4.917216 0.547727
4.917407 0.551459
4.917535 0.534349
4.917776 0.552352
4.917875 0.561508
4.917998 0.545849
4.918605 0.544912
4.918961 0.553940
4.919051 0.562454
4.919284 0.558653
4.919567 0.542443
4.919738 0.548696
4.920016 0.547930
4.920392 0.540977
4.920852 0.558274
4.920933 0.557767
4.921121 0.555659
4.921845 0.547085
4.922057 0.533616
4.922414 0.551111
4.922444 0.559009
4.922693 0.553902
4.922783 0.551170
4.923323 0.553856
4.923446 0.551160
4.923478 0.552941
4.923930 0.555740
4.924170 0.535907
4.924473 0.546085
4.924803 0.549431
4.925129 0.543881
4.925271 0.548292
4.925465 0.544337
4.925740 0.537286
4.926193 0.550618
4.926214 0.545297
4.926538 0.563008
4.926829 0.549316
4.927190 0.553261
4.927204 0.552055
4.927673 0.541675
4.928215 0.546700
4.928256 0.557608
4.928574 0.551033
4.928798 0.564970
4.929220 0.535139
4.929465 0.542743
4.929532 0.554282
4.930039 0.560508
4.930267 0.557997
4.930452 0.553692
4.930689 0.549977
4.931048 0.551988
4.931124 0.546617
4.931444 0.552596
4.931562 0.548800
4.932212 0.551742
4.932370 0.558317
4.932746 0.552931
4.932990 0.546905
4.933113 0.556604
4.933463 0.542043
4.933742 0.542762
4.933982 0.545966
4.934401 0.547255
4.934539 0.550512
4.934678 0.552753
4.934915 0.545995
4.935107 0.558078
4.935700 0.542879
4.935749 0.554908
4.936174 0.553106
4.936427 0.546749
4.936496 0.550416
4.936879 0.560674
4.937132 0.551577
4.937411 0.558641
4.937844 0.550839
4.937973 0.553560
4.938076 0.550390
4.938366 0.559178
4.938620 0.562636
4.938772 0.549003
4.938852 0.564820
4.939055 0.539702
4.939916 0.556984
4.940161 0.552960
4.940249 0.537097
4.940482 0.545378
4.940694 0.541859
4.940986 0.559176
4.941583 0.541748
4.941642 0.553872
4.941856 0.540502
4.942354 0.559965
4.942440 0.550043
4.942607 0.543034
4.943068 0.546512
4.943347 0.550501
4.943768 0.564592
4.943950 0.554596
4.944218 0.561544
4.944583 0.555315
4.945060 0.549643
4.945461 0.551240
4.945537 0.540709
4.945883 0.548596
4.945964 0.553006
4.946147 0.556610
4.946566 0.548252
4.946722 0.538424
4.946822 0.541521
4.947076 0.535844
4.947684 0.547011
4.947898 0.564109
4.948119 0.558756
4.948506 0.542026
4.949000 0.559482
4.949260 0.550269
4.949333 0.551587
4.949557 0.539033
4.949672 0.554204
4.950046 0.551373
4.950090 0.545337
4.950275 0.553866
4.950384 0.559981
4.950704 0.541889
4.951233 0.549613
4.951563 0.546078
4.951966 0.546644
4.952276 0.541766
4.952588 0.556575
4.952739 0.552290
4.952877 0.554063
4.953014 0.551229
4.953464 0.562084
4.953947 0.553672
4.954169 0.559372
4.954448 0.565001
4.954666 0.551706
4.954743 0.557357
4.954959 0.551298
4.955116 0.557630
4.955606 0.542542
4.955734 0.553899
4.955839 0.547557
4.956262 0.540758
4.956505 0.554193
4.956973 0.548410
4.957071 0.538448
4.957567 0.566194
4.957587 0.557129
4.958016 0.539517
4.958199 0.547975
4.958704 0.544520
4.958893 0.550194
4.959046 0.542873
4.959213 0.556570
4.959278 0.553944
4.959719 0.556248
4.960115 0.542895
4.960455 0.555721
4.960862 0.546226
4.960940 0.538563
4.961372 0.554491
4.961495 0.551532
4.961698 0.554334
4.961916 0.553011
4.962412 0.545596
4.962555 0.556659
4.962662 0.551705
4.963158 0.547390
4.963302 0.561932
4.963460 0.552496
4.963690 0.541021
4.964123 0.568933
4.964313 0.560471
4.964622 0.544410
4.964940 0.557757
4.965179 0.550401
4.965403 0.546887
4.965503 0.559149
4.966136 0.547678
4.966643 0.561954
4.966686 0.552421
4.966967 0.556820
4.967180 0.566042
4.967683 0.550609
4.967770 0.548208
4.967859 0.551659
4.968535 0.548106
4.968741 0.542690
4.968794 0.547430
4.968884 0.555623
4.969599 0.550836
4.969691 0.551787
4.969876 0.544356
4.970327 0.559836
4.970398 0.560993
4.970656 0.548828
4.970976 0.533060
4.971191 0.543429
4.971692 0.563662
4.971804 0.545216
4.972032 0.564128
4.972128 0.562182
4.972610 0.558160
4.972849 0.554758
4.973065 0.552535
4.973174 0.546625
4.973309 0.554922
4.973562 0.561839
4.973825 0.552018
4.974494 0.549722
4.974772 0.548355
4.974951 0.547690
4.975207 0.558987
4.975297 0.550591
4.975530 0.529401
4.976029 0.561481
4.976075 0.552207
4.976746 0.543463
4.976797 0.552291
4.976946 0.551005
4.977259 0.553043
4.977717 0.553700
4.978213 0.550245
4.978396 0.565708
4.978553 0.554976
4.978692 0.555168
4.979265 0.548539
4.979653 0.545626
4.979799 0.556189
4.979971 0.538802
4.980443 0.544073
4.980520 0.532175
4.980758 0.549851
4.981337 0.544357
4.981577 0.557514
4.981765 0.570552
4.982176 0.549841
4.982508 0.558166
4.982598 0.547716
4.983114 0.548851
4.983314 0.560380
4.983684 0.551561
4.983750 0.552801
4.984115 0.545177
4.984151 0.563998
4.984354 0.551053
4.984519 0.534324
4.985132 0.551182
4.985479 0.559268
4.985519 0.543758
4.985603 0.557230
4.985935 0.545386
4.986240 0.550451
4.986640 0.535625
4.986798 0.548968
4.986919 0.557516
4.987189 0.549162
4.987677 0.540683
4.987799 0.548531
4.988220 0.551550
4.988427 0.564760
4.988497 0.544927
4.988819 0.542103
4.989379 0.553656
4.989568 0.557921
4.989716 0.548609
4.990277 0.548089
4.990368 0.550389
4.990603 0.560251
4.990779 0.548761
4.990899 0.542486
4.991161 0.554351
4.991326 0.550206
4.991422 0.556981
4.991941 0.545284
4.992287 0.555115
4.992546 0.563001
4.992651 0.546027
4.992699 0.540263
4.993161 0.542908
4.993434 0.547069
4.993545 0.534735
4.994159 0.535501
4.994218 0.547413
4.994605 0.555796
4.995113 0.543863
4.995298 0.557225
4.995512 0.533491
4.995929 0.542113
4.996125 0.547456
4.996452 0.547913
4.996622 0.564411
4.996838 0.553011
4.997068 0.549935
4.997443 0.552629
4.997620 0.539652
4.997768 0.559118
4.998428 0.545503
4.998503 0.542145
4.998642 0.550444
4.998879 0.546056
4.999348 0.549330
4.999467 0.555877
4.999980 0.550811
5.000089 0.546894
5.000278 0.552082
5.000498 0.539013
5.000940 0.554813
5.001078 0.562722
5.001528 0.552484
5.001677 0.554322
5.001900 0.547695
5.002061 0.548230
5.002509 0.543239
5.002640 0.550258
5.003194 0.537204
5.003337 0.564113
5.003700 0.549950
5.003764 0.547659
5.004270 0.559314
5.004495 0.546941
5.004645 0.538324
5.004795 0.542998
5.005064 0.550402
5.005363 0.557889
5.005741 0.556185
5.006074 0.552110
5.006525 0.541826
5.006649 0.551974
5.006840 0.552994
5.007125 0.556076
5.007447 0.548213
5.007740 0.552371
5.007880 0.543811
5.008209 0.553078
5.008475 0.556440
5.008883 0.552536
5.009071 0.542509
5.009178 0.556341
5.009324 0.559212
5.009773 0.553917
5.010073 0.556844
5.010366 0.549644
5.010662 0.569748
5.010769 0.531303
5.011147 0.540010
5.011282 0.554426
5.011875 0.558129
5.012159 0.550046
5.012781 0.549598
5.012892 0.542592
5.012963 0.552580
5.013076 0.547245
5.013433 0.553874
5.013598 0.535726
5.013792 0.543319
5.014096 0.558028
5.014288 0.542847
5.014388 0.543911
5.014950 0.563111
5.015094 0.563849
5.015356 0.543598
5.015441 0.559596
5.016272 0.555675
5.016385 0.544243
5.016653 0.557335
5.016890 0.547640
5.016941 0.547449
5.017550 0.555416
5.017737 0.550182
5.018178 0.543558
5.018390 0.532016
5.018536 0.531661
5.018836 0.538734
5.019059 0.556307
5.019287 0.540018
5.019754 0.545489
5.019859 0.547509
5.020010 0.563037
5.020125 0.554039
5.020403 0.548207
5.020894 0.548124
5.021073 0.552208
5.021562 0.552553
5.021669 0.547391
5.021836 0.541563
5.022075 0.550904
5.022129 0.545668
5.022602 0.559684
5.022743 0.547592
5.023055 0.560642
5.023304 0.542848
5.023793 0.553755
5.024065 0.564463
5.024188 0.538718
5.024648 0.555902
5.025151 0.556556
5.025332 0.547072
5.025506 0.542270
5.025851 0.555406
5.026049 0.535280
5.026219 0.552711
5.026683 0.540299
5.026999 0.549699
5.027134 0.546056
5.027483 0.550572
5.027520 0.564339
5.027972 0.553073
5.028227 0.554710
5.028478 0.545656
5.028806 0.537632
5.028988 0.542369
5.029279 0.542123
5.029450 0.541225
5.029948 0.550904
5.030161 0.537631
5.030587 0.551079
5.030643 0.553139
5.031268 0.554974
5.031656 0.556998
5.031750 0.561957
5.031992 0.537904
5.032260 0.541511
5.032717 0.553774
5.032900 0.546846
5.033100 0.546431
5.033187 0.545782
5.033454 0.551047
5.033887 0.545578
5.034178 0.544801
5.034375 0.543648
5.034842 0.550080
5.034906 0.547049
5.035284 0.555753
5.035566 0.565112
5.035891 0.563616
5.035951 0.551090
5.036189 0.556751
5.036576 0.563642
5.036716 0.547913
5.036817 0.544998
5.037632 0.552631
5.037854 0.561955
5.038100 0.562727
5.038395 0.547691
5.038692 0.541866
5.038859 0.547865
5.039153 0.551055
5.039372 0.551298
5.039567 0.548307
5.039836 0.539757
5.040187 0.553637
5.040551 0.560103
5.040813 0.572435
5.041258 0.545760
5.041295 0.544979
5.041891 0.550859
5.041912 0.551140
5.042234 0.550868
5.042402 0.546991
5.042807 0.549256
5.043121 0.551774
5.043209 0.551533
5.043656 0.546738
5.043839 0.553080
5.043980 0.567384
5.044173 0.535963
5.044271 0.538611
5.044868 0.557463
5.045177 0.556916
5.045194 0.548891
5.045516 0.554675
5.045871 0.556883
5.046311 0.544356
5.046482 0.546953
5.046831 0.554424
5.047127 0.547875
5.047487 0.545676
5.047585 0.543421
5.047789 0.557605
5.048205 0.552086
5.048402 0.561463
5.048697 0.551164
5.048934 0.551851
5.049214 0.555396
5.049478 0.545284
5.049675 0.536815
5.050208 0.547212
5.050458 0.554955
5.050527 0.546470
5.050908 0.549742
5.051045 0.539094
5.051469 0.558036
5.051587 0.559741
5.052021 0.549494
5.052167 0.542283
5.052515 0.562620
5.052568 0.539230
5.052748 0.542930
5.053324 0.547941
5.053451 0.541526
5.053571 0.556784
5.054001 0.543102
5.054062 0.542804
5.054444 0.557611
5.054640 0.550709
5.055237 0.563334
5.055476 0.545601
5.055811 0.556185
5.056079 0.548812
5.056397 0.563439
5.056667 0.556958
5.056904 0.556321
5.057149 0.551775
5.057460 0.555382
5.057612 0.543167
5.057969 0.545908
5.058274 0.542207
5.058534 0.548029
5.059198 0.533532
5.059248 0.564404
5.059334 0.549466
5.059616 0.557753
5.059905 0.542892
5.060259 0.549808
5.060389 0.551611
5.060739 0.546182
5.060839 0.545543
5.060927 0.548439
5.061370 0.539845
5.061498 0.550400
5.061755 0.552347
5.061957 0.550519
5.062386 0.557191
5.062761 0.541709
5.062815 0.534872
5.063093 0.555398
5.063533 0.554693
5.063627 0.537130
5.063839 0.540648
5.064122 0.536314
5.064326 0.544850
5.064663 0.538108
5.064997 0.557805
5.065065 0.557462
5.065430 0.567898
5.065799 0.552983
5.066014 0.546108
5.066450 0.545611
5.066638 0.545293
5.066973 0.536589
5.067321 0.563676
5.067461 0.547777
5.067731 0.565400
5.067873 0.548990
5.068279 0.546688
5.068492 0.549730
5.068649 0.546100
5.069083 0.554690
5.069255 0.552874
5.069634 0.542422
5.069841 0.541956
5.070053 0.545222
5.070269 0.549915
5.070717 0.553572
5.070754 0.533074
5.071323 0.548359
5.071463 0.548499
5.071834 0.534387
5.072081 0.557723
5.072232 0.551521
5.072365 0.549082
5.072834 0.545209
5.073104 0.562821
5.073281 0.533330
5.073601 0.554115
5.073974 0.559329
5.074208 0.554880
5.074520 0.547823
5.075034 0.549570
5.075315 0.550585
5.075481 0.541700
5.075569 0.552824
5.076149 0.537622
5.076286 0.547758
5.076521 0.552649
5.076631 0.539811
5.076951 0.559887
5.077247 0.558544
5.077784 0.542929
5.077955 0.545585
5.078175 0.539299
5.078410 0.555430
5.078790 0.561502
5.078921 0.548924
5.078979 0.545880
5.079459 0.547264
5.079809 0.540004
5.080030 0.541471
5.080292 0.555312
5.080588 0.551073
5.081105 0.542152
5.081314 0.555821
5.081527 0.554683
5.081749 0.550083
5.082360 0.546247
5.082677 0.555197
5.082713 0.558220
5.082880 0.552501
5.083015 0.542011
5.083328 0.548799
5.083677 0.547586
5.083967 0.537861
5.084010 0.548343
5.084394 0.540045
5.084626 0.547944
5.085109 0.545759
5.085270 0.553843
5.085612 0.535731
5.086035 0.543851
5.086296 0.551435
5.086490 0.552323
5.086919 0.558645
5.086990 0.544567
5.087115 0.548946
5.087264 0.564759
5.087508 0.545738
5.087830 0.562318
5.088223 0.544653
5.088387 0.544134
5.088908 0.534476
5.089112 0.538542
5.089246 0.555955
5.089841 0.550061
5.090045 0.561084
5.090104 0.547115
5.090384 0.541151
5.090585 0.559261
5.090989 0.546463
5.091261 0.560669
5.091605 0.548050
5.091688 0.553498
5.091851 0.556334
5.092079 0.555443
5.092293 0.548248
5.092878 0.532302
5.092902 0.542220
5.093542 0.541842
5.093703 0.539024
5.093817 0.548417
5.094592 0.560996
5.094790 0.540271
5.094970 0.534125
5.095218 0.564185
5.095472 0.555528
5.095755 0.549132
5.095943 0.542508
5.096135 0.537928
5.096250 0.552412
5.096603 0.530829
5.096771 0.551027
5.097164 0.557588
5.097459 0.564082
5.097692 0.540188
5.098111 0.561827
5.098434 0.560899
5.098772 0.557667
5.098865 0.538401
5.099338 0.558366
5.099380 0.560976
5.099546 0.547451
5.099892 0.563073
5.100045 0.554295
5.100532 0.542946
5.100942 0.547682
5.101010 0.550306
5.101447 0.542784
5.101541 0.561103
5.101789 0.555518
5.102043 0.557190
5.102734 0.547093
5.102825 0.522780
5.103104 0.552802
5.103341 0.559003
5.103701 0.556825
5.104203 0.545867
5.104371 0.551965
5.104762 0.539718
5.104937 0.551711
5.105233 0.554532
5.105413 0.540599
5.105604 0.560896
5.105881 0.535164
5.105962 0.541189
5.106351 0.542170
5.106777 0.545325
5.106988 0.548624
5.107157 0.564225
5.107372 0.548440
5.107640 0.561944
5.108055 0.544654
5.108439 0.526203
5.108537 0.558259
5.108783 0.541915
5.108939 0.551316
5.109255 0.537143
5.109500 0.556085
5.109928 0.552472
5.110114 0.566779
5.110489 0.554699
5.110858 0.538519
5.110924 0.553584
5.111189 0.564939
5.111481 0.554968
5.111756 0.546661
5.112024 0.549311
5.112157 0.547245
5.112299 0.557127
5.112726 0.546952
5.112827 0.563565
5.113108 0.544457
5.113272 0.553610
5.113515 0.561214
5.113956 0.551070
5.114154 0.551175
5.114300 0.547780
5.114429 0.557342
5.114596 0.555341
5.115319 0.542649
5.115468 0.554575
5.116073 0.556114
5.116531 0.529785
5.116738 0.554249
5.116797 0.550273
5.117152 0.545963
5.117280 0.540972
5.117435 0.558147
5.117591 0.515206
5.118192 0.543600
5.118310 0.545493
5.118436 0.557752
5.118896 0.560763
5.119210 0.551667
5.119501 0.550847
5.119688 0.547495
5.120104 0.547779
5.120291 0.545642
5.120817 0.542679
5.120909 0.554901
5.121226 0.541560
5.121394 0.548682
5.121982 0.539938
5.122269 0.551110
5.122447 0.560598
5.122764 0.563141
5.122921 0.555069
5.123141 0.556629
5.123422 0.546720
5.123561 0.537271
5.124168 0.543314
5.124287 0.544673
5.124377 0.555395
5.124706 0.554510
5.125241 0.548068
5.125589 0.549667
5.125656 0.556109
5.126163 0.554608
5.126227 0.551892
5.126474 0.550054
5.126659 0.555685
5.127029 0.552438
5.127256 0.546092
5.127435 0.549144
5.127813 0.566407
5.127918 0.556466
5.128127 0.551544
5.128357 0.551257
5.128501 0.544498
5.129101 0.549599
5.129398 0.542261
5.129523 0.542610
5.129671 0.558970
5.130079 0.548250
5.130379 0.544258
5.130505 0.552502
5.131008 0.539208
5.131103 0.555257
5.131210 0.555102
5.131768 0.544058
5.132176 0.561920
5.132378 0.552718
5.132710 0.550947
5.132762 0.553884
5.132984 0.559468
5.133323 0.542422
5.133424 0.558167
5.133974 0.551029
5.134236 0.555739
5.134474 0.553848
5.134620 0.552825
5.134812 0.540672
5.135415 0.558007
5.135639 0.541833
5.135784 0.553169
5.136040 0.540336
5.136313 0.558193
5.136640 0.551245
5.137098 0.549523
5.137442 0.554701
5.137771 0.543385
5.138113 0.539253
5.138254 0.548747
5.138404 0.555940
5.139223 0.544210
5.139288 0.560832
5.139396 0.541380
5.139446 0.545341
5.139707 0.545039
5.139935 0.543123
5.140262 0.537095
5.140681 0.529756
5.140886 0.559674
5.141412 0.546161
5.141466 0.551323
5.141733 0.545512
5.141995 0.551355
5.142307 0.540907
5.142781 0.549662
5.142834 0.552756
5.143339 0.549443
5.143436 0.548323
5.143830 0.540423
5.143934 0.547667
5.144025 0.546083
5.144518 0.535998
5.144790 0.545955
5.145100 0.562055
5.145298 0.555873
5.145361 0.556789
5.145759 0.552848
5.145897 0.551292
5.146225 0.551862
5.146351 0.530686
5.146495 0.544847
5.146828 0.545335
5.147346 0.540354
5.147493 0.549859
5.147673 0.544652
5.148303 0.557044
5.148371 0.538075
5.148562 0.539822
5.149099 0.534038
5.149211 0.556576
5.149750 0.556765
5.149829 0.558491
5.150071 0.554203
5.150297 0.551037
5.150489 0.548654
5.150720 0.552697
5.151206 0.543408
5.151269 0.552751
5.151532 0.534240
5.151616 0.561004
5.151877 0.544154
5.152118 0.528553
5.152494 0.530425
5.152637 0.553187
5.153125 0.551454
5.153593 0.560006
5.153733 0.543617
5.153932 0.550614
5.154272 0.539204
5.154550 0.570932
5.154910 0.553322
5.155090 0.551536
5.155404 0.553577
5.155639 0.554364
5.156030 0.562823
5.156304 0.548948
5.156461 0.546393
5.156845 0.562137
5.157104 0.551130
5.157347 0.542950
5.157642 0.556243
5.157828 0.550154
5.158030 0.546496
5.158237 0.543623
5.158392 0.537765
5.158686 0.543760
5.159062 0.554512
5.159341 0.544211
5.159549 0.545836
5.159928 0.561106
5.160246 0.551116
5.160454 0.553608
5.160683 0.540419
5.160994 0.554997
5.161261 0.553233
5.162010 0.555235
5.162181 0.555124
5.162538 0.541184
5.162717 0.550532
5.162856 0.538298
5.163260 0.545442
5.163530 0.549976
5.163748 0.538057
5.163915 0.557061
5.164330 0.544965
5.164500 0.551370
5.164611 0.553095
5.164945 0.551158
5.165129 0.558451
5.165369 0.560832
5.165790 0.538655
5.166017 0.534684
5.166202 0.550665
5.166542 0.559255
5.166757 0.562333
5.167099 0.540427
5.167301 0.559939
5.167495 0.557127
5.167820 0.543113
5.167997 0.542056
5.168275 0.534104
5.168574 0.549603
5.169176 0.543312
5.169423 0.551552
5.169567 0.560657
5.169815 0.541585
5.170000 0.557642
5.170540 0.552921
5.170742 0.553001
5.170833 0.548071
5.171371 0.561638
5.171890 0.555539
5.171999 0.562097
5.172373 0.540942
5.172431 0.538109
5.172637 0.555118
5.173035 0.549831
5.173198 0.541663
5.173474 0.553738
5.173782 0.558123
5.174424 0.548001
5.174673 0.555689
5.174823 0.550085
5.174916 0.536027
5.174953 0.561645
5.175536 0.543296
5.175891 0.541629
5.176102 0.550460
5.176268 0.557890
5.176609 0.538807
5.176879 0.555553
5.177376 0.542527
5.177513 0.552631
5.177681 0.535917
5.178025 0.551926
5.178161 0.548736
5.178395 0.547380
5.178505 0.552664
5.178858 0.554314
5.179050 0.555760
5.179391 0.560085
5.179594 0.549503
5.180046 0.549391
5.180390 0.556335
5.180604 0.552797
5.180729 0.549546
5.180867 0.537777
5.181229 0.551880
5.181439 0.552133
5.181918 0.541254
5.182235 0.549638
5.182594 0.562408
5.182625 0.547401
5.182982 0.548926
5.183209 0.545376
5.183337 0.540508
5.183628 0.554877
5.183776 0.551354
5.184226 0.554893
5.184314 0.553807
5.184747 0.544118
5.184942 0.541045
5.185197 0.537054
5.185361 0.544439
5.185794 0.540221
5.186293 0.549223
5.186548 0.564766
5.186874 0.543238
5.186939 0.547077
5.187288 0.547846
5.187469 0.567682
5.187594 0.547273
5.187758 0.547630
5.188165 0.550114
5.188300 0.546963
5.188695 0.553589
5.188822 0.567503
5.189041 0.555102
5.189314 0.549019
5.189563 0.531226
5.189752 0.556143
5.190119 0.562047
5.190222 0.559013
5.190920 0.554228
5.191167 0.543868
5.191461 0.549162
5.191661 0.545069
5.192152 0.552266
5.192273 0.555161
5.192584 0.547930
5.192765 0.546143
5.193224 0.554394
5.193687 0.520564
5.193869 0.557840
5.194086 0.540557
5.194146 0.557355
5.194465 0.546489
5.194890 0.549937
5.194941 0.565425
5.195542 0.555232
5.195879 0.557276
5.195962 0.544356
5.196321 0.544461
5.196502 0.543525
5.196654 0.550211
5.196982 0.554087
5.197381 0.553399
5.197612 0.564440
5.197808 0.544951
5.198171 0.538332
5.198675 0.556177
5.198783 0.565945
5.199092 0.540756
5.199300 0.558095
5.199660 0.546887
5.199938 0.541845
5.200346 0.552075
5.200424 0.565303
5.200727 0.537434
5.201176 0.555678
5.201408 0.557153
5.201733 0.563385
5.201997 0.562002
5.202573 0.562581
5.202776 0.545932
5.202976 0.555785
5.203157 0.557553
5.203374 0.546255
5.203635 0.547992
5.203958 0.550933
5.204176 0.552588
5.204244 0.549875
5.204375 0.570123
5.204714 0.553088
5.205068 0.553942
5.205243 0.549353
5.205286 0.559294
5.205755 0.539863
5.206027 0.548452
5.206495 0.547145
5.207001 0.545006
5.207157 0.544911
5.207398 0.536315
5.207423 0.540859
5.207707 0.546691
5.208251 0.553141
5.208334 0.547227
5.208740 0.523689
5.209213 0.549282
5.209535 0.555947
5.209630 0.566039
5.209725 0.552015
5.210158 0.532060
5.210296 0.557191
5.210708 0.556869
5.210849 0.529169
5.211186 0.545893
5.211518 0.559255
5.211651 0.546755
5.211919 0.559118
5.212490 0.554890
5.212639 0.552393
5.212762 0.552601
5.213360 0.546932
5.213499 0.548406
5.213692 0.549733
5.213894 0.549090
5.214064 0.549622
5.214682 0.543645
5.214896 0.550017
5.214994 0.560580
5.215219 0.551605
5.215433 0.550437
5.215640 0.543373
5.215839 0.547893
5.216382 0.558906
5.216548 0.543760
5.217340 0.555671
5.217463 0.551302
5.217829 0.539956
5.218110 0.555225
5.218255 0.543677
5.218345 0.550678
5.218579 0.556088
5.218631 0.545153
5.219000 0.551104
5.219150 0.558679
5.219578 0.526675
5.219671 0.540522
5.220361 0.553903
5.220829 0.538014
5.221058 0.548382
5.221234 0.557201
5.221462 0.558149
5.221490 0.552428
5.221713 0.550900
5.222136 0.545336
5.222396 0.526413
5.222640 0.563451
5.223000 0.554400
5.223115 0.553736
5.223351 0.546990
5.223483 0.538496
5.223871 0.554816
5.224193 0.559187
5.224231 0.556121
5.224718 0.541987
5.225284 0.542777
5.225347 0.535056
5.225516 0.555153
5.225551 0.558962
5.225883 0.544394
5.226050 0.540464
5.226539 0.547252
5.226876 0.553504
5.226990 0.551302
5.227179 0.547432
5.227804 0.546350
5.227857 0.529629
5.228078 0.556811
5.228353 0.549644
5.229002 0.556814
5.229316 0.556091
5.229587 0.567459
5.229891 0.551796
5.229949 0.550959
5.230346 0.556980
5.230512 0.553545
5.230845 0.544990
5.231178 0.546889
5.231476 0.551702
5.231742 0.551916
5.231954 0.550806
5.232305 0.544099
5.232510 0.542080
5.232515 0.546218
5.232869 0.554031
5.233383 0.563230
5.233626 0.542186
5.233666 0.551431
5.233835 0.544938
5.234166 0.551048
5.234746 0.533712
5.234848 0.556622
5.235210 0.549487
5.235387 0.546663
5.235602 0.548664
5.236114 0.553815
5.236428 0.543794
5.236717 0.552888
5.236985 0.529700
5.237084 0.542688
5.237127 0.547234
5.237332 0.542699
5.237835 0.542533
5.238183 0.534736
5.238259 0.554370
5.238583 0.531441
5.238739 0.561468
5.239096 0.547908
5.239370 0.553136
5.239689 0.547651
5.239951 0.549344
5.240118 0.543389
5.240450 0.537550
5.240737 0.554331
5.241209 0.548150
5.241565 0.562321
5.241708 0.544938
5.242011 0.546690
5.242226 0.551754
5.242406 0.566453
5.242586 0.541245
5.242897 0.552131
5.243186 0.533793
5.243479 0.542447
5.243536 0.564479
5.243710 0.554959
5.244437 0.549363
5.244755 0.549529
5.245143 0.549812
5.245386 0.540180
5.245548 0.551750
5.245625 0.565612
5.246149 0.547976
5.246285 0.530947
5.246685 0.528755
5.246959 0.552848
5.247516 0.541154
5.247582 0.540624
5.247866 0.553745
5.247979 0.544440
5.248304 0.558331
5.248760 0.547625
5.248864 0.547992
5.249057 0.547341
5.249371 0.539103
5.249563 0.549810
5.249693 0.548690
5.249960 0.557953
5.250412 0.548730
5.250435 0.547962
5.250701 0.553131
5.251142 0.564367
5.251519 0.557365
5.252052 0.544868
5.252282 0.543017
5.252424 0.548646
5.252442 0.553703
5.252584 0.548147
5.252771 0.548405
5.253244 0.541509
5.253327 0.542340
5.253501 0.554685
5.253694 0.551821
5.254079 0.554032
5.254127 0.546570
5.254579 0.530533
5.254651 0.541265
5.255186 0.541832
5.255770 0.554158
5.256035 0.559051
5.256431 0.548026
5.256930 0.534010
5.256976 0.560920
5.257137 0.538404
5.257299 0.530974
5.257545 0.539352
5.257581 0.547061
5.257951 0.546508
5.258456 0.539294
5.259073 0.535655
5.259103 0.553355
5.259539 0.558675
5.259772 0.561827
5.260023 0.539706
5.260161 0.548538
5.260380 0.555052
5.260689 0.553650
5.260921 0.556845
5.261354 0.552411
5.261512 0.546491
5.261770 0.540833
5.261803 0.556730
5.262077 0.546904
5.262239 0.551330
5.262307 0.551258
5.262763 0.560714
5.263078 0.565272
5.263261 0.540666
5.263477 0.533556
5.263781 0.559240
5.263887 0.557568
5.264384 0.555109
5.264606 0.538776
5.265071 0.556908
5.265132 0.548692
5.265651 0.550865
5.266001 0.549228
5.266328 0.554620
5.266572 0.552266
5.266918 0.557279
5.267108 0.559033
5.267245 0.553220
5.267482 0.549842
5.267859 0.560913
5.267995 0.555123
5.268203 0.564030
5.268281 0.542773
5.268597 0.552219
5.269119 0.535209
5.269540 0.558819
5.269827 0.540284
5.269875 0.539893
5.270040 0.554767
5.270236 0.546012
5.270598 0.535846
5.270851 0.549473
5.271197 0.554521
5.271339 0.552110
5.271858 0.560447
5.271987 0.562833
5.272172 0.550959
5.272742 0.551728
5.272889 0.539111
5.273303 0.573024
5.273542 0.556255
5.273725 0.558485
5.273976 0.555020
5.274565 0.550136
5.274656 0.553596
5.274730 0.559656
5.274954 0.550550
5.275059 0.552552
5.275815 0.560794
5.276039 0.548264
5.276069 0.552072
5.276573 0.555083
5.276827 0.550383
5.277219 0.543174
5.277407 0.561952
5.277451 0.555095
5.277852 0.548199
5.278102 0.544382
5.278260 0.570733
5.278596 0.568391
5.279044 0.548164
5.279093 0.555487
5.279485 0.548696
5.279685 0.556810
5.279872 0.552091
5.279884 0.551534
5.280254 0.542707
5.280523 0.549523
5.281140 0.558400
5.281468 0.551463
5.281817 0.545600
5.282015 0.543009
5.282261 0.546047
5.282662 0.550546
5.282778 0.539188
5.283163 0.548559
5.283347 0.558373
5.283555 0.553831
5.284022 0.539166
5.284225 0.557345
5.284725 0.554133
5.284940 0.551249
5.285068 0.551459
5.285437 0.548733
5.285886 0.558151
5.285998 0.546636
5.286380 0.548142
5.286410 0.541961
5.287010 0.556751
5.287276 0.553691
5.287521 0.550511
5.287673 0.544887
5.287904 0.557204
5.288045 0.542735
5.288258 0.558768
5.288656 0.553062
5.288740 0.549284
5.289081 0.542797
5.289352 0.550799
5.289825 0.542186
5.289908 0.553623
5.290572 0.548981
5.290685 0.549011
5.290765 0.553082
5.291090 0.558408
5.291519 0.555894
5.291630 0.559049
5.291954 0.547315
5.292310 0.560374
5.292482 0.557753
5.292871 0.565734
5.293108 0.552759
5.293178 0.543464
5.293543 0.547124
5.293758 0.543898
5.294077 0.545295
5.294362 0.562754
5.294482 0.554083
5.294737 0.536515
5.295301 0.547550
5.295417 0.560378
5.295601 0.529427
5.296095 0.546137
5.296316 0.560716
5.296575 0.556378
5.296817 0.551246
5.296950 0.548502
5.297391 0.543594
5.297789 0.546785
5.298003 0.555267
5.298400 0.558625
5.298617 0.553238
5.298792 0.536417
5.299090 0.548702
5.299212 0.524295
5.299484 0.544208
5.299557 0.543551
5.299973 0.528703
5.300175 0.547646
5.300748 0.550839
5.300833 0.553481
5.301256 0.552533
5.301312 0.549570
5.301504 0.537338
5.302045 0.552412
5.302478 0.549068
5.302656 0.557052
5.302905 0.554247
5.303124 0.542372
5.303284 0.565451
5.303404 0.546759
5.303805 0.561559
5.304027 0.552331
5.304309 0.553839
5.304680 0.553908
5.304770 0.550310
5.305191 0.550949
5.305508 0.554938
5.305877 0.551708
5.306024 0.545564
5.306542 0.551878
5.306694 0.547727
5.307280 0.542887
5.307486 0.554742
5.307508 0.537746
5.307970 0.552941
5.308148 0.553250
5.308364 0.546646
5.308407 0.543814
5.308851 0.539494
5.309051 0.548634
5.309389 0.547854
5.309577 0.542223
5.309909 0.553904
5.310187 0.543736
5.310283 0.556038
5.310504 0.551044
5.310832 0.549612
5.311105 0.541853
5.311404 0.539819
5.311609 0.558593
5.311846 0.555197
5.312013 0.545186
5.312455 0.532990
5.312931 0.536176
5.313185 0.535836
5.313512 0.553990
5.313613 0.555559
5.313902 0.561901
5.314363 0.548066
5.314483 0.546564
5.314810 0.543694
5.315166 0.540933
5.315429 0.559288
5.315710 0.546572
5.315837 0.538867
5.316178 0.531774
5.316389 0.548027
5.316605 0.535035
5.316739 0.545998
5.317110 0.557573
5.317543 0.540407
5.318042 0.554080
5.318270 0.556210
5.318797 0.539505
5.318893 0.545998
5.319110 0.552423
5.319207 0.560175
5.319465 0.553780
5.319852 0.542508
5.320012 0.550970
5.320256 0.555385
5.320411 0.547752
5.320599 0.551948
5.320771 0.554655
5.321300 0.539288
5.321484 0.538360
5.321801 0.549848
5.322145 0.547134
5.322603 0.532574
5.322704 0.541178
5.323346 0.551160
5.323567 0.551931
5.323996 0.543170
5.324306 0.548938
5.324466 0.551345
5.324664 0.556502
5.324971 0.555623
5.325112 0.545637
5.325295 0.545550
5.325643 0.561600
5.325722 0.553358
5.325786 0.543703
5.326441 0.535625
5.326713 0.549691
5.327213 0.549095
5.327299 0.552014
5.327408 0.548235
5.327509 0.550022
5.328034 0.550335
5.328502 0.538599
5.328560 0.542761
5.328939 0.547910
5.329216 0.547054
5.329342 0.554844
5.329585 0.552232
5.329771 0.548220
5.330039 0.551787
5.330575 0.539799
5.330680 0.546490
5.331121 0.542637
5.331349 0.550313
5.331819 0.540967
5.332005 0.547904
5.332162 0.559985
5.332556 0.560313
5.332937 0.554723
5.333063 0.552412
5.333339 0.536583
5.333531 0.546185
5.333625 0.536665
5.333916 0.545509
5.334276 0.544267
5.334661 0.553454
5.334855 0.541685
5.334986 0.552207
5.335452 0.549697
5.335667 0.549029
5.335865 0.547540
5.336246 0.554397
5.336330 0.548691
5.336584 0.548310
5.337005 0.550219
5.337241 0.550948
5.337284 0.545559
5.337569 0.543037
5.337823 0.537670
5.338006 0.546081
5.338096 0.542440
5.338635 0.563963
5.338730 0.543082
5.339304 0.544691
5.339608 0.558961
5.339711 0.536112
5.340083 0.547779
5.340319 0.553111
5.340671 0.541960
5.340722 0.544202
5.341286 0.559669
5.341410 0.561757
5.341621 0.548407
5.341767 0.554938
5.342219 0.546691
5.342572 0.551266
5.342641 0.549033
5.343143 0.546356
5.343291 0.556453
5.343487 0.557348
5.344064 0.554867
5.344179 0.549972
5.344328 0.543195
5.344605 0.543529
5.344943 0.558105
5.345478 0.544170
5.345503 0.551331
5.345713 0.561604
5.345982 0.556407
5.346577 0.530109
5.346743 0.549080
5.346793 0.561407
5.347138 0.538644
5.347298 0.546065
5.347612 0.557928
5.347969 0.557045
5.348440 0.562564
5.348642 0.541474
5.348764 0.540597
5.349077 0.547193
5.349094 0.550857
5.349400 0.552071
5.349509 0.554473
5.349872 0.544705
5.350143 0.553114
5.350623 0.545782
5.351138 0.544684
5.351370 0.536923
5.351414 0.542035
5.352068 0.542186
5.352287 0.555898
5.352385 0.546192
5.352781 0.542122
5.352923 0.552294
5.353113 0.551820
5.353164 0.558974
5.353456 0.546186
5.353896 0.539365
5.354415 0.549313
5.354516 0.547435
5.354548 0.566319
5.354833 0.536645
5.355408 0.555638
5.355679 0.569730
5.355849 0.532098
5.356155 0.543257
5.356313 0.537863
5.356390 0.559577
5.356844 0.556147
5.357176 0.540811
5.357534 0.536284
5.357670 0.551179
5.357908 0.538086
5.358264 0.565840
5.358414 0.545380
5.358795 0.529316
5.359117 0.536403
5.359533 0.531932
5.359787 0.526184
5.360051 0.541264
5.360256 0.539509
5.360732 0.545657
5.361007 0.557106
5.361174 0.553697
5.361377 0.557536
5.361601 0.540572
5.361947 0.550333
5.362221 0.535283
5.362693 0.542950
5.362729 0.555413
5.363135 0.546212
5.363362 0.555610
5.363533 0.564383
5.363860 0.547041
5.364068 0.535602
5.364202 0.539830
5.364703 0.550391
5.364973 0.547637
5.365297 0.537973
5.365366 0.546131
5.365777 0.548398
5.365938 0.551544
5.366241 0.560825
5.366632 0.544922
5.366732 0.545004
5.366993 0.547043
5.367186 0.551712
5.367363 0.536136
5.367491 0.543819
5.367659 0.547208
5.368386 0.553759
5.368652 0.559019
5.369127 0.541510
5.369376 0.552069
5.369578 0.549471
5.369970 0.551453
5.370091 0.547630
5.370345 0.542648
5.370552 0.552395
5.370960 0.551776
5.371024 0.529488
5.371382 0.553926
5.371666 0.550993
5.371934 0.553736
5.372077 0.539307
5.372318 0.547090
5.372606 0.545668
5.372783 0.549527
5.373364 0.557954
5.373371 0.551639
5.373844 0.545642
5.374186 0.553523
5.374332 0.542845
5.374546 0.543533
5.375032 0.547576
5.375466 0.545456
5.375912 0.546333
5.376133 0.556093
5.376405 0.556317
5.376854 0.547749
5.377031 0.548617
5.377214 0.540764
5.377387 0.547384
5.377403 0.561580
5.377989 0.546701
5.378315 0.542727
5.378392 0.540545
5.378732 0.543374
5.378802 0.553509
5.378908 0.541732
5.379166 0.526720
5.379745 0.556762
5.380101 0.555396
5.380193 0.545984
5.380647 0.548003
5.380673 0.555489
5.380787 0.529059
5.381139 0.549124
5.381227 0.543462
5.381689 0.540946
5.382068 0.538703
5.382449 0.549229
5.382874 0.534610
5.383213 0.547093
5.383397 0.557052
5.383720 0.540803
5.383951 0.559736
5.384307 0.545884
5.384623 0.552952
5.384956 0.551713
5.385116 0.536105
5.385356 0.536846
5.385649 0.544521
5.386173 0.539592
5.386253 0.552830
5.386681 0.558552
5.387032 0.551675
5.387276 0.555624
5.387325 0.563922
5.387449 0.550529
5.387796 0.543799
5.388065 0.543970
5.388269 0.555994
5.388563 0.531295
5.388669 0.536852
5.389362 0.546134
5.389507 0.556074
5.389821 0.550073
5.389986 0.541949
5.390545 0.543257
5.390756 0.552693
5.390990 0.550726
5.391230 0.538088
5.391491 0.554967
5.391685 0.550587
5.392111 0.540717
5.392219 0.555016
5.392463 0.547321
5.392587 0.559857
5.392908 0.552082
5.393300 0.556806
5.393620 0.536118
5.394099 0.550832
5.394264 0.548532
5.394652 0.542343
5.394818 0.546505
5.395031 0.548089
5.395152 0.554810
5.395492 0.548203
5.395896 0.554135
5.396003 0.550451
5.396389 0.551048
5.396717 0.554969
5.396895 0.548634
5.397040 0.537610
5.397556 0.551756
5.397839 0.554221
5.398035 0.551721
5.398323 0.550231
5.398517 0.538850
5.398801 0.551345
5.398976 0.542459
5.399214 0.551706
5.399739 0.540889
5.399971 0.549596
5.400257 0.557212
5.400681 0.555169
5.401013 0.526006
5.401545 0.542428
5.401760 0.559093
5.402057 0.552881
5.402332 0.545142
5.402519 0.545901
5.402752 0.543612
5.402835 0.539572
5.403188 0.545823
5.403293 0.531942
5.403607 0.562259
5.404263 0.534330
5.404435 0.555526
5.404735 0.540944
5.405026 0.533997
5.405304 0.537086
5.405547 0.536554
5.405728 0.554638
5.406070 0.549205
5.406282 0.546996
5.406717 0.550016
5.406786 0.551130
5.407170 0.562051
5.407310 0.548674
5.407688 0.528803
5.408051 0.551843
5.408508 0.551032
5.408524 0.551324
5.408890 0.528088
5.409156 0.542314
5.409489 0.548714
5.409562 0.536387
5.410095 0.542914
5.410272 0.552851
5.410412 0.545783
5.410554 0.555708
5.410678 0.555810
5.411087 0.556409
5.411330 0.550177
5.411499 0.550199
5.412018 0.552235
5.412325 0.549613
5.412735 0.565388
5.412751 0.540184
5.412940 0.547083
5.413347 0.543276
5.413604 0.552954
5.413994 0.546152
5.414302 0.545973
5.414492 0.542202
5.414587 0.542025
5.414814 0.541508
5.415385 0.547286
5.415514 0.549946
5.415603 0.550316
5.416057 0.556893
5.416314 0.545077
5.416593 0.535243
5.416833 0.548278
5.417380 0.531936
5.417446 0.543842
5.417659 0.543083
5.417880 0.542340
5.418347 0.558615
5.418691 0.539956
5.418792 0.550105
5.418969 0.561210
5.419289 0.541376
5.419666 0.550994
5.419951 0.545755
5.420140 0.539925
5.420354 0.548510
5.420419 0.534195
5.420664 0.558863
5.421224 0.537069
5.421338 0.567164
5.421663 0.558425
5.421970 0.553714
5.422075 0.558383
5.422492 0.555813
5.422640 0.544211
5.422802 0.549394
5.423328 0.541718
5.423568 0.550329
5.424087 0.546623
5.424190 0.557791
5.424287 0.539139
5.424635 0.536125
5.424801 0.546531
5.425120 0.550178
5.425219 0.539995
5.425431 0.543670
5.425834 0.553583
5.426057 0.553382
5.426214 0.549165
5.426387 0.551534
5.426679 0.540747
5.427357 0.549162
5.427795 0.556938
5.427940 0.550747
5.428197 0.530784
5.428348 0.540701
5.428867 0.550332
5.428933 0.548867
5.429176 0.552793
5.429570 0.546858
5.430008 0.547742
5.430214 0.555058
5.430619 0.538108
5.430805 0.546925
5.431041 0.544485
5.431225 0.549118
5.431650 0.535389
5.431754 0.536198
5.432062 0.552589
5.432141 0.551912
5.432716 0.551455
5.432851 0.546174
5.432902 0.552271
5.433470 0.554838
5.434085 0.552910
5.434235 0.558187
5.434399 0.546093
5.434549 0.535629
5.434972 0.539992
5.435230 0.558046
5.435518 0.555048
5.435674 0.554379
5.436129 0.551402
5.436234 0.531129
5.436317 0.545273
5.436826 0.549113
5.437191 0.545746
5.437463 0.540225
5.437626 0.553895
5.437954 0.548937
5.438114 0.548957
5.438252 0.549386
5.438769 0.540060
5.439003 0.556062
5.439079 0.569400
5.439288 0.553785
5.439563 0.540123
5.439736 0.545501
5.440264 0.545966
5.440685 0.539765
5.441002 0.537581
5.441145 0.547126
5.441402 0.539313
5.441969 0.552372
5.442021 0.546442
5.442150 0.551072
5.442558 0.546181
5.442812 0.533039
5.443109 0.550889
5.443321 0.546142
5.443601 0.562783
5.443971 0.556605
5.444169 0.545446
5.444411 0.538151
5.444878 0.532760
5.445140 0.547823
5.445197 0.536738
5.445764 0.556268
5.446190 0.554359
5.446342 0.537768
5.446554 0.548111
5.447050 0.552293
5.447345 0.560108
5.447741 0.556470
5.447848 0.548811
5.448037 0.552013
5.448082 0.556277
5.448386 0.532616
5.448565 0.548100
5.448964 0.538723
5.449417 0.556823
5.449614 0.541459
5.449847 0.554427
5.450148 0.550385
5.450460 0.546531
5.450913 0.555298
5.451350 0.564200
5.451413 0.554869
5.451848 0.544601
5.452047 0.559131
5.452125 0.547759
5.452285 0.544456
5.452920 0.562983
5.453018 0.554173
5.453046 0.551785
5.453381 0.545352
5.453719 0.537003
5.453994 0.539700
5.454029 0.554763
5.454434 0.541271
5.454624 0.561691
5.455040 0.539330
5.455294 0.556413
5.455427 0.552705
5.456013 0.541163
5.456081 0.549220
5.456232 0.544355
5.456422 0.539798
5.456906 0.544472
5.457081 0.559683
5.457382 0.554473
5.457713 0.543294
5.457826 0.536991
5.457858 0.551240
5.458305 0.532183
5.458831 0.545571
5.458947 0.549860
5.459098 0.534507
5.459513 0.540783
5.459744 0.552814
5.459934 0.534766
5.460283 0.548594
5.460710 0.552389
5.460858 0.546220
5.461273 0.552701
5.461506 0.552835
5.461606 0.541949
5.462139 0.523142
5.462405 0.531239
5.462454 0.551598
5.462815 0.544198
5.462956 0.545857
5.463378 0.550463
5.463632 0.542887
5.463778 0.541736
5.464297 0.552420
5.464556 0.548363
5.464766 0.558459
5.465266 0.555843
5.465554 0.553439
5.465607 0.551750
5.465794 0.540935
5.466062 0.557240
5.466324 0.538377
5.466475 0.545788
5.466923 0.541816
5.467095 0.544278
5.467196 0.556575
5.467496 0.529109
5.467952 0.552473
5.468160 0.556701
5.468430 0.545434
5.468684 0.550239
5.469189 0.560667
5.469440 0.549856
5.469938 0.539556
5.470161 0.554136
5.470474 0.547374
5.470633 0.542891
5.470811 0.559102
5.471268 0.544663
5.471362 0.553230
5.471814 0.550251
5.471960 0.548490
5.472098 0.540240
5.472430 0.543690
5.472769 0.545540
5.472949 0.554428
5.473285 0.540701
5.473603 0.542513
5.473825 0.538072
5.474182 0.543376
5.474352 0.556723
5.474767 0.552442
5.475020 0.545823
5.475226 0.539016
5.475535 0.543654
5.476130 0.540156
5.476268 0.551903
5.476426 0.554131
5.476585 0.563691
5.476943 0.559367
5.477210 0.543036
5.477788 0.568735
5.477865 0.547929
5.478028 0.543432
5.478306 0.553901
5.478807 0.554289
5.479045 0.550432
5.479237 0.561630
5.479704 0.545484
5.479824 0.541752
5.480291 0.553949
5.480653 0.548526
5.480862 0.558855
5.480987 0.539030
5.481290 0.553574
5.481469 0.550419
5.481829 0.549890
5.481890 0.536204
5.482132 0.572612
5.482436 0.563122
5.483000 0.545368
5.483055 0.548952
5.483380 0.544345
5.483742 0.554736
5.484035 0.543607
5.484291 0.529702
5.484459 0.559819
5.484858 0.542096
5.485303 0.547544
5.485531 0.543201
5.486039 0.554314
5.486386 0.539859
5.486528 0.544670
5.486670 0.544509
5.487041 0.560339
5.487140 0.552481
5.487370 0.544939
5.487711 0.545520
5.488112 0.539940
5.488457 0.558466
5.488560 0.551505
5.488907 0.544508
5.489025 0.547548
5.489275 0.539659
5.489541 0.533249
5.489664 0.560759
5.490110 0.561294
5.490206 0.551676
5.490581 0.560367
5.491155 0.526937
5.491374 0.554581
5.491822 0.544241
5.492333 0.541909
5.492368 0.558018
5.492761 0.553913
5.492967 0.543389
5.493274 0.557875
5.493401 0.545624
5.493432 0.554731
5.493717 0.546415
5.493959 0.557749
5.494403 0.552760
5.494660 0.547695
5.494949 0.546096
5.495357 0.560067
5.495573 0.545328
5.495629 0.547383
5.495752 0.537325
5.495978 0.549139
5.496627 0.551779
5.496737 0.557764
5.496951 0.541212
5.497177 0.565938
5.497583 0.542352
5.498006 0.535819
5.498107 0.539165
5.498682 0.543437
5.498761 0.558957
5.498880 0.542420
5.499269 0.551870
5.499527 0.544740
5.500049 0.553432
5.500433 0.550464
5.500653 0.542102
5.500865 0.558610
5.501204 0.541490
5.501389 0.546040
5.501711 0.548443
5.501861 0.537126
5.502423 0.544916
5.502750 0.557956
5.502870 0.551558
5.502991 0.546867
5.503521 0.542966
5.503776 0.540343
5.504068 0.554501
5.504416 0.550117
5.504625 0.554899
5.504814 0.547467
5.505169 0.554413
5.505307 0.539409
5.505533 0.552561
5.505834 0.558711
5.506224 0.551563
5.506403 0.531275
5.506501 0.553421
5.506941 0.548026
5.507227 0.551580
5.507382 0.516673
5.507713 0.547599
5.508098 0.538342
5.508768 0.552686
5.508804 0.558463
5.508882 0.562531
5.509378 0.541613
5.509475 0.555235
5.509580 0.550488
5.509834 0.549837
5.510233 0.551107
5.510493 0.555133
5.510695 0.544985
5.511193 0.545199
5.511340 0.541115
5.511751 0.556472
5.512125 0.548693
5.512271 0.546488
5.512688 0.539691
5.513161 0.542163
5.513613 0.561297
5.513670 0.542809
5.513791 0.529236
5.514038 0.556508
5.514350 0.559574
5.514499 0.551983
5.515071 0.564893
5.515140 0.560255
5.515406 0.549868
5.515778 0.553004
5.515980 0.546028
5.516223 0.543694
5.516341 0.539669
5.516739 0.560586
5.517055 0.549882
5.517414 0.544546
5.517942 0.553859
5.518062 0.528373
5.518156 0.539757
5.518335 0.545091
5.518853 0.554074
5.519052 0.545069
5.519061 0.545187
5.519625 0.545382
5.520171 0.545498
5.520241 0.555625
5.520520 0.552467
5.520783 0.541065
5.520968 0.555902
5.521204 0.563854
5.521543 0.547242
5.521755 0.555016
5.522025 0.527007
5.522178 0.544989
5.522628 0.555377
5.523154 0.553139
5.523354 0.556725
5.523471 0.545922
5.523964 0.540203
5.524274 0.547439
5.524463 0.540321
5.524553 0.549019
5.525149 0.543487
5.525366 0.552201
5.525677 0.541201
5.525727 0.556376
5.526387 0.547759
5.526626 0.541824
5.526751 0.555295
5.527017 0.537587
5.527082 0.541829
5.527428 0.547368
5.527612 0.545259
5.527866 0.548768
5.528354 0.542243
5.528604 0.544796
5.528795 0.539790
5.529026 0.545428
5.529733 0.546751
5.529996 0.558937
5.530178 0.550385
5.530317 0.550241
5.530600 0.526295
5.531227 0.555754
5.531474 0.537116
5.531735 0.552897
5.531902 0.542958
5.532204 0.540748
5.532432 0.542982
5.532695 0.528823
5.532738 0.533236
5.532971 0.547960
5.533158 0.546052
5.533696 0.547105
5.534102 0.556042
5.534288 0.536407
5.534687 0.554097
5.534986 0.555314
5.535474 0.553066
5.535578 0.549016
5.535639 0.553883
5.535837 0.551060
5.536011 0.541141
5.536330 0.540009
5.536486 0.527949
5.537061 0.547685
5.537082 0.544793
5.537120 0.551955
5.537611 0.552435
5.538153 0.556396
5.538341 0.544894
5.538591 0.535289
5.539122 0.550894
5.539335 0.536231
5.539571 0.543619
5.539907 0.532754
5.540099 0.540380
5.540357 0.531711
5.540720 0.540996
5.540847 0.549480
5.541048 0.537605
5.541414 0.554503
5.541591 0.546810
5.541808 0.563283
5.542374 0.552931
5.542487 0.549806
5.542606 0.545119
5.542860 0.553311
5.543096 0.551631
5.543213 0.551588
5.543391 0.548085
5.543751 0.551127
5.544093 0.552052
5.544704 0.549109
5.544993 0.553375
5.545333 0.548904
5.545545 0.542525
5.545715 0.547216
5.546040 0.521790
5.546234 0.545768
5.546677 0.543003
5.546760 0.538651
5.547091 0.559250
5.547332 0.548309
5.547747 0.559494
5.547923 0.542812
5.548103 0.545419
5.548462 0.537723
5.548989 0.549238
5.549205 0.567236
5.549281 0.553877
5.549792 0.557007
5.549922 0.530587
5.549975 0.543277
5.550746 0.538262
5.551139 0.551247
5.551306 0.544180
5.551658 0.537217
5.551747 0.553498
5.552062 0.548589
5.552412 0.552318
5.552778 0.553848
5.553015 0.540523
5.553141 0.548843
5.553463 0.549473
5.553663 0.545503
5.553983 0.535360
5.554329 0.547580
5.554454 0.551445
5.554684 0.539699
5.554956 0.545135
5.555743 0.557996
5.555885 0.535369
5.556049 0.543051
5.556063 0.557145
5.556462 0.546819
5.556649 0.552686
5.556830 0.533711
5.557347 0.542174
5.557660 0.542083
5.558125 0.532427
5.558315 0.546500
5.558471 0.535221
5.558670 0.549658
5.559108 0.555145
5.559240 0.545766
5.559318 0.540385
5.560118 0.560183
5.560300 0.546465
5.560496 0.551662
5.560828 0.546260
5.561036 0.555548
5.561507 0.552815
5.561626 0.551161
5.561672 0.556738
5.562079 0.552776
5.562518 0.547057
5.562716 0.529450
5.562836 0.550212
5.563062 0.523887
5.563299 0.556080
5.563824 0.549825
5.563993 0.551019
5.564605 0.543741
5.564999 0.543585
5.565147 0.549319
5.565425 0.548017
5.565698 0.559022
5.566148 0.540022
5.566589 0.537603
5.566682 0.539516
5.566947 0.552829
5.567271 0.540949
5.567434 0.539253
5.567586 0.548854
5.567755 0.535554
5.568189 0.557898
5.568640 0.547337
5.568719 0.552040
5.568956 0.546964
5.569343 0.546530
5.569592 0.550349
5.569845 0.542677
5.570103 0.543393
5.570574 0.557778
5.570756 0.545718
5.571262 0.546292
5.571592 0.541643
5.571857 0.567360
5.572058 0.530043
5.572349 0.540168
5.572681 0.529185
5.572927 0.552322
5.573257 0.551393
5.573502 0.542930
5.573612 0.550610
5.574238 0.549880
5.574251 0.537327
5.574644 0.544405
5.574794 0.553379
5.575039 0.560888
5.575569 0.543717
5.575933 0.552694
5.576087 0.560738
5.576419 0.538199
5.576538 0.544376
5.577012 0.550329
5.577122 0.552823
5.577265 0.544785
5.578095 0.551452
5.578238 0.536377
5.578480 0.555715
5.578573 0.545196
5.578884 0.544198
5.579106 0.538253
5.579271 0.539136
5.579554 0.540710
5.579593 0.542542
5.580213 0.543372
5.580375 0.548852
5.580952 0.534908
5.581251 0.545458
5.581323 0.548593
5.581887 0.550756
5.582036 0.538407
5.582359 0.547429
5.582467 0.544396
5.582863 0.543366
5.582917 0.543334
5.583363 0.558465
5.583499 0.525508
5.583948 0.544389
5.584283 0.545220
5.584522 0.551480
5.584642 0.547424
5.584995 0.539991
5.585091 0.561744
5.585480 0.545072
5.585551 0.549698
5.586066 0.546319
5.586269 0.558498
5.586487 0.536029
5.586849 0.532085
5.587113 0.546834
5.587428 0.562609
5.587819 0.545887
5.588026 0.556517
5.588141 0.543983
5.588804 0.549954
5.589043 0.544051
5.589319 0.554425
5.589388 0.540081
5.589585 0.549202
5.589799 0.544159
5.590014 0.554035
5.590186 0.545284
5.590783 0.552888
5.590973 0.546627
5.591422 0.547083
5.591736 0.537363
5.591846 0.562922
5.592108 0.536420
5.592583 0.528766
5.592881 0.533094
5.592958 0.529794
5.593465 0.540304
5.593642 0.544241
5.594008 0.538456
5.594229 0.538201
5.594699 0.548315
5.594870 0.550801
5.595173 0.562108
5.595411 0.543963
5.595722 0.547341
5.596085 0.548720
5.596184 0.543312
5.596515 0.547673
5.596893 0.543813
5.597036 0.543066
5.597350 0.536858
5.597630 0.543967
5.597855 0.535648
5.597939 0.559432
5.598117 0.528208
5.598410 0.541165
5.598674 0.560377
5.599070 0.547772
5.599291 0.548800
5.599433 0.547025
5.600050 0.538469
5.600180 0.558942
5.600527 0.550476
5.600677 0.546140
5.601125 0.527111
5.601537 0.528977
5.601812 0.543958
5.602065 0.547131
5.602308 0.543899
5.602522 0.556308
5.602994 0.560921
5.603176 0.562729
5.603620 0.556303
5.603842 0.540516
5.603961 0.540702
5.604276 0.550795
5.604526 0.551744
5.604888 0.550850
5.605280 0.556379
5.605461 0.550948
5.605544 0.546273
5.605898 0.545197
5.606069 0.558013
5.606352 0.552003
5.606857 0.568384
5.607039 0.545297
5.607321 0.536343
5.607575 0.547290
5.607758 0.546106
5.608431 0.542365
5.608666 0.558381
5.608738 0.557317
5.609097 0.539408
5.609281 0.543300
5.609414 0.550451
5.609739 0.544248
5.610223 0.558787
5.610298 0.546595
5.610551 0.552023
5.610947 0.542531
5.611297 0.552279
5.611799 0.553394
5.611897 0.550541
5.612216 0.547389
5.612613 0.540383
5.612709 0.558112
5.613173 0.547726
5.613451 0.553190
5.613751 0.549006
5.614003 0.542413
5.614389 0.535147
5.614702 0.553341
5.614816 0.549602
5.614967 0.551597
5.615312 0.542865
5.615606 0.543619
5.615872 0.539801
5.616016 0.550675
5.616528 0.531162
5.616691 0.539937
5.616881 0.553542
5.617458 0.554641
5.617754 0.554908
5.618000 0.530654
5.618142 0.545426
5.618331 0.541671
5.618775 0.549164
5.619010 0.534010
5.619331 0.542458
5.619614 0.566274
5.619823 0.548632
5.620173 0.541463
5.620510 0.536214
5.620552 0.560794
5.621013 0.541099
5.621447 0.558064
5.621660 0.537972
5.622078 0.538827
5.622222 0.542717
5.622417 0.541764
5.622769 0.532975
5.622964 0.536962
5.623200 0.547307
5.623229 0.534903
5.623779 0.548518
5.624088 0.543692
5.624192 0.534543
5.624408 0.550404
5.624933 0.546310
5.625113 0.561678
5.625295 0.553413
5.625567 0.550540
5.625877 0.543818
5.626506 0.551619
5.626897 0.545645
5.627029 0.526427
5.627387 0.550929
5.627553 0.549124
5.628052 0.541182
5.628320 0.543730
5.628720 0.551818
5.628983 0.535902
5.629144 0.540004
5.629644 0.550559
5.629750 0.543627
5.630078 0.544100
5.630229 0.536229
5.630425 0.547987
5.630705 0.548529
5.631134 0.567320
5.631402 0.550641
5.631900 0.552279
5.632191 0.540601
5.632320 0.539187
5.632508 0.555238
5.632825 0.545200
5.632953 0.547069
5.633401 0.552197
5.633639 0.544414
5.633872 0.546850
5.633891 0.543518
5.634039 0.547408
5.634767 0.547959
5.634966 0.552322
5.635180 0.549138
5.635777 0.546760
5.635982 0.525479
5.636370 0.561618
5.636533 0.550066
5.636835 0.534533
5.637097 0.537817
5.637496 0.554526
5.638040 0.547258
5.638128 0.564431
5.638282 0.537962
5.638529 0.548988
5.638702 0.536644
5.639032 0.549825
5.639308 0.533703
5.639517 0.540555
5.639772 0.544148
5.640010 0.538064
5.640684 0.559023
5.640830 0.557582
5.641194 0.549308
5.641284 0.543815
5.641557 0.539946
5.641663 0.533742
5.642130 0.540700
5.642155 0.563045
5.642342 0.534660
5.642958 0.543054
5.643102 0.533700
5.643555 0.552563
5.643901 0.559059
5.644325 0.538630
5.644695 0.536559
5.644981 0.549159
5.645102 0.546339
5.645620 0.542799
5.646046 0.552208
5.646339 0.531098
5.646600 0.560966
5.646817 0.545301
5.646936 0.537406
5.647332 0.535676
5.647591 0.547582
5.647972 0.542019
5.648178 0.533042
5.648485 0.540115
5.648792 0.554733
5.649194 0.560775
5.649367 0.559901
5.649932 0.540491
5.650135 0.530078
5.650378 0.549902
5.650668 0.530638
5.650795 0.550658
5.651059 0.555479
5.651391 0.541677
5.651501 0.551040
5.651809 0.550592
5.651869 0.552235
5.652330 0.546052
5.652425 0.555001
5.652876 0.542816
5.653323 0.548602
5.653605 0.530163
5.653889 0.552472
5.654312 0.542981
5.654768 0.547538
5.654984 0.550132
5.655150 0.543787
5.655740 0.526634
5.655810 0.532797
5.656021 0.551246
5.656264 0.531935
5.656401 0.543745
5.656608 0.542840
5.657199 0.534153
5.657357 0.536942
5.657435 0.542298
5.657705 0.548793
5.658238 0.545653
5.658573 0.542000
5.658985 0.543241
5.659156 0.533195
5.659425 0.541287
5.659580 0.549616
5.659847 0.539091
5.660054 0.527743
5.660336 0.552429
5.660737 0.541230
5.661060 0.540896
5.661130 0.559091
5.661433 0.549120
5.661676 0.544041
5.661980 0.547571
5.662268 0.554853
5.662692 0.539296
5.663111 0.534224
5.663124 0.550443
5.663348 0.549323
5.663842 0.548090
5.663983 0.548997
5.664092 0.549380
5.664423 0.544939
5.664575 0.553565
5.664971 0.533663
5.665286 0.540889
5.665669 0.533786
5.666193 0.551489
5.666293 0.543722
5.666487 0.539923
5.666921 0.525902
5.667504 0.531363
5.667557 0.543302
5.667971 0.530488
5.668258 0.544648
5.668408 0.536836
5.668734 0.553805
5.669200 0.545380
5.669434 0.537761
5.669549 0.549113
5.669722 0.550779
5.670264 0.555553
5.670392 0.555677
5.670677 0.537502
5.670759 0.545621
5.671239 0.556012
5.671673 0.552281
5.671761 0.539808
5.672058 0.548600
5.672382 0.531315
5.672502 0.541532
5.672953 0.553947
5.673231 0.554739
5.673393 0.529527
5.673533 0.544689
5.674024 0.543502
5.674312 0.537592
5.674543 0.539737
5.675026 0.542615
5.675303 0.535545
5.675513 0.554515
5.676011 0.548159
5.676317 0.536600
5.676485 0.550752
5.676825 0.541298
5.677134 0.550943
5.677173 0.539049
5.677747 0.553812
5.677952 0.543701
5.678404 0.563394
5.678605 0.547866
5.678650 0.553458
5.678800 0.536149
5.679171 0.536221
5.679424 0.565453
5.679945 0.558004
5.680165 0.546730
5.680365 0.535309
5.680517 0.535212
5.680887 0.548211
5.681234 0.540210
5.681348 0.542899
5.681562 0.541171
5.681960 0.544248
5.682003 0.540425
5.682474 0.537448
5.682714 0.547514
5.683083 0.554789
5.683320 0.526751
5.683605 0.554516
5.683843 0.527308
5.684289 0.529740
5.684461 0.537400
5.684807 0.545926
5.685098 0.535895
5.685268 0.553935
5.685457 0.541981
5.685734 0.537947
5.685897 0.534680
5.686304 0.557564
5.686580 0.552223
5.687156 0.530020
5.687191 0.546140
5.687761 0.537912
5.688139 0.549784
5.688222 0.544707
5.688488 0.551251
5.688728 0.548300
5.688863 0.543105
5.689262 0.535429
5.689589 0.542418
5.689851 0.556515
5.690034 0.541344
5.690576 0.543093
5.690608 0.540568
5.690764 0.550441
5.690996 0.547958
5.691455 0.561096
5.691584 0.541329
5.692042 0.549024
5.692470 0.535991
5.692746 0.538180
5.693123 0.550258
5.693537 0.540697
5.693561 0.537294
5.694002 0.547060
5.694147 0.543346
5.694401 0.553892
5.694414 0.540671
5.695287 0.531518
5.695440 0.549091
5.695549 0.546116
5.695974 0.546878
5.696117 0.553075
5.696234 0.535169
5.696574 0.552163
5.696789 0.539475
5.697273 0.544735
5.697755 0.558073
5.697781 0.537461
5.698024 0.539116
5.698286 0.558506
5.698367 0.540079
5.698569 0.520579
5.699030 0.538815
5.699413 0.545557
5.700076 0.554829
5.700237 0.535890
5.700265 0.548414
5.700678 0.558616
5.701097 0.542611
5.701295 0.550602
5.701586 0.544321
5.701653 0.541838
5.702007 0.539451
5.702268 0.538839
5.702540 0.547404
5.702778 0.542365
5.703028 0.539726
5.703269 0.550747
5.703668 0.533228
5.704027 0.552435
5.704507 0.534726
5.704800 0.542712
5.705036 0.540162
5.705561 0.530873
5.705931 0.567241
5.706193 0.528463
5.706351 0.528888
5.706589 0.537072
5.707037 0.536078
5.707270 0.552731
5.707384 0.547851
5.708104 0.540552
5.708114 0.550803
5.708330 0.533485
5.708751 0.537822
5.709161 0.561942
5.709325 0.525645
5.709579 0.553280
5.709722 0.551717
5.710092 0.550607
5.710510 0.537763
5.710854 0.549150
5.710977 0.552271
5.711453 0.550956
5.711717 0.554915
5.711881 0.544329
5.712127 0.542905
5.712275 0.542565
5.712888 0.553411
5.712971 0.544678
5.713275 0.538745
5.713531 0.544343
5.713966 0.536610
5.714356 0.551938
5.714392 0.535103
5.714893 0.535039
5.714964 0.537773
5.715202 0.548386
5.715534 0.551201
5.715662 0.539159
5.716170 0.540228
5.716268 0.550830
5.716495 0.548079
5.716738 0.533859
5.717080 0.544053
5.717594 0.547436
5.717637 0.550369
5.718001 0.546884
5.718337 0.541138
5.718454 0.548626
5.718876 0.544560
5.719193 0.542726
5.719468 0.522995
5.719984 0.550879
5.720143 0.531362
5.720823 0.543324
5.721279 0.547574
5.721501 0.550179
5.721557 0.547541
5.721815 0.547734
5.721873 0.546491
5.722295 0.549470
5.722563 0.546292
5.722813 0.551878
5.723111 0.543891
5.723472 0.545466
5.723637 0.540513
5.723908 0.558204
5.723952 0.547862
5.724388 0.545119
5.724419 0.544114
5.724855 0.555506
5.725248 0.545290
5.725477 0.536766
5.725621 0.541727
5.726118 0.552256
5.726314 0.550150
5.726695 0.556868
5.726885 0.547990
5.727171 0.544713
5.727598 0.536418
5.728139 0.549570
5.728252 0.541699
5.728344 0.535786
5.728725 0.539186
5.728907 0.549769
5.729283 0.542859
5.729529 0.538440
5.729921 0.543181
5.730196 0.533262
5.730247 0.552962
5.730670 0.547662
5.730929 0.541917
5.731218 0.538088
5.731492 0.551744
5.731820 0.543765
5.732059 0.558146
5.732151 0.526002
5.732781 0.546854
5.733091 0.554166
5.733288 0.547208
5.733347 0.547303
5.734054 0.543612
5.734250 0.552243
5.734798 0.557324
5.734896 0.558046
5.734966 0.542528
5.735369 0.561396
5.735436 0.539419
5.735773 0.532291
5.736148 0.541136
5.736294 0.538998
5.736830 0.539732
5.737292 0.537195
5.737381 0.543121
5.737922 0.546813
5.738208 0.542006
5.738357 0.547970
5.738734 0.558092
5.738818 0.538978
5.739173 0.555897
5.739444 0.547566
5.739757 0.550027
5.740121 0.529319
5.740237 0.529955
5.740509 0.551070
5.740901 0.537116
5.741160 0.551808
5.741674 0.547578
5.741977 0.547937
5.742055 0.527777
5.742347 0.544768
5.742602 0.546212
5.743272 0.543985
5.743649 0.528436
5.743776 0.534523
5.743921 0.542202
5.744349 0.552097
5.744658 0.531335
5.745107 0.539017
5.745506 0.533095
5.745605 0.556433
5.745669 0.547564
5.746050 0.532244
5.746286 0.536388
5.746371 0.558546
5.746759 0.544261
5.746860 0.551884
5.747118 0.537839
5.747617 0.541913
5.747857 0.528163
5.748056 0.543732
5.748167 0.533638
5.748573 0.544309
5.748735 0.544620
5.749031 0.545950
5.749526 0.548443
5.749889 0.548652
5.749957 0.518705
5.750615 0.534540
5.750906 0.544945
5.750991 0.538271
5.751161 0.546467
5.751472 0.545894
5.751700 0.543734
5.751924 0.538469
5.752124 0.544499
5.752379 0.546385
5.752583 0.524259
5.753113 0.521869
5.753665 0.545104
5.753880 0.547374
5.754169 0.545791
5.754573 0.549898
5.754708 0.532509
5.754775 0.528488
5.755148 0.546259
5.755530 0.548523
5.755794 0.531622
5.755984 0.550705
5.756378 0.526422
5.756605 0.527250
5.756949 0.547003
5.757152 0.548281
5.757395 0.544583
5.757568 0.548336
5.757893 0.537774
5.758434 0.543711
5.758797 0.547374
5.758959 0.551360
5.759377 0.544973
5.759544 0.545381
5.759670 0.551434
5.760074 0.536084
5.760429 0.534408
5.760533 0.551189
5.760898 0.535256
5.761208 0.534683
5.761887 0.546057
5.762121 0.546546
5.762252 0.539249
5.762699 0.557145
5.763034 0.533053
5.763361 0.547473
5.763586 0.539502
5.763718 0.531418
5.764172 0.537713
5.764388 0.538798
5.764688 0.544191
5.765074 0.539790
5.765350 0.538577
5.765588 0.549950
5.765783 0.539408
5.765938 0.545715
5.766193 0.541713
5.766598 0.561536
5.766691 0.550684
5.766894 0.545912
5.767357 0.540367
5.767456 0.544002
5.767931 0.531098
5.768239 0.545213
5.768265 0.539620
5.768799 0.540258
5.768937 0.532111
5.769233 0.535056
5.769771 0.546070
5.769904 0.551714
5.770506 0.537715
5.770529 0.555901
5.770568 0.537397
5.771045 0.536843
5.771240 0.536941
5.771511 0.552671
5.771770 0.544780
5.771867 0.556845
5.772287 0.537899
5.772576 0.545390
5.772932 0.538006
5.773346 0.535770
5.773919 0.523556
5.774306 0.540118
5.774497 0.525045
5.774632 0.544816
5.775121 0.526963
5.775434 0.540244
5.775760 0.540070
5.775932 0.537480
5.776048 0.544959
5.776165 0.535415
5.776932 0.549964
5.777131 0.554771
5.777308 0.544459
5.777542 0.540074
5.777797 0.539844
5.778145 0.535712
5.778481 0.547945
5.778563 0.532196
5.779066 0.542013
5.779124 0.537070
5.779462 0.543796
5.780097 0.546858
5.780314 0.554517
5.780568 0.522584
5.780990 0.549501
5.781370 0.542827
5.781514 0.549749
5.781805 0.525272
5.781986 0.542395
5.782271 0.538789
5.782391 0.548975
5.782815 0.532715
5.783334 0.530241
5.783599 0.527709
5.783627 0.557970
5.784065 0.552769
5.784512 0.551208
5.784893 0.550300
5.784964 0.544398
5.785341 0.561341
5.785639 0.549409
5.786082 0.535613
5.786300 0.537198
5.786507 0.542844
5.786784 0.552308
5.787263 0.538977
5.787547 0.548639
5.787914 0.534973
5.787947 0.534298
5.788325 0.543587
5.788480 0.546338
5.788783 0.545773
5.789234 0.549788
5.789609 0.546181
5.789689 0.542971
5.789976 0.536749
5.790228 0.540539
5.790517 0.556212
5.790772 0.538127
5.791145 0.534483
5.791365 0.539496
5.791583 0.536526
5.791883 0.535447
5.792086 0.549736
5.792646 0.545647
5.792899 0.537934
5.793307 0.542178
5.793624 0.548854
5.793767 0.528897
5.793911 0.543002
5.794400 0.550981
5.794551 0.543047
5.795011 0.524442
5.795340 0.539609
5.795727 0.547677
5.795931 0.553665
5.796110 0.551669
5.796276 0.534974
5.796532 0.530618
5.797260 0.527709
5.797422 0.539526
5.797582 0.549228
5.798105 0.537456
5.798370 0.551312
5.798811 0.531472
5.799082 0.532087
5.799466 0.544335
5.799749 0.542318
5.800031 0.549416
5.800265 0.548701
5.800611 0.542394
5.800925 0.547326
5.800979 0.555967
5.801560 0.541367
5.801657 0.536520
5.801793 0.541779
5.802221 0.541674
5.802723 0.556288
5.802995 0.547715
5.803289 0.541585
5.803571 0.548547
5.803758 0.541613
5.804093 0.538983
5.804280 0.543211
5.804826 0.537058
5.805317 0.536733
5.805453 0.530367
5.805790 0.549908
5.806267 0.536698
5.806491 0.541557
5.806581 0.539273
5.806912 0.541597
5.807092 0.537629
5.807457 0.522370
5.807774 0.547097
5.808022 0.550507
5.808323 0.542003
5.808697 0.540664
5.808814 0.541919
5.809220 0.537031
5.809766 0.538145
5.809904 0.541605
5.810176 0.546098
5.810412 0.540593
5.810638 0.532682
5.810877 0.534493
5.811165 0.541862
5.811636 0.551767
5.811926 0.538606
5.812254 0.546761
5.812341 0.554018
5.812550 0.549411
5.812691 0.556232
5.813236 0.537561
5.813539 0.531552
5.813682 0.549306
5.813866 0.549904
5.814192 0.550135
5.814445 0.557856
5.814606 0.544988
5.814841 0.546381
5.815017 0.559898
5.815650 0.538976
5.815853 0.530731
5.815922 0.532809
5.816337 0.537762
5.816787 0.547045
5.817161 0.541754
5.817679 0.535406
5.818064 0.541664
5.818117 0.548555
5.818353 0.553179
5.818764 0.535621
5.818918 0.539769
5.819240 0.538866
5.819627 0.553647
5.819776 0.538516
5.819902 0.551140
5.820285 0.544863
5.820441 0.532943
5.820691 0.546661
5.821180 0.545579
5.821643 0.523024
5.822031 0.552298
5.822150 0.538560
5.822464 0.538032
5.822791 0.530104
5.822867 0.537242
5.823506 0.540704
5.823786 0.537854
5.823933 0.547543
5.824183 0.528105
5.824535 0.554483
5.824949 0.545670
5.825261 0.546440
5.825573 0.518398
5.825836 0.544143
5.825875 0.533870
5.826337 0.533692
5.826838 0.539677
5.827056 0.536360
5.827447 0.540638
5.827665 0.542755
5.827993 0.555732
5.828333 0.532254
5.828874 0.540816
5.828948 0.543969
5.829209 0.541749
5.829573 0.558388
5.829630 0.537021
5.830114 0.541682
5.830377 0.531389
5.830677 0.545676
5.831128 0.550702
5.831320 0.522452
5.831353 0.547087
5.831913 0.549637
5.832061 0.549877
5.832372 0.538054
5.832522 0.549421
5.832682 0.533213
5.832893 0.532576
5.833633 0.530469
5.834164 0.535805
5.834350 0.542960
5.834616 0.523441
5.834812 0.559132
5.835146 0.546389
5.835306 0.526806
5.835596 0.531995
5.835888 0.541792
5.836012 0.533786
5.836242 0.544591
5.836852 0.538175
5.836965 0.551518
5.837705 0.545591
5.837916 0.549559
5.838137 0.540284
5.838384 0.542746
5.838527 0.540572
5.838746 0.541089
5.838934 0.540228
5.839189 0.543263
5.839476 0.544716
5.839654 0.532275
5.840222 0.537825
5.840472 0.549410
5.840861 0.550587
5.841510 0.539481
5.841841 0.547817
5.841970 0.542174
5.842358 0.516866
5.842701 0.533770
5.842997 0.535196
5.843085 0.532393
5.843298 0.546997
5.843746 0.537634
5.844195 0.529885
5.844337 0.544412
5.844599 0.544353
5.844883 0.543644
5.845140 0.540603
5.845419 0.546306
5.845468 0.543056
5.845650 0.543361
5.846278 0.544443
5.846626 0.542229
5.846887 0.539142
5.847200 0.537306
5.847443 0.537721
5.847905 0.539916
5.848203 0.527572
5.848334 0.536468
5.848812 0.531719
5.849134 0.543667
5.849343 0.534140
5.849492 0.526841
5.849974 0.544051
5.850202 0.533086
5.850448 0.538944
5.850746 0.559908
5.850931 0.547021
5.851667 0.541251
5.852032 0.531408
5.852427 0.553097
5.852436 0.537798
5.852891 0.561040
5.853008 0.542719
5.853279 0.522125
5.853733 0.529458
5.853975 0.543566
5.854148 0.531393
5.854569 0.537865
5.854770 0.522394
5.854881 0.534519
5.855117 0.546372
5.855812 0.531280
5.856017 0.545625
5.856232 0.530970
5.856561 0.537151
5.856873 0.543088
5.857289 0.552364
5.857402 0.537248
5.858073 0.540090
5.858242 0.534776
5.858617 0.523919
5.858695 0.528894
5.859098 0.525630
5.859267 0.537399
5.859562 0.535673
5.859650 0.540043
5.860046 0.544084
5.860506 0.540316
5.860639 0.531712
5.861008 0.531320
5.861307 0.539778
5.861523 0.542956
5.861691 0.530470
5.862120 0.540168
5.862473 0.540721
5.862632 0.548182
5.862831 0.546043
5.862951 0.539196
5.863425 0.551986
5.863837 0.512722
5.864115 0.538364
5.864214 0.516402
5.864723 0.528034
5.864921 0.527551
5.865044 0.532703
5.865292 0.520566
5.865918 0.537257
5.866124 0.549537
5.866172 0.544080
5.866642 0.536528
5.867086 0.555042
5.867305 0.535533
5.867742 0.541710
5.868100 0.553131
5.868208 0.527881
5.868396 0.534285
5.868742 0.538754
5.868928 0.527323
5.869258 0.525791
5.869429 0.534885
5.869983 0.519132
5.870285 0.544100
5.870550 0.532431
5.870629 0.535190
5.870880 0.542480
5.871604 0.542563
5.871715 0.533128
5.871999 0.548605
5.872519 0.543034
5.872601 0.544829
5.872787 0.539466
5.872850 0.540754
5.873534 0.543986
5.873751 0.539304
5.874082 0.545247
5.874410 0.549279
5.874636 0.545075
5.875061 0.518717
5.875213 0.531196
5.875233 0.532832
5.875584 0.537244
5.876375 0.524138
5.876582 0.539635
5.877082 0.533883
5.877158 0.523761
5.877339 0.543640
5.877550 0.554773
5.877715 0.544260
5.878023 0.533352
5.878424 0.542750
5.878559 0.547993
5.878803 0.539421
5.879309 0.534851
5.879606 0.538102
5.880101 0.542430
5.880303 0.533318
5.880431 0.544682
5.880838 0.536141
5.881004 0.546207
5.881223 0.530620
5.881562 0.533143
5.882478 0.530769
5.882566 0.539494
5.883017 0.542157
5.883406 0.530039
5.883586 0.548237
5.883979 0.531723
5.884403 0.544254
5.884739 0.540681
5.885014 0.537028
5.885098 0.551268
5.885358 0.540723
5.885695 0.551689
5.886039 0.541991
5.886174 0.537113
5.886459 0.521084
5.887004 0.538950
5.887171 0.527886
5.887328 0.548493
5.887685 0.551136
5.888087 0.530609
5.888581 0.534726
5.888685 0.532768
5.889068 0.546983
5.889411 0.514576
5.889800 0.538243
5.889896 0.546474
5.890076 0.536384
5.890507 0.543801
5.890672 0.532846
5.891089 0.531626
5.891238 0.536564
5.891568 0.530422
5.891972 0.546839
5.892170 0.538293
5.892247 0.529122
5.892429 0.539872
5.892744 0.551945
5.893244 0.524260
5.893733 0.538073
5.893980 0.538571
5.894362 0.530455
5.894556 0.538392
5.894789 0.529681
5.895278 0.534149
5.895465 0.548937
5.895655 0.551725
5.895881 0.538134
5.896136 0.536072
5.896382 0.547112
5.897154 0.535579
5.897326 0.553651
5.897784 0.542944
5.898176 0.537930
5.898250 0.527147
5.898427 0.540369
5.898806 0.551249
5.898953 0.537295
5.899366 0.530394
5.899602 0.543362
5.899993 0.530154
5.900133 0.534747
5.900698 0.547262
5.900947 0.555234
5.901350 0.543220
5.901916 0.536966
5.901943 0.537531
5.902145 0.540094
5.902514 0.530890
5.902705 0.538290
5.902966 0.528671
5.903145 0.547943
5.903939 0.533796
5.904043 0.533156
5.904230 0.545935
5.904646 0.517334
5.904930 0.543563
5.905124 0.532939
5.905244 0.538640
5.905427 0.538389
5.906076 0.542584
5.906800 0.530345
5.907077 0.545800
5.907346 0.527632
5.907560 0.519078
5.907786 0.539792
5.908029 0.526384
5.908426 0.541995
5.908498 0.538431
5.908780 0.536729
5.909219 0.548326
5.909377 0.529824
5.909810 0.548936
5.910045 0.532585
5.910314 0.523287
5.910608 0.540144
5.910831 0.530922
5.911423 0.532708
5.911448 0.534933
5.911758 0.544027
5.911981 0.530098
5.912379 0.533551
5.912685 0.538924
5.912745 0.544510
5.913044 0.549691
5.913291 0.546732
5.913743 0.537336
5.913885 0.533637
5.914241 0.518270
5.914466 0.540444
5.914813 0.533620
5.915382 0.539598
5.915664 0.545506
5.915835 0.531002
5.916021 0.538671
5.916302 0.532772
5.916634 0.530411
5.917168 0.539560
5.917421 0.529950
5.917565 0.554697
5.917824 0.530203
5.918204 0.543424
5.918591 0.533277
5.918876 0.548066
5.919259 0.550041
5.919648 0.537521
5.919986 0.522473
5.920151 0.532595
5.920254 0.542945
5.920477 0.542057
5.920791 0.540750
5.921271 0.534972
5.921642 0.539308
5.921757 0.529136
5.922598 0.542698
5.922785 0.541263
5.923449 0.553076
5.923554 0.543384
5.923662 0.544530
5.923987 0.528903
5.924274 0.533895
5.924553 0.548599
5.924733 0.545565
5.925198 0.518755
5.925376 0.542626
5.925395 0.531553
5.925971 0.544628
5.926127 0.527826
5.926570 0.536052
5.926853 0.531389
5.926994 0.526206
5.927236 0.541596
5.927792 0.538533
5.927846 0.536789
5.928215 0.539438
5.928593 0.536936
5.928944 0.532900
5.929346 0.549138
5.929410 0.540145
5.929652 0.541735
5.930055 0.559110
5.930325 0.543032
5.930669 0.548630
5.931081 0.526977
5.931340 0.548118
5.931693 0.531514
5.931864 0.538704
5.932087 0.530869
5.932577 0.536853
5.932711 0.542811
5.933318 0.532092
5.933487 0.530676
5.933818 0.548333
5.934071 0.532666
5.934537 0.531454
5.934649 0.530055
5.934724 0.544963
5.935092 0.533665
5.935546 0.525980
5.935657 0.547053
5.936023 0.535011
5.936604 0.535015
5.936799 0.547520
5.937060 0.544892
5.937450 0.534741
5.937719 0.543840
5.938021 0.535809
5.938227 0.538051
5.938591 0.533179
5.939027 0.535532
5.939267 0.540889
5.939467 0.541734
5.939861 0.525039
5.940085 0.554855
5.940290 0.544367
5.940480 0.533871
5.940739 0.540296
5.941165 0.536957
5.941528 0.543982
5.941627 0.539770
5.942351 0.559481
5.942397 0.539634
5.942743 0.532215
5.943088 0.539206
5.943283 0.511756
5.943632 0.539666
5.944258 0.540320
5.944521 0.522037
5.944630 0.534325
5.945041 0.527564
5.945191 0.554151
5.945340 0.545404
5.945682 0.551720
5.946325 0.542420
5.946687 0.535122
5.946825 0.543787
5.947276 0.552198
5.947674 0.545490
5.947836 0.546748
5.948146 0.534330
5.948212 0.543145
5.948641 0.527445
5.948758 0.538878
5.949149 0.542636
5.949403 0.534268
5.949454 0.541084
5.950002 0.545537
5.950359 0.541545
5.950600 0.531989
5.950943 0.554411
5.951202 0.526612
5.951551 0.536074
5.951939 0.546579
5.952417 0.537030
5.952604 0.535617
5.952812 0.538013
5.953166 0.532881
5.953357 0.532659
5.953462 0.543194
5.953985 0.547060
5.954299 0.540083
5.954481 0.537837
5.954744 0.528867
5.955089 0.515085
5.955439 0.527898
5.955676 0.541415
5.955896 0.529386
5.956116 0.538643
5.956488 0.539527
5.956753 0.533246
5.957102 0.548937
5.957373 0.543443
5.957710 0.531629
5.958058 0.550087
5.958627 0.545790
5.958891 0.532393
5.959133 0.527345
5.959433 0.541390
5.959848 0.533627
5.960064 0.551613
5.960355 0.545191
5.960584 0.525103
5.960968 0.531306
5.961223 0.539453
5.961318 0.530672
5.961823 0.548469
5.962279 0.528684
5.962524 0.543322
5.962712 0.536946
5.962969 0.535864
5.963314 0.518680
5.963678 0.551101
5.963910 0.533917
5.964061 0.550511
5.964581 0.523967
5.965049 0.540294
5.965255 0.537726
5.965776 0.533865
5.966216 0.533529
5.966297 0.530943
5.966697 0.554697
5.966738 0.549746
5.966942 0.540469
5.967304 0.555444
5.967757 0.532577
5.968090 0.550325
5.968414 0.546832
5.968746 0.541231
5.968914 0.537407
5.969511 0.530018
5.969556 0.536698
5.970115 0.538271
5.970448 0.545154
5.970922 0.540286
5.971034 0.542627
5.971272 0.550161
5.971428 0.538662
5.971643 0.535178
5.972026 0.526640
5.972303 0.538837
5.972432 0.531011
5.972741 0.553376
5.973016 0.537604
5.973256 0.530509
5.973738 0.536889
5.974289 0.539651
5.974522 0.531765
5.974816 0.536253
5.975056 0.533751
5.975440 0.534074
5.975727 0.525308
5.976233 0.546654
5.976498 0.539510
5.976609 0.526777
5.976764 0.537368
5.977146 0.527081
5.977819 0.533876
5.978016 0.541031
5.978686 0.542342
5.978817 0.536159
5.978965 0.519303
5.979127 0.542607
5.979498 0.539001
5.979694 0.534207
5.980202 0.548339
5.980630 0.530213
5.980792 0.544879
5.980939 0.552874
5.981286 0.538324
5.981575 0.534942
5.981683 0.501543
5.982151 0.544402
5.982209 0.536180
5.982715 0.531382
5.983186 0.537662
5.983206 0.529675
5.983491 0.549699
5.983929 0.523305
5.984202 0.544011
5.984511 0.537187
5.984668 0.528428
5.984887 0.535081
5.985323 0.554477
5.985731 0.530500
5.986019 0.553874
5.986317 0.543868
5.986522 0.527624
5.987099 0.537116
5.987348 0.543489
5.987499 0.538272
5.987928 0.539471
5.988037 0.544502
5.988460 0.521184
5.988684 0.528133
5.988942 0.535202
5.989079 0.541183
5.989249 0.524956
5.989670 0.528151
5.989812 0.548351
5.990150 0.531463
5.990556 0.542469
5.990862 0.523748
5.991253 0.526139
5.991395 0.531983
5.991531 0.525363
5.992171 0.538916
5.992421 0.554365
5.992768 0.532636
5.993246 0.538842
5.993604 0.536062
5.993926 0.539958
5.994408 0.514980
5.994683 0.521908
5.994813 0.535501
5.995032 0.546868
5.995250 0.537344
5.995708 0.540609
5.995870 0.541072
5.996323 0.543365
5.996976 0.545713
5.997295 0.531846
5.997432 0.539151
5.997959 0.541980
5.997976 0.534914
5.998281 0.529307
5.998571 0.536726
5.998685 0.526551
5.999090 0.524003
5.999221 0.537513
5.999603 0.547652
6.000138 0.539597
6.000367 0.530810
6.000671 0.533018
6.001145 0.529918
6.001544 0.534699
6.001895 0.528152
6.002152 0.541792
6.002511 0.520544
6.002871 0.536481
6.003145 0.540239
6.003189 0.534763
6.003494 0.534718
6.003790 0.540890
6.004174 0.536732
6.004318 0.536716
6.004418 0.531101
6.004834 0.509086
6.005185 0.554573
6.005526 0.538974
6.005943 0.543748
6.006358 0.530880
6.006519 0.537403
6.006720 0.540311
6.007193 0.526424
6.007488 0.548813
6.008070 0.545177
6.008283 0.541409
6.008456 0.531717
6.008807 0.540041
6.008905 0.546888
6.009205 0.547842
6.009509 0.544048
6.009801 0.545318
6.010251 0.509410
6.010787 0.530287
6.011116 0.509809
6.011227 0.535895
6.011453 0.538352
6.011772 0.531992
6.011843 0.539717
6.012339 0.525089
6.012669 0.549870
6.013055 0.544844
6.013504 0.542999
6.013601 0.547817
6.013856 0.535739
6.014074 0.544400
6.014284 0.532254
6.014610 0.543662
6.015203 0.527472
6.015299 0.531757
6.015383 0.538473
6.016003 0.534841
6.016126 0.544734
6.016549 0.536201
6.016649 0.519101
6.017047 0.543487
6.017381 0.524683
6.017600 0.528818
6.017728 0.533108
6.017989 0.533581
6.018473 0.531025
6.018961 0.526951
6.019459 0.527116
6.019858 0.526258
6.020154 0.529499
6.020414 0.533725
6.020847 0.527257
6.020924 0.537921
6.021057 0.551712
6.021246 0.541323
6.021650 0.554103
6.021973 0.529182
6.022471 0.542574
6.022690 0.524525
6.022872 0.535042
6.023034 0.519798
6.023382 0.538358
6.023907 0.543798
6.024349 0.533707
6.024438 0.551350
6.024622 0.525931
6.024790 0.530408
6.025248 0.545757
6.025472 0.545389
6.025557 0.528497
6.026063 0.538568
6.026243 0.543924
6.026713 0.527515
6.027042 0.535016
6.027856 0.535109
6.028210 0.523706
6.028541 0.533123
6.028775 0.536446
6.028978 0.552157
6.029204 0.529296
6.029605 0.516704
6.029813 0.531480
6.030387 0.535829
6.030437 0.537770
6.030529 0.525141
6.030900 0.534557
6.031059 0.537549
6.031540 0.527971
6.031949 0.528618
6.032202 0.541632
6.032561 0.527333
6.032806 0.526204
6.032970 0.528512
6.033533 0.530441
6.033675 0.541863
6.034014 0.526361
6.034146 0.526616
6.034384 0.534361
6.034708 0.517718
6.035091 0.525965
6.035449 0.531702
6.035908 0.539493
6.036119 0.512466
6.036251 0.549764
6.036430 0.537880
6.036943 0.531470
6.037214 0.536207
6.037457 0.519305
6.037768 0.532014
6.038016 0.546996
6.038553 0.552317
6.038902 0.540969
6.039259 0.536646
6.039588 0.542500
6.039762 0.526875
6.040087 0.548146
6.040613 0.535896
6.040742 0.542426
6.041111 0.535506
6.041322 0.528175
6.041913 0.540690
6.042095 0.548559
6.042544 0.531474
6.043099 0.550273
6.043151 0.532782
6.043220 0.535462
6.043511 0.523398
6.044170 0.532844
6.044323 0.536189
6.044595 0.524734
6.044757 0.534931
6.045061 0.536017
6.045349 0.541917
6.045725 0.527438
6.045908 0.534835
6.046103 0.529209
6.046365 0.514471
6.046649 0.552272
6.047066 0.554298
6.047415 0.542841
6.048032 0.539351
6.048425 0.535864
6.048900 0.537418
6.049088 0.531126
6.049202 0.539482
6.049494 0.522348
6.049975 0.529803
6.050010 0.521251
6.050529 0.531200
6.050625 0.532293
6.050887 0.529716
6.051065 0.542358
6.051417 0.529172
6.051771 0.530377
6.051967 0.524333
6.052188 0.523629
6.052717 0.532088
6.053062 0.547091
6.053444 0.545342
6.053852 0.516128
6.053999 0.524938
6.054224 0.535782
6.054755 0.545325
6.055030 0.528182
6.055144 0.539966
6.055343 0.546507
6.055833 0.546168
6.055980 0.532255
6.056275 0.540152
6.056397 0.510368
6.056632 0.536070
6.056977 0.536087
6.057675 0.531037
6.058183 0.525435
6.058395 0.532816
6.058787 0.541602
6.058856 0.544403
6.059310 0.523985
6.059465 0.528583
6.059696 0.529023
6.060283 0.541244
6.060458 0.548569
6.060791 0.542834
6.060973 0.538288
6.061318 0.533203
6.061616 0.545513
6.061839 0.531422
6.062293 0.531304
6.062589 0.544251
6.062961 0.530767
6.063133 0.519494
6.063361 0.547062
6.063611 0.524731
6.064265 0.538923
6.064650 0.529586
6.064936 0.534197
6.065163 0.537654
6.065474 0.521923
6.065770 0.537960
6.066014 0.526884
6.066613 0.506507
6.066850 0.543230
6.067308 0.537389
6.067775 0.545469
6.067999 0.530031
6.068232 0.551500
6.068451 0.548218
6.068691 0.527573
6.069041 0.523294
6.069457 0.535780
6.069724 0.540600
6.070060 0.522533
6.070381 0.540973
6.070569 0.528303
6.070778 0.515276
6.071162 0.520698
6.071468 0.520015
6.071747 0.516319
6.072202 0.524353
6.072461 0.534690
6.072645 0.527796
6.073162 0.534347
6.073558 0.530360
6.073801 0.516421
6.073946 0.528757
6.074339 0.541382
6.074455 0.534961
6.074604 0.541290
6.075099 0.523895
6.075472 0.529312
6.075737 0.539363
6.076239 0.541270
6.076631 0.538446
6.076742 0.501147
6.077068 0.544351
6.077440 0.539004
6.077940 0.520534
6.078140 0.543843
6.078509 0.541498
6.078532 0.532722
6.078699 0.524786
6.079058 0.536261
6.079646 0.533632
6.079715 0.530792
6.080293 0.537987
6.080724 0.539817
6.081130 0.543395
6.081302 0.543927
6.081472 0.543139
6.081878 0.543328
6.081981 0.520423
6.082467 0.514602
6.082897 0.515361
6.083281 0.538251
6.083741 0.520920
6.083997 0.533480
6.084242 0.540010
6.084338 0.533788
6.084478 0.534706
6.084875 0.550459
6.085061 0.540152
6.085423 0.533393
6.085912 0.534155
6.086090 0.517026
6.086385 0.527695
6.086691 0.530864
6.087398 0.534563
6.087481 0.513711
6.087683 0.528693
6.088157 0.525296
6.088708 0.528942
6.088851 0.530637
6.088980 0.522320
6.089240 0.535707
6.089785 0.533812
6.090114 0.519839
6.090222 0.545965
6.090930 0.514367
6.091321 0.540707
6.091599 0.525658
6.091748 0.530104
6.092178 0.537025
6.092424 0.537041
6.092582 0.528881
6.092901 0.534669
6.093309 0.533119
6.093459 0.532832
6.093843 0.520870
6.094023 0.532870
6.094438 0.530211
6.094949 0.537288
6.095249 0.530788
6.095528 0.537542
6.095678 0.512905
6.096020 0.536910
6.096454 0.517571
6.096903 0.530559
6.097218 0.520546
6.097392 0.523539
6.097822 0.525432
6.097881 0.535484
6.098148 0.542482
6.098263 0.535961
6.098941 0.527618
6.099031 0.525116
6.099252 0.526943
6.099896 0.537314
6.100036 0.524523
6.100211 0.537024
6.100521 0.532830
6.100902 0.527978
6.101268 0.541418
6.101428 0.529026
6.101658 0.519890
6.101710 0.533344
6.102230 0.543798
6.102722 0.529307
6.103005 0.524307
6.103204 0.532415
6.103399 0.531592
6.103844 0.520150
6.104227 0.531536
6.104377 0.510525
6.104980 0.534114
6.105041 0.555310
6.105530 0.530685
6.105635 0.537952
6.106202 0.519913
6.106386 0.525525
6.106889 0.526219
6.107199 0.536441
6.107353 0.525864
6.108003 0.513278
6.108117 0.525067
6.108227 0.520252
6.108801 0.533045
6.109248 0.522599
6.109357 0.527855
6.109635 0.522155
6.109844 0.517098
6.110453 0.523281
6.110659 0.529182
6.110881 0.536443
6.111174 0.553264
6.111325 0.527789
6.111965 0.514344
6.112136 0.540398
6.112499 0.523990
6.112728 0.521708
6.113251 0.532481
6.113289 0.542948
6.113689 0.538618
6.113795 0.524691
6.114048 0.533797
6.114540 0.529365
6.114707 0.521052
6.115337 0.536137
6.115459 0.528210
6.115916 0.505944
6.115985 0.552775
6.116316 0.530698
6.116779 0.523450
6.117358 0.529598
6.117494 0.521163
6.117920 0.541484
6.118112 0.522582
6.118531 0.532903
6.118680 0.517854
6.118953 0.534123
6.119339 0.522862
6.119539 0.546818
6.119969 0.522461
6.120257 0.521179
6.120568 0.518311
6.120864 0.536727
6.121190 0.549414
6.121563 0.541668
6.121822 0.526462
6.122299 0.514753
6.122416 0.540168
6.122912 0.529409
6.123168 0.530330
6.123294 0.541898
6.123573 0.515079
6.124063 0.528654
6.124467 0.530109
6.124878 0.523674
6.124954 0.535170
6.125107 0.527088
6.125572 0.537980
6.126312 0.528755
6.126393 0.544740
6.126570 0.516627
6.127120 0.524837
6.127458 0.524267
6.127749 0.522464
6.127907 0.515558
6.128323 0.532784
6.128642 0.530485
6.128909 0.536707
6.129010 0.525985
6.129286 0.541017
6.129853 0.522463
6.130102 0.537549
6.130471 0.538281
6.130667 0.531480
6.130956 0.522473
6.131407 0.516990
6.131552 0.532648
6.131977 0.534730
6.132285 0.528089
6.132686 0.519599
6.132790 0.504813
6.133150 0.528691
6.133240 0.507382
6.133827 0.534907
6.134281 0.536997
6.134311 0.535939
6.134787 0.522825
6.135143 0.529373
6.135526 0.529045
6.135895 0.544882
6.136146 0.515948
6.136463 0.531685
6.136668 0.528325
6.137036 0.524957
6.137167 0.534735
6.137325 0.536423
6.137777 0.523601
6.137834 0.540513
6.138090 0.523000
6.138879 0.531785
6.139218 0.525576
6.139404 0.520233
6.139820 0.534935
6.140107 0.543065
6.140516 0.540326
6.141032 0.539748
6.141335 0.522427
6.141696 0.520200
6.141892 0.527786
6.142242 0.524367
6.142649 0.529095
6.142729 0.507044
6.143226 0.513976
6.143860 0.543301
6.143934 0.518673
6.144126 0.529512
6.144410 0.533141
6.145142 0.526495
6.145237 0.513773
6.145345 0.535610
6.145783 0.529308
6.146039 0.531003
6.146079 0.523629
6.146354 0.518043
6.146734 0.525402
6.146939 0.517019
6.147448 0.536128
6.147546 0.535523
6.148221 0.531169
6.148327 0.525954
6.148504 0.522397
6.148971 0.524225
6.149436 0.534583
6.149591 0.522042
6.149989 0.542873
6.150313 0.555418
6.150628 0.521506
6.150842 0.539979
6.151284 0.526452
6.151629 0.523472
6.152046 0.520028
6.152304 0.544184
6.152402 0.538718
6.153080 0.533947
6.153167 0.534865
6.153340 0.523731
6.153942 0.522639
6.154170 0.522220
6.154592 0.527849
6.154977 0.538325
6.155272 0.516345
6.155724 0.519697
6.155967 0.543883
6.156126 0.535627
6.156324 0.527401
6.156716 0.526633
6.157175 0.534253
6.157320 0.530993
6.157885 0.528664
6.157967 0.535869
6.158407 0.531901
6.158795 0.534176
6.159069 0.536206
6.159252 0.533550
6.159731 0.536868
6.160055 0.538140
6.160261 0.525751
6.160795 0.539344
6.161077 0.537523
6.161316 0.536333
6.161674 0.525711
6.162172 0.544115
6.162448 0.527107
6.162718 0.535119
6.162820 0.515395
6.163344 0.517208
6.163683 0.526762
6.164152 0.523621
6.164407 0.533188
6.164734 0.530977
6.164903 0.535757
6.165364 0.537665
6.165682 0.549136
6.166006 0.521826
6.166276 0.543002
6.166434 0.533153
6.166507 0.526077
6.167354 0.532036
6.167627 0.543144
6.167718 0.526775
6.168224 0.524158
6.168413 0.523550
6.168535 0.533866
6.169239 0.542572
6.169479 0.531932
6.169954 0.526360
6.170067 0.534444
6.170400 0.538603
6.170785 0.546454
6.171007 0.516695
6.171379 0.533047
6.171593 0.520753
6.171644 0.537669
6.172234 0.506202
6.172327 0.533652
6.172624 0.532834
6.173044 0.521434
6.173137 0.526986
6.174007 0.536019
6.174267 0.525903
6.174637 0.523020
6.174787 0.538183
6.175173 0.535198
6.175214 0.536758
6.175574 0.507214
6.175798 0.532465
6.176491 0.527202
6.176659 0.529552
6.177039 0.527081
6.177116 0.513596
6.177625 0.529976
6.177877 0.526747
6.178421 0.538437
6.178644 0.525371
6.178836 0.534280
6.179143 0.509932
6.179557 0.534448
6.179840 0.513049
6.180187 0.542564
6.180323 0.514010
6.180918 0.533955
6.180980 0.536596
6.181136 0.525369
6.181227 0.540285
6.181612 0.524908
6.181862 0.518063
6.182631 0.506523
6.182776 0.540329
6.183058 0.519473
6.183506 0.537517
6.183721 0.523808
6.183829 0.527352
6.183998 0.520141
6.184655 0.526657
6.185164 0.530424
6.185251 0.530756
6.185753 0.534685
6.186158 0.517499
6.186600 0.514763
6.186888 0.541315
6.187231 0.528527
6.187394 0.539826
6.187833 0.537518
6.187959 0.520775
6.188553 0.518771
6.188855 0.532551
6.189198 0.520770
6.189369 0.528835
6.189613 0.524480
6.189908 0.533863
6.190091 0.529472
6.190283 0.526348
6.190568 0.526696
6.191197 0.533667
6.191500 0.530918
6.191670 0.525077
6.191900 0.524681
6.192188 0.515130
6.192523 0.514740
6.192891 0.545624
6.193447 0.529973
6.193774 0.521506
6.193913 0.519837
6.194257 0.530641
6.194622 0.525950
6.194929 0.516335
6.195245 0.520632
6.196007 0.534548
6.196039 0.526165
6.196461 0.529769
6.196789 0.541293
6.197145 0.530780
6.197217 0.495112
6.197461 0.524936
6.197713 0.541402
6.197894 0.515088
6.198339 0.513001
6.198723 0.525693
6.199002 0.524791
6.199221 0.522381
6.199642 0.523527
6.200188 0.527014
6.200588 0.527998
6.200790 0.526429
6.200841 0.514028
6.201179 0.528396
6.201927 0.531126
6.201961 0.529767
6.202522 0.541493
6.202724 0.529291
6.202855 0.514396
6.203056 0.514851
6.203376 0.540074
6.204081 0.533039
6.204512 0.528289
6.205097 0.522063
6.205214 0.524491
6.205471 0.526322
6.205818 0.528760
6.206073 0.526425
6.206339 0.519628
6.206982 0.546065
6.207133 0.512974
6.207364 0.531839
6.207857 0.516676
6.208019 0.527079
6.208243 0.535955
6.208470 0.537613
6.208804 0.522253
6.209020 0.522881
6.209370 0.535874
6.209513 0.521456
6.210265 0.514313
6.210705 0.526666
6.210922 0.515555
6.211077 0.525582
6.211310 0.526918
6.211956 0.529127
6.212076 0.525331
6.212404 0.525860
6.213004 0.531354
6.213272 0.511475
6.213472 0.530698
6.213758 0.518712
6.213887 0.538552
6.214477 0.515844
6.214957 0.520786
6.215065 0.529099
6.215557 0.525912
6.215757 0.526859
6.216112 0.526738
6.216234 0.531624
6.216502 0.537846
6.216966 0.520689
6.217092 0.520173
6.217656 0.532178
6.218041 0.532185
6.218183 0.527420
6.218351 0.508267
6.218700 0.531813
6.219026 0.524131
6.219514 0.518099
6.219607 0.519135
6.219890 0.521540
6.220280 0.505951
6.220657 0.538866
6.220857 0.526098
6.221188 0.524065
6.221894 0.529540
6.222046 0.532963
6.222278 0.515812
6.222473 0.538549
6.222593 0.525344
6.223394 0.523438
6.223608 0.526050
6.223991 0.515764
6.224440 0.521534
6.224627 0.540573
6.225045 0.538592
6.225437 0.527940
6.225542 0.513599
6.225654 0.531116
6.226036 0.524994
6.226708 0.522518
6.227107 0.516458
6.227273 0.516427
6.227461 0.524797
6.227933 0.523268
6.228246 0.536904
6.228520 0.526042
6.228667 0.532754
6.229035 0.529579
6.229278 0.513732
6.229825 0.500957
6.230096 0.523738
6.230237 0.528535
6.231024 0.528009
6.231256 0.528803
6.231554 0.526610
6.231719 0.521212
6.232027 0.525815
6.232346 0.526137
6.232573 0.528504
6.232915 0.524895
6.233319 0.521389
6.233598 0.537816
6.233962 0.520916
6.234293 0.525267
6.234745 0.529627
6.234950 0.526374
6.235260 0.539675
6.235384 0.533662
6.236011 0.523436
6.236357 0.528107
6.236838 0.520817
6.237102 0.531466
6.237537 0.529631
6.237653 0.542244
6.238052 0.523952
6.238175 0.526030
6.238411 0.530838
6.238957 0.523669
6.239173 0.528675
6.239420 0.523584
6.239780 0.532865
6.240265 0.533273
6.240695 0.522688
6.241029 0.498809
6.241392 0.516333
6.241535 0.516576
6.242073 0.520094
6.242612 0.519161
6.242736 0.520589
6.243000 0.532269
6.243101 0.516170
6.243531 0.533669
6.243820 0.523227
6.244331 0.527334
6.244673 0.521518
6.244902 0.527098
6.245114 0.533790
6.245754 0.520118
6.246161 0.510415
6.246571 0.524880
6.246772 0.526978
6.247243 0.527253
6.247586 0.523441
6.248054 0.529701
6.248195 0.519454
6.248563 0.519155
6.248774 0.517727
6.248860 0.521649
6.249273 0.523068
6.249664 0.521662
6.250079 0.506148
6.250347 0.510829
6.250662 0.543112
6.250846 0.513691
6.250967 0.525719
6.251333 0.525626
6.251745 0.527005
6.252112 0.529824
6.252709 0.534849
6.252853 0.518562
6.252978 0.527162
6.253341 0.534198
6.253477 0.516710
6.253907 0.527905
6.254258 0.536969
6.254399 0.528280
6.254995 0.531622
6.255165 0.533659
6.255629 0.495834
6.255808 0.543754
6.256014 0.526525
6.256588 0.524390
6.256858 0.541335
6.257041 0.535740
6.258000 0.535479
6.258193 0.521919
6.258527 0.512715
6.258788 0.519074
6.259016 0.523737
6.259097 0.516865
6.259518 0.536632
6.259921 0.544938
6.260154 0.532711
6.260509 0.522570
6.260812 0.523795
6.261039 0.533141
6.261651 0.520334
6.261735 0.524688
6.262248 0.531405
6.262381 0.525696
6.262688 0.521066
6.263372 0.519554
6.263496 0.523583
6.263936 0.530145
6.264291 0.514803
6.264553 0.504924
6.264848 0.532878
6.265008 0.526107
6.265363 0.520359
6.265980 0.522140
6.266026 0.513440
6.266118 0.516796
6.266553 0.540338
6.266964 0.530722
6.267130 0.529051
6.268019 0.527232
6.268176 0.518544
6.268396 0.532140
6.268979 0.519869
6.269443 0.526595
6.269517 0.526287
6.269590 0.500754
6.270121 0.516914
6.270461 0.535910
6.270868 0.500916
6.271299 0.535392
6.271598 0.520715
6.271778 0.516003
6.272086 0.525438
6.272428 0.522350
6.272623 0.525275
6.272887 0.522073
6.273282 0.510420
6.273649 0.535293
6.273997 0.528267
6.274133 0.533742
6.274335 0.527311
6.274540 0.504742
6.275219 0.523776
6.275606 0.520094
6.276065 0.527327
6.276235 0.529388
6.276555 0.537479
6.277093 0.514036
6.277192 0.539685
6.277440 0.520447
6.277706 0.542196
6.278423 0.520313
6.278637 0.522948
6.278689 0.531440
6.278885 0.515874
6.279557 0.524288
6.279837 0.529219
6.280231 0.536521
6.280394 0.522603
6.280675 0.529843
6.280852 0.513517
6.280991 0.537584
6.281784 0.520933
6.282073 0.532590
6.282250 0.538500
6.282713 0.521937
6.283088 0.536032
6.283552 0.521443
6.283799 0.528816
6.284052 0.524595
6.284308 0.529836
6.284483 0.526125
6.284559 0.525967
6.284992 0.526275
6.285451 0.525079
6.285756 0.527515
6.286229 0.526334
6.286670 0.531934
6.287002 0.520427
6.287107 0.528087
6.287629 0.531857
6.287986 0.522518
6.288036 0.532396
6.288251 0.525965
6.289051 0.524523
6.289351 0.536186
6.289652 0.535278
6.290408 0.516228
6.290612 0.515151
6.291126 0.531773
6.291257 0.528808
6.291782 0.528361
6.291909 0.519761
6.292097 0.524265
6.292526 0.539825
6.292647 0.524992
6.293218 0.518666
6.293490 0.529693
6.293916 0.515877
6.294028 0.508145
6.294463 0.510672
6.295058 0.512322
6.295134 0.524834
6.295279 0.525737
6.295973 0.528034
6.296205 0.521196
6.296258 0.518274
6.296711 0.548953
6.296984 0.538471
6.297061 0.520873
6.297479 0.532791
6.297832 0.511615
6.297974 0.518841
6.298200 0.521409
6.298644 0.510820
6.298986 0.523931
6.299297 0.512081
6.300035 0.530777
6.300105 0.514118
6.300486 0.526106
6.300650 0.515665
6.301206 0.512926
6.301645 0.515929
6.301836 0.521015
6.302086 0.519841
6.302421 0.516640
6.302582 0.521372
6.302928 0.532939
6.303546 0.523012
6.303643 0.502613
6.303827 0.515977
6.304113 0.516195
6.304274 0.514531
6.304807 0.511032
6.305107 0.516652
6.305309 0.527251
6.305762 0.531869
6.306372 0.537040
6.306546 0.504890
6.307179 0.504767
6.307677 0.528359
6.307904 0.537716
6.308289 0.531105
6.308573 0.528999
6.308879 0.521339
6.309094 0.525593
6.309327 0.527286
6.309970 0.518793
6.310087 0.522302
6.310576 0.520901
6.310699 0.521208
6.311087 0.523159
6.311291 0.519134
6.311591 0.543294
6.312236 0.528844
6.312418 0.528315
6.312800 0.521633
6.313138 0.525761
6.313314 0.511071
6.313671 0.504076
6.314106 0.526220
6.314326 0.527715
6.314928 0.518746
6.314942 0.520271
6.315010 0.525461
6.315389 0.505289
6.315734 0.517969
6.315998 0.521161
6.316343 0.504566
6.316686 0.515278
6.317670 0.506823
6.317926 0.529415
6.318361 0.534036
6.318788 0.512512
6.318965 0.533444
6.319239 0.507190
6.319759 0.529196
6.320059 0.524997
6.320288 0.519457
6.320430 0.536364
6.320936 0.536304
6.321030 0.514964
6.321625 0.517038
6.321757 0.512265
6.322259 0.522060
6.322320 0.522483
6.322866 0.518392
6.323293 0.516887
6.323391 0.515951
6.323992 0.520297
6.324199 0.522629
6.324668 0.537207
6.324746 0.505413
6.325134 0.531683
6.325545 0.519246
6.325871 0.530322
6.326436 0.517919
6.326611 0.516238
6.326983 0.530575
6.327480 0.515908
6.327730 0.521449
6.328003 0.515465
6.328252 0.528677
6.328559 0.533685
6.329146 0.523336
6.329197 0.530878
6.329427 0.500325
6.329838 0.519415
6.330331 0.514878
6.330413 0.519024
6.330609 0.511545
6.330899 0.524284
6.331197 0.522683
6.331244 0.522044
6.331832 0.500621
6.332178 0.517444
6.332606 0.526001
6.332905 0.501861
6.333262 0.529334
6.333370 0.512103
6.333636 0.515176
6.333806 0.527884
6.334351 0.502086
6.334446 0.522089
6.335265 0.526453
6.335449 0.515988
6.336065 0.522388
6.336468 0.509757
6.336717 0.520424
6.337013 0.525352
6.337276 0.516478
6.337511 0.525843
6.338130 0.525736
6.338262 0.528844
6.338476 0.510636
6.338845 0.526035
6.339151 0.498871
6.339799 0.515660
6.339849 0.517739
6.340370 0.532705
6.340514 0.522766
6.340751 0.521500
6.341128 0.523991
6.341700 0.508569
6.342015 0.510261
6.342229 0.531862
6.342869 0.518834
6.342921 0.528414
6.343398 0.522308
6.343479 0.519711
6.343775 0.523839
6.343973 0.515471
6.344715 0.513524
6.345130 0.508439
6.345230 0.520292
6.345580 0.512118
6.346037 0.514653
6.346535 0.512621
6.346704 0.527631
6.347064 0.521115
6.347364 0.506436
6.347750 0.514317
6.348007 0.535784
6.348265 0.502672
6.348724 0.519475
6.348945 0.531104
6.349160 0.520687
6.349604 0.521013
6.349719 0.519998
6.350084 0.524259
6.350120 0.522096
6.350938 0.514934
6.351278 0.512288
6.351679 0.518234
6.351875 0.530355
6.352115 0.517353
6.352550 0.541836
6.352761 0.521934
6.353235 0.530853
6.353356 0.520560
6.353832 0.538026
6.354044 0.518671
6.354708 0.527279
6.354795 0.519739
6.355255 0.516748
6.355513 0.503706
6.355989 0.531983
6.356639 0.534963
6.356911 0.500294
6.357158 0.517202
6.357563 0.523449
6.357813 0.523618
6.358018 0.524853
6.358842 0.507934
6.358988 0.522764
6.359078 0.518148
6.359465 0.511756
6.359809 0.536899
6.360091 0.520889
6.360519 0.529534
6.360700 0.525131
6.361067 0.513714
6.361491 0.519106
6.361686 0.520972
6.362024 0.516960
6.362271 0.515233
6.362597 0.521675
6.363101 0.533620
6.363340 0.523799
6.363600 0.517524
6.363820 0.519758
6.364196 0.515052
6.364423 0.515771
6.365329 0.517187
6.365388 0.512545
6.365738 0.528168
6.365836 0.527359
6.366260 0.530786
6.366556 0.522070
6.366838 0.514929
6.366955 0.514578
6.367552 0.534841
6.367858 0.514435
6.368348 0.507303
6.368498 0.516890
6.368858 0.520751
6.369033 0.515536
6.369527 0.518248
6.369760 0.525098
6.370074 0.525312
6.370304 0.509009
6.370570 0.521886
6.370971 0.510330
6.371363 0.507298
6.371668 0.528264
6.372149 0.526246
6.372397 0.514801
6.372585 0.524427
6.373269 0.527553
6.373648 0.520928
6.373904 0.526169
6.374196 0.504262
6.374838 0.524531
6.375091 0.520996
6.375660 0.506809
6.375966 0.525597
6.376243 0.524442
6.376811 0.510106
6.377028 0.516097
6.377407 0.508783
6.377550 0.507218
6.377869 0.512840
6.378115 0.512172
6.378704 0.530640
6.379013 0.523221
6.379727 0.498791
6.379887 0.516514
6.380102 0.539928
6.380757 0.512996
6.381024 0.501790
6.381783 0.518852
6.381832 0.517476
6.381967 0.497103
6.382251 0.527964
6.382405 0.523008
6.382808 0.505344
6.383038 0.530725
6.383293 0.530814
6.383909 0.516010
6.384397 0.523593
6.384762 0.516057
6.385220 0.528983
6.385379 0.525185
6.385694 0.515658
6.385936 0.518873
6.386536 0.511357
6.386698 0.533102
6.386950 0.525958
6.387111 0.527636
6.387567 0.520847
6.388155 0.498713
6.388865 0.508407
6.388940 0.515564
6.389018 0.508698
6.389536 0.505402
6.389856 0.500913
6.389937 0.507208
6.390583 0.525551
6.390743 0.508557
6.391052 0.512361
6.391170 0.514615
6.391600 0.518047
6.391835 0.528947
6.392267 0.532302
6.392385 0.521249
6.392999 0.522126
6.393040 0.504559
6.393182 0.503139
6.393708 0.525241
6.393953 0.526468
6.394797 0.511756
6.394864 0.515948
6.395205 0.527363
6.395705 0.517588
6.395847 0.520038
6.396081 0.527091
6.396630 0.528468
6.397252 0.538279
6.397390 0.515247
6.397490 0.514413
6.397796 0.517145
6.398540 0.515276
6.398868 0.526133
6.399182 0.511831
6.399317 0.525956
6.399886 0.523984
6.400317 0.525201
6.400854 0.509206
6.401295 0.510914
6.401427 0.521993
6.401698 0.520371
6.402017 0.510961
6.402163 0.520008
6.402602 0.517249
6.402882 0.510666
6.403239 0.530912
6.403442 0.519937
6.403681 0.502269
6.404404 0.517764
6.404937 0.521345
6.405339 0.516917
6.405414 0.515960
6.405599 0.522299
6.406155 0.514772
6.406514 0.522222
6.406918 0.524082
6.407198 0.515508
6.407411 0.528772
6.407657 0.522548
6.408224 0.513517
6.408478 0.519057
6.408771 0.537385
6.409345 0.514469
6.409421 0.521761
6.409848 0.543688
6.409921 0.522534
6.410294 0.529818
6.410605 0.515005
6.411011 0.498045
6.411229 0.504107
6.411737 0.518604
6.412188 0.514320
6.412735 0.517103
6.413316 0.524019
6.413635 0.496404
6.414002 0.505437
6.414222 0.523146
6.414438 0.523804
6.414868 0.502021
6.415496 0.518485
6.415944 0.531247
6.416112 0.506657
6.416624 0.499946
6.416758 0.531623
6.416995 0.523400
6.417040 0.524692
6.417687 0.513010
6.417826 0.522811
6.418074 0.521148
6.418515 0.490165
6.418612 0.510867
6.419138 0.529126
6.419501 0.537569
6.419651 0.521211
6.419685 0.494090
6.420340 0.510839
6.420725 0.520152
6.421219 0.528460
6.421420 0.502970
6.422037 0.524999
6.422442 0.527923
6.422526 0.525057
6.423075 0.528019
6.423301 0.517003
6.423726 0.508780
6.424048 0.525476
6.424188 0.522015
6.424288 0.533237
6.424940 0.505690
6.425209 0.525137
6.425621 0.505745
6.426241 0.527070
6.426622 0.513630
6.426779 0.515554
6.427005 0.514815
6.427927 0.523333
6.427983 0.504827
6.428260 0.514325
6.428383 0.512854
6.428763 0.514817
6.428932 0.522143
6.429612 0.503782
6.430043 0.514686
6.430539 0.502224
6.431097 0.510549
6.431174 0.502716
6.431217 0.509523
6.431377 0.511984
6.431790 0.513919
6.432172 0.523440
6.432681 0.516283
6.432731 0.490476
6.433249 0.516428
6.433782 0.495839
6.433901 0.523966
6.434043 0.506509
6.434732 0.522515
6.435031 0.508539
6.435291 0.519404
6.435389 0.529138
6.435964 0.526409
6.436395 0.511829
6.436655 0.509709
6.436793 0.520697
6.437245 0.519553
6.437706 0.505839
6.437884 0.511436
6.438176 0.528209
6.438383 0.499626
6.439580 0.511050
6.439876 0.512284
6.439994 0.522799
6.440370 0.517418
6.440481 0.520757
6.440881 0.507652
6.441455 0.510285
6.442137 0.515886
6.442275 0.521563
6.442498 0.513162
6.442579 0.512710
6.442766 0.511036
6.443013 0.502564
6.443677 0.519060
6.444300 0.507843
6.444404 0.528199
6.444814 0.523859
6.445552 0.523533
6.445740 0.520125
6.446019 0.505105
6.446217 0.495150
6.446506 0.525291
6.446854 0.524617
6.447347 0.526312
6.447613 0.521272
6.447688 0.516718
6.448450 0.523836
6.448728 0.530400
6.448958 0.509675
6.449356 0.520552
6.449706 0.512805
6.449828 0.512616
6.450572 0.522716
6.451045 0.503633
6.451115 0.519969
6.451628 0.513577
6.452252 0.499825
6.452355 0.519065
6.452601 0.517687
6.452954 0.507170
6.453286 0.503150
6.453463 0.510573
6.453696 0.532644
6.454037 0.514639
6.454329 0.524337
6.454519 0.510174
6.455422 0.511033
6.455467 0.507013
6.456116 0.507232
6.456226 0.510346
6.456764 0.518900
6.457100 0.500127
6.457225 0.510927
6.457703 0.505406
6.457842 0.515700
6.458395 0.519456
6.459046 0.513622
6.459200 0.492758
6.459402 0.496416
6.459989 0.512542
6.460210 0.535872
6.460545 0.501858
6.461220 0.517301
6.461291 0.496948
6.461679 0.510712
6.461843 0.516268
6.462020 0.513743
6.462210 0.516588
6.463141 0.515726
6.463420 0.509984
6.463538 0.512723
6.464074 0.522833
6.464255 0.522745
6.464862 0.519593
6.465133 0.519556
6.465657 0.504315
6.465826 0.513484
6.466324 0.516386
6.466827 0.519051
6.467031 0.527648
6.467454 0.514814
6.467650 0.515219
6.468201 0.522765
6.468325 0.519868
6.468723 0.520304
6.469227 0.520412
6.469547 0.520797
6.469949 0.532678
6.470102 0.509063
6.470353 0.504464
6.470714 0.517598
6.471239 0.521332
6.471534 0.509188
6.471847 0.523307
6.472196 0.525610
6.472485 0.517269
6.472555 0.525401
6.473066 0.488915
6.473161 0.528132
6.473677 0.522585
6.473879 0.512826
6.474467 0.499903
6.474845 0.518442
6.475028 0.519056
6.475502 0.519545
6.475730 0.524542
6.476059 0.520261
6.476659 0.518039
6.477178 0.519341
6.477264 0.534567
6.477630 0.503822
6.477907 0.516985
6.478164 0.501178
6.478876 0.517367
6.478881 0.517044
6.479370 0.518352
6.479690 0.509311
6.480267 0.515375
6.480876 0.509799
6.481023 0.517104
6.481451 0.516462
6.481818 0.491308
6.482165 0.516066
6.482403 0.502425
6.482673 0.492589
6.483047 0.528190
6.483330 0.514234
6.483757 0.499215
6.483998 0.491103
6.484252 0.498901
6.484297 0.505369
6.484910 0.522086
6.485225 0.520793
6.485472 0.513193
6.485752 0.518637
6.486596 0.522787
6.486693 0.521280
6.486887 0.512007
6.487435 0.527398
6.487729 0.523865
6.488214 0.506826
6.488673 0.511878
6.489004 0.521330
6.489428 0.509496
6.490085 0.511009
6.490219 0.525323
6.490551 0.507791
6.490672 0.506190
6.491012 0.510491
6.491479 0.527352
6.491918 0.515859
6.492257 0.511424
6.492440 0.509333
6.492947 0.528268
6.493196 0.503179
6.493656 0.523119
6.493996 0.511671
6.494626 0.510544
6.494764 0.516018
6.495099 0.526435
6.495567 0.526795
6.495632 0.522526
6.496245 0.488089
6.496720 0.491643
6.497088 0.492064
6.497495 0.499448
6.497732 0.526227
6.497903 0.515087
6.498113 0.501035
6.498621 0.518984
6.498692 0.496398
6.499308 0.536335
6.499797 0.503672
6.500119 0.519329
6.500207 0.518958
6.500787 0.524167
6.501229 0.494529
6.501354 0.516721
6.501708 0.489683
6.501855 0.511588
6.501947 0.503377
6.502573 0.495287
6.502990 0.523583
6.503452 0.517761
6.503648 0.523617
6.503840 0.514052
6.504580 0.517539
6.504633 0.511789
6.505043 0.526224
6.505378 0.502474
6.506088 0.504169
6.506352 0.495752
6.506853 0.539833
6.507241 0.512421
6.507322 0.510603
6.507564 0.508592
6.508155 0.517966
6.508206 0.517802
6.508384 0.524064
6.508916 0.513048
6.509127 0.515008
6.509659 0.529871
6.509980 0.506939
6.510710 0.509813
6.511125 0.511065
6.511584 0.517014
6.511829 0.519360
6.511904 0.525635
6.512311 0.521205
6.512706 0.507877
6.512816 0.510494
6.513143 0.528239
6.513997 0.503083
6.514172 0.489575
6.514578 0.528613
6.514794 0.520905
6.515234 0.507483
6.515431 0.512546
6.515673 0.529826
6.515952 0.496781
6.516782 0.519053
6.516867 0.511210
6.517052 0.511168
6.517303 0.527670
6.517799 0.508518
6.518329 0.519819
6.518524 0.502885
6.519166 0.512341
6.519394 0.505998
6.519810 0.520953
6.520029 0.512707
6.520154 0.523807
6.520612 0.523197
6.521066 0.512944
6.521600 0.458938
6.521876 0.493785
6.522038 0.509397
6.522536 0.511212
6.522786 0.519731
6.523227 0.516803
6.523396 0.515723
6.523881 0.497327
6.524335 0.513039
6.524485 0.526877
6.524716 0.521444
6.525331 0.515560
6.525740 0.512698
6.525953 0.507829
6.526109 0.504697
6.526612 0.511909
6.527066 0.513533
6.527571 0.511131
6.527824 0.508222
6.528029 0.517390
6.528793 0.513633
6.529046 0.515398
6.529277 0.504160
6.529443 0.510763
6.529747 0.518745
6.530054 0.517028
6.530657 0.502121
6.531128 0.517240
6.531645 0.500417
6.531994 0.507332
6.532277 0.502641
6.532723 0.507543
6.532886 0.505265
6.533302 0.514739
6.533500 0.490938
6.533714 0.516949
6.534225 0.507855
6.534801 0.511097
6.535054 0.518705
6.535283 0.518368
6.535924 0.526135
6.536131 0.521367
6.536523 0.521812
6.536702 0.504594
6.537103 0.498884
6.537841 0.527124
6.538175 0.508957
6.538470 0.501779
6.538696 0.503438
6.539100 0.511413
6.539376 0.531827
6.539785 0.515576
6.539957 0.515699
6.540700 0.504559
6.541004 0.516486
6.541181 0.519398
6.541356 0.521515
6.542056 0.512018
6.542347 0.501817
6.542750 0.513875
6.542847 0.514300
6.543760 0.514371
6.544107 0.510533
6.544150 0.492902
6.544630 0.523292
6.545233 0.520160
6.545412 0.518743
6.545646 0.511227
6.545989 0.513180
6.546498 0.507799
6.546695 0.516825
6.546852 0.483085
6.547131 0.503038
6.547709 0.511172
6.548193 0.515348
6.548748 0.508186
6.548871 0.508088
6.549275 0.487960
6.549612 0.514574
6.549791 0.498768
6.550172 0.501983
6.550684 0.512456
6.551287 0.487027
6.551683 0.508066
6.552008 0.505950
6.552193 0.484358
6.552885 0.515581
6.553212 0.510720
6.553297 0.523227
6.553849 0.524500
6.554138 0.507392
6.554661 0.508401
6.555052 0.494766
6.555283 0.506347
6.555670 0.518119
6.556009 0.514189
6.556228 0.506939
6.556344 0.516765
6.556938 0.521483
6.557383 0.494669
6.557563 0.474571
6.558040 0.490402
6.558433 0.503663
6.559055 0.501475
6.559262 0.506004
6.559810 0.525014
6.560277 0.504344
6.560808 0.517398
6.560899 0.504498
6.561387 0.507250
6.561495 0.502803
6.561661 0.509751
6.562106 0.504168
6.562463 0.504069
6.562810 0.513754
6.563027 0.512995
6.563392 0.501190
6.564128 0.501523
6.564547 0.508332
6.564736 0.501627
6.565400 0.509223
6.565472 0.499407
6.565759 0.505148
6.566445 0.508867
6.567026 0.523919
6.567244 0.512260
6.567439 0.509948
6.567488 0.515536
6.568384 0.511493
6.568717 0.519845
6.568764 0.503190
6.568907 0.503175
6.569839 0.502480
6.569909 0.516989
6.570409 0.503021
6.570709 0.503838
6.571042 0.493332
6.571243 0.527491
6.571555 0.512121
6.572214 0.497783
6.572432 0.524914
6.572830 0.516328
6.573272 0.526962
6.573487 0.513604
6.574024 0.476685
6.574196 0.501389
6.574691 0.508385
6.574759 0.511741
6.574964 0.514615
6.575505 0.511797
6.576255 0.508518
6.576519 0.520858
6.576827 0.524719
6.577000 0.490309
6.577357 0.516389
6.577942 0.499608
6.578291 0.511402
6.578512 0.508028
6.579108 0.498282
6.579412 0.513421
6.579516 0.504763
6.579769 0.515836
6.580954 0.473660
6.581134 0.511529
6.581702 0.528823
6.581795 0.510730
6.582179 0.509272
6.582732 0.505420
6.582901 0.520668
6.583100 0.511948
6.583627 0.505241
6.583921 0.507971
6.584430 0.490972
6.584720 0.511858
6.585273 0.500317
6.585656 0.510760
6.585935 0.502714
6.586344 0.504885
6.586419 0.495794
6.587247 0.520806
6.587512 0.519076
6.587880 0.527104
6.588193 0.492876
6.588828 0.507167
6.589056 0.500232
6.589586 0.500085
6.589966 0.487388
6.590078 0.532031
6.590451 0.505356
6.590691 0.514750
6.591293 0.514561
6.591622 0.495716
6.591786 0.511347
6.591867 0.521238
6.592439 0.522773
6.592607 0.497497
6.593112 0.514534
6.593555 0.485042
6.593963 0.512023
6.594414 0.505136
6.594605 0.498186
6.595157 0.512637
6.595324 0.492464
6.595602 0.514272
6.596043 0.507317
6.596184 0.518235
6.596616 0.500141
6.596940 0.515928
6.597477 0.504179
6.597930 0.502321
6.598125 0.498244
6.598377 0.499766
6.598495 0.500983
6.598814 0.502276
6.599111 0.500795
6.599452 0.513734
6.600036 0.510888
6.600391 0.514431
6.601071 0.498018
6.601311 0.495310
6.601711 0.512531
6.601801 0.496784
6.602682 0.511052
6.602742 0.464416
6.603198 0.506973
6.603248 0.503646
6.603457 0.510558
6.603957 0.504521
6.604282 0.502783
6.604615 0.494720
6.605281 0.504423
6.605666 0.495004
6.605825 0.506557
6.606338 0.513514
6.606853 0.491796
6.607140 0.504876
6.607570 0.492660
6.608204 0.506681
6.608397 0.507049
6.608942 0.524555
6.609140 0.510504
6.610037 0.509953
6.610088 0.532965
6.610360 0.514293
6.610866 0.506291
6.611252 0.518025
6.611583 0.506317
6.611771 0.520715
6.612258 0.500103
6.612460 0.512205
6.612560 0.500126
6.613214 0.517599
6.613424 0.510910
6.613763 0.512862
6.614299 0.504332
6.614703 0.516724
6.615118 0.512716
6.615992 0.497793
6.616235 0.507511
6.616829 0.482379
6.616960 0.508287
6.617219 0.484697
6.617629 0.509000
6.617733 0.508351
6.618493 0.498739
6.618725 0.496344
6.619199 0.508050
6.619413 0.464703
6.619809 0.502060
6.620413 0.489228
6.620855 0.499168
6.620905 0.517438
6.621220 0.498866
6.621694 0.501545
6.621882 0.499921
6.622181 0.518202
6.622722 0.532678
6.623154 0.499126
6.623735 0.513911
6.623756 0.528849
6.624307 0.513379
6.624674 0.491980
6.625049 0.499267
6.625500 0.509896
6.625966 0.516329
6.626467 0.506632
6.626566 0.515339
6.627360 0.491013
6.627567 0.517794
6.627908 0.486601
6.628503 0.512910
6.628733 0.496804
6.628855 0.518610
6.629647 0.519918
6.629883 0.481998
6.630705 0.484363
6.630884 0.504141
6.631280 0.474397
6.631572 0.498486
6.631958 0.511618
6.632119 0.504096
6.632746 0.516954
6.632969 0.512736
6.633147 0.499299
6.633538 0.514727
6.634065 0.490885
6.634578 0.480457
6.635017 0.514813
6.635126 0.526650
6.635246 0.492253
6.635643 0.518449
6.636117 0.515794
6.636246 0.513014
6.636626 0.502716
6.637098 0.511970
6.637165 0.510411
6.637456 0.506261
6.638127 0.500610
6.638620 0.509221
6.639126 0.502850
6.639256 0.498853
6.639797 0.518218
6.640140 0.518103
6.640634 0.498479
6.641055 0.492422
6.641285 0.502066
6.641353 0.513343
6.641871 0.508354
6.642125 0.508538
6.642704 0.504382
6.643157 0.513839
6.643546 0.508415
6.643603 0.488670
6.644225 0.512095
6.644382 0.488316
6.644887 0.492764
6.645219 0.492627
6.645499 0.504336
6.645917 0.510334
6.646525 0.493159
6.646940 0.511507
6.647695 0.497822
6.647721 0.508262
6.648038 0.522245
6.648499 0.500510
6.649015 0.495261
6.649349 0.510029
6.649586 0.481091
6.649948 0.491875
6.650090 0.496572
6.650305 0.497510
6.650922 0.499355
6.651661 0.491315
6.651881 0.517934
6.652196 0.486120
6.652473 0.502808
6.652780 0.479722
6.653243 0.491546
6.653803 0.494500
6.653944 0.511930
6.654165 0.504400
6.654738 0.503704
6.655252 0.510357
6.655652 0.517199
6.656142 0.507169
6.656317 0.487476
6.656952 0.502553
6.657306 0.493496
6.657659 0.488027
6.658128 0.494095
6.658477 0.506794
6.658526 0.497643
6.658899 0.488846
6.659290 0.497525
6.659360 0.497576
6.659894 0.502882
6.660496 0.487348
6.660620 0.517336
6.660979 0.523513
6.661376 0.489177
6.661966 0.498746
6.662326 0.504671
6.662681 0.496780
6.662837 0.510349
6.663639 0.484877
6.664015 0.483864
6.664652 0.498474
6.664895 0.500783
6.665352 0.504882
6.665780 0.512932
6.665803 0.497522
6.666247 0.495584
6.666487 0.509172
6.667091 0.498637
6.667311 0.511229
6.667801 0.481892
6.668157 0.508019
6.668335 0.505519
6.668517 0.496197
6.669010 0.493886
6.669301 0.508961
6.669690 0.497950
6.670500 0.497868
6.670650 0.519743
6.671198 0.495500
6.671271 0.496294
6.671623 0.496746
6.672099 0.504504
6.672637 0.507744
6.673020 0.485372
6.673191 0.488395
6.673785 0.509567
6.674144 0.514376
6.674344 0.496926
6.674887 0.504625
6.675157 0.502951
6.675462 0.501449
6.676044 0.511073
6.676350 0.504387
6.677165 0.489029
6.677703 0.508608
6.677927 0.491321
6.678176 0.512791
6.678715 0.501417
6.678899 0.513301
6.678976 0.488481
6.679171 0.505680
6.679904 0.501044
6.680863 0.492084
6.681241 0.493645
6.681648 0.485494
6.681790 0.508358
6.682069 0.510522
6.682187 0.486619
6.682770 0.497402
6.683319 0.494398
6.684238 0.496345
6.684293 0.517139
6.684455 0.504926
6.684802 0.484487
6.685171 0.493736
6.685719 0.491369
6.686231 0.505765
6.686545 0.502308
6.687193 0.514993
6.687462 0.510363
6.687768 0.519847
6.688153 0.489094
6.688201 0.493431
6.688847 0.494817
6.689301 0.506072
6.689601 0.494055
6.689846 0.496414
6.690295 0.523849
6.690360 0.493307
6.690947 0.506786
6.691369 0.501734
6.691883 0.494959
6.692196 0.507347
6.692540 0.514790
6.693185 0.491017
6.693553 0.513565
6.693913 0.498656
6.694248 0.477170
6.694662 0.512983
6.695413 0.505008
6.695706 0.488337
6.695724 0.496645
6.696250 0.511232
6.696652 0.507329
6.697389 0.494164
6.697639 0.504326
6.698005 0.494793
6.698744 0.471062
6.699086 0.508616
6.699188 0.488722
6.699472 0.469413
6.699909 0.486443
6.700271 0.498617
6.700695 0.512084
6.701013 0.494747
6.701317 0.520810
6.701974 0.506711
6.702021 0.473433
6.702130 0.506467
6.702774 0.522679
6.703000 0.460083
6.703568 0.483810
6.703944 0.484583
6.704457 0.478292
6.704815 0.501292
6.705109 0.500770
6.705413 0.499663
6.705699 0.505172
6.706024 0.511679
6.706538 0.499389
6.706990 0.511624
6.707242 0.518949
6.708076 0.499208
6.708199 0.493915
6.708735 0.508515
6.709184 0.488860
6.709807 0.501142
6.710318 0.485388
6.710411 0.479533
6.711305 0.498783
6.711485 0.503266
6.711632 0.507893
6.712045 0.512092
6.712356 0.491662
6.712776 0.484856
6.713005 0.498827
6.713335 0.489820
6.713732 0.508421
6.713912 0.508137
6.714653 0.502259
6.715206 0.488080
6.715239 0.478893
6.715702 0.471988
6.715915 0.500263
6.716530 0.509601
6.716958 0.509111
6.717143 0.491662
6.717564 0.514733
6.717880 0.494017
6.718224 0.498508
6.718629 0.508969
6.718701 0.506426
6.719490 0.471487
6.720154 0.494481
6.720284 0.508892
6.720645 0.511043
6.720907 0.492304
6.721333 0.506763
6.722077 0.489113
6.722356 0.496366
6.722829 0.493795
6.722927 0.513005
6.723425 0.503586
6.723852 0.482647
6.724189 0.491089
6.724719 0.494421
6.724970 0.499375
6.725362 0.507275
6.725969 0.512213
6.726205 0.501428
6.726502 0.503426
6.726705 0.487284
6.727357 0.481870
6.727541 0.497929
6.728357 0.503448
6.728746 0.507870
6.729120 0.504193
6.729214 0.485637
6.729929 0.493178
6.730245 0.507422
6.730312 0.480944
6.730857 0.505945
6.731318 0.482041
6.731561 0.489821
6.732334 0.482901
6.732446 0.492246
6.732866 0.486716
6.733260 0.464949
6.733480 0.475911
6.733784 0.501853
6.734650 0.499985
6.735155 0.488785
6.735254 0.497198
6.735508 0.500116
6.736104 0.483315
6.736315 0.502313
6.736504 0.487640
6.736940 0.493880
6.737514 0.479922
6.737614 0.495663
6.738165 0.503424
6.739087 0.519537
6.739100 0.495897
6.739315 0.486899
6.739714 0.490268
6.740232 0.497980
6.740768 0.505394
6.741320 0.492786
6.741372 0.497307
6.741914 0.503168
6.742266 0.472634
6.742822 0.491079
6.743007 0.497967
6.743203 0.506357
6.743731 0.496948
6.744161 0.510765
6.744953 0.522391
6.745144 0.506205
6.745477 0.498088
6.745507 0.492886
6.745898 0.504094
6.746553 0.494138
6.747097 0.485149
6.747425 0.484176
6.747771 0.501324
6.748113 0.498384
6.748537 0.494500
6.749084 0.517628
6.749296 0.485912
6.750205 0.504260
6.750471 0.508584
6.750762 0.506531
6.751275 0.459663
6.751705 0.504463
6.752141 0.452711
6.752544 0.487224
6.752999 0.509851
6.753326 0.489028
6.753976 0.504231
6.754076 0.491901
6.754103 0.475182
6.754587 0.487286
6.755020 0.492821
6.755299 0.487368
6.755744 0.470824
6.755972 0.505493
6.756787 0.470620
6.757242 0.485293
6.757425 0.498143
6.758050 0.482930
6.758567 0.487664
6.758921 0.475596
6.759354 0.517997
6.759435 0.486922
6.760127 0.492318
6.760245 0.482758
6.760678 0.499258
6.760761 0.500470
6.761121 0.498357
6.761196 0.473641
6.761595 0.480186
6.762073 0.498431
6.762862 0.492975
6.763196 0.514339
6.763411 0.488815
6.763634 0.495881
6.764175 0.496145
6.764785 0.494284
6.765014 0.465571
6.765224 0.496038
6.765860 0.473260
6.766243 0.479155
6.766885 0.508805
6.767211 0.494703
6.767628 0.496858
6.768249 0.487204
6.768643 0.502346
6.769187 0.488503
6.769875 0.495597
6.769908 0.468210
6.770471 0.498614
6.770867 0.483243
6.771159 0.503527
6.771742 0.485604
6.772371 0.502328
6.772499 0.498096
6.772574 0.491504
6.772933 0.492187
6.773544 0.470931
6.773882 0.474914
6.774310 0.501404
6.774632 0.479660
6.774833 0.499497
6.775325 0.489181
6.775776 0.492024
6.776510 0.476638
6.776910 0.507217
6.776996 0.504454
6.777539 0.496871
6.778066 0.473826
6.778475 0.501811
6.779052 0.505935
6.779395 0.483653
6.779766 0.507486
6.780099 0.480995
6.780688 0.485605
6.780890 0.497941
6.781617 0.477658
6.781846 0.492261
6.782528 0.486217
6.782549 0.490218
6.783122 0.498896
6.783432 0.496688
6.783549 0.494551
6.783743 0.504408
6.784113 0.496476
6.784682 0.486113
6.785323 0.494648
6.785524 0.517953
6.786220 0.500410
6.786406 0.501935
6.786909 0.496189
6.787275 0.465247
6.787903 0.492507
6.788213 0.471318
6.788473 0.473627
6.788937 0.511620
6.789341 0.498446
6.790180 0.481667
6.790351 0.501305
6.791002 0.478372
6.791296 0.502543
6.791947 0.500549
6.792510 0.512799
6.792537 0.489516
6.793083 0.478330
6.793477 0.492228
6.794079 0.486370
6.794299 0.485538
6.794381 0.490221
6.795369 0.511472
6.795786 0.494106
6.796104 0.479690
6.796218 0.500726
6.796883 0.495064
6.797017 0.487281
6.797534 0.487945
6.798075 0.480858
6.798300 0.491714
6.798506 0.449688
6.799220 0.485264
6.799611 0.495408
6.799821 0.501030
6.800147 0.481870
6.800833 0.495606
6.800907 0.468168
6.801307 0.473584
6.802026 0.494254
6.802050 0.475277
6.802754 0.509028
6.803580 0.496195
6.803761 0.489458
6.803987 0.501739
6.804513 0.511058
6.804769 0.470767
6.805324 0.473401
6.805390 0.514047
6.806012 0.506334
6.806199 0.492161
6.806831 0.490958
6.807559 0.492431
6.807762 0.505118
6.808279 0.470153
6.809063 0.482909
6.809362 0.479939
6.809671 0.517248
6.810007 0.474962
6.810476 0.495146
6.810715 0.499894
6.811084 0.490120
6.811770 0.480215
6.811858 0.490868
6.812515 0.509090
6.812841 0.486193
6.813362 0.490509
6.813813 0.477730
6.814205 0.507910
6.814407 0.487145
6.814835 0.484970
6.815238 0.469360
6.815763 0.496843
6.816025 0.471355
6.816584 0.504984
6.816939 0.475461
6.817502 0.477403
6.817800 0.507270
6.818272 0.475784
6.818889 0.505040
6.819161 0.482630
6.819718 0.497536
6.820020 0.475166
6.820527 0.498651
6.820718 0.491098
6.821150 0.496024
6.821432 0.509649
6.821748 0.488446
6.822461 0.490345
6.822942 0.495822
6.823116 0.494737
6.824057 0.496511
6.824419 0.490393
6.824936 0.489707
6.825370 0.478521
6.825497 0.501207
6.826024 0.507316
6.826274 0.478081
6.826692 0.468932
6.826953 0.498415
6.827266 0.463035
6.828178 0.490437
6.828507 0.492568
6.828836 0.492731
6.829171 0.515322
6.829350 0.494859
6.829765 0.492011
6.830171 0.480176
6.830551 0.479487
6.830854 0.475241
6.831353 0.503568
6.831669 0.483553
6.832603 0.504077
6.833085 0.469856
6.833193 0.494022
6.833617 0.481584
6.833885 0.502113
6.834010 0.475329
6.834739 0.460934
6.835090 0.493504
6.835445 0.499181
6.835963 0.461996
6.836362 0.492824
6.836609 0.506307
6.836735 0.510442
6.837746 0.494295
6.838741 0.498198
6.839021 0.478674
6.839188 0.490275
6.839637 0.494279
6.839727 0.494835
6.840619 0.478195
6.840902 0.479878
6.841526 0.501421
6.841685 0.486178
6.842409 0.494379
6.842924 0.460030
6.843062 0.499011
6.843293 0.473304
6.844015 0.480254
6.844423 0.458182
6.844861 0.493932
6.845063 0.497273
6.845752 0.493861
6.845873 0.500100
6.846315 0.504187
6.847026 0.459776
6.847240 0.489303
6.848544 0.475406
6.848603 0.485710
6.848884 0.486265
6.849167 0.458333
6.849489 0.450821
6.850090 0.492675
6.850631 0.490960
6.851218 0.499490
6.851551 0.509990
6.852274 0.481176
6.852567 0.488795
6.852880 0.479393
6.853064 0.491904
6.853592 0.487747
6.853779 0.498224
6.854201 0.476952
6.854978 0.492734
6.855319 0.452600
6.856037 0.475725
6.856238 0.489558
6.856528 0.479337
6.856799 0.463171
6.857713 0.482911
6.858078 0.496266
6.858336 0.496752
6.859126 0.471860
6.859376 0.503647
6.859727 0.482524
6.860230 0.508938
6.860522 0.493211
6.861215 0.476126
6.861604 0.488480
6.861852 0.485558
6.862181 0.491673
6.862533 0.483984
6.863053 0.484548
6.863419 0.491482
6.864028 0.489381
6.864203 0.498141
6.864483 0.490626
6.864986 0.472093
6.865435 0.493320
6.865680 0.484461
6.866339 0.493721
6.866637 0.494597
6.867002 0.469347
6.867527 0.486614
6.867882 0.471959
6.868270 0.475725
6.868815 0.467801
6.869182 0.501209
6.869463 0.475486
6.869753 0.458091
6.870338 0.484617
6.871148 0.486772
6.871297 0.489398
6.871638 0.487713
6.872286 0.490558
6.872556 0.478390
6.873362 0.473506
6.873505 0.490705
6.873850 0.500198
6.874184 0.458268
6.874684 0.496687
6.875082 0.466409
6.875264 0.479841
6.876672 0.505454
6.876726 0.481909
6.877568 0.484937
6.877723 0.489348
6.878228 0.479869
6.878491 0.498529
6.879045 0.491998
6.879853 0.493651
6.880339 0.484448
6.880476 0.472634
6.881175 0.453424
6.881324 0.497627
6.882049 0.505220
6.882658 0.485814
6.882737 0.494422
6.883326 0.466283
6.883495 0.489613
6.883857 0.482221
6.884241 0.482440
6.884482 0.474143
6.885138 0.481689
6.885709 0.505946
6.886151 0.466012
6.886394 0.474160
6.886891 0.483062
6.887411 0.488744
6.887561 0.481747
6.888251 0.488787
6.888470 0.495793
6.889161 0.463962
6.889494 0.499091
6.889626 0.494592
6.889906 0.464150
6.890259 0.481397
6.890841 0.471835
6.891136 0.490031
6.891896 0.501810
6.892283 0.485861
6.892967 0.466288
6.893758 0.484502
6.894291 0.472697
6.894586 0.478361
6.894967 0.458547
6.895343 0.477044
6.895737 0.488717
6.895895 0.508484
6.896167 0.465282
6.896559 0.505072
6.896904 0.507674
6.897687 0.488464
6.897867 0.468934
6.898368 0.481644
6.898596 0.474285
6.899592 0.473161
6.899795 0.513486
6.900248 0.484118
6.900391 0.501375
6.900851 0.488489
6.901266 0.461898
6.902118 0.495337
6.902480 0.480710
6.902715 0.500189
6.903224 0.468193
6.903714 0.486656
6.903804 0.484900
6.904451 0.473964
6.904686 0.492868
6.905168 0.493476
6.905768 0.490884
6.906109 0.483970
6.906622 0.481916
6.907249 0.466094
6.907608 0.501667
6.907801 0.497266
6.908095 0.472111
6.908349 0.476801
6.908808 0.495108
6.909350 0.487667
6.909941 0.473075
6.910541 0.456593
6.911467 0.475185
6.912182 0.465702
6.912419 0.494581
6.912856 0.477551
6.913006 0.481053
6.913729 0.489141
6.913974 0.479278
6.914553 0.501108
6.914775 0.478960
6.915116 0.474284
6.915752 0.481703
6.916240 0.504377
6.916952 0.447533
6.917578 0.453764
6.917798 0.468604
6.917950 0.510951
6.918774 0.480833
6.918998 0.500022
6.919375 0.505572
6.919795 0.478611
6.920176 0.491952
6.920636 0.472450
6.921041 0.486716
6.921443 0.491826
6.922086 0.468978
6.922500 0.491452
6.922576 0.465569
6.922976 0.493124
6.923255 0.477320
6.923849 0.482006
6.924652 0.489947
6.925156 0.457715
6.925304 0.471205
6.925844 0.495199
6.926392 0.475044
6.926886 0.486868
6.927492 0.504695
6.927718 0.455894
6.928064 0.472675
6.928488 0.474325
6.929345 0.469602
6.929515 0.486712
6.930048 0.484299
6.930240 0.493568
6.930718 0.474589
6.931593 0.483604
6.931857 0.483844
6.932325 0.481771
6.932410 0.477873
6.933499 0.473888
6.933714 0.485890
6.934162 0.515572
6.934873 0.457884
6.934955 0.494217
6.935656 0.467351
6.935981 0.469468
6.936303 0.501424
6.936781 0.475219
6.937491 0.486741
6.937803 0.486236
6.938185 0.493794
6.938648 0.481651
6.938986 0.464200
6.939429 0.470188
6.939741 0.490527
6.939898 0.473341
6.941109 0.492523
6.941480 0.453346
6.941750 0.480652
6.942205 0.456942
6.942757 0.486610
6.943192 0.481794
6.943605 0.486511
6.944095 0.436505
6.944628 0.472441
6.945039 0.450662
6.945388 0.484304
6.945607 0.475687
6.946291 0.490716
6.947202 0.480055
6.947426 0.483981
6.947805 0.478246
6.948169 0.466989
6.949055 0.473505
6.949695 0.477600
6.950462 0.495341
6.950767 0.474594
6.951042 0.478423
6.951193 0.468319
6.951668 0.441649
6.952213 0.449843
6.952727 0.469136
6.953322 0.464535
6.953812 0.479682
6.954089 0.475031
6.954451 0.470457
6.955170 0.486959
6.955284 0.480185
6.955612 0.472364
6.956062 0.480742
6.956571 0.493001
6.956866 0.485511
6.957481 0.484369
6.958179 0.476205
6.958303 0.486849
6.958839 0.477706
6.958935 0.439842
6.959332 0.441216
6.959601 0.487180
6.960167 0.456420
6.960928 0.490549
6.961325 0.495764
6.962158 0.486523
6.962218 0.485993
6.962756 0.491415
6.963621 0.504021
6.963868 0.472267
6.964154 0.468182
6.964564 0.484879
6.965190 0.462896
6.965768 0.433308
6.966287 0.476229
6.966580 0.484524
6.966828 0.486310
6.967164 0.469914
6.967603 0.469263
6.968301 0.460231
6.968687 0.488802
6.968816 0.465963
6.969109 0.465984
6.969985 0.475260
6.970592 0.480237
6.970787 0.481692
6.971783 0.455738
6.972072 0.492887
6.972445 0.461609
6.973185 0.468539
6.973642 0.456584
6.973874 0.476784
6.974295 0.477727
6.974688 0.486360
6.975113 0.449928
6.975475 0.451983
6.975670 0.472662
6.976187 0.487174
6.977050 0.452798
6.977693 0.476390
6.977862 0.451427
6.978242 0.472239
6.978689 0.479457
6.979295 0.480729
6.979892 0.466542
6.980460 0.475092
6.980636 0.474301
6.981226 0.462267
6.981589 0.464959
6.981876 0.459653
6.982355 0.469330
6.983085 0.494284
6.983517 0.458806
6.984027 0.476717
6.984957 0.459822
6.985063 0.481119
6.985702 0.459781
6.986426 0.447498
6.986858 0.480877
6.987074 0.477418
6.987740 0.469886
6.987965 0.470791
6.988533 0.447463
6.988967 0.474346
6.989308 0.482697
6.989721 0.478268
6.990418 0.458715
6.991249 0.478297
6.991508 0.462254
6.992175 0.456948
6.992738 0.499980
6.993074 0.471754
6.993180 0.476626
6.993917 0.488915
6.994539 0.470051
6.995041 0.485303
6.995858 0.462352
6.996574 0.487272
6.996727 0.469281
6.997084 0.467051
6.997567 0.480396
6.997847 0.474012
6.998439 0.473640
6.999105 0.479052
6.999270 0.475930
6.999490 0.449349
7.000088 0.467684
7.000261 0.453424
7.000918 0.452659
7.001197 0.453883
7.001925 0.460758
7.002284 0.466396
7.002372 0.476034
7.003197 0.446606
7.003458 0.441253
7.004320 0.448433
7.004506 0.486650
7.004714 0.467159
7.005070 0.486559
7.006110 0.445883
7.006330 0.454909
7.006929 0.473573
7.007675 0.485809
7.008012 0.482382
7.008526 0.482525
7.009139 0.435868
7.009325 0.479670
7.010016 0.464045
7.010411 0.471888
7.010609 0.462909
7.011004 0.472044
7.011596 0.469331
7.011791 0.480069
7.012733 0.481050
7.013335 0.418567
7.013522 0.474918
7.013932 0.478235
7.014590 0.457046
7.015492 0.454882
7.015748 0.472388
7.016229 0.485493
7.017260 0.477649
7.017823 0.447880
7.018116 0.486221
7.018610 0.472933
7.018965 0.477351
7.019501 0.458202
7.019946 0.468863
7.020210 0.468911
7.021158 0.447939
7.021885 0.469433
7.022457 0.440149
7.023010 0.451697
7.023164 0.439709
7.023546 0.440502
7.023673 0.448804
7.024418 0.453068
7.024754 0.468901
7.025296 0.463651
7.025946 0.459404
7.026323 0.452655
7.026656 0.448032
7.027328 0.415770
7.027672 0.460938
7.028311 0.479588
7.028805 0.481305
7.029062 0.449630
7.029777 0.444556
7.030346 0.451897
7.030821 0.466421
7.031408 0.450448
7.031825 0.474064
7.032528 0.465375
7.032683 0.462965
7.033233 0.464934
7.033850 0.438632
7.034335 0.434538
7.034429 0.465579
7.035066 0.499902
7.035503 0.472621
7.036378 0.470719
7.037133 0.442806
7.037550 0.464649
7.038107 0.487373
7.038286 0.440209
7.038510 0.458147
7.039115 0.475624
7.039461 0.451460
7.039671 0.459706
7.040417 0.481686
7.040802 0.466040
7.041425 0.470185
7.041557 0.479171
7.042062 0.452701
7.042650 0.456835
7.043189 0.464947
7.043685 0.468239
7.044334 0.450836
7.044375 0.490772
7.044816 0.469058
7.045747 0.466640
7.046234 0.477364
7.046512 0.459558
7.047094 0.436343
7.047389 0.449142
7.048366 0.470366
7.048816 0.461944
7.049407 0.474960
7.049601 0.484467
7.049824 0.459931
7.050558 0.460449
7.051088 0.429134
7.052028 0.453380
7.052186 0.471219
7.053007 0.460329
7.053317 0.476590
7.053419 0.467100
7.053724 0.469614
7.053995 0.482096
7.054919 0.452775
7.055873 0.460589
7.056593 0.467068
7.056777 0.468649
7.057322 0.439556
7.057563 0.487966
7.058336 0.466768
7.058544 0.455127
7.059247 0.471715
7.059754 0.475313
7.060067 0.486151
7.061060 0.449506
7.061330 0.463070
7.062160 0.470698
7.062728 0.489685
7.062920 0.471148
7.063365 0.480549
7.064517 0.463511
7.064792 0.458916
7.065123 0.462872
7.065848 0.477275
7.066001 0.433766
7.066566 0.475831
7.066826 0.462815
7.067613 0.465868
7.068348 0.449749
7.068639 0.475444
7.069412 0.470928
7.069786 0.474116
7.070622 0.442990
7.071144 0.462719
7.071594 0.451103
7.071834 0.454880
7.072270 0.483213
7.072973 0.470088
7.073984 0.461904
7.074138 0.463582
7.074763 0.473366
7.075212 0.429927
7.075511 0.474602
7.076113 0.466725
7.076485 0.443628
7.076689 0.487032
7.077755 0.447846
7.078006 0.474563
7.078555 0.435732
7.078653 0.465912
7.079687 0.459952
7.079930 0.466135
7.080692 0.450062
7.081179 0.459583
7.081745 0.450769
7.082369 0.452409
7.082932 0.463414
7.083073 0.459148
7.083640 0.476098
7.083714 0.445897
7.084718 0.491246
7.084906 0.443066
7.085383 0.460389
7.086333 0.443206
7.086532 0.437761
7.087478 0.471869
7.087877 0.454525
7.088784 0.453655
7.089278 0.466206
7.089940 0.457208
7.090429 0.449672
7.090789 0.450462
7.091011 0.491141
7.091788 0.429409
7.092427 0.468977
7.092827 0.446589
7.093126 0.472884
7.093567 0.430647
7.093902 0.472193
7.094038 0.482619
7.094634 0.475712
7.095694 0.450579
7.096381 0.466829
7.096605 0.480123
7.097048 0.474388
7.097818 0.450037
7.098388 0.434954
7.099041 0.474802
7.099208 0.445779
7.099566 0.469273
7.100109 0.451963
7.100378 0.477820
7.100670 0.436589
7.101111 0.442078
7.102201 0.482036
7.102639 0.416100
7.102987 0.454240
7.104927 0.439628
7.105032 0.466802
7.105524 0.485924
7.106705 0.435137
7.106996 0.433545
7.107095 0.477882
7.108059 0.461929
7.108695 0.458429
7.108924 0.463942
7.109284 0.470183
7.109843 0.464963
7.110551 0.449815
7.111045 0.466823
7.111616 0.467644
7.112354 0.485905
7.112612 0.466693
7.113003 0.483302
7.113771 0.457062
7.114042 0.463682
7.114458 0.485346
7.115105 0.453069
7.115524 0.467673
7.116076 0.465641
7.116740 0.469044
7.117566 0.439076
7.118385 0.450116
7.118664 0.475778
7.119280 0.464136
7.119910 0.481088
7.120507 0.443751
7.120934 0.482510
7.121481 0.450194
7.121824 0.449667
7.122529 0.478101
7.123149 0.458825
7.123585 0.479738
7.123779 0.475198
7.125165 0.451044
7.125365 0.455360
7.125934 0.425314
7.126892 0.470840
7.127088 0.462936
7.127782 0.447893
7.128030 0.460711
7.128636 0.459325
7.129241 0.450382
7.129338 0.444036
7.130032 0.468796
7.130302 0.439346
7.131173 0.446844
7.131232 0.436151
7.131377 0.440848
7.132527 0.472306
7.133362 0.433717
7.133803 0.444636
7.134059 0.444324
7.134116 0.424131
7.134838 0.433327
7.135321 0.450639
7.136496 0.445735
7.137110 0.435388
7.137779 0.450673
7.138708 0.458803
7.139249 0.450651
7.139470 0.449193
7.139915 0.466756
7.140624 0.442048
7.141115 0.461801
7.141152 0.468666
7.141834 0.439562
7.141902 0.459351
7.142681 0.453609
7.143288 0.434480
7.143988 0.441055
7.144241 0.470467
7.144302 0.458177
7.145350 0.458923
7.146016 0.452180
7.146683 0.456569
7.147205 0.437789
7.148054 0.437978
7.148288 0.460906
7.148729 0.448974
7.149497 0.471666
7.149781 0.471658
7.149959 0.449326
7.150444 0.464984
7.150679 0.430169
7.151992 0.458707
7.152215 0.439604
7.152964 0.462143
7.153391 0.451908
7.153797 0.463975
7.153969 0.444557
7.154376 0.429966
7.155192 0.468868
7.155506 0.454109
7.156113 0.450806
7.156872 0.457739
7.157361 0.444977
7.157556 0.485954
7.159038 0.450247
7.159572 0.444940
7.160113 0.442114
7.161016 0.446047
7.161739 0.441885
7.162634 0.426686
7.163120 0.450418
7.163596 0.464078
7.163960 0.445966
7.164004 0.465361
7.164504 0.452561
7.164579 0.436836
7.165240 0.439354
7.166247 0.421433
7.166732 0.450791
7.167483 0.454228
7.167894 0.425674
7.168774 0.472772
7.169066 0.427034
7.169344 0.445127
7.170389 0.468585
7.170722 0.443614
7.170904 0.453140
7.171851 0.430351
7.172329 0.469798
7.172918 0.449764
7.173026 0.446161
7.174174 0.460741
7.174772 0.457072
7.175151 0.438006
7.175409 0.464728
7.176629 0.410467
7.176828 0.453087
7.176972 0.447892
7.178014 0.456636
7.178758 0.456853
7.178992 0.411967
7.179441 0.450999
7.180213 0.444318
7.181366 0.454776
7.181818 0.452645
7.182125 0.476829
7.182655 0.404050
7.183021 0.462691
7.183964 0.447262
7.184021 0.432152
7.184397 0.449686
7.185479 0.442656
7.185585 0.427279
7.186752 0.442314
7.187148 0.452085
7.187868 0.452163
7.188255 0.429149
7.188955 0.441304
7.189495 0.452746
7.189645 0.408646
7.190206 0.425757
7.190500 0.403902
7.191439 0.433149
7.191554 0.426047
7.192213 0.446813
7.193840 0.456803
7.194026 0.442729
7.194597 0.429867
7.194872 0.439534
7.194924 0.436489
7.195875 0.438717
7.196927 0.438544
7.197698 0.451552
7.198167 0.441576
7.198385 0.449829
7.199272 0.401774
7.199675 0.453344
7.200044 0.436764
7.201252 0.433550
7.201467 0.447981
7.201651 0.473339
7.201967 0.446005
7.202261 0.452244
7.203690 0.431562
7.203883 0.447431
7.204682 0.447211
7.204863 0.413062
7.205263 0.465581
7.205997 0.463235
7.206569 0.400168
7.206911 0.436815
7.207891 0.458080
7.208266 0.442652
7.208956 0.458317
7.209773 0.432207
7.210251 0.447096
7.211283 0.458813
7.211808 0.385662
7.212412 0.427381
7.212651 0.467425
7.212860 0.443334
7.213590 0.436680
7.213839 0.396527
7.215364 0.459917
7.216122 0.447777
7.216331 0.407085
7.216726 0.429274
7.217336 0.398208
7.217745 0.451263
7.218816 0.446014
7.218945 0.451769
7.219232 0.445327
7.220235 0.439222
7.220699 0.434186
7.221983 0.434161
7.222239 0.421267
7.222333 0.453106
7.223246 0.452473
7.223525 0.455018
7.224028 0.419325
7.224683 0.447789
7.224962 0.449098
7.225801 0.442483
7.226565 0.433964
7.227300 0.465346
7.227606 0.437258
7.228723 0.418575
7.229050 0.461069
7.229209 0.420429
7.230129 0.435709
7.230648 0.441890
7.231778 0.450694
7.232555 0.438393
7.232840 0.421475
7.233308 0.458974
7.233844 0.426375
7.234416 0.423702
7.235313 0.424056
7.235725 0.421690
7.236331 0.434538
7.236946 0.442699
7.237928 0.432916
7.239080 0.463622
7.239151 0.433991
7.240080 0.422042
7.240360 0.442661
7.241021 0.438824
7.241511 0.438640
7.242248 0.457970
7.242712 0.460033
7.243594 0.429328
7.243964 0.468751
7.244473 0.440660
7.244821 0.440921
7.245557 0.423599
7.245751 0.419084
7.245965 0.441450
7.247238 0.407943
7.247451 0.394746
7.248263 0.457660
7.249584 0.457874
7.250353 0.452878
7.251197 0.425231
7.251647 0.393822
7.252251 0.419919
7.252634 0.442482
7.253162 0.437839
7.253702 0.458609
7.254657 0.429400
7.254845 0.442987
7.255807 0.425070
7.256479 0.423717
7.257100 0.412834
7.257553 0.423837
7.257836 0.441776
7.258297 0.437782
7.259190 0.442770
7.259917 0.442831
7.260234 0.442879
7.260430 0.437557
7.261308 0.437461
7.262165 0.435650
7.263107 0.432693
7.263399 0.441997
7.264392 0.429322
7.264642 0.382274
7.265580 0.462099
7.265825 0.444388
7.266339 0.449352
7.266594 0.424875
7.267466 0.421958
7.268639 0.405200
7.268908 0.407284
7.269256 0.400277
7.270193 0.445374
7.270234 0.415308
7.270999 0.445572
7.271743 0.438156
7.272622 0.455430
7.273461 0.420668
7.273808 0.421169
7.274161 0.406051
7.275032 0.434203
7.275747 0.430870
7.276141 0.444400
7.276687 0.430966
7.277760 0.413076
7.278300 0.427927
7.278802 0.401206
7.279117 0.428756
7.279996 0.409797
7.280715 0.436642
7.281714 0.448796
7.282191 0.371445
7.282922 0.441098
7.283457 0.441768
7.284022 0.462710
7.284524 0.409465
7.284867 0.399675
7.285425 0.445175
7.286017 0.429886
7.286432 0.461579
7.286946 0.387451
7.287422 0.441172
7.288677 0.440392
7.288895 0.435157
7.289449 0.432773
7.289993 0.436957
7.290739 0.418302
7.291184 0.454165
7.291446 0.446497
7.292730 0.460251
7.293021 0.421141
7.293706 0.448314
7.294458 0.438605
7.295229 0.423006
7.296080 0.416339
7.296684 0.412673
7.297345 0.424206
7.297654 0.436748
7.297993 0.442535
7.298555 0.387551
7.299344 0.421671
7.300298 0.401638
7.300606 0.429761
7.301224 0.433242
7.301850 0.408913
7.302485 0.433967
7.303100 0.436092
7.304123 0.414217
7.304634 0.442820
7.305300 0.429888
7.306202 0.396776
7.306587 0.426718
7.307040 0.435112
7.307489 0.403362
7.307995 0.406640
7.308815 0.420297
7.309542 0.425531
7.310136 0.449945
7.311012 0.415368
7.311786 0.448482
7.311921 0.441342
7.312897 0.425235
7.313526 0.415462
7.313859 0.432796
7.314607 0.445495
7.315724 0.415537
7.316276 0.425547
7.316841 0.428775
7.317652 0.440486
7.318224 0.420587
7.318624 0.378514
7.319190 0.418023
7.319823 0.392367
7.320180 0.433873
7.321977 0.426315
7.322077 0.440329
7.322977 0.429581
7.323478 0.444276
7.324089 0.440317
7.324247 0.397668
7.325417 0.441186
7.325875 0.369251
7.326446 0.436072
7.327273 0.419191
7.328147 0.414492
7.328958 0.421804
7.329383 0.404269
7.330047 0.414486
7.330205 0.442785
7.330628 0.407993
7.331595 0.439380
7.332027 0.438092
7.332329 0.416981
7.333302 0.440708
7.333856 0.425786
7.334189 0.382530
7.334998 0.440127
7.336569 0.454325
7.337381 0.435542
7.337690 0.323546
7.338457 0.428016
7.339023 0.427162
7.340320 0.437769
7.340395 0.393826
7.340583 0.432487
7.341300 0.391007
7.341651 0.407068
7.342172 0.435971
7.343459 0.403514
7.343642 0.409975
7.344326 0.398945
7.344757 0.422898
7.345700 0.369105
7.346688 0.431768
7.347362 0.422573
7.347405 0.395849
7.348199 0.405438
7.348718 0.431228
7.349108 0.451703
7.350126 0.413284
7.350782 0.436197
7.351059 0.414438
7.351997 0.435975
7.352471 0.373473
7.353647 0.421731
7.354191 0.411513
7.354500 0.402683
7.355590 0.419581
7.356708 0.412737
7.356765 0.421222
7.357640 0.406725
7.358291 0.401717
7.359309 0.425165
7.359505 0.445109
7.360425 0.372359
7.360619 0.431590
7.360925 0.375118
7.361926 0.432353
7.362307 0.368166
7.362700 0.412990
7.363413 0.424967
7.363752 0.400213
7.364156 0.390850
7.364916 0.416109
7.365340 0.436148
7.366744 0.457164
7.367217 0.418982
7.367682 0.411723
7.369082 0.408651
7.369847 0.435364
7.370193 0.402539
7.370481 0.444916
7.371039 0.406137
7.372080 0.425118
7.372421 0.431567
7.373059 0.433635
7.373770 0.447002
7.374597 0.409264
7.375274 0.438211
7.376658 0.433404
7.377145 0.394921
7.377595 0.409405
7.378183 0.409287
7.378306 0.363696
7.379474 0.405535
7.379864 0.435710
7.380476 0.438755
7.381020 0.419308
7.382055 0.394591
7.382468 0.437609
7.383824 0.438087
7.384022 0.361838
7.384513 0.382224
7.385063 0.439792
7.385530 0.395817
7.386341 0.431491
7.386597 0.423837
7.387098 0.387403
7.388105 0.417362
7.389093 0.370000
7.389635 0.413940
7.389807 0.371623
7.390748 0.413041
7.391193 0.415771
7.391856 0.371708
7.392045 0.417527
7.393479 0.404222
7.394301 0.430147
7.394678 0.427407
7.395533 0.387693
7.395903 0.401404
7.396516 0.408403
7.397015 0.397752
7.397307 0.402984
7.397868 0.407888
7.398721 0.392810
7.399059 0.399787
7.399609 0.390347
7.400999 0.425016
7.401678 0.393961
7.402761 0.414089
7.403239 0.425427
7.403955 0.404320
7.404336 0.395180
7.405253 0.396930
7.405733 0.393931
7.406445 0.395335
7.407000 0.408174
7.407689 0.380853
7.408248 0.421451
7.409195 0.391722
7.409505 0.421440
7.410320 0.392501
7.410634 0.379164
7.411844 0.389029
7.412164 0.413883
7.412997 0.417864
7.413451 0.412120
7.414395 0.436265
7.414743 0.440761
7.415799 0.400404
7.416438 0.415422
7.417408 0.466800
7.417650 0.417468
7.418257 0.427919
7.418953 0.400520
7.419667 0.282467
7.419921 0.428801
7.420614 0.368067
7.421505 0.416999
7.422387 0.417665
7.422626 0.427651
7.423711 0.401660
7.423978 0.409848
7.425553 0.413495
7.425882 0.425126
7.426280 0.376865
7.426914 0.395253
7.428003 0.416018
7.428333 0.434524
7.428792 0.354492
7.428883 0.393464
7.429776 0.413298
7.430439 0.422743
7.431383 0.374314
7.431839 0.422754
7.432413 0.413616
7.433520 0.401566
7.434755 0.384606
7.434878 0.388124
7.435489 0.409552
7.436253 0.386712
7.436566 0.369254
7.437585 0.387290
7.438292 0.344558
7.438671 0.397419
7.439040 0.403043
7.440114 0.371228
7.440818 0.442649
7.441308 0.397997
7.441803 0.420000
7.442393 0.391092
7.443269 0.395486
7.444280 0.441514
7.444645 0.394418
7.445847 0.423853
7.446250 0.436963
7.447489 0.403656
7.447683 0.405290
7.447850 0.405734
7.448203 0.385699
7.448813 0.374695
7.450138 0.417836
7.450671 0.387659
7.451560 0.429889
7.452229 0.395577
7.452382 0.400844
7.452984 0.415987
7.453411 0.441916
7.454284 0.412508
7.454961 0.382252
7.455177 0.411561
7.455994 0.402673
7.456708 0.402197
7.457867 0.428487
7.458647 0.406436
7.458818 0.404895
7.459420 0.410467
7.460599 0.411359
7.461182 0.343062
7.462289 0.451969
7.462840 0.421599
7.463197 0.364719
7.463785 0.380357
7.464870 0.431214
7.465260 0.423161
7.465586 0.415729
7.466273 0.412624
7.467256 0.386451
7.467573 0.411466
7.468786 0.427073
7.469055 0.391665
7.469860 0.352428
7.470659 0.393534
7.471351 0.388008
7.471966 0.404503
7.473174 0.421248
7.474031 0.402709
7.474873 0.425582
7.475158 0.417503
7.475505 0.416074
7.476004 0.387114
7.477115 0.394513
7.478235 0.414057
7.478790 0.441009
7.479512 0.426762
7.480077 0.362000
7.480578 0.372807
7.481304 0.410019
7.481924 0.389419
7.482940 0.396845
7.483755 0.402953
7.484310 0.420689
7.484590 0.400341
7.485045 0.391613
7.485969 0.439699
7.487339 0.379937
7.487829 0.401303
7.488243 0.385260
7.488696 0.370807
7.489287 0.367314
7.489384 0.378059
7.491028 0.403557
7.491129 0.373687
7.491527 0.406609
7.492296 0.421110
7.493060 0.374312
7.493797 0.407174
7.494441 0.347643
7.495009 0.394247
7.495304 0.410549
7.496769 0.383609
7.497508 0.391299
7.497794 0.421563
7.498388 0.384731
7.498991 0.370156
7.499700 0.390727
7.499773 0.427799
7.500622 0.383274
7.501427 0.426759
7.501987 0.420840
7.502486 0.394667
7.503502 0.395597
7.503759 0.421225
7.504684 0.397830
7.505248 0.443399
7.505835 0.429692
7.506811 0.416518
7.507578 0.421102
7.508342 0.383864
7.508494 0.391133
7.510440 0.434510
7.510892 0.399207
7.511191 0.386724
7.512319 0.423964
7.513134 0.412867
7.513586 0.419616
7.514073 0.411376
7.514831 0.378577
7.515595 0.388849
7.516207 0.334115
7.516783 0.422694
7.517193 0.431020
7.518131 0.414770
7.518596 0.382065
7.519130 0.395012
7.520516 0.404871
7.520950 0.366715
7.521465 0.392132
7.522319 0.395931
7.523771 0.393586
7.523861 0.368843
7.524675 0.397170
7.525042 0.422101
7.526060 0.408398
7.526428 0.405319
7.526755 0.403494
7.528083 0.412918
7.529183 0.405131
7.529682 0.391502
7.529907 0.409008
7.530882 0.369949
7.531856 0.399002
7.531976 0.418554
7.532412 0.405029
7.533398 0.379507
7.534575 0.376079
7.535079 0.429668
7.535410 0.386891
7.536273 0.379148
7.536721 0.395786
7.537957 0.376604
7.539012 0.432913
7.539218 0.406419
7.539741 0.380690
7.540306 0.369781
7.540914 0.416632
7.541616 0.432906
7.543114 0.374510
7.543497 0.429883
7.543968 0.379674
7.543997 0.437273
7.545008 0.369275
7.545171 0.412667
7.546290 0.355533
7.547153 0.416934
7.547586 0.390685
7.547999 0.387889
7.548629 0.402377
7.549745 0.424877
7.550346 0.445263
7.550656 0.402084
7.551477 0.405818
7.552340 0.399331
7.552674 0.368743
7.553537 0.382984
7.553876 0.426861
7.554461 0.360341
7.555649 0.437437
7.555876 0.405391
7.556439 0.362540
7.557226 0.402946
7.557551 0.376114
7.557994 0.389719
7.559313 0.386921
7.560358 0.406918
7.560839 0.377705
7.561159 0.354274
7.561809 0.386408
7.562561 0.373750
7.563471 0.382376
7.563637 0.367277
7.564607 0.405509
7.565208 0.426255
7.565940 0.362714
7.566778 0.370390
7.567724 0.414182
7.568703 0.406678
7.569167 0.426584
7.570035 0.426390
7.570875 0.381600
7.571131 0.411427
7.572060 0.414682
7.572435 0.380003
7.573362 0.407661
7.573694 0.377886
7.574682 0.393534
7.574969 0.369943
7.575862 0.377902
7.576019 0.412381
7.577032 0.404107
7.577873 0.386547
7.579051 0.411402
7.579486 0.366081
7.579907 0.378502
7.581327 0.435464
7.582310 0.421054
7.582500 0.382471
7.583279 0.395049
7.584009 0.398021
7.584427 0.398353
7.585551 0.385569
7.585893 0.388103
7.586276 0.389457
7.587180 0.404019
7.588023 0.395361
7.588219 0.401768
7.588638 0.391748
7.589632 0.397206
7.590400 0.372775
7.591051 0.411959
7.591632 0.367825
7.592236 0.378291
7.592490 0.412825
7.593109 0.363303
7.594105 0.403238
7.594738 0.404326
7.595287 0.391844
7.596185 0.367461
7.597278 0.412494
7.597591 0.392113
7.598538 0.434754
7.599325 0.385889
7.600172 0.395358
7.600457 0.424180
7.600637 0.417702
7.601516 0.395638
7.602049 0.419900
7.602902 0.440094
7.603800 0.402491
7.604234 0.406020
7.604648 0.358356
7.605752 0.375204
7.605990 0.355592
7.606720 0.346318
7.607443 0.377347
7.608224 0.413812
7.608917 0.378721
7.610042 0.412059
7.610352 0.439314
7.611339 0.384722
7.612339 0.432433
7.612792 0.430621
7.613536 0.398866
7.613964 0.410138
7.614161 0.410971
7.615500 0.433582
7.615942 0.414645
7.616975 0.381045
7.617458 0.399030
7.618337 0.361154
7.619069 0.403719
7.619815 0.376338
7.621125 0.424717
7.621703 0.406654
7.622264 0.402150
7.623029 0.416624
7.623569 0.419736
7.624479 0.386581
7.624988 0.409860
7.625451 0.422563
7.626503 0.406639
7.627100 0.356851
7.627779 0.417814
7.629055 0.404677
7.630341 0.401402
7.630640 0.393048
7.630776 0.390894
7.632009 0.364175
7.632823 0.382044
7.633443 0.400629
7.634080 0.370402
7.635237 0.411988
7.635672 0.400097
7.636453 0.431136
7.637719 0.379368
7.638447 0.407765
7.638745 0.413572
7.639268 0.398721
7.639688 0.430872
7.640923 0.378043
7.641875 0.397364
7.642553 0.393536
7.642992 0.434547
7.643236 0.407743
7.644026 0.361689
7.644566 0.409658
7.646080 0.359309
7.646258 0.435417
7.646894 0.398708
7.647658 0.436682
7.648882 0.394058
7.649824 0.396554
7.650750 0.398664
7.651138 0.393984
7.651415 0.393193
7.651759 0.417122
7.652384 0.397467
7.653784 0.363473
7.654457 0.402116
7.655406 0.394090
7.655529 0.380287
7.656010 0.371243
7.657186 0.383489
7.657949 0.363697
7.658158 0.414897
7.659137 0.399652
7.659815 0.411238
7.660312 0.398339
7.660574 0.419225
7.662395 0.400570
7.662761 0.387948
7.663577 0.377852
7.664365 0.383204
7.665060 0.399873
7.666050 0.401226
7.666590 0.383518
7.666773 0.404469
7.667920 0.384294
7.668229 0.396253
7.669340 0.381321
7.669595 0.411403
7.670403 0.404452
7.671112 0.380378
7.672007 0.364495
7.672516 0.384949
7.672946 0.403762
7.673589 0.381735
7.674927 0.404680
7.675470 0.431624
7.676045 0.397015
7.676829 0.409455
7.677949 0.401524
7.678398 0.414470
7.678519 0.404594
7.679434 0.387687
7.680138 0.397081
7.681176 0.372321
7.681471 0.410023
7.682292 0.422524
7.683202 0.395332
7.683761 0.375710
7.684536 0.379795
7.685545 0.410178
7.686109 0.392225
7.687065 0.416238
7.687986 0.386384
7.688887 0.406321
7.689700 0.424234
7.690258 0.387801
7.690527 0.376924
7.691797 0.413435
7.691934 0.398927
7.692422 0.413483
7.693332 0.400282
7.694059 0.357530
7.694455 0.405632
7.695176 0.430345
7.695520 0.402828
7.696333 0.413110
7.697582 0.355903
7.698179 0.411289
7.698525 0.402380
7.699545 0.371989
7.700212 0.440279
7.701647 0.406993
7.702464 0.402802
7.703037 0.405505
7.703645 0.386104
7.704026 0.384368
7.704936 0.420980
7.705640 0.380838
7.706873 0.388306
7.707403 0.376439
7.708171 0.407669
7.708923 0.399678
7.709835 0.423093
7.710877 0.406724
7.711644 0.417888
7.712332 0.443234
7.713189 0.398027
7.713294 0.423176
7.714252 0.393478
7.715032 0.391102
7.715752 0.386354
7.716843 0.371556
7.717371 0.411520
7.718570 0.399156
7.718786 0.414576
7.719172 0.425473
7.720116 0.384926
7.721140 0.401129
7.721380 0.402980
7.721836 0.403477
7.723363 0.390884
7.724141 0.417710
7.724633 0.395803
7.725507 0.396711
7.725908 0.391469
7.726589 0.364306
7.727015 0.416785
7.727982 0.397395
7.728879 0.401241
7.729239 0.394902
7.729612 0.437111
7.730393 0.422158
7.730980 0.379430
7.731331 0.419621
7.732866 0.364914
7.733481 0.432743
7.734191 0.430933
7.734228 0.417808
7.735517 0.379117
7.736209 0.392837
7.737137 0.421007
7.738151 0.437727
7.739281 0.408229
7.739455 0.397668
7.739977 0.385422
7.740353 0.392918
7.741214 0.358893
7.742512 0.389010
7.743304 0.403001
7.743844 0.358880
7.744290 0.419350
7.745223 0.358443
7.746072 0.415938
7.746438 0.394289
7.746598 0.429582
7.748554 0.429024
7.749002 0.414483
7.749404 0.387795
7.750025 0.422736
7.751330 0.414553
7.752083 0.406518
7.752514 0.409977
7.753025 0.433533
7.753702 0.398337
7.755119 0.367136
7.755806 0.404988
7.756202 0.402403
7.756823 0.403054
7.757674 0.383366
7.757968 0.391462
7.759021 0.416748
7.760531 0.408386
7.761188 0.376794
7.761641 0.407225
7.762561 0.415392
7.762763 0.375149
7.763287 0.373691
7.765119 0.417325
7.765430 0.368084
7.766133 0.423823
7.767280 0.392263
7.767912 0.365572
7.768941 0.366330
7.769707 0.388885
7.770158 0.394763
7.770885 0.382404
7.771164 0.394074
7.771748 0.418152
7.772478 0.402554
7.774125 0.376127
7.774746 0.425989
7.775441 0.413577
7.776324 0.402680
7.777054 0.414884
7.777321 0.324720
7.778382 0.401233
7.779240 0.411521
7.779654 0.366469
7.780738 0.392098
7.780972 0.388189
7.782062 0.382577
7.783240 0.387394
7.783798 0.406000
7.784376 0.408805
7.785050 0.428006
7.785515 0.411451
7.786235 0.387509
7.786904 0.371062
7.787637 0.367507
7.788488 0.431369
7.789462 0.390755
7.789873 0.392844
7.790603 0.425779
7.790969 0.395043
7.791395 0.416926
7.792500 0.339198
7.793419 0.362139
7.794574 0.384650
7.795259 0.401638
7.795831 0.390341
7.796298 0.401535
7.797311 0.407955
7.797887 0.419472
7.798855 0.435817
7.799160 0.402311
7.799894 0.397565
7.801013 0.405149
7.801785 0.413620
7.802185 0.368597
7.803712 0.376693
7.804272 0.383816
7.805033 0.372921
7.805753 0.424740
7.806440 0.410140
7.806857 0.390742
7.807984 0.414780
7.808790 0.388058
7.809450 0.397774
7.809566 0.347444
7.810146 0.355752
7.810642 0.398966
7.811000 0.401934
7.811668 0.393238
7.813620 0.381966
7.814356 0.400161
7.814891 0.340718
7.815441 0.358648
7.816894 0.388547
7.817372 0.399212
7.818178 0.390766
7.818894 0.436425
7.819359 0.354817
7.820081 0.401239
7.820929 0.402237
7.821528 0.413154
7.821816 0.405757
7.822753 0.412044
7.823283 0.412311
7.823731 0.380788
7.824193 0.398834
7.825409 0.318277
7.826270 0.410327
7.826740 0.385600
7.828359 0.369804
7.828689 0.388289
7.829442 0.357402
7.830521 0.379023
7.831418 0.392679
7.832219 0.409604
7.832748 0.359722
7.833145 0.370895
7.833689 0.403301
7.834949 0.404118
7.835173 0.399357
7.836111 0.403363
7.837058 0.418269
7.837981 0.385136
7.838891 0.419712
7.839565 0.398014
7.839913 0.406276
7.840911 0.391594
7.842380 0.381556
7.843192 0.330177
7.843286 0.330592
7.843813 0.392809
7.844110 0.421080
7.845470 0.375703
7.846238 0.396295
7.846512 0.377938
7.846881 0.406485
7.847774 0.409310
7.848615 0.433924
7.849052 0.395114
7.850105 0.396561
7.850419 0.378753
7.850956 0.397106
7.852132 0.399364
7.852770 0.405306
7.853624 0.411640
7.854207 0.354929
7.854848 0.399576
7.856351 0.399847
7.856962 0.396484
7.858012 0.397876
7.858826 0.398217
7.860150 0.421752
7.860384 0.380405
7.860901 0.412457
7.861466 0.367028
7.862243 0.402035
7.863482 0.402883
7.863897 0.376784
7.864346 0.344490
7.864596 0.404848
7.865303 0.367894
7.866781 0.379597
7.867547 0.368293
7.867681 0.365248
7.868367 0.418158
7.868932 0.380605
7.870135 0.358465
7.870885 0.421224
7.870949 0.380566
7.871686 0.406869
7.872937 0.369050
7.873997 0.426376
7.874480 0.375810
7.875712 0.390699
7.876096 0.410934
7.876606 0.408772
7.877371 0.391657
7.878024 0.376141
7.878436 0.407305
7.879352 0.410946
7.879590 0.387137
7.881598 0.383617
7.882178 0.412291
7.882674 0.392224
7.884050 0.412430
7.884179 0.397142
7.885492 0.355021
7.885803 0.423654
7.886496 0.395861
7.886752 0.399673
7.887814 0.412345
7.888392 0.399584
7.888958 0.389087
7.891045 0.390250
7.892135 0.403818
7.892439 0.413934
7.892766 0.402691
7.893692 0.412424
7.894506 0.414597
7.894818 0.366864
7.895792 0.382241
7.897207 0.402061
7.897761 0.403540
7.898326 0.387889
7.898800 0.407863
7.899687 0.402030
7.900039 0.379705
7.900551 0.376745
7.902782 0.394409
7.903270 0.400631
7.903693 0.369314
7.904152 0.386751
7.905391 0.412111
7.905840 0.373093
7.906213 0.419361
7.906387 0.414828
7.906948 0.367715
7.907815 0.411569
7.909051 0.393724
7.910531 0.371350
7.910944 0.382058
7.911244 0.411903
7.911806 0.398714
7.912495 0.420148
7.913350 0.394629
7.913918 0.387345
7.915084 0.390835
7.915351 0.380601
7.916000 0.387073
7.917289 0.385896
7.917641 0.392373
7.918795 0.414767
7.919832 0.366689
7.920474 0.430757
7.921035 0.420410
7.921188 0.342109
7.922312 0.409536
7.923599 0.388257
7.924361 0.392211
7.925408 0.391002
7.925730 0.363090
7.927003 0.370809
7.927319 0.412126
7.928349 0.406304
7.928943 0.394862
7.929734 0.416726
7.930060 0.395324
7.930597 0.370060
7.931649 0.397996
7.932902 0.400487
7.933667 0.426246
7.934037 0.388332
7.934575 0.368502
7.935111 0.402894
7.935880 0.336885
7.937206 0.404582
7.937631 0.424137
7.939052 0.403910
7.939545 0.416990
7.939627 0.374719
7.940962 0.383720
7.941847 0.383676
7.942686 0.404514
7.943175 0.402052
7.944140 0.417749
7.944442 0.426940
7.945238 0.424135
7.946718 0.375002
7.947250 0.427260
7.947409 0.407585
7.948175 0.419561
7.949005 0.407936
7.950604 0.396461
7.951468 0.393553
7.951652 0.393041
7.952982 0.342740
7.953122 0.395375
7.954157 0.388281
7.955016 0.427032
7.955938 0.404622
7.956888 0.439989
7.957392 0.406117
7.959018 0.391685
7.959996 0.408132
7.960699 0.392944
7.961134 0.353405
7.961794 0.411481
7.962369 0.402398
7.962915 0.390453
7.963525 0.407848
7.964413 0.416597
7.965132 0.396102
7.965323 0.398030
7.965759 0.406644
7.967442 0.410066
7.967768 0.429974
7.968555 0.381261
7.969552 0.409412
7.970766 0.398454
7.972170 0.410580
7.972626 0.398180
7.973077 0.430151
7.974031 0.345088
7.974249 0.369405
7.974647 0.402694
7.975489 0.427823
7.975709 0.398678
7.976303 0.411184
7.977487 0.445191
7.978671 0.379045
7.979464 0.364837
7.979957 0.403429
7.980023 0.402724
7.980860 0.364954
7.981326 0.281729
7.982736 0.383582
7.982867 0.358206
7.983572 0.428390
7.984116 0.404386
7.985899 0.379244
7.986571 0.416075
7.986854 0.394572
7.987643 0.383471
7.987996 0.391660
7.989671 0.408047
7.990768 0.408281
7.991532 0.395847
7.991690 0.391923
7.992526 0.383178
7.992748 0.399849
7.994111 0.402768
7.994499 0.427434
7.995360 0.391514
7.996016 0.425821
7.997013 0.406453
7.998121 0.367474
7.998539 0.394728
7.999010 0.391962
8.000238 0.377718
8.000924 0.369782
8.001869 0.366582
8.002556 0.417056
8.003044 0.414331
8.003805 0.389590
8.004317 0.379446
8.004935 0.424650
8.005351 0.390727
8.006570 0.408838
8.007183 0.375086
8.008237 0.389677
8.008366 0.369001
8.009366 0.367233
8.010297 0.345949
8.011362 0.408662
8.011607 0.388498
8.012551 0.412853
8.013494 0.358583
8.013647 0.385603
8.015099 0.411888
8.015450 0.410178
8.016219 0.387961
8.016774 0.393477
8.017920 0.412443
8.018994 0.383808
8.019069 0.404967
8.019840 0.408485
8.020766 0.415934
8.020961 0.422874
8.021932 0.391830
8.022528 0.422861
8.022957 0.389322
8.023751 0.406256
8.024375 0.410628
8.024706 0.388914
8.025823 0.359987
8.026828 0.409299
8.027197 0.397134
8.028900 0.427716
8.029452 0.379455
8.030327 0.428960
8.031073 0.382001
8.032068 0.412784
8.032434 0.412201
8.033422 0.414230
8.034140 0.420718
8.034226 0.394301
8.035359 0.403103
8.036115 0.406652
8.036205 0.358584
8.037138 0.385075
8.038738 0.379681
8.039203 0.394337
8.039635 0.400115
8.040975 0.376728
8.041231 0.382555
8.041661 0.381270
8.042463 0.406298
8.043045 0.390021
8.043795 0.377250
8.045045 0.404990
8.045638 0.435037
8.046480 0.403029
8.047289 0.337366
8.048084 0.405729
8.049171 0.362084
8.050308 0.389676
8.050816 0.409219
8.051297 0.333353
8.052082 0.429481
8.052709 0.376585
8.053541 0.406696
8.054265 0.345099
8.055101 0.395426
8.055653 0.389275
8.056163 0.409503
8.057633 0.411763
8.058144 0.421840
8.058561 0.403864
8.059139 0.338860
8.059994 0.390763
8.060438 0.371758
8.061331 0.415773
8.061907 0.375631
8.062609 0.410924
8.063932 0.413479
8.064162 0.426649
8.065069 0.379175
8.066236 0.346571
8.067057 0.370417
8.067739 0.369234
8.068270 0.414401
8.069216 0.386783
8.069567 0.396621
8.070704 0.416894
8.071509 0.357629
8.072260 0.380948
8.072351 0.362993
8.072976 0.397561
8.074402 0.396354
8.074473 0.358214
8.075791 0.382263
8.076779 0.379701
8.077309 0.384243
8.077691 0.400253
8.078533 0.431038
8.079260 0.418420
8.079459 0.374804
8.081121 0.387232
8.082164 0.373313
8.082589 0.387993
8.082802 0.387381
8.083969 0.401133
8.084243 0.412289
8.084740 0.375288
8.086507 0.398725
8.087218 0.369622
8.087639 0.359256
8.088198 0.369576
8.089729 0.384794
8.089856 0.359223
8.091981 0.417793
8.092748 0.378075
8.093002 0.411033
8.093746 0.418949
8.094130 0.389028
8.096120 0.406117
8.096159 0.365487
8.096695 0.396646
8.097068 0.398940
8.097880 0.401313
8.099331 0.423427
8.100054 0.424283
8.100739 0.375616
8.101519 0.369361
8.101936 0.411618
8.102883 0.439983
8.103862 0.414790
8.104757 0.340572
8.105224 0.418225
8.105843 0.400065
8.106270 0.388607
8.107417 0.384531
8.107725 0.392258
8.109026 0.387714
8.109453 0.378339
8.110279 0.383302
8.110596 0.389488
8.112219 0.380723
8.112425 0.389367
8.113215 0.398477
8.114459 0.411631
8.114704 0.325134
8.115635 0.387686
8.116452 0.407252
8.116804 0.390067
8.117500 0.412701
8.118308 0.405810
8.118700 0.404705
8.119438 0.408665
8.120433 0.407758
8.120825 0.363743
8.121552 0.393944
8.121968 0.425991
8.123506 0.417472
8.123583 0.401239
8.125369 0.403132
8.126014 0.398394
8.126472 0.350230
8.127682 0.417969
8.128756 0.411147
8.128978 0.398611
8.129801 0.421817
8.130816 0.368302
8.131180 0.352918
8.131584 0.398238
8.132343 0.397674
8.133701 0.380250
8.134857 0.384776
8.135336 0.418929
8.135841 0.398444
8.136033 0.357664
8.137011 0.371315
8.137981 0.417115
8.138687 0.342856
8.139246 0.371567
8.139835 0.409830
8.140718 0.408418
8.141139 0.370504
8.142713 0.418436
8.143034 0.427000
8.144132 0.384297
8.144293 0.392374
8.145276 0.412276
8.145681 0.388893
8.147309 0.402866
8.147987 0.406951
8.148608 0.387889
8.148721 0.382373
8.149234 0.414280
8.150427 0.381875
8.151665 0.421271
8.152480 0.399379
8.153124 0.404037
8.153716 0.421813
8.155034 0.376407
8.155519 0.390680
8.156850 0.437988
8.157521 0.387563
8.158221 0.427711
8.159291 0.426816
8.159763 0.389561
8.160487 0.401797
8.161226 0.387210
8.161718 0.385558
8.162206 0.393608
8.163048 0.372343
8.164325 0.380430
8.165265 0.373709
8.165660 0.412190
8.166655 0.358434
8.167316 0.411477
8.168292 0.390275
8.168626 0.411823
8.168874 0.428989
8.169676 0.409795
8.170865 0.401032
8.171163 0.405798
8.172709 0.316963
8.173226 0.403296
8.173824 0.390065
8.174152 0.378725
8.175402 0.399414
8.175551 0.420881
8.176241 0.370689
8.177597 0.413545
8.178886 0.384717
8.179687 0.381305
8.180943 0.387089
8.181765 0.349729
8.182073 0.420216
8.182379 0.424222
8.183887 0.393540
8.184306 0.397174
8.184785 0.376126
8.185464 0.393591
8.186580 0.415104
8.186795 0.425301
8.188721 0.401137
8.188784 0.391599
8.190320 0.404330
8.191025 0.394857
8.191957 0.408414
8.192771 0.409069
8.193031 0.390118
8.193494 0.422020
8.194420 0.383730
8.195438 0.413763
8.196007 0.414435
8.197035 0.374824
8.197817 0.408172
8.198929 0.380782
8.199214 0.388447
8.199714 0.422090
8.200494 0.412414
8.200732 0.402424
8.202307 0.387225
8.202674 0.413370
8.203031 0.384029
8.203490 0.406005
8.203969 0.387399
8.205558 0.374869
8.206186 0.412936
8.206697 0.382785
8.207155 0.400570
8.208213 0.438143
8.208970 0.366719
8.209779 0.380150
8.210821 0.405305
8.211873 0.363006
8.212069 0.407466
8.213313 0.406939
8.214250 0.415797
8.214637 0.362582
8.215323 0.407838
8.215793 0.375990
8.216408 0.394190
8.217965 0.416763
8.219015 0.402731
8.220190 0.403982
8.220453 0.400008
8.221254 0.408479
8.221927 0.391142
8.222400 0.410185
8.222916 0.393562
8.223987 0.406350
8.224921 0.393797
8.225170 0.390853
8.226489 0.391233
8.227249 0.347397
8.227777 0.387798
8.229252 0.381270
8.229489 0.360836
8.229946 0.378955
8.231220 0.399789
8.231999 0.418511
8.232349 0.406029
8.233491 0.390083
8.233993 0.396257
8.234428 0.401905
8.235174 0.420702
8.236204 0.399099
8.236817 0.355885
8.237553 0.399909
8.238094 0.422103
8.239014 0.411625
8.239244 0.412000
8.240492 0.391805
8.241048 0.395483
8.242303 0.351738
8.243245 0.383817
8.243995 0.377990
8.244399 0.393805
8.245248 0.431717
8.245453 0.403674
8.246420 0.382178
8.247563 0.392995
8.248158 0.397450
8.248954 0.402228
8.250002 0.429784
8.250896 0.326603
8.251631 0.410981
8.251933 0.401514
8.252492 0.435998
8.252898 0.403631
8.253752 0.406500
8.254347 0.383125
8.254970 0.404441
8.255705 0.418649
8.256819 0.395759
8.257337 0.398879
8.258379 0.438180
8.258944 0.337400
8.259497 0.413119
8.259868 0.393375
8.261132 0.425034
8.262537 0.404897
8.263695 0.408486
8.263897 0.423240
8.264952 0.337228
8.266511 0.391018
8.267248 0.419825
8.267427 0.388165
8.268099 0.371985
8.269619 0.408128
8.270086 0.389511
8.270646 0.396597
8.271114 0.419208
8.271947 0.420889
8.272413 0.377618
8.273267 0.404165
8.274243 0.442424
8.274591 0.358826
8.275189 0.421231
8.275563 0.409128
8.276994 0.413385
8.277871 0.406464
8.278922 0.416019
8.279324 0.397061
8.280424 0.394179
8.281129 0.399577
8.281559 0.423448
8.282365 0.414099
8.283198 0.407398
8.283984 0.390907
8.284555 0.418567
8.285239 0.397153
8.286154 0.396001
8.287200 0.383678
8.287718 0.376566
8.287941 0.416364
8.288368 0.377887
8.290184 0.408016
8.291003 0.418317
8.291366 0.382528
8.291913 0.423286
8.292361 0.416607
8.293500 0.369047
8.294528 0.405085
8.294810 0.421933
8.295361 0.362288
8.296295 0.408703
8.296828 0.391544
8.297362 0.387088
8.297841 0.422407
8.298839 0.340688
8.299294 0.391881
8.300309 0.421273
8.301105 0.368614
8.302493 0.400913
8.303120 0.375111
8.303998 0.396412
8.304642 0.413070
8.305737 0.423310
8.305919 0.407645
8.306934 0.424594
8.307577 0.375693
8.308884 0.335553
8.309892 0.407999
8.310854 0.419195
8.311423 0.367602
8.312088 0.405835
8.312659 0.386076
8.313468 0.399725
8.314403 0.405633
8.315170 0.433506
8.315554 0.356164
8.316716 0.435847
8.317289 0.400801
8.317773 0.380178
8.318010 0.427238
8.319739 0.399430
8.320594 0.403095
8.320949 0.396423
8.322179 0.379833
8.323475 0.381444
8.324114 0.416891
8.324276 0.412792
8.325133 0.388227
8.326486 0.387415
8.326771 0.442782
8.327671 0.408218
8.327934 0.368475
8.328161 0.392836
8.329418 0.397243
8.330597 0.414311
8.331709 0.372463
8.332009 0.403269
8.333208 0.386091
8.333813 0.384460
8.334202 0.383377
8.335489 0.412458
8.335830 0.417119
8.336199 0.389852
8.337133 0.413268
8.337272 0.425017
8.337855 0.381918
8.338620 0.413482
8.338980 0.389182
8.340037 0.400716
8.340958 0.403119
8.342171 0.433575
8.343011 0.405873
8.343906 0.390405
8.345289 0.408154
8.345490 0.400923
8.346166 0.399828
8.347102 0.384011
8.347764 0.354704
8.348954 0.431427
8.349723 0.415675
8.350047 0.429520
8.351339 0.404699
8.352527 0.401663
8.352842 0.412696
8.353284 0.367438
8.354242 0.437154
8.354910 0.401175
8.355838 0.390768
8.357353 0.408884
8.357710 0.398409
8.358760 0.385222
8.358926 0.387230
8.359999 0.434345
8.361111 0.394687
8.361400 0.405589
8.362479 0.381223
8.362703 0.410431
8.362956 0.397590
8.364007 0.411202
8.364204 0.391856
8.365147 0.361396
8.366127 0.326037
8.367060 0.384468
8.368346 0.375582
8.368747 0.415067
8.369193 0.420212
8.370323 0.413095
8.371018 0.427321
8.372313 0.410589
8.373016 0.406940
8.373599 0.391052
8.374220 0.423680
8.374766 0.433071
8.375142 0.370763
8.376116 0.358872
8.376672 0.365530
8.377510 0.407685
8.377932 0.438722
8.378433 0.413357
8.379746 0.398096
8.379997 0.413565
8.381705 0.431478
8.382639 0.384611
8.383678 0.378600
8.383954 0.442701
8.385402 0.409270
8.385879 0.359601
8.386343 0.399185
8.386942 0.407353
8.387512 0.390909
8.387845 0.391496
8.388835 0.421709
8.389074 0.368728
8.390115 0.402098
8.391228 0.410428
8.391922 0.389732
8.393010 0.423621
8.394159 0.410097
8.395000 0.445120
8.395960 0.441755
8.396058 0.411091
8.396765 0.411441
8.397448 0.424772
8.398268 0.387067
8.398966 0.403568
8.400324 0.373928
8.400750 0.401022
8.401250 0.414265
8.402656 0.373593
8.403118 0.416709
8.404105 0.403519
8.405058 0.415712
8.405166 0.412154
8.407040 0.381202
8.407395 0.427554
8.407859 0.412189
8.408373 0.418353
8.408718 0.403891
8.410275 0.442389
8.411003 0.379366
8.411352 0.376988
8.411713 0.432883
8.412621 0.422025
8.412828 0.411878
8.414049 0.415264
8.415089 0.380454
8.416292 0.411656
8.416799 0.435396
8.417002 0.448428
8.418350 0.419053
8.418732 0.392824
8.419310 0.393172
8.420308 0.425262
8.420529 0.377530
8.421371 0.399578
8.422186 0.405546
8.422971 0.420675
8.423976 0.376117
8.424433 0.415879
8.425109 0.422287
8.425867 0.403616
8.426477 0.404948
8.428149 0.433191
8.428888 0.392751
8.429540 0.411199
8.429846 0.385103
8.431199 0.403919
8.432103 0.409507
8.432899 0.430498
8.433534 0.427297
8.434261 0.392374
8.434658 0.460681
8.435891 0.434123
8.436259 0.390834
8.436658 0.408683
8.438518 0.376103
8.439664 0.461398
8.440015 0.410391
8.441063 0.425754
8.441264 0.419048
8.442530 0.435570
8.442992 0.410224
8.443587 0.392990
8.444990 0.376392
8.445931 0.408613
8.446347 0.412907
8.447250 0.434610
8.447800 0.416117
8.448697 0.421448
8.449370 0.403088
8.449536 0.410489
8.450470 0.418761
8.451915 0.393763
8.452564 0.428921
8.453309 0.408906
8.453700 0.416813
8.454697 0.417439
8.455979 0.376982
8.456264 0.418726
8.457168 0.443011
8.457556 0.368607
8.458144 0.440113
8.458574 0.421812
8.459494 0.432396
8.460169 0.417038
8.460502 0.430932
8.460992 0.415957
8.461349 0.420118
8.462660 0.411922
8.463673 0.394060
8.464320 0.410358
8.464871 0.415792
8.465715 0.405812
8.466369 0.448274
8.467395 0.421240
8.468737 0.407833
8.469158 0.370053
8.469667 0.390205
8.470346 0.401039
8.471367 0.429224
8.472121 0.410761
8.472771 0.417565
8.473150 0.411901
8.473628 0.415628
8.475508 0.441015
8.475828 0.420090
8.476023 0.403330
8.476327 0.471201
8.477378 0.429679
8.478381 0.439938
8.478892 0.413605
8.479295 0.415912
8.479878 0.377855
8.481990 0.374991
8.482625 0.401152
8.483702 0.441282
8.484194 0.385544
8.485091 0.448318
8.485147 0.436732
8.486314 0.431288
8.487111 0.424187
8.487671 0.434472
8.488506 0.421793
8.489543 0.416694
8.490057 0.416792
8.490291 0.454124
8.491046 0.412069
8.491774 0.402458
8.492546 0.439567
8.493337 0.426398
8.494478 0.425866
8.495016 0.427048
8.495715 0.447564
8.497249 0.431733
8.497601 0.378946
8.498574 0.441599
8.499037 0.452081
8.499608 0.421662
8.499823 0.436282
8.500318 0.421105
8.501340 0.431488
8.501653 0.412024
8.502868 0.425030
8.503849 0.462297
8.504217 0.414832
8.505031 0.438481
8.505948 0.433545
8.506381 0.383286
8.507529 0.431480
8.507973 0.407576
8.508916 0.441563
8.509438 0.432638
8.510228 0.385656
8.511650 0.428985
8.511946 0.454727
8.512760 0.425394
8.514028 0.402364
8.514660 0.421004
8.515431 0.437380
8.516221 0.443248
8.516739 0.433567
8.518317 0.437361
8.518453 0.453926
8.519208 0.430044
8.520443 0.418747
8.521042 0.400292
8.521525 0.430339
8.522100 0.439387
8.523025 0.426555
8.524318 0.436424
8.524915 0.405616
8.525294 0.433810
8.525592 0.427167
8.526617 0.436610
8.526966 0.465844
8.527043 0.430244
8.528180 0.397034
8.529575 0.429518
8.530160 0.439517
8.530611 0.413595
8.530771 0.413034
8.531358 0.421962
8.532320 0.441641
8.533067 0.429678
8.533484 0.438099
8.534348 0.404394
8.534692 0.430139
8.535770 0.437276
8.537388 0.405584
8.538771 0.447957
8.539130 0.394096
8.539375 0.423265
8.540158 0.415129
8.540372 0.451806
8.542045 0.427867
8.543097 0.440887
8.543605 0.458205
8.544692 0.422034
8.544809 0.416491
8.545971 0.433253
8.547092 0.430116
8.548236 0.397664
8.549288 0.409811
8.549412 0.422734
8.550200 0.433966
8.551049 0.416214
8.551789 0.444287
8.553287 0.433222
8.553486 0.424136
8.553713 0.411882
8.554155 0.457757
8.554821 0.416996
8.555651 0.426035
8.556320 0.432758
8.556902 0.436022
8.557782 0.385569
8.559389 0.437424
8.559662 0.436615
8.560280 0.404251
8.561260 0.380275
8.561630 0.439569
8.563187 0.455122
8.564748 0.461965
8.565048 0.438562
8.565500 0.440373
8.566513 0.431731
8.567148 0.442553
8.567662 0.412809
8.568674 0.447160
8.569322 0.406463
8.570343 0.406982
8.571458 0.410325
8.572404 0.413394
8.572639 0.422914
8.573381 0.431739
8.574102 0.437642
8.574651 0.449028
8.575209 0.418523
8.576125 0.439506
8.576432 0.463504
8.577617 0.396971
8.578331 0.389120
8.579429 0.436507
8.580014 0.402483
8.580498 0.435986
8.580952 0.427115
8.582215 0.412675
8.582766 0.430120
8.583503 0.453180
8.583872 0.397922
8.584750 0.399245
8.586138 0.436980
8.586809 0.431673
8.587865 0.410905
8.588257 0.421259
8.589248 0.427085
8.590235 0.424999
8.590981 0.414821
8.591312 0.426299
8.591685 0.441786
8.592428 0.440500
8.594110 0.430104
8.594536 0.439865
8.594913 0.418305
8.595532 0.411394
8.596383 0.415083
8.597326 0.417474
8.598542 0.408002
8.599799 0.458265
8.600062 0.439506
8.600210 0.435969
8.601082 0.435249
8.601983 0.439647
8.602593 0.348738
8.603053 0.435553
8.604268 0.454318
8.604593 0.418729
8.606047 0.456036
8.606867 0.447020
8.607203 0.420103
8.607977 0.449531
8.608907 0.394906
8.609037 0.397233
8.610549 0.434474
8.610793 0.464892
8.611310 0.421998
8.611627 0.435426
8.612036 0.420487
8.613410 0.388092
8.614632 0.447598
8.615254 0.442947
8.615496 0.446434
8.616131 0.420224
8.617833 0.450105
8.617923 0.457904
8.618528 0.451464
8.619499 0.447640
8.620428 0.422190
8.621001 0.423426
8.621718 0.376753
8.623452 0.450627
8.623919 0.442005
8.624487 0.419737
8.625432 0.387708
8.626213 0.416076
8.626656 0.424112
8.627072 0.451839
8.627891 0.430627
8.628763 0.442088
8.629063 0.441214
8.630425 0.420492
8.630648 0.395084
8.631871 0.423789
8.632091 0.424692
8.633226 0.469737
8.633712 0.426402
8.634383 0.423544
8.635662 0.440609
8.635901 0.404438
8.636492 0.437894
8.637636 0.445712
8.638568 0.443000
8.639210 0.422208
8.639523 0.434199
8.640448 0.463734
8.641017 0.404789
8.641464 0.417775
8.642977 0.448619
8.644224 0.437350
8.645019 0.449368
8.646634 0.456530
8.647154 0.399311
8.647602 0.449709
8.648329 0.442700
8.649323 0.432824
8.649582 0.443128
8.649792 0.438502
8.650644 0.435621
8.651452 0.443840
8.652622 0.428099
8.653470 0.449681
8.653947 0.439088
8.655166 0.395768
8.655427 0.430358
8.656363 0.420151
8.656758 0.456436
8.657336 0.441827
8.658751 0.435454
8.659386 0.412865
8.660510 0.399653
8.660695 0.439803
8.661367 0.403762
8.661857 0.432374
8.663536 0.426705
8.663987 0.448764
8.664192 0.432053
8.664905 0.426922
8.665276 0.450370
8.666112 0.441205
8.667321 0.439140
8.667768 0.404197
8.668851 0.427824
8.669610 0.448184
8.670000 0.450138
8.670450 0.442624
8.671118 0.411091
8.672348 0.423182
8.672777 0.438467
8.673843 0.431800
8.674420 0.434506
8.675222 0.420747
8.675792 0.446670
8.675866 0.427890
8.676794 0.452086
8.678079 0.423543
8.679020 0.464876
8.679801 0.416873
8.680931 0.441888
8.681858 0.435218
8.682390 0.417079
8.682811 0.419867
8.683117 0.451663
8.684369 0.421160
8.685661 0.418329
8.685800 0.440006
8.686045 0.438215
8.687622 0.409955
8.688354 0.468988
8.689083 0.420187
8.689989 0.431603
8.690232 0.412600
8.691091 0.402104
8.691608 0.446092
8.692168 0.412045
8.692779 0.426710
8.693452 0.446340
8.694560 0.425782
8.694812 0.433275
8.696473 0.439473
8.696887 0.435126
8.697339 0.463369
8.697661 0.424700
8.699311 0.443780
8.700167 0.434712
8.700892 0.446948
8.701150 0.417510
8.702626 0.409260
8.702913 0.438260
8.704630 0.411014
8.704802 0.432244
8.705151 0.440226
8.705908 0.437640
8.706359 0.452508
8.707493 0.447508
8.708123 0.455040
8.708693 0.438082
8.709941 0.448960
8.710116 0.460274
8.710823 0.418712
8.712495 0.408176
8.712826 0.435966
8.714094 0.420207
8.714495 0.471262
8.714942 0.439467
8.715743 0.426331
8.716439 0.428451
8.716772 0.420544
8.716969 0.456722
8.717597 0.406686
8.718283 0.422067
8.719535 0.452225
8.719931 0.448938
8.720891 0.414571
8.721953 0.419367
8.722461 0.468836
8.723296 0.441767
8.723799 0.434469
8.725255 0.371556
8.725496 0.376511
8.726870 0.453027
8.727156 0.458561
8.727391 0.408250
8.728031 0.466168
8.728639 0.419042
8.729776 0.443006
8.730161 0.431938
8.731670 0.428954
8.732895 0.430951
8.732971 0.466915
8.734205 0.482418
8.735248 0.430609
8.735562 0.390663
8.736979 0.411292
8.737356 0.454237
8.737907 0.434414
8.738298 0.429407
8.739466 0.483340
8.740074 0.446786
8.741625 0.435415
8.742286 0.423090
8.742528 0.456643
8.743337 0.394543
8.743847 0.446521
8.744985 0.445583
8.746373 0.464305
8.746734 0.430183
8.747278 0.453898
8.747638 0.439703
8.748950 0.450679
8.749315 0.439457
8.749836 0.415287
8.750658 0.456038
8.751339 0.427958
8.752770 0.427373
8.752932 0.436667
8.753710 0.451409
8.754271 0.448542
8.755666 0.415893
8.755824 0.441472
8.756453 0.437346
8.757393 0.434556
8.757926 0.423020
8.759367 0.419247
8.760213 0.452635
8.760556 0.432025
8.761540 0.416322
8.761986 0.435410
8.763085 0.438863
8.763295 0.452934
8.763796 0.394869
8.764716 0.429189
8.765534 0.453498
8.766473 0.401694
8.767416 0.444673
8.768119 0.462873
8.768451 0.440888
8.768855 0.431048
8.770344 0.424911
8.770805 0.433309
8.771964 0.451164
8.772196 0.416810
8.773062 0.434963
8.773663 0.424410
8.774267 0.451602
8.775334 0.452309
8.776118 0.449916
8.776731 0.456982
8.777615 0.449043
8.778526 0.466223
8.778807 0.403634
8.779967 0.448816
8.780981 0.449055
8.781195 0.431678
8.782010 0.391902
8.783027 0.426897
8.783390 0.428616
8.783881 0.435650
8.784362 0.443922
8.784946 0.451714
8.785399 0.424875
8.786715 0.452572
8.787619 0.468510
8.788050 0.436695
8.788570 0.440389
8.789374 0.447918
8.789865 0.474627
8.790912 0.454259
8.791202 0.448606
8.791595 0.436182
8.792666 0.439639
8.793134 0.459350
8.794075 0.423720
8.794916 0.452268
8.795667 0.442621
8.796239 0.389965
8.796638 0.452184
8.797173 0.449213
8.798303 0.448631
8.798837 0.445489
8.799374 0.384842
8.800998 0.419858
8.801370 0.433370
8.801889 0.425953
8.802551 0.431974
8.803213 0.448169
8.803789 0.470936
8.804884 0.473758
8.805717 0.472707
8.806535 0.444360
8.807281 0.452502
8.808828 0.454921
8.809024 0.475362
8.809498 0.436382
8.810803 0.424997
8.811067 0.449152
8.812423 0.430892
8.813197 0.454685
8.813684 0.450517
8.814594 0.413102
8.815352 0.458366
8.815591 0.433110
8.816535 0.455650
8.817029 0.426109
8.817331 0.453957
8.819471 0.427690
8.819778 0.475447
8.821168 0.449624
8.821572 0.428052
8.821697 0.460817
8.823187 0.437941
8.823568 0.433571
8.824384 0.453936
8.824974 0.449588
8.825736 0.413097
8.826293 0.444653
8.827495 0.399486
8.828495 0.446807
8.828890 0.463777
8.829398 0.430152
8.830439 0.458403
8.831210 0.409812
8.831711 0.431371
8.832645 0.466349
8.833225 0.456070
8.833582 0.436408
8.834761 0.448470
8.835199 0.454553
8.836080 0.449921
8.836708 0.469030
8.837048 0.460679
8.837823 0.470926
8.838335 0.414877
8.839318 0.447642
8.839768 0.423724
8.841096 0.423005
8.841443 0.440412
8.842442 0.453253
8.843059 0.452509
8.843462 0.440710
8.844211 0.465200
8.845249 0.460462
8.845673 0.422082
8.846866 0.445559
8.847269 0.450158
8.848399 0.453026
8.848572 0.454255
8.849674 0.427686
8.850131 0.427499
8.851317 0.466154
8.852029 0.424557
8.852576 0.458218
8.853938 0.358213
8.854101 0.443261
8.854790 0.444436
8.855240 0.431318
8.856307 0.435963
8.856958 0.442662
8.857311 0.388454
8.859298 0.444158
8.859894 0.448724
8.860525 0.459084
8.861253 0.474377
8.861793 0.476686
8.863267 0.449435
8.863455 0.429606
8.863735 0.444940
8.863830 0.458150
8.864956 0.427516
8.865491 0.429831
8.866354 0.439903
8.867018 0.414752
8.868745 0.443819
8.868992 0.423888
8.870261 0.435251
8.870788 0.449711
8.871283 0.432051
8.871714 0.413067
8.872294 0.431233
8.872560 0.465688
8.874005 0.476263
8.874693 0.453774
8.875065 0.424241
8.877032 0.454985
8.877473 0.441224
8.877814 0.382411
8.878222 0.449553
8.878607 0.468295
8.879841 0.470296
8.881159 0.439871
8.881572 0.476032
8.882260 0.475803
8.883669 0.454482
8.884195 0.452856
8.884667 0.452038
8.885127 0.437567
8.886167 0.455900
8.886707 0.442592
8.886988 0.469360
8.887801 0.461199
8.888245 0.401286
8.890111 0.452984
8.890121 0.458594
8.890785 0.463594
8.892051 0.474413
8.892365 0.420394
8.892890 0.460526
8.893485 0.428878
8.894768 0.455257
8.895533 0.466322
8.895983 0.470222
8.896864 0.480871
8.897510 0.462741
8.897594 0.456941
8.898671 0.475828
8.899288 0.452502
8.900007 0.437049
8.900615 0.463425
8.901350 0.487509
8.901852 0.485241
8.903498 0.478631
8.904380 0.474092
8.904546 0.452461
8.905538 0.462615
8.905924 0.476937
8.906597 0.452221
8.907466 0.475579
8.908593 0.466871
8.909693 0.447919
8.910710 0.465451
8.911077 0.442989
8.911256 0.462561
8.911985 0.452805
8.912233 0.364854
8.913004 0.433530
8.914411 0.462296
8.914993 0.466514
8.915614 0.467802
8.915839 0.464801
8.916585 0.451067
8.917581 0.463673
8.918680 0.445076
8.919310 0.435303
8.920130 0.439490
8.920921 0.441208
8.921470 0.455297
8.922177 0.422608
8.922568 0.438777
8.923039 0.464082
8.923681 0.481797
8.924349 0.458724
8.925674 0.473845
8.926906 0.473080
8.927638 0.475299
8.928193 0.359725
8.928639 0.476497
8.929444 0.481173
8.929553 0.452780
8.930737 0.448575
8.931991 0.486188
8.932787 0.466882
8.933095 0.426879
8.933517 0.477437
8.934031 0.456331
8.934457 0.475620
8.935011 0.444828
8.936411 0.449876
8.937385 0.440805
8.937662 0.478281
8.938598 0.458013
8.938706 0.438260
8.939531 0.466487
8.940334 0.469716
8.940986 0.465305
8.942319 0.416319
8.943480 0.446934
8.943825 0.440497
8.945283 0.482542
8.945878 0.476734
8.946502 0.454621
8.946626 0.446869
8.947788 0.459947
8.948606 0.465748
8.948866 0.438322
8.949471 0.481909
8.949974 0.484000
8.951188 0.439309
8.951297 0.472636
8.951810 0.426739
8.952391 0.473004
8.953411 0.449722
8.954400 0.456508
8.955242 0.454823
8.955738 0.456904
8.956127 0.468211
8.956275 0.459326
8.957495 0.393606
8.957771 0.407485
8.958887 0.480612
8.959396 0.473591
8.960170 0.447676
8.960769 0.483907
8.962029 0.461644
8.962769 0.438234
8.963545 0.468233
8.963790 0.477376
8.964661 0.450538
8.965817 0.450983
8.966678 0.477994
8.967122 0.487062
8.967779 0.432708
8.967984 0.455389
8.968794 0.444718
8.969691 0.453847
8.970454 0.454270
8.971284 0.475818
8.972045 0.472329
8.972927 0.472601
8.973244 0.443801
8.974208 0.451977
8.974755 0.437454
8.975640 0.437752
8.976426 0.419873
8.977277 0.469961
8.977649 0.467911
8.978191 0.455437
8.979181 0.454439
8.979871 0.463412
8.980626 0.451821
8.981609 0.471700
8.982151 0.483506
8.982855 0.433684
8.983729 0.466384
8.984570 0.465171
8.985368 0.445864
8.985995 0.437540
8.986414 0.466299
8.987066 0.461473
8.987696 0.465785
8.988493 0.467729
8.988888 0.465774
8.989687 0.472312
8.990780 0.466254
8.991422 0.487307
8.991916 0.474125
8.992869 0.475161
8.993422 0.477218
8.994209 0.431421
8.995912 0.470535
8.997325 0.443244
8.997736 0.466327
8.998311 0.476065
8.998553 0.484479
8.999375 0.484184
9.001037 0.475859
9.001454 0.415753
9.001866 0.463224
9.002069 0.445262
9.002808 0.479517
9.003430 0.455656
9.004145 0.483957
9.005007 0.473472
9.005403 0.457407
9.005928 0.453647
9.006847 0.479100
9.007729 0.449667
9.008760 0.455642
9.009189 0.486348
9.009938 0.474403
9.010912 0.460724
9.011090 0.468961
9.012638 0.461319
9.012946 0.448302
9.013026 0.449271
9.013596 0.461659
9.015055 0.484157
9.015917 0.450689
9.017144 0.477158
9.017772 0.455320
9.018359 0.468669
9.018917 0.469465
9.019670 0.491172
9.020216 0.485885
9.020856 0.479822
9.021262 0.466455
9.021504 0.469924
9.021903 0.498836
9.022411 0.460026
9.023809 0.466418
9.024746 0.486938
9.025777 0.457735
9.026220 0.465770
9.026681 0.461166
9.027557 0.433716
9.027753 0.446840
9.029244 0.416808
9.029624 0.464716
9.030056 0.443422
9.030613 0.464567
9.031537 0.471523
9.033044 0.451939
9.033403 0.452702
9.034147 0.469641
9.034711 0.481820
9.034911 0.462530
9.035071 0.385992
9.035769 0.465307
9.036740 0.475492
9.037338 0.469475
9.038152 0.468491
9.038966 0.441184
9.039818 0.485339
9.040651 0.475042
9.041273 0.476821
9.041856 0.472805
9.042729 0.453326
9.043024 0.475445
9.044093 0.462078
9.045440 0.453573
9.045519 0.475854
9.047341 0.481893
9.048009 0.431056
9.048179 0.453204
9.048892 0.469711
9.049437 0.479836
9.050218 0.446202
9.050644 0.500211
9.052094 0.480482
9.052439 0.432507
9.053018 0.471226
9.054542 0.482625
9.055017 0.469695
9.055124 0.471575
9.056187 0.478578
9.056642 0.474356
9.057240 0.481783
9.057829 0.467138
9.058699 0.460761
9.059231 0.458082
9.060364 0.479613
9.060406 0.458758
9.061416 0.468544
9.061855 0.430119
9.062844 0.467706
9.063385 0.472723
9.063580 0.495090
9.065092 0.493827
9.065746 0.441127
9.066122 0.472992
9.066583 0.474592
9.067430 0.456212
9.068342 0.480461
9.068483 0.463443
9.069473 0.459412
9.070323 0.454787
9.070826 0.495781
9.071488 0.484320
9.071986 0.483452
9.072562 0.484353
9.073554 0.456507
9.074858 0.472684
9.075395 0.448879
9.075834 0.486515
9.076231 0.470479
9.077223 0.477779
9.078264 0.471411
9.078895 0.487670
9.079896 0.362183
9.080063 0.499835
9.080653 0.484990
9.081753 0.457079
9.082120 0.483754
9.082512 0.455439
9.083969 0.468561
9.083987 0.467788
9.085401 0.482247
9.085814 0.457563
9.087343 0.459396
9.087635 0.474856
9.087878 0.486915
9.088789 0.460632
9.089270 0.466761
9.089623 0.481857
9.089838 0.480041
9.090530 0.475539
9.091269 0.463348
9.092035 0.487695
9.092665 0.455953
9.093830 0.482987
9.095379 0.490428
9.095985 0.471086
9.096242 0.461565
9.096777 0.488972
9.097225 0.492890
9.097818 0.465282
9.098571 0.463280
9.099913 0.473530
9.100750 0.459801
9.101686 0.481715
9.102597 0.482448
9.102844 0.466419
9.103757 0.470725
9.104128 0.452277
9.105105 0.486185
9.105769 0.456860
9.106596 0.474542
9.107187 0.467959
9.107473 0.487462
9.108185 0.477660
9.108461 0.495013
9.109246 0.461718
9.109629 0.508666
9.110553 0.485302
9.111380 0.473630
9.113050 0.485757
9.113648 0.469848
9.114110 0.473406
9.114657 0.460135
9.115575 0.480367
9.116097 0.472425
9.116631 0.486492
9.117425 0.490618
9.117628 0.452916
9.118298 0.471810
9.118743 0.483897
9.120383 0.491118
9.120951 0.501113
9.121389 0.452887
9.121644 0.467578
9.122866 0.480727
9.123487 0.485832
9.124349 0.480150
9.124553 0.467231
9.125407 0.472928
9.125972 0.477176
9.126561 0.480188
9.128337 0.444488
9.128949 0.480806
9.128985 0.457810
9.129466 0.464954
9.130194 0.501526
9.130377 0.471998
9.131276 0.469504
9.131862 0.468250
9.132898 0.482953
9.133506 0.463824
9.133892 0.488846
9.134568 0.462163
9.135545 0.480125
9.136208 0.466750
9.136498 0.444305
9.138037 0.465156
9.139011 0.490010
9.139426 0.463481
9.139961 0.489345
9.141113 0.432565
9.141580 0.489127
9.142273 0.449058
9.143316 0.481719
9.143520 0.439731
9.144541 0.491213
9.144670 0.482019
9.145489 0.450991
9.146713 0.466198
9.147891 0.475511
9.148027 0.480094
9.148473 0.457266
9.149239 0.442610
9.150545 0.497605
9.151282 0.490774
9.151737 0.474096
9.152781 0.458975
9.153540 0.491031
9.154528 0.451855
9.154608 0.481329
9.155452 0.466146
9.156499 0.478647
9.156975 0.475762
9.157931 0.472662
9.158065 0.496347
9.158544 0.466575
9.159980 0.469514
9.160343 0.484235
9.161071 0.492585
9.161820 0.437259
9.162316 0.463298
9.162425 0.484568
9.163574 0.455735
9.164147 0.485304
9.164715 0.480859
9.165556 0.488905
9.166533 0.484934
9.167318 0.478701
9.167598 0.479173
9.168483 0.471637
9.169065 0.477859
9.169304 0.471736
9.169829 0.480931
9.170874 0.475799
9.171151 0.476735
9.172141 0.485209
9.173256 0.447651
9.173575 0.461240
9.174488 0.501591
9.174834 0.476527
9.175798 0.471782
9.176012 0.477887
9.176365 0.476421
9.177214 0.467231
9.177680 0.487890
9.178291 0.451725
9.179156 0.492505
9.180519 0.477151
9.180999 0.471924
9.181076 0.462307
9.182517 0.492155
9.183005 0.462531
9.183158 0.500064
9.183664 0.495815
9.184504 0.493114
9.185194 0.460546
9.186152 0.497454
9.186577 0.480271
9.186969 0.509300
9.188131 0.484239
9.188725 0.480603
9.188937 0.493090
9.189966 0.496828
9.191072 0.456293
9.191509 0.485460
9.192286 0.485375
9.193214 0.469501
9.193891 0.482631
9.194451 0.463216
9.195404 0.435255
9.195566 0.491625
9.196538 0.480772
9.197578 0.477079
9.197609 0.477048
9.198169 0.474768
9.199294 0.494724
9.199998 0.483443
9.200598 0.482601
9.201439 0.471177
9.202324 0.467897
9.202913 0.463263
9.203334 0.474277
9.204477 0.459752
9.204694 0.466033
9.204961 0.496302
9.205574 0.470177
9.206498 0.462970
9.207941 0.483415
9.208574 0.463897
9.208769 0.489626
9.209333 0.495665
9.210301 0.481148
9.211141 0.486461
9.211737 0.475140
9.212151 0.471978
9.212242 0.489645
9.212967 0.467058
9.214262 0.495538
9.214642 0.482444
9.215325 0.491084
9.216053 0.481088
9.216413 0.478040
9.217035 0.476767
9.217444 0.473115
9.218486 0.479381
9.219874 0.470482
9.220046 0.476445
9.221237 0.484451
9.221293 0.508306
9.222272 0.489930
9.223139 0.501598
9.224054 0.484584
9.224671 0.489906
9.224989 0.482230
9.226021 0.485030
9.226203 0.492874
9.227258 0.479339
9.227596 0.475157
9.227843 0.474252
9.229578 0.487251
9.229975 0.461206
9.230439 0.498857
9.230952 0.496775
9.231495 0.477481
9.232116 0.486132
9.232614 0.491898
9.234392 0.465496
9.234410 0.473030
9.234792 0.441632
9.236092 0.478718
9.236870 0.472352
9.237517 0.490596
9.237986 0.504504
9.238247 0.469651
9.239040 0.459692
9.240033 0.484694
9.241103 0.481055
9.241695 0.495906
9.242517 0.486369
9.243028 0.449710
9.243844 0.490285
9.244265 0.491240
9.245297 0.488932
9.245543 0.493608
9.246651 0.507114
9.247115 0.489917
9.247298 0.484343
9.248725 0.481541
9.248990 0.485598
9.249690 0.491874
9.250846 0.480669
9.251331 0.496181
9.251646 0.476203
9.252233 0.482497
9.252747 0.502881
9.253174 0.473733
9.254271 0.477630
9.254560 0.482483
9.255225 0.480245
9.255631 0.496351
9.257081 0.466500
9.258255 0.490515
9.258389 0.491557
9.258906 0.482804
9.259286 0.492724
9.260031 0.486535
9.260743 0.470343
9.261313 0.483415
9.261952 0.471711
9.263182 0.477032
9.263582 0.480642
9.263996 0.484904
9.264351 0.467289
9.265150 0.505011
9.265841 0.468711
9.266512 0.465810
9.267490 0.499687
9.268138 0.476862
9.269114 0.481803
9.270069 0.490861
9.270484 0.496551
9.270823 0.471652
9.271151 0.483662
9.272258 0.478544
9.272592 0.500946
9.273191 0.487069
9.274043 0.501431
9.274787 0.480000
9.275118 0.509130
9.276242 0.484634
9.276960 0.463994
9.277585 0.490419
9.278624 0.488137
9.279166 0.485146
9.279379 0.445380
9.279997 0.490605
9.280171 0.480331
9.281490 0.499679
9.281813 0.486246
9.282383 0.488138
9.282957 0.487145
9.283692 0.505950
9.283945 0.479077
9.285254 0.486925
9.285912 0.483607
9.286280 0.501442
9.287443 0.489522
9.287900 0.508000
9.288438 0.476526
9.288779 0.494843
9.290130 0.494184
9.291228 0.505116
9.292048 0.491839
9.292798 0.491223
9.293299 0.492030
9.293590 0.485189
9.295110 0.473041
9.295675 0.494791
9.296291 0.452990
9.296444 0.496322
9.297044 0.455623
9.298182 0.487468
9.298642 0.471092
9.299038 0.495471
9.299191 0.508968
9.300263 0.485046
9.301369 0.509574
9.301850 0.506571
9.302357 0.480872
9.303577 0.467586
9.303814 0.475620
9.304792 0.443482
9.305248 0.492299
9.305825 0.483771
9.306238 0.495345
9.308126 0.496465
9.308402 0.496689
9.308680 0.476691
9.308861 0.485095
9.309480 0.479378
9.310421 0.475632
9.311696 0.457305
9.312945 0.506010
9.313181 0.499469
9.314297 0.478472
9.314576 0.489876
9.315368 0.462152
9.315899 0.497426
9.316211 0.493623
9.316594 0.490977
9.318017 0.491707
9.318563 0.497047
9.319036 0.479528
9.319332 0.495364
9.319562 0.478567
9.320624 0.472364
9.321151 0.500736
9.321919 0.483098
9.322395 0.489277
9.322690 0.494821
9.323867 0.497959
9.324696 0.482515
9.325161 0.482401
9.325808 0.501827
9.326497 0.497443
9.327100 0.497987
9.327598 0.515030
9.328197 0.481487
9.328676 0.482411
9.329129 0.479344
9.329720 0.462544
9.330782 0.495102
9.331391 0.491937
9.331648 0.507612
9.332233 0.501704
9.332880 0.465347
9.333517 0.483208
9.334358 0.492248
9.334559 0.484518
9.335412 0.498716
9.335579 0.518249
9.336418 0.488277
9.337467 0.500913
9.337799 0.494809
9.338489 0.497362
9.339237 0.496593
9.339824 0.485711
9.340493 0.494526
9.341294 0.468804
9.341626 0.499329
9.342109 0.478860
9.343225 0.511315
9.343713 0.469274
9.344637 0.510782
9.344820 0.508126
9.345504 0.495612
9.345972 0.492344
9.346296 0.500514
9.346889 0.490474
9.348321 0.514380
9.348410 0.496689
9.349478 0.480486
9.350330 0.472390
9.350602 0.474437
9.351436 0.489724
9.351808 0.504750
9.352270 0.502325
9.353048 0.495107
9.353569 0.500042
9.354084 0.486372
9.354378 0.477259
9.355683 0.493292
9.356797 0.460529
9.357458 0.495630
9.358159 0.486057
9.358585 0.494934
9.359472 0.481987
9.359544 0.500383
9.360960 0.482112
9.361245 0.511201
9.362139 0.499268
9.362555 0.506772
9.363381 0.478218
9.364173 0.495191
9.364939 0.493933
9.365046 0.481141
9.365223 0.498234
9.366788 0.496058
9.367218 0.482469
9.368207 0.487638
9.368570 0.488094
9.369714 0.468481
9.369928 0.456589
9.370663 0.498328
9.371003 0.487463
9.372734 0.493374
9.372785 0.503151
9.373278 0.502314
9.373981 0.506922
9.374949 0.507244
9.375031 0.487739
9.375791 0.482904
9.376213 0.501542
9.376951 0.485486
9.377463 0.476295
9.378037 0.475218
9.378562 0.482418
9.379309 0.492117
9.379587 0.500030
9.380416 0.472819
9.380554 0.477382
9.381968 0.487673
9.382544 0.500956
9.383035 0.490886
9.384399 0.464454
9.384732 0.442280
9.384931 0.505378
9.385401 0.505770
9.386342 0.510289
9.386691 0.491024
9.387618 0.500882
9.387849 0.470465
9.387963 0.514056
9.389169 0.477075
9.389819 0.467315
9.390561 0.458605
9.391344 0.498868
9.391692 0.513826
9.392023 0.484251
9.392909 0.486748
9.393610 0.498897
9.394368 0.496119
9.394735 0.503656
9.396665 0.513600
9.397152 0.476417
9.397790 0.485569
9.398033 0.494075
9.398170 0.469108
9.399287 0.478795
9.399500 0.478346
9.400505 0.491974
9.400957 0.488122
9.401682 0.501376
9.402276 0.486179
9.403261 0.488358
9.403895 0.490963
9.404483 0.482364
9.405120 0.462746
9.405236 0.492523
9.406651 0.484920
9.407262 0.484427
9.407612 0.489404
9.408559 0.502825
9.408718 0.496450
9.408910 0.481914
9.409162 0.484280
9.410005 0.509038
9.410634 0.492270
9.410956 0.481855
9.412260 0.508909
9.412576 0.503574
9.412950 0.491815
9.413664 0.491920
9.414705 0.495488
9.415921 0.492497
9.416153 0.489035
9.416976 0.481307
9.417482 0.494252
9.417764 0.476916
9.417943 0.473814
9.419075 0.503452
9.419509 0.506025
9.420193 0.484438
9.421158 0.508909
9.421810 0.486410
9.422736 0.488969
9.423109 0.498721
9.423871 0.467862
9.423884 0.487707
9.424645 0.488738
9.425176 0.483044
9.426050 0.493820
9.426389 0.482275
9.427102 0.489085
9.428144 0.504285
9.428637 0.496391
9.429541 0.487960
9.430383 0.474571
9.431003 0.491333
9.431144 0.501954
9.431990 0.486976
9.432827 0.494868
9.433146 0.466926
9.433718 0.512200
9.434306 0.499748
9.434927 0.479034
9.435629 0.504679
9.435645 0.504153
9.436661 0.504029
9.437343 0.501017
9.437903 0.497697
9.438322 0.509807
9.439333 0.505723
9.440356 0.466211
9.440629 0.472975
9.440782 0.481894
9.441946 0.473736
9.442246 0.503351
9.442882 0.489844
9.443881 0.490689
9.444839 0.448015
9.445327 0.513830
9.445400 0.507179
9.446178 0.478077
9.446444 0.467709
9.447260 0.504967
9.447949 0.507762
9.448313 0.514071
9.449743 0.495157
9.449917 0.515360
9.450546 0.502511
9.451089 0.508632
9.451699 0.490236
9.452024 0.494885
9.452693 0.505669
9.453067 0.491216
9.453758 0.478274
9.454817 0.499065
9.455059 0.476830
9.456438 0.480283
9.457356 0.500614
9.457932 0.492358
9.458555 0.515508
9.459071 0.490694
9.459350 0.476569
9.460170 0.505645
9.461076 0.497767
9.461644 0.494538
9.461876 0.480186
9.463068 0.488871
9.463117 0.501083
9.463588 0.504689
9.464616 0.491030
9.465500 0.484921
9.466549 0.483298
9.467232 0.495689
9.467386 0.497416
9.468188 0.528353
9.468603 0.478191
9.469479 0.472819
9.469669 0.511321
9.470114 0.490656
9.471150 0.507146
9.471658 0.484094
9.472776 0.492736
9.472901 0.492227
9.473568 0.514461
9.474070 0.510135
9.474361 0.479736
9.474830 0.485806
9.476413 0.509690
9.476725 0.483384
9.477301 0.473291
9.477459 0.475782
9.478183 0.496518
9.479254 0.493169
9.479837 0.505386
9.480570 0.506210
9.480795 0.488190
9.481256 0.502339
9.482555 0.512621
9.482849 0.494594
9.483948 0.488862
9.484942 0.511807
9.485645 0.507808
9.485691 0.485108
9.485887 0.501819
9.486287 0.480395
9.487706 0.485138
9.487978 0.486544
9.488828 0.510923
9.489372 0.502800
9.489728 0.488852
9.490435 0.477440
9.491180 0.492105
9.491681 0.462293
9.492605 0.488000
9.493060 0.498793
9.493279 0.489505
9.493868 0.490977
9.494218 0.490961
9.495316 0.489338
9.495515 0.483153
9.496465 0.483354
9.497079 0.494851
9.497716 0.512222
9.498031 0.501895
9.499006 0.488674
9.499136 0.499883
9.499254 0.496021
9.500118 0.476081
9.501403 0.470192
9.502154 0.491220
9.502664 0.479727
9.503067 0.487484
9.503561 0.494027
9.504559 0.476345
9.504855 0.480085
9.505641 0.493099
9.506255 0.472124
9.506869 0.485178
9.507430 0.502412
9.508253 0.493275
9.509136 0.483805
9.509689 0.487903
9.510400 0.498805
9.510543 0.492764
9.511464 0.489765
9.511791 0.490901
9.512528 0.503792
9.513393 0.485709
9.513783 0.496502
9.514215 0.492545
9.514312 0.501552
9.515602 0.471878
9.516223 0.496400
9.517035 0.502298
9.517268 0.427408
9.517633 0.499282
9.517874 0.494247
9.519344 0.496656
9.520064 0.498499
9.520733 0.498070
9.521150 0.509975
9.521655 0.484294
9.522889 0.496401
9.522956 0.481328
9.523376 0.498881
9.523883 0.502080
9.524398 0.499101
9.525554 0.471387
9.525908 0.500782
9.526100 0.476653
9.527071 0.494684
9.527455 0.484648
9.527976 0.486305
9.528837 0.497465
9.529582 0.493687
9.530187 0.501973
9.531253 0.505018
9.531471 0.491277
9.531947 0.516005
9.532674 0.479155
9.533305 0.490775
9.533994 0.492412
9.534144 0.494907
9.535533 0.487835
9.536285 0.497420
9.537131 0.479899
9.537508 0.475646
9.537840 0.485268
9.538906 0.502002
9.539364 0.497481
9.539915 0.501545
9.540114 0.497168
9.540690 0.496667
9.542114 0.496003
9.543069 0.484321
9.543197 0.504038
9.543775 0.490378
9.544390 0.469302
9.545426 0.494907
9.545961 0.488181
9.546409 0.493513
9.547101 0.483522
9.547544 0.482571
9.548077 0.490867
9.549275 0.492337
9.549389 0.473262
9.549949 0.485852
9.550465 0.483449
9.550951 0.481019
9.551639 0.507265
9.552384 0.474206
9.552553 0.497803
9.553618 0.492021
9.553748 0.486936
9.554600 0.481758
9.555708 0.502299
9.555975 0.518852
9.556223 0.486266
9.556940 0.484451
9.557194 0.511784
9.558095 0.471776
9.558899 0.498600
9.559724 0.484997
9.560755 0.507758
9.561050 0.482401
9.561545 0.476366
9.561930 0.491454
9.562470 0.463224
9.563319 0.495393
9.563754 0.468826
9.564991 0.505490
9.565218 0.466293
9.565881 0.512627
9.567149 0.469067
9.567605 0.506419
9.568025 0.502915
9.568285 0.487088
9.569107 0.497195
9.569749 0.508960
9.570508 0.484989
9.570593 0.509768
9.571221 0.503171
9.571835 0.494394
9.572252 0.516197
9.573441 0.507180
9.574118 0.485887
9.574507 0.498207
9.575153 0.466734
9.575354 0.487603
9.575953 0.478053
9.577021 0.492649
9.577736 0.506363
9.578030 0.487803
9.578280 0.482504
9.578880 0.491351
9.579382 0.485802
9.580180 0.491620
9.580779 0.504948
9.581631 0.442282
9.582235 0.479244
9.582539 0.497240
9.583834 0.487481
9.584458 0.486199
9.584747 0.487296
9.585006 0.487872
9.585763 0.510110
9.586605 0.513266
9.587295 0.482686
9.587662 0.490685
9.587965 0.504058
9.588466 0.513205
9.588974 0.516188
9.590048 0.475480
9.591132 0.498582
9.591597 0.494659
9.591933 0.482953
9.592798 0.513074
9.593199 0.488935
9.593913 0.500816
9.594559 0.480410
9.595330 0.465122
9.595474 0.475263
9.596408 0.492652
9.596472 0.485602
9.597491 0.498931
9.598105 0.490365
9.598250 0.473261
9.599017 0.496977
9.600381 0.499502
9.600720 0.486462
9.601273 0.491322
9.602112 0.456564
9.602614 0.491419
9.603223 0.494174
9.603482 0.504883
9.603915 0.481796
9.604286 0.493986
9.605430 0.496439
9.606038 0.499895
9.606348 0.484066
9.607185 0.480668
9.607519 0.485842
9.607664 0.490938
9.608602 0.500683
9.609320 0.491013
9.609871 0.481957
9.610550 0.483556
9.610840 0.510217
9.611515 0.500301
9.612051 0.495343
9.612516 0.489239
9.613710 0.498035
9.614337 0.494203
9.615026 0.506071
9.615737 0.491798
9.616160 0.487720
9.616678 0.458705
9.617879 0.484584
9.618287 0.488250
9.618670 0.490937
9.619177 0.504794
9.619613 0.488868
9.619658 0.470617
9.620496 0.505948
9.621732 0.504067
9.621971 0.493331
9.622231 0.505647
9.623081 0.486894
9.623838 0.512522
9.624124 0.491968
9.625088 0.483654
9.625847 0.505506
9.626627 0.517206
9.627154 0.503272
9.627905 0.506309
9.628670 0.473442
9.629391 0.491549
9.630224 0.498869
9.630784 0.506743
9.630934 0.511956
9.631917 0.480572
9.633089 0.490318
9.633725 0.488883
9.633946 0.494133
9.634701 0.523355
9.635242 0.482415
9.635845 0.499527
9.636072 0.506844
9.637078 0.499312
9.637353 0.498609
9.637807 0.500507
9.638379 0.519634
9.639315 0.486412
9.639671 0.512946
9.640023 0.491881
9.640660 0.506938
9.641233 0.508239
9.641652 0.469781
9.641864 0.498350
9.642733 0.487282
9.643431 0.496959
9.643738 0.501390
9.644714 0.498175
9.644869 0.469152
9.645133 0.513708
9.645822 0.514968
9.646162 0.470337
9.647416 0.475540
9.647477 0.484407
9.647869 0.506074
9.648477 0.503534
9.649331 0.494901
9.650182 0.514249
9.650423 0.484903
9.650748 0.521586
9.651024 0.486927
9.651871 0.478619
9.652316 0.462747
9.653227 0.485328
9.653915 0.489015
9.654853 0.496445
9.655413 0.475930
9.655957 0.509222
9.656334 0.521633
9.657766 0.490272
9.657991 0.489731
9.658259 0.469860
9.659813 0.497419
9.660034 0.485559
9.660858 0.495911
9.660980 0.495099
9.661796 0.510137
9.662391 0.499647
9.662664 0.479722
9.663385 0.495146
9.664042 0.475493
9.664564 0.488114
9.665040 0.482544
9.665599 0.513465
9.666228 0.505636
9.666819 0.477941
9.667714 0.494133
9.668078 0.479019
9.669071 0.492788
9.669415 0.494784
9.669568 0.501675
9.670761 0.492313
9.671387 0.496677
9.671870 0.504881
9.672542 0.489032
9.673188 0.500778
9.673367 0.474367
9.674196 0.458657
9.674762 0.501703
9.675551 0.497770
9.676065 0.493111
9.676507 0.482257
9.677087 0.506543
9.677503 0.478313
9.678369 0.495723
9.678749 0.507240
9.679347 0.497693
9.680375 0.492396
9.680952 0.501117
9.681383 0.494392
9.681982 0.484823
9.682238 0.493374
9.683031 0.487804
9.683377 0.505766
9.684026 0.492419
9.684495 0.501620
9.685879 0.516241
9.686438 0.492217
9.686746 0.487334
9.687078 0.493445
9.688091 0.471562
9.688816 0.500418
9.689057 0.486646
9.689641 0.478426
9.690019 0.503274
9.690812 0.524094
9.691232 0.509725
9.691396 0.500126
9.692546 0.493768
9.692996 0.497208
9.693198 0.495789
9.693625 0.504749
9.694621 0.512814
9.695076 0.486105
9.696405 0.502500
9.696754 0.474273
9.696996 0.497581
9.697512 0.496558
9.698811 0.515317
9.698826 0.496956
9.699458 0.499279
9.699808 0.503020
9.700731 0.497711
9.701235 0.500750
9.702235 0.480323
9.703335 0.504561
9.703760 0.499866
9.704102 0.492072
9.704127 0.492379
9.705256 0.494520
9.705838 0.507720
9.706115 0.491164
9.706983 0.497015
9.707571 0.482058
9.707729 0.497939
9.708330 0.459838
9.709141 0.499638
9.709922 0.487991
9.710080 0.476163
9.710668 0.511088
9.711237 0.501099
9.711463 0.515332
9.712778 0.497680
9.713005 0.512751
9.713093 0.496425
9.713543 0.498957
9.714605 0.505735
9.715137 0.502045
9.715538 0.511871
9.716646 0.463326
9.717064 0.503514
9.717649 0.506275
9.718573 0.477721
9.719232 0.478012
9.720029 0.511915
9.720509 0.489387
9.721030 0.498178
9.721284 0.495490
9.721963 0.495323
9.722701 0.467005
9.723533 0.494479
9.723982 0.519384
9.724089 0.498704
9.725025 0.500893
9.725907 0.499657
9.726046 0.484339
9.726555 0.496553
9.727054 0.497751
9.728055 0.486318
9.729101 0.487203
9.729446 0.480579
9.729787 0.502789
9.729943 0.518354
9.730591 0.494546
9.731076 0.498963
9.732114 0.504469
9.732155 0.497632
9.732727 0.477013
9.733353 0.510399
9.733702 0.471763
9.734766 0.491139
9.735251 0.484108
9.735820 0.498479
9.736532 0.523097
9.737637 0.482112
9.737921 0.496283
9.738140 0.487822
9.739218 0.510752
9.739594 0.512018
9.739852 0.494221
9.740658 0.496852
9.741506 0.511658
9.742136 0.513250
9.742442 0.501543
9.743192 0.498063
9.743783 0.498397
9.744140 0.486246
9.744308 0.517453
9.745755 0.479246
9.746097 0.495040
9.746951 0.510254
9.747100 0.483486
9.747458 0.507983
9.747751 0.498691
9.748489 0.512529
9.749190 0.486786
9.749621 0.508713
9.750578 0.501473
9.750814 0.500859
9.751393 0.498705
9.751815 0.496672
9.752636 0.499309
9.753231 0.482236
9.753352 0.507122
9.753679 0.502490
9.754220 0.488487
9.755844 0.522003
9.756213 0.505364
9.756603 0.514797
9.757266 0.500315
9.757937 0.503540
9.758437 0.497947
9.759447 0.489178
9.759540 0.480453
9.760202 0.504471
9.760702 0.509107
9.761830 0.484784
9.762431 0.473269
9.762635 0.505897
9.763449 0.492741
9.764010 0.505143
9.764772 0.493420
9.765349 0.501249
9.766344 0.512230
9.766500 0.493859
9.767320 0.501032
9.767460 0.474786
9.768062 0.506057
9.769032 0.488897
9.769268 0.507759
9.769375 0.509525
9.769505 0.496698
9.770941 0.504374
9.771331 0.488403
9.771643 0.490789
9.772369 0.512329
9.773585 0.497012
9.773873 0.502405
9.774594 0.499830
9.775247 0.508132
9.775345 0.486303
9.776164 0.492397
9.776502 0.500998
9.777619 0.493157
9.777966 0.466200
9.778618 0.490015
9.778940 0.508014
9.779233 0.513200
9.779470 0.494824
9.779959 0.478566
9.780330 0.504014
9.780881 0.504598
9.781541 0.500113
9.782150 0.468176
9.782555 0.483182
9.782731 0.503966
9.783385 0.513992
9.783774 0.481610
9.784322 0.499574
9.784891 0.495891
9.785256 0.495993
9.785962 0.492936
9.786451 0.505715
9.787211 0.492630
9.788005 0.491305
9.788188 0.490116
9.789205 0.490979
9.790178 0.499719
9.790874 0.489178
9.791290 0.504204
9.791589 0.480896
9.792277 0.502116
9.792964 0.502263
9.793504 0.489508
9.794479 0.510238
9.795014 0.520799
9.795205 0.471054
9.795405 0.514136
9.796870 0.508744
9.797139 0.501190
9.797684 0.493608
9.798570 0.505965
9.799038 0.509364
9.799607 0.494524
9.800033 0.493806
9.801214 0.499215
9.801450 0.493475
9.802286 0.487465
9.802365 0.510861
9.802831 0.494460
9.803223 0.501181
9.803512 0.479205
9.804578 0.509182
9.805473 0.486044
9.805696 0.512893
9.805871 0.499204
9.806631 0.508630
9.807401 0.506746
9.807803 0.518772
9.808267 0.510029
9.808894 0.503265
9.809590 0.480188
9.810096 0.493612
9.810987 0.494210
9.811331 0.491212
9.811990 0.504492
9.812157 0.494274
9.813039 0.504663
9.813228 0.484452
9.813824 0.523461
9.814634 0.503419
9.815001 0.507311
9.815805 0.500240
9.816294 0.478884
9.817035 0.516960
9.817449 0.499142
9.817787 0.501517
9.818432 0.489541
9.819404 0.485614
9.819581 0.489266
9.820700 0.510737
9.821343 0.487279
9.821521 0.500005
9.821881 0.508264
9.823018 0.519180
9.823490 0.494224
9.824153 0.494683
9.824878 0.502593
9.825561 0.506888
9.825629 0.499567
9.826484 0.473792
9.827808 0.528803
9.828348 0.491608
9.828529 0.500787
9.828781 0.507427
9.830050 0.489565
9.830406 0.496756
9.830891 0.497987
9.830980 0.497900
9.831923 0.490114
9.832476 0.458443
9.832792 0.487067
9.833414 0.489633
9.833731 0.491052
9.833928 0.504700
9.835215 0.502356
9.836002 0.508816
9.836536 0.486342
9.837208 0.473418
9.837503 0.527926
9.837661 0.491223
9.838249 0.476354
9.838796 0.509864
9.839452 0.497666
9.839861 0.503624
9.840282 0.498344
9.841042 0.505668
9.842536 0.514549
9.842921 0.492588
9.843536 0.477361
9.844027 0.508792
9.844399 0.500506
9.844681 0.487460
9.845047 0.502160
9.845827 0.496092
9.846615 0.507521
9.847471 0.500562
9.847554 0.498591
9.848638 0.495223
9.848914 0.520502
9.849405 0.496864
9.850111 0.492373
9.850784 0.502104
9.851283 0.511773
9.851745 0.518883
9.851966 0.491031
9.853050 0.476939
9.853421 0.504961
9.854415 0.515793
9.854866 0.496381
9.855775 0.498200
9.856259 0.489861
9.856460 0.474821
9.856932 0.491956
9.857072 0.511701
9.858106 0.510420
9.858379 0.508862
9.858821 0.512265
9.859111 0.502918
9.859638 0.486513
9.859979 0.489614
9.860549 0.508781
9.861215 0.518709
9.862031 0.509325
9.862665 0.511808
9.862836 0.504744
9.863347 0.494609
9.863939 0.520859
9.864482 0.487027
9.865484 0.511229
9.866037 0.500944
9.866705 0.500636
9.867052 0.511841
9.867560 0.513672
9.868073 0.497906
9.868858 0.511031
9.869102 0.496981
9.869456 0.512326
9.870468 0.513820
9.871068 0.506981
9.871635 0.520665
9.871773 0.496641
9.872567 0.501116
9.873358 0.465290
9.874108 0.503325
9.874645 0.500752
9.874750 0.490258
9.875917 0.507359
9.876157 0.503913
9.877010 0.520588
9.877224 0.473113
9.878239 0.506537
9.878392 0.502069
9.878897 0.504644
9.879338 0.505391
9.880473 0.487028
9.880682 0.505298
9.881142 0.471455
9.881983 0.499731
9.882210 0.501146
9.882918 0.482361
9.883422 0.497839
9.883472 0.513632
9.884460 0.516505
9.885207 0.505187
9.886135 0.490857
9.886523 0.506607
9.886760 0.510287
9.887105 0.512785
9.887686 0.496316
9.888466 0.490479
9.889148 0.495576
9.889371 0.490322
9.889792 0.495007
9.889843 0.505985
9.890580 0.496217
9.891271 0.503277
9.891547 0.505209
9.892365 0.523115
9.893210 0.497327
9.893942 0.473399
9.894164 0.504722
9.894500 0.480593
9.895488 0.506564
9.896004 0.500691
9.896065 0.496119
9.896400 0.482856
9.897109 0.476415
9.897508 0.504117
9.898321 0.508861
9.899153 0.496510
9.899513 0.492831
9.900400 0.516624
9.900624 0.505136
9.900897 0.500911
9.901567 0.510326
9.902371 0.495669
9.902829 0.508836
9.903240 0.518004
9.903918 0.488476
9.904257 0.488602
9.904586 0.489847
9.904932 0.505902
9.905631 0.496947
9.906885 0.509163
9.907852 0.484493
9.908274 0.502915
9.908472 0.508699
9.908953 0.510316
9.910129 0.504894
9.910598 0.500434
9.910795 0.471769
9.911365 0.515687
9.911883 0.499465
9.912457 0.493756
9.912941 0.501882
9.913733 0.483925
9.914351 0.477325
9.914969 0.497668
9.915607 0.482316
9.915649 0.505571
9.916400 0.488762
9.916739 0.494608
9.917219 0.492953
9.917588 0.518305
9.917704 0.487566
9.919373 0.500581
9.919779 0.508528
9.920325 0.497871
9.921076 0.518789
9.921687 0.501687
9.922280 0.500019
9.922826 0.482975
9.923344 0.496139
9.923607 0.499594
9.923813 0.491465
9.924539 0.486891
9.924980 0.487094
9.925749 0.491769
9.926947 0.490976
9.927213 0.494150
9.927457 0.493595
9.928421 0.511342
9.928923 0.510767
9.929765 0.493296
9.930000 0.511792
9.930792 0.507776
9.931683 0.489361
9.931963 0.509744
9.932315 0.491304
9.932715 0.511806
9.933467 0.505043
9.933914 0.495925
9.934662 0.498780
9.935066 0.487953
9.935400 0.507517
9.936322 0.464132
9.936930 0.514719
9.937181 0.506075
9.938707 0.508638
9.938846 0.507056
9.939560 0.505165
9.939990 0.489361
9.940794 0.514843
9.941028 0.502935
9.941857 0.493773
9.942441 0.517084
9.942525 0.509813
9.943058 0.497422
9.943367 0.491612
9.944005 0.500084
9.944981 0.503143
9.945234 0.495302
9.945437 0.502314
9.946191 0.480180
9.946285 0.490440
9.947508 0.511832
9.948063 0.471940
9.948922 0.477710
9.949212 0.510878
9.949604 0.511897
9.950468 0.499250
9.950571 0.490794
9.951722 0.507183
9.952338 0.472082
9.952393 0.499060
9.952690 0.505460
9.953256 0.498412
9.954016 0.496180
9.954366 0.493192
9.954773 0.506791
9.955869 0.504433
9.956438 0.498683
9.956839 0.482050
9.957450 0.496336
9.957870 0.479024
9.958665 0.486466
9.959038 0.490963
9.959490 0.486787
9.959809 0.493882
9.960650 0.502771
9.961133 0.491063
9.961891 0.497297
9.962851 0.505430
9.962892 0.479386
9.963969 0.501478
9.964328 0.507435
9.964826 0.505869
9.964981 0.513996
9.965248 0.504869
9.965443 0.515611
9.965791 0.515758
9.966414 0.501894
9.966830 0.497310
9.967633 0.513382
9.967797 0.492790
9.968471 0.474930
9.968773 0.504356
9.969218 0.486577
9.970478 0.474646
9.971071 0.497520
9.971652 0.494289
9.972751 0.493017
9.973088 0.489929
9.973571 0.504621
9.973846 0.498047
9.974115 0.501418
9.974802 0.501915
9.975220 0.504092
9.975794 0.508656
9.977106 0.508380
9.977733 0.501141
9.978042 0.477094
9.978413 0.504434
9.979211 0.500431
9.979464 0.508294
9.979985 0.513150
9.980378 0.484306
9.981605 0.513222
9.982408 0.494183
9.982713 0.500851
9.982949 0.491840
9.983347 0.488355
9.983616 0.487084
9.984142 0.480176
9.985745 0.500364
9.985883 0.497981
9.986384 0.506214
9.987559 0.486454
9.987662 0.495023
9.988138 0.493286
9.989064 0.502445
9.989498 0.512769
9.990102 0.508816
9.990454 0.505729
9.990991 0.504468
9.991965 0.478468
9.992565 0.473999
9.992739 0.481218
9.993240 0.493131
9.994103 0.476480
9.994354 0.508409
9.995498 0.492873
9.995846 0.514706
9.996376 0.511182
9.996936 0.522837
9.997042 0.484474
9.997855 0.512422
9.998489 0.509005
9.999320 0.499210
9.999733 0.481782
9.999827 0.510552
10.000192 0.488075
10.000481 0.492960
10.000786 0.496190
10.001727 0.472602
10.002356 0.478859
10.002379 0.490505
10.003254 0.505042
10.003882 0.504410
10.004809 0.504883
10.004825 0.524706
10.005737 0.497414
10.006400 0.504159
10.007059 0.499103
10.007429 0.507371
10.007878 0.502101
10.008384 0.483897
10.008985 0.491797
10.009277 0.475897
10.010089 0.477650
10.010511 0.508971
10.010961 0.507199
10.011999 0.507547
10.012275 0.479941
10.012717 0.479105
10.013865 0.503797
10.014057 0.491921
10.014407 0.481198
10.015307 0.499974
10.015787 0.478937
10.016168 0.522495
10.017224 0.509638
10.017484 0.507234
10.017534 0.459419
10.018550 0.480900
10.018774 0.484671
10.019238 0.483240
10.020029 0.497113
10.020376 0.502856
10.020694 0.490298
10.021344 0.501407
10.021942 0.497016
10.022373 0.500466
10.023247 0.512195
10.023572 0.498714
10.024053 0.503571
10.025098 0.482376
10.025401 0.500545
10.025645 0.498664
10.026401 0.494586
10.026817 0.483417
10.027295 0.499427
10.027635 0.509210
10.028041 0.466822
10.028498 0.492509
10.028762 0.511584
10.029711 0.503901
10.029891 0.486433
10.030056 0.501914
10.031058 0.512781
10.031327 0.483434
10.032033 0.498546
10.032642 0.493071
10.033050 0.491333
10.033180 0.498764
10.034494 0.484357
10.034879 0.524928
10.035574 0.496932
10.036114 0.492071
10.036621 0.488087
10.037223 0.493005
10.037828 0.481582
10.038847 0.503002
10.039431 0.507757
10.040303 0.493829
10.040633 0.487373
10.041448 0.496448
10.041903 0.511100
10.042250 0.502256
10.042861 0.508684
10.043095 0.512531
10.043353 0.498310
10.043923 0.489679
10.044502 0.502237
10.045307 0.500767
10.045395 0.465955
10.045921 0.500999
10.046619 0.503585
10.046833 0.479219
10.047339 0.489381
10.047796 0.475667
10.048482 0.509339
10.049269 0.499661
10.049559 0.488105
10.050233 0.503935
10.050539 0.494763
10.052006 0.463135
10.052464 0.487730
10.052901 0.487086
10.053152 0.495025
10.053886 0.498235
10.054676 0.518611
10.055175 0.514903
10.055665 0.520143
10.056197 0.501384
10.056677 0.490533
10.057093 0.511007
10.057484 0.498146
10.058304 0.492008
10.058861 0.487644
10.059437 0.490444
10.060129 0.500436
10.060751 0.513083
10.061312 0.504653
10.061444 0.497266
10.062712 0.507247
10.063066 0.486947
10.063414 0.498024
10.063852 0.469957
10.064501 0.507085
10.065203 0.494663
10.065322 0.474265
10.066428 0.481950
10.066550 0.498764
10.067213 0.499816
10.067532 0.502551
10.067853 0.505464
10.068085 0.505035
10.069135 0.478220
10.069428 0.481329
10.070131 0.494181
10.070291 0.489091
10.070931 0.500191
10.071082 0.517890
10.072029 0.479447
10.072679 0.496273
10.073258 0.514736
10.074323 0.504112
10.074681 0.506810
10.075289 0.480349
10.075637 0.490890
10.076387 0.500722
10.076694 0.483937
10.077172 0.483986
10.078003 0.508074
10.078315 0.509850
10.078681 0.500686
10.078808 0.491638
10.079428 0.484620
10.079569 0.504078
10.080467 0.509392
10.081176 0.494407
10.081874 0.508792
10.081962 0.491327
10.082636 0.489990
10.083574 0.498810
10.084276 0.486710
10.084746 0.493434
10.085327 0.501390
10.085740 0.491466
10.086552 0.463024
10.087377 0.501271
10.087577 0.492011
10.088424 0.495488
10.088633 0.490639
10.089115 0.489942
10.090284 0.509711
10.090604 0.503852
10.090793 0.475995
10.091142 0.480511
10.092034 0.489903
10.092626 0.434930
10.093039 0.501968
10.093886 0.502892
10.094311 0.477812
10.094611 0.501652
10.095413 0.488455
10.096118 0.515689
10.096770 0.517392
10.097183 0.479664
10.097409 0.518076
10.097925 0.486512
10.098438 0.479244
10.098623 0.482554
10.099460 0.501983
10.099784 0.483872
10.100465 0.491033
10.101032 0.500352
10.101508 0.501564
10.102161 0.488195
10.103022 0.502278
10.103358 0.486094
10.103635 0.494684
10.104026 0.487426
10.104421 0.494935
10.105004 0.507622
10.105215 0.488360
10.105536 0.511272
10.106015 0.501907
10.106693 0.503884
10.107200 0.492436
10.108584 0.497174
10.108718 0.499295
10.109597 0.507346
10.109685 0.496474
10.109990 0.499318
10.110058 0.489815
10.111418 0.478223
10.112278 0.498253
10.112774 0.491202
10.113011 0.504213
10.113598 0.505121
10.114452 0.515180
10.114926 0.515426
10.115334 0.500542
10.115707 0.507329
10.116375 0.509477
10.116618 0.494008
10.117039 0.469035
10.117760 0.491792
10.118362 0.507755
10.118720 0.495098
10.118863 0.491931
10.119667 0.495746
10.120521 0.481131
10.120643 0.475259
10.121447 0.499882
10.121636 0.500544
10.121885 0.480375
10.123087 0.497980
10.123135 0.497514
10.123587 0.477714
10.124019 0.504804
10.124140 0.494659
10.124798 0.493369
10.125829 0.494409
10.125902 0.489667
10.126238 0.470072
10.127156 0.494836
10.127607 0.514501
10.128199 0.510351
10.128990 0.493636
10.129815 0.501389
10.130632 0.487662
10.130855 0.500636
10.131532 0.496354
10.131895 0.476340
10.132485 0.467369
10.132900 0.499695
10.133231 0.511867
10.134209 0.476481
10.134745 0.484945
10.135210 0.488420
10.135713 0.511426
10.136409 0.494736
10.136545 0.504644
10.136929 0.505086
10.137679 0.512992
10.138365 0.494362
10.139470 0.488676
10.140292 0.497448
10.140665 0.492576
10.141019 0.485469
10.141294 0.509391
10.141888 0.487983
10.142764 0.503667
10.143044 0.500268
10.143197 0.480358
10.144273 0.507594
10.144966 0.502702
10.145222 0.503170
10.145865 0.494413
10.145972 0.468958
10.146472 0.492852
10.146792 0.501244
10.147874 0.507394
10.148349 0.487111
10.148675 0.499507
10.149338 0.468633
10.150127 0.504817
10.150303 0.489946
10.150762 0.498681
10.150947 0.492018
10.151680 0.504946
10.152063 0.479429
10.153118 0.496675
10.153482 0.490541
10.153563 0.474635
10.154353 0.501645
10.154540 0.475719
10.155053 0.499440
10.156381 0.507802
10.156603 0.480796
10.157148 0.512770
10.157748 0.483912
10.157851 0.495082
10.158580 0.487252
10.159015 0.478535
10.159677 0.495875
10.160201 0.478720
10.161446 0.508032
10.161888 0.494197
10.162253 0.492580
10.162695 0.492923
10.162743 0.473138
10.163347 0.473886
10.163582 0.503280
10.164376 0.483932
10.164754 0.506150
10.165309 0.505751
10.165588 0.505084
10.167066 0.482492
10.167501 0.494776
10.167907 0.468880
10.168302 0.503492
10.168935 0.489160
10.169313 0.501609
10.169738 0.496879
10.170269 0.511147
10.170907 0.489765
10.171725 0.481032
10.172293 0.471409
10.172775 0.494517
10.174007 0.487959
10.174556 0.485972
10.174780 0.488557
10.175168 0.469510
10.176008 0.505778
10.176136 0.496091
10.176536 0.502450
10.176967 0.468270
10.177818 0.515519
10.178316 0.500930
10.179422 0.487843
10.179973 0.506188
10.180178 0.505550
10.180345 0.503263
10.181099 0.508619
10.181180 0.488370
10.181786 0.491851
10.182968 0.485507
10.183653 0.499831
10.184080 0.490417
10.184707 0.499504
10.185095 0.468046
10.185567 0.507278
10.185657 0.492353
10.186236 0.509442
10.186564 0.507073
10.187750 0.505505
10.188153 0.485269
10.188755 0.505216
10.189217 0.523418
10.189617 0.467880
10.190004 0.489652
10.190606 0.496736
10.191128 0.482015
10.191851 0.479483
10.192822 0.488293
10.193057 0.510405
10.193455 0.498841
10.194226 0.496219
10.194325 0.501372
10.195223 0.456659
10.195523 0.462021
10.196101 0.486899
10.196401 0.480759
10.196545 0.506580
10.197416 0.514272
10.198031 0.492432
10.198275 0.499069
10.198752 0.506282
10.199615 0.495417
10.199866 0.492688
10.200285 0.505066
10.201156 0.471166
10.201474 0.500710
10.202184 0.456794
10.202738 0.501993
10.203000 0.494087
10.204079 0.513817
10.204657 0.469997
10.205185 0.503899
10.205532 0.500475
10.205903 0.473403
10.206558 0.497146
10.206801 0.516391
10.207261 0.475479
10.208041 0.479730
10.208482 0.477766
10.208823 0.491098
10.209437 0.453058
10.210295 0.494082
10.211437 0.505494
10.211670 0.483177
10.212128 0.484846
10.212388 0.510495
10.212799 0.483076
10.213432 0.490428
10.213621 0.501154
10.214559 0.501207
10.215398 0.487116
10.215535 0.489344
10.216189 0.496635
10.217149 0.495692
10.217173 0.504654
10.217449 0.514630
10.218264 0.481188
10.218675 0.510610
10.219123 0.513530
10.219714 0.479982
10.220185 0.492361
10.221000 0.486304
10.221697 0.495030
10.221990 0.500967
10.222319 0.484194
10.222830 0.508950
10.223149 0.500825
10.224100 0.495259
10.224238 0.483765
10.224555 0.488909
10.225313 0.474918
10.226267 0.511812
10.227482 0.505113
10.227502 0.486414
10.228119 0.500298
10.228911 0.495304
10.229298 0.460117
10.229578 0.524926
10.230037 0.498273
10.230427 0.516403
10.230835 0.499590
10.231484 0.514364
10.232431 0.478348
10.232638 0.498368
10.232758 0.478204
10.233678 0.497791
10.234309 0.488838
10.234411 0.510302
10.235625 0.493763
10.235717 0.503654
10.236182 0.513972
10.236586 0.478771
10.236950 0.503444
10.237515 0.501349
10.238086 0.496509
10.238899 0.513075
10.239028 0.497642
10.240005 0.497073
10.240040 0.502202
10.240392 0.493185
10.241032 0.509580
10.241775 0.514877
10.242248 0.486224
10.242660 0.489218
10.243503 0.484285
10.243807 0.507740
10.244202 0.455903
10.245202 0.508663
10.245701 0.504177
10.245876 0.481814
10.247206 0.498367
10.247233 0.520280
10.247962 0.479035
10.248993 0.477740
10.249208 0.513665
10.249410 0.473568
10.250620 0.511950
10.251103 0.489676
10.251563 0.484399
10.251732 0.508909
10.252476 0.481709
10.252872 0.487008
10.253208 0.493713
10.253587 0.499629
10.254249 0.500040
10.254652 0.508461
10.255052 0.493245
10.255820 0.497436
10.256076 0.489961
10.256444 0.501388
10.256983 0.495205
10.257336 0.509318
10.257705 0.502878
10.258217 0.482982
10.259323 0.512409
10.260115 0.502351
10.260286 0.507141
10.260657 0.481068
10.261138 0.494251
10.262049 0.517163
10.262341 0.516589
10.262847 0.506759
10.263793 0.495738
10.264143 0.487159
10.264826 0.489478
10.265394 0.503111
10.265654 0.491839
10.266234 0.469314
10.266678 0.501781
10.267198 0.494196
10.267938 0.500939
10.268865 0.509489
10.269165 0.491640
10.269410 0.510688
10.270391 0.503658
10.270919 0.496973
10.271209 0.497357
10.271875 0.505759
10.272300 0.493582
10.272457 0.509773
10.273056 0.497393
10.274247 0.476097
10.274545 0.501948
10.274785 0.500057
10.275404 0.463808
10.275748 0.491700
10.276933 0.497864
10.277547 0.485716
10.277747 0.511096
10.278275 0.488709
10.278390 0.505422
10.279269 0.486914
10.279456 0.493688
10.280368 0.501296
10.281522 0.490086
10.281794 0.499135
10.282508 0.495465
10.282819 0.500902
10.283258 0.491335
10.283538 0.498545
10.284011 0.488512
10.284299 0.503319
10.284958 0.505072
10.285643 0.506990
10.285846 0.495492
10.286371 0.493000
10.287052 0.503544
10.287219 0.496423
10.288182 0.466352
10.288848 0.521069
10.289526 0.514007
10.290011 0.492423
10.290200 0.512186
10.290492 0.505151
10.290914 0.509503
10.291634 0.483177
10.292142 0.502328
10.292742 0.500260
10.293456 0.487828
10.293596 0.507353
10.294381 0.502446
10.295329 0.491992
10.295395 0.492748
10.296086 0.474707
10.296440 0.490132
10.297025 0.493035
10.297633 0.495128
10.298356 0.475125
10.298682 0.499544
10.299385 0.495631
10.299615 0.467567
10.300315 0.478036
10.301137 0.519768
10.301779 0.490287
10.301950 0.488969
10.303267 0.505878
10.303737 0.480044
10.303948 0.497561
10.304778 0.493098
10.304914 0.502962
10.305598 0.494122
10.305956 0.513288
10.306439 0.501129
10.307113 0.477703
10.307417 0.487429
10.307487 0.510537
10.308044 0.482325
10.309143 0.481054
10.309325 0.515758
10.310077 0.481605
10.310736 0.486528
10.311389 0.474899
10.311629 0.496764
10.312308 0.498955
10.312815 0.487477
10.313585 0.490700
10.313771 0.479282
10.314110 0.463235
10.314760 0.503616
10.314957 0.507132
10.315779 0.494489
10.316542 0.493837
10.316935 0.490570
10.317876 0.479914
10.319145 0.520503
10.319354 0.498624
10.319655 0.502677
10.320417 0.499080
10.320845 0.481994
10.321011 0.483776
10.321853 0.481359
10.321967 0.516112
10.322520 0.494750
10.322871 0.491367
10.323227 0.502815
10.324244 0.504280
10.324768 0.502456
10.325143 0.506846
10.325347 0.505017
10.326461 0.494762
10.326811 0.480088
10.327216 0.498598
10.328055 0.481714
10.328197 0.507875
10.328584 0.479219
10.328807 0.491692
10.329594 0.511752
10.329998 0.484173
10.331195 0.487086
10.331856 0.509442
10.332138 0.499299
10.332643 0.506412
10.333241 0.505197
10.333826 0.486751
10.334263 0.495634
10.334591 0.490198
10.335416 0.511175
10.335806 0.498049
10.336359 0.486300
10.337416 0.508888
10.337670 0.483802
10.337884 0.496400
10.338541 0.502718
10.338732 0.500375
10.339385 0.491110
10.339918 0.497612
10.340378 0.525336
10.340854 0.513505
10.341805 0.513576
10.342346 0.499766
10.342714 0.489542
10.343356 0.494670
10.343879 0.487239
10.344325 0.498317
10.344586 0.494251
10.345307 0.445709
10.346271 0.506533
10.346885 0.503219
10.347199 0.501646
10.347405 0.498728
10.347879 0.498458
10.348545 0.482709
10.348956 0.486420
10.349552 0.496501
10.349997 0.504783
10.350419 0.511032
10.350735 0.500517
10.351555 0.506908
10.351916 0.495784
10.352849 0.511519
10.353053 0.497760
10.353460 0.490404
10.354429 0.489961
10.355001 0.498743
10.355274 0.503335
10.355569 0.483619
10.356406 0.499053
10.357158 0.486043
10.358329 0.496557
10.358576 0.507308
10.358723 0.502480
10.359320 0.499998
10.359368 0.512615
10.360154 0.512183
10.360902 0.498954
10.361637 0.494371
10.362247 0.510526
10.362745 0.491659
10.363136 0.502355
10.363207 0.504478
10.363900 0.516396
10.364056 0.511675
10.364532 0.501654
10.365562 0.493901
10.365724 0.497080
10.366557 0.498591
10.366953 0.510281
10.367365 0.511881
10.367755 0.503595
10.368622 0.500967
10.369096 0.502857
10.369901 0.473862
10.370040 0.482744
10.370250 0.510396
10.371029 0.523346
10.371549 0.517155
10.371962 0.470706
10.372177 0.509458
10.372917 0.510441
10.373272 0.499092
10.373760 0.518090
10.373917 0.494774
10.374682 0.505420
10.375099 0.473578
10.375622 0.497738
10.376696 0.502090
10.377177 0.504329
10.377723 0.486118
10.378035 0.499784
10.378550 0.484493
10.378753 0.474387
10.380024 0.496701
10.380385 0.495211
10.381069 0.488945
10.381783 0.464310
10.382440 0.486925
10.382688 0.500195
10.383006 0.493615
10.383251 0.474263
10.383900 0.506331
10.384338 0.495506
10.384651 0.488790
10.385209 0.495042
10.385898 0.499633
10.386199 0.492949
10.387803 0.506680
10.387878 0.507292
10.388244 0.476574
10.388569 0.480228
10.389359 0.478560
10.390319 0.492870
10.390665 0.486760
10.391370 0.506853
10.391822 0.485177
10.392249 0.503610
10.392474 0.498590
10.393212 0.494575
10.393312 0.507040
10.394306 0.493006
10.394679 0.499203
10.395275 0.514819
10.395512 0.495813
10.395862 0.508071
10.397207 0.484041
10.397693 0.493315
10.398181 0.507347
10.398743 0.514318
10.399494 0.490842
10.399790 0.495670
10.400198 0.492469
10.400401 0.498747
10.400912 0.493941
10.402015 0.512400
10.402121 0.473960
10.402903 0.490019
10.403416 0.492361
10.403739 0.486206
10.404277 0.495018
10.404882 0.474956
10.405621 0.500207
10.405825 0.492413
10.406794 0.497162
10.407474 0.496005
10.407507 0.508221
10.407812 0.500781
10.408811 0.491914
10.409520 0.496251
10.409792 0.496393
10.410894 0.488743
10.411367 0.493183
10.411732 0.509555
10.412412 0.492820
10.412776 0.496686
10.413543 0.505940
10.413743 0.511223
10.414227 0.465032
10.414772 0.511142
10.415001 0.493822
10.415928 0.490596
10.416265 0.493179
10.416984 0.498114
10.417440 0.495068
10.417533 0.481509
10.417977 0.508218
10.418297 0.506890
10.419138 0.486620
10.419870 0.497402
10.420616 0.499911
10.420955 0.499953
10.421309 0.489638
10.421612 0.493241
10.421865 0.474963
10.422600 0.497306
10.423076 0.496996
10.423646 0.494504
10.423960 0.493287
10.424341 0.487945
10.424414 0.492270
10.425081 0.489954
10.426090 0.521155
10.426733 0.468250
10.427138 0.482099
10.427194 0.491621
10.427797 0.490742
10.428777 0.498409
10.429560 0.500236
10.430258 0.509547
10.430685 0.483621
10.431276 0.480373
10.431816 0.482814
10.431995 0.499650
10.432686 0.469915
10.433006 0.492880
10.433926 0.485004
10.434261 0.504463
10.434955 0.480850
10.435263 0.488872
10.435524 0.491251
10.436346 0.483351
10.437270 0.484263
10.437545 0.498377
10.437913 0.509206
10.438316 0.494356
10.438567 0.463165
10.439199 0.501197
10.439409 0.459349
10.440312 0.467368
10.440644 0.493768
10.441252 0.508766
10.441859 0.469852
10.442636 0.504223
10.443437 0.507088
10.444077 0.508896
10.444310 0.505937
10.444500 0.473870
10.444932 0.470355
10.445341 0.491603
10.446214 0.480085
10.446883 0.485663
10.447453 0.491861
10.447931 0.509981
10.448659 0.478950
10.448789 0.494934
10.449551 0.475874
10.450223 0.495298
10.450502 0.514645
10.450961 0.505111
10.451575 0.486080
10.451984 0.481630
10.452877 0.489910
10.453299 0.490728
10.453941 0.493130
10.454050 0.484914
10.454609 0.490536
10.455151 0.489635
10.455755 0.487685
10.456088 0.491425
10.456962 0.480378
10.457465 0.476329
10.458103 0.502775
10.458288 0.491362
10.458789 0.506958
10.459283 0.495103
10.459924 0.501703
10.460355 0.469393
10.460624 0.501870
10.460989 0.484897
10.461165 0.488869
10.461647 0.494728
10.462283 0.491935
10.462737 0.476180
10.463011 0.491796
10.463545 0.477182
10.464027 0.494901
10.464935 0.490100
10.465791 0.471783
10.466637 0.493056
10.467170 0.513748
10.467756 0.497441
10.468217 0.516279
10.468407 0.486842
10.469118 0.493722
10.469876 0.495366
10.470389 0.484261
10.470981 0.495990
10.471310 0.493443
10.471706 0.505385
10.471968 0.487532
10.472874 0.497752
10.473131 0.501283
10.473681 0.484639
10.474218 0.488128
10.474512 0.487201
10.475287 0.497293
10.475597 0.509855
10.476034 0.469340
10.476696 0.497400
10.477238 0.481274
10.477632 0.496799
10.478207 0.490086
10.478761 0.494778
10.479284 0.495934
10.479321 0.494232
10.479711 0.479271
10.480035 0.493273
10.481373 0.507398
10.481580 0.494352
10.482038 0.499131
10.483234 0.490919
10.483824 0.482218
10.484232 0.472382
10.484705 0.510870
10.485250 0.485443
10.485362 0.501433
10.485888 0.501648
10.486734 0.497136
10.487269 0.489518
10.488074 0.474157
10.488210 0.498445
10.488649 0.481174
10.489286 0.491322
10.489506 0.496782
10.489796 0.508804
10.491106 0.473665
10.491831 0.504428
10.492218 0.515205
10.492733 0.492314
10.493393 0.488722
10.493676 0.499590
10.495022 0.482953
10.495408 0.485787
10.495488 0.498108
10.496090 0.483086
10.496427 0.471720
10.496811 0.501656
10.497664 0.499409
10.498319 0.498126
10.498867 0.516796
10.499490 0.516530
10.499595 0.482079
10.500047 0.495484
10.500287 0.487650
10.500496 0.497389
10.501520 0.494654
10.501607 0.488778
10.502349 0.495447
10.502585 0.501798
10.503693 0.495698
10.504134 0.491938
10.504369 0.484126
10.505007 0.477809
10.505541 0.500994
10.506448 0.496452
10.506692 0.491592
10.507553 0.452256
10.507878 0.491368
10.508123 0.483221
10.508561 0.494445
10.508690 0.458814
10.509122 0.497585
10.509562 0.487197
10.511037 0.487619
10.511650 0.503238
10.511989 0.487978
10.512325 0.487676
10.512712 0.499496
10.513274 0.493739
10.513870 0.492559
10.514438 0.474910
10.514558 0.496101
10.515140 0.493669
10.515934 0.477938
10.516254 0.489030
10.517046 0.518507
10.517575 0.486745
10.518194 0.495258
10.518802 0.459674
10.519471 0.513107
10.519844 0.474045
10.520802 0.468551
10.521447 0.478687
10.522034 0.497966
10.522404 0.464346
10.523007 0.482990
10.523335 0.474052
10.523990 0.481405
10.524303 0.486482
10.524763 0.495985
10.524966 0.517478
10.525815 0.490402
10.526014 0.497241
10.526836 0.499201
10.527230 0.490880
10.527568 0.478067
10.528094 0.497299
10.528189 0.483082
10.528316 0.485632
10.529079 0.500135
10.530022 0.483109
10.530554 0.509110
10.531333 0.486371
10.531775 0.498423
10.532227 0.496796
10.533186 0.476018
10.533214 0.507295
10.533577 0.483406
10.534048 0.487636
10.534550 0.489438
10.535329 0.508791
10.535769 0.482975
10.535847 0.502713
10.536920 0.497591
10.537327 0.506199
10.537897 0.482884
10.538179 0.479917
10.539133 0.480164
10.540106 0.500536
10.540278 0.498351
10.540645 0.505031
10.541686 0.495980
10.541868 0.479697
10.542519 0.505586
10.543200 0.474219
10.543409 0.489260
10.543832 0.495789
10.544470 0.482457
10.544673 0.493032
10.544941 0.493410
10.545506 0.504546
10.546420 0.502293
10.546736 0.479527
10.547699 0.500708
10.548199 0.500652
10.548630 0.478531
10.549332 0.489233
10.549523 0.481535
10.549996 0.478520
10.550818 0.496938
10.551017 0.498351
10.551531 0.486181
10.551680 0.490130
10.552640 0.477863
10.553389 0.493915
10.553443 0.473766
10.553769 0.482132
10.554379 0.494469
10.554818 0.476943
10.555280 0.476521
10.555702 0.478936
10.556647 0.487328
10.557351 0.491833
10.558283 0.506076
10.558423 0.499549
10.558768 0.472674
10.559074 0.490977
10.559828 0.498531
10.560680 0.505313
10.561482 0.515505
10.561772 0.477701
10.562359 0.487761
10.562789 0.491087
10.563171 0.496420
10.563673 0.494498
10.564052 0.466193
10.564578 0.457485
10.564909 0.480826
10.566008 0.494069
10.566186 0.490756
10.567118 0.483600
10.567677 0.477143
10.567839 0.488552
10.568069 0.508686
10.568870 0.510834
10.569214 0.486317
10.569836 0.500753
10.570189 0.505857
10.570627 0.499037
10.571075 0.478533
10.571362 0.493033
10.572046 0.475584
10.572407 0.503534
10.573427 0.509832
10.573654 0.470518
10.574434 0.499685
10.575251 0.510496
10.575608 0.474406
10.576530 0.488324
10.576657 0.492292
10.577066 0.489467
10.577468 0.448046
10.577990 0.504212
10.578455 0.483554
10.578917 0.469138
10.579111 0.483759
10.579869 0.488294
10.580279 0.480256
10.581143 0.466784
10.581723 0.458664
10.582595 0.478268
10.583135 0.498742
10.583198 0.495136
10.583810 0.507142
10.584339 0.488432
10.585051 0.410446
10.585400 0.485041
10.586001 0.479076
10.586525 0.507367
10.586862 0.465917
10.587544 0.475655
10.588169 0.492213
10.588404 0.473623
10.589192 0.490524
10.589678 0.482140
10.590058 0.500104
10.590654 0.494968
10.591084 0.490330
10.591937 0.488229
10.592039 0.462286
10.592431 0.476866
10.592755 0.490382
10.593346 0.500717
10.593861 0.498359
10.594476 0.495343
10.595175 0.482235
10.595303 0.475071
10.595907 0.501614
10.596104 0.501400
10.596951 0.489230
10.597340 0.495920
10.597605 0.485863
10.597854 0.478681
10.598638 0.494119
10.599339 0.446469
10.600240 0.490561
10.600312 0.496586
10.601331 0.497665
10.601764 0.460510
10.602387 0.463822
10.602838 0.485806
10.603674 0.484598
10.603680 0.478893
10.604322 0.497056
10.604904 0.494586
10.604992 0.481663
10.606417 0.468265
10.606625 0.471954
10.607004 0.485499
10.608394 0.453691
10.608651 0.484246
10.608779 0.499359
10.609332 0.506571
10.609513 0.443972
10.610414 0.487427
10.610767 0.482919
10.611095 0.487563
10.611643 0.485333
10.612088 0.479581
10.612256 0.457270
10.612655 0.464862
10.613197 0.490640
10.613520 0.485163
10.614097 0.476405
10.614860 0.510075
10.615373 0.490617
10.616063 0.495705
10.616407 0.495232
10.617197 0.477058
10.617530 0.472935
10.617889 0.485171
10.618462 0.487859
10.619417 0.471227
10.619952 0.448308
10.620172 0.485814
10.621027 0.463469
10.621556 0.504897
10.622288 0.500231
10.622791 0.452354
10.622897 0.472582
10.623442 0.488889
10.623896 0.482118
10.625064 0.509523
10.625168 0.488388
10.625538 0.465841
10.626559 0.479923
10.626953 0.473965
10.627535 0.481288
10.627822 0.498413
10.628019 0.500667
10.628950 0.392747
10.629788 0.479547
10.630025 0.479279
10.630284 0.491977
10.630920 0.482280
10.631004 0.497975
10.631836 0.486889
10.632259 0.509875
10.632437 0.508909
10.632699 0.457196
10.633357 0.480307
10.633868 0.479903
10.634763 0.496232
10.635286 0.489256
10.636100 0.475954
10.636390 0.478438
10.637168 0.484060
10.638052 0.469849
10.638208 0.505265
10.638995 0.465994
10.639468 0.458749
10.639495 0.482315
10.639933 0.500976
10.640491 0.477667
10.640945 0.488236
10.641791 0.482903
10.642196 0.502264
10.642665 0.492297
10.642903 0.492000
10.644377 0.461460
10.644873 0.500400
10.645128 0.449067
10.645952 0.455805
10.646430 0.470885
10.646534 0.491420
10.647103 0.476463
10.647743 0.478415
10.648089 0.504172
10.649386 0.484941
10.650259 0.474673
10.650620 0.492852
10.650789 0.475028
10.650995 0.462761
10.651345 0.458612
10.651782 0.491839
10.652593 0.483976
10.653006 0.491355
10.653151 0.473555
10.653598 0.478947
10.654554 0.478406
10.654845 0.472505
10.655327 0.489763
10.655700 0.476827
10.655923 0.487433
10.657292 0.494197
10.657905 0.494846
10.658103 0.474504
10.658635 0.481579
10.658896 0.484186
10.659331 0.478483
10.659866 0.504114
10.660639 0.470039
10.661048 0.483858
10.661858 0.449530
10.662538 0.487989
10.662963 0.472639
10.663247 0.490050
10.664336 0.481696
10.664675 0.452220
10.665064 0.487709
10.665700 0.476566
10.666071 0.472608
10.666728 0.504238
10.667366 0.487627
10.667725 0.492171
10.668814 0.496803
10.669100 0.502506
10.669634 0.485945
10.669959 0.470747
10.670390 0.486268
10.670566 0.482923
10.670815 0.487027
10.671167 0.474459
10.672003 0.476761
10.672472 0.426142
10.673067 0.472766
10.673630 0.480196
10.674480 0.503905
10.675505 0.493674
10.675650 0.466203
10.675860 0.495024
10.676547 0.476747
10.676964 0.467291
10.677339 0.498805
10.677547 0.485831
10.678645 0.482980
10.678949 0.489553
10.680047 0.468041
10.680326 0.504559
10.681127 0.506237
10.681679 0.479669
10.681831 0.480986
10.682300 0.482870
10.682764 0.507048
10.683442 0.472543
10.683862 0.497041
10.684146 0.468154
10.684569 0.507605
10.685664 0.468400
10.686092 0.515308
10.686523 0.481646
10.686925 0.491637
10.687191 0.488885
10.687645 0.491027
10.687918 0.508712
10.688531 0.477318
10.688961 0.493203
10.689719 0.497847
10.690194 0.492245
10.690544 0.490148
10.691757 0.463521
10.692129 0.468093
10.692361 0.481931
10.692796 0.500083
10.693120 0.476195
10.693883 0.488704
10.694480 0.496455
10.694589 0.479105
10.695209 0.504658
10.695635 0.480118
10.696842 0.502174
10.696943 0.467845
10.697138 0.456972
10.697465 0.481635
10.697859 0.476569
10.698564 0.484825
10.699249 0.503580
10.699604 0.480095
10.700552 0.507945
10.701133 0.479227
10.701271 0.479539
10.701459 0.462825
10.702113 0.456719
10.702522 0.487876
10.703645 0.487437
10.703951 0.474767
10.704466 0.454025
10.705014 0.488093
10.705626 0.492085
10.706591 0.485842
10.706721 0.502155
10.706889 0.458413
10.707455 0.441853
10.707781 0.487326
10.707969 0.490981
10.709085 0.483386
10.709346 0.490066
10.709934 0.484434
10.710324 0.479764
10.710545 0.478285
10.712032 0.466148
10.712237 0.508797
10.712542 0.492088
10.713462 0.471672
10.713640 0.497015
10.714370 0.492789
10.714445 0.469607
10.714890 0.473996
10.715040 0.465672
10.716059 0.485509
10.716968 0.498335
10.717273 0.482699
10.718181 0.497949
10.718544 0.495175
10.719128 0.468635
10.719710 0.457128
10.720316 0.484500
10.720626 0.490018
10.721313 0.486347
10.721843 0.496086
10.722123 0.493164
10.722677 0.467726
10.723013 0.489606
10.723300 0.455825
10.723796 0.464068
10.724768 0.489662
10.725012 0.467661
10.726036 0.488310
10.726502 0.478138
10.726747 0.462916
10.727417 0.477144
10.728336 0.479909
10.728407 0.498484
10.728732 0.485503
10.729685 0.492352
10.730058 0.475295
10.730563 0.494174
10.730643 0.478366
10.731609 0.486370
10.732305 0.475193
10.732549 0.472910
10.732775 0.473548
10.733329 0.475281
10.733817 0.462455
10.734239 0.480482
10.735086 0.495169
10.735725 0.465488
10.735892 0.484470
10.736189 0.478469
10.737549 0.494565
10.738145 0.467693
10.738584 0.473544
10.738816 0.480639
10.739433 0.500499
10.739716 0.497086
10.740147 0.506841
10.740937 0.478266
10.741428 0.490157
10.741916 0.464305
10.742141 0.473155
10.742847 0.485956
10.743088 0.470223
10.743743 0.488087
10.744134 0.482887
10.744533 0.484316
10.744765 0.493113
10.745526 0.453941
10.745990 0.468384
10.746246 0.480266
10.746329 0.494029
10.747461 0.502325
10.747968 0.474161
10.748573 0.478249
10.749204 0.458493
10.749420 0.460971
10.750259 0.482563
10.750589 0.471735
10.750925 0.471332
10.751657 0.489814
10.751786 0.485795
10.752355 0.479021
10.753454 0.481638
10.753721 0.491672
10.754475 0.471124
10.755169 0.485997
10.755317 0.486893
10.756270 0.481070
10.756598 0.494415
10.756767 0.475667
10.757496 0.443737
10.757937 0.461965
10.758276 0.482336
10.759087 0.481329
10.759973 0.500643
10.760036 0.473061
10.760575 0.473529
10.762119 0.481403
10.762553 0.470962
10.762699 0.498051
10.763564 0.493416
10.763598 0.458571
10.763998 0.492481
10.764586 0.477966
10.764735 0.448322
10.766248 0.486792
10.766819 0.490591
10.767014 0.484835
10.767585 0.485824
10.767974 0.488331
10.768405 0.462605
10.768932 0.444884
10.769142 0.479628
10.769895 0.488003
10.770057 0.468309
10.770656 0.458167
10.771312 0.478441
10.771707 0.482274
10.772553 0.476445
10.773394 0.500806
10.773759 0.485589
10.773958 0.472409
10.774951 0.477137
10.775482 0.480020
10.775633 0.490840
10.775857 0.481494
10.776556 0.474899
10.777076 0.489426
10.777537 0.493653
10.778216 0.489869
10.778780 0.483708
10.779384 0.477676
10.779846 0.455767
10.780097 0.491950
10.780884 0.484793
10.781526 0.482156
10.781717 0.479912
10.782972 0.489889
10.783173 0.489438
10.783677 0.481067
10.784009 0.446002
10.784428 0.484725
10.784982 0.485048
10.785941 0.470147
10.786342 0.470508
10.786656 0.472235
10.787195 0.462600
10.787580 0.482920
10.788025 0.469474
10.788704 0.499072
10.789306 0.484493
10.789932 0.502668
10.790181 0.486347
10.790205 0.503266
10.790677 0.471872
10.791119 0.470090
10.792119 0.480845
10.792759 0.470360
10.793252 0.498070
10.794535 0.495169
10.794641 0.481261
10.795580 0.500857
10.795882 0.478122
10.796574 0.507648
10.796828 0.462355
10.797174 0.484572
10.797933 0.501454
10.798003 0.462535
10.798492 0.489523
10.799060 0.470220
10.799412 0.476714
10.800953 0.492659
10.801000 0.475757
10.801487 0.477611
10.801706 0.468587
10.802669 0.479490
10.802982 0.500014
10.803669 0.468116
10.804184 0.492730
10.804848 0.468854
10.805173 0.470520
10.806069 0.477590
10.806560 0.473635
10.807123 0.485853
10.807157 0.490228
10.807568 0.489588
10.808166 0.469806
10.808517 0.489853
10.808975 0.484324
10.809384 0.456437
10.809600 0.483225
10.809977 0.497224
10.810879 0.492301
10.811675 0.473525
10.812591 0.492524
10.812790 0.490922
10.813203 0.500360
10.814044 0.473484
10.814192 0.482990
10.815129 0.477697
10.815651 0.479652
10.816330 0.501417
10.816895 0.493906
10.817335 0.493533
10.817960 0.509173
10.818118 0.500707
10.818579 0.490515
10.819570 0.466214
10.820446 0.484399
10.820852 0.478690
10.821392 0.465013
10.821509 0.477694
10.822726 0.469686
10.823179 0.481965
10.823483 0.484273
10.823852 0.490780
10.824051 0.510863
10.824286 0.478387
10.824780 0.492551
10.825223 0.470867
10.825826 0.482573
10.826212 0.469318
10.826859 0.485705
10.827164 0.487223
10.827618 0.464671
10.828427 0.463137
10.828919 0.489492
10.829963 0.466784
10.830160 0.464840
10.830377 0.462423
10.831123 0.472558
10.831853 0.482252
10.832228 0.467138
10.832647 0.489534
10.833303 0.511893
10.834049 0.475062
10.834554 0.476093
10.835272 0.484735
10.836430 0.485564
10.836552 0.482584
10.837236 0.487227
10.837456 0.489276
10.837911 0.479305
10.837956 0.454106
10.838405 0.500697
10.839111 0.459938
10.839465 0.481066
10.840003 0.484212
10.840276 0.468251
10.840979 0.492878
10.842361 0.484099
10.842573 0.489552
10.843025 0.473848
10.843522 0.477559
10.844157 0.475212
10.844491 0.487075
10.844700 0.473772
10.845329 0.472957
10.846047 0.473341
10.846123 0.452364
10.846332 0.472585
10.847347 0.463497
10.848018 0.487141
10.848718 0.480272
10.848764 0.477559
10.849063 0.498967
10.849797 0.489328
10.850267 0.454633
10.851029 0.472333
10.851919 0.473721
10.852992 0.479350
10.853458 0.477188
10.853604 0.457160
10.854467 0.491320
10.854666 0.475273
10.855005 0.477841
10.855259 0.488794
10.856159 0.492006
10.856644 0.457582
10.857170 0.483555
10.857581 0.485383
10.857865 0.487851
10.858816 0.463469
10.859206 0.477932
10.859683 0.471048
10.859956 0.487628
10.860673 0.479210
10.861009 0.488468
10.861115 0.493751
10.861991 0.474848
10.862495 0.481769
10.862745 0.485794
10.863114 0.485104
10.864106 0.497130
10.864449 0.478515
10.865025 0.467099
10.866007 0.498968
10.866419 0.488981
10.866936 0.505618
10.867153 0.489784
10.868008 0.471935
10.868343 0.482979
10.869205 0.496259
10.869648 0.483866
10.870358 0.490190
10.870834 0.484537
10.871087 0.470775
10.871292 0.482241
10.871871 0.491497
10.872435 0.466598
10.872729 0.477627
10.873493 0.468374
10.873754 0.494620
10.874284 0.495151
10.875139 0.463093
10.875896 0.470518
10.876285 0.483173
10.876449 0.480536
10.877339 0.463352
10.877345 0.454561
10.878098 0.468853
10.878668 0.486161
10.878880 0.485703
10.879371 0.480087
10.880052 0.491300
10.880704 0.508943
10.881098 0.490645
10.881771 0.466538
10.882668 0.471768
10.883085 0.489321
10.883521 0.467561
10.884494 0.468908
10.884594 0.461968
10.885508 0.486549
10.885894 0.485897
10.886610 0.496750
10.886881 0.471509
10.887546 0.481964
10.887929 0.485203
10.888264 0.478015
10.889479 0.481669
10.889774 0.492600
10.890314 0.430445
10.890526 0.495130
10.890874 0.485026
10.891427 0.453921
10.892242 0.462551
10.892664 0.460149
10.892948 0.490305
10.893365 0.489448
10.893933 0.466232
10.894573 0.486320
10.895023 0.479135
10.895392 0.489797
10.895897 0.450680
10.896441 0.467218
10.896847 0.455009
10.897640 0.473491
10.898281 0.449895
10.898881 0.469900
10.899275 0.470982
10.899434 0.462897
10.899715 0.475592
10.900399 0.458755
10.900823 0.489146
10.901075 0.488063
10.901644 0.476389
10.902637 0.452429
10.903268 0.488289
10.903681 0.482711
10.904200 0.474513
10.904466 0.486657
10.904937 0.465006
10.905192 0.480703
10.905891 0.474387
10.906301 0.495136
10.906947 0.479674
10.907592 0.480728
10.907992 0.506603
10.908390 0.476366
10.908813 0.437086
10.909292 0.483661
10.909487 0.472900
10.910157 0.451760
10.911016 0.458594
10.911565 0.476573
10.911730 0.462043
10.912272 0.490701
10.912770 0.483785
10.913401 0.478871
10.913997 0.476324
10.914543 0.479583
10.914964 0.480054
10.915446 0.493399
10.916943 0.457684
10.917306 0.472441
10.917885 0.491135
10.918004 0.501047
10.918797 0.479184
10.919153 0.461644
10.920213 0.483045
10.920641 0.481685
10.921019 0.476730
10.921200 0.489256
10.922008 0.509953
10.922421 0.468379
10.922971 0.481044
10.923446 0.480354
10.924028 0.485998
10.924225 0.500547
10.925196 0.498263
10.925376 0.494512
10.925728 0.477648
10.926558 0.473172
10.927044 0.482861
10.927279 0.486531
10.927809 0.469220
10.929014 0.470894
10.929305 0.447832
10.929829 0.484535
10.930228 0.480191
10.930441 0.483604
10.931585 0.488302
10.931988 0.472210
10.932066 0.481374
10.932708 0.484646
10.933872 0.474639
10.934285 0.486178
10.934530 0.494610
10.935425 0.470315
10.936331 0.469035
10.936568 0.492418
10.937189 0.472774
10.937761 0.490916
10.938096 0.491038
10.938184 0.483839
10.938791 0.490519
10.939211 0.486260
10.939466 0.460481
10.939948 0.490657
10.940548 0.488331
10.940953 0.463088
10.941403 0.464879
10.941862 0.480248
10.942587 0.451471
10.942827 0.480473
10.943033 0.495371
10.943418 0.471017
10.944071 0.496308
10.945121 0.461390
10.945622 0.495696
10.946107 0.494135
10.946550 0.457599
10.947558 0.449185
10.948322 0.482453
10.948556 0.472467
10.949313 0.506079
10.949554 0.460578
10.949742 0.494140
10.950370 0.469142
10.950882 0.487730
10.951284 0.483255
10.951515 0.476522
10.952175 0.461086
10.952803 0.479849
10.953298 0.488268
10.954115 0.495946
10.954805 0.465426
10.955229 0.480308
10.955387 0.488884
10.955966 0.471594
10.956730 0.470028
10.957129 0.472340
10.958285 0.483375
10.958515 0.467545
10.958668 0.487930
10.959334 0.478607
10.959627 0.447048
10.960202 0.476623
10.960774 0.484780
10.961014 0.488100
10.962304 0.453636
10.962768 0.451563
10.963255 0.456531
10.964155 0.485980
10.964608 0.469319
10.964733 0.488179
10.965714 0.466490
10.966178 0.480744
10.966548 0.487452
10.967321 0.470518
10.968100 0.484794
10.968308 0.459163
10.968473 0.457389
10.968830 0.475058
10.969166 0.495892
10.969709 0.497746
10.969965 0.477597
10.970921 0.456934
10.971616 0.486469
10.971952 0.457291
10.972523 0.484829
10.973660 0.475647
10.974317 0.496103
10.974541 0.467921
10.975009 0.471948
10.975405 0.481848
10.975680 0.419693
10.976348 0.473541
10.976689 0.467112
10.976784 0.476961
10.977911 0.493809
10.978068 0.477231
10.978804 0.473112
10.979204 0.469438
10.979399 0.481915
10.979659 0.484923
10.980470 0.475440
10.981361 0.461062
10.982083 0.483553
10.982623 0.460831
10.983028 0.500875
10.983203 0.456935
10.984245 0.455225
10.984540 0.447764
10.984735 0.482810
10.985136 0.463976
10.985759 0.484370
10.986957 0.492714
10.987291 0.467368
10.987642 0.458097
10.988280 0.482038
10.988736 0.478016
10.989444 0.492499
10.989772 0.496181
10.990388 0.492373
10.990566 0.480333
10.991481 0.477064
10.991737 0.459037
10.992367 0.471525
10.992877 0.479964
10.993301 0.446957
10.993947 0.499143
10.994541 0.462056
10.994645 0.468451
10.995108 0.467625
10.995422 0.487180
10.996247 0.473738
10.996599 0.488098
10.996792 0.483378
10.997600 0.447802
10.998010 0.448339
10.998162 0.487587
10.998779 0.474027
10.999576 0.490159
11.000120 0.467728
11.000930 0.470300
11.001188 0.468066
11.001470 0.474168
11.001932 0.479525
11.002222 0.468747
11.002638 0.482780
11.003403 0.491985
11.003888 0.482102
11.004396 0.461833
11.005082 0.454859
11.005447 0.475060
11.005645 0.484057
11.006641 0.483709
11.006890 0.486585
11.007558 0.463345
11.007999 0.476332
11.009252 0.479798
11.009431 0.480921
11.009755 0.467136
11.010105 0.463332
11.010897 0.487099
11.011271 0.466784
11.011778 0.463860
11.012217 0.459070
11.012542 0.477903
11.013289 0.463439
11.013847 0.495206
11.014074 0.474631
11.014454 0.480300
11.014984 0.491318
11.015785 0.480879
11.016053 0.479148
11.016381 0.432620
11.016838 0.476084
11.017330 0.485068
11.017877 0.476599
11.018652 0.478180
11.019413 0.463175
11.019697 0.477265
11.020333 0.475780
11.020752 0.455545
11.020819 0.491492
11.022260 0.474415
11.022457 0.484238
11.022613 0.452969
11.023143 0.453835
11.023694 0.481624
11.024229 0.482472
11.025420 0.480374
11.025624 0.453277
11.026266 0.449461
11.026517 0.461684
11.026891 0.402351
11.027253 0.475866
11.028215 0.463591
11.028484 0.476502
11.028851 0.489532
11.029093 0.483012
11.029826 0.462728
11.031120 0.464637
11.031400 0.471588
11.031837 0.478846
11.032444 0.471391
11.033474 0.468033
11.033726 0.445057
11.034464 0.459449
11.034761 0.463421
11.035302 0.446512
11.035833 0.475449
11.036362 0.448771
11.036889 0.463742
11.037050 0.479541
11.037344 0.446586
11.038031 0.492228
11.038294 0.468947
11.039032 0.425664
11.039831 0.465909
11.040234 0.478058
11.040929 0.461066
11.041632 0.476832
11.042250 0.438818
11.042492 0.461447
11.043467 0.433803
11.043972 0.482885
11.044202 0.469639
11.044334 0.460661
11.045008 0.495696
11.045418 0.466940
11.045794 0.459877
11.046376 0.464367
11.047268 0.471128
11.047964 0.472197
11.048185 0.475568
11.048687 0.477674
11.049343 0.460742
11.049841 0.484943
11.050144 0.465114
11.050721 0.474551
11.051017 0.475678
11.051894 0.484643
11.052045 0.447115
11.053121 0.468395
11.053683 0.464533
11.054217 0.489711
11.054301 0.481897
11.054971 0.495584
11.055980 0.473861
11.056358 0.465274
11.056756 0.444277
11.057530 0.457063
11.058355 0.473475
11.058857 0.466934
11.059310 0.465723
11.059843 0.482142
11.060203 0.442877
11.060984 0.478847
11.061239 0.470301
11.061776 0.423350
11.062392 0.458651
11.062463 0.473740
11.063207 0.475662
11.064078 0.473806
11.064316 0.475144
11.064884 0.470318
11.065316 0.467695
11.065764 0.494948
11.066299 0.470594
11.066624 0.468821
11.067187 0.458580
11.067419 0.459584
11.068052 0.471914
11.068520 0.468375
11.068681 0.492783
11.069058 0.461094
11.069802 0.475944
11.070709 0.450974
11.071309 0.494289
11.071773 0.472279
11.071981 0.466447
11.072678 0.469215
11.073136 0.475976
11.073355 0.491387
11.073991 0.490412
11.074902 0.475615
11.075281 0.465978
11.075996 0.444408
11.076643 0.472153
11.077443 0.469673
11.078185 0.421113
11.078613 0.472233
11.079011 0.466828
11.079499 0.462770
11.080271 0.499428
11.080424 0.453825
11.081065 0.460951
11.081938 0.416616
11.082186 0.466846
11.082327 0.443273
11.082550 0.486395
11.082770 0.478353
11.083904 0.479091
11.084381 0.439314
11.084841 0.463835
11.085014 0.446533
11.086049 0.477239
11.087065 0.454889
11.087657 0.486969
11.087812 0.461209
11.088348 0.464092
11.089089 0.489780
11.089547 0.467381
11.090035 0.460179
11.090495 0.482012
11.090772 0.473034
11.091330 0.453444
11.091444 0.467707
11.091978 0.464818
11.092741 0.459585
11.093234 0.457592
11.093962 0.470140
11.093983 0.474957
11.094624 0.471132
11.095877 0.448231
11.096059 0.470845
11.096909 0.468192
11.097401 0.453094
11.097918 0.466946
11.098003 0.435569
11.098526 0.460538
11.099432 0.464333
11.099681 0.464789
11.100276 0.474871
11.100955 0.459789
11.101175 0.480983
11.101415 0.461902
11.102112 0.473834
11.102784 0.455335
11.103187 0.478174
11.103847 0.450138
11.104402 0.492123
11.104670 0.464841
11.105097 0.462094
11.105584 0.471214
11.105860 0.486307
11.106320 0.465312
11.106737 0.451901
11.107423 0.475263
11.108526 0.477528
11.109117 0.487905
11.109439 0.487306
11.109937 0.438970
11.110012 0.467147
11.110849 0.477730
11.111604 0.458767
11.111839 0.475999
11.112318 0.473940
11.113091 0.452725
11.113482 0.435749
11.114348 0.462607
11.114989 0.479387
11.115669 0.452169
11.115809 0.449714
11.115992 0.428998
11.116238 0.442498
11.117687 0.462032
11.118228 0.463404
11.118706 0.466260
11.118928 0.484098
11.119122 0.474329
11.120100 0.468437
11.120716 0.465334
11.121399 0.464204
11.122012 0.443286
11.122305 0.460967
11.123274 0.466291
11.123653 0.464754
11.124162 0.486807
11.124744 0.474212
11.125531 0.480709
11.125625 0.457372
11.126250 0.478647
11.127012 0.457420
11.127506 0.459633
11.128154 0.480245
11.129001 0.455510
11.129549 0.465165
11.129767 0.477726
11.129993 0.482130
11.130122 0.424909
11.131014 0.484039
11.131377 0.444870
11.132086 0.482433
11.132197 0.463744
11.132986 0.461235
11.133397 0.455242
11.133901 0.478746
11.134269 0.463750
11.134844 0.445140
11.135430 0.489170
11.136649 0.466333
11.137051 0.474633
11.137409 0.452835
11.137593 0.467384
11.138202 0.476976
11.138838 0.456323
11.139399 0.463333
11.139862 0.478643
11.140176 0.445372
11.140727 0.482620
11.141361 0.487617
11.141925 0.471084
11.142698 0.471431
11.143157 0.475782
11.144038 0.484608
11.144392 0.475561
11.144828 0.460542
11.145092 0.499538
11.145226 0.475265
11.146376 0.463670
11.146822 0.475353
11.147347 0.436765
11.147786 0.454710
11.148448 0.443835
11.149188 0.472425
11.150156 0.479772
11.150407 0.475187
11.151507 0.475718
11.151683 0.472337
11.151980 0.440995
11.152434 0.467965
11.152674 0.482439
11.152951 0.469800
11.153450 0.456951
11.153668 0.459011
11.154350 0.443074
11.155261 0.460603
11.155645 0.480948
11.155884 0.471207
11.156305 0.462394
11.156504 0.479948
11.157219 0.466633
11.157613 0.471768
11.158227 0.472996
11.158563 0.452396
11.158894 0.469702
11.160012 0.444477
11.160438 0.479307
11.160813 0.478136
11.161223 0.453720
11.161349 0.442125
11.162375 0.443804
11.162699 0.456808
11.163600 0.458780
11.164358 0.491787
11.164661 0.467599
11.164972 0.438183
11.165386 0.470655
11.166064 0.465106
11.166284 0.452251
11.166609 0.494298
11.166973 0.454194
11.167771 0.476669
11.168295 0.493041
11.169049 0.458047
11.169869 0.449016
11.170177 0.481953
11.171351 0.450352
11.171993 0.459494
11.172443 0.457663
11.172903 0.462517
11.172996 0.471063
11.173473 0.463703
11.174877 0.462349
11.175411 0.460936
11.175899 0.441328
11.176039 0.469233
11.176643 0.461446
11.176967 0.460470
11.177232 0.468362
11.177566 0.464699
11.178034 0.452086
11.178840 0.472699
11.179550 0.455201
11.180204 0.469219
11.180691 0.455516
11.181043 0.474134
11.181092 0.494994
11.182058 0.474731
11.182393 0.454812
11.182886 0.461154
11.183593 0.427963
11.184350 0.460437
11.184521 0.471211
11.185263 0.452027
11.185354 0.466625
11.186270 0.440334
11.187218 0.460290
11.187948 0.448431
11.188245 0.491789
11.188492 0.457013
11.189543 0.459001
11.189580 0.447825
11.190320 0.442325
11.190892 0.470441
11.191101 0.470125
11.191828 0.457109
11.192822 0.474168
11.192918 0.444347
11.193589 0.463492
11.194226 0.467268
11.194625 0.483045
11.194968 0.436450
11.195303 0.466616
11.195782 0.465001
11.196115 0.472403
11.196805 0.460355
11.197556 0.478772
11.197861 0.468746
11.198034 0.451832
11.199133 0.452400
11.199271 0.475509
11.199850 0.451013
11.200128 0.465963
11.200574 0.447390
11.201176 0.479794
11.201678 0.453560
11.202144 0.468518
11.203044 0.459834
11.203471 0.452545
11.204507 0.480806
11.204535 0.475164
11.205139 0.458975
11.206048 0.462788
11.206662 0.464516
11.206971 0.488991
11.207131 0.457926
11.208157 0.476209
11.208279 0.485451
11.208751 0.432392
11.209034 0.449341
11.209514 0.487525
11.210144 0.490521
11.210612 0.504372
11.211177 0.475120
11.211369 0.490924
11.212555 0.477538
11.212776 0.452616
11.213279 0.446397
11.213572 0.451199
11.213781 0.442444
11.215573 0.467509
11.215692 0.464005
11.216030 0.468406
11.216307 0.480862
11.216747 0.441968
11.217498 0.483403
11.218039 0.448384
11.218505 0.459415
11.219035 0.432283
11.219939 0.483860
11.220277 0.455918
11.220703 0.454133
11.221187 0.468940
11.222044 0.464322
11.222313 0.469864
11.222797 0.437393
11.223385 0.488610
11.224069 0.462862
11.224376 0.484575
11.224826 0.470700
11.225494 0.456924
11.225799 0.462111
11.226281 0.481148
11.226298 0.465869
11.227044 0.436437
11.227553 0.460852
11.228179 0.470564
11.228956 0.461731
11.229417 0.450225
11.230236 0.495252
11.230500 0.440811
11.230703 0.478324
11.231294 0.484610
11.232035 0.475169
11.232353 0.444929
11.232558 0.475031
11.232853 0.450869
11.233583 0.459533
11.234391 0.460560
11.234669 0.469878
11.235288 0.437996
11.235661 0.467937
11.236360 0.451482
11.237239 0.457188
11.237543 0.443221
11.238106 0.460365
11.238217 0.452070
11.238632 0.451830
11.239559 0.448798
11.239874 0.478812
11.240704 0.439035
11.241256 0.479271
11.241609 0.473446
11.242361 0.443625
11.242717 0.479146
11.243795 0.478369
11.244059 0.478092
11.244380 0.469985
11.244630 0.454633
11.245333 0.444148
11.245841 0.472149
11.246537 0.453945
11.246807 0.470343
11.247135 0.434602
11.247823 0.475166
11.248163 0.471779
11.248602 0.473467
11.249169 0.485236
11.249943 0.458638
11.250333 0.473423
11.250902 0.479887
11.251717 0.448675
11.251923 0.438436
11.252766 0.449133
11.253446 0.461319
11.253926 0.471961
11.254222 0.462290
11.254620 0.459884
11.254933 0.481431
11.255654 0.483343
11.256548 0.462300
11.257137 0.471715
11.257620 0.442010
11.257998 0.454571
11.258052 0.468849
11.259368 0.462469
11.259440 0.472310
11.259916 0.481297
11.260572 0.447110
11.260685 0.479795
11.261465 0.476783
11.262270 0.470175
11.262641 0.458974
11.262966 0.451811
11.263390 0.447567
11.263825 0.467858
11.264724 0.472013
11.265274 0.464368
11.265929 0.465525
11.266289 0.470865
11.267318 0.465133
11.267608 0.480416
11.267767 0.453607
11.268559 0.441581
11.269303 0.470992
11.269311 0.479376
11.270169 0.453646
11.270362 0.473928
11.270831 0.461487
11.271782 0.471523
11.271959 0.455361
11.272655 0.480990
11.272826 0.468452
11.273525 0.448990
11.273940 0.458928
11.274298 0.448633
11.275060 0.467277
11.275518 0.458208
11.276019 0.470965
11.276357 0.470461
11.276998 0.450225
11.277625 0.449912
11.278346 0.462378
11.278997 0.467748
11.279653 0.464197
11.279853 0.473700
11.280514 0.457976
11.280677 0.450442
11.281134 0.474416
11.281741 0.436084
11.282147 0.452466
11.282324 0.479242
11.283271 0.453771
11.283848 0.452036
11.284196 0.463887
11.284400 0.457041
11.284955 0.460145
11.285429 0.465944
11.286315 0.468127
11.287130 0.456957
11.287502 0.461975
11.288228 0.445559
11.288799 0.467968
11.289704 0.488354
11.290105 0.453503
11.290432 0.459366
11.290730 0.456604
11.291057 0.463407
11.291555 0.466581
11.291750 0.463830
11.292877 0.447795
11.293294 0.464292
11.293615 0.468520
11.294060 0.412487
11.294632 0.467397
11.295026 0.447774
11.295445 0.455942
11.295720 0.461675
11.296553 0.464494
11.297535 0.436246
11.297964 0.447862
11.298770 0.455838
11.299636 0.461291
11.299858 0.445002
11.300188 0.457133
11.300401 0.483774
11.301124 0.473276
11.301484 0.447862
11.302237 0.450795
11.302359 0.462368
11.303274 0.481758
11.304353 0.476627
11.304735 0.466631
11.304826 0.451476
11.305705 0.448102
11.305823 0.464455
11.306538 0.457175
11.306625 0.439540
11.307371 0.456860
11.308107 0.468106
11.308610 0.436149
11.308662 0.478595
11.309146 0.457690
11.310008 0.459082
11.310409 0.454052
11.310838 0.470690
11.311210 0.461146
11.312069 0.456371
11.312563 0.441321
11.313173 0.467646
11.313640 0.449447
11.313849 0.475525
11.314341 0.471478
11.315389 0.479105
11.315786 0.479518
11.316146 0.450866
11.316767 0.443493
11.317426 0.452003
11.318259 0.454997
11.318685 0.450070
11.319185 0.465229
11.319586 0.450553
11.319726 0.481701
11.320642 0.460017
11.321009 0.458842
11.321374 0.481503
11.322004 0.449490
11.322088 0.446550
11.322550 0.466340
11.323176 0.471335
11.323603 0.474042
11.325011 0.453514
11.325374 0.472451
11.325593 0.446283
11.326034 0.447250
11.326882 0.439137
11.327241 0.451085
11.327466 0.456952
11.327960 0.454851
11.328694 0.473548
11.329040 0.467031
11.329943 0.467165
11.330501 0.454641
11.330847 0.449855
11.331381 0.467277
11.332019 0.455435
11.332268 0.489053
11.333142 0.446589
11.333728 0.459735
11.334086 0.461425
11.334601 0.443823
11.335868 0.454508
11.336107 0.458595
11.336376 0.472388
11.337260 0.465501
11.337544 0.468395
11.338176 0.465140
11.338747 0.427422
11.339016 0.458682
11.339420 0.450912
11.340003 0.456226
11.340210 0.439281
11.341324 0.481283
11.341899 0.435136
11.342218 0.478792
11.342590 0.450265
11.343204 0.438799
11.343469 0.459408
11.344488 0.450938
11.344833 0.462923
11.345650 0.441007
11.346321 0.451191
11.346730 0.453923
11.347248 0.468427
11.347526 0.450201
11.347956 0.426673
11.348628 0.470196
11.349140 0.471168
11.350007 0.450543
11.350343 0.475129
11.351373 0.454447
11.351528 0.467674
11.351741 0.454448
11.352298 0.470982
11.352365 0.468802
11.352574 0.432977
11.353583 0.472262
11.353759 0.445135
11.354615 0.464546
11.355368 0.472324
11.355820 0.471990
11.356692 0.456448
11.356793 0.474962
11.357288 0.439303
11.358012 0.420818
11.358705 0.473424
11.359218 0.465514
11.359462 0.459760
11.359643 0.479005
11.360327 0.480466
11.360910 0.476060
11.361416 0.458368
11.362203 0.455547
11.362554 0.478731
11.363074 0.449803
11.364179 0.452600
11.364803 0.463313
11.365076 0.449389
11.365626 0.441347
11.366426 0.476642
11.366664 0.459228
11.367146 0.440709
11.367294 0.477664
11.367970 0.443626
11.368595 0.439152
11.368840 0.440726
11.369540 0.468978
11.370437 0.473637
11.370999 0.441931
11.371534 0.482768
11.371814 0.465380
11.372157 0.440938
11.372330 0.462125
11.373264 0.431817
11.373430 0.471278
11.373598 0.446887
11.374832 0.478912
11.375245 0.463046
11.375716 0.456668
11.376294 0.473758
11.376522 0.441474
11.377593 0.455076
11.378146 0.470008
11.378577 0.455654
11.379176 0.455646
11.379671 0.451393
11.380782 0.423402
11.381459 0.450343
11.381753 0.455277
11.382428 0.436880
11.382652 0.459303
11.383016 0.436114
11.383793 0.472267
11.383953 0.462603
11.384572 0.476326
11.385180 0.454233
11.385507 0.434372
11.386090 0.453815
11.386804 0.446694
11.387237 0.462663
11.387717 0.451240
11.388278 0.469763
11.388832 0.437892
11.389254 0.459397
11.390233 0.465592
11.390340 0.442361
11.390838 0.465844
11.391368 0.468357
11.391993 0.455574
11.392391 0.442319
11.392791 0.463676
11.393183 0.456151
11.394533 0.457762
11.394991 0.471947
11.395230 0.471604
11.395604 0.461034
11.395990 0.457685
11.396310 0.468654
11.396955 0.420500
11.397498 0.428745
11.397694 0.431493
11.398249 0.458056
11.398825 0.452165
11.399131 0.470991
11.399833 0.475813
11.400557 0.459014
11.401588 0.446804
11.401757 0.474419
11.402015 0.465279
11.402252 0.468398
11.403132 0.471856
11.403272 0.455037
11.403904 0.458748
11.404007 0.476727
11.404549 0.462732
11.405251 0.466032
11.405865 0.484487
11.406512 0.462873
11.406803 0.455062
11.407052 0.433050
11.407716 0.459828
11.408197 0.449191
11.408747 0.431181
11.409327 0.453962
11.409687 0.468233
11.410363 0.456467
11.410843 0.479952
11.411263 0.470856
11.411798 0.454390
11.412461 0.444270
11.413001 0.457507
11.413626 0.467842
11.413988 0.471673
11.414686 0.460369
11.415910 0.480435
11.415978 0.465028
11.416239 0.446422
11.416894 0.416267
11.417134 0.425245
11.418436 0.480047
11.418633 0.440169
11.418996 0.448529
11.419331 0.412471
11.419630 0.464268
11.420837 0.480306
11.421052 0.426128
11.421753 0.460037
11.422400 0.467681
11.423748 0.448664
11.423948 0.467596
11.424134 0.462525
11.425078 0.452185
11.425232 0.462692
11.425774 0.430274
11.426664 0.426330
11.426861 0.444262
11.427337 0.452626
11.427704 0.462170
11.427849 0.443733
11.428435 0.457107
11.428937 0.457763
11.429122 0.435568
11.429755 0.449433
11.430839 0.454221
11.431327 0.476647
11.431925 0.448737
11.432701 0.452328
11.433323 0.482139
11.433685 0.464700
11.434024 0.445090
11.434380 0.469545
11.434976 0.462170
11.435247 0.468929
11.435705 0.456955
11.435927 0.455867
11.437145 0.446776
11.437580 0.463429
11.437833 0.442509
11.438293 0.459654
11.438847 0.449582
11.439225 0.443860
11.440124 0.463664
11.440187 0.470771
11.440542 0.434769
11.440987 0.462812
11.441249 0.452473
11.441994 0.419404
11.442138 0.471414
11.442531 0.470377
11.442866 0.456842
11.443170 0.447109
11.444383 0.481028
11.444992 0.471079
11.445416 0.448582
11.445606 0.458107
11.446158 0.448375
11.446965 0.455022
11.447751 0.473348
11.447970 0.454224
11.448302 0.435147
11.448367 0.445837
11.449327 0.461768
11.450235 0.461672
11.450490 0.432691
11.451082 0.484953
11.451714 0.453580
11.452609 0.454748
11.452793 0.440218
11.453408 0.445307
11.453984 0.448314
11.454396 0.440491
11.455067 0.452709
11.455685 0.473262
11.455812 0.445441
11.456238 0.457914
11.457026 0.490243
11.457280 0.444150
11.458798 0.451975
11.458871 0.442694
11.459292 0.449730
11.460107 0.440910
11.460470 0.447838
11.461386 0.461560
11.461587 0.435666
11.462248 0.449056
11.462533 0.449671
11.463082 0.481166
11.463302 0.465856
11.463880 0.465945
11.464545 0.439967
11.465434 0.450307
11.465456 0.471515
11.466453 0.453751
11.466668 0.465668
11.467044 0.490979
11.467928 0.472409
11.468239 0.455386
11.468758 0.446585
11.469474 0.463114
11.469860 0.463321
11.470313 0.474215
11.471112 0.406964
11.471590 0.489106
11.471970 0.453926
11.472753 0.457400
11.473382 0.433152
11.473973 0.442167
11.474228 0.466947
11.474567 0.441294
11.475133 0.407996
11.475627 0.447564
11.475958 0.474920
11.476273 0.455966
11.476400 0.472053
11.477623 0.456921
11.477978 0.437419
11.478457 0.428590
11.478980 0.457568
11.479395 0.438474
11.479845 0.414841
11.480292 0.447707
11.480650 0.444626
11.481326 0.444116
11.482127 0.470635
11.482648 0.434504
11.483196 0.385800
11.483863 0.454113
11.484746 0.463274
11.484988 0.470114
11.485772 0.458493
11.486008 0.461339
11.486774 0.458323
11.487043 0.468776
11.487432 0.457822
11.488324 0.449450
11.488987 0.461574
11.489394 0.449044
11.489855 0.421503
11.490154 0.466240
11.490866 0.438661
11.491785 0.450738
11.492030 0.455872
11.492511 0.449108
11.492764 0.386737
11.493590 0.468216
11.494120 0.446997
11.494752 0.453804
11.495427 0.447462
11.495676 0.451700
11.496195 0.460582
11.496695 0.451253
11.496742 0.457349
11.497719 0.453222
11.498037 0.459233
11.498524 0.450801
11.498624 0.460006
11.499584 0.426303
11.500354 0.483212
11.500574 0.443200
11.501255 0.431695
11.502072 0.439205
11.502221 0.452500
11.502403 0.436808
11.503419 0.452979
11.503808 0.445091
11.504020 0.435444
11.504335 0.454490
11.504851 0.461724
11.505072 0.443564
11.505780 0.444712
11.506099 0.460615
11.506726 0.463589
11.507128 0.464145
11.507481 0.454847
11.507745 0.457941
11.508226 0.441761
11.508775 0.466511
11.510333 0.479956
11.511004 0.456224
11.511606 0.440642
11.511934 0.465019
11.512127 0.436014
11.512216 0.450154
11.513506 0.470206
11.513901 0.433376
11.513987 0.441476
11.514815 0.453500
11.515708 0.438406
11.516114 0.428623
11.517001 0.431188
11.517677 0.448238
11.517954 0.454353
11.518364 0.395659
11.518635 0.451928
11.519344 0.444687
11.519865 0.433085
11.520278 0.463883
11.520909 0.466338
11.521721 0.465575
11.522199 0.432904
11.522819 0.462423
11.523032 0.438395
11.523303 0.469514
11.523485 0.453837
11.524272 0.456847
11.525034 0.470510
11.525438 0.441416
11.525777 0.460330
11.526221 0.444419
11.527178 0.472113
11.527457 0.453636
11.528296 0.446121
11.528641 0.451881
11.529547 0.432525
11.529763 0.432523
11.530613 0.457109
11.531281 0.465278
11.532063 0.471825
11.532976 0.442515
11.533046 0.441694
11.533375 0.450750
11.533550 0.454579
11.533675 0.460311
11.534662 0.475624
11.535185 0.454390
11.535678 0.471756
11.536052 0.454325
11.536253 0.448511
11.537092 0.431909
11.537349 0.464967
11.538282 0.455211
11.538296 0.458115
11.538780 0.436923
11.539521 0.453524
11.540500 0.432274
11.540937 0.432301
11.541145 0.431602
11.542034 0.463793
11.542377 0.440558
11.543241 0.449965
11.543349 0.443605
11.544001 0.462170
11.544331 0.459575
11.545189 0.449188
11.546265 0.459829
11.546499 0.451251
11.547342 0.467392
11.547411 0.467539
11.548084 0.459003
11.548346 0.415686
11.548706 0.454111
11.549462 0.460483
11.549847 0.431858
11.550480 0.449878
11.550775 0.465309
11.550984 0.462694
11.551511 0.459680
11.551916 0.459151
11.552592 0.442751
11.553051 0.429170
11.553690 0.461475
11.554555 0.456139
11.554593 0.481001
11.554806 0.443507
11.555637 0.441693
11.556973 0.463878
11.557278 0.450898
11.558516 0.437802
11.559006 0.453622
11.559260 0.462812
11.559583 0.459122
11.559970 0.443445
11.561006 0.459172
11.561287 0.442940
11.561531 0.467496
11.561852 0.447836
11.562394 0.427347
11.563099 0.467392
11.563240 0.471434
11.563624 0.448414
11.564537 0.474679
11.564924 0.448976
11.565292 0.416464
11.565745 0.442934
11.566903 0.454785
11.567359 0.461999
11.567831 0.466391
11.568161 0.429008
11.568593 0.469913
11.569469 0.461734
11.569884 0.450433
11.570329 0.448464
11.570897 0.427236
11.570968 0.459408
11.571210 0.470420
11.572161 0.445901
11.572730 0.457021
11.572928 0.442097
11.573309 0.452411
11.574873 0.426461
11.575292 0.458171
11.575586 0.449206
11.575968 0.464301
11.576322 0.456879
11.576740 0.431682
11.577196 0.451710
11.577459 0.459280
11.577674 0.430514
11.578510 0.436647
11.579547 0.444799
11.580161 0.475013
11.580692 0.462859
11.580836 0.417121
11.581571 0.473299
11.582120 0.445648
11.582302 0.447116
11.582669 0.462138
11.583307 0.444392
11.584250 0.456333
11.584457 0.452465
11.585345 0.422077
11.585721 0.457035
11.586220 0.432385
11.586938 0.462526
11.587088 0.452912
11.587967 0.440789
11.588308 0.453000
11.588598 0.452709
11.589423 0.461064
11.589620 0.413562
11.590277 0.423322
11.591266 0.442324
11.591739 0.464145
11.592686 0.459557
11.593219 0.449840
11.593699 0.465639
11.594177 0.452724
11.594429 0.478027
11.594770 0.444884
11.595214 0.452714
11.595674 0.456888
11.596070 0.431045
11.596492 0.439728
11.597414 0.443200
11.598431 0.448502
11.598982 0.423185
11.599425 0.422339
11.599725 0.451234
11.600005 0.460682
11.600408 0.454462
11.601056 0.455429
11.601620 0.445888
11.602212 0.455434
11.602917 0.448975
11.603198 0.461965
11.603780 0.466595
11.604448 0.444575
11.604900 0.456868
11.605694 0.433297
11.606072 0.458533
11.606283 0.437142
11.606965 0.441310
11.607475 0.433993
11.608160 0.453729
11.608863 0.442536
11.609954 0.446332
11.610428 0.453142
11.610726 0.441645
11.611391 0.459263
11.611588 0.450958
11.612248 0.418831
11.612464 0.439709
11.612946 0.456510
11.613314 0.442247
11.614208 0.472106
11.614289 0.461746
11.615155 0.432380
11.615602 0.440028
11.616278 0.444388
11.617161 0.467545
11.617345 0.413378
11.617518 0.453760
11.618424 0.453082
11.618637 0.442246
11.619155 0.454172
11.619426 0.424673
11.620203 0.468716
11.620890 0.465884
11.621205 0.459677
11.621746 0.433519
11.622581 0.432702
11.622748 0.445302
11.623240 0.436572
11.623696 0.446780
11.624372 0.439537
11.624739 0.485322
11.624959 0.439965
11.625464 0.443212
11.626090 0.429321
11.626890 0.436015
11.627486 0.445562
11.628065 0.409384
11.628460 0.430107
11.629470 0.437982
11.629849 0.458414
11.629983 0.394818
11.630526 0.426314
11.630808 0.459997
11.631364 0.451950
11.631813 0.454838
11.632509 0.450856
11.633220 0.427814
11.633524 0.446333
11.634324 0.451606
11.634650 0.457025
11.634984 0.432768
11.635524 0.451938
11.636106 0.447981
11.636382 0.447379
11.637148 0.444758
11.637330 0.450039
11.637823 0.434021
11.638579 0.457440
11.639102 0.416496
11.639560 0.449344
11.640561 0.466921
11.641202 0.459787
11.641590 0.458369
11.641812 0.432844
11.642178 0.432579
11.642522 0.455112
11.643227 0.449186
11.643780 0.464240
11.644255 0.470825
11.645211 0.441298
11.645617 0.446016
11.646045 0.448930
11.646500 0.471746
11.647163 0.444139
11.647565 0.470782
11.647777 0.423004
11.648563 0.431549
11.648961 0.447163
11.649189 0.466953
11.649420 0.429512
11.650413 0.446605
11.650736 0.441547
11.650999 0.470657
11.651679 0.455533
11.652082 0.446267
11.653021 0.447132
11.653288 0.434157
11.653789 0.475625
11.654122 0.428683
11.655564 0.455662
11.656043 0.457707
11.656213 0.447335
11.656631 0.441315
11.656972 0.429903
11.657211 0.452770
11.657866 0.446429
11.658077 0.468225
11.658469 0.448969
11.658916 0.375807
11.660259 0.442365
11.660369 0.467747
11.661143 0.441325
11.661961 0.446718
11.662532 0.450651
11.662697 0.460634
11.663237 0.441996
11.663615 0.437988
11.664219 0.454830
11.664470 0.439061
11.665109 0.423198
11.665478 0.438868
11.665861 0.428467
11.666785 0.458884
11.667329 0.450744
11.667534 0.438558
11.668118 0.445993
11.668422 0.437960
11.668959 0.452519
11.669656 0.425810
11.670452 0.428965
11.670931 0.442900
11.671976 0.447803
11.672232 0.442591
11.672866 0.443834
11.673075 0.440567
11.673298 0.403137
11.673713 0.430900
11.675041 0.458946
11.675270 0.468289
11.675854 0.417209
11.676638 0.449220
11.676923 0.439174
11.677683 0.462490
11.677992 0.451658
11.678197 0.455335
11.678674 0.454095
11.679353 0.462218
11.679691 0.411706
11.680217 0.437781
11.680676 0.457921
11.680923 0.454225
11.681389 0.428889
11.681553 0.460642
11.682675 0.452230
11.683125 0.446899
11.683798 0.456569
11.684080 0.441188
11.684850 0.450534
11.684980 0.431485
11.685407 0.465235
11.685942 0.454736
11.686802 0.458490
11.687692 0.410199
11.687859 0.444324
11.688382 0.442351
11.689290 0.427014
11.689395 0.475335
11.689692 0.432050
11.690007 0.433943
11.690547 0.407386
11.690630 0.439666
11.691739 0.424480
11.692234 0.456149
11.692604 0.445232
11.692912 0.453902
11.693830 0.438409
11.694106 0.440372
11.695331 0.433093
11.695732 0.436443
11.696742 0.443311
11.697007 0.400056
11.697290 0.414595
11.697647 0.436587
11.698623 0.469446
11.699103 0.441422
11.699628 0.410703
11.699966 0.448405
11.700205 0.424364
11.700861 0.439935
11.701375 0.463932
11.701867 0.465156
11.702489 0.449303
11.703172 0.453107
11.703714 0.453270
11.704028 0.449947
11.704600 0.440070
11.705163 0.440935
11.705523 0.450513
11.706238 0.432178
11.706748 0.446093
11.707190 0.445125
11.707606 0.401668
11.708187 0.458337
11.708285 0.429632
11.709451 0.453375
11.709577 0.460174
11.709970 0.455794
11.711098 0.426570
11.711711 0.464523
11.711944 0.460497
11.712992 0.431597
11.713273 0.422225
11.713617 0.460330
11.714198 0.400356
11.714443 0.451848
11.714656 0.444266
11.714989 0.436843
11.716174 0.453584
11.716664 0.470109
11.717531 0.438416
11.717978 0.460953
11.718183 0.466102
11.718977 0.449259
11.719252 0.429868
11.719834 0.473106
11.720258 0.431898
11.720984 0.433485
11.721504 0.443349
11.721756 0.446402
11.722768 0.452926
11.723411 0.445197
11.723503 0.453630
11.724205 0.448540
11.724892 0.410479
11.724942 0.461671
11.725098 0.454022
11.725813 0.456967
11.726604 0.443097
11.727178 0.471108
11.727578 0.457153
11.728230 0.431862
11.728589 0.441118
11.729045 0.446379
11.729714 0.433813
11.729987 0.445071
11.730289 0.387841
11.730863 0.450474
11.731685 0.448204
11.732352 0.440851
11.732640 0.436850
11.733091 0.424875
11.733737 0.406994
11.733996 0.443592
11.734198 0.464127
11.734728 0.463732
11.735823 0.440584
11.735903 0.431732
11.736456 0.445825
11.737353 0.431278
11.737688 0.420614
11.738233 0.460288
11.738805 0.466127
11.739444 0.439393
11.739979 0.450578
11.740157 0.430254
11.740796 0.455767
11.741494 0.455538
11.741828 0.449413
11.742820 0.409288
11.743019 0.462040
11.743289 0.427988
11.743837 0.470948
11.744171 0.445994
11.744665 0.432951
11.745736 0.435259
11.746105 0.438389
11.746258 0.460737
11.746962 0.439224
11.747348 0.428953
11.748267 0.474949
11.748611 0.445339
11.749043 0.457311
11.749544 0.404093
11.750021 0.418663
11.750626 0.449819
11.751477 0.444384
11.751627 0.446069
11.752140 0.446465
11.752612 0.439356
11.752999 0.448271
11.754075 0.426463
11.754315 0.448078
11.754447 0.443803
11.755441 0.475221
11.755473 0.450113
11.756319 0.447388
11.756461 0.450947
11.757355 0.447625
11.758105 0.433643
11.758260 0.466176
11.758525 0.432495
11.759076 0.454154
11.759732 0.455829
11.760208 0.429850
11.760837 0.458081
11.761353 0.460895
11.761858 0.476023
11.762183 0.411003
11.762576 0.467299
11.762984 0.450629
11.763178 0.402333
11.763928 0.457666
11.764598 0.439748
11.765041 0.442875
11.765301 0.467089
11.765798 0.461667
11.766050 0.424911
11.766492 0.454525
11.766794 0.435055
11.767111 0.455090
11.768296 0.434640
11.768779 0.437377
11.769833 0.447581
11.770177 0.426396
11.770952 0.472067
11.771207 0.425064
11.771966 0.459594
11.772070 0.427953
11.772729 0.454246
11.773016 0.465114
11.773617 0.459711
11.773839 0.452058
11.774100 0.452247
11.775041 0.413440
11.775453 0.428535
11.775900 0.455322
11.776167 0.449810
11.777715 0.454286
11.778264 0.429048
11.778950 0.448920
11.779208 0.447284
11.779606 0.442788
11.780170 0.466623
11.780749 0.450201
11.781199 0.429394
11.781890 0.448179
11.782371 0.471256
11.782568 0.449578
11.783337 0.464697
11.783639 0.432102
11.784010 0.457551
11.784529 0.444274
11.785221 0.454001
11.785722 0.442362
11.785917 0.462522
11.786388 0.439451
11.787737 0.440937
11.787828 0.438530
11.788241 0.454794
11.788834 0.446447
11.789360 0.439197
11.790026 0.434379
11.790282 0.446623
11.790861 0.476453
11.791195 0.417494
11.792012 0.444703
11.792625 0.452377
11.793127 0.432049
11.793575 0.437066
11.794119 0.442362
11.794756 0.408378
11.795425 0.437169
11.796674 0.445132
11.796727 0.450309
11.797671 0.440365
11.797841 0.452354
11.798567 0.454702
11.798798 0.437795
11.798827 0.446024
11.799156 0.412612
11.799743 0.444999
11.800483 0.432331
11.800908 0.460438
11.801231 0.448091
11.801953 0.437297
11.802293 0.438413
11.802483 0.450824
11.803326 0.442533
11.803643 0.466131
11.804369 0.430276
11.804697 0.452873
11.805543 0.432992
11.806498 0.444087
11.806558 0.464910
11.806908 0.462688
11.807381 0.439654
11.808446 0.446748
11.808903 0.453581
11.809673 0.453791
11.809753 0.429166
11.810067 0.438574
11.811416 0.479564
11.811982 0.411205
11.812495 0.436448
11.812773 0.442349
11.813337 0.453966
11.813430 0.462144
11.814233 0.435533
11.814512 0.442729
11.814635 0.437396
11.815266 0.452089
11.815565 0.410708
11.816687 0.427089
11.817040 0.454432
11.817365 0.436329
11.817727 0.435182
11.818211 0.444443
11.818963 0.420800
11.819342 0.452309
11.819769 0.443122
11.820259 0.438011
11.820466 0.447542
11.821319 0.440738
11.821361 0.450408
11.822827 0.436498
11.823333 0.434176
11.823590 0.449558
11.824253 0.459381
11.824288 0.424432
11.825167 0.459306
11.825392 0.437903
11.825797 0.449086
11.826393 0.451193
11.826929 0.435722
11.827646 0.416208
11.828363 0.442434
11.828919 0.446596
11.829170 0.467694
11.829653 0.442819
11.829995 0.445020
11.830439 0.431948
11.831396 0.466886
11.831845 0.453019
11.832319 0.451260
11.833055 0.461315
11.833303 0.462269
11.833562 0.444521
11.834072 0.445183
11.834751 0.462158
11.835143 0.463987
11.835834 0.452507
11.836351 0.481530
11.836729 0.444099
11.837493 0.467765
11.838256 0.447517
11.838791 0.455415
11.839327 0.421240
11.839589 0.429044
11.839709 0.455177
11.839932 0.440308
11.840702 0.443401
11.840779 0.437404
11.841711 0.445368
11.842136 0.450487
11.842808 0.460859
11.843445 0.442263
11.843496 0.414139
11.844031 0.434150
11.844951 0.440142
11.845145 0.434596
11.845583 0.434919
11.846042 0.440587
11.847055 0.440016
11.847302 0.433005
11.848210 0.465290
11.848906 0.432702
11.849214 0.439819
11.849416 0.450466
11.850525 0.435030
11.850843 0.406054
11.851181 0.460047
11.851758 0.453526
11.852101 0.434917
11.852786 0.434406
11.853412 0.422331
11.854314 0.441026
11.854405 0.453113
11.854846 0.425121
11.855805 0.418730
11.856053 0.451642
11.856652 0.440587
11.857032 0.429420
11.857784 0.447581
11.858247 0.471078
11.858771 0.447417
11.859305 0.448542
11.859392 0.447651
11.860817 0.445442
11.860914 0.448842
11.861203 0.443592
11.861925 0.441603
11.862381 0.455529
11.863323 0.445994
11.863689 0.458275
11.863940 0.474842
11.864281 0.449370
11.864886 0.436549
11.865067 0.439909
11.865603 0.474174
11.865780 0.461649
11.865890 0.418953
11.866424 0.465383
11.867175 0.464763
11.867612 0.446966
11.868406 0.460295
11.868996 0.451261
11.869459 0.449887
11.870194 0.440068
11.871090 0.463461
[truncated: 369,551 more chars]
