# Supplementary material for: Persistent homology elucidates hierarchical structures responsible for mechanical properties in covalent amorphous solids
Source: Nat Commun. 2025 Sep 25;16:8226. doi: 10.1038/s41467-025-63424-z (PMC12462471; doi:10.1038/s41467-025-63424-z)
Supplement: Supplementary file 4 — Source Data 2 [file 41467_2025_63424_MOESM4_ESM.zip › SupplementarySourceData/SupplementaryFigure12b.txt]

lambda_SW	r	J(r)
20.000000	0.000000	0.000000
20.000000	0.050000	0.000000
20.000000	0.100000	0.000000
20.000000	0.150000	0.000000
20.000000	0.200000	0.000000
20.000000	0.250000	0.000000
20.000000	0.300000	0.000000
20.000000	0.350000	0.000000
20.000000	0.400000	0.000000
20.000000	0.450000	0.000000
20.000000	0.500000	0.000000
20.000000	0.550000	0.000000
20.000000	0.600000	0.000000
20.000000	0.650000	0.000000
20.000000	0.700000	0.000000
20.000000	0.750000	0.000000
20.000000	0.800000	0.000000
20.000000	0.850000	0.000000
20.000000	0.900000	0.000000
20.000000	0.950000	0.000000
20.000000	1.000000	0.000000
20.000000	1.050000	0.000000
20.000000	1.100000	0.000000
20.000000	1.150000	0.000000
20.000000	1.200000	0.000000
20.000000	1.250000	0.000000
20.000000	1.300000	0.000000
20.000000	1.350000	0.000000
20.000000	1.400000	0.000000
20.000000	1.450000	0.000000
20.000000	1.500000	0.000000
20.000000	1.550000	0.000000
20.000000	1.600000	0.000000
20.000000	1.650000	0.000000
20.000000	1.700000	0.000000
20.000000	1.750000	0.000000
20.000000	1.800000	0.000000
20.000000	1.850000	0.000000
20.000000	1.900000	0.000000
20.000000	1.950000	0.000000
20.000000	2.000000	0.000000
20.000000	2.050000	0.000000
20.000000	2.100000	0.000000
20.000000	2.150000	0.000000
20.000000	2.200000	0.000000
20.000000	2.250000	0.002893
20.000000	2.300000	0.257513
20.000000	2.350000	5.361488
20.000000	2.400000	14.915548
20.000000	2.450000	19.406155
20.000000	2.500000	16.755807
20.000000	2.550000	12.054012
20.000000	2.600000	8.173938
20.000000	2.650000	5.746357
20.000000	2.700000	4.178121
20.000000	2.750000	3.104660
20.000000	2.800000	2.563589
20.000000	2.850000	2.308969
20.000000	2.900000	2.256889
20.000000	2.950000	2.317653
20.000000	3.000000	2.786394
20.000000	3.050000	3.637071
20.000000	3.100000	4.985424
20.000000	3.150000	7.164201
20.000000	3.200000	9.878271
20.000000	3.250000	12.167005
20.000000	3.300000	12.143865
20.000000	3.350000	10.182103
20.000000	3.400000	6.802539
20.000000	3.450000	4.126085
20.000000	3.500000	3.935118
20.000000	3.550000	6.244110
20.000000	3.600000	10.312334
20.000000	3.650000	12.329090
20.000000	3.700000	13.579076
20.000000	3.750000	14.450017
20.000000	3.800000	15.251516
20.000000	3.850000	15.280457
20.000000	3.900000	15.587171
20.000000	3.950000	15.619004
20.000000	4.000000	15.425146
20.000000	4.050000	14.212782
20.000000	4.100000	13.992882
20.000000	4.150000	13.741153
20.000000	4.200000	12.711077
20.000000	4.250000	12.589554
20.000000	4.300000	11.466885
20.000000	4.350000	11.125456
20.000000	4.400000	10.789814
20.000000	4.450000	10.546764
20.000000	4.500000	10.691441
20.000000	4.550000	10.393414
20.000000	4.600000	10.486008
20.000000	4.650000	10.260318
20.000000	4.700000	10.758000
20.000000	4.750000	11.021310
20.000000	4.800000	11.449549
20.000000	4.850000	11.400362
20.000000	4.900000	12.306027
20.000000	4.950000	13.124888
20.000000	5.000000	13.799075
20.000000	5.050000	14.681593
20.000000	5.100000	15.098259
20.000000	5.150000	15.572794
20.000000	5.200000	16.113880
20.000000	5.250000	17.577992
20.000000	5.300000	18.483659
20.000000	5.350000	19.947771
20.000000	5.400000	20.917096
20.000000	5.450000	22.794979
20.000000	5.500000	24.455850
20.000000	5.550000	25.755034
20.000000	5.600000	26.296122
20.000000	5.650000	26.623090
20.000000	5.700000	26.579691
20.000000	5.750000	26.967423
20.000000	5.800000	26.764881
20.000000	5.850000	27.198908
20.000000	5.900000	27.789186
20.000000	5.950000	29.256194
20.000000	6.000000	29.583162
20.000000	6.050000	29.753882
20.000000	6.100000	29.444280
20.000000	6.150000	29.959326
20.000000	6.200000	29.959328
20.000000	6.250000	29.672874
20.000000	6.300000	29.337230
20.000000	6.350000	28.981332
20.000000	6.400000	28.431568
20.000000	6.450000	29.099970
20.000000	6.500000	28.975552
20.000000	6.550000	29.163632
20.000000	6.600000	29.458771
20.000000	6.650000	29.363288
20.000000	6.700000	29.588983
20.000000	6.750000	30.130071
20.000000	6.800000	30.512015
20.000000	6.850000	30.503337
20.000000	6.900000	31.461089
20.000000	6.950000	31.507387
20.000000	7.000000	32.818148
20.000000	7.050000	32.771853
20.000000	7.100000	33.868494
20.000000	7.150000	33.460512
20.000000	7.200000	34.516644
20.000000	7.250000	34.759700
20.000000	7.300000	36.339557
20.000000	7.350000	36.108078
20.000000	7.400000	36.759119
20.000000	7.450000	37.447776
20.000000	7.500000	37.919420
20.000000	7.550000	39.097079
20.000000	7.600000	39.846500
20.000000	7.650000	39.875437
20.000000	7.700000	41.542099
20.000000	7.750000	41.773582
20.000000	7.800000	42.965709
20.000000	7.850000	42.965711
20.000000	7.900000	43.333189
20.000000	7.950000	44.684459
20.000000	8.000000	43.882959
20.000000	8.050000	45.150318
20.000000	8.100000	45.995224
20.000000	8.150000	45.593028
20.000000	8.200000	46.597078
20.000000	8.250000	47.575086
20.000000	8.300000	48.715130
20.000000	8.350000	48.804831
20.000000	8.400000	49.675779
20.000000	8.450000	50.051937
20.000000	8.500000	50.928673
20.000000	8.550000	51.469761
20.000000	8.600000	52.690824
20.000000	8.650000	52.661890
20.000000	8.700000	54.678669
20.000000	8.750000	54.753902
20.000000	8.800000	55.731910
20.000000	8.850000	56.654942
20.000000	8.900000	57.164202
20.000000	8.950000	57.699503
20.000000	9.000000	57.957027
20.000000	9.050000	59.632371
20.000000	9.100000	60.621954
20.000000	9.150000	61.047302
20.000000	9.200000	60.271842
20.000000	9.250000	61.038625
20.000000	9.300000	62.262582
20.000000	9.350000	62.184458
20.000000	9.400000	62.554829
20.000000	9.450000	62.728442
20.000000	9.500000	63.362122
20.000000	9.550000	64.076821
20.000000	9.600000	64.542678
20.000000	9.650000	65.147424
20.000000	9.700000	65.575665
20.000000	9.750000	66.417679
20.000000	9.800000	65.784001
20.000000	9.850000	66.053099
20.000000	9.900000	66.359813
20.000000	9.950000	67.300206
20.000000	10.000000	68.012011
20.000000	10.050000	68.952404
20.000000	10.100000	69.643955
20.000000	10.150000	69.079721
20.000000	10.200000	70.856340
20.000000	10.250000	71.521849
20.000000	10.300000	72.682149
20.000000	10.350000	73.234811
20.000000	10.400000	73.700668
20.000000	10.450000	74.325668
20.000000	10.500000	75.396270
20.000000	10.550000	76.157265
20.000000	10.600000	77.644532
20.000000	10.650000	79.302516
20.000000	10.700000	80.037470
20.000000	10.750000	79.507959
20.000000	10.800000	82.007955
20.000000	10.850000	82.902052
20.000000	10.900000	83.862700
20.000000	10.950000	84.808880
20.000000	11.000000	84.924622
20.000000	11.050000	86.420570
20.000000	11.100000	87.864435
20.000000	11.150000	88.411310
20.000000	11.200000	88.813510
20.000000	11.250000	89.415362
20.000000	11.300000	90.158996
20.000000	11.350000	91.440824
20.000000	11.400000	92.734226
20.000000	11.450000	92.876010
20.000000	11.500000	94.311194
20.000000	11.550000	95.425198
20.000000	11.600000	96.336656
20.000000	11.650000	96.576819
20.000000	11.700000	96.194877
20.000000	11.750000	97.685038
20.000000	11.800000	98.055409
20.000000	11.850000	98.553095
20.000000	11.900000	98.324508
20.000000	11.950000	100.083766
20.000000	12.000000	100.271846
20.000000	12.050000	101.640479
20.000000	12.100000	102.873118
20.000000	12.150000	102.847077
20.000000	12.200000	103.498119
20.000000	12.250000	104.788628
20.000000	12.300000	105.436776
20.000000	12.350000	106.003906
20.000000	12.400000	106.918258
20.000000	12.450000	108.023582
20.000000	12.500000	109.082609
20.000000	12.550000	108.804833
20.000000	12.600000	110.543836
20.000000	12.650000	110.714555
20.000000	12.700000	112.433304
20.000000	12.750000	112.893374
20.000000	12.800000	114.137586
20.000000	12.850000	114.976707
20.000000	12.900000	114.884115
20.000000	12.950000	117.239438
20.000000	13.000000	117.615596
20.000000	13.050000	119.195456
20.000000	13.100000	119.551359
20.000000	13.150000	120.075087
20.000000	13.200000	121.582609
20.000000	13.250000	122.708188
20.000000	13.300000	122.595342
20.000000	13.350000	124.357494
20.000000	13.400000	124.178097
20.000000	13.450000	125.407842
20.000000	13.500000	126.869068
20.000000	13.550000	128.558882
20.000000	13.600000	129.221498
20.000000	13.650000	130.309461
20.000000	13.700000	130.156106
20.000000	13.750000	131.825665
20.000000	13.800000	133.150896
20.000000	13.850000	135.338395
20.000000	13.900000	135.807145
20.000000	13.950000	136.377169
20.000000	14.000000	137.219183
20.000000	14.050000	139.724968
20.000000	14.100000	139.658418
20.000000	14.150000	140.292099
20.000000	14.200000	141.640479
20.000000	14.250000	142.928094
20.000000	14.300000	143.275317
20.000000	14.350000	144.311197
20.000000	14.400000	146.125432
20.000000	14.450000	147.430408
20.000000	14.500000	148.365015
20.000000	14.550000	149.105756
20.000000	14.600000	149.727863
20.000000	14.650000	150.465710
20.000000	14.700000	152.355177
20.000000	14.750000	152.847076
20.000000	14.800000	152.855757
20.000000	14.850000	153.877169
20.000000	14.900000	156.047307
20.000000	14.950000	155.737702
20.000000	15.000000	157.378327
20.000000	15.050000	157.902054
20.000000	15.100000	159.484808
20.000000	15.150000	159.545573
20.000000	15.200000	161.735965
20.000000	15.250000	162.164207
20.000000	15.300000	163.162471
20.000000	15.350000	164.719183
20.000000	15.400000	165.535156
20.000000	15.450000	166.825665
20.000000	15.500000	167.494068
20.000000	15.550000	168.356336
20.000000	15.600000	168.937934
20.000000	15.650000	170.633535
20.000000	15.700000	171.935619
20.000000	15.750000	171.999277
20.000000	15.800000	173.136430
20.000000	15.850000	176.293257
20.000000	15.900000	176.148582
20.000000	15.950000	177.627169
20.000000	16.000000	177.988860
20.000000	16.050000	178.822193
20.000000	16.100000	181.032841
20.000000	16.150000	183.573349
20.000000	16.200000	184.195456
20.000000	16.250000	184.149160
20.000000	16.300000	185.917100
20.000000	16.350000	187.404368
20.000000	16.400000	186.735966
20.000000	16.450000	190.017215
20.000000	16.500000	189.603443
20.000000	16.550000	191.426359
20.000000	16.600000	192.572192
20.000000	16.650000	194.380641
20.000000	16.700000	195.280525
20.000000	16.750000	196.935618
20.000000	16.800000	198.153789
20.000000	16.850000	199.858071
20.000000	16.900000	201.336659
20.000000	16.950000	201.264322
20.000000	17.000000	202.036891
20.000000	17.050000	204.467446
20.000000	17.100000	204.962238
20.000000	17.150000	204.895688
20.000000	17.200000	208.009113
20.000000	17.250000	208.226127
20.000000	17.300000	208.726707
20.000000	17.350000	209.340133
20.000000	17.400000	211.284577
20.000000	17.450000	215.072191
20.000000	17.500000	214.383535
20.000000	17.550000	215.118489
20.000000	17.600000	215.870804
20.000000	17.650000	217.372540
20.000000	17.700000	219.649738
20.000000	17.750000	219.704716
20.000000	17.800000	222.175780
20.000000	17.850000	223.833766
20.000000	17.900000	224.053674
20.000000	17.950000	224.270688
20.000000	18.000000	226.628905
20.000000	18.050000	227.899160
20.000000	18.100000	228.003327
20.000000	18.150000	231.889321
20.000000	18.200000	231.770688
20.000000	18.250000	231.087818
20.000000	18.300000	233.995804
20.000000	18.350000	235.185040
20.000000	18.400000	236.220919
20.000000	18.450000	239.481914
20.000000	18.500000	240.130062
20.000000	18.550000	240.187933
20.000000	18.600000	241.368489
20.000000	18.650000	242.551938
20.000000	18.700000	243.723813
20.000000	18.750000	245.083767
20.000000	18.800000	246.163049
20.000000	18.850000	248.697771
20.000000	18.900000	250.173465
20.000000	18.950000	250.396267
20.000000	19.000000	249.603444
20.000000	19.050000	253.654368
20.000000	19.100000	256.110965
20.000000	19.150000	258.038048
20.000000	19.200000	257.415942
20.000000	19.250000	258.946614
20.000000	19.300000	259.007378
20.000000	19.350000	262.248118
20.000000	19.400000	265.274737
20.000000	19.450000	265.355757
20.000000	19.500000	266.342447
20.000000	19.550000	267.395688
20.000000	19.600000	267.366753
20.000000	19.650000	269.933303
20.000000	19.700000	272.450664
20.000000	19.750000	272.716868
20.000000	19.800000	274.915942
20.000000	19.850000	275.430989
20.000000	19.900000	277.152632
20.000000	19.950000	277.838396
20.000000	20.000000	278.671730
20.000000	20.050000	282.256798
20.000000	20.100000	283.804831
20.000000	20.150000	284.331451
20.000000	20.200000	284.817563
20.000000	20.250000	287.013743
20.000000	20.300000	289.846497
20.000000	20.350000	289.409577
20.000000	20.400000	292.609807
20.000000	20.450000	292.352285
20.000000	20.500000	290.436777
20.000000	20.550000	295.378905
20.000000	20.600000	297.297308
20.000000	20.650000	299.094183
20.000000	20.700000	299.869646
20.000000	20.750000	301.348234
20.000000	20.800000	302.641637
20.000000	20.850000	301.568143
20.000000	20.900000	304.426938
20.000000	20.950000	307.658997
20.000000	21.000000	306.851707
20.000000	21.050000	309.568720
20.000000	21.100000	310.344183
20.000000	21.150000	311.886429
20.000000	21.200000	313.984229
20.000000	21.250000	317.994645
20.000000	21.300000	316.845919
20.000000	21.350000	318.338975
20.000000	21.400000	321.559460
20.000000	21.450000	320.856336
20.000000	21.500000	322.251012
20.000000	21.550000	324.722077
20.000000	21.600000	326.764900
20.000000	21.650000	327.838396
20.000000	21.700000	330.268951
20.000000	21.750000	331.594183
20.000000	21.800000	332.462239
20.000000	21.850000	333.266637
20.000000	21.900000	336.802516
20.000000	21.950000	336.275896
20.000000	22.000000	338.749854
20.000000	22.050000	339.302517
20.000000	22.100000	343.882955
20.000000	22.150000	342.112123
20.000000	22.200000	343.845341
20.000000	22.250000	347.291521
20.000000	22.300000	348.052516
20.000000	22.350000	346.753328
20.000000	22.400000	350.118489
20.000000	22.450000	352.138165
20.000000	22.500000	354.201243
20.000000	22.550000	356.921150
20.000000	22.600000	356.235387
20.000000	22.650000	359.724970
20.000000	22.700000	361.435039
20.000000	22.750000	361.380063
20.000000	22.800000	364.808882
20.000000	22.850000	364.204137
20.000000	22.900000	368.142215
20.000000	22.950000	368.116174
20.000000	23.000000	369.525317
20.000000	23.050000	370.488859
20.000000	23.100000	373.567562
20.000000	23.150000	374.149160
20.000000	23.200000	375.598813
20.000000	23.250000	376.105179
20.000000	23.300000	380.462817
20.000000	23.350000	381.481336
20.000000	23.400000	382.913627
20.000000	23.450000	385.268951
20.000000	23.500000	386.365595
20.000000	23.550000	386.365596
20.000000	23.600000	390.179252
20.000000	23.650000	390.361544
20.000000	23.700000	391.764901
20.000000	23.750000	394.233072
20.000000	23.800000	395.306568
20.000000	23.850000	397.777632
20.000000	23.900000	400.147424
20.000000	23.950000	401.301938
20.000000	24.000000	403.012007
20.000000	24.050000	403.202980
20.000000	24.100000	407.737122
20.000000	24.150000	409.392215
20.000000	24.200000	409.036313
20.000000	24.250000	412.479599
20.000000	24.300000	413.807724
20.000000	24.350000	414.120225
20.000000	24.400000	417.728442
20.000000	24.450000	417.300202
20.000000	24.500000	420.242910
20.000000	24.550000	421.602864
20.000000	24.600000	423.755641
20.000000	24.650000	425.283419
20.000000	24.700000	425.378906
20.000000	24.750000	428.920572
20.000000	24.800000	429.071035
20.000000	24.850000	430.836082
20.000000	24.900000	433.385271
20.000000	24.950000	437.595340
20.000000	25.000000	436.533419
20.000000	25.050000	439.105757
20.000000	25.100000	439.895688
20.000000	25.150000	441.168836
20.000000	25.200000	443.362123
20.000000	25.250000	446.336660
20.000000	25.300000	447.650317
20.000000	25.350000	449.386428
20.000000	25.400000	451.860386
20.000000	25.450000	451.215133
20.000000	25.500000	454.869646
20.000000	25.550000	454.852285
20.000000	25.600000	458.663049
20.000000	25.650000	458.801938
20.000000	25.700000	461.093605
20.000000	25.750000	465.098233
20.000000	25.800000	464.042100
20.000000	25.850000	466.510271
20.000000	25.900000	470.538048
20.000000	25.950000	471.608650
20.000000	26.000000	472.702401
20.000000	26.050000	474.418257
20.000000	26.100000	475.931567
20.000000	26.150000	479.684460
20.000000	26.200000	481.142794
20.000000	26.250000	481.012586
20.000000	26.300000	483.052517
20.000000	26.350000	485.485965
20.000000	26.400000	486.573929
20.000000	26.450000	489.154947
20.000000	26.500000	491.756220
20.000000	26.550000	494.777053
20.000000	26.600000	494.892794
20.000000	26.650000	495.969183
20.000000	26.700000	498.527053
20.000000	26.750000	503.049622
20.000000	26.800000	503.827979
20.000000	26.850000	502.861544
20.000000	26.900000	505.908419
20.000000	26.950000	507.363859
20.000000	27.000000	507.424624
20.000000	27.050000	511.973234
20.000000	27.100000	514.192562
20.000000	27.150000	513.278211
20.000000	27.200000	517.658998
20.000000	27.250000	517.132378
20.000000	27.300000	522.583766
20.000000	27.350000	524.192562
20.000000	27.400000	525.066405
20.000000	27.450000	525.876591
20.000000	27.500000	527.870225
20.000000	27.550000	531.492910
20.000000	27.600000	532.922308
20.000000	27.650000	535.297887
20.000000	27.700000	535.642216
20.000000	27.750000	540.364437
20.000000	27.800000	542.624275
20.000000	27.850000	544.076821
20.000000	27.900000	544.513743
20.000000	27.950000	547.236544
20.000000	28.000000	546.695457
20.000000	28.050000	548.477864
20.000000	28.100000	553.414206
20.000000	28.150000	552.855757
20.000000	28.200000	556.110965
20.000000	28.250000	557.126591
20.000000	28.300000	559.979600
20.000000	28.350000	560.483072
20.000000	28.400000	562.928095
20.000000	28.450000	566.770687
20.000000	28.500000	567.378327
20.000000	28.550000	568.469183
20.000000	28.600000	568.874276
20.000000	28.650000	574.994067
20.000000	28.700000	574.111545
20.000000	28.750000	578.269530
20.000000	28.800000	581.281683
20.000000	28.850000	583.075664
20.000000	28.900000	585.413627
20.000000	28.950000	588.275317
20.000000	29.000000	586.874855
20.000000	29.050000	591.478442
20.000000	29.100000	590.844762
20.000000	29.150000	594.638164
20.000000	29.200000	593.249276
20.000000	29.250000	600.341289
20.000000	29.300000	600.821613
20.000000	29.350000	604.325664
20.000000	29.400000	605.005641
20.000000	29.450000	605.509114
20.000000	29.500000	609.079715
20.000000	29.550000	610.370225
20.000000	29.600000	610.737702
20.000000	29.650000	615.416521
20.000000	29.700000	616.142794
20.000000	29.750000	619.502169
20.000000	29.800000	622.933882
20.000000	29.850000	624.331451
20.000000	29.900000	625.807146
20.000000	29.950000	626.128327
20.000000	30.000000	627.485387
20.000000	30.050000	631.087817
20.000000	30.100000	634.962238
20.000000	30.150000	636.079137
20.000000	30.200000	637.792100
20.000000	30.250000	639.551359
20.000000	30.300000	640.222656
20.000000	30.350000	646.941405
20.000000	30.400000	647.577979
20.000000	30.450000	646.547887
20.000000	30.500000	651.510271
20.000000	30.550000	654.235965
20.000000	30.600000	653.882956
20.000000	30.650000	656.391637
20.000000	30.700000	658.040943
20.000000	30.750000	657.288628
20.000000	30.800000	662.227864
20.000000	30.850000	666.649160
20.000000	30.900000	666.073350
20.000000	30.950000	669.832030
20.000000	31.000000	673.900317
20.000000	31.050000	674.192563
20.000000	31.100000	675.763743
20.000000	31.150000	675.957609
20.000000	31.200000	682.618488
20.000000	31.250000	683.240595
20.000000	31.300000	686.290363
20.000000	31.350000	686.848813
20.000000	31.400000	690.341289
21.000000	0.000000	0.000000
21.000000	0.050000	0.000000
21.000000	0.100000	0.000000
21.000000	0.150000	0.000000
21.000000	0.200000	0.000000
21.000000	0.250000	0.000000
21.000000	0.300000	0.000000
21.000000	0.350000	0.000000
21.000000	0.400000	0.000000
21.000000	0.450000	0.000000
21.000000	0.500000	0.000000
21.000000	0.550000	0.000000
21.000000	0.600000	0.000000
21.000000	0.650000	0.000000
21.000000	0.700000	0.000000
21.000000	0.750000	0.000000
21.000000	0.800000	0.000000
21.000000	0.850000	0.000000
21.000000	0.900000	0.000000
21.000000	0.950000	0.000000
21.000000	1.000000	0.000000
21.000000	1.050000	0.000000
21.000000	1.100000	0.000000
21.000000	1.150000	0.000000
21.000000	1.200000	0.000000
21.000000	1.250000	0.000000
21.000000	1.300000	0.000000
21.000000	1.350000	0.000000
21.000000	1.400000	0.000000
21.000000	1.450000	0.000000
21.000000	1.500000	0.000000
21.000000	1.550000	0.000000
21.000000	1.600000	0.000000
21.000000	1.650000	0.000000
21.000000	1.700000	0.000000
21.000000	1.750000	0.000000
21.000000	1.800000	0.000000
21.000000	1.850000	0.000000
21.000000	1.900000	0.000000
21.000000	1.950000	0.000000
21.000000	2.000000	0.000000
21.000000	2.050000	0.000000
21.000000	2.100000	0.000000
21.000000	2.150000	0.000000
21.000000	2.200000	0.000000
21.000000	2.250000	0.034721
21.000000	2.300000	5.494575
21.000000	2.350000	29.220541
21.000000	2.400000	22.528120
21.000000	2.450000	10.095136
21.000000	2.500000	5.752123
21.000000	2.550000	3.547340
21.000000	2.600000	2.583832
21.000000	2.650000	1.579814
21.000000	2.700000	1.142907
21.000000	2.750000	0.917220
21.000000	2.800000	0.717574
21.000000	2.850000	0.619197
21.000000	2.900000	0.662599
21.000000	2.950000	0.711789
21.000000	3.000000	0.740724
21.000000	3.050000	0.949053
21.000000	3.100000	1.380178
21.000000	3.150000	1.765009
21.000000	3.200000	2.465228
21.000000	3.250000	3.177021
21.000000	3.300000	3.880134
21.000000	3.350000	4.302582
21.000000	3.400000	3.909073
21.000000	3.450000	3.518457
21.000000	3.500000	3.738362
21.000000	3.550000	5.940295
21.000000	3.600000	9.855166
21.000000	3.650000	13.712170
21.000000	3.700000	15.711566
21.000000	3.750000	19.004348
21.000000	3.800000	21.553508
21.000000	3.850000	22.462069
21.000000	3.900000	22.534414
21.000000	3.950000	20.911179
21.000000	4.000000	19.290837
21.000000	4.050000	16.793768
21.000000	4.100000	14.837779
21.000000	4.150000	13.185604
21.000000	4.200000	12.094765
21.000000	4.250000	10.925800
21.000000	4.300000	10.781129
21.000000	4.350000	11.139924
21.000000	4.400000	10.972104
21.000000	4.450000	11.533443
21.000000	4.500000	11.938535
21.000000	4.550000	12.196058
21.000000	4.600000	11.712848
21.000000	4.650000	11.634726
21.000000	4.700000	11.212279
21.000000	4.750000	11.597115
21.000000	4.800000	10.815874
21.000000	4.850000	11.316451
21.000000	4.900000	10.946086
21.000000	4.950000	11.194928
21.000000	5.000000	11.082084
21.000000	5.050000	11.652104
21.000000	5.100000	11.840183
21.000000	5.150000	12.340760
21.000000	5.200000	12.633005
21.000000	5.250000	13.231960
21.000000	5.300000	13.709389
21.000000	5.350000	14.965169
21.000000	5.400000	16.006830
21.000000	5.450000	16.964580
21.000000	5.500000	17.925224
21.000000	5.550000	18.935057
21.000000	5.600000	20.292111
21.000000	5.650000	21.050210
21.000000	5.700000	22.181571
21.000000	5.750000	23.367908
21.000000	5.800000	24.516631
21.000000	5.850000	25.552506
21.000000	5.900000	26.750419
21.000000	5.950000	26.788037
21.000000	6.000000	25.694296
21.000000	6.050000	24.036322
21.000000	6.100000	23.324522
21.000000	6.150000	22.838416
21.000000	6.200000	22.256824
21.000000	6.250000	22.227891
21.000000	6.300000	22.369674
21.000000	6.350000	22.262616
21.000000	6.400000	23.917702
21.000000	6.450000	24.227309
21.000000	6.500000	26.093621
21.000000	6.550000	27.575098
21.000000	6.600000	28.859816
21.000000	6.650000	29.270695
21.000000	6.700000	29.805996
21.000000	6.750000	29.936206
21.000000	6.800000	30.911319
21.000000	6.850000	30.445467
21.000000	6.900000	30.584357
21.000000	6.950000	31.053107
21.000000	7.000000	32.068729
21.000000	7.050000	32.349401
21.000000	7.100000	33.249284
21.000000	7.150000	34.227291
21.000000	7.200000	35.014327
21.000000	7.250000	35.153217
21.000000	7.300000	36.177521
21.000000	7.350000	37.198931
21.000000	7.400000	37.288631
21.000000	7.450000	38.457610
21.000000	7.500000	39.302516
21.000000	7.550000	38.819303
21.000000	7.600000	39.302520
21.000000	7.650000	38.975556
21.000000	7.700000	39.667106
21.000000	7.750000	39.499284
21.000000	7.800000	39.548476
21.000000	7.850000	40.538057
21.000000	7.900000	39.811788
21.000000	7.950000	39.837832
21.000000	8.000000	39.502186
21.000000	8.050000	39.493507
21.000000	8.100000	39.444319
21.000000	8.150000	39.493510
21.000000	8.200000	39.779969
21.000000	8.250000	40.240039
21.000000	8.300000	40.216892
21.000000	8.350000	40.703003
21.000000	8.400000	41.449530
21.000000	8.450000	41.843049
21.000000	8.500000	42.737145
21.000000	8.550000	43.868509
21.000000	8.600000	44.502189
21.000000	8.650000	44.855199
21.000000	8.700000	45.734828
21.000000	8.750000	46.163069
21.000000	8.800000	47.447789
21.000000	8.850000	48.226145
21.000000	8.900000	48.556007
21.000000	8.950000	48.885868
21.000000	9.000000	50.581467
21.000000	9.050000	51.226722
21.000000	9.100000	51.637602
21.000000	9.150000	52.007972
21.000000	9.200000	53.556002
21.000000	9.250000	53.874290
21.000000	9.300000	54.290957
21.000000	9.350000	56.064681
21.000000	9.400000	56.435052
21.000000	9.450000	56.461095
21.000000	9.500000	57.725561
21.000000	9.550000	58.064103
21.000000	9.600000	58.764335
21.000000	9.650000	60.312365
21.000000	9.700000	60.905536
21.000000	9.750000	61.038639
21.000000	9.800000	62.123708
21.000000	9.850000	63.353452
21.000000	9.900000	63.839563
21.000000	9.950000	63.897435
21.000000	10.000000	64.597666
21.000000	10.050000	65.810049
21.000000	10.100000	66.212249
21.000000	10.150000	66.860397
21.000000	10.200000	68.582039
21.000000	10.250000	67.881810
21.000000	10.300000	68.304264
21.000000	10.350000	69.204148
21.000000	10.400000	70.040374
21.000000	10.450000	70.555421
21.000000	10.500000	71.301949
21.000000	10.550000	70.514914
21.000000	10.600000	71.793848
21.000000	10.650000	72.667691
21.000000	10.700000	73.428686
21.000000	10.750000	73.402645
21.000000	10.800000	73.420008
21.000000	10.850000	74.062369
21.000000	10.900000	75.257391
21.000000	10.950000	76.044428
21.000000	11.000000	76.382970
21.000000	11.050000	77.546164
21.000000	11.100000	77.789220
21.000000	11.150000	78.460517
21.000000	11.200000	78.793272
21.000000	11.250000	79.499290
21.000000	11.300000	80.801373
21.000000	11.350000	81.478456
21.000000	11.400000	81.501605
21.000000	11.450000	82.398596
21.000000	11.500000	82.800795
21.000000	11.550000	82.606931
21.000000	11.600000	83.012024
21.000000	11.650000	83.674640
21.000000	11.700000	85.127185
21.000000	11.750000	86.571050
21.000000	11.800000	86.843041
21.000000	11.850000	86.918274
21.000000	11.900000	88.506814
21.000000	11.950000	89.522439
21.000000	12.000000	89.181005
21.000000	12.050000	90.104037
21.000000	12.100000	91.021283
21.000000	12.150000	92.821050
21.000000	12.200000	93.773017
21.000000	12.250000	94.250448
21.000000	12.300000	94.982508
21.000000	12.350000	96.359822
21.000000	12.400000	96.759128
21.000000	12.450000	97.554846
21.000000	12.500000	98.683317
21.000000	12.550000	99.450100
21.000000	12.600000	100.934474
21.000000	12.650000	99.724986
21.000000	12.700000	101.929845
21.000000	12.750000	102.818155
21.000000	12.800000	104.548478
21.000000	12.850000	103.770124
21.000000	12.900000	105.867923
21.000000	12.950000	106.530539
21.000000	13.000000	106.990609
21.000000	13.050000	109.455885
21.000000	13.100000	108.408433
21.000000	13.150000	110.792691
21.000000	13.200000	110.726141
21.000000	13.250000	112.971509
21.000000	13.300000	112.922321
21.000000	13.350000	114.091302
21.000000	13.400000	114.852297
21.000000	13.450000	115.604612
21.000000	13.500000	117.624287
21.000000	13.550000	117.222089
21.000000	13.600000	117.864451
21.000000	13.650000	119.643963
21.000000	13.700000	120.552528
21.000000	13.750000	121.414797
21.000000	13.800000	120.812947
21.000000	13.850000	121.183317
21.000000	13.900000	123.874288
21.000000	13.950000	123.634127
21.000000	14.000000	124.172322
21.000000	14.050000	124.322785
21.000000	14.100000	126.466881
21.000000	14.150000	126.979035
21.000000	14.200000	127.143966
21.000000	14.250000	128.266651
21.000000	14.300000	128.576258
21.000000	14.350000	129.331466
21.000000	14.400000	130.619082
21.000000	14.450000	132.074521
21.000000	14.500000	132.230772
21.000000	14.550000	133.165378
21.000000	14.600000	134.855192
21.000000	14.650000	134.146282
21.000000	14.700000	136.113873
21.000000	14.750000	136.463990
21.000000	14.800000	137.051374
21.000000	14.850000	138.408434
21.000000	14.900000	140.419428
21.000000	14.950000	140.028805
21.000000	15.000000	140.940263
21.000000	15.050000	143.613873
21.000000	15.100000	143.370818
21.000000	15.150000	145.349984
21.000000	15.200000	144.988295
21.000000	15.250000	145.856351
21.000000	15.300000	146.643388
21.000000	15.350000	149.860979
21.000000	15.400000	148.741189
21.000000	15.450000	151.322206
21.000000	15.500000	151.258549
21.000000	15.550000	152.450679
21.000000	15.600000	152.780541
21.000000	15.650000	154.658433
21.000000	15.700000	156.414798
21.000000	15.750000	156.287484
21.000000	15.800000	157.815262
21.000000	15.850000	158.663063
21.000000	15.900000	160.373132
21.000000	15.950000	159.152069
21.000000	16.000000	161.675216
21.000000	16.050000	164.588987
21.000000	16.100000	165.737714
21.000000	16.150000	165.161905
21.000000	16.200000	165.708780
21.000000	16.250000	166.880655
21.000000	16.300000	168.101720
21.000000	16.350000	170.132969
21.000000	16.400000	171.096511
21.000000	16.450000	171.542113
21.000000	16.500000	172.065841
21.000000	16.550000	173.799058
21.000000	16.600000	175.086673
21.000000	16.650000	177.184473
21.000000	16.700000	176.626025
21.000000	16.750000	178.660168
21.000000	16.800000	179.525330
21.000000	16.850000	179.707623
21.000000	16.900000	181.469775
21.000000	16.950000	182.346511
21.000000	17.000000	182.598248
21.000000	17.050000	183.952414
21.000000	17.100000	185.798479
21.000000	17.150000	187.618501
21.000000	17.200000	187.951257
21.000000	17.250000	188.677530
21.000000	17.300000	189.736558
21.000000	17.350000	191.559474
21.000000	17.400000	190.911327
21.000000	17.450000	192.439104
21.000000	17.500000	193.746975
21.000000	17.550000	193.703573
21.000000	17.600000	194.687369
21.000000	17.650000	197.016651
21.000000	17.700000	197.728456
21.000000	17.750000	198.729614
21.000000	17.800000	199.149175
21.000000	17.850000	200.873711
21.000000	17.900000	201.530540
21.000000	17.950000	204.105771
21.000000	18.000000	204.687368
21.000000	18.050000	206.307738
21.000000	18.100000	207.849984
21.000000	18.150000	208.457623
21.000000	18.200000	207.705309
21.000000	18.250000	210.283433
21.000000	18.300000	210.815841
21.000000	18.350000	212.994660
21.000000	18.400000	212.985980
21.000000	18.450000	214.762600
21.000000	18.500000	216.255655
21.000000	18.550000	217.360980
21.000000	18.600000	217.951258
21.000000	18.650000	220.106928
21.000000	18.700000	220.083781
21.000000	18.750000	222.740030
21.000000	18.800000	223.492345
21.000000	18.850000	225.882391
21.000000	18.900000	225.992345
21.000000	18.950000	227.193155
21.000000	19.000000	228.761442
21.000000	19.050000	228.411327
21.000000	19.100000	231.134127
21.000000	19.150000	232.696627
21.000000	19.200000	232.572207
21.000000	19.250000	233.535748
21.000000	19.300000	235.723248
21.000000	19.350000	237.864451
21.000000	19.400000	238.509706
21.000000	19.450000	238.593619
21.000000	19.500000	241.032854
21.000000	19.550000	240.601721
21.000000	19.600000	242.389915
21.000000	19.650000	245.138757
21.000000	19.700000	246.730192
21.000000	19.750000	246.356929
21.000000	19.800000	248.312947
21.000000	19.850000	250.066419
21.000000	19.900000	250.656697
21.000000	19.950000	250.934475
21.000000	20.000000	252.887600
21.000000	20.050000	254.027646
21.000000	20.100000	256.958780
21.000000	20.150000	257.421743
21.000000	20.200000	257.604035
21.000000	20.250000	260.292113
21.000000	20.300000	260.601720
21.000000	20.350000	262.994659
21.000000	20.400000	263.642808
21.000000	20.450000	266.770700
21.000000	20.500000	263.877184
21.000000	20.550000	267.404382
21.000000	20.600000	269.039220
21.000000	20.650000	269.519544
21.000000	20.700000	271.261442
21.000000	20.750000	272.433317
21.000000	20.800000	273.564683
21.000000	20.850000	276.463988
21.000000	20.900000	275.260285
21.000000	20.950000	276.947207
21.000000	21.000000	279.620817
21.000000	21.050000	279.794429
21.000000	21.100000	282.632970
21.000000	21.150000	283.515493
21.000000	21.200000	283.333202
21.000000	21.250000	285.277646
21.000000	21.300000	284.684476
21.000000	21.350000	287.823943
21.000000	21.400000	290.297900
21.000000	21.450000	289.470355
21.000000	21.500000	292.630076
21.000000	21.550000	295.057738
21.000000	21.600000	294.024753
21.000000	21.650000	295.416535
21.000000	21.700000	299.233085
21.000000	21.750000	298.422901
21.000000	21.800000	300.844776
21.000000	21.850000	302.141072
21.000000	21.900000	302.511443
21.000000	21.950000	303.081466
21.000000	22.000000	305.925794
21.000000	22.050000	307.355192
21.000000	22.100000	309.707623
21.000000	22.150000	309.988294
21.000000	22.200000	311.339567
21.000000	22.250000	312.653225
21.000000	22.300000	314.380655
21.000000	22.350000	316.215146
21.000000	22.400000	316.929845
21.000000	22.450000	319.282275
21.000000	22.500000	319.247554
21.000000	22.550000	322.742923
21.000000	22.600000	324.337252
21.000000	22.650000	323.165378
21.000000	22.700000	326.015493
21.000000	22.750000	327.045586
21.000000	22.800000	329.779960
21.000000	22.850000	330.509127
21.000000	22.900000	331.284591
21.000000	22.950000	334.004498
21.000000	23.000000	334.496396
21.000000	23.050000	336.573942
21.000000	23.100000	337.332044
21.000000	23.150000	337.832623
21.000000	23.200000	340.251604
21.000000	23.250000	342.210516
21.000000	23.300000	343.090146
21.000000	23.350000	345.245817
21.000000	23.400000	345.268966
21.000000	23.450000	347.358086
21.000000	23.500000	348.990030
21.000000	23.550000	352.080308
21.000000	23.600000	350.795586
21.000000	23.650000	355.477298
21.000000	23.700000	356.556581
21.000000	23.750000	357.358086
21.000000	23.800000	358.926373
21.000000	23.850000	361.313525
21.000000	23.900000	362.005076
21.000000	23.950000	364.574520
21.000000	24.000000	363.992924
21.000000	24.050000	366.414799
21.000000	24.100000	366.834359
21.000000	24.150000	368.185632
21.000000	24.200000	370.355771
21.000000	24.250000	372.080308
21.000000	24.300000	372.531697
21.000000	24.350000	375.784011
21.000000	24.400000	374.285170
21.000000	24.450000	376.385864
21.000000	24.500000	378.943734
21.000000	24.550000	382.774752
21.000000	24.600000	382.783433
21.000000	24.650000	385.653803
21.000000	24.700000	385.057739
21.000000	24.750000	387.783433
21.000000	24.800000	387.962832
21.000000	24.850000	391.498711
21.000000	24.900000	391.177531
21.000000	24.950000	393.040956
21.000000	25.000000	394.678688
21.000000	25.050000	396.660748
21.000000	25.100000	399.374868
21.000000	25.150000	400.873711
21.000000	25.200000	400.315262
21.000000	25.250000	401.018387
21.000000	25.300000	405.749289
21.000000	25.350000	405.480193
21.000000	25.400000	410.598826
21.000000	25.450000	409.337253
21.000000	25.500000	409.852299
21.000000	25.550000	413.738294
21.000000	25.600000	414.913063
21.000000	25.650000	417.042692
21.000000	25.700000	417.988873
21.000000	25.750000	418.451836
21.000000	25.800000	421.108086
21.000000	25.850000	423.058317
21.000000	25.900000	423.978456
21.000000	25.950000	425.960516
21.000000	26.000000	425.963410
21.000000	26.050000	430.043271
21.000000	26.100000	431.310632
21.000000	26.150000	434.207044
21.000000	26.200000	433.587831
21.000000	26.250000	435.069313
21.000000	26.300000	435.807160
21.000000	26.350000	438.590725
21.000000	26.400000	441.255655
21.000000	26.450000	444.921743
21.000000	26.500000	444.774174
21.000000	26.550000	445.138757
21.000000	26.600000	446.741767
21.000000	26.650000	446.108087
21.000000	26.700000	450.538063
21.000000	26.750000	452.433317
21.000000	26.800000	454.117345
21.000000	26.850000	455.940262
21.000000	26.900000	458.017808
21.000000	26.950000	460.983664
21.000000	27.000000	460.538063
21.000000	27.050000	463.819312
21.000000	27.100000	464.811789
21.000000	27.150000	467.308896
21.000000	27.200000	469.091303
21.000000	27.250000	470.185053
21.000000	27.300000	471.958780
21.000000	27.350000	473.234822
21.000000	27.400000	475.650910
21.000000	27.450000	478.570470
21.000000	27.500000	479.467461
21.000000	27.550000	482.120817
21.000000	27.600000	481.701257
21.000000	27.650000	481.223827
21.000000	27.700000	485.865030
21.000000	27.750000	487.983086
21.000000	27.800000	488.955308
21.000000	27.850000	490.286327
21.000000	27.900000	491.290378
21.000000	27.950000	492.731350
21.000000	28.000000	493.793272
21.000000	28.050000	496.588410
21.000000	28.100000	496.382971
21.000000	28.150000	501.212252
21.000000	28.200000	503.856928
21.000000	28.250000	503.121975
21.000000	28.300000	503.550216
21.000000	28.350000	508.353456
21.000000	28.400000	509.976720
21.000000	28.450000	512.604035
21.000000	28.500000	513.489452
21.000000	28.550000	517.126604
21.000000	28.600000	516.542114
21.000000	28.650000	519.470354
21.000000	28.700000	522.601141
21.000000	28.750000	522.977299
21.000000	28.800000	523.712253
21.000000	28.850000	528.608085
21.000000	28.900000	529.583201
21.000000	28.950000	529.860979
21.000000	29.000000	530.633549
21.000000	29.050000	534.603456
21.000000	29.100000	537.323363
21.000000	29.150000	535.529383
21.000000	29.200000	539.568734
21.000000	29.250000	541.469776
21.000000	29.300000	541.782276
21.000000	29.350000	546.058896
21.000000	29.400000	547.757391
21.000000	29.450000	548.992924
21.000000	29.500000	550.520702
21.000000	29.550000	553.689104
21.000000	29.600000	554.004498
21.000000	29.650000	556.840146
21.000000	29.700000	559.756812
21.000000	29.750000	558.040957
21.000000	29.800000	561.756234
21.000000	29.850000	562.601142
21.000000	29.900000	563.521281
21.000000	29.950000	567.693734
21.000000	30.000000	568.121975
21.000000	30.050000	571.620238
21.000000	30.100000	573.263757
21.000000	30.150000	574.982507
21.000000	30.200000	574.681582
21.000000	30.250000	577.222091
21.000000	30.300000	580.879498
21.000000	30.350000	583.448942
21.000000	30.400000	585.005655
21.000000	30.450000	586.466882
21.000000	30.500000	587.329151
21.000000	30.550000	590.477299
21.000000	30.600000	590.610401
21.000000	30.650000	595.552530
21.000000	30.700000	597.525910
21.000000	30.750000	598.888757
21.000000	30.800000	597.855771
21.000000	30.850000	603.735400
21.000000	30.900000	604.429845
21.000000	30.950000	607.456465
21.000000	31.000000	607.456466
21.000000	31.050000	609.276489
21.000000	31.100000	612.936789
21.000000	31.150000	613.246396
21.000000	31.200000	614.924637
21.000000	31.250000	619.826257
21.000000	31.300000	619.079729
21.000000	31.350000	621.521859
21.000000	31.400000	622.181581
21.000000	31.450000	624.013179
21.000000	31.500000	626.359822
21.000000	31.550000	631.568155
21.000000	31.600000	631.634706
21.000000	31.650000	634.565840
21.000000	31.700000	633.880077
21.000000	31.750000	638.191419
21.000000	31.800000	641.669428
21.000000	31.850000	640.650910
21.000000	31.900000	643.046743
21.000000	31.950000	645.879498
21.000000	32.000000	647.699521
21.000000	32.050000	648.043850
21.000000	32.100000	651.709938
21.000000	32.150000	653.819313
21.000000	32.200000	653.900332
21.000000	32.250000	658.909012
21.000000	32.300000	660.572785
21.000000	32.350000	662.091882
21.000000	32.400000	665.159012
21.000000	32.450000	664.036327
21.000000	32.500000	668.197206
22.000000	0.000000	0.000000
22.000000	0.050000	0.000000
22.000000	0.100000	0.000000
22.000000	0.150000	0.000000
22.000000	0.200000	0.000000
22.000000	0.250000	0.000000
22.000000	0.300000	0.000000
22.000000	0.350000	0.000000
22.000000	0.400000	0.000000
22.000000	0.450000	0.000000
22.000000	0.500000	0.000000
22.000000	0.550000	0.000000
22.000000	0.600000	0.000000
22.000000	0.650000	0.000000
22.000000	0.700000	0.000000
22.000000	0.750000	0.000000
22.000000	0.800000	0.000000
22.000000	0.850000	0.000000
22.000000	0.900000	0.000000
22.000000	0.950000	0.000000
22.000000	1.000000	0.000000
22.000000	1.050000	0.000000
22.000000	1.100000	0.000000
22.000000	1.150000	0.000000
22.000000	1.200000	0.000000
22.000000	1.250000	0.000000
22.000000	1.300000	0.000000
22.000000	1.350000	0.000000
22.000000	1.400000	0.000000
22.000000	1.450000	0.000000
22.000000	1.500000	0.000000
22.000000	1.550000	0.000000
22.000000	1.600000	0.000000
22.000000	1.650000	0.000000
22.000000	1.700000	0.000000
22.000000	1.750000	0.000000
22.000000	1.800000	0.000000
22.000000	1.850000	0.000000
22.000000	1.900000	0.000000
22.000000	1.950000	0.000000
22.000000	2.000000	0.000000
22.000000	2.050000	0.000000
22.000000	2.100000	0.000000
22.000000	2.150000	0.000000
22.000000	2.200000	0.000000
22.000000	2.250000	0.202538
22.000000	2.300000	9.235747
22.000000	2.350000	40.007171
22.000000	2.400000	18.254548
22.000000	2.450000	6.029883
22.000000	2.500000	2.965758
22.000000	2.550000	1.707121
22.000000	2.600000	1.108183
22.000000	2.650000	0.778333
22.000000	2.700000	0.506351
22.000000	2.750000	0.396401
22.000000	2.800000	0.303811
22.000000	2.850000	0.254623
22.000000	2.900000	0.280664
22.000000	2.950000	0.240156
22.000000	3.000000	0.344321
22.000000	3.050000	0.422444
22.000000	3.100000	0.541076
22.000000	3.150000	0.691536
22.000000	3.200000	1.009817
22.000000	3.250000	1.521961
22.000000	3.300000	2.083293
22.000000	3.350000	2.858743
22.000000	3.400000	3.177026
22.000000	3.450000	3.353529
22.000000	3.500000	3.940905
22.000000	3.550000	5.778261
22.000000	3.600000	8.700670
22.000000	3.650000	11.808264
22.000000	3.700000	15.963299
22.000000	3.750000	20.861959
22.000000	3.800000	31.481027
22.000000	3.850000	34.869302
22.000000	3.900000	25.546525
22.000000	3.950000	20.046029
22.000000	4.000000	16.440758
22.000000	4.050000	14.065215
22.000000	4.100000	12.007953
22.000000	4.150000	10.488878
22.000000	4.200000	10.017243
22.000000	4.250000	9.334383
22.000000	4.300000	9.609267
22.000000	4.350000	10.734836
22.000000	4.400000	13.263746
22.000000	4.450000	17.847034
22.000000	4.500000	20.957539
22.000000	4.550000	16.663605
22.000000	4.600000	13.234823
22.000000	4.650000	10.867951
22.000000	4.700000	9.901527
22.000000	4.750000	9.218665
22.000000	4.800000	9.030590
22.000000	4.850000	8.723881
22.000000	4.900000	8.408492
22.000000	4.950000	8.382452
22.000000	5.000000	8.521341
22.000000	5.050000	8.862775
22.000000	5.100000	9.236037
22.000000	5.150000	9.461731
22.000000	5.200000	10.523646
22.000000	5.250000	11.657898
22.000000	5.300000	13.087287
22.000000	5.350000	15.841899
22.000000	5.400000	19.432732
22.000000	5.450000	20.720341
22.000000	5.500000	19.872548
22.000000	5.550000	18.376612
22.000000	5.600000	17.928122
22.000000	5.650000	18.246409
22.000000	5.700000	19.146289
22.000000	5.750000	20.867924
22.000000	5.800000	23.868486
22.000000	5.850000	27.612679
22.000000	5.900000	32.679203
22.000000	5.950000	28.952376
22.000000	6.000000	23.616761
22.000000	6.050000	20.549652
22.000000	6.100000	18.992949
22.000000	6.150000	18.263788
22.000000	6.200000	18.153837
22.000000	6.250000	17.977335
22.000000	6.300000	18.773050
22.000000	6.350000	19.652676
22.000000	6.400000	20.610428
22.000000	6.450000	23.038079
22.000000	6.500000	25.769549
22.000000	6.550000	31.354014
22.000000	6.600000	38.923425
22.000000	6.650000	42.418782
22.000000	6.700000	36.374252
22.000000	6.750000	31.380065
22.000000	6.800000	28.761444
22.000000	6.850000	28.570475
22.000000	6.900000	29.302534
22.000000	6.950000	31.218037
22.000000	7.000000	34.655524
22.000000	7.050000	35.827396
22.000000	7.100000	34.629487
22.000000	7.150000	32.439104
22.000000	7.200000	32.499869
22.000000	7.250000	33.961092
22.000000	7.300000	36.220923
22.000000	7.350000	37.676359
22.000000	7.400000	37.117914
22.000000	7.450000	36.371391
22.000000	7.500000	35.850562
22.000000	7.550000	37.031115
22.000000	7.600000	39.218609
22.000000	7.650000	42.332025
22.000000	7.700000	41.246962
22.000000	7.750000	39.172318
22.000000	7.800000	37.592464
22.000000	7.850000	37.531702
22.000000	7.900000	39.047902
22.000000	7.950000	42.427522
22.000000	8.000000	44.843604
22.000000	8.050000	43.422893
22.000000	8.100000	39.386449
22.000000	8.150000	37.300230
22.000000	8.200000	35.891093
22.000000	8.250000	35.627784
22.000000	8.300000	36.348270
22.000000	8.350000	37.106371
22.000000	8.400000	38.862732
22.000000	8.450000	41.145713
22.000000	8.500000	45.263180
22.000000	8.550000	48.691991
22.000000	8.600000	49.001598
22.000000	8.650000	46.993503
22.000000	8.700000	44.693164
22.000000	8.750000	43.830899
22.000000	8.800000	43.911919
22.000000	8.850000	47.048486
22.000000	8.900000	47.245246
22.000000	8.950000	46.440851
22.000000	9.000000	46.061803
22.000000	9.050000	48.072794
22.000000	9.100000	49.846518
22.000000	9.150000	50.407861
22.000000	9.200000	49.693165
22.000000	9.250000	50.115619
22.000000	9.300000	50.853465
22.000000	9.350000	52.916541
22.000000	9.400000	54.238877
22.000000	9.450000	54.357512
22.000000	9.500000	54.163648
22.000000	9.550000	56.255659
22.000000	9.600000	59.606347
22.000000	9.650000	63.489441
22.000000	9.700000	63.564674
22.000000	9.750000	61.339565
22.000000	9.800000	60.046166
22.000000	9.850000	60.902647
22.000000	9.900000	60.477302
22.000000	9.950000	62.754498
22.000000	10.000000	64.664217
22.000000	10.050000	68.816409
22.000000	10.100000	74.687347
22.000000	10.150000	77.314658
22.000000	10.200000	74.803091
22.000000	10.250000	73.483651
22.000000	10.300000	73.081454
22.000000	10.350000	74.707609
22.000000	10.400000	76.296149
22.000000	10.450000	74.965135
22.000000	10.500000	71.874864
22.000000	10.550000	68.880079
22.000000	10.600000	68.527072
22.000000	10.650000	67.988880
22.000000	10.700000	68.501033
22.000000	10.750000	69.450106
22.000000	10.800000	70.251611
22.000000	10.850000	72.644547
22.000000	10.900000	73.761445
22.000000	10.950000	73.926376
22.000000	11.000000	75.847670
22.000000	11.050000	76.545008
22.000000	11.100000	76.941421
22.000000	11.150000	74.418278
22.000000	11.200000	74.820478
22.000000	11.250000	74.065272
22.000000	11.300000	74.386453
22.000000	11.350000	76.113882
22.000000	11.400000	77.965731
22.000000	11.450000	80.083785
22.000000	11.500000	83.040957
22.000000	11.550000	83.480772
22.000000	11.600000	83.338991
22.000000	11.650000	84.204153
22.000000	11.700000	86.886442
22.000000	11.750000	87.109244
22.000000	11.800000	87.887600
22.000000	11.850000	87.852879
22.000000	11.900000	88.804846
22.000000	11.950000	89.418272
22.000000	12.000000	89.464570
22.000000	12.050000	89.907278
22.000000	12.100000	90.920010
22.000000	12.150000	93.145123
22.000000	12.200000	93.003342
22.000000	12.250000	94.606350
22.000000	12.300000	96.822783
22.000000	12.350000	96.394544
22.000000	12.400000	94.426955
22.000000	12.450000	93.347675
22.000000	12.500000	92.742932
22.000000	12.550000	93.058326
22.000000	12.600000	94.502191
22.000000	12.650000	97.757396
22.000000	12.700000	100.980772
22.000000	12.750000	101.435055
22.000000	12.800000	102.994661
22.000000	12.850000	103.269546
22.000000	12.900000	104.878341
22.000000	12.950000	105.784012
22.000000	13.000000	105.853457
22.000000	13.050000	106.426374
22.000000	13.100000	108.072785
22.000000	13.150000	109.340146
22.000000	13.200000	109.620818
22.000000	13.250000	112.699519
22.000000	13.300000	114.641069
22.000000	13.350000	115.575675
22.000000	13.400000	116.623129
22.000000	13.450000	117.896276
22.000000	13.500000	118.408429
22.000000	13.550000	118.564680
22.000000	13.600000	117.279960
22.000000	13.650000	119.930421
22.000000	13.700000	121.652064
22.000000	13.750000	125.905533
22.000000	13.800000	130.271848
22.000000	13.850000	130.526479
22.000000	13.900000	128.827986
22.000000	13.950000	128.752756
22.000000	14.000000	126.492921
22.000000	14.050000	125.659590
22.000000	14.100000	124.620818
22.000000	14.150000	122.245243
22.000000	14.200000	121.929851
22.000000	14.250000	122.980198
22.000000	14.300000	122.439111
22.000000	14.350000	124.071055
22.000000	14.400000	124.157861
22.000000	14.450000	125.977884
22.000000	14.500000	127.520128
22.000000	14.550000	127.722675
22.000000	14.600000	128.269551
22.000000	14.650000	130.474410
22.000000	14.700000	131.524757
22.000000	14.750000	134.282279
22.000000	14.800000	136.490032
22.000000	14.850000	137.424639
22.000000	14.900000	139.910170
22.000000	14.950000	139.655541
22.000000	15.000000	141.229615
22.000000	15.050000	140.552533
22.000000	15.100000	140.946052
22.000000	15.150000	141.131238
22.000000	15.200000	142.867348
22.000000	15.250000	143.075682
22.000000	15.300000	145.561213
22.000000	15.350000	146.388759
22.000000	15.400000	151.542112
22.000000	15.450000	151.602877
22.000000	15.500000	152.948363
22.000000	15.550000	153.906117
22.000000	15.600000	152.760286
22.000000	15.650000	151.866190
22.000000	15.700000	153.990032
22.000000	15.750000	156.594197
22.000000	15.800000	157.864452
22.000000	15.850000	160.037483
22.000000	15.900000	160.130076
22.000000	15.950000	162.300214
22.000000	16.000000	161.252762
22.000000	16.050000	161.816999
22.000000	16.100000	162.210518
22.000000	16.150000	162.774754
22.000000	16.200000	163.952416
22.000000	16.250000	165.442578
22.000000	16.300000	166.058898
22.000000	16.350000	167.867346
22.000000	16.400000	166.808320
22.000000	16.450000	168.749870
22.000000	16.500000	170.572786
22.000000	16.550000	171.099407
22.000000	16.600000	173.799058
22.000000	16.650000	177.818153
22.000000	16.700000	179.904379
22.000000	16.750000	180.766648
22.000000	16.800000	183.405536
22.000000	16.850000	181.958779
22.000000	16.900000	181.955886
22.000000	16.950000	183.165376
22.000000	17.000000	183.576257
22.000000	17.050000	184.904381
22.000000	17.100000	183.917693
22.000000	17.150000	183.208782
22.000000	17.200000	184.782856
22.000000	17.250000	185.358667
22.000000	17.300000	186.426375
22.000000	17.350000	187.262602
22.000000	17.400000	189.878342
22.000000	17.450000	191.759128
22.000000	17.500000	194.314104
22.000000	17.550000	196.571048
22.000000	17.600000	195.228457
22.000000	17.650000	197.242345
22.000000	17.700000	198.087253
22.000000	17.750000	198.399753
22.000000	17.800000	197.985981
22.000000	17.850000	196.770705
22.000000	17.900000	198.781699
22.000000	17.950000	196.654965
22.000000	18.000000	199.704733
22.000000	18.050000	200.433900
22.000000	18.100000	200.859247
22.000000	18.150000	203.176955
22.000000	18.200000	204.395126
22.000000	18.250000	205.685635
22.000000	18.300000	208.234824
22.000000	18.350000	210.057740
22.000000	18.400000	211.571050
22.000000	18.450000	212.112139
22.000000	18.500000	214.062370
22.000000	18.550000	216.070471
22.000000	18.600000	218.379498
22.000000	18.650000	218.171166
22.000000	18.700000	218.428689
22.000000	18.750000	218.529963
22.000000	18.800000	220.801374
22.000000	18.850000	221.177532
22.000000	18.900000	222.974407
22.000000	18.950000	225.888179
22.000000	19.000000	226.200680
22.000000	19.050000	229.172322
22.000000	19.100000	233.150909
22.000000	19.150000	233.767228
22.000000	19.200000	235.017228
22.000000	19.250000	233.819313
22.000000	19.300000	235.240030
22.000000	19.350000	236.730192
22.000000	19.400000	237.551952
22.000000	19.450000	236.452416
22.000000	19.500000	238.365031
22.000000	19.550000	239.638180
22.000000	19.600000	242.742924
22.000000	19.650000	242.965725
22.000000	19.700000	244.765494
22.000000	19.750000	246.871975
22.000000	19.800000	246.148596
22.000000	19.850000	247.954151
22.000000	19.900000	250.179267
22.000000	19.950000	251.027068
22.000000	20.000000	251.712832
22.000000	20.050000	255.135863
22.000000	20.100000	255.485979
22.000000	20.150000	254.539800
22.000000	20.200000	258.353456
22.000000	20.250000	258.127762
22.000000	20.300000	260.705887
22.000000	20.350000	263.252182
22.000000	20.400000	262.016651
22.000000	20.450000	265.008549
22.000000	20.500000	262.945472
22.000000	20.550000	264.687369
22.000000	20.600000	264.806004
22.000000	20.650000	265.827416
22.000000	20.700000	266.576838
22.000000	20.750000	267.418852
22.000000	20.800000	268.680426
22.000000	20.850000	270.763759
22.000000	20.900000	269.267811
22.000000	20.950000	272.711097
22.000000	21.000000	274.079732
22.000000	21.050000	275.957625
22.000000	21.100000	277.829731
22.000000	21.150000	281.660748
22.000000	21.200000	283.347670
22.000000	21.250000	285.112716
22.000000	21.300000	287.222090
22.000000	21.350000	289.097090
22.000000	21.400000	290.002762
22.000000	21.450000	289.082624
22.000000	21.500000	289.305425
22.000000	21.550000	289.528227
22.000000	21.600000	288.498135
22.000000	21.650000	290.526491
22.000000	21.700000	291.926954
22.000000	21.750000	293.385287
22.000000	21.800000	297.196050
22.000000	21.850000	298.799059
22.000000	21.900000	302.057160
22.000000	21.950000	305.914220
22.000000	22.000000	304.557161
22.000000	22.050000	305.167693
22.000000	22.100000	307.109244
22.000000	22.150000	309.131813
22.000000	22.200000	310.529383
22.000000	22.250000	310.867925
22.000000	22.300000	310.636444
22.000000	22.350000	312.549059
22.000000	22.400000	313.605194
22.000000	22.450000	315.274754
22.000000	22.500000	317.609823
22.000000	22.550000	318.842462
22.000000	22.600000	321.521860
22.000000	22.650000	322.511443
22.000000	22.700000	323.729614
22.000000	22.750000	325.023017
22.000000	22.800000	326.877763
22.000000	22.850000	330.199521
22.000000	22.900000	329.649753
22.000000	22.950000	331.524753
22.000000	23.000000	333.197207
22.000000	23.050000	333.966883
22.000000	23.100000	336.365609
22.000000	23.150000	339.745238
22.000000	23.200000	338.379499
22.000000	23.250000	340.940262
22.000000	23.300000	343.443155
22.000000	23.350000	345.295007
22.000000	23.400000	345.561211
22.000000	23.450000	345.717462
22.000000	23.500000	346.738874
22.000000	23.550000	348.799059
22.000000	23.600000	350.454151
22.000000	23.650000	351.463989
22.000000	23.700000	351.391652
22.000000	23.750000	354.707624
22.000000	23.800000	352.870241
22.000000	23.850000	359.348827
22.000000	23.900000	358.388179
22.000000	23.950000	359.068157
22.000000	24.000000	359.253342
22.000000	24.050000	361.573944
22.000000	24.100000	361.895125
22.000000	24.150000	363.998713
22.000000	24.200000	366.637601
22.000000	24.250000	366.646282
22.000000	24.300000	368.243504
22.000000	24.350000	370.896860
22.000000	24.400000	372.540379
22.000000	24.450000	374.331467
22.000000	24.500000	375.159013
22.000000	24.550000	376.047324
22.000000	24.600000	379.522439
22.000000	24.650000	379.884129
22.000000	24.700000	381.229615
22.000000	24.750000	383.298481
22.000000	24.800000	385.566999
22.000000	24.850000	387.355193
22.000000	24.900000	389.357508
22.000000	24.950000	391.461096
22.000000	25.000000	392.360980
22.000000	25.050000	395.277647
22.000000	25.100000	397.022438
22.000000	25.150000	397.919429
22.000000	25.200000	399.678688
22.000000	25.250000	400.509128
22.000000	25.300000	401.400332
22.000000	25.350000	404.224406
22.000000	25.400000	404.415379
22.000000	25.450000	408.237716
22.000000	25.500000	409.800216
22.000000	25.550000	409.519545
22.000000	25.600000	413.324521
22.000000	25.650000	413.341883
22.000000	25.700000	414.473249
22.000000	25.750000	416.568156
22.000000	25.800000	417.933897
22.000000	25.850000	419.834939
22.000000	25.900000	420.335518
22.000000	25.950000	420.124291
22.000000	26.000000	423.214569
22.000000	26.050000	424.036328
22.000000	26.100000	426.764916
22.000000	26.150000	430.459938
22.000000	26.200000	432.268387
22.000000	26.250000	432.719777
22.000000	26.300000	433.920587
22.000000	26.350000	436.924059
22.000000	26.400000	437.083203
22.000000	26.450000	440.731929
22.000000	26.500000	440.364453
22.000000	26.550000	442.389916
22.000000	26.600000	445.138758
22.000000	26.650000	446.524753
22.000000	26.700000	449.013179
22.000000	26.750000	449.858087
22.000000	26.800000	450.862138
22.000000	26.850000	453.061212
22.000000	26.900000	455.468619
22.000000	26.950000	456.660749
22.000000	27.000000	458.101721
22.000000	27.050000	459.878341
22.000000	27.100000	460.662485
22.000000	27.150000	463.460517
22.000000	27.200000	463.148018
22.000000	27.250000	466.197786
22.000000	27.300000	465.503342
22.000000	27.350000	468.755656
22.000000	27.400000	470.807161
22.000000	27.450000	472.248133
22.000000	27.500000	475.274753
22.000000	27.550000	478.113295
22.000000	27.600000	476.686791
22.000000	27.650000	478.512601
22.000000	27.700000	481.594198
22.000000	27.750000	482.363874
22.000000	27.800000	483.017810
22.000000	27.850000	485.104036
22.000000	27.900000	487.340726
22.000000	27.950000	488.150911
22.000000	28.000000	490.121398
22.000000	28.050000	492.404384
22.000000	28.100000	493.848249
22.000000	28.150000	496.793851
22.000000	28.200000	497.800796
22.000000	28.250000	499.588990
22.000000	28.300000	503.405540
22.000000	28.350000	503.376606
22.000000	28.400000	507.902068
22.000000	28.450000	510.433896
22.000000	28.500000	512.236558
22.000000	28.550000	511.605772
22.000000	28.600000	513.680425
22.000000	28.650000	514.068157
22.000000	28.700000	518.796165
22.000000	28.750000	520.928688
22.000000	28.800000	522.803688
22.000000	28.850000	524.777068
22.000000	28.900000	524.302531
22.000000	28.950000	524.192578
22.000000	29.000000	528.396860
22.000000	29.050000	528.720934
22.000000	29.100000	530.271860
22.000000	29.150000	534.302531
22.000000	29.200000	534.707624
22.000000	29.250000	537.644545
22.000000	29.300000	539.314105
22.000000	29.350000	539.765494
22.000000	29.400000	543.992924
22.000000	29.450000	543.145124
22.000000	29.500000	547.329151
22.000000	29.550000	546.273018
22.000000	29.600000	548.882971
22.000000	29.650000	550.054847
22.000000	29.700000	552.453573
22.000000	29.750000	553.356351
22.000000	29.800000	558.064105
22.000000	29.850000	564.545586
22.000000	29.900000	562.624290
22.000000	29.950000	563.260865
22.000000	30.000000	562.742925
22.000000	30.050000	564.947786
22.000000	30.100000	569.670008
22.000000	30.150000	572.068735
22.000000	30.200000	575.465725
22.000000	30.250000	574.939105
22.000000	30.300000	576.654962
22.000000	30.350000	577.806582
22.000000	30.400000	579.944892
22.000000	30.450000	580.384708
22.000000	30.500000	584.768388
22.000000	30.550000	587.175795
22.000000	30.600000	588.590726
22.000000	30.650000	589.325679
22.000000	30.700000	592.852878
22.000000	30.750000	588.781699
22.000000	30.800000	595.211096
22.000000	30.850000	595.648018
22.000000	30.900000	597.847092
22.000000	30.950000	601.435054
22.000000	31.000000	600.645124
22.000000	31.050000	603.992925
22.000000	31.100000	606.041536
22.000000	31.150000	608.344777
22.000000	31.200000	612.178688
22.000000	31.250000	612.595355
22.000000	31.300000	613.865610
22.000000	31.350000	618.460517
22.000000	31.400000	619.302531
22.000000	31.450000	622.190262
22.000000	31.500000	620.876606
22.000000	31.550000	626.079151
22.000000	31.600000	625.425217
22.000000	31.650000	627.496976
22.000000	31.700000	630.969198
22.000000	31.750000	631.785170
22.000000	31.800000	635.564105
22.000000	31.850000	635.734823
22.000000	31.900000	639.930425
22.000000	31.950000	640.584360
22.000000	32.000000	640.289222
22.000000	32.050000	646.168850
22.000000	32.100000	646.380078
22.000000	32.150000	650.676952
22.000000	32.200000	652.213411
22.000000	32.250000	655.624869
22.000000	32.300000	655.347091
22.000000	32.350000	656.686791
22.000000	32.400000	658.625448
22.000000	32.450000	661.816999
22.000000	32.500000	662.456467
22.000000	32.550000	664.262022
