# Supplementary material for: Persistent homology elucidates hierarchical structures responsible for mechanical properties in covalent amorphous solids
Source: Nat Commun. 2025 Sep 25;16:8226. doi: 10.1038/s41467-025-63424-z (PMC12462471; doi:10.1038/s41467-025-63424-z)
Supplement: Supplementary file 4 — Source Data 2 [file 41467_2025_63424_MOESM4_ESM.zip › SupplementarySourceData/SupplementaryFigure7b.txt]

# Frequency (THz) IPR
0.000000 1.000000
0.000000 1.000000
0.000000 1.000000
0.441039 874.647154
0.562970 173.440263
0.568534 1.699290
0.572572 1.629215
0.574251 1.520607
0.574529 3.565414
0.581018 2.203243
0.582648 1.643696
0.585122 1.536685
0.586738 1.248439
0.588613 1.664131
0.593141 1.486580
0.599189 4.830826
0.607727 161.568091
0.707610 640.941179
0.767391 156.935477
0.782042 4.924735
0.783336 5.061022
0.787926 6.831429
0.791230 2.077989
0.793796 34.348762
0.800128 3.143111
0.806327 1.964886
0.806727 1.646417
0.810438 1.662717
0.813696 2.051784
0.815397 1.533966
0.816486 1.496242
0.818536 1.576243
0.821836 1.824268
0.823151 1.745601
0.824236 2.209002
0.825698 1.644915
0.826764 1.658576
0.827352 1.908055
0.831487 1.806347
0.834788 1.672261
0.839444 1.587359
0.842594 4.165576
0.865169 148.257152
0.872774 161.784607
0.926084 16.749018
0.944964 28.565515
0.946367 30.621907
0.963827 3.384921
0.967409 11.559950
0.976710 4.470329
0.979069 2.219130
0.981973 2.835796
0.984014 2.644719
0.985213 1.789630
0.991988 1.556046
0.993144 1.772424
0.995617 2.069291
1.000990 3.302273
1.004593 1.680980
1.012301 1.750315
1.020059 33.842213
1.041140 9.910953
1.043196 14.399877
1.076364 62.139157
1.078150 313.188546
1.082321 75.147936
1.095251 35.507932
1.100995 19.012459
1.110775 21.224047
1.112613 2.856411
1.115913 3.723197
1.124219 3.301282
1.129896 3.539510
1.133448 6.074989
1.136451 4.988026
1.144098 3.320198
1.152212 3.634827
1.153949 3.517640
1.156321 3.616257
1.164538 6.878054
1.167497 4.788540
1.179183 3.971099
1.186080 4.950261
1.187119 5.214376
1.192168 6.227252
1.196992 3.094850
1.197458 4.542638
1.201900 6.884706
1.204686 3.138882
1.207930 18.032324
1.209970 3.427284
1.213244 2.720409
1.217520 2.838240
1.220423 3.421174
1.224086 2.573243
1.225569 3.239196
1.227489 4.359361
1.228872 3.019813
1.234255 2.261489
1.236744 2.691838
1.238448 3.935921
1.239186 2.732199
1.242852 1.990401
1.243717 2.622131
1.245151 4.271919
1.246721 2.285531
1.252339 1.895795
1.254080 2.292495
1.255554 1.954735
1.256356 2.144530
1.258515 2.227773
1.258693 2.828663
1.261413 2.929607
1.262191 2.340374
1.263247 2.352129
1.267537 2.443042
1.270310 2.345799
1.273880 2.969324
1.274280 2.770341
1.276692 2.575419
1.278183 2.274375
1.281611 3.394549
1.283137 2.139745
1.285463 2.143149
1.287697 1.853183
1.290241 3.917867
1.291043 4.181949
1.294625 2.399547
1.295248 2.034120
1.298088 2.284919
1.298983 2.422963
1.301620 2.664499
1.303611 1.939618
1.305474 2.396929
1.309544 2.594139
1.312002 1.908988
1.313629 2.892667
1.317090 2.536338
1.318787 3.391468
1.320619 6.083708
1.325499 4.768766
1.326569 2.213399
1.328102 2.858460
1.333782 2.410197
1.335285 3.718733
1.339553 2.577691
1.341296 3.301037
1.345573 2.925239
1.347384 3.106265
1.348225 2.255232
1.351766 3.454549
1.354228 2.802965
1.356258 3.255304
1.358277 2.893789
1.360308 2.365788
1.363482 4.814205
1.364600 2.968460
1.367069 2.442615
1.369220 2.554898
1.373933 2.564297
1.376948 2.701175
1.378129 2.282856
1.379271 2.247216
1.380908 2.413627
1.382353 3.292059
1.385548 2.214628
1.387518 2.526557
1.388415 3.664148
1.391906 2.138007
1.397804 2.391718
1.399654 2.780166
1.400339 2.884080
1.400368 3.405597
1.401497 2.039216
1.404476 2.373960
1.406497 2.792044
1.410601 2.539247
1.413280 2.979570
1.415670 2.303376
1.418427 3.628119
1.419446 2.186499
1.421729 3.883807
1.424127 3.154950
1.425020 4.314264
1.429377 6.277074
1.432871 3.884824
1.435660 3.429072
1.442035 6.226674
1.443245 4.630578
1.446751 7.404078
1.449081 4.729925
1.450485 3.412872
1.453545 10.565393
1.457811 5.134065
1.461264 9.057984
1.464396 7.139052
1.468431 9.379987
1.471798 9.565105
1.472968 5.879045
1.475302 4.809593
1.481275 8.631155
1.485704 5.787408
1.487473 15.273474
1.489469 6.524488
1.493242 4.806871
1.495966 6.297269
1.499623 21.050873
1.502423 5.258347
1.504840 4.931213
1.507101 5.342536
1.510259 5.728508
1.512991 5.018709
1.517322 7.046950
1.522676 5.011767
1.525660 6.064825
1.526491 4.811384
1.529278 4.532423
1.532700 6.880758
1.534307 6.752010
1.537615 3.643749
1.540069 5.263878
1.540748 3.878511
1.545259 6.387537
1.547754 4.150558
1.550697 3.794677
1.551538 4.398506
1.553404 8.698425
1.555293 3.736693
1.557874 5.957244
1.562913 5.733073
1.564702 4.782116
1.566148 3.525827
1.568305 3.743456
1.571206 4.265186
1.573051 4.386456
1.575989 5.706495
1.578195 4.129325
1.578322 3.998001
1.580125 4.560565
1.585455 4.303476
1.587195 3.129407
1.590258 3.543907
1.592849 3.595488
1.593883 3.536538
1.595008 4.356464
1.598533 3.404262
1.599472 3.674930
1.601764 4.541402
1.602730 3.933537
1.604462 3.176834
1.606645 3.594355
1.609458 2.928871
1.610732 3.414856
1.613223 4.574151
1.614805 2.757509
1.615452 3.632168
1.621057 4.644804
1.622450 3.664830
1.623528 2.937111
1.624662 3.373384
1.625771 3.018656
1.628796 3.604427
1.629884 3.803389
1.631430 2.487278
1.633482 3.586011
1.635371 3.279668
1.637832 3.984860
1.638563 4.154047
1.641758 2.723250
1.643304 3.712300
1.645503 3.198252
1.647119 2.770114
1.647649 3.015117
1.648843 3.598856
1.652148 4.025045
1.653236 3.939583
1.653759 3.086855
1.656023 2.984071
1.656314 3.810491
1.658981 3.897498
1.660258 3.747535
1.662925 3.039600
1.664030 3.120040
1.666434 2.676130
1.666959 2.829670
1.669829 3.819762
1.671045 4.901750
1.672132 3.106261
1.673006 2.872477
1.675392 3.266609
1.677700 2.859192
1.678911 3.045387
1.679895 3.313343
1.682370 3.607958
1.683484 3.529183
1.684762 3.284651
1.686661 2.443022
1.688293 3.266746
1.689024 3.221418
1.691435 3.728779
1.692745 2.857734
1.694315 3.572805
1.694875 2.759943
1.696751 2.654922
1.697683 3.314439
1.699514 2.928746
1.700785 2.460496
1.702455 2.852948
1.703171 2.362251
1.704198 2.414674
1.707418 3.166220
1.707979 2.733312
1.709401 2.892346
1.710290 2.655772
1.712488 2.600050
1.714420 3.098561
1.715922 3.607265
1.717505 2.528004
1.718581 2.728919
1.719648 3.145025
1.721592 2.884839
1.723002 2.694388
1.724218 2.949787
1.725859 2.542203
1.726535 2.741183
1.728517 2.857383
1.729332 2.733190
1.731632 2.362908
1.733436 3.036842
1.734826 3.152819
1.735755 2.968948
1.737079 2.852516
1.739684 2.214939
1.740002 3.070302
1.742002 2.564017
1.743293 2.633477
1.743822 2.357802
1.746178 2.909644
1.748206 3.802999
1.748717 2.405117
1.750523 2.727504
1.750825 2.931038
1.752999 2.752862
1.753972 2.720270
1.755874 2.659168
1.756516 2.630096
1.757550 2.649815
1.758317 2.701723
1.759565 2.963063
1.761488 2.719658
1.762191 3.217920
1.764762 2.581436
1.765925 3.103009
1.767932 2.395854
1.769860 2.511551
1.770402 2.920534
1.771387 2.843945
1.773034 2.661492
1.774056 2.780055
1.776600 2.614251
1.776919 3.118735
1.778881 2.594977
1.779334 2.744074
1.780988 2.242178
1.781571 2.216007
1.782620 2.787958
1.784392 2.675618
1.785869 2.808978
1.788027 2.828199
1.789209 2.662132
1.791315 2.501520
1.792432 2.572593
1.792774 2.457627
1.795429 2.468761
1.795448 2.900532
1.796839 2.716750
1.798904 3.017800
1.799428 2.488250
1.801135 3.374615
1.802613 3.179303
1.803416 2.765411
1.803793 3.123437
1.805639 2.490050
1.806159 3.028921
1.808206 2.638633
1.810128 3.037895
1.813169 3.082466
1.813531 3.052974
1.814175 2.570495
1.814813 2.750729
1.817701 2.831134
1.818669 2.450520
1.819986 2.862105
1.821604 2.695958
1.823581 2.882911
1.825139 2.457323
1.826824 2.723253
1.828471 2.320342
1.829633 3.657447
1.830577 2.735581
1.832544 3.599049
1.833411 2.691911
1.834536 2.599715
1.835441 2.796599
1.837744 3.151681
1.839333 2.820998
1.840679 2.814986
1.841612 2.891822
1.843053 2.597311
1.843536 3.167831
1.846230 2.688532
1.847521 2.610565
1.848502 2.597560
1.849584 3.123346
1.849699 2.963043
1.851489 2.516085
1.852380 3.203689
1.853873 3.121635
1.855839 2.532679
1.857217 2.846616
1.860364 2.520144
1.861054 2.816260
1.861282 2.559593
1.862151 2.918536
1.865159 2.610866
1.865855 3.324161
1.865978 2.773603
1.869038 3.096340
1.869728 2.655742
1.872138 3.149886
1.873892 2.357185
1.874731 2.568455
1.877188 3.197384
1.878812 2.578968
1.880037 3.026902
1.880628 2.406908
1.882037 2.738361
1.883388 2.694845
1.883900 2.609992
1.885229 2.492619
1.886375 2.788207
1.888589 3.093431
1.890223 2.687880
1.890937 2.399181
1.891893 2.588163
1.893265 2.564856
1.894174 2.583914
1.897345 3.782538
1.897862 2.488204
1.899413 2.542394
1.899926 3.059360
1.901220 3.086952
1.903055 2.688793
1.903634 2.707999
1.904736 2.615817
1.906255 2.359567
1.907125 3.160525
1.909547 3.053816
1.910420 2.638036
1.911912 2.653322
1.912293 2.595737
1.915332 2.848004
1.915738 2.915565
1.917926 2.409794
1.919548 2.940234
1.919896 2.658092
1.921519 2.668143
1.921850 2.796254
1.923799 2.752007
1.924150 2.757848
1.926453 2.499495
1.927681 2.880801
1.928068 2.617132
1.928999 2.855128
1.931813 2.637378
1.933531 3.127941
1.934848 2.452880
1.935644 2.806554
1.937943 2.864204
1.938575 3.380858
1.939950 3.836139
1.941342 2.732695
1.942859 2.886117
1.943854 2.476050
1.944115 2.502793
1.945167 2.519807
1.946588 3.089623
1.947660 3.064918
1.949140 3.042790
1.950398 2.996979
1.952139 2.474521
1.953087 2.704700
1.954568 2.763048
1.956153 2.826402
1.957891 2.619945
1.959452 2.810477
1.961172 2.624985
1.962115 2.817839
1.962216 2.812416
1.963704 2.918768
1.965629 3.094913
1.966026 2.791994
1.967614 2.970328
1.969364 2.634106
1.970843 3.075493
1.972831 2.703993
1.973588 2.613873
1.974305 2.574986
1.975385 2.806881
1.977494 3.117958
1.978287 2.853784
1.979816 2.631086
1.981728 2.623453
1.982694 3.136021
1.983688 2.560044
1.984627 2.571717
1.985226 2.537848
1.986760 2.640222
1.987895 3.053561
1.989820 2.637455
1.991186 2.654499
1.992208 2.825979
1.992592 3.001461
1.993523 2.784490
1.993879 2.915229
1.996388 2.973134
1.997141 2.515721
1.998501 2.933855
1.998802 2.827343
2.000792 2.668616
2.001813 2.657587
2.002068 2.616737
2.004524 2.797027
2.005376 2.669599
2.006341 3.165611
2.008548 2.749654
2.010569 2.903784
2.011534 2.986801
2.012928 2.384063
2.013830 2.677617
2.014489 2.556161
2.014797 2.963221
2.015806 2.850663
2.018501 2.636602
2.019745 3.194998
2.021456 2.592485
2.021836 2.850846
2.022564 2.508858
2.023694 2.920780
2.026515 2.578460
2.027332 2.855879
2.027776 2.450387
2.029151 2.701602
2.030731 2.620474
2.030889 2.637205
2.032906 2.612332
2.033461 3.376205
2.033574 3.030146
2.035545 2.568173
2.037216 2.807965
2.038040 2.564623
2.038125 2.477926
2.039999 2.733784
2.041142 2.717406
2.041240 2.745524
2.042687 2.762614
2.044228 2.548019
2.044960 3.003866
2.046040 3.024778
2.048352 2.601087
2.048712 2.505215
2.049601 2.476627
2.050401 2.571728
2.051693 2.629904
2.052613 2.704963
2.054493 2.476286
2.055800 2.532866
2.055867 2.653121
2.057425 2.724066
2.058548 2.865618
2.059976 2.736428
2.061488 2.763446
2.062304 2.365850
2.063792 2.506866
2.064791 2.888035
2.064831 2.639927
2.066794 2.555206
2.067436 2.538940
2.067923 2.779415
2.068434 3.218020
2.070813 2.688692
2.071613 2.544051
2.072116 2.921077
2.073411 2.534049
2.074564 2.557613
2.075576 2.467072
2.076921 2.583393
2.077929 2.686839
2.079900 2.422042
2.081483 2.907102
2.081827 2.418355
2.084010 3.254389
2.085697 2.957055
2.086851 2.690615
2.087455 2.698395
2.087735 2.799584
2.088705 2.693955
2.091005 2.922002
2.092389 2.927110
2.093585 2.465034
2.093924 2.809877
2.094488 2.664606
2.095381 2.673141
2.096697 2.303405
2.097480 2.603311
2.098739 2.336383
2.100247 2.703464
2.100537 2.525159
2.101178 2.858066
2.102661 2.719552
2.103848 2.743635
2.105113 2.590760
2.106170 2.756818
2.107424 2.488265
2.108083 2.552404
2.108845 2.784699
2.110768 2.396825
2.110919 2.362864
2.113041 2.587549
2.113148 2.868319
2.114272 2.462270
2.114839 2.336117
2.117245 2.599348
2.119088 2.512471
2.119686 2.456334
2.120406 2.772377
2.121800 2.450555
2.121989 2.566808
2.122684 2.485322
2.124215 2.632981
2.125892 2.768200
2.127292 2.573287
2.128011 2.814140
2.129076 3.194679
2.130383 2.544679
2.131438 2.482959
2.132024 2.863210
2.133588 2.379607
2.134624 2.458769
2.135196 2.518744
2.135615 2.454671
2.136216 2.744182
2.137169 2.516020
2.138752 3.037475
2.139948 2.406714
2.140538 2.269572
2.141895 2.517567
2.142931 2.474980
2.143782 2.891896
2.145316 2.558632
2.146074 2.537018
2.147186 2.772605
2.148658 2.472907
2.149115 2.582245
2.150163 2.528827
2.151024 2.531455
2.151615 2.577251
2.151933 2.571799
2.153630 2.638679
2.154276 2.677329
2.155177 2.462933
2.156929 2.683458
2.157889 2.613823
2.158467 2.720390
2.159242 2.789858
2.160387 2.546729
2.161554 2.612148
2.162514 2.693141
2.164151 2.375564
2.165205 2.483694
2.165826 2.473887
2.167428 2.941413
2.167673 2.538250
2.168343 3.088232
2.169206 2.757731
2.169812 2.713348
2.171307 2.443286
2.173189 2.623770
2.174410 2.499033
2.174617 2.664129
2.175595 2.765882
2.176169 2.571445
2.177419 2.480712
2.179030 2.967446
2.180272 2.580274
2.182050 2.497334
2.183325 2.704472
2.183948 2.302532
2.185134 2.433231
2.185520 2.923328
2.185750 2.539451
2.187278 2.419563
2.188857 2.632708
2.189926 2.747107
2.190214 2.519923
2.191703 2.774719
2.192637 2.526196
2.193338 2.714636
2.193636 2.741111
2.195245 2.688238
2.197268 2.796012
2.197890 2.937986
2.198738 2.531146
2.199074 2.364718
2.200520 2.453564
2.202216 2.682814
2.202791 2.724183
2.204326 2.682831
2.205102 2.826876
2.206401 2.787897
2.206601 2.853806
2.207936 2.351288
2.208340 2.552188
2.209280 3.003259
2.210278 2.710265
2.212099 2.510597
2.212572 2.651208
2.213324 2.982445
2.214087 2.780814
2.215127 2.354055
2.216045 2.927509
2.217104 2.819014
2.217727 2.768956
2.218594 2.777341
2.219447 2.825831
2.221453 2.541085
2.221548 2.436956
2.223291 2.646143
2.223910 2.551280
2.225041 2.802998
2.226787 2.398737
2.227290 2.563099
2.228562 2.561331
2.229799 2.925629
2.231598 2.655691
2.231702 2.976596
2.233629 2.974249
2.233834 2.650520
2.234546 2.863954
2.235327 2.532480
2.236099 2.524270
2.237613 2.869539
2.238420 2.974464
2.239823 2.673897
2.240317 2.506926
2.241195 2.622717
2.242846 2.837955
2.243210 2.480837
2.243305 2.571935
2.244277 2.418774
2.246672 2.437487
2.247547 2.505282
2.248315 2.547610
2.248935 2.647551
2.249190 2.785602
2.250565 2.776574
2.251057 2.421562
2.252119 2.515879
2.252544 2.569715
2.253246 2.461942
2.253996 2.538404
2.255394 2.461978
2.256491 2.791985
2.257840 2.366599
2.259747 2.645030
2.260214 2.545062
2.260888 3.071260
2.261745 2.798834
2.263200 2.626663
2.264701 2.304030
2.265112 2.472093
2.266060 2.685088
2.267050 2.545794
2.267129 2.482995
2.268691 2.333650
2.269490 2.473730
2.270558 2.805874
2.271527 2.461686
2.271807 2.612597
2.273052 2.470719
2.274175 2.485444
2.274999 2.582572
2.276248 2.503802
2.276896 2.619661
2.277909 2.521250
2.278477 2.433765
2.280063 2.526107
2.281013 2.544052
2.282739 2.706696
2.283028 2.321150
2.283435 2.544934
2.284027 2.545923
2.286261 2.575467
2.286943 2.412705
2.287757 2.417099
2.288122 2.397264
2.290116 2.336839
2.290576 2.655143
2.291904 2.751889
2.292410 2.851302
2.293425 2.685769
2.294241 2.575792
2.294540 2.691300
2.296184 2.707936
2.297510 2.451222
2.298065 2.449560
2.298812 2.498570
2.299455 2.399944
2.300200 2.654641
2.301072 2.525857
2.301650 2.577043
2.301905 2.700730
2.303301 2.453130
2.304236 3.036904
2.305622 2.865251
2.306947 2.551886
2.307484 2.641150
2.308864 2.362919
2.309485 2.559426
2.310190 2.598706
2.310492 2.669924
2.311620 2.499347
2.312307 2.464825
2.312905 2.479344
2.313999 2.387840
2.314549 2.396504
2.316049 2.704695
2.316636 2.537166
2.317710 2.501769
2.318327 2.417321
2.319381 2.413076
2.321316 2.530439
2.321698 2.666512
2.322537 2.645242
2.324265 2.895963
2.325133 2.599488
2.325496 2.654127
2.326064 3.093595
2.326627 2.557840
2.328410 2.442404
2.329383 2.309070
2.330069 2.881704
2.330913 2.796369
2.332776 2.686223
2.333043 2.349550
2.333746 2.409237
2.335391 2.600436
2.335866 2.511756
2.337390 2.664830
2.337485 2.544096
2.338976 2.413153
2.340120 2.566052
2.341501 2.424817
2.341581 2.495471
2.342621 2.649430
2.343468 2.606671
2.344633 2.451749
2.345912 2.450882
2.346333 2.596163
2.347413 2.555063
2.347669 2.715715
2.348378 2.463688
2.349078 2.323969
2.350080 2.307406
2.350752 2.392583
2.351883 2.253207
2.353271 2.699920
2.354272 2.488594
2.354593 2.403347
2.355096 2.256606
2.355889 2.816897
2.356343 2.366807
2.357504 2.349864
2.357984 2.595962
2.358939 2.449652
2.360552 2.413618
2.360915 2.552042
2.361748 2.408471
2.362514 2.371885
2.364488 2.356492
2.365019 2.420854
2.366385 2.336173
2.366652 2.430699
2.367158 2.536678
2.368090 2.419629
2.369434 2.736389
2.369810 2.409877
2.371047 2.768403
2.372312 2.308974
2.372984 2.400300
2.373866 2.428598
2.374729 2.460500
2.375710 2.628158
2.376247 2.520455
2.376819 2.423701
2.377499 2.610523
2.378164 2.523051
2.379767 2.342135
2.380765 2.456079
2.381243 2.786141
2.382149 2.457678
2.382614 2.618623
2.382758 2.427750
2.383512 2.339132
2.384400 2.515794
2.385006 2.731810
2.387457 2.381575
2.388042 2.215582
2.388601 2.193041
2.389669 2.546161
2.390046 2.618791
2.391096 2.593060
2.392279 2.276270
2.392648 2.274583
2.394258 2.786361
2.394532 2.385724
2.395227 2.354008
2.395961 2.368642
2.396444 2.514615
2.397932 2.421616
2.399499 2.333212
2.399701 2.465090
2.400760 2.289200
2.401594 2.692579
2.402688 2.327679
2.403321 2.232311
2.403821 2.451720
2.404653 2.440068
2.405646 2.368082
2.406105 2.554820
2.407416 2.625153
2.408180 2.528753
2.408985 2.388497
2.409660 2.572012
2.410628 2.209165
2.411107 2.425392
2.411605 2.343436
2.413087 2.405406
2.413378 2.369801
2.413865 2.367087
2.414564 2.504356
2.415018 2.272173
2.415264 2.717354
2.416084 2.361804
2.418289 2.650873
2.418387 2.267755
2.418885 2.397394
2.420180 2.237184
2.422576 2.296671
2.423211 2.330465
2.423691 2.324437
2.424123 2.288763
2.425429 2.503550
2.425958 2.483512
2.426459 2.260662
2.427777 2.272550
2.428129 2.394697
2.428821 2.402614
2.429967 2.570179
2.431115 2.387128
2.431719 2.339155
2.433010 2.439010
2.433357 2.263675
2.433693 3.008787
2.434042 2.438314
2.434731 2.390758
2.435936 2.312899
2.437116 2.526674
2.438119 2.312757
2.439391 2.304065
2.440374 2.392493
2.441041 2.300878
2.442214 2.567877
2.442661 2.845849
2.442941 2.285487
2.443750 2.427122
2.444410 2.243652
2.445529 2.341021
2.445876 2.392819
2.446987 2.581726
2.448396 2.283317
2.449000 2.345227
2.450058 2.259816
2.450362 2.493941
2.451769 2.251255
2.452383 2.334153
2.452729 2.499451
2.453993 2.386077
2.455655 2.333941
2.456619 2.429415
2.456904 2.473550
2.457786 2.342826
2.458023 2.445831
2.458908 2.405521
2.459650 2.437563
2.460578 2.282937
2.460744 2.384631
2.461838 2.278842
2.462991 2.590567
2.463727 2.403397
2.464624 2.203582
2.465828 2.328722
2.466599 2.381788
2.467168 2.137862
2.467397 2.388264
2.467625 2.382483
2.468774 2.333958
2.469883 2.334181
2.470155 2.290840
2.470919 2.320382
2.472444 2.302977
2.473080 2.593244
2.473212 2.260209
2.473739 2.507691
2.474707 2.453516
2.475648 2.540350
2.476661 2.329600
2.477440 2.299379
2.477618 2.373997
2.480021 2.498098
2.480500 2.463001
2.481158 2.373319
2.481391 2.361668
2.482110 2.294337
2.483105 2.589473
2.483396 2.409364
2.484424 2.404337
2.486285 2.423118
2.486497 2.171691
2.486871 2.319494
2.487943 2.306748
2.488328 2.343488
2.489319 2.427416
2.490161 2.371354
2.490419 2.360287
2.492080 2.487230
2.492369 2.238510
2.493215 2.398238
2.494051 2.289535
2.494863 2.349555
2.495808 2.340647
2.495893 2.407563
2.497529 2.367375
2.498010 2.383712
2.498355 2.153673
2.498831 2.183908
2.499477 2.258699
2.500829 2.461601
2.501492 2.254945
2.501706 2.227981
2.502537 2.427975
2.503792 2.336879
2.504168 2.347641
2.505859 2.372566
2.506615 2.919341
2.507081 2.208823
2.508815 2.487197
2.508964 2.466067
2.509235 2.364128
2.509865 2.357449
2.510299 2.145111
2.512504 2.344085
2.513104 2.325638
2.513649 2.289564
2.514810 2.288943
2.515259 2.293470
2.515586 2.314996
2.516702 2.416606
2.517654 2.337716
2.518315 2.160087
2.518597 2.475852
2.520075 2.290552
2.521147 2.142533
2.521302 2.308529
2.521856 2.268686
2.522759 2.384973
2.523469 2.261481
2.523542 2.446179
2.524673 2.330060
2.525388 2.254047
2.525863 2.255625
2.526632 2.401017
2.527374 2.335216
2.527825 2.282557
2.528978 2.177664
2.530112 2.297694
2.531529 2.406811
2.532168 2.383021
2.532423 2.280993
2.532909 2.276070
2.534046 2.214606
2.534695 2.277766
2.535320 2.329178
2.535731 2.581972
2.536470 2.239280
2.537228 2.367461
2.538704 2.197107
2.538910 2.269063
2.539550 2.292387
2.540843 2.294537
2.541138 2.195314
2.541747 2.191767
2.543112 2.218041
2.543393 2.279893
2.544287 2.249379
2.545679 2.460691
2.546254 2.271853
2.546756 2.077182
2.547552 2.474823
2.548045 2.253747
2.548759 2.411440
2.548862 2.562559
2.550038 2.355880
2.551289 2.465177
2.551465 2.250988
2.552480 2.128054
2.553517 2.267785
2.555248 2.405032
2.555666 2.315646
2.555955 2.168901
2.556282 2.240557
2.557223 2.154992
2.558042 2.209837
2.559361 2.251636
2.560106 2.427412
2.561146 2.350699
2.561849 2.359182
2.562844 2.266396
2.563712 2.237307
2.564669 2.242018
2.564901 2.430830
2.565065 2.240486
2.566238 2.310879
2.567210 2.365560
2.567519 2.234551
2.568163 2.380524
2.568484 2.445558
2.569762 2.229713
2.570697 2.303013
2.571065 2.295390
2.572258 2.351060
2.572361 2.279529
2.573189 2.413340
2.573557 2.276413
2.573818 2.205991
2.575351 2.350637
2.575981 2.307705
2.576332 2.300440
2.577455 2.301517
2.578734 2.179558
2.579206 2.281155
2.579266 2.232825
2.580039 2.175659
2.580874 2.268186
2.581175 2.298134
2.581336 2.280838
2.582818 2.360920
2.582897 2.121946
2.583877 2.352985
2.585042 2.356094
2.585362 2.424730
2.586749 2.228403
2.587419 2.403001
2.588322 2.270516
2.589033 2.363516
2.590110 2.335949
2.590600 2.271681
2.590809 2.416972
2.591951 2.420443
2.592677 2.267223
2.593263 2.383737
2.594178 2.334398
2.595036 2.233644
2.595966 2.362507
2.596600 2.302882
2.597557 2.127836
2.597784 2.290352
2.598534 2.316523
2.598871 2.110225
2.599869 2.131858
2.601211 2.269225
2.602352 2.380020
2.602910 2.393964
2.603727 2.209141
2.604127 2.475871
2.604328 2.278791
2.604838 2.296728
2.606279 2.439149
2.607120 2.253827
2.607934 2.309183
2.609074 2.344795
2.609692 2.446731
2.610289 2.395376
2.611074 2.365376
2.611817 2.322590
2.612419 2.282602
2.612885 2.337900
2.613521 2.353286
2.614732 2.234162
2.614796 2.289387
2.615920 2.272075
2.616308 2.628166
2.616883 2.143466
2.617690 2.333344
2.618637 2.317679
2.619643 2.319633
2.620080 2.325668
2.620608 2.260199
2.621484 2.240401
2.622236 2.270869
2.622950 2.168107
2.623212 2.354169
2.623765 2.266714
2.624361 2.417935
2.625328 2.256720
2.626627 2.302020
2.626889 2.328997
2.627920 2.320839
2.628803 2.690771
2.629297 2.262489
2.630665 2.255409
2.630915 2.231998
2.631837 2.344774
2.632492 2.334702
2.632969 2.321690
2.633730 2.241384
2.634204 2.228751
2.634981 2.151147
2.636521 2.463945
2.636742 2.336627
2.637221 2.224038
2.637984 2.302769
2.638802 2.314126
2.639965 2.123401
2.640325 2.284276
2.641169 2.341952
2.642021 2.225067
2.642727 2.236336
2.643081 2.358500
2.644045 2.325873
2.644548 2.202392
2.645310 2.367692
2.645998 2.144467
2.646923 2.424305
2.647476 2.285117
2.648371 2.301368
2.648692 2.373172
2.649175 2.206357
2.650275 2.225282
2.651417 2.290322
2.651729 2.303657
2.652162 2.282443
2.653088 2.295192
2.653364 2.236646
2.654130 2.295380
2.654577 2.389771
2.655300 2.337326
2.656165 2.305841
2.656614 2.145834
2.657012 2.133978
2.657867 2.145155
2.658147 2.286089
2.659271 2.135578
2.660150 2.337093
2.660896 2.394105
2.661789 2.243242
2.662172 2.388795
2.663302 2.272244
2.663765 2.335922
2.664925 2.321310
2.665369 2.121925
2.665969 2.257178
2.666463 2.223283
2.666781 2.250537
2.667827 2.377336
2.668215 2.229568
2.669026 2.311506
2.669578 2.119990
2.670116 2.282879
2.670756 2.212808
2.671776 2.221973
2.672443 2.099657
2.672522 2.392159
2.673106 2.166104
2.674152 2.309421
2.674644 2.146736
2.675758 2.168070
2.677092 2.214939
2.677292 2.251339
2.677700 2.295431
2.678709 2.249188
2.679642 2.158731
2.680748 2.279011
2.681106 2.316624
2.681199 2.244628
2.682293 2.368212
2.683101 2.240617
2.683294 2.251881
2.683794 2.205081
2.684537 2.258980
2.685452 2.183170
2.686675 2.321806
2.687014 2.282619
2.688127 2.066522
2.688739 2.222175
2.689816 2.188074
2.690132 2.127528
2.690477 2.220457
2.691267 2.200425
2.692234 2.200080
2.693079 2.195370
2.693506 2.266372
2.694225 2.258401
2.694945 2.194889
2.695398 2.080626
2.695858 2.171481
2.696668 2.135966
2.698038 2.197478
2.698380 2.339364
2.699659 2.441405
2.699721 2.290203
2.700171 2.232166
2.700548 2.122620
2.701884 2.213296
2.702683 2.178246
2.703255 2.365332
2.703974 2.241890
2.704254 2.200358
2.705168 2.219755
2.705831 2.232685
2.706403 2.183582
2.706707 2.200456
2.708109 2.329589
2.708644 2.359612
2.708855 2.309976
2.709400 2.094238
2.710492 2.314782
2.710700 2.133186
2.711297 2.281071
2.712594 2.171452
2.713111 2.197000
2.713549 2.237016
2.713784 2.084811
2.715130 2.186128
2.715360 2.204086
2.715720 2.043468
2.717094 2.346066
2.717964 2.285532
2.718742 2.224838
2.719132 2.109069
2.719487 2.215986
2.720332 2.191559
2.721194 2.257659
2.721884 2.188792
2.722332 2.086102
2.723025 2.247847
2.723524 2.268619
2.724244 2.317327
2.724435 2.215042
2.724829 2.249963
2.725589 2.218623
2.725824 2.225489
2.726571 2.398630
2.727317 2.149502
2.727845 2.135474
2.729365 2.218496
2.729841 2.228362
2.730594 2.345086
2.730953 2.094628
2.731079 2.153791
2.731952 2.162526
2.732621 2.288866
2.732904 2.225877
2.734602 2.178196
2.735241 2.360516
2.735735 2.347692
2.735866 2.159486
2.736624 2.158311
2.737870 2.290452
2.738056 2.205875
2.739493 2.283410
2.739731 2.237282
2.740287 2.192903
2.741366 2.451978
2.742005 2.219875
2.743086 2.324266
2.744048 2.252431
2.744327 2.151180
2.744777 2.246890
2.745837 2.296359
2.747243 2.196384
2.747518 2.207368
2.747968 2.104250
2.748125 2.240633
2.748564 2.230197
2.749391 2.135177
2.749814 2.238883
2.750756 2.192799
2.751847 2.383398
2.752031 2.224593
2.752109 3.042632
2.752688 2.195350
2.753191 2.373872
2.754761 2.249895
2.755166 2.191988
2.755864 2.182399
2.756568 2.358060
2.756996 2.233345
2.757251 2.071048
2.757638 2.260265
2.758236 2.188565
2.759370 2.185394
2.760262 2.183984
2.760861 2.260401
2.761235 2.100761
2.761478 2.208109
2.761973 2.144862
2.762455 2.454662
2.763463 2.173703
2.764071 2.093205
2.764359 2.197663
2.765615 2.371274
2.765851 2.257610
2.766515 2.147992
2.767195 2.237330
2.768001 2.135029
2.768396 2.286161
2.768907 2.217486
2.770005 2.268875
2.770463 2.274950
2.771545 2.145803
2.772735 2.244261
2.773398 2.509136
2.773642 2.294487
2.773974 2.256375
2.774473 2.194602
2.775050 2.214578
2.776224 2.330448
2.777071 2.081324
2.777588 2.237813
2.777934 2.107229
2.778651 2.236237
2.779911 2.155077
2.780457 2.112263
2.780477 2.145701
2.780855 2.220389
2.781507 2.264620
2.782006 2.217706
2.782906 2.213692
2.783952 2.156056
2.784571 2.266317
2.785575 2.359484
2.785816 2.339115
2.786373 2.232105
2.786876 2.217351
2.787206 2.221859
2.787852 2.224672
2.788546 2.299525
2.789189 2.156912
2.789547 2.406828
2.790763 2.188648
2.791847 2.245400
2.792122 2.203050
2.792304 2.293106
2.792926 2.223984
2.793356 2.153266
2.794946 2.229055
2.795253 2.193772
2.795575 2.241910
2.795980 2.254172
2.796976 2.200091
2.797419 2.145374
2.798367 2.179023
2.798966 2.281006
2.799712 2.266400
2.800474 2.286245
2.801225 2.263984
2.802515 2.242299
2.802785 2.286710
2.803357 2.213757
2.803959 2.170518
2.804277 2.180926
2.804693 2.181799
2.805849 2.226017
2.807064 2.176305
2.807360 2.150804
2.807829 2.184909
2.808321 2.154778
2.808938 2.127841
2.809727 2.266192
2.810207 2.125671
2.811058 2.150920
2.811701 2.090477
2.811890 2.273065
2.812445 2.141557
2.812736 2.256991
2.813712 2.191453
2.814430 2.121546
2.815111 2.160354
2.815710 2.197982
2.816480 2.161152
2.816930 2.205040
2.817561 2.244667
2.818176 2.302326
2.818659 2.231682
2.818859 2.154073
2.819286 2.185973
2.820354 2.237138
2.821244 2.143650
2.822129 2.081147
2.822264 2.096483
2.822996 2.315057
2.823348 2.145414
2.824202 2.254103
2.824833 2.319609
2.825332 2.135286
2.825598 2.079725
2.826570 2.127594
2.826962 2.131318
2.828088 2.191857
2.828479 2.186313
2.828913 2.231671
2.829657 2.130006
2.830478 2.299625
2.830906 2.351942
2.831525 2.111046
2.832677 2.110221
2.833296 2.164947
2.833430 2.171038
2.834639 2.151442
2.835301 2.169810
2.835662 2.130306
2.835930 2.082838
2.836517 2.126004
2.837406 2.178808
2.837936 2.251082
2.838039 2.122534
2.839397 2.153449
2.839899 2.269906
2.840531 2.204888
2.840767 2.317035
2.841970 2.131424
2.842230 2.110232
2.843124 2.212925
2.843466 2.170874
2.844691 2.122460
2.844800 2.247849
2.845286 2.165756
2.846057 2.130323
2.846916 2.153962
2.847858 2.285999
2.848302 2.197109
2.849083 2.199921
2.850069 2.193813
2.850238 2.229646
2.850894 2.107287
2.851727 2.248924
2.852055 2.216237
2.852339 2.189608
2.852612 2.129437
2.853948 2.124421
2.854454 2.212706
2.855172 2.204356
2.855253 2.082581
2.856332 2.239788
2.856795 2.192671
2.857708 2.241454
2.858235 2.135650
2.858786 2.222701
2.859250 2.174906
2.859728 2.241272
2.860727 2.140455
2.860884 2.120020
2.861225 2.089028
2.861932 2.264900
2.862885 2.255287
2.863407 2.136905
2.864380 2.255510
2.864739 2.060643
2.865157 2.141266
2.865563 2.136819
2.866155 2.213916
2.866984 2.164621
2.867132 2.138210
2.867415 2.379692
2.867981 2.225597
2.868912 2.039148
2.869715 2.090053
2.870193 2.247115
2.870609 2.202153
2.871899 2.114036
2.872280 2.169718
2.872812 2.048615
2.873703 2.123971
2.873811 2.195352
2.874442 2.175578
2.874583 2.188468
2.875612 2.146636
2.876328 2.142025
2.876390 2.152500
2.877253 2.135411
2.877820 2.218070
2.878179 2.222302
2.878830 2.216136
2.879720 2.101955
2.880603 2.173518
2.881118 2.147949
2.881212 2.354329
2.881769 2.298492
2.882505 2.214887
2.883612 2.169767
2.884269 2.127656
2.884712 2.165245
2.885411 2.109408
2.886255 2.142933
2.886445 2.166356
2.886917 2.150033
2.887441 2.188317
2.888001 2.320969
2.888612 2.031377
2.889402 2.259089
2.890043 2.074131
2.890412 2.068614
2.890688 2.053823
2.891152 2.165905
2.891837 2.298368
2.892425 2.166230
2.893421 2.216284
2.894187 2.159434
2.894777 2.156199
2.895374 2.056297
2.896324 2.150039
2.896592 2.231208
2.896831 2.180182
2.897668 2.254794
2.897783 2.080665
2.898650 2.179102
2.899661 2.196220
2.900129 2.239530
2.900518 2.125556
2.900689 2.115011
2.901667 2.261247
2.902163 2.264508
2.902618 2.117521
2.903354 2.149640
2.903646 2.062914
2.904784 2.183908
2.905671 2.188056
2.906235 2.152431
2.906519 2.192138
2.907207 2.061373
2.907893 2.049133
2.908330 2.160262
2.909436 2.226627
2.909809 2.228877
2.909923 2.286699
2.910403 2.030516
2.911615 2.193958
2.912258 2.348434
2.913076 2.137382
2.913629 2.059252
2.913860 2.098420
2.915245 2.445969
2.915401 2.144172
2.915535 2.150477
2.916316 2.226336
2.916661 2.237974
2.917365 2.226473
2.917892 2.107633
2.918084 2.101234
2.918342 2.108157
2.919247 2.165769
2.919693 2.246295
2.920531 2.122252
2.920770 2.174667
2.921419 2.095036
2.921481 2.125409
2.922122 2.151015
2.922839 2.103497
2.923951 2.082179
2.924134 2.120306
2.925237 2.247378
2.925758 2.259265
2.925817 2.159248
2.926804 2.111153
2.927232 2.138974
2.927647 2.244886
2.928306 2.127289
2.929169 2.078549
2.929871 2.092033
2.930204 2.112470
2.930626 2.222680
2.931419 2.107632
2.931945 2.173332
2.933072 2.202436
2.933298 2.175856
2.933512 2.149817
2.934010 2.288804
2.934868 2.230222
2.935678 2.190641
2.936461 2.176921
2.936561 2.193976
2.937208 2.038832
2.937406 2.218750
2.937799 2.055818
2.938564 2.211707
2.939182 2.078697
2.939759 2.065515
2.939780 2.105209
2.940436 2.261622
2.941684 2.157704
2.942075 2.145140
2.942760 2.103457
2.942967 2.171865
2.943058 2.191037
2.943942 2.174242
2.945022 2.125407
2.945484 2.134348
2.945865 2.163108
2.946620 2.109116
2.946706 2.104288
2.947224 2.130336
2.948236 2.089169
2.948596 2.116288
2.948952 2.042221
2.950467 2.151076
2.950927 2.206231
2.951725 2.049822
2.952312 2.089208
2.952769 2.053998
2.953203 2.266086
2.953227 2.114208
2.954140 2.183950
2.954322 2.231998
2.954849 2.233717
2.955416 2.233496
2.955841 2.158472
2.956420 2.097579
2.956888 2.204830
2.958121 2.087644
2.958846 2.128749
2.959499 2.119234
2.960183 2.069289
2.960673 2.081597
2.961034 2.175438
2.961478 2.197686
2.962169 2.101917
2.962368 2.234039
2.963340 2.121489
2.963557 2.242004
2.964343 2.261505
2.964906 2.035753
2.965365 2.109406
2.966071 2.307644
2.966370 2.202575
2.967426 2.067229
2.968028 2.150080
2.968349 2.064451
2.968676 2.160134
2.969903 2.092826
2.970648 2.118933
2.970908 2.167977
2.971478 2.086253
2.971834 2.134886
2.972496 2.171758
2.972653 2.191250
2.973524 2.088221
2.974053 2.180890
2.974598 2.174057
2.975051 2.195640
2.975267 2.212458
2.975913 2.114430
2.976468 2.123641
2.977083 2.175882
2.977770 2.164450
2.978582 2.008807
2.978620 2.229086
2.979680 2.100962
2.979977 2.137828
2.980248 2.068452
2.980886 2.121119
2.981344 2.088756
2.982411 2.035943
2.982580 2.266870
2.983200 2.041678
2.984077 2.092981
2.984217 2.094217
2.984782 2.094304
2.985771 2.139389
2.985921 2.095748
2.986199 2.151474
2.986767 2.163963
2.987527 2.181366
2.988543 2.156113
2.988811 2.113532
2.989408 2.143244
2.990209 2.118566
2.990712 2.118756
2.991116 2.154968
2.992171 2.027555
2.992895 2.221427
2.993693 2.127914
2.993843 2.123227
2.994857 2.206212
2.995477 2.173640
2.996187 2.180442
2.996503 2.127456
2.997086 2.044559
2.997429 2.078002
2.997829 2.057299
2.998445 2.239676
2.998711 2.259986
2.999991 2.270075
3.000501 2.015336
3.001433 2.231487
3.001668 2.112209
3.001744 2.201928
3.002115 2.054655
3.002810 2.222652
3.003063 2.086046
3.003787 2.281419
3.004483 2.076470
3.005084 2.031102
3.005657 2.069537
3.006261 2.050204
3.006549 2.194659
3.006891 2.130118
3.007736 2.066438
3.008432 2.238703
3.008855 2.112667
3.009100 2.168837
3.010114 2.143867
3.011098 2.203594
3.011221 2.118160
3.011765 2.063830
3.012733 2.235951
3.012944 2.024342
3.013553 2.098282
3.013665 2.083557
3.014307 2.213292
3.014909 2.117498
3.015298 2.130400
3.015678 2.088138
3.016291 2.061502
3.016811 2.023904
3.017358 2.172754
3.018137 2.116649
3.018655 2.147008
3.019274 2.174669
3.020408 2.201510
3.020883 2.006445
3.021167 2.103935
3.021834 2.064009
3.022039 2.078814
3.022344 2.236415
3.023314 2.193669
3.023952 2.240529
3.024608 2.195305
3.025068 2.051408
3.025411 2.163555
3.026015 2.044366
3.026653 2.180331
3.026966 2.171583
3.027432 2.111891
3.028115 2.095765
3.028200 2.221110
3.028683 2.103680
3.029408 2.115967
3.030235 2.115762
3.030533 2.154693
3.031732 2.149703
3.031901 2.078448
3.032284 2.128190
3.032681 2.245342
3.033551 2.113811
3.034100 2.195493
3.035131 2.115572
3.035512 2.115836
3.035944 2.089076
3.036187 2.060064
3.036931 2.056644
3.037174 2.152335
3.037709 2.181981
3.038872 2.129769
3.039192 2.073816
3.039629 2.057951
3.040121 2.067689
3.040880 2.104400
3.041328 2.060805
3.041507 2.101715
3.042150 2.211971
3.042556 2.108778
3.043318 2.095468
3.044085 2.205216
3.044806 2.103596
3.045110 2.078327
3.045522 2.046477
3.045670 2.224651
3.046344 2.069770
3.046996 2.146749
3.047571 2.129660
3.048268 2.280462
3.048639 2.158991
3.049077 2.136016
3.049301 2.219972
3.050241 2.140007
3.051015 2.134855
3.051242 2.126131
3.052574 2.251731
3.053084 2.048310
3.053322 2.114719
3.053519 2.085441
3.053790 2.186759
3.054664 2.175781
3.055589 2.054595
3.055788 2.137777
3.056274 2.184401
3.056760 2.241734
3.057072 2.154680
3.057825 2.041646
3.058667 2.279442
3.059161 2.084515
3.059768 2.226943
3.060146 2.177753
3.060442 1.972016
3.060712 2.144729
3.061013 2.159169
3.061707 2.167060
3.062812 2.155184
3.063061 2.100716
3.063581 2.088440
3.064317 2.211281
3.064891 2.098522
3.064910 2.133959
3.065608 2.082147
3.066309 2.130128
3.066815 2.190490
3.067248 2.013546
3.067822 2.246128
3.068434 2.166478
3.069773 2.140828
3.070025 2.248955
3.070174 2.157074
3.071211 2.185018
3.071595 2.140906
3.072209 2.112111
3.072540 2.104220
3.072881 2.136837
3.073537 2.161143
3.073874 2.143881
3.074298 2.137645
3.074984 2.064424
3.075476 2.204213
3.076546 2.079227
3.076942 2.056214
3.077071 2.116132
3.077811 2.128394
3.078002 2.155507
3.078343 2.100789
3.078757 2.136150
3.079513 2.019014
3.080116 2.084602
3.081194 2.152253
3.081219 2.055121
3.081899 2.138580
3.082753 2.055384
3.082969 2.075114
3.083438 2.243678
3.083925 2.044661
3.084581 2.074849
3.085187 2.208687
3.085471 2.048105
3.085740 2.122033
3.086419 2.079176
3.087135 2.150335
3.087409 2.040996
3.089077 1.994064
3.089250 2.119460
3.089584 2.026997
3.089897 2.072623
3.090101 2.125241
3.091283 2.106171
3.091766 2.004573
3.091974 2.117345
3.092417 2.129446
3.092870 2.158490
3.093176 2.137756
3.094050 2.180552
3.094208 2.139485
3.095265 2.224920
3.095444 2.074678
3.095833 2.089258
3.097179 2.063690
3.097279 2.205339
3.097573 2.072189
3.097862 2.109786
3.098378 2.143747
3.099004 2.122754
3.099344 2.161939
3.099656 2.146997
3.100948 2.066917
3.101019 2.259252
3.101774 2.102275
3.102017 2.139221
3.103192 2.131889
3.103720 2.099315
3.103947 2.010644
3.103971 2.079824
3.104614 2.155354
3.105156 2.178661
3.106141 2.144996
3.106999 2.279900
3.107275 2.050929
3.107575 2.058515
3.107667 2.058606
3.108169 2.163135
3.109485 2.179152
3.109842 2.243942
3.109998 2.185647
3.110636 2.050068
3.111274 2.083179
3.111917 2.065290
3.112129 2.125995
3.112355 2.136100
3.113391 2.179787
3.113476 2.054949
3.114360 2.179793
3.114572 2.101655
3.115628 2.027640
3.116079 2.080737
3.116622 2.099945
3.117558 1.989508
3.118124 2.172843
3.118412 2.090174
3.118933 2.038045
3.119283 2.160222
3.120269 1.996490
3.120782 2.119606
3.120909 2.126587
3.122009 2.119990
3.122284 2.099597
3.123042 2.030297
3.123293 2.187844
3.123515 2.090349
3.124048 2.247363
3.124481 2.092717
3.125059 2.130310
3.125259 2.047787
3.125734 2.159519
3.126785 2.109895
3.126890 2.047994
3.127480 2.129576
3.127861 2.141282
3.128367 2.058841
3.129240 2.055917
3.130132 2.112710
3.130434 2.217809
3.130829 2.121551
3.131478 2.121318
3.132014 2.048349
3.132245 2.227885
3.133014 2.039469
3.133606 2.221386
3.134309 2.151650
3.134847 2.185799
3.135191 2.078866
3.135797 2.160158
3.136477 2.074619
3.136735 2.118239
3.137076 2.150414
3.137280 2.137660
3.138291 2.085627
3.138631 2.190625
3.139168 2.211588
3.139253 2.183422
3.139875 2.123382
3.140569 2.306906
3.140955 2.215460
3.141242 2.219906
3.141594 2.086630
3.142303 2.111530
3.142862 2.139769
3.143708 2.160847
3.144151 2.197921
3.144716 2.217533
3.145050 2.057898
3.145421 2.056462
3.145879 2.131189
3.146701 2.044347
3.147120 2.032410
3.147883 2.167094
3.148013 2.036587
3.148183 2.067315
3.149299 2.060191
3.149389 2.094869
3.150474 2.023308
3.150603 2.165498
3.150889 2.146011
3.151134 2.063316
3.151312 2.071402
3.151923 2.033962
3.152755 2.046443
3.153357 2.021562
3.153557 2.129390
3.154855 2.128461
3.155488 2.099343
3.155768 2.057867
3.156480 2.102693
3.156980 2.100956
3.157232 2.173907
3.157411 2.096480
3.157923 2.062810
3.158787 2.120026
3.159722 2.042440
3.159979 2.216319
3.160213 2.129025
3.161022 2.109006
3.161246 2.118449
3.161728 2.067609
3.161910 2.162253
3.162651 2.088986
3.162943 2.051957
3.163507 2.144122
3.163673 2.181564
3.165010 2.042731
3.165361 2.159531
3.165706 2.116836
3.166104 2.110573
3.166775 2.131734
3.166980 2.035721
3.167486 2.108332
3.167813 2.103753
3.168220 2.109388
3.168992 2.153182
3.169499 2.023410
3.170022 2.012814
3.170678 2.093782
3.171111 2.014635
3.171585 2.085311
3.171843 2.061201
3.172245 2.163123
3.173460 2.179457
3.173855 2.034415
3.174331 2.033081
3.174615 2.132631
3.174929 2.192142
3.175551 2.061237
3.176227 2.117508
3.176694 2.124289
3.177342 2.057053
3.178065 2.272941
3.178327 2.126695
3.179093 2.103050
3.179352 2.106418
3.179883 2.025288
3.180364 2.158997
3.181042 2.089855
3.181587 2.126824
3.182043 2.165277
3.182664 2.042880
3.183245 2.090660
3.183599 2.143203
3.183899 2.085300
3.184557 2.039110
3.184923 2.067312
3.185050 2.252116
3.185630 2.070888
3.186188 2.194007
3.186831 2.091674
3.186995 2.092266
3.187298 2.132618
3.188043 2.023076
3.188783 1.960335
3.189766 2.047545
3.190224 2.248140
3.190246 2.048340
3.190741 2.293224
3.191011 2.136882
3.191707 2.138143
3.192617 2.134136
3.192838 2.090761
3.193160 2.140588
3.193516 2.088529
3.194425 2.187484
3.194519 2.049450
3.194889 2.072523
3.195533 2.073480
3.196252 2.097317
3.196992 2.096525
3.197552 2.121915
3.198014 2.173863
3.198340 2.178865
3.198455 2.027208
3.199044 2.172768
3.199570 2.140130
3.200273 2.113164
3.200482 2.082457
3.201378 2.082610
3.202103 2.080736
3.202199 2.124166
3.202557 2.091654
3.202761 2.001151
3.203151 2.229060
3.203712 2.051108
3.204201 2.074524
3.205413 2.168352
3.206087 1.965556
3.206287 2.039545
3.206837 2.103436
3.207246 2.086331
3.207930 2.038141
3.208576 2.149284
3.208936 2.126968
3.209591 2.192746
3.209857 2.000430
3.210179 2.077891
3.210497 2.041957
3.210771 2.119374
3.211725 2.120737
3.212268 2.103973
3.212529 2.093502
3.213461 2.087126
3.214016 2.202474
3.214473 2.209146
3.215375 2.150784
3.215718 2.103960
3.216223 2.056858
3.216549 2.130036
3.216613 2.094964
3.217226 2.039834
3.217891 2.133113
3.218806 2.020961
3.219182 2.087504
3.219498 2.086734
3.220340 2.038490
3.220431 2.134458
3.220880 2.134642
3.221443 2.165187
3.221767 1.979939
3.222423 2.142817
3.222865 2.122224
3.223658 1.967994
3.224281 2.121889
3.224439 2.159818
3.224640 2.184530
3.224994 2.137006
3.226089 2.031315
3.226430 2.136371
3.226539 2.114177
3.226861 2.063295
3.227698 2.078481
3.228122 2.024461
3.228460 2.040025
3.228904 2.118060
3.229838 2.082213
3.230480 2.096758
3.230962 2.123577
3.231232 2.162164
3.231436 2.193524
3.231812 2.007656
3.232142 2.106732
3.232432 2.029773
3.232822 2.024772
3.233643 2.081898
3.234289 2.151516
3.234622 2.070890
3.235280 2.080361
3.235801 2.113658
3.235941 2.032920
3.236697 2.055854
3.237305 2.146431
3.237630 2.234755
3.238052 2.233086
3.238388 2.150355
3.238874 2.040637
3.239759 2.148367
3.239837 1.970730
3.240482 2.028357
3.241042 2.012955
3.241383 2.041231
3.241648 2.043182
3.242740 2.116869
3.243310 2.077135
3.243847 2.305301
3.244573 2.019828
3.245039 2.040099
3.245333 2.065967
3.245610 2.072668
3.246652 2.142579
3.246998 2.158644
3.247273 2.086228
3.247535 2.093696
3.248084 2.124084
3.248678 2.194376
3.248989 2.002667
3.249647 2.076116
3.250069 2.003851
3.250532 2.133449
3.251104 2.077232
3.251556 2.008898
3.251637 2.097008
3.252472 2.046274
3.253122 2.146762
3.253329 2.034517
3.253571 2.203140
3.254608 2.172401
3.255224 2.056211
3.255546 2.152811
3.255933 2.130795
3.256526 2.116962
3.257325 2.083133
3.257864 2.030829
3.258191 2.033461
3.258733 1.986151
3.259627 2.123277
3.260192 2.129036
3.260555 2.097997
3.260713 2.035795
3.261506 2.146588
3.261725 2.104060
3.262485 2.171439
3.262928 2.033133
3.263081 2.059265
3.263508 2.043476
3.264056 2.046569
3.264509 2.208084
3.265048 2.054090
3.265269 2.143170
3.265697 2.058808
3.265882 2.100511
3.266609 2.039394
3.267007 2.054652
3.267495 2.120375
3.268575 2.096420
3.269425 2.054534
3.269503 2.092077
3.270019 2.082278
3.270379 2.114609
3.270454 2.059549
3.271221 2.039518
3.271397 2.118942
3.272020 2.135547
3.272149 2.057503
3.272845 2.085446
3.273672 2.049693
3.273896 2.063443
3.274481 2.014603
3.275209 2.087775
3.275565 2.063208
3.276089 2.082611
3.276423 2.035679
3.276845 2.215979
3.277949 2.092264
3.278390 2.015829
3.278643 2.240325
3.279046 2.174892
3.279188 2.238100
3.279529 2.035054
3.280391 2.099350
3.281493 2.102757
3.281795 2.094697
3.282313 2.093810
3.282858 2.088805
3.283352 2.177542
3.283552 2.192162
3.283757 2.162171
3.284140 2.040298
3.284889 2.036307
3.285032 2.139821
3.285358 2.048788
3.286008 2.068781
3.286486 2.077578
3.287062 2.017011
3.287377 2.054900
3.288150 2.131522
3.288444 2.104478
3.289042 2.076509
3.289203 2.153188
3.289784 2.081065
3.290145 2.091618
3.290785 2.190042
3.291203 2.057025
3.291949 2.046375
3.292152 2.128164
3.292347 2.038199
3.292995 2.015422
3.293512 2.095321
3.294279 2.034044
3.294511 2.003662
3.295170 2.180306
3.295229 2.055911
3.296080 2.180529
3.296515 2.154091
3.296939 2.110983
3.297476 2.020169
3.297789 2.229897
3.298505 1.994693
3.298973 2.077395
3.299370 2.069869
3.299954 2.075540
3.300434 2.093086
3.300756 2.107516
3.300934 2.035912
3.301192 2.173673
3.301855 2.078500
3.302171 2.182166
3.302769 2.042834
3.303089 2.106531
3.303915 2.073260
3.304076 2.061409
3.304835 2.130375
3.305028 2.083225
3.305509 2.055709
3.306227 2.063436
3.306543 2.014632
3.307251 2.137252
3.307457 2.091813
3.307780 2.131693
3.308783 2.090041
3.309176 2.032346
3.309540 2.150152
3.310224 2.271046
3.310390 2.052927
3.311046 2.202862
3.311474 2.049316
3.311531 2.051083
3.311995 2.051686
3.312408 2.005376
3.312621 2.090275
3.313231 2.130148
3.313653 2.052002
3.313984 2.059083
3.314800 2.061975
3.315271 2.023015
3.315778 2.088631
3.317180 2.072351
3.317684 2.036385
3.317765 2.043070
3.318330 2.117952
3.318813 2.110588
3.319170 2.048388
3.320038 1.980232
3.320246 2.014646
3.320376 2.065820
3.321202 2.119020
3.321643 2.113402
3.321765 2.126746
3.322450 2.083359
3.323160 2.111645
3.323703 2.012999
3.323978 2.105873
3.324333 2.123969
3.325313 2.004908
3.325630 2.049961
3.326064 1.998923
3.326214 2.061558
3.326597 2.023947
3.327312 2.073960
3.328009 2.168112
3.328316 2.071180
3.328700 2.166724
3.328977 2.170538
3.329443 2.055211
3.330349 2.080945
3.330798 2.130145
3.331230 2.093530
3.331321 2.065063
3.331748 2.027969
3.332616 2.063470
3.332764 2.028777
3.333456 2.186880
3.333656 2.038581
3.334133 2.111772
3.334569 2.127369
3.335135 2.042699
3.335366 2.085369
3.335796 2.099820
3.336209 2.069752
3.337170 2.008293
3.337429 2.115124
3.337669 2.108396
3.338243 2.052553
3.338688 2.024019
3.338880 2.007883
3.339384 1.980901
3.340138 2.013674
3.340184 1.978058
3.340731 2.026283
3.341560 2.070611
3.341863 2.153590
3.342163 2.109595
3.342967 1.948093
3.343188 2.175577
3.343385 2.072708
3.344462 2.129946
3.345175 2.102973
3.345435 1.932438
3.345543 2.041930
3.345608 2.063142
3.346073 2.058673
3.347002 2.083052
3.347220 2.075383
3.347855 2.101231
3.348089 2.032477
3.348958 2.078075
3.349190 1.966377
3.349879 2.000954
3.350365 2.105095
3.351123 2.059900
3.351171 2.020745
3.352268 2.023945
3.352513 2.072256
3.352953 2.036017
3.353076 1.981113
3.353875 2.043294
3.354002 2.054970
3.354393 2.063859
3.355046 2.053889
3.355217 2.137755
3.355889 2.070061
3.356132 2.045838
3.357007 2.016463
3.357652 1.993738
3.357941 2.004488
3.358263 2.059286
3.358711 2.066193
3.359182 2.024958
3.360075 1.994550
3.360372 2.028232
3.360414 2.014912
3.360736 2.020081
3.361870 2.030274
3.362036 2.055787
3.362214 2.088632
3.362696 2.027221
3.363551 2.113360
3.363741 2.028965
3.364265 2.022204
3.365290 2.068107
3.365332 2.012169
3.365865 2.152829
3.365911 2.082263
3.366286 2.152573
3.366562 2.062964
3.367123 2.030018
3.367625 2.031647
3.368277 2.076988
3.368411 2.055463
3.369211 2.090172
3.369713 2.028475
3.370422 2.045004
3.370634 2.116068
3.371028 2.067322
3.371291 2.020220
3.372062 2.048553
3.372275 2.065442
3.372625 2.018806
3.373111 2.067375
3.374212 2.116216
3.374324 2.040509
3.374913 2.129029
3.375240 2.083324
3.375341 2.047525
3.376019 2.026972
3.376458 2.035114
3.376649 2.069054
3.377011 2.008577
3.377543 2.049279
3.378110 2.076068
3.378305 2.052193
3.378786 2.028779
3.379360 1.994738
3.379513 2.012995
3.380589 2.110701
3.381354 2.032241
3.381700 2.111115
3.381993 2.050991
3.382416 2.090051
3.382513 1.984406
3.383601 2.068984
3.383865 2.052788
3.384732 2.093295
3.385030 2.071233
3.385299 2.071549
3.385738 2.027840
3.386198 2.049093
3.386448 2.087493
3.387119 2.037644
3.387282 2.120790
3.387719 2.091955
3.387988 2.014494
3.388791 2.073630
3.389150 2.002674
3.389578 2.058106
3.390134 2.027215
3.390441 2.114703
3.390589 2.137026
3.391476 2.096927
3.392240 1.983489
3.392553 2.003188
3.393016 1.978054
3.393458 2.055237
3.393977 2.009136
3.394379 2.009355
3.394560 2.119426
3.394877 2.029462
3.395140 2.014292
3.395331 2.032964
3.395822 2.014405
3.397105 2.009406
3.397356 2.016457
3.397774 1.993822
3.397998 2.022099
3.398944 1.969631
3.399231 2.067745
3.399792 1.980620
3.400056 2.070748
3.400248 2.070563
3.400771 2.145834
3.400901 1.993361
3.401564 2.083863
3.401797 2.030682
3.402380 1.924834
3.402691 2.022760
3.402898 2.019358
3.403576 1.995444
3.404002 2.046358
3.404861 2.035257
3.405592 2.042771
3.405661 2.012868
3.405783 2.082083
3.406009 2.000502
3.406907 1.990823
3.407592 2.027852
3.407937 2.013916
3.408313 2.067464
3.408471 2.005524
3.409369 2.056707
3.409813 2.167744
3.409985 2.040614
3.410436 2.016066
3.411076 1.992703
3.411251 2.093166
3.411717 2.073136
3.411883 1.975272
3.412690 2.038462
3.413505 2.037236
3.413951 1.979437
3.414331 2.011187
3.414560 2.057136
3.414937 2.048541
3.415797 2.022804
3.416414 2.071298
3.416835 2.061805
3.417018 2.070413
3.417610 1.979439
3.417812 2.139134
3.418197 2.083575
3.418867 1.981999
3.419381 1.961817
3.419785 1.956475
3.420265 1.986322
3.420826 2.062303
3.421166 2.032924
3.421472 2.060880
3.421612 1.985509
3.422627 2.054852
3.422790 1.986463
3.423135 2.089526
3.423735 2.044410
3.424322 1.972419
3.424811 2.113021
3.425214 2.057862
3.425863 2.061586
3.426407 1.997889
3.426483 2.089950
3.426892 2.023755
3.427515 2.095032
3.427697 2.018512
3.428273 2.069991
3.429137 1.998543
3.429550 2.002724
3.429880 2.133505
3.430238 2.111382
3.430667 2.060593
3.431290 2.147488
3.431543 2.001428
3.431989 2.033285
3.432096 2.053769
3.432856 1.999367
3.433125 2.009432
3.433659 2.040275
3.433892 2.134273
3.434689 1.918558
3.434981 2.010726
3.435342 2.151434
3.436090 1.995749
3.436404 2.073802
3.436424 2.097152
3.436851 2.009865
3.437424 1.977471
3.437787 1.967482
3.437878 2.107922
3.439239 2.070052
3.439684 2.033785
3.440194 1.954531
3.440668 1.951181
3.441110 1.951051
3.441523 2.005481
3.442074 1.982974
3.442395 2.021919
3.442817 2.042175
3.443438 2.009295
3.443888 2.008500
3.444322 2.041368
3.444665 2.032188
3.444925 1.991144
3.445266 2.053757
3.445956 2.055256
3.446100 2.035765
3.446569 1.960172
3.447103 1.985390
3.447557 1.953306
3.447756 2.141502
3.448475 2.065396
3.448840 2.062165
3.449296 2.024476
3.449728 1.999991
3.450147 2.089053
3.450553 2.050677
3.450657 2.009141
3.451237 1.972800
3.452371 2.106440
3.452530 2.038400
3.452825 2.015511
3.453351 2.082583
3.453542 2.118487
3.454008 2.012467
3.454577 2.035914
3.454902 2.010286
3.455509 2.069237
3.456104 1.969244
3.456195 2.022472
3.456264 2.051763
3.456935 2.083920
3.457214 2.160011
3.457702 2.003847
3.458183 2.100252
3.458618 2.015397
3.459018 2.024398
3.459578 2.140406
3.459903 2.035047
3.460612 2.068983
3.460902 2.081624
3.461349 2.039616
3.461504 2.046300
3.462361 2.054817
3.462437 2.020893
3.462775 1.991699
3.463578 1.991994
3.464170 2.004728
3.464561 2.111060
3.465097 2.042838
3.465366 2.012931
3.465871 2.013328
3.465939 2.024982
3.466986 2.052678
3.467626 2.056199
3.467997 2.029626
3.468151 1.994336
3.468474 2.089133
3.469120 2.025586
3.469357 1.991136
3.470151 2.062389
3.470581 2.052353
3.470803 1.985970
3.470897 1.998896
3.471624 2.087804
3.471774 2.030737
3.472646 2.047165
3.473055 2.020969
3.473214 2.039760
3.473309 1.982386
3.474183 2.025896
3.474922 2.097377
3.474961 1.963191
3.475708 2.047082
3.476139 2.055452
3.476661 2.073873
3.476712 2.026199
3.477065 2.071005
3.477928 2.060410
3.478368 2.044726
3.478501 2.012789
3.478718 2.035282
3.479170 1.988749
3.479918 2.051027
3.480116 2.090616
3.480813 2.110424
3.481206 1.958319
3.481266 2.051348
3.481898 2.055009
3.482750 1.984784
3.483095 2.078593
3.483286 2.072006
3.483667 2.011606
3.484137 2.019795
3.484419 2.045650
3.485090 2.016345
3.485161 2.022196
3.486193 1.996359
3.486241 2.005012
3.486608 2.027823
3.487152 2.038603
3.487821 2.064387
3.488030 2.018949
3.488698 1.986310
3.489123 2.009149
3.489242 2.053530
3.489625 2.053246
3.490279 2.017428
3.490449 2.062761
3.491382 1.953659
3.492032 1.977749
3.492361 2.018094
3.492451 2.040359
3.492796 1.974537
3.493389 2.045274
3.494484 2.005954
3.494523 2.007959
3.494655 2.030574
3.495080 2.147186
3.495530 2.135973
3.495830 1.973474
3.496438 1.998985
3.496571 2.010366
3.497137 1.961172
3.497649 2.028609
3.498097 1.974094
3.498520 2.096736
3.498923 2.022400
3.499415 2.055603
3.499864 1.953592
3.500273 2.064412
3.500813 1.998674
3.501294 2.009986
3.501520 2.040012
3.501704 2.003364
3.501940 2.097731
3.502303 2.048997
3.502542 2.001822
3.503071 2.039478
3.503719 1.970073
3.504019 2.045498
3.504246 2.014787
3.504636 1.960632
3.504979 2.027145
3.505450 1.963994
3.506189 2.036182
3.506792 2.077392
3.507030 2.102573
3.507086 2.014138
3.507206 1.979001
3.507808 2.005271
3.508484 2.071856
3.509077 2.119263
3.509410 1.984418
3.510266 2.009762
3.510640 2.004614
3.510811 1.932081
3.511142 1.985800
3.511474 1.997181
3.511947 2.027282
3.512102 2.028386
3.512633 2.011105
3.513124 1.939451
3.513616 1.999437
3.514224 1.960577
3.514698 2.041074
3.515011 1.930451
3.515610 2.059535
3.516093 1.984935
3.516286 2.018548
3.516828 2.033344
3.517200 2.035468
3.517875 2.104356
3.518264 2.018354
3.518912 1.950724
3.519100 2.014753
3.519491 2.002213
3.519935 2.051342
3.520017 2.037326
3.520576 1.968786
3.521252 2.053654
3.521430 2.083084
3.522240 2.085754
3.522562 2.012413
3.522814 2.019043
3.523296 2.132290
3.523767 2.059306
3.524086 2.077418
3.524681 2.083379
3.525076 1.983667
3.525427 2.094465
3.525841 1.970496
3.526000 2.047740
3.526818 2.052389
3.527147 1.986750
3.527297 1.906316
3.527977 2.012489
3.528437 2.009977
3.528655 2.075675
3.528871 2.023850
3.529353 2.001981
3.529613 2.117233
3.530273 1.974804
3.530750 2.047640
3.530873 1.986732
3.531477 1.941918
3.531679 2.132870
3.532708 2.042863
3.532948 2.068101
3.533415 2.088090
3.533617 2.018994
3.533702 2.007646
3.534200 1.979436
3.534369 1.976792
3.535368 1.976894
3.535452 1.990319
3.536139 1.967447
3.536343 2.032278
3.537020 1.959212
3.537951 1.993633
3.538315 2.019113
3.538534 1.974415
3.538957 2.018268
3.539188 2.024131
3.539671 2.003602
3.540060 1.976899
3.540506 1.987881
3.540580 2.075496
3.541036 2.011104
3.541254 1.956523
3.542191 2.036364
3.542438 1.978925
3.543086 1.976346
3.543358 1.964139
3.543783 1.994464
3.544058 2.025611
3.544343 2.067083
3.545034 2.031483
3.545374 2.026218
3.545978 1.989001
3.546648 2.019433
3.546810 1.995189
3.547216 1.999313
3.547672 1.939569
3.548320 1.938396
3.548589 2.012240
3.549280 1.924364
3.549495 2.034142
3.549676 1.948769
3.549909 1.965899
3.550457 1.966474
3.550632 2.041200
3.551318 1.940396
3.551409 2.006535
3.552224 1.997980
3.552506 1.997853
3.552736 2.039725
3.553059 2.021525
3.553290 1.938696
3.553673 2.019446
3.553822 1.943667
3.554001 1.980314
3.554628 1.946112
3.554903 1.980294
3.555403 1.990917
3.556359 1.998818
3.556630 1.959536
3.557216 1.961714
3.557550 1.960394
3.557901 1.934058
3.558287 1.952347
3.558521 1.964759
3.559001 2.026819
3.559567 2.044712
3.559586 1.972130
3.560336 1.958075
3.560728 1.945507
3.560855 1.969137
3.561504 1.997732
3.561780 1.959918
3.562100 2.169672
3.562531 1.979138
3.563348 1.978921
3.563493 2.012221
3.564632 2.013503
3.564796 2.082769
3.565283 1.956600
3.565704 1.974288
3.565879 1.983239
3.566002 1.994419
3.566809 2.051032
3.567278 2.066375
3.567799 2.034969
3.568559 2.026647
3.568672 1.927868
3.568995 2.006138
3.569068 2.101387
3.569714 1.981178
3.569760 1.948563
3.570628 2.020024
3.571421 2.112740
3.571639 2.000829
3.571995 2.014777
3.572242 2.017149
3.572725 2.061315
3.572902 1.996215
3.573656 2.017353
3.573898 2.097784
3.574240 2.007190
3.574582 1.970200
3.575078 1.941755
3.575585 1.980565
3.576071 1.956031
3.576179 2.029367
3.576459 1.989191
3.577170 2.019438
3.577504 2.159473
3.578039 2.039372
3.578482 1.888207
3.578673 1.938460
3.579523 2.081406
3.579710 1.999843
3.579885 2.145711
3.580304 1.985122
3.580619 2.022207
3.580776 1.980336
3.581476 2.011928
3.581809 1.986386
3.582228 1.989808
3.582291 2.029031
3.583504 2.028583
3.583753 1.934201
3.583853 2.005828
3.584030 1.977723
3.584313 1.975289
3.584748 2.055087
3.585241 2.028565
3.585907 1.996043
3.586262 2.017426
3.586919 2.062593
3.587336 2.031043
3.587809 2.008355
3.588185 1.982608
3.588461 2.007427
3.589041 2.038794
3.589271 2.006880
3.589523 1.969136
3.589913 2.022326
3.590167 1.983156
3.590705 2.061568
3.591533 2.028077
3.591782 2.022998
3.591865 1.978825
3.592128 1.962361
3.592829 1.923042
3.592989 1.987478
3.593180 1.991595
3.594076 2.042258
3.594134 2.021828
3.594523 2.014640
3.594820 1.944673
3.595354 1.957883
3.595722 1.959521
3.596304 2.004073
3.596689 1.951825
3.596945 2.141698
3.597205 2.003122
3.597823 1.975161
3.598790 2.026779
3.598949 1.980887
3.599149 1.997323
3.599827 2.010833
3.599967 1.985804
3.600446 2.046664
3.600574 1.937713
3.601395 2.013096
3.601853 2.000495
3.602029 1.962076
3.602696 1.963878
3.602979 1.952548
3.603216 2.000214
3.604046 2.011590
3.604137 1.985284
3.604421 1.966869
3.604796 2.020137
3.605166 1.987631
3.605752 1.946392
3.605938 1.995724
3.606119 1.968293
3.606747 1.991485
3.606993 1.979874
3.607830 2.048081
3.608096 2.017861
3.608602 1.984609
3.609304 1.937735
3.609506 2.027396
3.609554 1.991187
3.610219 1.984461
3.610549 1.906986
3.611171 1.999822
3.611646 1.974600
3.611946 2.062308
3.612568 2.026681
3.612839 1.967558
3.613120 1.979933
3.613703 1.941953
3.614038 1.905953
3.614363 1.973728
3.614694 2.081943
3.615106 2.003733
3.615543 1.952126
3.615916 2.086482
3.616289 1.980751
3.617009 2.023666
3.617105 1.942197
3.617697 1.961707
3.617974 2.031036
3.618315 1.985152
3.618676 1.995118
3.619468 1.988059
3.619833 2.057334
3.620336 2.008191
3.620617 2.008884
3.620942 2.037344
3.621275 1.986074
3.621470 1.994829
3.621811 1.968567
3.622272 1.951092
3.622803 1.970780
3.623222 1.982558
3.623340 1.975706
3.623859 2.070484
3.624220 2.046061
3.624743 1.970996
3.625565 1.893057
3.625652 1.944334
3.626254 1.948815
3.626569 1.927760
3.627187 2.067923
3.627271 1.957668
3.627452 1.909991
3.628135 1.956966
3.629013 2.028346
3.629081 2.020833
3.629421 2.070358
3.629695 2.055334
3.630215 2.026135
3.630492 1.973080
3.630936 2.056473
3.631405 2.034460
3.631541 2.031618
3.631990 1.969786
3.632576 1.929547
3.632643 2.004269
3.632762 1.930595
3.633218 2.011424
3.633902 1.945598
3.634231 2.100695
3.634723 1.941364
3.635141 1.995948
3.635316 2.045492
3.635777 2.073293
3.636106 1.996261
3.636638 1.978829
3.637139 1.977870
3.637382 1.994612
3.637722 2.023297
3.638234 2.046599
3.638868 2.004584
3.639171 1.983420
3.639639 2.003831
3.640142 1.962466
3.640314 1.949442
3.640967 1.988434
3.641258 2.034728
3.641715 1.949741
3.642267 1.936610
3.642610 1.939990
3.642808 1.949383
3.642967 2.017757
3.643348 1.967169
3.643756 1.989974
3.644161 1.980709
3.644615 1.937527
3.645031 1.977802
3.645279 1.947727
3.645734 1.950634
3.646127 2.009439
3.646887 2.050749
3.647114 1.930442
3.647437 1.974149
3.647804 1.967917
3.648180 2.057480
3.648452 1.965913
3.649236 1.940439
3.649352 2.028714
3.649436 1.965542
3.649907 1.954093
3.650271 2.014728
3.651106 1.992324
3.651542 1.975857
3.651935 1.978837
3.652335 1.959752
3.652470 2.000888
3.653143 1.936660
3.653408 1.951286
3.653716 1.929152
3.654465 1.921667
3.654939 1.943024
3.655543 2.012676
3.655751 1.965400
3.656070 2.021081
3.656383 1.946780
3.656724 1.963842
3.657130 1.971475
3.657271 1.997058
3.657570 1.963562
3.658024 1.958128
3.658500 2.014316
3.658709 1.985159
3.659193 1.961218
3.659454 2.021999
3.659739 2.001286
3.660179 1.927290
3.660569 1.979795
3.660864 2.037800
3.661584 2.013125
3.661735 1.951713
3.661819 1.977851
3.662277 1.976106
3.662774 1.878933
3.663302 1.913028
3.663524 2.026540
3.663696 1.979620
3.664454 1.981764
3.664745 1.969075
3.665213 1.993585
3.665561 1.953771
3.665878 1.892274
3.665999 1.890677
3.666607 1.969400
3.666716 1.987688
3.667638 1.950457
3.667936 1.981378
3.668207 1.997557
3.668496 2.007859
3.669054 2.026036
3.669426 1.928634
3.669686 1.996722
3.669946 2.043597
3.670463 2.032829
3.671008 1.951309
3.671567 1.929041
3.671804 2.047400
3.672229 1.998001
3.672526 1.981069
3.673022 1.894337
3.673545 1.982767
3.673967 2.014776
3.674471 2.006498
3.674997 1.982232
3.675300 1.919230
3.675711 1.982782
3.675783 1.958870
3.676265 1.973112
3.676586 1.982402
3.677322 2.063239
3.677346 1.965192
3.677828 1.933494
3.678218 1.950776
3.678548 1.952351
3.678938 2.018689
3.679296 2.044312
3.679723 1.990578
3.680344 2.027526
3.680658 1.981781
3.681277 1.960508
3.681763 1.923934
3.682012 2.002420
3.682382 1.923912
3.682616 1.977511
3.682966 1.943425
3.682976 2.058250
3.683779 1.992359
3.684240 2.027586
3.684426 1.885969
3.685137 2.008015
3.685322 2.000219
3.685648 2.004777
3.686193 1.933613
3.687141 1.908865
3.687148 1.956087
3.687290 1.958221
3.687504 1.981970
3.688029 1.940859
3.688397 1.964808
3.688998 1.992792
3.689077 2.022032
3.689901 1.969100
3.690185 2.026269
3.690716 2.101464
3.691060 1.966078
3.691203 1.967835
3.691420 1.983081
3.691764 1.942235
3.692214 1.938647
3.692469 1.979654
3.693033 1.943708
3.693393 1.934582
3.693598 1.966391
3.694029 1.939831
3.694355 1.998062
3.694706 1.938665
3.695271 1.946623
3.695392 1.899478
3.695779 2.034452
3.696224 2.009387
3.696501 1.993566
3.696691 2.032035
3.697556 1.964526
3.697869 1.906757
3.698839 1.973418
3.699032 1.944140
3.699216 2.023674
3.699372 1.958246
3.699805 1.975654
3.700167 1.985870
3.700632 1.967239
3.701091 1.930197
3.701555 1.956221
3.701628 1.976785
3.702085 1.927068
3.702743 2.025299
3.703097 1.934559
3.703491 1.978568
3.703938 1.970238
3.704154 1.949210
3.704569 1.890889
3.705308 1.974027
3.705407 2.022842
3.705630 2.036061
3.705897 1.961420
3.706141 2.039163
3.706803 1.965287
3.707401 1.902310
3.707632 1.993234
3.707727 1.967756
3.708022 2.021698
3.708374 1.928006
3.708887 1.972260
3.709327 1.956017
3.709726 1.922443
3.710229 1.942766
3.710457 1.928657
3.710960 1.936369
3.711666 1.888843
3.712162 1.909402
3.712345 1.998971
3.712672 2.003725
3.712989 1.934284
3.713348 1.924524
3.713695 2.043918
3.713900 1.977130
3.714768 2.017634
3.715080 1.912728
3.715438 2.012867
3.715756 1.983282
3.716231 2.019120
3.716808 2.071142
3.716929 1.949442
3.717064 1.987941
3.717938 1.934994
3.718098 1.931634
3.718502 1.946534
3.718817 1.945328
3.719207 1.971907
3.720027 1.944649
3.720363 1.951321
3.720656 2.060735
3.721148 1.920901
3.721632 1.936694
3.721792 1.994338
3.722146 1.974196
3.722610 1.938012
3.722958 2.009921
3.723392 1.945730
3.723591 1.944172
3.724020 1.969050
3.724500 2.022431
3.724940 1.979469
3.725090 1.933595
3.725437 1.937836
3.725733 1.970895
3.726355 1.938178
3.726639 1.970052
3.726920 1.941170
3.727328 1.950229
3.727638 1.891218
3.728180 1.971155
3.728334 1.926574
3.728429 1.868976
3.728953 1.955944
3.729029 1.985085
3.729479 1.972331
3.730110 1.952981
3.730253 2.048643
3.731020 1.985356
3.731344 1.952895
3.731913 1.963212
3.732397 1.994883
3.732517 1.968126
3.732572 1.977402
3.732891 1.930466
3.733195 1.923045
3.733276 1.974990
3.733745 1.970489
3.734439 1.981297
3.734823 1.955570
3.735177 1.965402
3.735419 1.967968
3.735958 1.973792
3.736247 1.970088
3.736946 2.030861
3.737211 1.966754
3.737780 1.929102
3.737907 1.967350
3.738660 1.962572
3.738800 1.937699
3.739003 1.961517
3.739292 1.972462
3.740079 1.989430
3.740204 1.953815
3.740770 1.982578
3.741175 2.015018
3.741651 2.016118
3.741852 2.111099
3.741967 1.953213
3.742450 1.975165
3.742555 1.904508
3.743226 1.915272
3.743765 1.955478
3.743795 1.956279
3.744119 1.943442
3.744637 1.925050
3.744901 1.900623
3.745065 1.935911
3.745379 1.994673
3.745845 1.951829
3.746132 1.908083
3.746539 1.987856
3.747258 2.015743
3.747399 1.936269
3.747721 1.945152
3.748228 1.939793
3.748752 1.914830
3.749187 1.977598
3.749967 1.926338
3.750273 1.974165
3.750862 1.965803
3.751076 1.965933
3.751270 1.895229
3.751487 1.968379
3.751765 1.931920
3.752503 1.915070
3.752884 1.907604
3.753302 1.956566
3.753816 1.946814
3.754042 1.923632
3.754472 1.962128
3.754601 1.929969
3.754961 1.956768
3.755378 1.936717
3.755544 1.985538
3.755976 1.987289
3.756316 1.986657
3.756677 1.979876
3.756964 1.960620
3.757275 1.915489
3.757855 1.930826
3.758683 1.945259
3.758923 1.947328
3.759157 1.888143
3.759395 1.979552
3.759827 1.946102
3.760461 1.960627
3.760678 1.858317
3.761258 1.919787
3.761697 1.883408
3.762052 1.915285
3.762468 1.887797
3.762727 1.918857
3.762832 1.936613
3.763618 1.992020
3.764158 1.984306
3.764583 2.005124
3.764756 1.902154
3.765156 1.945770
3.765380 1.996479
3.765471 1.931248
3.766057 1.918088
3.766209 1.939178
3.766447 1.958795
3.766806 1.933312
3.767416 1.968365
3.767802 1.956867
3.768694 1.957147
3.768809 1.982003
3.768951 1.963311
3.769530 1.968509
3.769731 1.977536
3.770067 1.904348
3.770319 1.932645
3.770537 1.892036
3.771208 1.943613
3.771518 1.890691
3.772057 2.002060
3.772768 1.987217
3.772795 1.894183
3.773283 1.949303
3.773511 1.871031
3.773769 1.875610
3.774421 1.970855
3.774495 1.902581
3.774916 1.913732
3.775226 1.887576
3.775645 1.955333
3.776257 1.948655
3.776661 1.933243
3.777113 1.925269
3.777630 1.941236
3.777686 1.987024
3.778281 1.963579
3.778369 1.980099
3.778542 1.992722
3.779691 1.924667
3.779930 1.957854
3.779971 1.943004
3.780686 1.923269
3.780875 1.952350
3.781542 1.976169
3.781733 1.963449
3.781894 2.002524
3.782186 1.920224
3.782694 1.989222
3.783079 1.956437
3.783580 1.974084
3.783783 1.912296
3.783933 1.883040
3.784131 1.999230
3.784796 1.924893
3.784859 1.929442
3.785203 1.877837
3.785393 1.950782
3.785717 2.042928
3.786595 1.902639
3.786692 1.947455
3.787284 1.919868
3.787476 1.947429
3.788006 1.982525
3.788351 1.942606
3.788561 1.900378
3.789028 1.940200
3.789428 1.977678
3.789823 1.923187
3.790451 1.948497
3.790928 1.926108
3.791116 1.959667
3.791485 1.962360
3.792044 1.990374
3.792268 1.928598
3.792545 1.863472
3.792959 1.905963
3.793209 1.974885
3.793940 1.898172
3.794232 1.937590
3.794515 1.911842
3.794659 1.930484
3.795024 1.901262
3.795249 1.952423
3.795542 1.956795
3.795800 1.979700
3.796090 1.952686
3.796641 1.925633
3.797408 1.872035
3.797945 1.905529
3.798209 2.023354
3.798532 1.953362
3.798818 1.972033
3.798940 2.039308
3.799555 1.939751
3.799765 1.955752
3.800307 1.943249
3.800648 1.975823
3.801072 1.967804
3.801305 1.887960
3.801526 1.921614
3.802638 1.922484
3.802845 1.939670
3.803173 2.017899
3.803466 1.903313
3.803940 1.990017
3.804345 1.936315
3.804717 1.947688
3.804894 1.936674
3.805115 1.923217
3.805484 1.893624
3.805627 1.928782
3.806222 1.913206
3.806474 1.930546
3.806843 1.914192
3.807424 1.944464
3.807743 1.924299
3.808277 1.874965
3.808401 1.968538
3.808829 1.937672
3.809041 1.956361
3.809452 1.928610
3.810301 1.950022
3.810599 1.897391
3.810832 1.934648
3.811124 1.900262
3.811387 1.909890
3.811528 2.050182
3.811895 1.983872
3.812268 1.992097
3.812721 1.867039
3.813132 1.921252
3.813460 1.952920
3.813570 2.038099
3.813839 1.914692
3.814396 2.007716
3.815217 1.936128
3.815486 1.940533
3.815697 1.928382
3.815865 1.889254
3.816229 1.909366
3.816343 1.969990
3.817019 1.912801
3.817827 2.015207
3.818135 1.930191
3.818357 1.977463
3.818536 1.900456
3.819229 1.891432
3.819418 2.019565
3.819738 1.935238
3.819983 1.931638
3.820294 1.904153
3.820868 1.916838
3.821377 2.030484
3.821792 1.910960
3.822216 1.931010
3.822389 1.899039
3.822526 1.907883
3.822785 2.001641
3.823417 1.984569
3.823889 1.914488
3.824119 1.900687
3.824535 1.884067
3.824741 1.914885
3.825152 1.909828
3.825429 1.865081
3.825903 1.900499
3.826365 1.924913
3.826649 1.948482
3.827045 1.889924
3.827449 1.891063
3.828092 1.894178
3.828179 1.892572
3.828873 1.914971
3.829127 1.903060
3.829390 1.877462
3.829468 1.941811
3.830149 1.985167
3.830529 1.940656
3.830598 1.934809
3.831316 1.917203
3.831546 1.927445
3.831763 1.898502
3.832136 1.982658
3.832352 1.916999
3.832608 1.930355
3.833114 1.953488
3.833637 1.912346
3.834088 1.981250
3.834635 1.936408
3.834759 1.917685
3.834893 1.847724
3.835386 1.924511
3.835842 1.909746
3.836053 2.006259
3.836765 1.914985
3.837036 1.948263
3.837758 1.906552
3.837896 1.932164
3.837984 1.882916
3.838551 1.909498
3.838905 1.959315
3.839235 1.920152
3.839576 1.917618
3.840066 1.903982
3.840288 1.940093
3.840574 1.864265
3.841246 1.958059
3.841469 1.990210
3.841686 1.857513
3.842417 1.988745
3.842428 1.915811
3.843053 1.971290
3.843291 1.938017
3.843816 1.911556
3.844049 1.883003
3.844140 1.973218
3.844477 1.934474
3.844679 1.878470
3.845085 1.950938
3.845408 1.953495
3.845790 1.915041
3.846049 1.929967
3.846346 1.984999
3.846650 1.971526
3.847641 1.948796
3.847902 1.969566
3.848066 1.949591
3.848274 1.891704
3.848592 1.930217
3.849338 1.981603
3.849587 1.839442
3.850103 1.892519
3.850309 1.961426
3.850471 1.971925
3.850956 1.955910
3.851252 1.883906
3.851871 1.937644
3.852123 1.982126
3.852176 1.899918
3.852679 1.874802
3.852938 1.907217
3.853816 1.950556
3.854111 1.900748
3.854221 1.935368
3.854377 1.864944
3.855058 1.881332
3.855266 1.938384
3.855700 1.933302
3.855846 1.977635
3.856893 1.985478
3.856967 1.998117
3.857424 1.938403
3.857608 1.955230
3.857887 1.921046
3.858297 1.970439
3.858635 1.884484
3.858899 1.920179
3.859256 1.921919
3.859576 1.903561
3.860204 1.874008
3.860568 1.961874
3.860869 1.900713
3.861218 1.914601
3.861681 1.934482
3.861904 1.971565
3.862033 1.937794
3.862177 1.894566
3.863137 1.972968
3.863485 1.949620
3.863850 1.917030
3.863921 1.972937
3.864243 1.928451
3.864563 1.941814
3.864829 1.890342
3.865246 1.913196
3.865344 1.902848
3.865694 1.912090
3.866476 1.874044
3.866953 1.919898
3.867029 1.857844
3.867410 1.943175
3.867789 1.922293
3.868137 1.924912
3.868262 1.923703
3.869082 1.948147
3.869305 1.954010
3.869520 1.910708
3.870212 1.900974
3.870377 1.929530
3.870775 1.910290
3.871183 1.921428
3.871421 1.918416
3.871600 1.929868
3.871904 1.945557
3.872103 1.931843
3.872364 1.881155
3.872882 1.962982
3.873281 1.908758
3.873546 1.914458
3.873871 1.960427
3.874178 1.929186
3.874728 1.872503
3.874984 1.902598
3.875219 1.928178
3.876174 2.042205
3.876237 1.907298
3.876639 1.899710
3.877250 1.985572
3.877434 1.950493
3.877594 1.884250
3.878077 1.902183
3.878178 1.915354
3.878558 1.874631
3.879322 1.907355
3.879805 1.910223
3.880013 1.959680
3.880534 1.886177
3.880784 1.953339
3.881021 1.923081
3.881110 1.895482
3.881769 1.997449
3.882122 1.899109
3.882599 1.956769
3.882973 1.895910
3.883356 1.898084
3.883389 1.931836
3.883901 1.867652
3.884460 1.934997
3.884513 1.893811
3.885121 1.860263
3.885350 1.965370
3.885476 1.913118
3.886043 1.920199
3.886431 1.871708
3.886672 1.904976
3.886878 1.918170
3.887091 1.908325
3.887874 1.949154
3.888115 1.892119
3.888534 1.923017
3.888825 1.953767
3.889050 1.923047
3.889299 1.881811
3.889567 1.872143
3.890337 1.933900
3.890593 1.884106
3.890966 1.895764
3.891494 1.896487
3.891961 1.921786
3.892010 1.936479
3.892865 1.925898
3.893152 1.915059
3.893239 1.946581
3.893502 1.885772
3.894007 1.962571
3.894203 1.968755
3.894416 1.922794
3.894716 1.928680
3.895041 1.902315
3.895414 1.954276
3.895759 1.888573
3.896021 1.922393
3.896097 1.961105
3.896664 1.922324
3.897326 1.908604
3.897639 1.893577
3.898408 1.970864
3.898653 1.867166
3.899024 1.866005
3.899306 1.901194
3.899663 1.864424
3.899999 1.987865
3.900325 1.857875
3.900590 1.988910
3.901002 1.855963
3.901145 1.891025
3.901426 1.889818
3.901721 1.954858
3.901926 1.890795
3.902240 1.924505
3.902485 1.869718
3.902857 1.858914
3.903390 1.922835
3.903899 1.853521
3.904240 1.901809
3.904392 1.913356
3.904725 1.898070
3.905122 1.889177
3.905469 1.938081
3.905735 1.923757
3.905938 1.884296
3.906669 1.896921
3.907049 1.867469
3.907376 1.853278
3.907859 1.829876
3.908072 1.922682
3.908494 2.013352
3.908838 1.918813
3.909056 1.929689
3.909314 1.907969
3.909796 1.911427
3.910082 1.967197
3.910723 1.885764
3.910855 1.901736
3.911599 2.035282
3.911964 1.925972
3.912092 1.940263
3.912437 1.888288
3.912635 1.918794
3.912959 1.861206
3.913387 1.983695
3.913489 1.910703
3.913790 1.895366
3.914688 1.882426
3.914963 1.922636
3.915053 1.934293
3.915630 1.925048
3.915992 1.969776
3.916308 1.965054
3.916740 1.901756
3.917002 1.892350
3.917234 1.936201
3.917276 1.898361
3.917808 1.906703
3.918229 1.880078
3.918534 1.933167
3.918908 1.876285
3.919066 1.900571
3.919740 1.898636
3.919914 1.906637
3.920385 1.945291
3.920570 1.943258
3.921206 2.089719
3.921597 1.903785
3.921844 1.891723
3.922079 1.922013
3.922678 1.868686
3.922985 1.922382
3.923552 1.918469
3.923596 1.843371
3.923987 1.910409
3.924535 1.905220
3.925029 1.976684
3.925033 1.871902
3.925246 1.872856
3.925560 1.880650
3.925864 1.904015
3.926103 1.884085
3.926704 1.908452
3.926907 1.916432
3.927627 1.943539
3.928051 1.840876
3.928281 1.955669
3.928417 1.959875
3.928906 1.866498
3.929225 1.887758
3.929367 1.941263
3.929602 1.899019
3.930209 1.992220
3.930382 1.915153
3.930700 1.908949
3.931322 2.026908
3.931361 1.957655
3.931835 1.957754
3.932840 1.885365
3.933126 1.953990
3.933329 1.923354
3.933651 1.841079
3.933854 1.950312
3.934032 1.922783
3.934241 1.922174
3.934431 1.871948
3.934749 1.907869
3.934945 1.898046
3.935263 1.916210
3.935492 1.934446
3.935882 1.887495
3.936051 1.935931
3.936928 1.883187
3.937116 1.953942
3.937302 1.878934
3.937909 1.917736
3.938020 1.909209
3.938268 1.950419
3.938494 1.944490
3.939175 1.933596
3.939245 1.975939
3.939628 1.889747
3.939898 1.872454
3.940335 1.890898
3.940669 1.927829
3.941028 1.878243
3.941545 1.954394
3.942052 1.898805
3.942631 1.917849
3.943019 1.883259
3.943489 1.972728
3.943867 1.921593
3.943981 1.913364
3.944197 1.898945
3.944508 1.896109
3.945075 1.913026
3.945237 1.943985
3.945705 1.908432
3.946286 1.920220
3.946506 1.931319
3.946785 1.867462
3.947083 1.917874
3.947381 1.878230
3.947471 1.985521
3.947801 1.930280
3.948024 1.968281
3.948286 1.889336
3.948614 1.912485
3.948990 1.879862
3.949939 1.957909
3.950084 1.984517
3.950494 1.884651
3.950898 1.871637
3.951141 1.914818
3.951539 1.880227
3.951707 1.956391
3.952006 1.891392
3.952362 1.968512
3.952434 1.907304
3.952770 1.939779
3.953344 1.837312
3.953559 1.923339
3.954064 1.973291
3.954513 1.887062
3.954632 1.934559
3.954725 1.880168
3.955071 1.913922
3.955471 1.976342
3.955895 1.875378
3.956101 1.877795
3.956995 1.872487
3.957308 1.908984
3.957344 1.933956
3.957929 1.891728
3.958200 1.916003
3.958431 1.926775
3.958959 1.890490
3.959034 1.908578
3.959568 1.894605
3.959728 1.878323
3.960132 1.903950
3.960227 1.940034
3.960835 1.934116
3.961091 1.930779
3.961337 1.868283
3.961716 1.871855
3.961918 1.966328
3.962221 1.901988
3.962632 1.906498
3.963044 1.866404
3.963347 1.874343
3.963914 1.839006
3.964084 1.904432
3.964440 1.863452
3.965083 1.908686
3.965226 1.887929
3.965487 1.952391
3.965669 2.005735
3.966273 1.956839
3.966808 1.864892
3.967207 1.904678
3.967358 1.878774
3.967643 1.926057
3.967953 1.916334
3.968469 1.925073
3.968546 1.886589
3.969260 1.870749
3.969339 1.855221
3.969498 1.877194
3.969621 1.866011
3.970136 1.954525
3.970290 1.878611
3.970806 1.921715
3.971186 1.877717
3.971932 1.843817
3.972203 1.938600
3.972234 1.930712
3.972522 1.898054
3.972923 1.867612
3.973349 1.896176
3.973778 1.853933
3.974040 1.919550
3.974393 1.911965
3.974678 1.908496
3.975046 1.871796
3.975227 1.904430
3.975621 1.846833
3.975891 1.880592
3.976326 1.919849
3.976892 1.950749
3.977032 1.900135
3.977411 1.894716
3.977914 1.942659
3.978137 1.952400
3.978264 1.827625
3.978854 1.897806
3.979140 1.941507
3.979677 1.907118
3.979949 1.919991
3.980103 1.946226
3.980866 1.950868
3.981336 1.921558
3.981431 1.926380
3.982015 1.926915
3.982110 1.937729
3.982350 1.913211
3.982817 1.964972
3.983204 1.817716
3.983346 1.913569
3.983562 1.970493
3.984008 1.826752
3.984648 1.879304
3.985101 1.923828
3.985329 1.916291
3.985520 1.909515
3.985867 1.918449
3.986249 1.875765
3.986439 1.968774
3.986696 1.899047
3.987374 1.902693
3.987650 1.902412
3.987707 1.816998
3.987948 1.916612
3.988367 1.931678
3.988727 1.892892
3.988933 1.949036
3.989421 1.898939
3.989682 1.871533
3.989878 1.860711
3.990426 1.882458
3.990651 1.866769
3.990937 1.931630
3.991263 2.001837
3.991721 1.906326
3.992064 1.955842
3.992544 1.919914
3.992859 1.862581
3.992995 1.886075
3.993239 1.915026
3.993494 1.914594
3.993644 1.943839
3.994114 1.965081
3.994409 1.916868
3.994843 1.920230
3.995286 1.884455
3.995383 1.943002
3.995839 1.964199
3.996295 1.891225
3.996535 1.897498
3.996657 1.934211
3.997315 1.953739
3.997401 1.984068
3.997818 1.895952
3.997959 2.030727
3.998470 1.872364
3.998642 1.837418
3.999098 1.899374
3.999267 1.901696
3.999741 1.913681
4.000000 1.867926
4.000438 1.955062
4.000770 1.870274
4.001232 1.895762
4.001514 1.897873
4.001695 1.923851
4.002245 1.902347
4.002773 1.927303
4.002909 1.905148
4.003093 1.902342
4.003589 1.901595
4.003932 1.881572
4.004535 1.892951
4.004732 1.956196
4.004942 1.868469
4.005271 1.933823
4.005752 1.905886
4.005919 1.915469
4.005996 1.944608
4.006205 1.886881
4.007091 1.889911
4.007558 1.927184
4.007869 1.950051
4.008275 1.899601
4.008418 1.859959
4.008561 1.913627
4.008881 1.896092
4.009019 1.875741
4.009615 1.882865
4.009889 1.905971
4.010376 1.888420
4.010534 1.893253
4.010911 1.919986
4.011582 1.927837
4.011932 1.904042
4.012008 1.894712
4.012464 1.911860
4.012541 1.883704
4.013296 1.878385
4.013541 1.827602
4.014113 1.885106
4.014347 1.903758
4.014573 1.896269
4.014925 1.911461
4.015049 1.892487
4.015495 1.877908
4.015814 1.880775
4.016350 1.920560
4.016463 1.997336
4.016647 1.900091
4.017083 1.931104
4.017199 1.937985
4.017493 1.899637
4.018070 1.894231
4.018614 1.927882
4.018820 1.866296
4.019008 1.899583
4.019245 1.911085
4.019784 1.904622
4.020177 1.881634
4.020524 1.864341
4.020844 1.917192
4.020995 1.892162
4.021119 1.886818
4.021671 1.878035
4.022031 1.964676
4.022193 1.914034
4.022486 1.894829
4.022928 1.888016
4.023108 1.869781
4.023708 1.941299
4.023838 1.865217
4.024216 1.906275
4.024602 1.882754
4.025093 1.963518
4.025156 1.870323
4.025741 1.869391
4.025755 1.991910
4.026209 1.922856
4.026654 1.860106
4.026863 1.909505
4.027147 1.934735
4.027376 1.914333
4.027765 1.933569
4.027927 1.909513
4.028031 1.900220
4.028483 1.872730
4.028881 1.885179
4.029206 1.884892
4.029533 1.882988
4.030201 1.976657
4.030384 1.898662
4.030766 1.859225
4.030992 1.896383
4.031508 1.920922
4.031908 1.954052
4.032007 1.891645
4.032424 1.925664
4.032588 1.854998
4.032981 1.836165
4.033442 1.924644
4.034267 1.870503
4.034428 1.881415
4.034815 1.860959
4.034834 1.917859
4.035123 1.819324
4.035901 1.920556
4.036221 1.885559
4.036403 1.869962
4.036526 1.938500
4.037012 1.891509
4.037504 1.888674
4.037677 1.889762
4.037806 1.936633
4.038004 1.878278
4.038109 1.873592
4.038442 1.920527
4.038767 1.900842
4.039351 1.920394
4.039789 1.868831
4.040296 1.885233
4.040677 1.903677
4.040890 1.918720
4.041276 1.892234
4.041621 1.865415
4.041702 1.874065
4.042098 1.854801
4.042293 1.866380
4.042785 1.856662
4.043093 1.908577
4.043415 1.868671
4.043574 1.906155
4.043638 1.889294
4.044390 1.917503
4.044593 1.895789
4.045061 1.908216
4.045490 1.902227
4.045670 1.915184
4.045746 1.910232
4.046212 1.890131
4.046391 1.906261
4.046792 1.986177
4.047008 1.862055
4.047495 1.980284
4.047693 1.930654
4.047983 1.901818
4.048431 1.920537
4.048664 1.884499
4.049141 1.919672
4.049412 1.855097
4.049744 1.945791
4.049872 1.950737
4.050217 1.848085
4.050840 1.875733
4.050921 1.923724
4.051158 1.852040
4.051836 1.884948
4.051937 1.870438
4.052527 1.904812
4.052670 1.878560
4.052827 1.918558
4.053124 1.917594
4.053607 1.888781
4.053775 1.920036
4.054217 1.935295
4.054760 1.872016
4.054792 1.993077
4.055306 1.921694
4.055794 1.936390
4.056033 1.870297
4.056227 1.885074
4.056720 1.899230
4.057105 1.897995
4.057277 1.913889
4.057541 1.860228
4.057788 1.873971
4.057994 1.888324
4.058640 1.901785
4.058690 1.939384
4.058938 2.009074
4.059243 1.877378
4.059622 1.876275
4.060374 1.944649
4.060585 1.908817
4.060830 1.938702
4.061331 1.911612
4.061707 1.914846
4.061894 1.924340
4.062072 1.888841
4.062415 1.926171
4.062861 1.923549
4.063143 1.910259
4.063420 1.876326
4.063786 1.892251
4.064000 1.900551
4.064414 1.869699
4.064537 1.893072
4.065087 1.921251
4.065388 1.924331
4.065670 1.883599
4.066338 1.897469
4.066432 1.915077
4.066822 1.890486
4.067062 1.875933
4.067271 1.878132
4.067678 1.931949
4.067886 1.949624
4.068523 1.888452
4.068686 1.892980
4.068853 1.935111
4.069405 1.922751
4.069487 1.906898
4.069875 1.854809
4.069981 1.862379
4.070280 1.901408
4.070595 1.890715
4.071095 1.846155
4.071460 1.958660
4.071718 1.940731
4.071891 1.931626
4.072247 1.958263
4.072946 1.890326
4.073309 1.840672
4.073493 1.892233
4.073946 1.922226
4.074220 1.983001
4.074361 1.914576
4.074535 1.889695
4.075156 1.898278
4.075225 1.900852
4.075687 1.861749
4.075763 1.910990
4.076055 1.879707
4.076441 1.858439
4.076819 1.893017
4.077302 1.915883
4.077589 1.889328
4.078094 1.911311
4.078162 1.928918
4.078918 1.882533
4.079241 1.922397
4.079600 1.931017
4.079875 1.858579
4.080336 1.964987
4.080570 1.879742
4.080730 1.920291
4.081086 1.865370
4.081293 1.913598
4.081783 1.915595
4.082077 1.892019
4.082268 1.886854
4.082608 1.911215
4.082904 1.880629
4.083135 1.886872
4.083447 1.895826
4.083605 1.872077
4.084332 1.856583
4.084612 1.905233
4.085009 1.884710
4.085289 1.857155
4.085553 1.912327
4.085862 1.863854
4.086087 1.884468
4.086322 1.904848
4.086941 1.895497
4.087054 1.935666
4.087759 1.873567
4.087959 1.973549
4.088379 1.866613
4.088582 1.795898
4.088798 1.866082
4.089153 1.862982
4.089879 1.913900
4.090041 1.903506
4.090140 1.884619
4.090698 1.853243
4.090935 1.889614
4.091122 1.847286
4.091544 1.956355
4.091781 1.890191
4.092217 1.903818
4.092495 1.928027
4.092750 1.906710
4.093275 1.901734
4.093490 1.870494
4.093685 1.889518
4.094221 1.846819
4.094662 1.887089
4.094909 1.867316
4.095153 1.908510
4.095187 1.921337
4.095483 1.947713
4.095760 1.897514
4.096278 1.882472
4.097038 1.925331
4.097407 1.866986
4.097516 1.930257
4.097893 1.839300
4.098365 1.829902
4.098560 1.901358
4.098808 1.897429
4.098976 1.871247
4.099318 1.892581
4.099896 1.963862
4.100423 1.906731
4.100777 1.930891
4.100892 1.924659
4.101424 1.912079
4.101500 1.873322
4.101952 1.895730
4.102088 1.919083
4.102353 1.927146
4.102463 1.915932
4.102956 1.863524
4.103094 1.839938
4.103270 1.836590
4.103958 1.865275
4.104105 1.932987
4.104475 1.856478
4.105086 1.970043
4.105177 1.901059
4.105281 1.891955
4.105714 1.851404
4.106033 1.917791
4.106367 1.904589
4.106551 1.859952
4.107285 1.869676
4.107566 1.932757
4.107787 1.950530
4.108330 1.889551
4.108416 1.834008
4.108664 1.958827
4.108947 1.876815
4.109248 1.853663
4.110004 1.854724
4.110042 1.935142
4.110345 1.878915
4.110434 1.872814
4.110863 1.855899
4.111389 1.971610
4.111545 1.875961
4.111597 1.875969
4.111999 1.923095
4.112197 1.889356
4.112552 1.939105
4.112685 1.860123
4.112763 1.886464
4.113187 1.945258
4.113563 1.897513
4.113844 1.844339
4.114471 1.859967
4.115021 1.876120
4.115317 1.890548
4.115555 1.883520
4.115985 1.881067
4.116077 1.891718
4.116431 1.927171
4.116801 1.914424
4.117057 1.916897
4.117258 1.856857
4.117918 1.885714
4.118218 1.870056
4.118393 1.838237
4.118817 1.836887
4.119160 1.930935
4.119390 1.849150
4.119747 1.990241
4.119930 1.888023
4.120451 1.825465
4.120773 1.864615
4.120885 1.903741
4.121483 1.910199
4.121600 1.861685
4.122335 1.830834
4.122740 1.972603
4.122904 1.908103
4.123209 1.863867
4.123565 1.885182
4.123854 1.900088
4.124055 1.964723
4.124446 1.873100
4.124531 1.884695
4.124613 1.878514
4.125121 1.897720
4.125427 1.908168
4.125668 1.899777
4.125773 1.915434
4.126444 1.911067
4.126596 1.915931
4.126822 1.890648
4.127143 1.911692
4.127440 1.900927
4.128079 1.847294
4.128204 1.858993
4.128631 1.902918
4.128848 1.913106
4.129534 1.841646
4.129658 1.857538
4.129901 1.830663
4.130203 1.879554
4.130324 1.917342
4.130645 1.895656
4.131184 1.863807
4.131453 1.851023
4.131647 1.925833
4.132027 1.882025
4.132217 1.894606
4.132525 1.850185
4.132855 1.844149
4.132967 1.851839
4.133752 1.839191
4.134060 1.870322
4.134310 1.915735
4.134637 1.866762
4.134835 1.890332
4.135294 1.898899
4.135415 1.873482
4.135749 1.905159
4.136203 1.885658
4.136649 1.921794
4.136958 1.909927
4.137264 1.890545
4.137287 1.897175
4.137778 1.878095
4.138215 1.861719
4.138454 1.888862
4.138772 1.861319
4.139033 1.844841
4.139210 1.889452
4.139244 1.881882
4.139628 1.883195
4.139901 1.915815
4.140579 1.884504
4.140942 1.947309
4.141293 1.888074
4.141871 1.881810
4.142168 1.876859
4.142459 1.837092
4.142777 1.865499
4.143135 1.833598
4.143303 1.896126
4.143565 1.872489
4.143848 1.850688
4.143952 1.891785
4.144240 1.919243
4.144519 1.854847
4.144713 1.863480
4.144969 1.880780
4.145134 1.918894
4.145661 1.889720
4.145996 1.882803
4.146082 1.903022
4.146803 1.950226
4.146901 1.862515
4.147246 1.907649
4.147639 1.853284
4.147904 1.814566
4.148146 1.915576
4.148213 1.908410
4.148822 1.851464
4.148981 1.881474
4.149497 1.930136
4.149879 1.885972
4.150081 1.856943
4.150227 1.901558
4.150785 1.871923
4.151174 1.876089
4.151212 1.888061
4.151581 1.865738
4.151776 1.889829
4.152139 1.817652
4.152382 1.853680
4.152986 1.889112
4.153390 1.870240
4.153825 1.897805
4.154021 1.852008
4.154325 1.881749
4.154387 2.023803
4.154884 1.897140
4.155399 1.903348
4.155963 1.863532
4.156055 1.884212
4.156105 1.878028
4.156359 1.919598
4.156572 1.879925
4.156987 1.897126
4.157533 1.879353
4.157773 1.915010
4.158217 1.878615
4.158548 1.909856
4.159029 1.883366
4.159216 1.849583
4.159696 1.855174
4.160129 1.892966
4.160187 1.840383
4.160257 1.892033
4.160684 1.843607
4.161251 1.871326
4.161395 1.906595
4.161874 1.860014
4.162185 1.875559
4.162239 1.854504
4.162653 1.924746
4.163113 1.915433
4.163359 1.929756
4.163648 1.846430
4.163865 1.849593
4.164209 1.883050
4.164517 1.879989
4.164619 1.910840
4.165213 1.896769
4.165496 1.903007
4.166011 1.959425
4.166181 1.825134
4.166568 1.919913
4.166789 1.840452
4.166856 1.879828
4.167328 1.866065
4.167564 1.912633
4.167694 1.936626
4.168154 1.862163
4.168429 1.843806
4.168596 1.914975
4.169061 1.890919
4.169457 1.877918
4.169580 1.915105
4.169906 1.903081
4.170221 1.880648
4.170470 1.908786
4.170640 1.960807
4.171069 1.868024
4.171626 1.940684
4.171823 1.891703
4.171914 1.865025
4.172398 1.940231
4.172572 1.908182
4.172848 1.850780
4.172998 1.853051
4.173690 1.857390
4.173826 1.876380
4.174394 1.890052
4.174488 1.946594
4.174831 1.871002
4.175266 1.950051
4.175551 1.889374
4.175895 1.872802
4.176366 1.893299
4.176544 1.895459
4.176739 1.860995
4.177015 1.860957
4.177356 1.871368
4.177637 1.904346
4.177846 1.866962
4.178116 1.834441
4.178643 1.967639
4.178866 1.810311
4.178887 1.859389
4.179167 1.894319
4.179815 1.843085
4.180444 1.887723
4.180717 1.848403
4.181025 1.922997
4.181240 1.853283
4.181417 1.930173
4.181518 1.890180
4.182161 1.863156
4.182610 1.872915
4.182662 1.871554
4.182983 1.907311
4.183409 1.871337
4.183527 1.842364
4.183875 1.942024
4.184376 1.884237
4.184567 1.897955
4.184865 1.853349
4.184933 1.926449
4.185404 1.860928
4.185707 1.851217
4.185829 1.912073
4.186253 1.878319
4.186574 1.871186
4.186947 1.939975
4.187330 1.859907
4.187814 1.892193
4.188112 1.907387
4.188639 1.861212
4.188887 1.950508
4.189033 1.903882
4.189626 1.852846
4.189944 1.928631
4.190063 1.876720
4.190281 1.876200
4.190482 1.872298
4.190780 1.926426
4.191136 1.903475
4.191599 1.862990
4.191863 1.930049
4.192083 1.837475
4.192369 1.883224
4.192640 1.909692
4.192944 1.946627
4.193485 1.887432
4.193658 1.869585
4.193924 1.867625
4.194119 1.867299
4.194298 1.920499
4.194987 1.795645
4.195201 1.871174
4.195396 1.812977
4.195632 1.846578
4.196102 1.868850
4.196302 1.878688
4.196543 1.883257
4.196705 1.905881
4.197604 1.856412
4.197624 1.837498
4.198026 1.884381
4.198119 1.889456
4.198413 1.825548
4.198791 1.871564
4.198876 1.881955
4.199642 1.847411
4.199750 1.890266
4.200282 1.839039
4.200675 1.885624
4.200803 1.825432
4.201422 1.886972
4.201914 1.805300
4.202109 1.874854
4.202539 1.881289
4.202591 1.842270
4.202748 1.857599
4.203453 1.857866
4.203658 1.898303
4.204015 1.869895
4.204468 1.855449
4.204745 1.801986
4.204811 1.852009
4.205013 1.838041
4.205399 1.863213
4.205523 1.872615
4.205863 1.893894
4.206267 1.926664
4.206380 1.852383
4.206692 1.839589
4.206918 1.895388
4.207308 1.846965
4.207571 1.832257
4.207840 1.840485
4.207889 1.872866
4.208445 1.848734
4.208706 1.841046
4.208882 1.879247
4.209187 1.912236
4.209512 1.859438
4.209611 1.882162
4.210184 1.842490
4.210616 1.841410
4.211084 1.825029
4.211311 1.893320
4.211516 1.851023
4.211566 1.845806
4.211952 1.831428
4.212546 1.874424
4.212717 1.838752
4.213225 1.874014
4.213452 1.896601
4.213684 1.895792
4.213921 1.874347
4.214210 1.861056
4.214504 1.876481
4.214844 1.823822
4.215294 1.912932
4.215403 1.859389
4.215723 1.936219
4.215924 1.872561
4.216706 1.825143
4.216889 1.888442
4.217117 1.835139
4.217326 1.940237
4.217631 1.885771
4.218094 1.898886
4.218348 1.836911
4.218511 1.826472
4.218598 1.851232
4.219277 1.829979
4.219384 1.911413
4.219776 1.889590
4.220183 1.835244
4.220537 1.852739
4.220672 1.901203
4.221228 1.894191
4.221553 1.888433
4.221585 1.911969
4.221728 1.853404
4.222686 1.839078
4.223054 1.912663
4.223111 1.850321
4.223479 1.900657
4.223722 1.906445
4.223868 1.884382
4.224228 1.912789
4.224720 1.822489
4.225006 1.880766
4.225074 1.871940
4.225248 1.861165
4.225692 1.897158
4.226064 1.904168
4.226135 1.870894
4.226768 1.868146
4.226820 1.896697
4.227066 1.878083
4.227397 1.874888
4.227625 1.866218
4.228271 1.939739
4.228420 1.878972
4.228757 1.843136
4.229199 1.925416
4.229490 1.873627
4.229771 1.884760
4.229850 1.850960
4.230315 1.875028
4.230374 1.815849
4.230689 1.876599
4.230848 1.839839
4.231022 1.896710
4.231760 1.887630
4.231923 1.867700
4.232049 1.813228
4.232612 1.863579
4.232782 1.882570
4.233219 1.881545
4.233405 1.887292
4.233787 1.852368
4.233895 1.845890
4.234798 1.818409
4.234954 1.827704
4.235210 1.918206
4.235249 1.838984
4.235437 1.926386
4.236056 1.913896
4.236106 1.907815
4.236185 1.852603
4.236977 1.874454
4.237158 1.839045
4.237448 1.868414
4.237512 1.860801
4.238476 1.900319
4.238582 1.880487
4.238724 1.843577
4.238904 1.876245
4.239514 1.897831
4.239803 1.854404
4.240076 1.832873
4.240525 1.892310
4.240665 1.856322
4.241159 1.889842
4.241581 1.843325
4.241816 1.894540
4.241978 1.852891
4.242339 1.891922
4.242548 1.851900
4.242943 1.889990
4.243148 1.876673
4.243490 1.904031
4.243845 1.871684
4.244112 1.892693
4.244314 1.840978
4.244772 1.856599
4.245038 1.826710
4.245240 1.876981
4.245468 1.814558
4.245760 1.883374
4.245846 1.826515
4.246147 1.826385
4.246567 1.817562
4.247055 1.876154
4.247348 1.870565
4.247754 1.853300
4.248053 1.878454
4.248200 1.888872
4.248792 1.905172
4.248923 1.830682
4.249222 1.899462
4.249411 1.867885
4.250094 1.819064
4.250507 1.848879
4.250806 1.875636
4.250997 1.844951
4.251314 1.880518
4.251632 1.911944
4.251795 1.865155
4.251943 1.863910
4.252236 1.858320
4.252483 1.888301
4.252600 1.882740
4.252905 1.821797
4.253186 1.839031
4.253445 1.870399
4.253664 1.837047
4.254144 1.857968
4.254354 1.863556
4.254601 1.882904
4.255074 1.895008
4.255309 1.898169
4.255492 1.892311
4.256153 1.919750
4.256361 1.834588
4.256602 1.862792
4.256680 1.843020
4.257304 1.902013
4.257520 1.862209
4.257939 1.888573
4.258187 1.862330
4.258582 1.819326
4.258814 1.903631
4.259148 1.860482
4.259357 1.875305
4.259648 1.819317
4.260118 1.864477
4.260395 1.859924
4.260476 1.825202
4.260980 1.887097
4.261123 1.888496
4.261522 1.839100
4.261701 1.881141
4.261994 1.857868
4.262389 1.815469
4.262691 1.877371
4.262938 1.851317
4.263281 1.892151
4.263355 1.840302
4.264131 1.863102
4.264654 1.828383
4.264895 1.844112
4.265174 1.897078
4.265231 1.889399
4.265474 1.858628
4.265525 1.874337
4.266103 1.841062
4.266441 1.884107
4.266766 1.827869
4.266940 1.844017
4.267533 1.808370
4.267600 1.818052
4.267892 1.856828
4.268174 1.894979
4.268470 1.894027
4.268702 1.850834
4.268815 1.892035
4.269186 1.852216
4.269565 1.863527
4.270237 1.873622
4.270581 1.868610
4.270636 1.889441
4.271073 1.899888
4.271344 1.864431
4.272069 1.852611
4.272191 1.843070
4.272310 1.837684
4.272575 1.849347
4.272883 1.822922
4.273128 1.870501
4.273476 1.833157
4.273828 1.810344
4.274185 1.925345
4.274381 1.856099
4.274762 1.870845
4.274781 1.858412
4.275045 1.830456
4.275708 1.849525
4.275847 1.893162
4.276168 1.861067
4.276565 1.834016
4.277028 1.850556
4.277194 1.821998
4.277595 1.871102
4.277899 1.878276
4.278101 1.850943
4.278544 1.859045
4.278853 1.859099
4.278961 1.849516
4.279320 1.866307
4.279666 1.892538
4.279713 1.810581
4.279997 1.826771
4.280353 1.820201
4.280555 1.874420
4.280819 1.863880
4.281247 1.901251
4.281853 1.937652
4.281867 1.891881
4.282099 1.888918
4.282156 1.848282
4.282815 1.899833
4.283114 1.872872
4.283346 1.838185
4.283600 1.884818
4.283779 1.888084
4.284378 1.894349
4.284666 1.865945
4.285019 1.898414
4.285307 1.816436
4.285520 1.891668
4.285788 1.818747
4.286115 1.878976
4.286372 1.860445
4.286635 1.881384
4.286825 1.828938
4.287446 1.862073
4.287767 1.848438
4.287940 1.832829
4.288506 1.854852
4.288695 1.867646
4.288935 1.819438
4.289213 1.922652
4.289366 1.837471
4.289850 1.896150
4.289879 1.810144
4.290128 1.852594
4.290507 1.856912
4.290812 1.875534
4.291244 1.846969
4.291554 1.926112
4.291872 1.825181
4.292274 1.842059
4.292330 1.873020
4.292583 1.891119
4.292703 1.856514
4.293151 1.828293
4.293767 1.858781
4.294015 1.864592
4.294291 1.924437
4.294517 1.892854
4.295004 1.860495
4.295078 1.828737
4.295747 1.895619
4.295843 1.835048
4.296300 1.893130
4.296381 1.999348
4.296841 1.832031
4.297137 1.865337
4.297334 1.888851
4.297642 1.841976
4.298055 1.825880
4.298418 1.835676
4.298562 1.837688
4.298677 1.896096
4.299348 1.822932
4.299641 1.811154
4.299925 1.860479
4.300321 1.886051
4.300725 1.845497
4.301045 1.898219
4.301159 1.847259
4.301450 1.831696
4.301519 1.831044
4.301818 1.900213
4.302332 1.833246
4.302491 1.828206
4.302631 1.823872
4.302975 1.879969
4.303272 1.880030
4.303391 1.880176
4.303684 1.898359
4.303932 1.841891
4.304125 1.866101
4.304692 1.847534
4.305097 1.867540
4.305272 1.830580
4.305616 1.869341
4.306345 1.840104
4.306481 1.830275
4.306699 1.854577
4.307013 1.860436
4.307234 1.851987
4.307680 1.856258
4.307886 1.867979
4.307997 1.832958
4.308513 1.828328
4.308554 1.899493
4.309019 1.863448
4.309245 1.814968
4.309278 1.860958
4.309929 1.890070
4.310034 1.824060
4.310610 1.856835
4.310732 1.854418
4.311377 1.863801
4.311557 1.818841
4.311806 1.929452
4.312084 1.865842
4.312407 1.882642
4.312711 1.862404
4.313123 1.864760
4.313431 1.833816
4.313654 1.838315
4.313982 1.895843
4.314221 1.886357
4.314314 1.831045
4.314737 1.878490
4.314807 1.860062
4.315009 1.888902
4.315294 1.846633
4.315895 1.841384
4.316176 1.813209
4.316369 1.817636
4.316789 1.827735
4.317078 1.893588
4.317380 1.800231
4.317643 1.943086
4.318069 1.849664
4.318254 1.881245
4.318548 1.813373
4.318943 1.863472
4.319244 1.868820
4.319797 1.885618
4.319979 1.848503
4.320145 1.855063
4.320513 1.818488
4.321078 1.878317
4.321326 1.820578
4.321419 1.853122
4.321471 1.804542
4.321815 1.882274
4.322159 1.853701
4.322426 1.867027
4.323070 1.945714
4.323208 1.826355
4.323465 1.893343
4.323565 1.892027
4.323945 1.882126
4.324190 1.851943
4.324401 1.856271
4.324710 1.916697
4.324934 1.874587
4.325177 1.872763
4.325431 1.905593
4.326231 1.836757
4.326526 1.906516
4.326600 1.833728
4.327000 1.922377
4.327142 1.881895
4.327466 1.866996
4.327566 1.894793
4.327833 1.867665
4.328011 1.801145
4.328563 1.789009
4.328687 1.886641
4.328937 1.855250
4.329540 1.836312
4.330042 1.905815
4.330596 1.845272
4.330769 1.858489
4.331030 1.837536
4.331185 1.840832
4.331305 1.831087
4.331600 1.836478
4.331866 1.830922
4.332143 1.845110
4.332364 1.888226
4.332705 1.825259
4.332942 1.839593
4.333186 1.931903
4.333545 1.857459
4.333699 1.891534
4.334209 1.884783
4.334391 1.852766
4.334449 1.875282
4.334663 1.858099
4.334993 1.835513
4.335495 1.861401
4.335949 1.861143
4.336132 1.835808
4.336352 1.819996
4.336539 1.884201
4.336840 1.829039
4.337245 1.791141
4.337532 1.816371
4.338124 1.846466
4.338261 1.847492
4.338408 1.837457
4.338558 1.891398
4.338900 1.867626
4.339226 1.819702
4.339818 1.895905
4.340029 1.842882
4.340352 1.881249
4.340664 1.862450
4.340863 1.881381
4.340958 1.897016
4.341579 1.827675
4.341818 1.867000
4.342005 1.889532
4.342478 1.846612
4.342750 1.850098
4.343191 1.914057
4.343339 1.847879
4.343503 1.854689
4.343860 1.844014
4.343956 1.846614
4.344238 1.830150
4.344351 1.827682
4.344793 1.873345
4.345280 1.842962
4.345361 1.822529
4.345901 1.853197
4.345958 1.889093
4.346061 1.807905
4.346561 1.797774
4.346912 1.878919
4.347095 1.844879
4.347388 1.955814
4.347771 1.872599
4.348111 1.806882
4.348409 1.849773
4.348594 1.877724
4.348809 1.852046
4.349020 1.839121
4.349759 1.847102
4.349889 1.843724
4.350057 1.856524
4.350185 1.830817
4.350440 1.857024
4.351134 1.889652
4.351573 1.847308
4.351757 1.833331
4.352089 1.827554
4.352496 1.827679
4.352664 1.848033
4.353212 1.824605
4.353634 1.843117
4.353829 1.834397
4.354162 1.836733
4.354545 1.857377
4.354909 1.878562
4.355248 1.857833
4.355429 1.827466
4.355585 1.858872
4.355948 1.886913
4.356048 1.884099
4.356502 1.840889
4.356897 1.836402
4.357217 1.855931
4.357431 1.912856
4.357647 1.821037
4.357900 1.842905
4.358084 1.892772
4.358518 1.863236
4.358930 1.909001
4.359278 1.861566
4.359390 1.796758
4.360197 1.821342
4.360368 1.885158
4.360480 1.885408
4.360691 1.886443
4.360952 1.842682
4.361241 1.849506
4.361642 1.901262
4.362029 1.792832
4.362306 1.869735
4.362405 1.885521
4.362745 1.789177
4.363244 1.884954
4.363476 1.858436
4.363571 1.837869
4.364107 1.815362
4.364322 1.848577
4.364536 1.876824
4.365067 1.840059
4.365165 1.870266
4.365464 1.855189
4.366010 1.840701
4.366403 1.824600
4.366547 1.862103
4.366796 1.916278
4.367265 1.839344
4.367371 1.850348
4.367764 1.901001
4.367900 1.867453
4.368105 1.840866
4.368606 1.877303
4.368813 1.843377
4.368952 1.840807
4.369243 1.823395
4.369721 1.798626
4.369852 1.825540
4.369967 1.898334
4.370397 1.839646
4.370983 1.874550
4.371156 1.864428
4.371237 1.894747
4.371890 1.818948
4.371933 1.913031
4.372369 1.885058
4.372570 1.839839
4.373192 1.869359
4.373248 1.850287
4.373490 1.880264
4.373720 1.835071
4.374305 1.840709
4.374538 1.835678
4.374913 1.898162
4.375362 1.885593
4.375389 1.847789
4.375866 1.842773
4.376143 1.818423
4.376237 1.830283
4.376453 1.831321
4.376896 1.809499
4.376974 1.833012
4.377521 1.828770
4.377679 1.875539
4.377794 1.853385
4.378096 1.895760
4.378411 1.885695
4.378770 1.846432
4.379041 1.857625
4.379658 1.884277
4.379776 1.865768
4.379872 1.827267
4.380215 1.834801
4.380408 1.879261
4.380736 1.891830
4.381039 1.893110
4.381353 1.823542
4.381830 1.869908
4.381970 1.813943
4.382213 1.870716
4.382406 1.834978
4.382743 1.871938
4.383212 1.820418
4.383312 1.858980
4.383627 1.820042
4.383791 1.865443
4.383864 1.820349
4.384264 1.849769
4.384582 1.865378
4.384853 1.823476
4.385438 1.961923
4.385499 1.857434
4.385901 1.794577
4.385968 1.839781
4.386214 1.853678
4.386754 1.839046
4.387110 1.864918
4.387427 1.808618
4.387960 1.826058
4.388147 1.850499
4.388193 1.849437
4.388427 1.908918
4.389124 1.853006
4.389343 1.853056
4.389426 1.894519
4.389629 1.888414
4.390288 1.837849
4.390676 1.830313
4.390898 1.895854
4.391161 1.856406
4.391447 1.870433
4.391576 1.876753
4.392024 1.863699
4.392280 1.858724
4.392394 1.893730
4.392677 1.826094
4.392966 1.843615
4.393260 1.820782
4.393344 1.898988
4.393911 1.845307
4.394438 1.819257
4.394768 1.831673
4.394800 1.913115
4.395176 1.858124
4.395424 1.836250
4.395518 1.840137
4.395815 1.861164
4.396367 1.862833
4.396510 1.835331
4.396830 1.856608
4.397515 1.899425
4.397655 1.887936
4.397750 1.860315
4.398007 1.841513
4.398352 1.822619
4.398479 1.846847
4.398784 1.814618
4.398935 1.833637
4.399239 1.815670
4.399526 1.864311
4.399719 1.842341
4.400134 1.810539
4.400459 1.903311
4.400668 1.827257
4.400878 1.838953
4.401567 1.830314
4.401790 1.824764
4.402209 1.876254
4.402476 1.859875
4.402768 1.836485
4.402902 1.832400
4.403376 1.819145
4.403691 1.879714
4.403853 1.862257
4.404026 1.796528
4.404339 1.877970
4.404375 1.861524
4.404820 1.848264
4.404991 1.880881
4.405428 1.832076
4.405719 1.848981
4.405938 1.856369
4.406218 1.849146
4.406433 1.860867
4.407028 1.853191
4.407112 1.860244
4.407679 1.825401
4.407835 1.827365
4.408330 1.834457
4.408379 1.852744
4.408656 1.833206
4.409159 1.852379
4.409426 1.878368
4.409587 1.870907
4.409912 1.841805
4.410373 1.828858
4.410459 1.824104
4.410575 1.796526
4.410956 1.864715
4.411349 1.825116
4.411569 1.790995
4.412015 1.845003
4.412348 1.833823
4.412542 1.849904
4.413006 1.854625
4.413176 1.842020
4.413553 1.865498
4.413681 1.837557
4.413925 1.864962
4.414003 1.863414
4.414290 1.837439
4.414758 1.874902
4.415019 1.834315
4.415300 1.817954
4.415809 1.806411
4.416028 1.849877
4.416203 1.834126
4.416607 1.860124
4.416947 1.858980
4.417121 1.835504
4.417453 1.937240
4.417732 1.877252
4.418030 1.830568
4.418256 1.846829
4.418412 1.821117
4.418838 1.876958
4.419079 1.860505
4.419409 1.831425
4.419657 1.858268
4.419723 1.839603
4.420068 1.790805
4.420601 1.861912
4.420959 1.861509
4.420997 1.824856
4.421264 1.774063
4.421594 1.846274
4.421680 1.843098
4.421998 1.863939
4.422241 1.868190
4.422301 1.850413
4.422824 1.849377
4.423195 1.863623
4.423434 1.820734
4.423704 1.862182
4.424293 1.898325
4.424415 1.843215
4.424853 1.848412
4.424925 1.832727
4.425623 1.847547
4.425847 1.837578
4.426107 1.858274
4.426497 1.833809
4.426637 1.812268
4.426890 1.878675
4.427110 1.902856
4.427424 1.873493
4.427520 1.838587
4.427907 1.851542
4.428351 1.809307
4.428664 1.803553
4.429190 1.856628
4.429276 1.887832
4.429586 1.854429
4.430130 1.863567
4.430147 1.871591
4.430386 1.851363
4.430662 1.827715
4.431031 1.860104
4.431055 1.849556
4.431578 1.853971
4.431784 1.839049
4.432044 1.868327
4.432148 1.812698
4.433072 1.880803
4.433255 1.864149
4.433507 1.797892
4.433567 1.842761
4.433891 1.828941
4.433939 1.812940
4.434734 1.873375
4.434945 1.826286
4.435140 1.810566
4.435269 1.820142
4.435695 1.832029
4.435983 1.816668
4.436567 1.783947
4.436743 1.864283
4.436971 1.827036
4.437292 1.814993
4.437478 1.790473
4.437828 1.838119
4.438109 1.867641
4.438317 1.849519
4.438873 1.870615
4.438983 1.847162
4.439279 1.883224
4.439423 1.831792
4.439979 1.863801
4.440110 1.896887
4.440612 1.863229
4.440815 1.865685
4.441103 1.826933
4.441378 1.837385
4.441557 1.798909
4.441923 1.864498
4.442198 1.859030
4.442233 1.799282
4.442327 1.821799
4.442651 1.856361
4.443196 1.848005
4.443629 1.854346
4.443987 1.883278
4.444563 1.848228
4.444853 1.817084
4.444898 1.846161
4.445180 1.864227
4.445475 1.844950
4.445683 1.868830
4.446288 1.828114
4.446579 1.887418
4.447055 1.816507
4.447084 1.826686
4.447204 1.810112
4.447554 1.895108
4.447685 1.842290
4.448081 1.868251
4.448250 1.880114
4.448922 1.833693
4.449061 1.834202
4.449366 1.854769
4.449729 1.850202
4.450045 1.811726
4.450263 1.890968
4.450514 1.856953
4.450793 1.798122
4.450864 1.910264
4.451247 1.840507
4.451336 1.852358
4.451380 1.851137
4.451742 1.843083
4.451969 1.798600
4.452517 1.872157
4.452763 1.853312
4.452969 1.852138
4.453405 1.852470
4.453472 1.838474
4.453861 1.802222
4.454164 1.845757
4.454294 1.772176
4.454689 1.854581
4.455077 1.915706
4.455241 1.845471
4.455876 1.789986
4.456176 1.882641
4.456659 1.877458
4.456919 1.848070
4.457026 1.886950
4.457226 1.856024
4.457577 1.867440
4.457764 1.821215
4.457904 1.871178
4.458622 1.803090
4.458804 1.843796
4.458996 1.824776
4.459277 1.804561
4.459630 1.828152
4.459993 1.873552
4.460177 1.828233
4.460485 1.828755
4.460763 1.864797
4.461024 1.799590
4.461341 1.822246
4.461576 1.824462
4.461889 1.872732
4.462279 1.814142
4.462395 1.869070
4.462856 1.842773
4.463223 1.849138
4.463522 1.832268
4.463714 1.868670
4.463986 1.874777
4.464245 1.897728
4.464611 1.796685
4.464821 1.836379
4.465042 1.839452
4.465516 1.786553
4.465586 1.831572
4.465996 1.884503
4.466194 1.787192
4.466547 1.898212
4.466672 1.825820
4.466890 1.769345
4.467481 1.781245
4.467548 1.871394
4.467815 1.841502
4.468081 1.803022
4.468421 1.830033
4.468688 1.858556
4.468886 1.893188
4.469312 1.830922
4.469776 1.817920
4.470216 1.845986
4.470519 1.809067
4.470549 1.800702
4.470740 1.865114
4.471060 1.902056
4.471307 1.865267
4.471517 1.845484
4.471862 1.813918
4.472238 1.845713
4.472737 1.853892
4.472918 1.857752
4.473311 1.862623
4.473725 1.814023
4.473843 1.877695
4.474134 1.891644
4.474448 1.858457
4.474875 1.825559
4.475202 1.810026
4.475658 1.831900
4.475710 1.850881
4.475850 1.855503
4.475892 1.843017
4.476461 1.871223
4.476655 1.791537
4.476743 1.935453
4.477125 1.852578
4.477606 1.835221
4.477728 1.855384
4.478007 1.852794
4.478383 1.821295
4.478475 1.836344
4.479010 1.817219
4.479292 1.835862
4.479643 1.832739
4.479762 1.854967
4.480197 1.810554
4.480569 1.813912
4.480838 1.875511
4.481154 1.826330
4.481319 1.860742
4.481816 1.815994
4.482223 1.859771
4.482317 1.801092
4.482601 1.814204
4.482795 1.793559
4.483029 1.813206
4.483252 1.832883
4.483486 1.914589
4.483980 1.811850
4.484507 1.856676
4.484693 1.905564
4.484787 1.846877
4.484961 1.872948
4.485490 1.836482
4.485689 1.808544
4.486104 1.796894
4.486309 1.846755
4.486493 1.830325
4.486827 1.803346
4.487162 1.829207
4.487282 1.799991
4.487432 1.829898
4.487662 1.810087
4.488178 1.804546
4.488372 1.855144
4.488498 1.831013
4.488809 1.851265
4.489153 1.848921
4.489513 1.828884
4.489637 1.864319
4.489898 1.870789
4.490092 1.828163
4.490334 1.801545
4.490513 1.833192
4.490714 1.823446
4.491186 1.851894
4.491584 1.828647
4.492145 1.831398
4.492290 1.836492
4.492461 1.802734
4.492588 1.832382
4.492730 1.861937
4.493180 1.819252
4.493326 1.872060
4.493900 1.850618
4.494323 1.822623
4.494532 1.814640
4.494866 1.815909
4.495081 1.797580
4.495901 1.848276
4.496110 1.801235
4.496151 1.864879
4.496636 1.882861
4.496993 1.861193
4.497057 1.859223
4.497353 1.817713
4.497690 1.815395
4.498106 1.859371
4.498308 1.787564
4.498592 1.808091
4.498754 1.852444
4.499249 1.857734
4.499536 1.815115
4.499805 1.831080
4.500506 1.822007
4.500628 1.833952
4.500854 1.851784
4.501068 1.862324
4.501214 1.834265
4.501501 1.822546
4.501682 1.844157
4.502009 1.841139
4.502110 1.840554
4.502483 1.833911
4.502719 1.820248
4.503330 1.814407
4.503433 1.853274
4.503775 1.845690
4.503867 1.864963
4.504336 1.848770
4.504528 1.804965
4.504837 1.816766
4.505025 1.831132
4.505631 1.850369
4.505810 1.850997
4.506140 1.839373
4.506401 1.860649
4.506566 1.859665
4.506858 1.856045
4.507141 1.788127
4.507374 1.810026
4.507471 1.860895
4.507924 1.846996
4.507950 1.802602
4.508424 1.853896
4.508817 1.869074
4.508962 1.831691
4.509009 1.836842
4.509157 1.836531
4.509440 1.786294
4.509812 1.841960
4.510093 1.881561
4.510427 1.850130
4.510766 1.832473
4.511252 1.827974
4.511620 1.891888
4.511900 1.769851
4.512039 1.793308
4.512084 1.833389
4.512395 1.821813
4.512955 1.841986
4.513119 1.817517
4.513784 1.820534
4.513900 1.824223
4.514136 1.851516
4.514396 1.856859
4.514570 1.848194
4.514781 1.782454
4.515249 1.810770
4.515826 1.848674
4.515944 1.869659
4.516134 1.896424
4.516705 1.818946
4.516900 1.878463
4.517083 1.840815
4.517457 1.891275
4.517688 1.836117
4.518230 1.832438
4.518384 1.825908
4.518480 1.794540
4.518536 1.830654
4.519088 1.840829
4.519281 1.805772
4.519457 1.835328
4.519883 1.807241
4.520016 1.831883
4.520618 1.843375
4.520962 1.814710
4.521024 1.857673
4.521244 1.817961
4.521302 1.788210
4.521638 1.828266
4.521880 1.832606
4.522101 1.798982
4.522418 1.828006
4.523024 1.825534
4.523118 1.860629
4.523142 1.817474
4.523547 1.836962
4.523755 1.878939
4.523979 1.821424
4.524412 1.795559
4.524656 1.834114
4.524910 1.803554
4.525218 1.792355
4.525441 1.862951
4.525851 1.900629
4.525967 1.833501
4.526346 1.848319
4.526665 1.834043
4.526829 1.856393
4.527142 1.859043
4.527436 1.842118
4.527610 1.846171
4.527811 1.849934
4.528114 1.845331
4.528368 1.827351
4.528522 1.813496
4.529285 1.833373
4.529583 1.791763
4.529830 1.793956
4.529872 1.832093
4.530314 1.827205
4.530381 1.833375
4.530735 1.815532
4.530811 1.816335
4.531386 1.818334
4.531590 1.810884
4.531688 1.816710
4.532061 1.805156
4.532452 1.834391
4.532735 1.800783
4.533058 1.888306
4.533431 1.825860
4.534007 1.850416
4.534146 1.804216
4.534310 1.852229
4.534582 1.865354
4.534886 1.830735
4.535185 1.833956
4.535357 1.830503
4.535757 1.806009
4.535921 1.800521
4.536278 1.841444
4.536292 1.877422
4.536578 1.793261
4.536809 1.854257
4.537210 1.799655
4.537592 1.836409
4.537680 1.856874
4.538007 1.886905
4.538488 1.826425
4.538610 1.824041
4.538852 1.853294
4.539133 1.811131
4.539347 1.830077
4.539596 1.844994
4.539878 1.803187
4.539998 1.867716
4.540690 1.840597
4.540849 1.850511
4.541086 1.814924
4.541505 1.812766
4.541699 1.844891
4.542090 1.843691
4.542353 1.806817
4.542696 1.814913
4.543187 1.806338
4.543492 1.887999
4.543706 1.862794
4.544072 1.846672
4.544239 1.823713
4.544520 1.779146
4.544875 1.856343
4.545174 1.821014
4.545502 1.825465
4.545936 1.878576
4.546050 1.848772
4.546302 1.881299
4.546378 1.812306
4.546594 1.853758
4.547057 1.856741
4.547419 1.805310
4.547796 1.836704
4.548114 1.838729
4.548149 1.899744
4.548466 1.800845
4.548606 1.852781
4.549018 1.875097
4.549578 1.900343
4.549640 1.815404
4.549845 1.822512
4.550266 1.860436
4.550664 1.821549
4.550911 1.816621
4.550983 1.870873
4.551160 1.841696
4.551434 1.833801
4.551795 1.817258
4.551920 1.865723
4.552426 1.804282
4.552902 1.848446
4.552950 1.799977
4.553250 1.863067
4.553314 1.809406
4.553674 1.857902
4.553877 1.822106
4.554189 1.798626
4.554517 1.859710
4.554626 1.821853
4.554998 1.793460
4.555065 1.807677
4.555320 1.833162
4.555475 1.786295
4.556002 1.820651
4.556520 1.803574
4.556713 1.883737
4.556868 1.872912
4.557307 1.862165
4.557482 1.886334
4.557790 1.823654
4.557940 1.819615
4.558320 1.848359
4.558560 1.825928
4.558812 1.811439
4.559185 1.889938
4.559560 1.903844
4.559629 1.791734
4.560025 1.869855
4.560283 1.835399
4.560599 1.867683
4.560800 1.882761
4.560963 1.876494
4.561302 1.921140
4.561796 1.850905
4.561952 1.814946
4.562365 1.847930
4.562476 1.809945
4.562794 1.804654
4.563106 1.828828
4.563568 1.829610
4.563847 1.819209
4.564184 1.866461
4.564386 1.849345
4.564735 1.840333
4.564850 1.847699
4.564902 1.864034
4.565197 1.815385
4.565570 1.823341
4.565701 1.840719
4.565979 1.830637
4.566165 1.801127
4.566859 1.842619
4.567174 1.795888
4.567500 1.795062
4.567649 1.867553
4.568082 1.828588
4.568198 1.857393
4.568350 1.833199
4.568679 1.787862
4.568875 1.809685
4.568923 1.806051
4.569610 1.836466
4.569750 1.802175
4.570109 1.859359
4.570384 1.828966
4.570734 1.803931
4.571119 1.863355
4.571378 1.890493
4.571918 1.816959
4.572183 1.831297
4.572411 1.821119
4.572516 1.833954
4.572853 1.786991
4.572920 1.833155
4.573143 1.813953
4.573293 1.807784
4.573626 1.816315
4.574089 1.788158
4.574571 1.839614
4.574828 1.838672
4.575072 1.812134
4.575207 1.838915
4.575402 1.778449
4.575608 1.845167
4.576107 1.829745
4.576238 1.798998
4.576403 1.803543
4.576455 1.828693
4.576942 1.781771
4.577078 1.840984
4.577344 1.803060
4.577978 1.814847
4.578286 1.810613
4.578557 1.853726
4.578844 1.797429
4.579023 1.835822
4.579501 1.881216
4.579741 1.867274
4.580119 1.831804
4.580160 1.827075
4.580605 1.822392
4.580961 1.808880
4.581126 1.826970
4.581383 1.819242
4.581502 1.840614
4.581783 1.812198
4.581870 1.831936
4.582198 1.826660
4.582670 1.934445
4.582767 1.808445
4.583369 1.819240
4.583528 1.812884
4.583880 1.833900
4.583966 1.804369
4.584178 1.787458
4.584257 1.846138
4.584490 1.839687
4.584818 1.808578
4.585058 1.820872
4.585361 1.839435
4.585894 1.820175
4.585927 1.795743
4.586428 1.818758
4.586656 1.871745
4.587053 1.802648
4.587382 1.837286
4.587728 1.828243
4.588125 1.801027
4.588191 1.849350
4.588519 1.824984
4.588901 1.808034
4.589090 1.833173
4.589330 1.861612
4.589556 1.861804
4.590083 1.820585
4.590179 1.788890
4.590259 1.805962
4.590526 1.875015
4.591077 1.794404
4.591342 1.821887
4.591519 1.830529
4.591854 1.829211
4.592529 1.825945
4.592574 1.853122
4.592897 1.848854
4.593209 1.815364
4.593466 1.827895
4.593821 1.816522
4.594052 1.786480
4.594134 1.842550
4.594613 1.848409
4.594774 1.874057
4.595044 1.790270
4.595334 1.791739
4.595993 1.829483
4.596250 1.814793
4.596397 1.861446
4.596601 1.818931
4.596932 1.820533
4.597281 1.837181
4.597665 1.818404
4.597757 1.889604
4.598198 1.795414
4.598265 1.844864
4.598429 1.871986
4.598553 1.774148
4.598976 1.828746
4.599035 1.846489
4.599468 1.815747
4.599763 1.797324
4.600168 1.832018
4.600573 1.808155
4.600970 1.795174
4.601087 1.792263
4.601171 1.805310
4.601650 1.770023
4.601923 1.833027
4.602054 1.796712
4.602645 1.818971
4.602670 1.813940
4.602900 1.794124
4.602971 1.790594
4.603368 1.828042
4.603562 1.853523
4.603649 1.820118
4.604157 1.804984
4.604505 1.818653
4.604879 1.797628
4.605160 1.838209
4.605322 1.810856
4.605591 1.846903
4.605647 1.867995
4.605984 1.846659
4.606429 1.835718
4.606804 1.829050
4.606927 1.838300
4.607231 1.764746
4.607309 1.849107
4.607438 1.855747
4.608260 1.793936
4.608437 1.825931
4.608883 1.828491
4.608942 1.811405
4.609284 1.850878
4.609872 1.840977
4.610157 1.842094
4.610310 1.764293
4.610454 1.811829
4.610721 1.851623
4.610899 1.788806
4.611172 1.817090
4.611673 1.843744
4.611791 1.833629
4.612470 1.828842
4.612627 1.813709
4.612864 1.822172
4.612961 1.854072
4.613224 1.858332
4.613565 1.813144
4.613742 1.781036
4.613923 1.855055
4.614284 1.842713
4.614569 1.798212
4.614769 1.841069
4.615024 1.845463
4.615527 1.816077
4.615836 1.842117
4.615949 1.811565
4.616189 1.825789
4.616531 1.837144
4.616633 1.850811
4.616787 1.857998
4.616864 1.830313
4.617218 1.863298
4.617704 1.836208
4.617858 1.847687
4.618083 1.822157
4.618454 1.818281
4.618724 1.792501
4.619201 1.820810
4.619268 1.755110
4.619590 1.862276
4.619932 1.800695
4.620389 1.803642
4.620494 1.805846
4.620885 1.838720
4.621017 1.804530
4.621384 1.826232
4.621457 1.854167
4.621544 1.890398
4.622222 1.830154
4.622277 1.848385
4.623046 1.796593
4.623139 1.803172
4.623309 1.835232
4.623437 1.817866
4.624192 1.893395
4.624516 1.827966
4.624815 1.855711
4.624897 1.806570
4.625165 1.805385
4.625320 1.815934
4.625619 1.766952
4.626104 1.786105
4.626251 1.843748
4.626307 1.891251
4.626794 1.833782
4.626984 1.845745
4.627319 1.825131
4.627888 1.803745
4.628122 1.848182
4.628176 1.763893
4.628271 1.884405
4.628921 1.824502
4.629056 1.795399
4.629102 1.863159
4.629407 1.836381
4.629629 1.833704
4.629952 1.824893
4.630366 1.878749
4.630657 1.804145
4.630999 1.863004
4.631404 1.825650
4.631695 1.835796
4.631884 1.857959
4.632227 1.793267
4.632502 1.896715
4.632844 1.824496
4.632960 1.818208
4.633137 1.855732
4.633662 1.879813
4.633730 1.828000
4.634281 1.782532
4.634354 1.816594
4.634763 1.828791
4.635173 1.807837
4.635221 1.855127
4.635706 1.799802
4.635948 1.874308
4.636185 1.854909
4.636295 1.848956
4.636790 1.831017
4.636919 1.829824
4.637221 1.804368
4.637502 1.822893
4.637690 1.804076
4.637944 1.832555
4.638436 1.790446
4.638622 1.814442
4.638825 1.796964
4.638880 1.817829
4.639082 1.849045
4.639621 1.841723
4.639763 1.839497
4.640221 1.841794
4.640334 1.802565
4.640655 1.806830
4.640852 1.853419
4.641154 1.839704
4.641442 1.838603
4.641798 1.832972
4.641942 1.806660
4.642151 1.858522
4.642626 1.837861
4.642700 1.810531
4.642855 1.800848
4.643127 1.829499
4.643448 1.873359
4.643901 1.830421
4.643934 1.811555
4.644329 1.841465
4.644913 1.825652
4.645075 1.819858
4.645352 1.810105
4.645631 1.847948
4.646081 1.866527
4.646355 1.806863
4.646477 1.814414
4.646659 1.825573
4.646962 1.820399
4.647270 1.831596
4.647627 1.838299
4.647707 1.862193
4.648089 1.876862
4.648291 1.813964
4.648619 1.845999
4.648836 1.795643
4.649168 1.874095
4.649290 1.782086
4.649824 1.823086
4.650170 1.806188
4.650348 1.838530
4.650738 1.810263
4.650923 1.824616
4.651258 1.809931
4.651454 1.822622
4.651500 1.875899
4.651935 1.811290
4.652189 1.821122
4.652336 1.761244
4.652400 1.842221
4.653091 1.852153
4.653293 1.901039
4.653636 1.769950
4.653808 1.855284
4.654143 1.815211
4.654259 1.810816
4.654574 1.810411
4.655211 1.871252
4.655584 1.827341
4.655758 1.845793
4.655963 1.868399
4.656104 1.842903
4.656383 1.789706
4.656730 1.835789
4.657077 1.834960
4.657452 1.881839
4.657798 1.816449
4.658032 1.829553
4.658325 1.825451
4.658863 1.841945
4.659087 1.813541
4.659308 1.807708
4.659656 1.830193
4.659774 1.813720
4.660036 1.857797
4.660166 1.772134
4.660467 1.856903
4.660614 1.855814
4.660943 1.803558
4.661251 1.835303
4.661528 1.833126
4.661941 1.809338
4.662164 1.839465
4.662500 1.797824
4.662712 1.801763
4.662979 1.829700
4.663723 1.794071
4.663784 1.861412
4.664189 1.809675
4.664252 1.797679
4.664372 1.846282
4.664564 1.860141
4.664937 1.837641
4.665049 1.849399
4.665638 1.820895
4.665892 1.816504
4.665975 1.827169
4.666337 1.850344
4.666789 1.823345
4.666860 1.832616
4.666963 1.803111
4.667466 1.803340
4.667712 1.855203
4.668017 1.856263
4.668212 1.831352
4.668643 1.829875
4.668757 1.816295
4.668968 1.860979
4.669187 1.814806
4.669353 1.900116
4.669777 1.834801
4.670207 1.837832
4.670263 1.853016
4.670724 1.879318
4.670973 1.799189
4.671481 1.845960
4.671535 1.805386
4.671798 1.806700
4.672144 1.826303
4.672322 1.827744
4.672805 1.800059
4.673039 1.820694
4.673233 1.758181
4.673547 1.833866
4.673575 1.789891
4.673748 1.812071
4.674371 1.841081
4.674516 1.783925
4.674963 1.807952
4.675132 1.859734
4.675584 1.822727
4.675941 1.850433
4.676109 1.841894
4.676158 1.828955
4.676469 1.853736
4.676944 1.817636
4.676989 1.856165
4.677226 1.883349
4.677507 1.867723
4.677736 1.862873
4.678090 1.880254
4.678127 1.810990
4.678539 1.860566
4.678839 1.824436
4.679271 1.820113
4.679436 1.817390
4.679455 1.915726
4.680081 1.839329
4.680272 1.827388
4.680493 1.773895
4.680638 1.803112
4.681029 1.836279
4.681170 1.764980
4.681832 1.822335
4.682008 1.841693
4.682293 1.850279
4.682833 1.854829
4.682902 1.809406
4.683219 1.850062
4.683489 1.868830
4.683770 1.828402
4.683887 1.821523
4.683994 1.812908
4.684364 1.803662
4.684444 1.828451
4.684881 1.815284
4.685243 1.845381
4.685508 1.843344
4.685736 1.814381
4.686069 1.825776
4.686622 1.808629
4.686834 1.821226
4.687008 1.810901
4.687220 1.840957
4.687541 1.791944
4.687641 1.824130
4.687950 1.827637
4.688331 1.812234
4.688795 1.806544
4.689069 1.876643
4.689427 1.854653
4.689601 1.819240
4.689636 1.817679
4.689825 1.785006
4.690218 1.796074
4.690572 1.832369
4.690936 1.859855
4.691157 1.822641
4.691460 1.793936
4.691466 1.813760
4.691730 1.794434
4.692055 1.794786
4.692200 1.826769
4.692574 1.843662
4.692728 1.841854
4.692840 1.820326
4.693518 1.815562
4.693825 1.812776
4.694010 1.861384
4.694168 1.806109
4.694378 1.805338
4.694869 1.831942
4.695181 1.782686
4.695537 1.868920
4.695676 1.822525
4.695827 1.781936
4.696051 1.839039
4.696210 1.855093
4.696669 1.844879
4.696725 1.841536
4.697145 1.791695
4.697521 1.806738
4.697763 1.795297
4.698068 1.790251
4.698248 1.830768
4.698694 1.845577
4.698719 1.852690
4.699009 1.779556
4.699377 1.808400
4.699973 1.866974
4.700122 1.838653
4.700185 1.823092
4.700286 1.842056
4.700706 1.799549
4.701097 1.804220
4.701297 1.852572
4.701931 1.818252
4.701977 1.791277
4.702144 1.844804
4.702412 1.815182
4.703020 1.806873
4.703356 1.836325
4.703482 1.885757
4.704000 1.839108
4.704345 1.833084
4.704418 1.854421
4.704578 1.772011
4.705035 1.801319
4.705297 1.825989
4.705444 1.885044
4.705647 1.850653
4.706047 1.841463
4.706419 1.876501
4.706682 1.855212
4.706890 1.843201
4.707167 1.816703
4.707442 1.852455
4.707858 1.805837
4.708353 1.787987
4.708453 1.825212
4.708716 1.781913
4.709020 1.847526
4.709063 1.807790
4.709282 1.818542
4.709540 1.840932
4.709698 1.798814
4.710034 1.832579
4.710375 1.842204
4.710719 1.813115
4.710984 1.792071
4.711231 1.893124
4.711790 1.798279
4.712161 1.778978
4.712330 1.834547
4.712576 1.840126
4.712699 1.775571
4.713041 1.804596
4.713407 1.795548
4.713454 1.823855
4.713719 1.874128
4.713997 1.843231
4.714207 1.858111
4.714528 1.821781
4.714741 1.799322
4.715053 1.765575
4.715406 1.857563
4.715671 1.874923
4.715785 1.853734
4.716130 1.824392
4.716613 1.839169
4.716966 1.854976
4.717136 1.811785
4.717247 1.816321
4.717591 1.823823
4.717946 1.788466
4.718350 1.854767
4.718541 1.830582
4.718919 1.829648
4.719201 1.818517
4.719348 1.850759
4.719648 1.863242
4.719875 1.808454
4.720250 1.823468
4.720344 1.812339
4.720709 1.849866
4.720994 1.804563
4.721136 1.840463
4.721674 1.870608
4.721749 1.789703
4.722004 1.827898
4.722152 1.799876
4.722378 1.839645
4.722850 1.765849
4.723068 1.864308
4.723362 1.825293
4.723643 1.839417
4.723936 1.795447
4.724211 1.830566
4.724894 1.869239
4.725009 1.837466
4.725111 1.846158
4.725557 1.768589
4.725667 1.796197
4.725899 1.824156
4.726208 1.847873
4.726398 1.817119
4.726531 1.858656
4.727015 1.810094
4.727289 1.794859
4.727524 1.794447
4.727693 1.831341
4.728161 1.794688
4.728342 1.844664
4.728657 1.818861
4.728973 1.841393
4.729335 1.862492
4.729459 1.815551
4.729943 1.830818
4.730143 1.822136
4.730399 1.789255
4.730688 1.839566
4.730739 1.848151
4.731291 1.822787
4.731454 1.832338
4.731633 1.805704
4.731810 1.851064
4.732200 1.793753
4.732319 1.825332
4.732727 1.794871
4.733058 1.824400
4.733296 1.842307
4.733630 1.823354
4.733805 1.859700
4.734254 1.880286
4.734610 1.815548
4.734725 1.796642
4.735048 1.777836
4.735251 1.845557
4.735602 1.831530
4.736042 1.862945
4.736266 1.820760
4.736434 1.791899
4.736725 1.837043
4.736930 1.846283
4.737038 1.834196
4.737542 1.811191
4.737786 1.827276
4.737977 1.870658
4.738105 1.844023
4.738683 1.815791
4.739093 1.820295
4.739268 1.795717
4.739336 1.779907
4.739624 1.855556
4.739935 1.791615
4.740277 1.796661
4.740322 1.818052
4.740828 1.831007
4.741019 1.851689
4.741240 1.825172
4.741440 1.876375
4.741710 1.784609
4.742092 1.799041
4.742253 1.838804
4.742754 1.864607
4.742856 1.840186
4.743141 1.840921
4.743545 1.786326
4.743812 1.781417
4.744170 1.889674
4.744233 1.805348
4.744386 1.908714
4.744550 1.845076
4.744798 1.840441
4.745230 1.863210
4.745558 1.869964
4.745665 1.810662
4.745879 1.859134
4.746404 1.813946
4.746527 1.789631
4.746688 1.829099
4.747031 1.810346
4.747380 1.838654
4.747873 1.861471
4.747899 1.807255
4.748141 1.793669
4.748333 1.825006
4.748869 1.805427
4.749390 1.802391
4.749682 1.774461
4.749861 1.851969
4.750222 1.841167
4.750412 1.796055
4.750597 1.845184
4.750811 1.828125
4.750951 1.830775
4.751539 1.822349
4.751623 1.799874
4.752210 1.779489
4.752275 1.796620
4.752584 1.839530
4.752701 1.829977
4.752849 1.789076
4.753502 1.862112
4.753579 1.869009
4.753900 1.847944
4.754062 1.841729
4.754568 1.835292
4.754860 1.833271
4.755150 1.866297
4.755383 1.828968
4.755739 1.790954
4.755969 1.828880
4.756136 1.786393
4.756404 1.823539
4.756659 1.792288
4.757146 1.855821
4.757326 1.801216
4.757347 1.787274
4.757830 1.831827
4.757868 1.810645
4.758350 1.806891
4.758415 1.832739
4.759012 1.800976
4.759383 1.805946
4.759483 1.846218
4.759728 1.868296
4.759972 1.806735
4.760112 1.843897
4.760408 1.820960
4.760650 1.828996
4.761075 1.811010
4.761351 1.814071
4.761476 1.782979
4.761552 1.818783
4.762136 1.825586
4.762377 1.844847
4.762509 1.801482
4.762677 1.850713
4.762937 1.832964
4.763248 1.807481
4.763654 1.810788
4.764055 1.836374
4.764421 1.835875
4.764670 1.902786
4.764778 1.879045
4.765135 1.848865
4.765462 1.822241
4.765602 1.793796
4.765888 1.791770
4.766219 1.832580
4.766593 1.806611
4.766968 1.837119
4.767258 1.838780
4.767339 1.790399
4.767584 1.794577
4.768005 1.868105
4.768110 1.842373
4.768389 1.808527
4.768574 1.839291
4.768775 1.832960
4.769276 1.902898
4.769524 1.842861
4.769786 1.835902
4.769939 1.812898
4.770264 1.844434
4.770601 1.877537
4.770779 1.829377
4.771296 1.813888
4.771386 1.825028
4.771588 1.833901
4.771917 1.854419
4.772055 1.833055
4.772324 1.818614
4.772563 1.808217
4.772739 1.824388
4.773099 1.806106
4.773408 1.818713
4.773726 1.852270
4.774112 1.821991
4.774283 1.777481
4.774364 1.803673
4.774725 1.900244
4.774975 1.878051
4.775109 1.832125
4.775698 1.781502
4.775873 1.826140
4.775997 1.822350
4.776405 1.791237
4.776724 1.766954
4.776870 1.818011
4.777360 1.824158
4.777457 1.765430
4.777552 1.836239
4.777655 1.826352
4.778061 1.785975
4.778199 1.831771
4.778576 1.846701
4.779071 1.806980
4.779320 1.821016
4.779359 1.843595
4.779709 1.822577
4.780049 1.802653
4.780380 1.801385
4.780595 1.877952
4.780905 1.846901
4.781433 1.808368
4.781740 1.865351
4.781850 1.877191
4.782068 1.849826
4.782343 1.800232
4.782958 1.807714
4.783006 1.860029
4.783236 1.810004
4.783552 1.820646
4.783817 1.827366
4.784023 1.798779
4.784207 1.801118
4.784396 1.818118
4.784630 1.826647
4.784841 1.825695
4.785136 1.820531
4.785506 1.819638
4.786277 1.804668
4.786700 1.817547
4.786777 1.840765
4.786914 1.843351
4.787039 1.805689
4.787499 1.819911
4.787770 1.790276
4.788018 1.769126
4.788388 1.812192
4.788549 1.820324
4.788792 1.793765
4.789181 1.837641
4.789603 1.842394
4.789843 1.846704
4.790113 1.834436
4.790170 1.807935
4.790656 1.824495
4.790771 1.799539
4.791412 1.817002
4.791701 1.836305
4.791819 1.839637
4.792188 1.807021
4.792421 1.795409
4.792638 1.795700
4.792772 1.841425
4.793115 1.819396
4.793455 1.814032
4.793646 1.818657
4.793978 1.812247
4.794051 1.840661
4.794660 1.806197
4.794763 1.878274
4.795265 1.819897
4.795315 1.790388
4.795433 1.838107
4.795851 1.850040
4.795918 1.840660
4.796229 1.786837
4.796445 1.818372
4.796737 1.779294
4.796812 1.861980
4.797503 1.847245
4.797665 1.803083
4.798085 1.861075
4.798137 1.842374
4.798497 1.839587
4.798798 1.846529
4.799158 1.833961
4.799321 1.824647
4.799514 1.826304
4.799933 1.783816
4.800264 1.847838
4.800402 1.785837
4.800633 1.813561
4.800801 1.840754
4.801155 1.823080
4.801543 1.845894
4.801795 1.810880
4.802073 1.784225
4.802473 1.882124
4.802522 1.806182
4.802809 1.826458
4.802961 1.786327
4.803436 1.839920
4.803543 1.776539
4.803849 1.804308
4.804103 1.832827
4.804466 1.812747
4.804886 1.826853
4.805269 1.808314
4.805390 1.789732
4.805782 1.779132
4.805965 1.810922
4.806439 1.802734
4.806561 1.841169
4.806818 1.842524
4.807017 1.834824
4.807240 1.777056
4.807509 1.833455
4.807687 1.847961
4.808024 1.778983
4.808321 1.820991
4.808507 1.818027
4.808715 1.801861
4.808761 1.770318
4.809193 1.809245
4.809415 1.828252
4.810001 1.804113
4.810344 1.844290
4.810515 1.801227
4.810674 1.810657
4.810972 1.827660
4.811036 1.845321
4.811200 1.810516
4.811873 1.794968
4.811934 1.820975
4.812343 1.786291
4.812591 1.880195
4.812745 1.834470
4.813276 1.818136
4.813420 1.806043
4.813558 1.845871
4.813939 1.799806
4.814081 1.817273
4.814694 1.812319
4.815010 1.845775
4.815496 1.831417
4.815592 1.819972
4.815805 1.836574
4.815978 1.832099
4.816219 1.811138
4.816355 1.816861
4.816711 1.841894
4.817018 1.821714
4.817177 1.854405
4.817295 1.832846
4.817785 1.831952
4.817978 1.865208
4.818504 1.853768
4.818692 1.839975
4.819059 1.839233
4.819143 1.818533
4.819450 1.873807
4.819534 1.877431
4.819841 1.834553
4.820052 1.844397
4.820411 1.835242
4.820763 1.818671
4.820958 1.843667
4.821324 1.811736
4.821589 1.822277
4.821767 1.799509
4.821909 1.881016
4.822267 1.794637
4.822513 1.815412
4.822765 1.911047
4.823012 1.862096
4.823382 1.822760
4.823705 1.794037
4.824078 1.821518
4.824252 1.812544
4.824358 1.802407
4.824665 1.847660
4.824862 1.830947
4.825049 1.866366
4.825362 1.817471
4.825574 1.864653
4.826081 1.804691
4.826565 1.841059
4.826608 1.824347
4.826965 1.829255
4.827359 1.816967
4.827501 1.789016
4.827595 1.777875
4.827937 1.846531
4.827955 1.843448
4.828535 1.827513
4.828811 1.866538
4.829040 1.828029
4.829218 1.829200
4.829498 1.809822
4.829924 1.767009
4.830168 1.820798
4.830753 1.816857
4.830844 1.783367
4.831004 1.847875
4.831409 1.831035
4.831796 1.848123
4.831955 1.807802
4.832162 1.779667
4.832629 1.826547
4.832728 1.798390
4.832901 1.804039
4.833530 1.841223
4.833653 1.845098
4.834064 1.795555
4.834418 1.793472
4.834631 1.799142
4.834865 1.809940
4.834942 1.839019
4.835193 1.814903
4.835484 1.785189
4.835817 1.812067
4.836120 1.799481
4.836315 1.813620
4.836546 1.780373
4.836604 1.846818
4.837082 1.780848
4.837163 1.811128
4.837575 1.824105
4.837987 1.825796
4.838209 1.800096
4.838475 1.798842
4.838611 1.803328
4.838752 1.873746
4.838978 1.789603
4.839247 1.807247
4.839474 1.822955
4.839609 1.849797
4.839716 1.801789
4.840048 1.832948
4.840474 1.828202
4.840823 1.798515
4.841315 1.820833
4.841818 1.786293
4.842008 1.837133
4.842109 1.815209
4.842143 1.784893
4.842579 1.826781
4.842810 1.860764
4.843103 1.797099
4.843192 1.786309
4.843543 1.791297
4.843794 1.815030
4.843979 1.829963
4.844392 1.824577
4.845068 1.806647
4.845378 1.830269
4.845707 1.833974
4.845827 1.821225
4.846048 1.920444
4.846381 1.806680
4.846591 1.866388
4.846663 1.802898
4.846862 1.790399
4.847328 1.816049
4.847590 1.802426
4.847846 1.838064
4.848160 1.850343
4.848316 1.833822
4.848595 1.788122
4.848779 1.808288
4.848874 1.815928
4.849248 1.793530
4.849428 1.784419
4.849746 1.760484
4.850343 1.816069
4.850794 1.800039
4.850879 1.829713
4.851231 1.799225
4.851278 1.794972
4.851577 1.843699
4.851988 1.857832
4.852171 1.806304
4.852467 1.800332
4.852705 1.857653
4.853024 1.822328
4.853179 1.837050
4.853462 1.903854
4.853804 1.853651
4.853969 1.820629
4.854117 1.838818
4.854462 1.826453
4.854565 1.803533
4.855103 1.829656
4.855431 1.812600
4.855639 1.842608
4.855825 1.792187
4.856326 1.819152
4.856552 1.806440
4.856677 1.811007
4.856878 1.749152
4.857222 1.776218
4.857387 1.822027
4.857799 1.846890
4.857946 1.867926
4.858245 1.795745
4.858605 1.807398
4.858751 1.831918
4.859001 1.815903
4.859413 1.844757
4.859457 1.833100
4.859856 1.812082
4.860190 1.790114
4.860524 1.780790
4.860854 1.837899
4.861183 1.775434
4.861603 1.826389
4.861821 1.776214
4.861970 1.772513
4.862351 1.822056
4.862465 1.844120
4.862662 1.828465
4.863176 1.795717
4.863406 1.817415
4.863967 1.837444
4.864050 1.802856
4.864150 1.806641
4.864545 1.834259
4.864706 1.811295
4.864857 1.834408
4.865043 1.800947
4.865389 1.798741
4.865854 1.809813
4.866025 1.803164
4.866349 1.807619
4.866469 1.834290
4.866859 1.786809
4.867213 1.798397
4.867374 1.789598
4.867651 1.830892
4.868053 1.818959
4.868310 1.796324
4.868432 1.790404
4.868935 1.863390
4.868963 1.836195
4.869454 1.818217
4.869704 1.790040
4.869970 1.872660
4.870309 1.781287
4.870616 1.812064
4.870915 1.777188
4.871054 1.830853
4.871276 1.786754
4.871474 1.815435
4.871808 1.773279
4.872262 1.842807
4.872528 1.800351
4.872827 1.849018
4.872936 1.770692
4.873094 1.809123
4.873563 1.843636
4.873751 1.851994
4.874037 1.810276
4.874384 1.829574
4.874623 1.858169
4.874782 1.828240
4.875161 1.769136
4.875285 1.835861
4.875534 1.845126
4.875983 1.849024
4.876152 1.782599
4.876410 1.789193
4.876502 1.795357
4.876850 1.833335
4.876905 1.804476
4.877267 1.770833
4.877857 1.788687
4.877991 1.804072
4.878100 1.825363
4.878320 1.865698
4.878793 1.823648
4.879039 1.838721
4.879358 1.816251
4.879659 1.795607
4.879783 1.836233
4.879837 1.817153
4.880095 1.816534
4.880756 1.818814
4.880856 1.794954
4.881073 1.846814
4.881330 1.795710
4.881630 1.849216
4.881654 1.844064
4.882189 1.805332
4.882565 1.769132
4.882911 1.874472
4.883111 1.832415
4.883269 1.795262
4.883533 1.827238
4.883808 1.876913
4.884021 1.812519
4.884450 1.774699
4.884664 1.852767
4.885155 1.772706
4.885237 1.834801
4.885495 1.815526
4.885935 1.827028
4.886067 1.845364
4.886288 1.795000
4.886606 1.839292
4.887143 1.845406
4.887506 1.839470
4.887538 1.813661
4.887855 1.823299
4.887974 1.834016
4.888428 1.820519
4.888629 1.829072
4.889013 1.815702
4.889115 1.822939
4.889244 1.786322
4.889716 1.797254
4.889828 1.829932
4.889909 1.802959
4.890308 1.850792
4.890434 1.821132
4.890945 1.798450
4.891101 1.808045
4.891363 1.829785
4.891501 1.807144
4.891746 1.794007
4.892162 1.827920
4.892569 1.785070
4.892910 1.843197
4.893176 1.838867
4.893407 1.825112
4.893497 1.845962
4.893840 1.829224
4.894383 1.796104
4.894631 1.796296
4.894703 1.868145
4.895037 1.804877
4.895326 1.814615
4.895643 1.793523
4.895824 1.825212
4.896135 1.812930
4.896443 1.861493
4.896680 1.800640
4.896738 1.815957
4.896940 1.817844
4.897203 1.798084
4.898096 1.811021
4.898361 1.801354
4.898689 1.828113
4.898726 1.782746
4.898869 1.818842
4.898971 1.817542
4.899393 1.832979
4.899693 1.808972
4.900082 1.801756
4.900203 1.883104
4.900260 1.860286
4.900652 1.832249
4.900748 1.883588
4.901119 1.811180
4.901330 1.795079
4.901779 1.856013
4.901976 1.862602
4.902413 1.791586
4.902602 1.825865
4.902750 1.816159
4.902851 1.813909
4.903233 1.837655
4.903590 1.805100
4.903791 1.829595
4.903809 1.768095
4.904071 1.821536
4.904450 1.802484
4.904898 1.813199
4.905073 1.839958
4.905541 1.839839
4.906023 1.854185
4.906102 1.805854
4.906317 1.838237
4.906494 1.865121
4.907073 1.792606
4.907175 1.800911
4.907552 1.775957
4.908071 1.846172
4.908356 1.801831
4.908489 1.770441
4.908679 1.812628
4.908887 1.837980
4.909009 1.866726
4.909183 1.798424
4.909339 1.798908
4.909659 1.843728
4.910079 1.845078
4.910268 1.821903
4.910648 1.813579
4.911101 1.816628
4.911191 1.800767
4.911385 1.823517
4.911694 1.789325
4.912044 1.803063
4.912481 1.797426
4.912613 1.844926
4.912785 1.857235
4.913171 1.786963
4.913409 1.825772
4.913690 1.797048
4.913749 1.829599
4.914182 1.809609
4.914306 1.792818
4.914891 1.892778
4.915120 1.854186
4.915286 1.804116
4.915761 1.835623
4.915957 1.835683
4.916264 1.823747
4.916385 1.804409
4.916814 1.801556
4.917216 1.825727
4.917407 1.813372
4.917535 1.871435
4.917776 1.810441
4.917875 1.780917
4.917998 1.832009
4.918605 1.835157
4.918961 1.805249
4.919051 1.777922
4.919284 1.790021
4.919567 1.843513
4.919738 1.822501
4.920016 1.825050
4.920392 1.848508
4.920852 1.791234
4.920933 1.792864
4.921121 1.799666
4.921845 1.827869
4.922057 1.874006
4.922414 1.814517
4.922444 1.788880
4.922693 1.805374
4.922783 1.814322
4.923323 1.805523
4.923446 1.814354
4.923478 1.808512
4.923930 1.799401
4.924170 1.865995
4.924473 1.831216
4.924803 1.820064
4.925129 1.838639
4.925271 1.823847
4.925465 1.837096
4.925740 1.861206
4.926193 1.816143
4.926214 1.833863
4.926538 1.776173
4.926829 1.820446
4.927190 1.807464
4.927204 1.811413
4.927673 1.846125
4.928215 1.829156
4.928256 1.793375
4.928574 1.814774
4.928798 1.770005
4.929220 1.868672
4.929465 1.842492
4.929532 1.804134
4.930039 1.784096
4.930267 1.792123
4.930452 1.806057
4.930689 1.818256
4.931048 1.811633
4.931124 1.829434
4.931444 1.809641
4.931562 1.822159
4.932212 1.812442
4.932370 1.791097
4.932746 1.808544
4.932990 1.828470
4.933113 1.796609
4.933463 1.844871
4.933742 1.842427
4.933982 1.831615
4.934401 1.827303
4.934539 1.816491
4.934678 1.809127
4.934915 1.831519
4.935107 1.791865
4.935700 1.842033
4.935749 1.802101
4.936174 1.807973
4.936427 1.828994
4.936496 1.816807
4.936879 1.783569
4.937132 1.812984
4.937411 1.790058
4.937844 1.815411
4.937973 1.806490
4.938076 1.816893
4.938366 1.788339
4.938620 1.777348
4.938772 1.821482
4.938852 1.770477
4.939055 1.852875
4.939916 1.795384
4.940161 1.808450
4.940249 1.861860
4.940482 1.833592
4.940694 1.845497
4.940986 1.788347
4.941583 1.845875
4.941642 1.805471
4.941856 1.850133
4.942354 1.785827
4.942440 1.818041
4.942607 1.841504
4.943068 1.829785
4.943347 1.816528
4.943768 1.771192
4.943950 1.803115
4.944218 1.780805
4.944583 1.800780
4.945060 1.819362
4.945461 1.814091
4.945537 1.849423
4.945883 1.822836
4.945964 1.808300
4.946147 1.796590
4.946566 1.823979
4.946722 1.857271
4.946822 1.846650
4.947076 1.866216
4.947684 1.828118
4.947898 1.772706
4.948119 1.789691
4.948506 1.844931
4.949000 1.787367
4.949260 1.817292
4.949333 1.812949
4.949557 1.855173
4.949672 1.804389
4.950046 1.813653
4.950090 1.833729
4.950275 1.805491
4.950384 1.785776
4.950704 1.845397
4.951233 1.819463
4.951563 1.831241
4.951966 1.829345
4.952276 1.845814
4.952588 1.796702
4.952739 1.810642
4.952877 1.804848
4.953014 1.814129
4.953464 1.779092
4.953947 1.806124
4.954169 1.787718
4.954448 1.769909
4.954666 1.812559
4.954743 1.794182
4.954959 1.813901
4.955116 1.793304
4.955606 1.843177
4.955734 1.805382
4.955839 1.826293
4.956262 1.849257
4.956505 1.804426
4.956973 1.823453
4.957071 1.857189
4.957567 1.766178
4.957587 1.794918
4.958016 1.853509
4.958199 1.824902
4.958704 1.836480
4.958893 1.817540
4.959046 1.842052
4.959213 1.796719
4.959278 1.805236
4.959719 1.797759
4.960115 1.841977
4.960455 1.799463
4.960862 1.830743
4.960940 1.856794
4.961372 1.803457
4.961495 1.813132
4.961698 1.803966
4.961916 1.808283
4.962412 1.832857
4.962555 1.796433
4.962662 1.812563
4.963158 1.826852
4.963302 1.779574
4.963460 1.809967
4.963690 1.848358
4.964123 1.757677
4.964313 1.784212
4.964622 1.836850
4.964940 1.792897
4.965179 1.816857
4.965403 1.828532
4.965503 1.788431
4.966136 1.825891
4.966643 1.779506
4.966686 1.810215
4.966967 1.795914
4.967180 1.766652
4.967683 1.816170
4.967770 1.824124
4.967859 1.812714
4.968535 1.824464
4.968741 1.842671
4.968794 1.826717
4.968884 1.799781
4.969599 1.815421
4.969691 1.812292
4.969876 1.837032
4.970327 1.786237
4.970398 1.782554
4.970656 1.822065
4.970976 1.875961
4.971191 1.840168
4.971692 1.774112
4.971804 1.834135
4.972032 1.772648
4.972128 1.778783
4.972610 1.791601
4.972849 1.802589
4.973065 1.809840
4.973174 1.829407
4.973309 1.802054
4.973562 1.779871
4.973825 1.811536
4.974494 1.819103
4.974772 1.823637
4.974951 1.825849
4.975207 1.788949
4.975297 1.816231
4.975530 1.888929
4.976029 1.781005
4.976075 1.810915
4.976746 1.840051
4.976797 1.810641
4.976946 1.814864
4.977259 1.808177
4.977717 1.806034
4.978213 1.817371
4.978396 1.767696
4.978553 1.801881
4.978692 1.801256
4.979265 1.823025
4.979653 1.832757
4.979799 1.797949
4.979971 1.855971
4.980443 1.837989
4.980520 1.879081
4.980758 1.818676
4.981337 1.837031
4.981577 1.793678
4.981765 1.752690
4.982176 1.818706
4.982508 1.791582
4.982598 1.825765
4.983114 1.821988
4.983314 1.784505
4.983684 1.813036
4.983750 1.808968
4.984115 1.834268
4.984151 1.773056
4.984354 1.814706
4.984519 1.871525
4.985132 1.814282
4.985479 1.788053
4.985519 1.839055
4.985603 1.794591
4.985935 1.833562
4.986240 1.816692
4.986640 1.866977
4.986798 1.821598
4.986919 1.793670
4.987189 1.820956
4.987677 1.849513
4.987799 1.823050
4.988220 1.813072
4.988427 1.770662
4.988497 1.835108
4.988819 1.844667
4.989379 1.806177
4.989568 1.792368
4.989716 1.822793
4.990277 1.824520
4.990368 1.816898
4.990603 1.784913
4.990779 1.822286
4.990899 1.843367
4.991161 1.803912
4.991326 1.817501
4.991422 1.795393
4.991941 1.833908
4.992287 1.801427
4.992546 1.776197
4.992651 1.831410
4.992699 1.850951
4.993161 1.841934
4.993434 1.827924
4.993545 1.870087
4.994159 1.867410
4.994218 1.826774
4.994605 1.799221
4.995113 1.838697
4.995298 1.794606
4.995512 1.874446
4.995929 1.844635
4.996125 1.826632
4.996452 1.825108
4.996622 1.771759
4.996838 1.808282
4.997068 1.818398
4.997443 1.809531
4.997620 1.853047
4.997768 1.788531
4.998428 1.833172
4.998503 1.844526
4.998642 1.816715
4.998879 1.831313
4.999348 1.820398
4.999467 1.798958
4.999980 1.815504
5.000089 1.828508
5.000278 1.811326
5.000498 1.855244
5.000940 1.802409
5.001078 1.777077
5.001528 1.810009
5.001677 1.804005
5.001900 1.825834
5.002061 1.824051
5.002509 1.840812
5.002640 1.817328
5.003194 1.861490
5.003337 1.772695
5.003700 1.818346
5.003764 1.825955
5.004270 1.787906
5.004495 1.828351
5.004645 1.857617
5.004795 1.841628
5.005064 1.816853
5.005363 1.792472
5.005741 1.797964
5.006074 1.811232
5.006525 1.845612
5.006649 1.811679
5.006840 1.808340
5.007125 1.798316
5.007447 1.824108
5.007740 1.810377
5.007880 1.838876
5.008209 1.808064
5.008475 1.797138
5.008883 1.809836
5.009071 1.843287
5.009178 1.797460
5.009324 1.788230
5.009773 1.805326
5.010073 1.795834
5.010366 1.819360
5.010662 1.755162
5.010769 1.882163
5.011147 1.851816
5.011282 1.803669
5.011875 1.791700
5.012159 1.818030
5.012781 1.819511
5.012892 1.843007
5.012963 1.809694
5.013076 1.827334
5.013433 1.805466
5.013598 1.866626
5.013792 1.840538
5.014096 1.792023
5.014288 1.842140
5.014388 1.838537
5.014950 1.775849
5.015094 1.773526
5.015356 1.839595
5.015441 1.787004
5.016272 1.799614
5.016385 1.837415
5.016653 1.794251
5.016890 1.826018
5.016941 1.826656
5.017550 1.800452
5.017737 1.817580
5.018178 1.839730
5.018390 1.879643
5.018536 1.880898
5.018836 1.856205
5.019059 1.797570
5.019287 1.851789
5.019754 1.833216
5.019859 1.826453
5.020010 1.776081
5.020125 1.804926
5.020403 1.824128
5.020894 1.824403
5.021073 1.810912
5.021562 1.809780
5.021669 1.826849
5.021836 1.846507
5.022075 1.815199
5.022129 1.832617
5.022602 1.786723
5.022743 1.826177
5.023055 1.783668
5.023304 1.842137
5.023793 1.805852
5.024065 1.771596
5.024188 1.856258
5.024648 1.798879
5.025151 1.796765
5.025332 1.827913
5.025506 1.844101
5.025851 1.800483
5.026049 1.868182
5.026219 1.809265
5.026683 1.850829
5.026999 1.819178
5.027134 1.831315
5.027483 1.816292
5.027520 1.771986
5.027972 1.808079
5.028227 1.802742
5.028478 1.832656
5.028806 1.860008
5.028988 1.843762
5.029279 1.844599
5.029450 1.847662
5.029948 1.815197
5.030161 1.860013
5.030587 1.814622
5.030643 1.807863
5.031268 1.801887
5.031656 1.795338
5.031750 1.779497
5.031992 1.859069
5.032260 1.846685
5.032717 1.805791
5.032900 1.828669
5.033100 1.830056
5.033187 1.832232
5.033454 1.814727
5.033887 1.832919
5.034178 1.835534
5.034375 1.839424
5.034842 1.817919
5.034906 1.827988
5.035284 1.799359
5.035566 1.769561
5.035891 1.774257
5.035951 1.814585
5.036189 1.796135
5.036576 1.774175
5.036716 1.825108
5.036817 1.834871
5.037632 1.809524
5.037854 1.779503
5.038100 1.777060
5.038395 1.825849
5.038692 1.845475
5.038859 1.825266
5.039153 1.814701
5.039372 1.813901
5.039567 1.823796
5.039836 1.852685
5.040187 1.806238
5.040551 1.785386
5.040813 1.746922
5.041258 1.832307
5.041295 1.834935
5.041891 1.815348
5.041912 1.814422
5.042234 1.815317
5.042402 1.828184
5.042807 1.820644
5.043121 1.812335
5.043209 1.813128
5.043656 1.829029
5.043839 1.808058
5.043980 1.762475
5.044173 1.865799
5.044271 1.856628
5.044868 1.793842
5.045177 1.795602
5.045194 1.821854
5.045516 1.802857
5.045871 1.795711
5.046311 1.837033
5.046482 1.828311
5.046831 1.803674
5.047127 1.825234
5.047487 1.832589
5.047585 1.840195
5.047789 1.793384
5.048205 1.811311
5.048402 1.781060
5.048697 1.814342
5.048934 1.812085
5.049214 1.800518
5.049478 1.833908
5.049675 1.862839
5.050208 1.827445
5.050458 1.801948
5.050527 1.829926
5.050908 1.819035
5.051045 1.854965
5.051469 1.792000
5.051587 1.786542
5.052021 1.819856
5.052167 1.844055
5.052515 1.777399
5.052568 1.854497
5.052748 1.841858
5.053324 1.825015
5.053451 1.846632
5.053571 1.796030
5.054001 1.841275
5.054062 1.842285
5.054444 1.793364
5.054640 1.815840
5.055237 1.775147
5.055476 1.832842
5.055811 1.797964
5.056079 1.822119
5.056397 1.774816
5.056667 1.795467
5.056904 1.797525
5.057149 1.812332
5.057460 1.800562
5.057612 1.841055
5.057969 1.831811
5.058274 1.844315
5.058534 1.824722
5.059198 1.874302
5.059248 1.771781
5.059334 1.819949
5.059616 1.792908
5.059905 1.841986
5.060259 1.818815
5.060389 1.812871
5.060739 1.830892
5.060839 1.833038
5.060927 1.823356
5.061370 1.852385
5.061498 1.816862
5.061755 1.810457
5.061957 1.816467
5.062386 1.794716
5.062761 1.846010
5.062815 1.869608
5.063093 1.800509
5.063533 1.802799
5.063627 1.861745
5.063839 1.849631
5.064122 1.864581
5.064326 1.835367
5.064663 1.858364
5.064997 1.792741
5.065065 1.793845
5.065430 1.760879
5.065799 1.808375
5.066014 1.831138
5.066450 1.832806
5.066638 1.833877
5.066973 1.863623
5.067321 1.774069
5.067461 1.825559
5.067731 1.768659
5.067873 1.821526
5.068279 1.829198
5.068492 1.819076
5.068649 1.831165
5.069083 1.802809
5.069255 1.808731
5.069634 1.843583
5.069841 1.845167
5.070053 1.834114
5.070269 1.818463
5.070717 1.806450
5.070754 1.875913
5.071323 1.823624
5.071463 1.823159
5.071834 1.871302
5.072081 1.793005
5.072232 1.813166
5.072365 1.821223
5.072834 1.834160
5.073104 1.776763
5.073281 1.875012
5.073601 1.804679
5.073974 1.787856
5.074208 1.802192
5.074520 1.825407
5.075034 1.819604
5.075315 1.816250
5.075481 1.846041
5.075569 1.808895
5.076149 1.860044
5.076286 1.825625
5.076521 1.809467
5.076631 1.852502
5.076951 1.786074
5.077247 1.790371
5.077784 1.841863
5.077955 1.832894
5.078175 1.854261
5.078410 1.800408
5.078790 1.780939
5.078921 1.821747
5.078979 1.831905
5.079459 1.827271
5.079809 1.851839
5.080030 1.846820
5.080292 1.800791
5.080588 1.814642
5.081105 1.844500
5.081314 1.799139
5.081527 1.802832
5.081749 1.817907
5.082360 1.830672
5.082677 1.801161
5.082713 1.791410
5.082880 1.809951
5.083015 1.844980
5.083328 1.822160
5.083677 1.826196
5.083967 1.859216
5.084010 1.823677
5.084394 1.851699
5.084626 1.825003
5.085109 1.832309
5.085270 1.805566
5.085612 1.866607
5.086035 1.838741
5.086296 1.813449
5.086490 1.810536
5.086919 1.790046
5.086990 1.836321
5.087115 1.821674
5.087264 1.770666
5.087508 1.832380
5.087830 1.778355
5.088223 1.836030
5.088387 1.837783
5.088908 1.870993
5.089112 1.856867
5.089246 1.798707
5.089841 1.817980
5.090045 1.782265
5.090104 1.827770
5.090384 1.847914
5.090585 1.788073
5.090989 1.829949
5.091261 1.783582
5.091605 1.824652
5.091688 1.806690
5.091851 1.797483
5.092079 1.800363
5.092293 1.823990
5.092878 1.878633
5.092902 1.844271
5.093542 1.845555
5.093703 1.855206
5.093817 1.823430
5.094592 1.782542
5.094790 1.850924
5.094970 1.872222
5.095218 1.772468
5.095472 1.800088
5.095755 1.821055
5.095943 1.843290
5.096135 1.858986
5.096250 1.810244
5.096603 1.883846
5.096771 1.814793
5.097164 1.793439
5.097459 1.772793
5.097692 1.851206
5.098111 1.779908
5.098434 1.782852
5.098772 1.793185
5.098865 1.857350
5.099338 1.790939
5.099380 1.782606
5.099546 1.826648
5.099892 1.775967
5.100045 1.804093
5.100532 1.841805
5.100942 1.825878
5.101010 1.817170
5.101447 1.842355
5.101541 1.782204
5.101789 1.800121
5.102043 1.794720
5.102734 1.827843
5.102825 1.912849
5.103104 1.808965
5.103341 1.788899
5.103701 1.795898
5.104203 1.831949
5.104371 1.811709
5.104762 1.852821
5.104937 1.812542
5.105233 1.803324
5.105413 1.849800
5.105604 1.782863
5.105881 1.868588
5.105962 1.847783
5.106351 1.844438
5.106777 1.833768
5.106988 1.822743
5.107157 1.772344
5.107372 1.823354
5.107640 1.779536
5.108055 1.836027
5.108439 1.900406
5.108537 1.791282
5.108783 1.845309
5.108939 1.813842
5.109255 1.861702
5.109500 1.798285
5.109928 1.810048
5.110114 1.764357
5.110489 1.802779
5.110858 1.856946
5.110924 1.806411
5.111189 1.770104
5.111481 1.801904
5.111756 1.829286
5.112024 1.820462
5.112157 1.827336
5.112299 1.794922
5.112726 1.828314
5.112827 1.774419
5.113108 1.836692
5.113272 1.806326
5.113515 1.781853
5.113956 1.814653
5.114154 1.814306
5.114300 1.825549
5.114429 1.794230
5.114596 1.800695
5.115319 1.842812
5.115468 1.803181
5.116073 1.798192
5.116531 1.887558
5.116738 1.804243
5.116797 1.817281
5.117152 1.831625
5.117280 1.848525
5.117435 1.791643
5.117591 1.940971
5.118192 1.839589
5.118310 1.833205
5.118436 1.792912
5.118896 1.783284
5.119210 1.812689
5.119501 1.815386
5.119688 1.826501
5.120104 1.825553
5.120291 1.832704
5.120817 1.842709
5.120909 1.802125
5.121226 1.846516
5.121394 1.822550
5.121982 1.852066
5.122269 1.814519
5.122447 1.783808
5.122764 1.775756
5.122921 1.801577
5.123141 1.796530
5.123422 1.829090
5.123561 1.861257
5.124168 1.840555
5.124287 1.835965
5.124377 1.800522
5.124706 1.803395
5.125241 1.824592
5.125589 1.819284
5.125656 1.798207
5.126163 1.803074
5.126227 1.811949
5.126474 1.818005
5.126659 1.799580
5.127029 1.810157
5.127256 1.831194
5.127435 1.821017
5.127813 1.765514
5.127918 1.797054
5.128127 1.813093
5.128357 1.814037
5.128501 1.836554
5.129101 1.819509
5.129398 1.844132
5.129523 1.842944
5.129671 1.789004
5.130079 1.823986
5.130379 1.837365
5.130505 1.809948
5.131008 1.854573
5.131103 1.800969
5.131210 1.801472
5.131768 1.838039
5.132176 1.779612
5.132378 1.809242
5.132710 1.815057
5.132762 1.805434
5.132984 1.787412
5.133323 1.843584
5.133424 1.791579
5.133974 1.814785
5.134236 1.799405
5.134474 1.805550
5.134620 1.808891
5.134812 1.849549
5.135415 1.792093
5.135639 1.845587
5.135784 1.807767
5.136040 1.850699
5.136313 1.791494
5.136640 1.814074
5.137098 1.819761
5.137442 1.802774
5.137771 1.840317
5.138113 1.854419
5.138254 1.822332
5.138404 1.798755
5.139223 1.837527
5.139288 1.783065
5.139396 1.847133
5.139446 1.833716
5.139707 1.834733
5.139935 1.841205
5.140262 1.861867
5.140681 1.887662
5.140886 1.786756
5.141412 1.830961
5.141466 1.813817
5.141733 1.833140
5.141995 1.813713
5.142307 1.848748
5.142781 1.819300
5.142834 1.809117
5.143339 1.820025
5.143436 1.823742
5.143830 1.850402
5.143934 1.825926
5.144025 1.831222
5.144518 1.865680
5.144790 1.831654
5.145100 1.779184
5.145298 1.798973
5.145361 1.796011
5.145759 1.808815
5.145897 1.813922
5.146225 1.812048
5.146351 1.884352
5.146495 1.835379
5.146828 1.833734
5.147346 1.850639
5.147493 1.818647
5.147673 1.836035
5.148303 1.795190
5.148371 1.858478
5.148562 1.852463
5.149099 1.872524
5.149211 1.796700
5.149750 1.796088
5.149829 1.790538
5.150071 1.804394
5.150297 1.814760
5.150489 1.822644
5.150720 1.809309
5.151206 1.840237
5.151269 1.809132
5.151532 1.871817
5.151616 1.782518
5.151877 1.837714
5.152118 1.891956
5.152494 1.885279
5.152637 1.807708
5.153125 1.813389
5.153593 1.785694
5.153733 1.839530
5.153932 1.816153
5.154272 1.854587
5.154550 1.751521
5.154910 1.807266
5.155090 1.813118
5.155404 1.806434
5.155639 1.803869
5.156030 1.776757
5.156304 1.821667
5.156461 1.830183
5.156845 1.778926
5.157104 1.814453
5.157347 1.841790
5.157642 1.797776
5.157828 1.817673
5.158030 1.829839
5.158237 1.839512
5.158392 1.859547
5.158686 1.839048
5.159062 1.803389
5.159341 1.837521
5.159549 1.832052
5.159928 1.782196
5.160246 1.814500
5.160454 1.806333
5.160683 1.850417
5.160994 1.801812
5.161261 1.807556
5.162010 1.801038
5.162181 1.801401
5.162538 1.847799
5.162717 1.816424
5.162856 1.857708
5.163260 1.833377
5.163530 1.818261
5.163748 1.858539
5.163915 1.795135
5.164330 1.834979
5.164500 1.813663
5.164611 1.808009
5.164945 1.814363
5.165129 1.790667
5.165369 1.783065
5.165790 1.856477
5.166017 1.870264
5.166202 1.815985
5.166542 1.788094
5.166757 1.778305
5.167099 1.850390
5.167301 1.785909
5.167495 1.794921
5.167820 1.841238
5.167997 1.844828
5.168275 1.872293
5.168574 1.819496
5.169176 1.840564
5.169423 1.813067
5.169567 1.783622
5.169815 1.846431
5.170000 1.793264
5.170540 1.808577
5.170742 1.808315
5.170833 1.824583
5.171371 1.780508
5.171890 1.800053
5.171999 1.779052
5.172373 1.848626
5.172431 1.858361
5.172637 1.801418
5.173035 1.818740
5.173198 1.846168
5.173474 1.805908
5.173782 1.791720
5.174424 1.824815
5.174673 1.799568
5.174823 1.817901
5.174916 1.865578
5.174953 1.780486
5.175536 1.840618
5.175891 1.846281
5.176102 1.816663
5.176268 1.792469
5.176609 1.855951
5.176879 1.800009
5.177376 1.843227
5.177513 1.809524
5.177681 1.865961
5.178025 1.811836
5.178161 1.822370
5.178395 1.826884
5.178505 1.809418
5.178858 1.804033
5.179050 1.799338
5.179391 1.785445
5.179594 1.819827
5.180046 1.820196
5.180390 1.797479
5.180604 1.808982
5.180729 1.819683
5.180867 1.859508
5.181229 1.811989
5.181439 1.811157
5.181918 1.847562
5.182235 1.819378
5.182594 1.778068
5.182625 1.826814
5.182982 1.821739
5.183209 1.833598
5.183337 1.850110
5.183628 1.802200
5.183776 1.813718
5.184226 1.802150
5.184314 1.805683
5.184747 1.837836
5.184942 1.848275
5.185197 1.862009
5.185361 1.836752
5.185794 1.851094
5.186293 1.820755
5.186548 1.770645
5.186874 1.840813
5.186939 1.827897
5.187288 1.825331
5.187469 1.761550
5.187594 1.827243
5.187758 1.826049
5.188165 1.817806
5.188300 1.828276
5.188695 1.806396
5.188822 1.762106
5.189041 1.801471
5.189314 1.821430
5.189563 1.882439
5.189752 1.798097
5.190119 1.779211
5.190222 1.788867
5.190920 1.804313
5.191167 1.838680
5.191461 1.820957
5.191661 1.834629
5.192152 1.810721
5.192273 1.801279
5.192584 1.825050
5.192765 1.831022
5.193224 1.803771
5.193687 1.920993
5.193869 1.792629
5.194086 1.849944
5.194146 1.794188
5.194465 1.829862
5.194890 1.818389
5.194941 1.768582
5.195542 1.801048
5.195879 1.794444
5.195962 1.837034
5.196321 1.836680
5.196502 1.839840
5.196654 1.817483
5.196982 1.804772
5.197381 1.807014
5.197612 1.771667
5.197808 1.835026
5.198171 1.857589
5.198675 1.797989
5.198783 1.766957
5.199092 1.849264
5.199300 1.791808
5.199660 1.828530
5.199938 1.845547
5.200346 1.811347
5.200424 1.768964
5.200727 1.860692
5.201176 1.799602
5.201408 1.794838
5.201733 1.774985
5.201997 1.779352
5.202573 1.777523
5.202776 1.831730
5.202976 1.799255
5.203157 1.793552
5.203374 1.830645
5.203635 1.824845
5.203958 1.815102
5.204176 1.809667
5.204244 1.818595
5.204375 1.754007
5.204714 1.808031
5.205068 1.805242
5.205243 1.820324
5.205286 1.787970
5.205755 1.852323
5.206027 1.823314
5.206495 1.827668
5.207001 1.834841
5.207157 1.835163
5.207398 1.864576
5.207423 1.848910
5.207707 1.829186
5.208251 1.807858
5.208334 1.827395
5.208740 1.909531
5.209213 1.820559
5.209535 1.798733
5.209630 1.766664
5.209725 1.811544
5.210158 1.879487
5.210296 1.794718
5.210708 1.795755
5.210849 1.889757
5.211186 1.831862
5.211518 1.788093
5.211651 1.828972
5.211919 1.788532
5.212490 1.802159
5.212639 1.810306
5.212762 1.809624
5.213360 1.828382
5.213499 1.823467
5.213692 1.819066
5.213894 1.821195
5.214064 1.819432
5.214682 1.839436
5.214896 1.818127
5.214994 1.783868
5.215219 1.812890
5.215433 1.816740
5.215640 1.840357
5.215839 1.825174
5.216382 1.789210
5.216548 1.839047
5.217340 1.799625
5.217463 1.813887
5.217829 1.852002
5.218110 1.801072
5.218255 1.839326
5.218345 1.815944
5.218579 1.798278
5.218631 1.834348
5.219000 1.814539
5.219150 1.789938
5.219578 1.898706
5.219671 1.850063
5.220361 1.805369
5.220829 1.858688
5.221058 1.823547
5.221234 1.794683
5.221462 1.791637
5.221490 1.810190
5.221713 1.815211
5.222136 1.833731
5.222396 1.899649
5.222640 1.774778
5.223000 1.803752
5.223115 1.805914
5.223351 1.828187
5.223483 1.857024
5.223871 1.802399
5.224193 1.788312
5.224231 1.798170
5.224718 1.845063
5.225284 1.842376
5.225347 1.868965
5.225516 1.801305
5.225551 1.789030
5.225883 1.836903
5.226050 1.850264
5.226539 1.827311
5.226876 1.806671
5.226990 1.813887
5.227179 1.826711
5.227804 1.830327
5.227857 1.888116
5.228078 1.795941
5.228353 1.819359
5.229002 1.795931
5.229316 1.798267
5.229587 1.762243
5.229891 1.812263
5.229949 1.815016
5.230346 1.795397
5.230512 1.806539
5.230845 1.834897
5.231178 1.828523
5.231476 1.812572
5.231742 1.811869
5.231954 1.815523
5.232305 1.837900
5.232510 1.844745
5.232515 1.830769
5.232869 1.804954
5.233383 1.775474
5.233626 1.844384
5.233666 1.813464
5.233835 1.835072
5.234166 1.814723
5.234746 1.873671
5.234848 1.796551
5.235210 1.819880
5.235387 1.829282
5.235602 1.822608
5.236114 1.805657
5.236428 1.838933
5.236717 1.808684
5.236985 1.887861
5.237084 1.842679
5.237127 1.827373
5.237332 1.842642
5.237835 1.843207
5.238183 1.870082
5.238259 1.803851
5.238583 1.881675
5.238739 1.781044
5.239096 1.825125
5.239370 1.807873
5.239689 1.825981
5.239951 1.820351
5.240118 1.840304
5.240450 1.860292
5.240737 1.803975
5.241209 1.824320
5.241565 1.778345
5.241708 1.835072
5.242011 1.829191
5.242226 1.812401
5.242406 1.765370
5.242586 1.847591
5.242897 1.811165
5.243186 1.873387
5.243479 1.843499
5.243536 1.771544
5.243710 1.801935
5.244437 1.820290
5.244755 1.819740
5.245143 1.818805
5.245386 1.851234
5.245548 1.812415
5.245625 1.767998
5.246149 1.824897
5.246285 1.883428
5.246685 1.891234
5.246959 1.808815
5.247516 1.847904
5.247582 1.849714
5.247866 1.805887
5.247979 1.836751
5.248304 1.791052
5.248760 1.826068
5.248864 1.824846
5.249057 1.827013
5.249371 1.854934
5.249563 1.818811
5.249693 1.822523
5.249960 1.792264
5.250412 1.822391
5.250435 1.824946
5.250701 1.807891
5.251142 1.771897
5.251519 1.794158
5.252052 1.835306
5.252282 1.841563
5.252424 1.822670
5.252442 1.806021
5.252584 1.824327
5.252771 1.823469
5.253244 1.846691
5.253327 1.843860
5.253501 1.802825
5.253694 1.812181
5.254079 1.804950
5.254127 1.829593
5.254579 1.884898
5.254651 1.847524
5.255186 1.845592
5.255770 1.804538
5.256035 1.788747
5.256431 1.824729
5.256930 1.872626
5.256976 1.782787
5.257137 1.857341
5.257299 1.883333
5.257545 1.854076
5.257581 1.827949
5.257951 1.829800
5.258456 1.854276
5.259073 1.866873
5.259103 1.807158
5.259539 1.789949
5.259772 1.779906
5.260023 1.852861
5.260161 1.823027
5.260380 1.801633
5.260689 1.806194
5.260921 1.795831
5.261354 1.810245
5.261512 1.829856
5.261770 1.848999
5.261803 1.796204
5.262077 1.828476
5.262239 1.813795
5.262307 1.814033
5.262763 1.783440
5.263078 1.769060
5.263261 1.849572
5.263477 1.874219
5.263781 1.788142
5.263887 1.793502
5.264384 1.801447
5.264606 1.856058
5.265071 1.795628
5.265132 1.822517
5.265651 1.815328
5.266001 1.820739
5.266328 1.803037
5.266572 1.810720
5.266918 1.794433
5.267108 1.788803
5.267245 1.807601
5.267482 1.818706
5.267859 1.782809
5.267995 1.801403
5.268203 1.772956
5.268281 1.842393
5.268597 1.810876
5.269119 1.868428
5.269540 1.789488
5.269827 1.850880
5.269875 1.852218
5.270040 1.802557
5.270236 1.831462
5.270598 1.866209
5.270851 1.819927
5.271197 1.803358
5.271339 1.811234
5.271858 1.784291
5.271987 1.776724
5.272172 1.815016
5.272742 1.812488
5.272889 1.854905
5.273303 1.745128
5.273542 1.797738
5.273725 1.790558
5.273976 1.801736
5.274565 1.817733
5.274656 1.806370
5.274730 1.786813
5.274954 1.816365
5.275059 1.809783
5.275815 1.783186
5.276039 1.823939
5.276069 1.811358
5.276573 1.801534
5.276827 1.816918
5.277219 1.841031
5.277407 1.779511
5.277451 1.801493
5.277852 1.824154
5.278102 1.836945
5.278260 1.752132
5.278596 1.759352
5.279044 1.824271
5.279093 1.800222
5.279485 1.822502
5.279685 1.795946
5.279872 1.811296
5.279884 1.813124
5.280254 1.842614
5.280523 1.819760
5.281140 1.790831
5.281468 1.813358
5.281817 1.832844
5.282015 1.841592
5.282261 1.831343
5.282662 1.816377
5.282778 1.854640
5.283163 1.822959
5.283347 1.790918
5.283555 1.805605
5.284022 1.854715
5.284225 1.794220
5.284725 1.804619
5.284940 1.814061
5.285068 1.813371
5.285437 1.822381
5.285886 1.791630
5.285998 1.829372
5.286380 1.824344
5.286410 1.845150
5.287010 1.796136
5.287276 1.806060
5.287521 1.816493
5.287673 1.835243
5.287904 1.794675
5.288045 1.842520
5.288258 1.789651
5.288656 1.808116
5.288740 1.820553
5.289081 1.842309
5.289352 1.815544
5.289825 1.844384
5.289908 1.806283
5.290572 1.821558
5.290685 1.821458
5.290765 1.808050
5.291090 1.790805
5.291519 1.798904
5.291630 1.788751
5.291954 1.827103
5.292310 1.784522
5.292482 1.792909
5.292871 1.767616
5.293108 1.809106
5.293178 1.840047
5.293543 1.827738
5.293758 1.838581
5.294077 1.833871
5.294362 1.776974
5.294482 1.804783
5.294737 1.863881
5.295301 1.826317
5.295417 1.784510
5.295601 1.888836
5.296095 1.831043
5.296316 1.783435
5.296575 1.797338
5.296817 1.814071
5.296950 1.823149
5.297391 1.839608
5.297789 1.828871
5.298003 1.800935
5.298400 1.790111
5.298617 1.807540
5.298792 1.864221
5.299090 1.822483
5.299212 1.907322
5.299484 1.837531
5.299557 1.839753
5.299973 1.891423
5.300175 1.825996
5.300748 1.815412
5.300833 1.806747
5.301256 1.809846
5.301312 1.819603
5.301504 1.861027
5.302045 1.810245
5.302478 1.821267
5.302656 1.795164
5.302905 1.804250
5.303124 1.843753
5.303284 1.768499
5.303404 1.828959
5.303805 1.780757
5.304027 1.810509
5.304309 1.805580
5.304680 1.805355
5.304770 1.817157
5.305191 1.815051
5.305508 1.802003
5.305877 1.812552
5.306024 1.832964
5.306542 1.811994
5.306694 1.825727
5.307280 1.842003
5.307486 1.802640
5.307508 1.859613
5.307970 1.808513
5.308148 1.807501
5.308364 1.829338
5.308407 1.838866
5.308851 1.853587
5.309051 1.822708
5.309389 1.825303
5.309577 1.844261
5.309909 1.805367
5.310187 1.839129
5.310283 1.798440
5.310504 1.814736
5.310832 1.819466
5.311105 1.845518
5.311404 1.852474
5.311609 1.790211
5.311846 1.801164
5.312013 1.834237
5.312455 1.876209
5.312931 1.865058
5.313185 1.866243
5.313512 1.805086
5.313613 1.799988
5.313902 1.779673
5.314363 1.824597
5.314483 1.829613
5.314810 1.839270
5.315166 1.848657
5.315429 1.787986
5.315710 1.829584
5.315837 1.855745
5.316178 1.880497
5.316389 1.824726
5.316605 1.869037
5.316739 1.831508
5.317110 1.793487
5.317543 1.850459
5.318042 1.804794
5.318270 1.797881
5.318797 1.853551
5.318893 1.831507
5.319110 1.810208
5.319207 1.785155
5.319465 1.805771
5.319852 1.843292
5.320012 1.814980
5.320256 1.800553
5.320411 1.825643
5.320599 1.811765
5.320771 1.802922
5.321300 1.854297
5.321484 1.857493
5.321801 1.818685
5.322145 1.827705
5.322603 1.877674
5.322704 1.847822
5.323346 1.814356
5.323567 1.811821
5.323996 1.841045
5.324306 1.821699
5.324466 1.813748
5.324664 1.796939
5.324971 1.799783
5.325112 1.832721
5.325295 1.833011
5.325643 1.780628
5.325722 1.807148
5.325786 1.839241
5.326441 1.866979
5.326713 1.819204
5.327213 1.821179
5.327299 1.811547
5.327408 1.824036
5.327509 1.818108
5.328034 1.817076
5.328502 1.856669
5.328560 1.842433
5.328939 1.825116
5.329216 1.827972
5.329342 1.802308
5.329585 1.810834
5.329771 1.824086
5.330039 1.812292
5.330575 1.852542
5.330680 1.829861
5.331121 1.842851
5.331349 1.817148
5.331819 1.848540
5.332005 1.825137
5.332162 1.785762
5.332556 1.784717
5.332937 1.802700
5.333063 1.810243
5.333339 1.863643
5.333531 1.830883
5.333625 1.863360
5.333916 1.833151
5.334276 1.837335
5.334661 1.806835
5.334855 1.846093
5.334986 1.810916
5.335452 1.819184
5.335667 1.821396
5.335865 1.826352
5.336246 1.803760
5.336330 1.822520
5.336584 1.823785
5.337005 1.817457
5.337241 1.815055
5.337284 1.832983
5.337569 1.841494
5.337823 1.859878
5.338006 1.831231
5.338096 1.843521
5.338635 1.773167
5.338730 1.841341
5.339304 1.835903
5.339608 1.789032
5.339711 1.865282
5.340083 1.825555
5.340319 1.807957
5.340671 1.845155
5.340722 1.837551
5.341286 1.786769
5.341410 1.780130
5.341621 1.823463
5.341767 1.802004
5.342219 1.829188
5.342572 1.814005
5.342641 1.821386
5.343143 1.830308
5.343291 1.797098
5.343487 1.794211
5.344064 1.802233
5.344179 1.818273
5.344328 1.840961
5.344605 1.839828
5.344943 1.791777
5.345478 1.837661
5.345503 1.813793
5.345713 1.780613
5.345982 1.797247
5.346577 1.886406
5.346743 1.821227
5.346793 1.781240
5.347138 1.856515
5.347298 1.831284
5.347612 1.792347
5.347969 1.795187
5.348440 1.777576
5.348642 1.846811
5.348764 1.849806
5.349077 1.827510
5.349094 1.815353
5.349400 1.811361
5.349509 1.803515
5.349872 1.835855
5.350143 1.807947
5.350623 1.832232
5.351138 1.835927
5.351370 1.862463
5.351414 1.844900
5.352068 1.844385
5.352287 1.798890
5.352385 1.830859
5.352781 1.844604
5.352923 1.810630
5.353113 1.812184
5.353164 1.788993
5.353456 1.830878
5.353896 1.854031
5.354415 1.820456
5.354516 1.826702
5.354548 1.765790
5.354833 1.863429
5.355408 1.799734
5.355679 1.755216
5.355849 1.879355
5.356155 1.840749
5.356313 1.859211
5.356390 1.787065
5.356844 1.798086
5.357176 1.849074
5.357534 1.864682
5.357670 1.814292
5.357908 1.858438
5.358264 1.767285
5.358414 1.833585
5.358795 1.889230
5.359117 1.864270
5.359533 1.879939
5.359787 1.900477
5.360051 1.847527
5.360256 1.853536
5.360732 1.832652
5.361007 1.794992
5.361174 1.806041
5.361377 1.793605
5.361601 1.849892
5.361947 1.817082
5.362221 1.868172
5.362693 1.841791
5.362729 1.800463
5.363135 1.830792
5.363362 1.799824
5.363533 1.771846
5.363860 1.828018
5.364068 1.867057
5.364202 1.852434
5.364703 1.816889
5.364973 1.826028
5.365297 1.858828
5.365366 1.831064
5.365777 1.823494
5.365938 1.813090
5.366241 1.783086
5.366632 1.835126
5.366732 1.834851
5.366993 1.828011
5.367186 1.812539
5.367363 1.865199
5.367491 1.838847
5.367659 1.827460
5.368386 1.805841
5.368652 1.788847
5.369127 1.846688
5.369376 1.811369
5.369578 1.819932
5.369970 1.813390
5.370091 1.826051
5.370345 1.842814
5.370552 1.810298
5.370960 1.812330
5.371024 1.888619
5.371382 1.805294
5.371666 1.814906
5.371934 1.805914
5.372077 1.854230
5.372318 1.827853
5.372606 1.832615
5.372783 1.819748
5.373364 1.792263
5.373371 1.812780
5.373844 1.832702
5.374186 1.806608
5.374332 1.842148
5.374546 1.839814
5.375032 1.826229
5.375466 1.833328
5.375912 1.830387
5.376133 1.798261
5.376405 1.797535
5.376854 1.825655
5.377031 1.822765
5.377214 1.849236
5.377387 1.826872
5.377403 1.780691
5.377989 1.829153
5.378315 1.842546
5.378392 1.849985
5.378732 1.840354
5.378802 1.806656
5.378908 1.845930
5.379166 1.898542
5.379745 1.796099
5.380101 1.800516
5.380193 1.831556
5.380647 1.824806
5.380673 1.800216
5.380787 1.890150
5.381139 1.821084
5.381227 1.840055
5.381689 1.848615
5.382068 1.856310
5.382449 1.820736
5.382874 1.870521
5.383213 1.827842
5.383397 1.795164
5.383720 1.849102
5.383951 1.786556
5.384307 1.831890
5.384623 1.808475
5.384956 1.812538
5.385116 1.865305
5.385356 1.862732
5.385649 1.836476
5.386173 1.853251
5.386253 1.808874
5.386681 1.790343
5.387032 1.812662
5.387276 1.799778
5.387325 1.773296
5.387449 1.816436
5.387796 1.838915
5.388065 1.838338
5.388269 1.798581
5.388563 1.882194
5.388669 1.862709
5.389362 1.831054
5.389507 1.798323
5.389821 1.817942
5.389986 1.845193
5.390545 1.840751
5.390756 1.809322
5.390990 1.815784
5.391230 1.858431
5.391491 1.801910
5.391685 1.816244
5.392111 1.849396
5.392219 1.801749
5.392463 1.827080
5.392587 1.786171
5.392908 1.811326
5.393300 1.795957
5.393620 1.865262
5.394099 1.815437
5.394264 1.823048
5.394652 1.843850
5.394818 1.829810
5.395031 1.824520
5.395152 1.802420
5.395492 1.824142
5.395896 1.804615
5.396003 1.816692
5.396389 1.814725
5.396717 1.801901
5.396895 1.822708
5.397040 1.860085
5.397556 1.812397
5.397839 1.804333
5.398035 1.812509
5.398323 1.817420
5.398517 1.855803
5.398801 1.813746
5.398976 1.843457
5.399214 1.812560
5.399739 1.848809
5.399971 1.819519
5.400257 1.794648
5.400681 1.801252
5.401013 1.901118
5.401545 1.843562
5.401760 1.788611
5.402057 1.808706
5.402332 1.834384
5.402519 1.831834
5.402752 1.839546
5.402835 1.853322
5.403188 1.832095
5.403293 1.879905
5.403607 1.778541
5.404263 1.871501
5.404435 1.800096
5.404735 1.848619
5.405026 1.872671
5.405304 1.861900
5.405547 1.863745
5.405728 1.802976
5.406070 1.820815
5.406282 1.828165
5.406717 1.818128
5.406786 1.814455
5.407170 1.779199
5.407310 1.822577
5.407688 1.891064
5.408051 1.812109
5.408508 1.814778
5.408524 1.813814
5.408890 1.893624
5.409156 1.843950
5.409489 1.822442
5.409562 1.864326
5.410095 1.841913
5.410272 1.808807
5.410412 1.832231
5.410554 1.799506
5.410678 1.799177
5.411087 1.797240
5.411330 1.817596
5.411499 1.817525
5.412018 1.810824
5.412325 1.819462
5.412735 1.768697
5.412751 1.851222
5.412940 1.827876
5.413347 1.840685
5.413604 1.808468
5.413994 1.830993
5.414302 1.831593
5.414492 1.844330
5.414587 1.844934
5.414814 1.846696
5.415385 1.827199
5.415514 1.818362
5.415603 1.817139
5.416057 1.795678
5.416314 1.834602
5.416593 1.868310
5.416833 1.823894
5.417380 1.879925
5.417446 1.838771
5.417659 1.841338
5.417880 1.843862
5.418347 1.790143
5.418691 1.852003
5.418792 1.817836
5.418969 1.781863
5.419289 1.847146
5.419666 1.814903
5.419951 1.832323
5.420140 1.852110
5.420354 1.823120
5.420419 1.871976
5.420664 1.789347
5.421224 1.861957
5.421338 1.763158
5.421663 1.790752
5.421970 1.805985
5.422075 1.790885
5.422492 1.799166
5.422640 1.837521
5.422802 1.820188
5.423328 1.845980
5.423568 1.817096
5.424087 1.829413
5.424190 1.792788
5.424287 1.854808
5.424635 1.865237
5.424801 1.829723
5.425120 1.817594
5.425219 1.851870
5.425431 1.839353
5.425834 1.806414
5.426057 1.807070
5.426214 1.820947
5.426387 1.813124
5.426679 1.849293
5.427357 1.820956
5.427795 1.795531
5.427940 1.815714
5.428197 1.884006
5.428348 1.849453
5.428867 1.817084
5.428933 1.821934
5.429176 1.808994
5.429570 1.828628
5.430008 1.825676
5.430214 1.801614
5.430619 1.858363
5.430805 1.828405
5.431041 1.836598
5.431225 1.821103
5.431650 1.867799
5.431754 1.864982
5.432062 1.809665
5.432141 1.811882
5.432716 1.813384
5.432851 1.830919
5.432902 1.810705
5.433470 1.802327
5.434085 1.808614
5.434235 1.791514
5.434399 1.831190
5.434549 1.866964
5.434972 1.851878
5.435230 1.791965
5.435518 1.801646
5.435674 1.803822
5.436129 1.813558
5.436234 1.882782
5.436317 1.833945
5.436826 1.821118
5.437191 1.832355
5.437463 1.851080
5.437626 1.805395
5.437954 1.821703
5.438114 1.821636
5.438252 1.820215
5.438769 1.851648
5.439003 1.798361
5.439079 1.756233
5.439288 1.805754
5.439563 1.851429
5.439736 1.833176
5.440264 1.831614
5.440685 1.852656
5.441002 1.860185
5.441145 1.827734
5.441402 1.854211
5.441969 1.810373
5.442021 1.830019
5.442150 1.814645
5.442558 1.830896
5.442812 1.876037
5.443109 1.815249
5.443321 1.831026
5.443601 1.776885
5.443971 1.796606
5.444169 1.833361
5.444411 1.858214
5.444878 1.877017
5.445140 1.825407
5.445197 1.863107
5.445764 1.797694
5.446190 1.803884
5.446342 1.859539
5.446554 1.824449
5.447050 1.810633
5.447345 1.785371
5.447741 1.797044
5.447848 1.822121
5.448037 1.811550
5.448082 1.797665
5.448386 1.877524
5.448565 1.824486
5.448964 1.856242
5.449417 1.795903
5.449614 1.846860
5.449847 1.803664
5.450148 1.816909
5.450460 1.829722
5.450913 1.800836
5.451350 1.772421
5.451413 1.802227
5.451848 1.836206
5.452047 1.788490
5.452125 1.825622
5.452285 1.836695
5.452920 1.776253
5.453018 1.804491
5.453046 1.812300
5.453381 1.833677
5.453719 1.862187
5.453994 1.852883
5.454029 1.802572
5.454434 1.847502
5.454624 1.780337
5.455040 1.854152
5.455294 1.797226
5.455427 1.809282
5.456013 1.847872
5.456081 1.820763
5.456232 1.837038
5.456422 1.852547
5.456906 1.836641
5.457081 1.786724
5.457382 1.803513
5.457713 1.840624
5.457826 1.862230
5.457858 1.814093
5.458305 1.879053
5.458831 1.832943
5.458947 1.818646
5.459098 1.870884
5.459513 1.849171
5.459744 1.808925
5.459934 1.869976
5.460283 1.822841
5.460710 1.810319
5.460858 1.830763
5.461273 1.809295
5.461506 1.808858
5.461606 1.845192
5.462139 1.911526
5.462405 1.882392
5.462454 1.812913
5.462815 1.837566
5.462956 1.831981
5.463378 1.816654
5.463632 1.842003
5.463778 1.845916
5.464297 1.810217
5.464556 1.823609
5.464766 1.790643
5.465266 1.799068
5.465554 1.806885
5.465607 1.812416
5.465794 1.848649
5.466062 1.794560
5.466324 1.857436
5.466475 1.832212
5.466923 1.845644
5.467095 1.837295
5.467196 1.796704
5.467496 1.889968
5.467952 1.810043
5.468160 1.796297
5.468430 1.833401
5.468684 1.817391
5.469189 1.783590
5.469440 1.818659
5.469938 1.853377
5.470161 1.804611
5.470474 1.826904
5.470633 1.841991
5.470811 1.788582
5.471268 1.835996
5.471362 1.807565
5.471814 1.817352
5.471960 1.823189
5.472098 1.851028
5.472430 1.839284
5.472769 1.833045
5.472949 1.803660
5.473285 1.849451
5.473603 1.843274
5.473825 1.858488
5.474182 1.840345
5.474352 1.796226
5.474767 1.810145
5.475020 1.832095
5.475226 1.855233
5.475535 1.839404
5.476130 1.851319
5.476268 1.811913
5.476426 1.804626
5.476585 1.774022
5.476943 1.787735
5.477210 1.841497
5.477788 1.758288
5.477865 1.825053
5.478028 1.840156
5.478306 1.805376
5.478807 1.804113
5.479045 1.816754
5.479237 1.780530
5.479704 1.833236
5.479824 1.845864
5.480291 1.805222
5.480653 1.823069
5.480862 1.789374
5.480987 1.855184
5.481290 1.806444
5.481469 1.816798
5.481829 1.818545
5.481890 1.864962
5.482132 1.746384
5.482436 1.775813
5.483000 1.833625
5.483055 1.821653
5.483380 1.837069
5.483742 1.802660
5.484035 1.839564
5.484291 1.887853
5.484459 1.786291
5.484858 1.844692
5.485303 1.826339
5.485531 1.840940
5.486039 1.804032
5.486386 1.852337
5.486528 1.835974
5.486670 1.836518
5.487041 1.784635
5.487140 1.810017
5.487370 1.835067
5.487711 1.833113
5.488112 1.852057
5.488457 1.790618
5.488560 1.813220
5.488907 1.836521
5.489025 1.826326
5.489275 1.853022
5.489541 1.875298
5.489664 1.783296
5.490110 1.781599
5.490206 1.812657
5.490581 1.784544
5.491155 1.897759
5.491374 1.803162
5.491822 1.837422
5.492333 1.845330
5.492368 1.792056
5.492761 1.805337
5.492967 1.840302
5.493274 1.792517
5.493401 1.832765
5.493432 1.802674
5.493717 1.830110
5.493959 1.792922
5.494403 1.809105
5.494660 1.825833
5.494949 1.831181
5.495357 1.785500
5.495573 1.833758
5.495629 1.826873
5.495752 1.861072
5.495978 1.821031
5.496627 1.812321
5.496737 1.792874
5.496951 1.847703
5.497177 1.766979
5.497583 1.843820
5.498006 1.866303
5.498107 1.854720
5.498682 1.840141
5.498761 1.789045
5.498880 1.843591
5.499269 1.812021
5.499527 1.835738
5.500049 1.806906
5.500433 1.816650
5.500653 1.844672
5.500865 1.790158
5.501204 1.846757
5.501389 1.831369
5.501711 1.823344
5.501861 1.861759
5.502423 1.835144
5.502750 1.792256
5.502870 1.813046
5.502991 1.828598
5.503521 1.841736
5.503776 1.850675
5.504068 1.803424
5.504416 1.817796
5.504625 1.802130
5.504814 1.826594
5.505169 1.803708
5.505307 1.853880
5.505533 1.809754
5.505834 1.789834
5.506224 1.813029
5.506403 1.882265
5.506501 1.806942
5.506941 1.824729
5.507227 1.812975
5.507382 1.935459
5.507713 1.826154
5.508098 1.857557
5.508768 1.809345
5.508804 1.790628
5.508882 1.777680
5.509378 1.846336
5.509475 1.801041
5.509580 1.816570
5.509834 1.818722
5.510233 1.814531
5.510493 1.801370
5.510695 1.834911
5.511193 1.834192
5.511340 1.848037
5.511751 1.797035
5.512125 1.822514
5.512271 1.829866
5.512688 1.852913
5.513161 1.844464
5.513613 1.781589
5.513670 1.842267
5.513791 1.889516
5.514038 1.796920
5.514350 1.787075
5.514499 1.811650
5.515071 1.770247
5.515140 1.784902
5.515406 1.818617
5.515778 1.808304
5.515980 1.831407
5.516223 1.839269
5.516341 1.852988
5.516739 1.783847
5.517055 1.818570
5.517414 1.836391
5.517942 1.805513
5.518062 1.892602
5.518156 1.852687
5.518335 1.834557
5.518853 1.804814
5.519052 1.834629
5.519061 1.834232
5.519625 1.833576
5.520171 1.833186
5.520241 1.799774
5.520520 1.810061
5.520783 1.848205
5.520968 1.798880
5.521204 1.773508
5.521543 1.827344
5.521755 1.801750
5.522025 1.897509
5.522178 1.834900
5.522628 1.800579
5.523154 1.807863
5.523354 1.796219
5.523471 1.831763
5.523964 1.851158
5.524274 1.826687
5.524463 1.850752
5.524553 1.821430
5.525149 1.839970
5.525366 1.810935
5.525677 1.847744
5.525727 1.797346
5.526387 1.825619
5.526626 1.845617
5.526751 1.800844
5.527017 1.860165
5.527082 1.845600
5.527428 1.826925
5.527612 1.833989
5.527866 1.822265
5.528354 1.844193
5.528604 1.835549
5.528795 1.852571
5.529026 1.833421
5.529733 1.828985
5.529996 1.789111
5.530178 1.816909
5.530317 1.817385
5.530600 1.900074
5.531227 1.799356
5.531474 1.861796
5.531735 1.808657
5.531902 1.841762
5.532204 1.849290
5.532432 1.841682
5.532695 1.890993
5.532738 1.875343
5.532971 1.824951
5.533158 1.831326
5.533696 1.827802
5.534102 1.798425
5.534288 1.864257
5.534687 1.804737
5.534986 1.800784
5.535474 1.808104
5.535578 1.821440
5.535639 1.805436
5.535837 1.814684
5.536011 1.847949
5.536330 1.851822
5.536486 1.894124
5.537061 1.825867
5.537082 1.835560
5.537120 1.811742
5.537611 1.810168
5.538153 1.797280
5.538341 1.835221
5.538591 1.868149
5.539122 1.815232
5.539335 1.864867
5.539571 1.839523
5.539907 1.877038
5.540099 1.850551
5.540357 1.880721
5.540720 1.848442
5.540847 1.819901
5.541048 1.860103
5.541414 1.803415
5.541591 1.828789
5.541808 1.775306
5.542374 1.808544
5.542487 1.818823
5.542606 1.834460
5.542860 1.807302
5.543096 1.812806
5.543213 1.812948
5.543391 1.824535
5.543751 1.814465
5.544093 1.811423
5.544704 1.821133
5.544993 1.807093
5.545333 1.821813
5.545545 1.843232
5.545715 1.827433
5.546040 1.916481
5.546234 1.832280
5.546677 1.841611
5.546760 1.856488
5.547091 1.788111
5.547332 1.823791
5.547747 1.787331
5.547923 1.842258
5.548103 1.833451
5.548462 1.859695
5.548989 1.820705
5.549205 1.762934
5.549281 1.805455
5.549792 1.795308
5.549922 1.884704
5.549975 1.840682
5.550746 1.857832
5.551139 1.814069
5.551306 1.837629
5.551658 1.861446
5.551747 1.806691
5.552062 1.822857
5.552412 1.810550
5.552778 1.805549
5.553015 1.850061
5.553141 1.822016
5.553463 1.819924
5.553663 1.833172
5.553983 1.867901
5.554329 1.826218
5.554454 1.813416
5.554684 1.852886
5.554956 1.834408
5.555743 1.792127
5.555885 1.867871
5.556049 1.841449
5.556063 1.794866
5.556462 1.828758
5.556649 1.809345
5.556830 1.873672
5.557347 1.844427
5.557660 1.844735
5.558125 1.878191
5.558315 1.829827
5.558471 1.868386
5.558670 1.819314
5.559108 1.801330
5.559240 1.832289
5.559318 1.850534
5.560118 1.785132
5.560300 1.829944
5.560496 1.812704
5.560828 1.830629
5.561036 1.800025
5.561507 1.808922
5.561626 1.814350
5.561672 1.796176
5.562079 1.809051
5.562518 1.827962
5.562716 1.888753
5.562836 1.817480
5.563062 1.908808
5.563299 1.798302
5.563824 1.818761
5.563993 1.814820
5.564605 1.839111
5.564999 1.839638
5.565147 1.820434
5.565425 1.824760
5.565698 1.788838
5.566148 1.851775
5.566589 1.860107
5.566682 1.853513
5.566947 1.808877
5.567271 1.848604
5.567434 1.854417
5.567586 1.821977
5.567755 1.867224
5.568189 1.792443
5.568640 1.827028
5.568719 1.811463
5.568956 1.828274
5.569343 1.829727
5.569592 1.817030
5.569845 1.842716
5.570103 1.840287
5.570574 1.792828
5.570756 1.832450
5.571262 1.830523
5.571592 1.846236
5.571857 1.762549
5.572058 1.886639
5.572349 1.851276
5.572681 1.889699
5.572927 1.810538
5.573257 1.813588
5.573502 1.841858
5.573612 1.816167
5.574238 1.818580
5.574251 1.861063
5.574644 1.836868
5.574794 1.807081
5.575039 1.782889
5.575569 1.839191
5.575933 1.809320
5.576087 1.783365
5.576419 1.858048
5.576538 1.836965
5.577012 1.817096
5.577122 1.808896
5.577265 1.835587
5.578095 1.813395
5.578238 1.864360
5.578480 1.799483
5.578573 1.834202
5.578884 1.837565
5.579106 1.857863
5.579271 1.854821
5.579554 1.849419
5.579593 1.843175
5.580213 1.840361
5.580375 1.821986
5.580952 1.869480
5.581251 1.833322
5.581323 1.822846
5.581887 1.815686
5.582036 1.857331
5.582359 1.826720
5.582467 1.836897
5.582863 1.840381
5.582917 1.840487
5.583363 1.790623
5.583499 1.902921
5.583948 1.836923
5.584283 1.834122
5.584522 1.813302
5.584642 1.826738
5.584995 1.851884
5.585091 1.780169
5.585480 1.834620
5.585551 1.819180
5.586066 1.830434
5.586269 1.790517
5.586487 1.865572
5.586849 1.879400
5.587113 1.828707
5.587428 1.777435
5.587819 1.831882
5.588026 1.796889
5.588141 1.838291
5.588804 1.818335
5.589043 1.838064
5.589319 1.803669
5.589388 1.851574
5.589585 1.820825
5.589799 1.837698
5.590014 1.804940
5.590186 1.833906
5.590783 1.808686
5.590973 1.829402
5.591422 1.827876
5.591736 1.860941
5.591846 1.776446
5.592108 1.864211
5.592583 1.891196
5.592881 1.875841
5.592958 1.887525
5.593465 1.850810
5.593642 1.837421
5.594008 1.857161
5.594229 1.858042
5.594699 1.823771
5.594870 1.815536
5.595173 1.779018
5.595411 1.838359
5.595722 1.827015
5.596085 1.822423
5.596184 1.840564
5.596515 1.825907
5.596893 1.838866
5.597036 1.841397
5.597350 1.862690
5.597630 1.838345
5.597855 1.866897
5.597939 1.787528
5.598117 1.893192
5.598410 1.847866
5.598674 1.784512
5.599070 1.825577
5.599291 1.822157
5.599433 1.828069
5.600050 1.857118
5.600180 1.789094
5.600527 1.816611
5.600677 1.831033
5.601125 1.897134
5.601537 1.890441
5.601812 1.838379
5.602065 1.827717
5.602308 1.838576
5.602522 1.797566
5.602994 1.782783
5.603176 1.777054
5.603620 1.797581
5.603842 1.850083
5.603961 1.849448
5.604276 1.815559
5.604526 1.812435
5.604888 1.815375
5.605280 1.797338
5.605461 1.815053
5.605544 1.830587
5.605898 1.834198
5.606069 1.792074
5.606352 1.811583
5.606857 1.759374
5.607039 1.833862
5.607321 1.864479
5.607575 1.827185
5.607758 1.831145
5.608431 1.843778
5.608666 1.790892
5.608738 1.794310
5.609097 1.853885
5.609281 1.840605
5.609414 1.816693
5.609739 1.837397
5.610223 1.789591
5.610298 1.829509
5.610551 1.811518
5.610947 1.843212
5.611297 1.810680
5.611799 1.807030
5.611897 1.816395
5.612216 1.826855
5.612613 1.850538
5.612709 1.791757
5.613173 1.825729
5.613451 1.807698
5.613751 1.821475
5.614003 1.843614
5.614389 1.868645
5.614702 1.807203
5.614816 1.819498
5.614967 1.812918
5.615312 1.842079
5.615606 1.839525
5.615872 1.852533
5.616016 1.815952
5.616528 1.882667
5.616691 1.852069
5.616881 1.806548
5.617458 1.802968
5.617754 1.802101
5.618000 1.884468
5.618142 1.833430
5.618331 1.846138
5.618775 1.820950
5.619010 1.872623
5.619331 1.843462
5.619614 1.765930
5.619823 1.822716
5.620173 1.846849
5.620510 1.864926
5.620552 1.783185
5.621013 1.848090
5.621447 1.791908
5.621660 1.858831
5.622078 1.855884
5.622222 1.842582
5.622417 1.845822
5.622769 1.876262
5.622964 1.862330
5.623200 1.827128
5.623229 1.869496
5.623779 1.823094
5.624088 1.839277
5.624192 1.870759
5.624408 1.816849
5.624933 1.830461
5.625113 1.780380
5.625295 1.806968
5.625567 1.816400
5.625877 1.838849
5.626506 1.812844
5.626897 1.832693
5.627029 1.899598
5.627387 1.815116
5.627553 1.821081
5.628052 1.847806
5.628320 1.839149
5.628720 1.812191
5.628983 1.866011
5.629144 1.851839
5.629644 1.816337
5.629750 1.839496
5.630078 1.837897
5.630229 1.864874
5.630425 1.824860
5.630705 1.823058
5.631134 1.762672
5.631402 1.816064
5.631900 1.810680
5.632191 1.849792
5.632320 1.854646
5.632508 1.801030
5.632825 1.834189
5.632953 1.827924
5.633401 1.810947
5.633639 1.836837
5.633872 1.828654
5.633891 1.839867
5.634039 1.826791
5.634767 1.824953
5.634966 1.810538
5.635180 1.821035
5.635777 1.828955
5.635982 1.903027
5.636370 1.780569
5.636533 1.817964
5.636835 1.870791
5.637097 1.859369
5.637496 1.803343
5.638040 1.827291
5.638128 1.771697
5.638282 1.858868
5.638529 1.821532
5.638702 1.863434
5.639032 1.818762
5.639308 1.873703
5.639517 1.849951
5.639772 1.837736
5.640010 1.858516
5.640684 1.788836
5.640830 1.793458
5.641194 1.820473
5.641284 1.838861
5.641557 1.852038
5.641663 1.873564
5.642130 1.849454
5.642155 1.776057
5.642342 1.870346
5.642958 1.841436
5.643102 1.873713
5.643555 1.809748
5.643901 1.788719
5.644325 1.856564
5.644695 1.863728
5.644981 1.820966
5.645102 1.830365
5.645620 1.842302
5.646046 1.810911
5.646339 1.882893
5.646600 1.782639
5.646817 1.833849
5.646936 1.860790
5.647332 1.866799
5.647591 1.826209
5.647972 1.844955
5.648178 1.876026
5.648485 1.851459
5.648792 1.802668
5.649194 1.783247
5.649367 1.786030
5.649932 1.850168
5.650135 1.886516
5.650378 1.818507
5.650668 1.884524
5.650795 1.816009
5.651059 1.800249
5.651391 1.846117
5.651501 1.814750
5.651809 1.816227
5.651869 1.810823
5.652330 1.831327
5.652425 1.801798
5.652876 1.842244
5.653323 1.822816
5.653605 1.886211
5.653889 1.810048
5.654312 1.841684
5.654768 1.826359
5.654984 1.817745
5.655150 1.838956
5.655740 1.898851
5.655810 1.876889
5.656021 1.814073
5.656264 1.879929
5.656401 1.839098
5.656608 1.842163
5.657199 1.872122
5.657357 1.862400
5.657435 1.844004
5.657705 1.822182
5.658238 1.832665
5.658573 1.845020
5.658985 1.840805
5.659156 1.875486
5.659425 1.847447
5.659580 1.819451
5.659847 1.854975
5.660054 1.894861
5.660336 1.810186
5.660737 1.847645
5.661060 1.848784
5.661130 1.788617
5.661433 1.821096
5.661676 1.838095
5.661980 1.826249
5.662268 1.802279
5.662692 1.854271
5.663111 1.871875
5.663124 1.816717
5.663348 1.820423
5.663842 1.824517
5.663983 1.821503
5.664092 1.820233
5.664423 1.835067
5.664575 1.806471
5.664971 1.873842
5.665286 1.848810
5.665669 1.873409
5.666193 1.813274
5.666293 1.839175
5.666487 1.852116
5.666921 1.901494
5.667504 1.881953
5.667557 1.840596
5.667971 1.885055
5.668258 1.836047
5.668408 1.862765
5.668734 1.805689
5.669200 1.833583
5.669434 1.859562
5.669549 1.821118
5.669722 1.815609
5.670264 1.800010
5.670392 1.799607
5.670677 1.860460
5.670759 1.832774
5.671239 1.798522
5.671673 1.810671
5.671761 1.852510
5.672058 1.822821
5.672382 1.882124
5.672502 1.846611
5.672953 1.805226
5.673231 1.802650
5.673393 1.888476
5.673533 1.835911
5.674024 1.839920
5.674312 1.860147
5.674543 1.852755
5.675026 1.842927
5.675303 1.867258
5.675513 1.803379
5.676011 1.824289
5.676317 1.863584
5.676485 1.815699
5.676825 1.847411
5.677134 1.815069
5.677173 1.855120
5.677747 1.805666
5.677952 1.839245
5.678404 1.774957
5.678605 1.825263
5.678650 1.806823
5.678800 1.865153
5.679171 1.864904
5.679424 1.768495
5.679945 1.792101
5.680165 1.829055
5.680365 1.868079
5.680517 1.868419
5.680887 1.824117
5.681234 1.851131
5.681348 1.841964
5.681562 1.847844
5.681960 1.837398
5.682003 1.850394
5.682474 1.860645
5.682714 1.826437
5.683083 1.802486
5.683320 1.898432
5.683605 1.803374
5.683843 1.896424
5.684289 1.887717
5.684461 1.860812
5.684807 1.831750
5.685098 1.866036
5.685268 1.805266
5.685457 1.845083
5.685734 1.858918
5.685897 1.870278
5.686304 1.793515
5.686580 1.810862
5.687156 1.886722
5.687191 1.831034
5.687761 1.859041
5.688139 1.818896
5.688222 1.835850
5.688488 1.814054
5.688728 1.823819
5.688863 1.841263
5.689262 1.867663
5.689589 1.843595
5.689851 1.796897
5.690034 1.847255
5.690576 1.841305
5.690608 1.849906
5.690764 1.816726
5.690996 1.824957
5.691455 1.782226
5.691584 1.847304
5.692042 1.821414
5.692470 1.865701
5.692746 1.858115
5.693123 1.817329
5.693537 1.849463
5.693561 1.861178
5.694002 1.827951
5.694147 1.840447
5.694401 1.805407
5.694414 1.849553
5.695287 1.881404
5.695440 1.821193
5.695549 1.831114
5.695974 1.828561
5.696117 1.808074
5.696234 1.868568
5.696574 1.811060
5.696789 1.853654
5.697273 1.835754
5.697755 1.791880
5.697781 1.860599
5.698024 1.854887
5.698286 1.790490
5.698367 1.851581
5.698569 1.920940
5.699030 1.855923
5.699413 1.832990
5.700076 1.802356
5.700237 1.866053
5.700265 1.823439
5.700678 1.790140
5.701097 1.842942
5.701295 1.816193
5.701586 1.837153
5.701653 1.845572
5.702007 1.853738
5.702268 1.855840
5.702540 1.826804
5.702778 1.843777
5.703028 1.852791
5.703269 1.815716
5.703668 1.875370
5.704027 1.810166
5.704507 1.870117
5.704800 1.842598
5.705036 1.851298
5.705561 1.883690
5.705931 1.762920
5.706193 1.892281
5.706351 1.890761
5.706589 1.861949
5.707037 1.865401
5.707270 1.809200
5.707384 1.825312
5.708104 1.849962
5.708114 1.815531
5.708330 1.874467
5.708751 1.859352
5.709161 1.779544
5.709325 1.902426
5.709579 1.807403
5.709722 1.812523
5.710092 1.816178
5.710510 1.859557
5.710854 1.820997
5.710977 1.810707
5.711453 1.815027
5.711717 1.802079
5.711881 1.837123
5.712127 1.841942
5.712275 1.843097
5.712888 1.806974
5.712971 1.835948
5.713275 1.856165
5.713531 1.837078
5.713966 1.863549
5.714356 1.811797
5.714392 1.868798
5.714893 1.869021
5.714964 1.859520
5.715202 1.823533
5.715534 1.814221
5.715662 1.854740
5.716170 1.851069
5.716268 1.815442
5.716495 1.824556
5.716738 1.873155
5.717080 1.838056
5.717594 1.826698
5.717637 1.816964
5.718001 1.828542
5.718337 1.847959
5.718454 1.822736
5.718876 1.836346
5.719193 1.842552
5.719468 1.912066
5.719984 1.815280
5.720143 1.881957
5.720823 1.840522
5.721279 1.826237
5.721501 1.817591
5.721557 1.826347
5.721815 1.825705
5.721873 1.829855
5.722295 1.819937
5.722563 1.830522
5.722813 1.811995
5.723111 1.838604
5.723472 1.833296
5.723637 1.850094
5.723908 1.791461
5.723952 1.825276
5.724388 1.834463
5.724419 1.837849
5.724855 1.800162
5.725248 1.833887
5.725477 1.863010
5.725621 1.845948
5.726118 1.810754
5.726314 1.817685
5.726695 1.795757
5.726885 1.824850
5.727171 1.835829
5.727598 1.864218
5.728139 1.819603
5.728252 1.846045
5.728344 1.866417
5.728725 1.854646
5.728907 1.818946
5.729283 1.842098
5.729529 1.857217
5.729921 1.841008
5.730196 1.875253
5.730247 1.808443
5.730670 1.825943
5.730929 1.845302
5.731218 1.858434
5.731492 1.812434
5.731820 1.839029
5.732059 1.791644
5.732151 1.901135
5.732781 1.828643
5.733091 1.804513
5.733288 1.827458
5.733347 1.827142
5.734054 1.839546
5.734250 1.810796
5.734798 1.794289
5.734896 1.791966
5.734966 1.843221
5.735369 1.781274
5.735436 1.853847
5.735773 1.878671
5.736148 1.847963
5.736294 1.855293
5.736830 1.852770
5.737292 1.861521
5.737381 1.841211
5.737922 1.828778
5.738208 1.844998
5.738357 1.824917
5.738734 1.791818
5.738818 1.855364
5.739173 1.798896
5.739444 1.826265
5.739757 1.818093
5.740121 1.889221
5.740237 1.886951
5.740509 1.814650
5.740901 1.861794
5.741160 1.812226
5.741674 1.826223
5.741977 1.825027
5.742055 1.894741
5.742347 1.835644
5.742602 1.830792
5.743272 1.838286
5.743649 1.892378
5.743776 1.870826
5.743921 1.844331
5.744349 1.811276
5.744658 1.882051
5.745107 1.855231
5.745506 1.875840
5.745605 1.797160
5.745669 1.826272
5.746050 1.878837
5.746286 1.864321
5.746371 1.790362
5.746759 1.837355
5.746860 1.811974
5.747118 1.859293
5.747617 1.845314
5.747857 1.893354
5.748056 1.839141
5.748167 1.873930
5.748573 1.837193
5.748735 1.836142
5.749031 1.831669
5.749526 1.823344
5.749889 1.822649
5.749957 1.927879
5.750615 1.870769
5.750906 1.835047
5.750991 1.857801
5.751161 1.829936
5.751472 1.831857
5.751700 1.839136
5.751924 1.857118
5.752124 1.836551
5.752379 1.830210
5.752583 1.907455
5.753113 1.916188
5.753665 1.834513
5.753880 1.826903
5.754169 1.832203
5.754573 1.818520
5.754708 1.877902
5.754775 1.892189
5.755148 1.830634
5.755530 1.823078
5.755794 1.881037
5.755984 1.815854
5.756378 1.899616
5.756605 1.896632
5.756949 1.828143
5.757152 1.823882
5.757395 1.836268
5.757568 1.823699
5.757893 1.859518
5.758434 1.839212
5.758797 1.826905
5.758959 1.813695
5.759377 1.834954
5.759544 1.833581
5.759670 1.813453
5.760074 1.865380
5.760429 1.871231
5.760533 1.814259
5.760898 1.868265
5.761208 1.870268
5.761887 1.831309
5.762121 1.829672
5.762252 1.854430
5.762699 1.794865
5.763034 1.875986
5.763361 1.826576
5.763586 1.853561
5.763718 1.881758
5.764172 1.859729
5.764388 1.855983
5.764688 1.837590
5.765074 1.852571
5.765350 1.856746
5.765588 1.818348
5.765783 1.853884
5.765938 1.832457
5.766193 1.845997
5.766598 1.780829
5.766691 1.815924
5.766894 1.831798
5.767357 1.850596
5.767456 1.838228
5.767931 1.882892
5.768239 1.834145
5.768265 1.853155
5.768799 1.850968
5.768937 1.879308
5.769233 1.868962
5.769771 1.831266
5.769904 1.812533
5.770506 1.859721
5.770529 1.798880
5.770568 1.860821
5.771045 1.862742
5.771240 1.862401
5.771511 1.809396
5.771770 1.835605
5.771867 1.795831
5.772287 1.859084
5.772576 1.833549
5.772932 1.858715
5.773346 1.866473
5.773919 1.910016
5.774306 1.851447
5.774497 1.904600
5.774632 1.835482
5.775121 1.897666
5.775434 1.851015
5.775760 1.851612
5.775932 1.860534
5.776048 1.835001
5.776165 1.867709
5.776932 1.818302
5.777131 1.802546
5.777308 1.836685
5.777542 1.851599
5.777797 1.852388
5.778145 1.866675
5.778481 1.825001
5.778563 1.879006
5.779066 1.844976
5.779124 1.861955
5.779462 1.838925
5.780097 1.828628
5.780314 1.803370
5.780568 1.913569
5.780990 1.819833
5.781370 1.842206
5.781514 1.819013
5.781805 1.903776
5.781986 1.843674
5.782271 1.856014
5.782391 1.821578
5.782815 1.877177
5.783334 1.885936
5.783599 1.894982
5.783627 1.792209
5.784065 1.809074
5.784512 1.814198
5.784893 1.817189
5.784964 1.836891
5.785341 1.781447
5.785639 1.820139
5.786082 1.867018
5.786300 1.861510
5.786507 1.842148
5.786784 1.810584
5.787263 1.855365
5.787547 1.822692
5.787914 1.869252
5.787947 1.871615
5.788325 1.839631
5.788480 1.830368
5.788783 1.832264
5.789234 1.818883
5.789609 1.830894
5.789689 1.841719
5.789976 1.863068
5.790228 1.850006
5.790517 1.797877
5.790772 1.858299
5.791145 1.870965
5.791365 1.853581
5.791583 1.863842
5.791883 1.867599
5.792086 1.819056
5.792646 1.832686
5.792899 1.858963
5.793307 1.844413
5.793624 1.821977
5.793767 1.890726
5.793911 1.841612
5.794400 1.814946
5.794551 1.841461
5.795011 1.906787
5.795340 1.853193
5.795727 1.825894
5.795931 1.806148
5.796110 1.812682
5.796276 1.869248
5.796532 1.884595
5.797260 1.894983
5.797422 1.853479
5.797582 1.820737
5.798105 1.860616
5.798370 1.813855
5.798811 1.881567
5.799082 1.879393
5.799466 1.837104
5.799749 1.843937
5.800031 1.820115
5.800265 1.822487
5.800611 1.843679
5.800925 1.827066
5.800979 1.798668
5.801560 1.847177
5.801657 1.863862
5.801793 1.845772
5.802221 1.846129
5.802723 1.797631
5.802995 1.825768
5.803289 1.846434
5.803571 1.822999
5.803758 1.846338
5.804093 1.855347
5.804280 1.840904
5.804826 1.861996
5.805317 1.863125
5.805453 1.885486
5.805790 1.818487
5.806267 1.863245
5.806491 1.846529
5.806581 1.854347
5.806912 1.846391
5.807092 1.860019
5.807457 1.914352
5.807774 1.827828
5.808022 1.816506
5.808323 1.845008
5.808697 1.849578
5.808814 1.845294
5.809220 1.862091
5.809766 1.858234
5.809904 1.846365
5.810176 1.831172
5.810412 1.849821
5.810638 1.877292
5.810877 1.870932
5.811165 1.845489
5.811636 1.812360
5.811926 1.856646
5.812254 1.828951
5.812341 1.804996
5.812550 1.820133
5.812691 1.797810
5.813236 1.860252
5.813539 1.881285
5.813682 1.820479
5.813866 1.818498
5.814192 1.817736
5.814445 1.792577
5.814606 1.834901
5.814841 1.830225
5.815017 1.786039
5.815650 1.855372
5.815853 1.884192
5.815922 1.876844
5.816337 1.859560
5.816787 1.828003
5.817161 1.845856
5.817679 1.867741
5.818064 1.846165
5.818117 1.822971
5.818353 1.807735
5.818764 1.866993
5.818918 1.852646
5.819240 1.855748
5.819627 1.806205
5.819776 1.856955
5.819902 1.814421
5.820285 1.835325
5.820441 1.876374
5.820691 1.829288
5.821180 1.832914
5.821643 1.911957
5.822031 1.810616
5.822150 1.856804
5.822464 1.858624
5.822791 1.886421
5.822867 1.861360
5.823506 1.849442
5.823786 1.859240
5.823933 1.826342
5.824183 1.893565
5.824535 1.803481
5.824949 1.832610
5.825261 1.830026
5.825573 1.929020
5.825836 1.837751
5.825875 1.873114
5.826337 1.873741
5.826838 1.852959
5.827056 1.864418
5.827447 1.849667
5.827665 1.842454
5.827993 1.799427
5.828333 1.878801
5.828874 1.849059
5.828948 1.838339
5.829209 1.845873
5.829573 1.790870
5.829630 1.862124
5.830114 1.846101
5.830377 1.881862
5.830677 1.832590
5.831128 1.815865
5.831320 1.914052
5.831353 1.827862
5.831913 1.819382
5.832061 1.818590
5.832372 1.858551
5.832522 1.820099
5.832682 1.875423
5.832893 1.877667
5.833633 1.885126
5.834164 1.866349
5.834350 1.841756
5.834616 1.910436
5.834812 1.788487
5.835146 1.830197
5.835306 1.898232
5.835596 1.879718
5.835888 1.845727
5.836012 1.873409
5.836242 1.836239
5.836852 1.858132
5.836965 1.813177
5.837705 1.832875
5.837916 1.819642
5.838137 1.850879
5.838384 1.842482
5.838527 1.849893
5.838746 1.848126
5.838934 1.851072
5.839189 1.840728
5.839476 1.835817
5.839654 1.878729
5.840222 1.859342
5.840472 1.820136
5.840861 1.816242
5.841510 1.853632
5.841841 1.825428
5.841970 1.844427
5.842358 1.934736
5.842701 1.873465
5.842997 1.868474
5.843085 1.878312
5.843298 1.828164
5.843746 1.860002
5.844195 1.887204
5.844337 1.836844
5.844599 1.837043
5.844883 1.839440
5.845140 1.849788
5.845419 1.830477
5.845468 1.841429
5.845650 1.840396
5.846278 1.836740
5.846626 1.844240
5.846887 1.854800
5.847200 1.861138
5.847443 1.859701
5.847905 1.852141
5.848203 1.895475
5.848334 1.864044
5.848812 1.880693
5.849134 1.839362
5.849343 1.872170
5.849492 1.898107
5.849974 1.838064
5.850202 1.875870
5.850448 1.855479
5.850746 1.786009
5.850931 1.828084
5.851667 1.847572
5.852032 1.881793
5.852427 1.808002
5.852436 1.859434
5.852891 1.782403
5.853008 1.842573
5.853279 1.915250
5.853733 1.888724
5.853975 1.839704
5.854148 1.881845
5.854569 1.859203
5.854770 1.914264
5.854881 1.870840
5.855117 1.830255
5.855812 1.882246
5.856017 1.832760
5.856232 1.883346
5.856561 1.861674
5.856873 1.841323
5.857289 1.810401
5.857402 1.861338
5.858073 1.851542
5.858242 1.869941
5.858617 1.908693
5.858695 1.890736
5.859098 1.902478
5.859267 1.860816
5.859562 1.866810
5.859650 1.851704
5.860046 1.837951
5.860506 1.850769
5.860639 1.880718
5.861008 1.882107
5.861307 1.852613
5.861523 1.841771
5.861691 1.885120
5.862120 1.851275
5.862473 1.849382
5.862632 1.824210
5.862831 1.831357
5.862951 1.854614
5.863425 1.811640
5.863837 1.950374
5.864115 1.857480
5.864214 1.936477
5.864723 1.893817
5.864921 1.895552
5.865044 1.877218
5.865292 1.920988
5.865918 1.861308
5.866124 1.819715
5.866172 1.837965
5.866642 1.863835
5.867086 1.801667
5.867305 1.867297
5.867742 1.846007
5.868100 1.807889
5.868208 1.894367
5.868396 1.871661
5.868742 1.856133
5.868928 1.896372
5.869258 1.901897
5.869429 1.869561
5.869983 1.926294
5.870285 1.837898
5.870550 1.878178
5.870629 1.868496
5.870880 1.843385
5.871604 1.843105
5.871715 1.875722
5.871999 1.822805
5.872519 1.841506
5.872601 1.835437
5.872787 1.853684
5.872850 1.849268
5.873534 1.838282
5.873751 1.854241
5.874082 1.834031
5.874410 1.820569
5.874636 1.834608
5.875061 1.927833
5.875213 1.882546
5.875233 1.876764
5.875584 1.861350
5.876375 1.907893
5.876582 1.853103
5.877082 1.873070
5.877158 1.909268
5.877339 1.839452
5.877550 1.802539
5.877715 1.837356
5.878023 1.874935
5.878424 1.842469
5.878559 1.824839
5.878803 1.853838
5.879309 1.869680
5.879606 1.858383
5.880101 1.843555
5.880303 1.875054
5.880431 1.835933
5.880838 1.865181
5.881004 1.830808
5.881223 1.884588
5.881562 1.875670
5.882478 1.884060
5.882566 1.853588
5.883017 1.844484
5.883406 1.886654
5.883586 1.824028
5.883979 1.880680
5.884403 1.837378
5.884739 1.849519
5.885014 1.862099
5.885098 1.814000
5.885358 1.849377
5.885695 1.812614
5.886039 1.845050
5.886174 1.861805
5.886459 1.919075
5.887004 1.855461
5.887171 1.894349
5.887328 1.823176
5.887685 1.814435
5.888087 1.884626
5.888581 1.870118
5.888685 1.876989
5.889068 1.828210
5.889411 1.943347
5.889800 1.857898
5.889896 1.829914
5.890076 1.864337
5.890507 1.838907
5.890672 1.876714
5.891089 1.881020
5.891238 1.863712
5.891568 1.885291
5.891972 1.828690
5.892170 1.857723
5.892247 1.889922
5.892429 1.852290
5.892744 1.811774
5.893244 1.907449
5.893733 1.858485
5.893980 1.856765
5.894362 1.885175
5.894556 1.857382
5.894789 1.887928
5.895278 1.872135
5.895465 1.821702
5.895655 1.812496
5.895881 1.858272
5.896136 1.865420
5.896382 1.827781
5.897154 1.867139
5.897326 1.806193
5.897784 1.841811
5.898176 1.858978
5.898250 1.897004
5.898427 1.850586
5.898806 1.814063
5.898953 1.861176
5.899366 1.885393
5.899602 1.840395
5.899993 1.886245
5.900133 1.870042
5.900698 1.827279
5.900947 1.801044
5.901350 1.840873
5.901916 1.862315
5.901943 1.860357
5.902145 1.851529
5.902514 1.883629
5.902705 1.857735
5.902966 1.891536
5.903145 1.825008
5.903939 1.873377
5.904043 1.875622
5.904230 1.831720
5.904646 1.932988
5.904930 1.839714
5.905124 1.876387
5.905244 1.856526
5.905427 1.857394
5.906076 1.843032
5.906800 1.885567
5.907077 1.832172
5.907346 1.895259
5.907560 1.926494
5.907786 1.852564
5.908029 1.899754
5.908426 1.845036
5.908498 1.857248
5.908780 1.863138
5.909219 1.823732
5.909377 1.887419
5.909810 1.821707
5.910045 1.877634
5.910314 1.910997
5.910608 1.851357
5.910831 1.883516
5.911423 1.877199
5.911448 1.869394
5.911758 1.838145
5.911981 1.886444
5.912379 1.874236
5.912685 1.855548
5.912745 1.836512
5.913044 1.819204
5.913291 1.829049
5.913743 1.861034
5.913885 1.873934
5.914241 1.929496
5.914466 1.850332
5.914813 1.873993
5.915382 1.853232
5.915664 1.833160
5.915835 1.883233
5.916021 1.856420
5.916302 1.876976
5.916634 1.885331
5.917168 1.853361
5.917421 1.886969
5.917565 1.802788
5.917824 1.886069
5.918204 1.840185
5.918591 1.875198
5.918876 1.824598
5.919259 1.818047
5.919648 1.860393
5.919986 1.913974
5.920151 1.877598
5.920254 1.841806
5.920477 1.844826
5.920791 1.849283
5.921271 1.869256
5.921642 1.854228
5.921757 1.889872
5.922598 1.842646
5.922785 1.847530
5.923449 1.808070
5.923554 1.840321
5.923662 1.836445
5.923987 1.890705
5.924274 1.873026
5.924553 1.822824
5.924733 1.832962
5.925198 1.927691
5.925376 1.842891
5.925395 1.881278
5.925971 1.836114
5.926127 1.894563
5.926570 1.865492
5.926853 1.881861
5.926994 1.900396
5.927236 1.846395
5.927792 1.856898
5.927846 1.862930
5.928215 1.853782
5.928593 1.862420
5.928944 1.876524
5.929346 1.821035
5.929410 1.851355
5.929652 1.845920
5.930055 1.788557
5.930325 1.841512
5.930669 1.822721
5.931081 1.897618
5.931340 1.824424
5.931693 1.881417
5.931864 1.856306
5.932087 1.883704
5.932577 1.862707
5.932711 1.842262
5.933318 1.879375
5.933487 1.884389
5.933818 1.823710
5.934071 1.877350
5.934537 1.881632
5.934649 1.886598
5.934724 1.834988
5.935092 1.873836
5.935546 1.901214
5.935657 1.827977
5.936023 1.869121
5.936604 1.869107
5.936799 1.826416
5.937060 1.835226
5.937450 1.870065
5.937719 1.838776
5.938021 1.866337
5.938227 1.858560
5.938591 1.875542
5.939027 1.867303
5.939267 1.848807
5.939467 1.845923
5.939861 1.904619
5.940085 1.802274
5.940290 1.836996
5.940480 1.873111
5.940739 1.850837
5.941165 1.862347
5.941528 1.838295
5.941627 1.852642
5.942351 1.787372
5.942397 1.853108
5.942743 1.878940
5.943088 1.854577
5.943283 1.954054
5.943632 1.852998
5.944258 1.850755
5.944521 1.915572
5.944630 1.871521
5.945041 1.895504
5.945191 1.804564
5.945340 1.833504
5.945682 1.812514
5.946325 1.843591
5.946687 1.868732
5.946825 1.838955
5.947276 1.810946
5.947674 1.833213
5.947836 1.828996
5.948146 1.871502
5.948212 1.841127
5.948641 1.895932
5.948758 1.855709
5.949149 1.842854
5.949403 1.871720
5.949454 1.848142
5.950002 1.833055
5.950359 1.846568
5.950600 1.879739
5.950943 1.803717
5.951202 1.898932
5.951551 1.865414
5.951939 1.829560
5.952417 1.862095
5.952604 1.867004
5.952812 1.858692
5.953166 1.876590
5.953357 1.877372
5.953462 1.840962
5.953985 1.827952
5.954299 1.851566
5.954481 1.859298
5.954744 1.890833
5.955089 1.941427
5.955439 1.894306
5.955676 1.847012
5.955896 1.888981
5.956116 1.856517
5.956488 1.853475
5.956753 1.875308
5.957102 1.821702
5.957373 1.840119
5.957710 1.881011
5.958058 1.817895
5.958627 1.832206
5.958891 1.878313
5.959133 1.896293
5.959433 1.847097
5.959848 1.873968
5.960064 1.812865
5.960355 1.834220
5.960584 1.904389
5.960968 1.882156
5.961223 1.853731
5.961318 1.884405
5.961823 1.823257
5.962279 1.891488
5.962524 1.840531
5.962712 1.862385
5.962969 1.866145
5.963314 1.927972
5.963678 1.814548
5.963910 1.872949
5.964061 1.816493
5.964581 1.908516
5.965049 1.850843
5.965255 1.859682
5.965776 1.873131
5.966216 1.874314
5.966297 1.883440
5.966697 1.802787
5.966738 1.819023
5.966942 1.850246
5.967304 1.800361
5.967757 1.877663
5.968090 1.817107
5.968414 1.828717
5.968746 1.847641
5.968914 1.860788
5.969511 1.886730
5.969556 1.863245
5.970115 1.857800
5.970448 1.834345
5.970922 1.850871
5.971034 1.842887
5.971272 1.817650
5.971428 1.856451
5.971643 1.868536
5.972026 1.898830
5.972303 1.855850
5.972432 1.883201
5.972741 1.807091
5.973016 1.860107
5.973256 1.884981
5.973738 1.862584
5.974289 1.853050
5.974522 1.880528
5.974816 1.864793
5.975056 1.873534
5.975440 1.872399
5.975727 1.903644
5.976233 1.829310
5.976498 1.853534
5.976609 1.898337
5.976764 1.860923
5.977146 1.897241
5.977819 1.873093
5.978016 1.848323
5.978686 1.843857
5.978817 1.865120
5.978965 1.925659
5.979127 1.842954
5.979498 1.855285
5.979694 1.871934
5.980202 1.823690
5.980630 1.886035
5.980792 1.835270
5.980939 1.808732
5.981286 1.857619
5.981575 1.869361
5.981683 1.993847
5.982151 1.836878
5.982209 1.865044
5.982715 1.881884
5.983186 1.859904
5.983206 1.887948
5.983491 1.819179
5.983929 1.910932
5.984202 1.838197
5.984511 1.861547
5.984668 1.892406
5.984887 1.868877
5.985323 1.803500
5.985731 1.885015
5.986019 1.805464
5.986317 1.838682
5.986522 1.895289
5.987099 1.861795
5.987348 1.839964
5.987499 1.857796
5.987928 1.853666
5.988037 1.836540
5.988460 1.918707
5.988684 1.893462
5.988942 1.868455
5.989079 1.847803
5.989249 1.904922
5.989670 1.893397
5.989812 1.823649
5.990150 1.881598
5.990556 1.843424
5.990862 1.909314
5.991253 1.900640
5.991395 1.879760
5.991531 1.903446
5.992171 1.855575
5.992421 1.803866
5.992768 1.877455
5.993246 1.855831
5.993604 1.865456
5.993926 1.851996
5.994408 1.941824
5.994683 1.916045
5.994813 1.867411
5.995032 1.828595
5.995250 1.861005
5.995708 1.849765
5.995870 1.848182
5.996323 1.840383
5.996976 1.832465
5.997295 1.880244
5.997432 1.854767
5.997959 1.845087
5.997976 1.869459
5.998281 1.889261
5.998571 1.863148
5.998685 1.899151
5.999090 1.908385
5.999221 1.860421
5.999603 1.825976
6.000138 1.853233
6.000367 1.883912
6.000671 1.876109
6.001145 1.887083
6.001544 1.870211
6.001895 1.893395
6.002152 1.845725
6.002511 1.921066
6.002871 1.863999
6.003145 1.851032
6.003189 1.869986
6.003494 1.870146
6.003790 1.848805
6.004174 1.863126
6.004318 1.863181
6.004418 1.882882
6.004834 1.964306
6.005185 1.803188
6.005526 1.855378
6.005943 1.839088
6.006358 1.883666
6.006519 1.860801
6.006720 1.850784
6.007193 1.899611
6.007488 1.822115
6.008070 1.834267
6.008283 1.847031
6.008456 1.880700
6.008807 1.851711
6.008905 1.828528
6.009205 1.825343
6.009509 1.838075
6.009801 1.833793
6.010251 1.963055
6.010787 1.885772
6.011116 1.961519
6.011227 1.866038
6.011453 1.857520
6.011772 1.879727
6.011843 1.852822
6.012339 1.904439
6.012669 1.818613
6.013055 1.835388
6.013504 1.841623
6.013601 1.825426
6.013856 1.866579
6.014074 1.836885
6.014284 1.878802
6.014610 1.839378
6.015203 1.895835
6.015299 1.880558
6.015383 1.857103
6.016003 1.869716
6.016126 1.835757
6.016549 1.864972
6.016649 1.926409
6.017047 1.839969
6.017381 1.905911
6.017600 1.891011
6.017728 1.875792
6.017989 1.874130
6.018473 1.883150
6.018961 1.897710
6.019459 1.897115
6.019858 1.900210
6.020154 1.888576
6.020414 1.873625
6.020847 1.896609
6.020924 1.859009
6.021057 1.812541
6.021246 1.847325
6.021650 1.804719
6.021973 1.889710
6.022471 1.843067
6.022690 1.906488
6.022872 1.869013
6.023034 1.923825
6.023382 1.857499
6.023907 1.838919
6.024349 1.873687
6.024438 1.813730
6.024622 1.901390
6.024790 1.885340
6.025248 1.832317
6.025472 1.833555
6.025557 1.892157
6.026063 1.856775
6.026243 1.838491
6.026713 1.895679
6.027042 1.869104
6.027856 1.868777
6.028210 1.909469
6.028541 1.875738
6.028775 1.864119
6.028978 1.811079
6.029204 1.889303
6.029605 1.935345
6.029813 1.881539
6.030387 1.866266
6.030437 1.859530
6.030529 1.904252
6.030900 1.870708
6.031059 1.860296
6.031540 1.894045
6.031949 1.891725
6.032202 1.846273
6.032561 1.896333
6.032806 1.900402
6.032970 1.892104
6.033533 1.885224
6.033675 1.845485
6.034014 1.899838
6.034146 1.898915
6.034384 1.871393
6.034708 1.931553
6.035091 1.901268
6.035449 1.880751
6.035908 1.853591
6.036119 1.951350
6.036251 1.818964
6.036430 1.859151
6.036943 1.881573
6.037214 1.864950
6.037457 1.925649
6.037768 1.879648
6.038016 1.828167
6.038553 1.810553
6.038902 1.848536
6.039259 1.863426
6.039588 1.843319
6.039762 1.897984
6.040087 1.824332
6.040613 1.866035
6.040742 1.843570
6.041111 1.867393
6.041322 1.893312
6.041913 1.849490
6.042095 1.822957
6.042544 1.881560
6.043099 1.817281
6.043151 1.876940
6.043220 1.867547
6.043511 1.910592
6.044170 1.876723
6.044323 1.865016
6.044595 1.905727
6.044757 1.869398
6.045061 1.865614
6.045349 1.845300
6.045725 1.895956
6.045908 1.869734
6.046103 1.889614
6.046365 1.943743
6.046649 1.810703
6.047066 1.804084
6.047415 1.842159
6.048032 1.854079
6.048425 1.866145
6.048900 1.860749
6.049088 1.882794
6.049202 1.853631
6.049494 1.914431
6.049975 1.887493
6.050010 1.918463
6.050529 1.882532
6.050625 1.878665
6.050887 1.887805
6.051065 1.843800
6.051417 1.889746
6.051771 1.885452
6.051967 1.907184
6.052188 1.909750
6.052717 1.879390
6.053062 1.827849
6.053444 1.833711
6.053852 1.937506
6.053999 1.904987
6.054224 1.866430
6.054755 1.833767
6.055030 1.893287
6.055144 1.851970
6.055343 1.829804
6.055833 1.830938
6.055980 1.878800
6.056275 1.851331
6.056397 1.959370
6.056632 1.865426
6.056977 1.865368
6.057675 1.883108
6.058183 1.903186
6.058395 1.876820
6.058787 1.846375
6.058856 1.836876
6.059310 1.908451
6.059465 1.891851
6.059696 1.890276
6.060283 1.847595
6.060458 1.822924
6.060791 1.842185
6.060973 1.857741
6.061318 1.875459
6.061616 1.833137
6.061839 1.881745
6.062293 1.882163
6.062589 1.837388
6.062961 1.884065
6.063133 1.924949
6.063361 1.827945
6.063611 1.905737
6.064265 1.855553
6.064650 1.888268
6.064936 1.871968
6.065163 1.859933
6.065474 1.915993
6.065770 1.858875
6.066014 1.897950
6.066613 1.974308
6.066850 1.840841
6.067308 1.860851
6.067775 1.833284
6.067999 1.886680
6.068232 1.813238
6.068451 1.824090
6.068691 1.895474
6.069041 1.910972
6.069457 1.866438
6.069724 1.849797
6.070060 1.913754
6.070381 1.848520
6.070569 1.892853
6.070778 1.940707
6.071162 1.920501
6.071468 1.923023
6.071747 1.936786
6.072202 1.907113
6.072461 1.870243
6.072645 1.894673
6.073162 1.871442
6.073558 1.885512
6.073801 1.936403
6.073946 1.891227
6.074339 1.847123
6.074455 1.869294
6.074604 1.847438
6.075099 1.908780
6.075472 1.889246
6.075737 1.854038
6.076239 1.847507
6.076631 1.857197
6.076742 1.995422
6.077068 1.837050
6.077440 1.855273
6.077940 1.921103
6.078140 1.838766
6.078509 1.846729
6.078532 1.877150
6.078699 1.905540
6.079058 1.864762
6.079646 1.873951
6.079715 1.883979
6.080293 1.858782
6.080724 1.852479
6.081130 1.840281
6.081302 1.838483
6.081472 1.841150
6.081878 1.840509
6.081981 1.921516
6.082467 1.943251
6.082897 1.940386
6.083281 1.857868
6.083741 1.919682
6.083997 1.874483
6.084242 1.851816
6.084338 1.873403
6.084478 1.870188
6.084875 1.816666
6.085061 1.851330
6.085423 1.874792
6.085912 1.872117
6.086090 1.934139
6.086385 1.895034
6.086691 1.883720
6.087398 1.870687
6.087481 1.946618
6.087683 1.891458
6.088157 1.903687
6.088708 1.890565
6.088851 1.884528
6.088980 1.914535
6.089240 1.866691
6.089785 1.873318
6.090114 1.923671
6.090222 1.831619
6.090930 1.944137
6.091321 1.849431
6.091599 1.902378
6.091748 1.886423
6.092178 1.862110
6.092424 1.862054
6.092582 1.890784
6.092901 1.870317
6.093309 1.875755
6.093459 1.876763
6.093843 1.919864
6.094023 1.876632
6.094438 1.886042
6.094949 1.861200
6.095249 1.883991
6.095528 1.860320
6.095678 1.949678
6.096020 1.862510
6.096454 1.932101
6.096903 1.884804
6.097218 1.921059
6.097392 1.910077
6.097822 1.903195
6.097881 1.867469
6.098148 1.843381
6.098263 1.865808
6.098941 1.895311
6.099031 1.904341
6.099252 1.897739
6.099896 1.861109
6.100036 1.906494
6.100211 1.862113
6.100521 1.876770
6.100902 1.894020
6.101268 1.847001
6.101428 1.890266
6.101658 1.923483
6.101710 1.874961
6.102230 1.838919
6.102722 1.889262
6.103005 1.907278
6.103204 1.878235
6.103399 1.881140
6.103844 1.922522
6.104227 1.881342
6.104377 1.958770
6.104980 1.872259
6.105041 1.800795
6.105530 1.884358
6.105635 1.858902
6.106202 1.923397
6.106386 1.902858
6.106889 1.900350
6.107199 1.864137
6.107353 1.901632
6.108003 1.948260
6.108117 1.904518
6.108227 1.922145
6.108801 1.876014
6.109248 1.913513
6.109357 1.894461
6.109635 1.915140
6.109844 1.933868
6.110453 1.911020
6.110659 1.889709
6.110881 1.864132
6.111174 1.807455
6.111325 1.894696
6.111965 1.944224
6.112136 1.850489
6.112499 1.908433
6.112728 1.916782
6.113251 1.878000
6.113289 1.841798
6.113689 1.856602
6.113795 1.905884
6.114048 1.873371
6.114540 1.889057
6.114707 1.919193
6.115337 1.865196
6.115459 1.893187
6.115916 1.976504
6.115985 1.809055
6.116316 1.884312
6.116779 1.910404
6.117358 1.888225
6.117494 1.918786
6.117920 1.846776
6.118112 1.913574
6.118531 1.876513
6.118680 1.931048
6.118953 1.872228
6.119339 1.912552
6.119539 1.828764
6.119969 1.914017
6.120257 1.918725
6.120568 1.929342
6.120864 1.863145
6.121190 1.820121
6.121563 1.846148
6.121822 1.899471
6.122299 1.942681
6.122416 1.851276
6.122912 1.888899
6.123168 1.885620
6.123294 1.845366
6.123573 1.941450
6.124063 1.891595
6.124467 1.886404
6.124878 1.909585
6.124954 1.868565
6.125107 1.897217
6.125572 1.858804
6.126312 1.891236
6.126393 1.835739
6.126570 1.935634
6.127120 1.905354
6.127458 1.907425
6.127749 1.914008
6.127907 1.939645
6.128323 1.876933
6.128642 1.885067
6.128909 1.863212
6.129010 1.901196
6.129286 1.848370
6.129853 1.914011
6.130102 1.860297
6.130471 1.857767
6.130667 1.881539
6.130956 1.913975
6.131407 1.934273
6.131552 1.877414
6.131977 1.870102
6.132285 1.893620
6.132686 1.924559
6.132790 1.980930
6.133150 1.891463
6.133240 1.970900
6.133827 1.869482
6.134281 1.862208
6.134311 1.865883
6.134787 1.912686
6.135143 1.889029
6.135526 1.890198
6.135895 1.835260
6.136146 1.938179
6.136463 1.880811
6.136668 1.892773
6.137036 1.904917
6.137167 1.870085
6.137325 1.864199
6.137777 1.909852
6.137834 1.850094
6.138090 1.912046
6.138879 1.880460
6.139218 1.902675
6.139404 1.922215
6.139820 1.869386
6.140107 1.841400
6.140516 1.850736
6.141032 1.852718
6.141335 1.914144
6.141696 1.922336
6.141892 1.894708
6.142242 1.907061
6.142649 1.890021
6.142729 1.972214
6.143226 1.945616
6.143860 1.840599
6.143934 1.927999
6.144126 1.888530
6.144410 1.875678
6.145142 1.899353
6.145237 1.946385
6.145345 1.867031
6.145783 1.889261
6.146039 1.883228
6.146079 1.909748
6.146354 1.930342
6.146734 1.903306
6.146939 1.934165
6.147448 1.865227
6.147546 1.867332
6.148221 1.882640
6.148327 1.901306
6.148504 1.914251
6.148971 1.907578
6.149436 1.870618
6.149591 1.915555
6.149989 1.842050
6.150313 1.800446
6.150628 1.917524
6.150842 1.851925
6.151284 1.899507
6.151629 1.910323
6.152046 1.922972
6.152304 1.837615
6.152402 1.856258
6.153080 1.872846
6.153167 1.869631
6.153340 1.909377
6.153942 1.913368
6.154170 1.914903
6.154592 1.894482
6.154977 1.857613
6.155272 1.936689
6.155724 1.924199
6.155967 1.838630
6.156126 1.866970
6.156324 1.896091
6.156716 1.898855
6.157175 1.871773
6.157320 1.883265
6.157885 1.891560
6.157967 1.866129
6.158407 1.880050
6.158795 1.872044
6.159069 1.864955
6.159252 1.874237
6.159731 1.862656
6.160055 1.858252
6.160261 1.902040
6.160795 1.854106
6.161077 1.860387
6.161316 1.864514
6.161674 1.902186
6.162172 1.837848
6.162448 1.897147
6.162718 1.868742
6.162820 1.940261
6.163344 1.933457
6.163683 1.898391
6.164152 1.909779
6.164407 1.875513
6.164734 1.883320
6.164903 1.866518
6.165364 1.859895
6.165682 1.821043
6.166006 1.916348
6.166276 1.841615
6.166434 1.875635
6.166507 1.900862
6.167354 1.879573
6.167627 1.841133
6.167718 1.898345
6.168224 1.907822
6.168413 1.910038
6.168535 1.873129
6.169239 1.843073
6.169479 1.879940
6.169954 1.899839
6.170067 1.871104
6.170400 1.856655
6.170785 1.829979
6.171007 1.935379
6.171379 1.876007
6.171593 1.920296
6.171644 1.859881
6.172234 1.975496
6.172327 1.873880
6.172624 1.876757
6.173044 1.917787
6.173137 1.897582
6.174007 1.865605
6.174267 1.901490
6.174637 1.911972
6.174787 1.858105
6.175173 1.868468
6.175214 1.863038
6.175574 1.971553
6.175798 1.878057
6.176491 1.896806
6.176659 1.888387
6.177039 1.897243
6.177116 1.947054
6.177625 1.886876
6.177877 1.898446
6.178421 1.857226
6.178644 1.903417
6.178836 1.871677
6.179143 1.961046
6.179557 1.871090
6.179840 1.949133
6.180187 1.843099
6.180323 1.945487
6.180918 1.872818
6.180980 1.863598
6.181136 1.903426
6.181227 1.850875
6.181612 1.905094
6.181862 1.930266
6.182631 1.974245
6.182776 1.850724
6.183058 1.925028
6.183506 1.860406
6.183721 1.909096
6.183829 1.896265
6.183998 1.922556
6.184655 1.898769
6.185164 1.885284
6.185251 1.884105
6.185753 1.870260
6.186158 1.932372
6.186600 1.942642
6.186888 1.847354
6.187231 1.892050
6.187394 1.852449
6.187833 1.860402
6.187959 1.920216
6.188553 1.927634
6.188855 1.877753
6.189198 1.920232
6.189369 1.890950
6.189613 1.906650
6.189908 1.873139
6.190091 1.888673
6.190283 1.899882
6.190568 1.898630
6.191197 1.873828
6.191500 1.883529
6.191670 1.904483
6.191900 1.905921
6.192188 1.941256
6.192523 1.942729
6.192891 1.832764
6.193447 1.886890
6.193774 1.917523
6.193913 1.923680
6.194257 1.884513
6.194622 1.901321
6.194929 1.936726
6.195245 1.920742
6.196007 1.870739
6.196039 1.900544
6.196461 1.887616
6.196789 1.847428
6.197145 1.884020
6.197217 2.019746
6.197461 1.904995
6.197713 1.847056
6.197894 1.941416
6.198339 1.949315
6.198723 1.902252
6.199002 1.905519
6.199221 1.914310
6.199642 1.910122
6.200188 1.897481
6.200588 1.893945
6.200790 1.899590
6.200841 1.945421
6.201179 1.892521
6.201927 1.882791
6.201961 1.887622
6.202522 1.846746
6.202724 1.889321
6.202855 1.944027
6.203056 1.942310
6.203376 1.851599
6.204081 1.876035
6.204512 1.892904
6.205097 1.915477
6.205214 1.906612
6.205471 1.899979
6.205818 1.891216
6.206073 1.899607
6.206339 1.924455
6.206982 1.831283
6.207133 1.949416
6.207364 1.880268
6.207857 1.935450
6.208019 1.897250
6.208243 1.865828
6.208470 1.860075
6.208804 1.914781
6.209020 1.912480
6.209370 1.866111
6.209513 1.917706
6.210265 1.944340
6.210705 1.898736
6.210922 1.939657
6.211077 1.902653
6.211310 1.897829
6.211956 1.889904
6.212076 1.903560
6.212404 1.901647
6.213004 1.881985
6.213272 1.955128
6.213472 1.884311
6.213758 1.927853
6.213887 1.856832
6.214477 1.938571
6.214957 1.920174
6.215065 1.890006
6.215557 1.901459
6.215757 1.898041
6.216112 1.898476
6.216234 1.881030
6.216502 1.859267
6.216966 1.920531
6.217092 1.922439
6.217656 1.879071
6.218041 1.879044
6.218183 1.896021
6.218351 1.967471
6.218700 1.880360
6.219026 1.907919
6.219514 1.930133
6.219607 1.926280
6.219890 1.917399
6.220280 1.976476
6.220657 1.855751
6.220857 1.900785
6.221188 1.908161
6.221894 1.888432
6.222046 1.876302
6.222278 1.938693
6.222473 1.856840
6.222593 1.903516
6.223394 1.910445
6.223608 1.900962
6.223991 1.938870
6.224440 1.917420
6.224627 1.849889
6.225045 1.856694
6.225437 1.894155
6.225542 1.947045
6.225654 1.882826
6.226036 1.904785
6.226708 1.913809
6.227107 1.936267
6.227273 1.936382
6.227461 1.905500
6.227933 1.911068
6.228246 1.862532
6.228520 1.900990
6.228667 1.877038
6.229035 1.888291
6.229278 1.946540
6.229825 1.996181
6.230096 1.909351
6.230237 1.892023
6.231024 1.893908
6.231256 1.891062
6.231554 1.898940
6.231719 1.918605
6.232027 1.901810
6.232346 1.900647
6.232573 1.892134
6.232915 1.905141
6.233319 1.917955
6.233598 1.859374
6.233962 1.919695
6.234293 1.903795
6.234745 1.888123
6.234950 1.899790
6.235260 1.852967
6.235384 1.873846
6.236011 1.910453
6.236357 1.893555
6.236838 1.920060
6.237102 1.881589
6.237537 1.888106
6.237653 1.844188
6.238052 1.908572
6.238175 1.901031
6.238411 1.883814
6.238957 1.909605
6.239173 1.891520
6.239420 1.909912
6.239780 1.876647
6.240265 1.875211
6.240695 1.913188
6.241029 2.004775
6.241392 1.936735
6.241535 1.935822
6.242073 1.922730
6.242612 1.926184
6.242736 1.920901
6.243000 1.878749
6.243101 1.937348
6.243531 1.873820
6.243820 1.911215
6.244331 1.896331
6.244673 1.917480
6.244902 1.897181
6.245114 1.873394
6.245754 1.922640
6.246161 1.959190
6.246571 1.905198
6.246772 1.897613
6.247243 1.896623
6.247586 1.910434
6.248054 1.887856
6.248195 1.925099
6.248563 1.926208
6.248774 1.931521
6.248860 1.916996
6.249273 1.911796
6.249664 1.916949
6.250079 1.975709
6.250347 1.957604
6.250662 1.841241
6.250846 1.946697
6.250967 1.902157
6.251333 1.902492
6.251745 1.897516
6.252112 1.887420
6.252709 1.869686
6.252853 1.928409
6.252978 1.896949
6.253341 1.871964
6.253477 1.935322
6.253907 1.894279
6.254258 1.862304
6.254399 1.892935
6.254995 1.881036
6.255165 1.873857
6.255629 2.016802
6.255808 1.839066
6.256014 1.899244
6.256588 1.906977
6.256858 1.847286
6.257041 1.866576
6.258000 1.867487
6.258193 1.916006
6.258527 1.950400
6.258788 1.926508
6.259016 1.909357
6.259097 1.934739
6.259518 1.863474
6.259921 1.835071
6.260154 1.877190
6.260509 1.913620
6.260812 1.909144
6.261039 1.875676
6.261651 1.921841
6.261735 1.905895
6.262248 1.881804
6.262381 1.902240
6.262688 1.919144
6.263372 1.924726
6.263496 1.909917
6.263936 1.886278
6.264291 1.942489
6.264553 1.980495
6.264848 1.876602
6.265008 1.900755
6.265363 1.921749
6.265980 1.915194
6.266026 1.947647
6.266118 1.935001
6.266553 1.850693
6.266964 1.884227
6.267130 1.890178
6.268019 1.896697
6.268176 1.928475
6.268396 1.879204
6.268979 1.923562
6.269443 1.898993
6.269517 1.900103
6.269590 1.996989
6.270121 1.934559
6.270461 1.865984
6.270868 1.996344
6.271299 1.867789
6.271598 1.920437
6.271778 1.937974
6.272086 1.903173
6.272428 1.914424
6.272623 1.903764
6.272887 1.915440
6.273282 1.959171
6.273649 1.868137
6.273997 1.892982
6.274133 1.873566
6.274335 1.896416
6.274540 1.981211
6.275219 1.909211
6.275606 1.922729
6.276065 1.896357
6.276235 1.888973
6.276555 1.860536
6.277093 1.945388
6.277192 1.852932
6.277440 1.921424
6.277706 1.844353
6.278423 1.921919
6.278637 1.912238
6.278689 1.881679
6.278885 1.938457
6.279557 1.907348
6.279837 1.889577
6.280231 1.863860
6.280394 1.913500
6.280675 1.887352
6.280852 1.947356
6.280991 1.860175
6.281784 1.919634
6.282073 1.877617
6.282250 1.857009
6.282713 1.915941
6.283088 1.865561
6.283552 1.917755
6.283799 1.891015
6.284052 1.906233
6.284308 1.887377
6.284483 1.900690
6.284559 1.901259
6.284992 1.900148
6.285451 1.904474
6.285756 1.895680
6.286229 1.899932
6.286670 1.879934
6.287002 1.921499
6.287107 1.893626
6.287629 1.880205
6.287986 1.913810
6.288036 1.878300
6.288251 1.901269
6.289051 1.906496
6.289351 1.865025
6.289652 1.868186
6.290408 1.937129
6.290612 1.941178
6.291126 1.880501
6.291257 1.891047
6.291782 1.892645
6.291909 1.923961
6.292097 1.907434
6.292526 1.852452
6.292647 1.904791
6.293218 1.928022
6.293490 1.887888
6.293916 1.938446
6.294028 1.967940
6.294463 1.958205
6.295058 1.951896
6.295134 1.905365
6.295279 1.902091
6.295973 1.893816
6.296205 1.918663
6.296258 1.929481
6.296711 1.821651
6.296984 1.857110
6.297061 1.919854
6.297479 1.876907
6.297832 1.954596
6.297974 1.927373
6.298200 1.917880
6.298644 1.957638
6.298986 1.908647
6.299297 1.952815
6.300035 1.884030
6.300105 1.945078
6.300486 1.900757
6.300650 1.939243
6.301206 1.949598
6.301645 1.938250
6.301836 1.919330
6.302086 1.923666
6.302421 1.935583
6.302582 1.918018
6.302928 1.876388
6.303546 1.912002
6.303643 1.989603
6.303827 1.938069
6.304113 1.937251
6.304274 1.943517
6.304807 1.956826
6.305107 1.935538
6.305309 1.896629
6.305762 1.880162
6.306372 1.862057
6.306546 1.980631
6.307179 1.981111
6.307677 1.892654
6.307904 1.859717
6.308289 1.882868
6.308573 1.890364
6.308879 1.918139
6.309094 1.902614
6.309327 1.896505
6.309970 1.927550
6.310087 1.914600
6.310576 1.919750
6.310699 1.918619
6.311087 1.911466
6.311291 1.926286
6.311591 1.840623
6.312236 1.890918
6.312418 1.892809
6.312800 1.917056
6.313138 1.902006
6.313314 1.956674
6.313671 1.983826
6.314106 1.900347
6.314326 1.894961
6.314928 1.927727
6.314942 1.922075
6.315010 1.903089
6.315389 1.979066
6.315734 1.930618
6.315998 1.918793
6.316343 1.981901
6.316686 1.940701
6.317670 1.973077
6.317926 1.888878
6.318361 1.872535
6.318788 1.951173
6.318965 1.874610
6.319239 1.971647
6.319759 1.889661
6.320059 1.904774
6.320288 1.925086
6.320430 1.864407
6.320936 1.864613
6.321030 1.941883
6.321625 1.934095
6.321757 1.952113
6.322259 1.915488
6.322320 1.913937
6.322866 1.929042
6.323293 1.934659
6.323391 1.938167
6.323992 1.921978
6.324199 1.913404
6.324668 1.861478
6.324746 1.978581
6.325134 1.880820
6.325545 1.925869
6.325871 1.885647
6.326436 1.930805
6.326611 1.937091
6.326983 1.884747
6.327480 1.938331
6.327730 1.917733
6.328003 1.939998
6.328252 1.891514
6.328559 1.873763
6.329146 1.910820
6.329197 1.883672
6.329427 1.998701
6.329838 1.925244
6.330331 1.942209
6.330413 1.926694
6.330609 1.954864
6.330899 1.907363
6.331197 1.913204
6.331244 1.915546
6.331832 1.997518
6.332178 1.932578
6.332606 1.901138
6.332905 1.992583
6.333262 1.889167
6.333370 1.952732
6.333636 1.941084
6.333806 1.894356
6.334351 1.991690
6.334446 1.915384
6.335265 1.899505
6.335449 1.938030
6.336065 1.914287
6.336468 1.961718
6.336717 1.921508
6.337013 1.903485
6.337276 1.936193
6.337511 1.901708
6.338130 1.902094
6.338262 1.890916
6.338476 1.958342
6.338845 1.901015
6.339151 2.004525
6.339799 1.939261
6.339849 1.931476
6.340370 1.877211
6.340514 1.912903
6.340751 1.917547
6.341128 1.908431
6.341700 1.966300
6.342015 1.959781
6.342229 1.880188
6.342869 1.927399
6.342921 1.892454
6.343398 1.914577
6.343479 1.924145
6.343775 1.908982
6.343973 1.939972
6.344715 1.947330
6.345130 1.966805
6.345230 1.921998
6.345580 1.952673
6.346037 1.943059
6.346535 1.950760
6.346704 1.895265
6.347064 1.918963
6.347364 1.974583
6.347750 1.944324
6.348007 1.866425
6.348265 1.989370
6.348724 1.925022
6.348945 1.882870
6.349160 1.920538
6.349604 1.919338
6.349719 1.923086
6.350084 1.907452
6.350120 1.915356
6.350938 1.941995
6.351278 1.952028
6.351679 1.929631
6.351875 1.885529
6.352115 1.932918
6.352550 1.845577
6.352761 1.915950
6.353235 1.883760
6.353356 1.921007
6.353832 1.858647
6.354044 1.928004
6.354708 1.896531
6.354795 1.924043
6.355255 1.935181
6.355513 1.985283
6.355989 1.879758
6.356639 1.869290
6.356911 1.998826
6.357158 1.933479
6.357563 1.910407
6.357813 1.909788
6.358018 1.905295
6.358842 1.968761
6.358988 1.912911
6.359078 1.929951
6.359465 1.954055
6.359809 1.862548
6.360091 1.919794
6.360519 1.888451
6.360700 1.904285
6.361067 1.946608
6.361491 1.926387
6.361686 1.919489
6.362024 1.934386
6.362271 1.940870
6.362597 1.916901
6.363101 1.873993
6.363340 1.909129
6.363600 1.932276
6.363820 1.923971
6.364196 1.941550
6.364423 1.938844
6.365329 1.933537
6.365388 1.951050
6.365738 1.893336
6.365836 1.896243
6.366260 1.883998
6.366556 1.915451
6.366838 1.942014
6.366955 1.943342
6.367552 1.869714
6.367858 1.943879
6.368348 1.971210
6.368498 1.934648
6.368858 1.920303
6.369033 1.939728
6.369527 1.929579
6.369760 1.904405
6.370074 1.903632
6.370304 1.964601
6.370570 1.916128
6.370971 1.959517
6.371363 1.971227
6.371668 1.892994
6.372149 1.900253
6.372397 1.942498
6.372585 1.906844
6.373269 1.895543
6.373648 1.919652
6.373904 1.900529
6.374196 1.983096
6.374838 1.906465
6.375091 1.919399
6.375660 1.973129
6.375966 1.902597
6.376243 1.906789
6.376811 1.960378
6.377028 1.937620
6.377407 1.965474
6.377550 1.971540
6.377869 1.949926
6.378115 1.952468
6.378704 1.884517
6.379013 1.911239
6.379727 2.004849
6.379887 1.936057
6.380102 1.852099
6.380757 1.949332
6.381024 1.992865
6.381783 1.927332
6.381832 1.932458
6.381967 2.011655
6.382251 1.894067
6.382405 1.912016
6.382808 1.978850
6.383038 1.884216
6.383293 1.883899
6.383909 1.937945
6.384397 1.909880
6.384762 1.937771
6.385220 1.890420
6.385379 1.904092
6.385694 1.939271
6.385936 1.927252
6.386536 1.955583
6.386698 1.875813
6.386950 1.901293
6.387111 1.895247
6.387567 1.919951
6.388155 2.005163
6.388865 1.966929
6.388940 1.939625
6.389018 1.965803
6.389536 1.978622
6.389856 1.996353
6.389937 1.971577
6.390583 1.902766
6.390743 1.966346
6.391052 1.951747
6.391170 1.943200
6.391600 1.930327
6.391835 1.890548
6.392267 1.878633
6.392385 1.918471
6.392999 1.915247
6.393040 1.981929
6.393182 1.987520
6.393708 1.903887
6.393953 1.899450
6.394797 1.954058
6.394864 1.938178
6.395205 1.896227
6.395705 1.932038
6.395847 1.922938
6.396081 1.897204
6.396630 1.892263
6.397252 1.857774
6.397390 1.940817
6.397490 1.943963
6.397796 1.933692
6.398540 1.940707
6.398868 1.900660
6.399182 1.953769
6.399317 1.901299
6.399886 1.908455
6.400317 1.904032
6.400854 1.963843
6.401295 1.957278
6.401427 1.915733
6.401698 1.921707
6.402017 1.957096
6.402163 1.923048
6.402602 1.933304
6.402882 1.958229
6.403239 1.883553
6.403442 1.923309
6.403681 1.990965
6.404404 1.931382
6.404937 1.918117
6.405339 1.934548
6.405414 1.938135
6.405599 1.914613
6.406155 1.942606
6.406514 1.914894
6.406918 1.908098
6.407198 1.939835
6.407411 1.891175
6.407657 1.913700
6.408224 1.947355
6.408478 1.926569
6.408771 1.860863
6.409345 1.943751
6.409421 1.916588
6.409848 1.839289
6.409921 1.913751
6.410294 1.887442
6.410605 1.941729
6.411011 2.007850
6.411229 1.983708
6.411737 1.928252
6.412188 1.944316
6.412735 1.933849
6.413316 1.908328
6.413635 2.014489
6.414002 1.978487
6.414222 1.911514
6.414438 1.909111
6.414868 1.991950
6.415496 1.928698
6.415944 1.882363
6.416112 1.973723
6.416624 2.000216
6.416758 1.881032
6.416995 1.910586
6.417040 1.905880
6.417687 1.949279
6.417826 1.912736
6.418074 1.918842
6.418515 2.040129
6.418612 1.957456
6.419138 1.889911
6.419501 1.860226
6.419651 1.918609
6.419685 2.023922
6.420340 1.957565
6.420725 1.922515
6.421219 1.892289
6.421420 1.988189
6.422037 1.904766
6.422442 1.894215
6.422526 1.904555
6.423075 1.893872
6.423301 1.934225
6.423726 1.965485
6.424048 1.903036
6.424188 1.915655
6.424288 1.875338
6.424940 1.977496
6.425209 1.904267
6.425621 1.977281
6.426241 1.897282
6.426622 1.946926
6.426779 1.939662
6.427005 1.942445
6.427927 1.910830
6.427983 1.980877
6.428260 1.944297
6.428383 1.949873
6.428763 1.942436
6.428932 1.915186
6.429612 1.984985
6.430043 1.942932
6.430539 1.991143
6.431097 1.958675
6.431174 1.989194
6.431217 1.962621
6.431377 1.953185
6.431790 1.945830
6.432172 1.910438
6.432681 1.936922
6.432731 2.038836
6.433249 1.936377
6.433782 2.016784
6.433901 1.908520
6.434043 1.974297
6.434732 1.913822
6.435031 1.966417
6.435291 1.925284
6.435389 1.889867
6.435964 1.899664
6.436395 1.953779
6.436655 1.961906
6.436793 1.920502
6.437245 1.924732
6.437706 1.976912
6.437884 1.955277
6.438176 1.893188
6.438383 2.001496
6.439580 1.956757
6.439876 1.952041
6.439994 1.912780
6.440370 1.932675
6.440481 1.920281
6.440881 1.969852
6.441455 1.959689
6.442137 1.938413
6.442275 1.917315
6.442498 1.948703
6.442579 1.950420
6.442766 1.956808
6.443013 1.989798
6.443677 1.926559
6.444300 1.969112
6.444404 1.893228
6.444814 1.908910
6.445552 1.910101
6.445740 1.922616
6.446019 1.979786
6.446217 2.019591
6.446506 1.903705
6.446854 1.906152
6.447347 1.900012
6.447613 1.918383
6.447688 1.935291
6.448450 1.908995
6.448728 1.885369
6.448958 1.962035
6.449356 1.921037
6.449706 1.950059
6.449828 1.950777
6.450572 1.913085
6.451045 1.985572
6.451115 1.923193
6.451628 1.947129
6.452252 2.000699
6.452355 1.926540
6.452601 1.931668
6.452954 1.971724
6.453286 1.987479
6.453463 1.958582
6.453696 1.877428
6.454037 1.943109
6.454329 1.907172
6.454519 1.960116
6.455422 1.956821
6.455467 1.972337
6.456116 1.971486
6.456226 1.959455
6.456764 1.927155
6.457100 1.999493
6.457225 1.957225
6.457703 1.978609
6.457842 1.939110
6.458395 1.925092
6.459046 1.946955
6.459200 2.029395
6.459402 2.014440
6.459989 1.951058
6.460210 1.866118
6.460545 1.992595
6.461220 1.933109
6.461291 2.012282
6.461679 1.958050
6.461843 1.936980
6.462020 1.946499
6.462210 1.935778
6.463141 1.939014
6.463420 1.960844
6.463538 1.950370
6.464074 1.912655
6.464255 1.912978
6.464862 1.924585
6.465133 1.924720
6.465657 1.982887
6.465826 1.947479
6.466324 1.936535
6.466827 1.926593
6.467031 1.895203
6.467454 1.942450
6.467650 1.940921
6.468201 1.912907
6.468325 1.923565
6.468723 1.921955
6.469227 1.921555
6.469547 1.920132
6.469949 1.877305
6.470102 1.964392
6.470353 1.982304
6.470714 1.932002
6.471239 1.918165
6.471534 1.963911
6.471847 1.910923
6.472196 1.902550
6.472485 1.933229
6.472555 1.903307
6.473066 2.045345
6.473161 1.893464
6.473677 1.913565
6.473879 1.949978
6.474467 2.000390
6.474845 1.928857
6.475028 1.926576
6.475502 1.924761
6.475730 1.906427
6.476059 1.922114
6.476659 1.930356
6.477178 1.925518
6.477264 1.870672
6.477630 1.984827
6.477907 1.934292
6.478164 1.995301
6.478876 1.932865
6.478881 1.934071
6.479370 1.929191
6.479690 1.963438
6.480267 1.940334
6.480876 1.961556
6.481023 1.933846
6.481451 1.936252
6.481818 2.035382
6.482165 1.937736
6.482403 1.990345
6.482673 2.030090
6.483047 1.893259
6.483330 1.944642
6.483757 2.003143
6.483998 2.036234
6.484252 2.004407
6.484297 1.978753
6.484910 1.915393
6.485225 1.920148
6.485472 1.948585
6.485752 1.928132
6.486596 1.912823
6.486693 1.918354
6.486887 1.953100
6.487435 1.896100
6.487729 1.908890
6.488214 1.973064
6.488673 1.953590
6.489004 1.918173
6.489428 1.962724
6.490085 1.956913
6.490219 1.903590
6.490551 1.969316
6.490672 1.975543
6.491012 1.958897
6.491479 1.896267
6.491918 1.938513
6.492257 1.955325
6.492440 1.963353
6.492947 1.892978
6.493196 1.987364
6.493656 1.911613
6.493996 1.954379
6.494626 1.958693
6.494764 1.937917
6.495099 1.899570
6.495567 1.898270
6.495632 1.913779
6.496245 2.048807
6.496720 2.033995
6.497088 2.032257
6.497495 2.002209
6.497732 1.900321
6.497903 1.941421
6.498113 1.995868
6.498621 1.926841
6.498692 2.014513
6.499308 1.864505
6.499797 1.985419
6.500119 1.925561
6.500207 1.926937
6.500787 1.907789
6.501229 2.022126
6.501354 1.935280
6.501708 2.042136
6.501855 1.954697
6.501947 1.986582
6.502573 2.019030
6.502990 1.909918
6.503452 1.931395
6.503648 1.909794
6.503840 1.945327
6.504580 1.932221
6.504633 1.953931
6.505043 1.900332
6.505378 1.990154
6.506088 1.983462
6.506352 2.017136
6.506853 1.852426
6.507241 1.951519
6.507322 1.958469
6.507564 1.966211
6.508155 1.930628
6.508206 1.931239
6.508384 1.908165
6.508916 1.949136
6.509127 1.941717
6.509659 1.887251
6.509980 1.972624
6.510710 1.961503
6.511125 1.956699
6.511584 1.934184
6.511829 1.925447
6.511904 1.902462
6.512311 1.918632
6.512706 1.968979
6.512816 1.958886
6.513143 1.893084
6.513997 1.987745
6.514172 2.042587
6.514578 1.891744
6.514794 1.919735
6.515234 1.970509
6.515431 1.951043
6.515673 1.887411
6.515952 2.012958
6.516782 1.926585
6.516867 1.956144
6.517052 1.956305
6.517303 1.895123
6.517799 1.966497
6.518329 1.923748
6.518524 1.988527
6.519166 1.951823
6.519394 1.976293
6.519810 1.919559
6.520029 1.950431
6.520154 1.909101
6.520612 1.911326
6.521066 1.949531
6.521600 2.178946
6.521876 2.025174
6.522038 1.963105
6.522536 1.956134
6.522786 1.924074
6.523227 1.934972
6.523396 1.939024
6.523881 2.010748
6.524335 1.949171
6.524485 1.897977
6.524716 1.917752
6.525331 1.939638
6.525740 1.950467
6.525953 1.969165
6.526109 1.981385
6.526612 1.953471
6.527066 1.947294
6.527571 1.956447
6.527824 1.967646
6.528029 1.932778
6.528793 1.946917
6.529046 1.940248
6.529277 1.983499
6.529443 1.957856
6.529747 1.927729
6.530054 1.934130
6.530657 1.991552
6.531128 1.933339
6.531645 1.998333
6.531994 1.971094
6.532277 1.989490
6.532723 1.970275
6.532886 1.979159
6.533302 1.942732
6.533500 2.036917
6.533714 1.934425
6.534225 1.969066
6.534801 1.956576
6.535054 1.927879
6.535283 1.929131
6.535924 1.900654
6.536131 1.918034
6.536523 1.916400
6.536702 1.981792
6.537103 2.004472
6.537841 1.897088
6.538175 1.964803
6.538470 1.992910
6.538696 1.986341
6.539100 1.955366
6.539376 1.880311
6.539785 1.939577
6.539957 1.939114
6.540700 1.981929
6.541004 1.936160
6.541181 1.925306
6.541356 1.917492
6.542056 1.953054
6.542347 1.992760
6.542750 1.945998
6.542847 1.944391
6.543760 1.944123
6.544107 1.958738
6.544150 2.028801
6.544630 1.910978
6.545233 1.922484
6.545412 1.927736
6.545646 1.956079
6.545989 1.948636
6.546498 1.969282
6.546695 1.934890
6.546852 2.070028
6.547131 1.987923
6.547709 1.956287
6.548193 1.940436
6.548748 1.967782
6.548871 1.968162
6.549275 2.049346
6.549612 1.943355
6.549791 2.004941
6.550172 1.992099
6.550684 1.951386
6.551287 2.053275
6.551683 1.968250
6.552008 1.976480
6.552193 2.064587
6.552885 1.939559
6.553212 1.958018
6.553297 1.911216
6.553849 1.906578
6.554138 1.970864
6.554661 1.966953
6.555052 2.021160
6.555283 1.974928
6.555670 1.930060
6.556009 1.944810
6.556228 1.972623
6.556344 1.935116
6.556938 1.917607
6.557383 2.021554
6.557563 2.107168
6.558040 2.039141
6.558433 1.985456
6.559055 1.994117
6.559262 1.976269
6.559810 1.904710
6.560277 1.982775
6.560808 1.932747
6.560899 1.982167
6.561387 1.971416
6.561495 1.988849
6.561661 1.961742
6.562106 1.983466
6.562463 1.983854
6.562810 1.946457
6.563027 1.949335
6.563392 1.995251
6.564128 1.993927
6.564547 1.967220
6.564736 1.993514
6.565400 1.963777
6.565472 2.002376
6.565759 1.979618
6.566445 1.965152
6.567026 1.908693
6.567244 1.952133
6.567439 1.960983
6.567488 1.939729
6.568384 1.955061
6.568717 1.923649
6.568764 1.987320
6.568907 1.987381
6.569839 1.990129
6.569909 1.934276
6.570409 1.987989
6.570709 1.984766
6.571042 2.027034
6.571243 1.895767
6.571555 1.952663
6.572214 2.008907
6.572432 1.905076
6.572830 1.936754
6.573272 1.897672
6.573487 1.947025
6.574024 2.097823
6.574196 1.994461
6.574691 1.967013
6.574759 1.954115
6.574964 1.943199
6.575505 1.953898
6.576255 1.966498
6.576519 1.919909
6.576827 1.905782
6.577000 2.039528
6.577357 1.936523
6.577942 2.001570
6.578291 1.955408
6.578512 1.968396
6.579108 2.006896
6.579412 1.947720
6.579516 1.981127
6.579769 1.938599
6.580954 2.111220
6.581134 1.954923
6.581702 1.890993
6.581795 1.957980
6.582179 1.963587
6.582732 1.978554
6.582901 1.920608
6.583100 1.953322
6.583627 1.979254
6.583921 1.968618
6.584430 2.036776
6.584720 1.953666
6.585273 1.998732
6.585656 1.957865
6.585935 1.989203
6.586344 1.980648
6.586419 2.016967
6.587247 1.920100
6.587512 1.926501
6.587880 1.897161
6.588193 2.028907
6.588828 1.971738
6.589056 1.999073
6.589586 1.999660
6.589966 2.051755
6.590078 1.879588
6.590451 1.978802
6.590691 1.942689
6.591293 1.943404
6.591622 2.017285
6.591786 1.955619
6.591867 1.918509
6.592439 1.912877
6.592607 2.010062
6.593112 1.943505
6.593555 2.061679
6.593963 1.953038
6.594414 1.979667
6.594605 2.007284
6.595157 1.950697
6.595324 2.030604
6.595602 1.944495
6.596043 1.971154
6.596184 1.929625
6.596616 1.999435
6.596940 1.938256
6.597477 1.983422
6.597930 1.990761
6.598125 2.007050
6.598377 2.000937
6.598495 1.996075
6.598814 1.990939
6.599111 1.996824
6.599452 1.946533
6.600036 1.957375
6.600391 1.943896
6.601071 2.007959
6.601311 2.018938
6.601711 1.951103
6.601801 2.012947
6.602682 1.956746
6.602742 2.153243
6.603198 1.972492
6.603248 1.985522
6.603457 1.958642
6.603957 1.982077
6.604282 1.988930
6.604615 2.021346
6.605281 1.982465
6.605666 2.020184
6.605825 1.974111
6.606338 1.947365
6.606853 2.033365
6.607140 1.980686
6.607570 2.029797
6.608204 1.973629
6.608397 1.972196
6.608942 1.906379
6.609140 1.958848
6.610037 1.960965
6.610088 1.876295
6.610360 1.944417
6.610866 1.975149
6.611252 1.930409
6.611583 1.975045
6.611771 1.920438
6.612258 1.999588
6.612460 1.952343
6.612560 1.999498
6.613214 1.931997
6.613424 1.957292
6.613763 1.949841
6.614299 1.982822
6.614703 1.935269
6.615118 1.950396
6.615992 2.008868
6.616235 1.970400
6.616829 2.073059
6.616960 1.967393
6.617219 2.063146
6.617629 1.964636
6.617733 1.967144
6.618493 2.005057
6.618725 2.014730
6.619199 1.968312
6.619413 2.151913
6.619809 1.991794
6.620413 2.044036
6.620855 2.003333
6.620905 1.932599
6.621220 2.004545
6.621694 1.993839
6.621882 2.000318
6.622181 1.929749
6.622722 1.877306
6.623154 2.003504
6.623735 1.945864
6.623756 1.890899
6.624307 1.947879
6.624674 2.032601
6.625049 2.002938
6.625500 1.961183
6.625966 1.936748
6.626467 1.973819
6.626566 1.940472
6.627360 2.036608
6.627567 1.931272
6.627908 2.055071
6.628503 1.949660
6.628733 2.012867
6.628855 1.928233
6.629647 1.923381
6.629883 2.074697
6.630705 2.064568
6.630884 1.983572
6.631280 2.107939
6.631572 2.006072
6.631958 1.954584
6.632119 1.983749
6.632746 1.934408
6.632969 1.950320
6.633147 2.002808
6.633538 1.942779
6.634065 2.037136
6.634578 2.081354
6.635017 1.942452
6.635126 1.898793
6.635246 2.031474
6.635643 1.928828
6.636117 1.938758
6.636246 1.949263
6.636626 1.989195
6.637098 1.953238
6.637165 1.959204
6.637456 1.975266
6.638127 1.997564
6.638620 1.963783
6.639126 1.988663
6.639256 2.004597
6.639797 1.929690
6.640140 1.930117
6.640634 2.006104
6.641055 2.030780
6.641285 1.991771
6.641353 1.948015
6.641871 1.967135
6.642125 1.966420
6.642704 1.982623
6.643157 1.946134
6.643546 1.966898
6.643603 2.046369
6.644225 1.952762
6.644382 2.047855
6.644887 2.029367
6.645219 2.029934
6.645499 1.982806
6.645917 1.959499
6.646525 2.027742
6.646940 1.955008
6.647695 2.008750
6.647721 1.967489
6.648038 1.914811
6.648499 1.997961
6.649015 2.019139
6.649349 1.960671
6.649586 2.078609
6.649948 2.033037
6.650090 2.013808
6.650305 2.010008
6.650922 2.002585
6.651661 2.035353
6.651881 1.930746
6.652196 2.057106
6.652473 1.988831
6.652780 2.084542
6.653243 2.034396
6.653803 2.022245
6.653944 1.953393
6.654165 1.982553
6.654738 1.985292
6.655252 1.959413
6.655652 1.933490
6.656142 1.971729
6.656317 2.051385
6.656952 1.989841
6.657306 2.026361
6.657659 2.049066
6.658128 2.023902
6.658477 1.973187
6.658526 2.009473
6.658899 2.045634
6.659290 2.009949
6.659360 2.009742
6.659894 1.988539
6.660496 2.051921
6.660620 1.932981
6.660979 1.910172
6.661376 2.044248
6.661966 2.005029
6.662326 1.981487
6.662681 2.012963
6.662837 1.959442
6.663639 2.062378
6.664015 2.066698
6.664652 2.006122
6.664895 1.996872
6.665352 1.980660
6.665780 1.949575
6.665803 2.009960
6.666247 2.017823
6.666487 1.963971
6.667091 2.005465
6.667311 1.956069
6.667801 2.075155
6.668157 1.968432
6.668335 1.978164
6.668517 2.015330
6.669010 2.024760
6.669301 1.964788
6.669690 2.008235
6.670500 2.008563
6.670650 1.924029
6.671198 2.018165
6.671271 2.014936
6.671623 2.013102
6.672099 1.982144
6.672637 1.969496
6.673020 2.060275
6.673191 2.047522
6.673785 1.962452
6.674144 1.944101
6.674344 2.012371
6.674887 1.981668
6.675157 1.988263
6.675462 1.994220
6.676044 1.956666
6.676350 1.982603
6.677165 2.044869
6.677703 1.966150
6.677927 2.035331
6.678176 1.950113
6.678715 1.994347
6.678899 1.948175
6.678976 2.047161
6.679171 1.977536
6.679904 1.995832
6.680863 2.032174
6.681241 2.025745
6.681648 2.059760
6.681790 1.967119
6.682069 1.958779
6.682187 2.054995
6.682770 2.010448
6.683319 2.022661
6.684238 2.014726
6.684293 1.933715
6.684455 1.980487
6.684802 2.064038
6.685171 2.025374
6.685719 2.035132
6.686231 1.977205
6.686545 1.990811
6.687193 1.941773
6.687462 1.959389
6.687768 1.923644
6.688153 2.044598
6.688201 2.026625
6.688847 2.020949
6.689301 1.976004
6.689601 2.024066
6.689846 2.014447
6.690295 1.908946
6.690360 2.027135
6.690947 1.973220
6.691369 1.993088
6.691883 2.020370
6.692196 1.971039
6.692540 1.942540
6.693185 2.036589
6.693553 1.947172
6.693913 2.005392
6.694248 2.095691
6.694662 1.949381
6.695413 1.980168
6.695706 2.047767
6.695724 2.013510
6.696250 1.956061
6.696652 1.971107
6.697389 2.023620
6.697639 1.982846
6.698005 2.021047
6.698744 2.122862
6.699086 1.966121
6.699188 2.046155
6.699472 2.130321
6.699909 2.055739
6.700271 2.005547
6.700695 1.952804
6.701013 2.021234
6.701317 1.920085
6.701974 1.973510
6.702021 2.112230
6.702130 1.974461
6.702774 1.913220
6.703000 2.173520
6.703568 2.066928
6.703944 2.063632
6.704457 2.090773
6.704815 1.994847
6.705109 1.996925
6.705413 2.001349
6.705699 1.979523
6.706024 1.954351
6.706538 2.002446
6.706990 1.954560
6.707242 1.926971
6.708076 2.003171
6.708199 2.024642
6.708735 1.966509
6.709184 2.045575
6.709807 1.995442
6.710318 2.060209
6.710411 2.085362
6.711305 2.004880
6.711485 1.987022
6.711632 1.968917
6.712045 1.952773
6.712356 2.033919
6.712776 2.062470
6.713005 2.004705
6.713335 2.041565
6.713732 1.966874
6.713912 1.967975
6.714653 1.991004
6.715206 2.048843
6.715239 2.088148
6.715702 2.118698
6.715915 1.998948
6.716530 1.962318
6.716958 1.964209
6.717143 2.033918
6.717564 1.942755
6.717880 2.024222
6.718224 2.005986
6.718629 1.964757
6.718701 1.974623
6.719490 2.120949
6.720154 2.022324
6.720284 1.965053
6.720645 1.956781
6.720907 2.031267
6.721333 1.973309
6.722077 2.044519
6.722356 2.014643
6.722829 2.025132
6.722927 1.949299
6.723425 1.985757
6.723852 2.071908
6.724189 2.036289
6.724719 2.022568
6.724970 2.002502
6.725362 1.971316
6.725969 1.952314
6.726205 1.994304
6.726502 1.986388
6.726705 2.052192
6.727357 2.075247
6.727541 2.008318
6.728357 1.986304
6.728746 1.969010
6.729120 1.983366
6.729214 2.059152
6.729929 2.027664
6.730245 1.970746
6.730312 2.079242
6.730857 1.976501
6.731318 2.074512
6.731561 2.041562
6.732334 2.070817
6.732446 2.031505
6.732866 2.054585
6.733260 2.150775
6.733480 2.101235
6.733784 1.992617
6.734650 2.000060
6.735155 2.045887
6.735254 2.011272
6.735508 1.999534
6.736104 2.069043
6.736315 1.990790
6.736504 2.050691
6.736940 2.024783
6.737514 2.083673
6.737614 2.017499
6.738165 1.986399
6.739087 1.924792
6.739100 2.016546
6.739315 2.053813
6.739714 2.039700
6.740232 2.008114
6.740768 1.978654
6.741320 2.029277
6.741372 2.010830
6.741914 1.987408
6.742266 2.115803
6.742822 2.036334
6.743007 2.008164
6.743203 1.974893
6.743731 2.012281
6.744161 1.957848
6.744953 1.914273
6.745144 1.975484
6.745477 2.007677
6.745507 2.028865
6.745898 1.983758
6.746553 2.023725
6.747097 2.061222
6.747425 2.065364
6.747771 1.994718
6.748113 2.006486
6.748537 2.022244
6.749084 1.931891
6.749296 2.057985
6.750205 1.983105
6.750471 1.966242
6.750762 1.974214
6.751275 2.175507
6.751705 1.982304
6.752141 2.208915
6.752544 2.052445
6.752999 1.961358
6.753326 2.044872
6.753976 1.983217
6.754076 2.032928
6.754103 2.104457
6.754587 2.052181
6.755020 2.029134
6.755299 2.051838
6.755744 2.123935
6.755972 1.978266
6.756787 2.124858
6.757242 2.060613
6.757425 2.007457
6.758050 2.070695
6.758567 2.050591
6.758921 2.102624
6.759354 1.930515
6.759435 2.053717
6.760127 2.031208
6.760245 2.071433
6.760678 2.002974
6.760761 1.998123
6.761121 2.006592
6.761196 2.111302
6.761595 2.082526
6.762073 2.006294
6.762862 2.028500
6.763196 1.944244
6.763411 2.045763
6.763634 2.016615
6.764175 2.015541
6.764785 2.023129
6.765014 2.147902
6.765224 2.015975
6.765860 2.113005
6.766243 2.087009
6.766885 1.965390
6.767211 2.021414
6.767628 2.012647
6.768249 2.052527
6.768643 1.990661
6.769187 2.047072
6.769875 2.017770
6.769908 2.135792
6.770471 2.005561
6.770867 2.069352
6.771159 1.985989
6.771742 2.059290
6.772371 1.990733
6.772499 2.007643
6.772574 2.034570
6.772933 2.031747
6.773544 2.123454
6.773882 2.105643
6.774310 1.994399
6.774632 2.084808
6.774833 2.002014
6.775325 2.044233
6.775776 2.032421
6.776510 2.098030
6.776910 1.971543
6.776996 1.982340
6.777539 2.012595
6.778066 2.110481
6.778475 1.992780
6.779052 1.976539
6.779395 2.067599
6.779766 1.970498
6.780099 2.079023
6.780688 2.059288
6.780890 2.008271
6.781617 2.093549
6.781846 2.031444
6.782528 2.056696
6.782549 2.039907
6.783122 2.004426
6.783432 2.013336
6.783549 2.022038
6.783743 1.982522
6.784113 2.014197
6.784682 2.057134
6.785323 2.021640
6.785524 1.930678
6.786220 1.998360
6.786406 1.992291
6.786909 2.015361
6.787275 2.149396
6.787903 2.030429
6.788213 2.121708
6.788473 2.111367
6.788937 1.954577
6.789341 2.006234
6.790180 2.076121
6.790351 1.994795
6.791002 2.090424
6.791296 1.989878
6.791947 1.997807
6.792510 1.950083
6.792537 2.042836
6.793083 2.090608
6.793477 2.031579
6.794079 2.056047
6.794299 2.059572
6.794381 2.039895
6.795369 1.955141
6.795786 2.023855
6.796104 2.084681
6.796218 1.997100
6.796883 2.019941
6.797017 2.052203
6.797534 2.049410
6.798075 2.079616
6.798300 2.033703
6.798506 2.223764
6.799220 2.060734
6.799611 2.018537
6.799821 1.995888
6.800147 2.075251
6.800833 2.017732
6.800907 2.135986
6.801307 2.111556
6.802026 2.023252
6.802050 2.104036
6.802754 1.964530
6.803580 2.015338
6.803761 2.043074
6.803987 1.993068
6.804513 1.956724
6.804769 2.124192
6.805324 2.112376
6.805390 1.945346
6.806012 1.974982
6.806199 2.031854
6.806831 2.036835
6.807559 2.030739
6.807762 1.979737
6.808279 2.126966
6.809063 2.070784
6.809362 2.083596
6.809671 1.933310
6.810007 2.105434
6.810476 2.019608
6.810715 2.000424
6.811084 2.040316
6.811770 2.082399
6.811858 2.037206
6.812515 1.964289
6.812841 2.056797
6.813362 2.038698
6.813813 2.093230
6.814205 1.968852
6.814407 2.052777
6.814835 2.061982
6.815238 2.130562
6.815763 2.012709
6.816025 2.121544
6.816584 1.980262
6.816939 2.103223
6.817502 2.094668
6.817800 1.971338
6.818272 2.101795
6.818889 1.980042
6.819161 2.071979
6.819718 2.009903
6.820020 2.104527
6.820527 2.005409
6.820718 2.036254
6.821150 2.016031
6.821432 1.962134
6.821748 2.047310
6.822461 2.039380
6.822942 2.016854
6.823116 2.021277
6.824057 2.014056
6.824419 2.039182
6.824936 2.042038
6.825370 2.089774
6.825497 1.995184
6.826024 1.971157
6.826274 2.091698
6.826692 2.132507
6.826953 2.006358
6.827266 2.159663
6.828178 2.038996
6.828507 2.030175
6.828836 2.029504
6.829171 1.940535
6.829350 2.020779
6.829765 2.032474
6.830171 2.082571
6.830551 2.085563
6.830854 2.104198
6.831353 1.985829
6.831669 2.068025
6.832603 1.983825
6.833085 2.128310
6.833193 2.024200
6.833617 2.076481
6.833885 1.991582
6.834010 2.103806
6.834739 2.169506
6.835090 2.026326
6.835445 2.003280
6.835963 2.164519
6.836362 2.029120
6.836609 1.975087
6.836735 1.959086
6.837746 2.023084
6.838741 2.007232
6.839021 2.089103
6.839188 2.039672
6.839637 2.023148
6.839727 2.020877
6.840619 2.091196
6.840902 2.083862
6.841526 1.994330
6.841685 2.056860
6.842409 2.022738
6.842924 2.173769
6.843062 2.003964
6.843293 2.112808
6.844015 2.082233
6.844423 2.182537
6.844861 2.024571
6.845063 2.010966
6.845752 2.024861
6.845873 1.999598
6.846315 1.983390
6.847026 2.174970
6.847240 2.043725
6.848544 2.103465
6.848603 2.058844
6.848884 2.056493
6.849167 2.181820
6.849489 2.218177
6.850090 2.029735
6.850631 2.036825
6.851218 2.002042
6.851551 1.960821
6.852274 2.078242
6.852567 2.045846
6.852880 2.085971
6.853064 2.032915
6.853592 2.050245
6.853779 2.007130
6.854201 2.096646
6.854978 2.029493
6.855319 2.209458
6.856037 2.102057
6.856238 2.042659
6.856528 2.086213
6.856799 2.159028
6.857713 2.070773
6.858078 2.015050
6.858336 2.013079
6.859126 2.119274
6.859376 1.985518
6.859727 2.072436
6.860230 1.964875
6.860522 2.027532
6.861215 2.100286
6.861604 2.047166
6.861852 2.059488
6.862181 2.033872
6.862533 2.066183
6.863053 2.063781
6.863419 2.034663
6.864028 2.043397
6.864203 2.007466
6.864483 2.038214
6.864986 2.118228
6.865435 2.027082
6.865680 2.064151
6.866339 2.025434
6.866637 2.021848
6.867002 2.130620
6.867527 2.055015
6.867882 2.118829
6.868270 2.102057
6.868815 2.137663
6.869182 1.995174
6.869463 2.103111
6.869753 2.182972
6.870338 2.063483
6.871148 2.054351
6.871297 2.043327
6.871638 2.050388
6.872286 2.038495
6.872556 2.090343
6.873362 2.111907
6.873505 2.037885
6.873850 1.999210
6.874184 2.182127
6.874684 2.013340
6.875082 2.144040
6.875264 2.084026
6.876672 1.978420
6.876726 2.075082
6.877568 2.062126
6.877723 2.043535
6.878228 2.083901
6.878491 2.005899
6.879045 2.032529
6.879853 2.025723
6.880339 2.064207
6.880476 2.115804
6.881175 2.205444
6.881324 2.009536
6.882049 1.979335
6.882658 2.058401
6.882737 2.022562
6.883326 2.144619
6.883495 2.042427
6.883857 2.073739
6.884241 2.072796
6.884482 2.109069
6.885138 2.076029
6.885709 1.976495
6.886151 2.145869
6.886394 2.108992
6.886891 2.070126
6.887411 2.046060
6.887561 2.075780
6.888251 2.045882
6.888470 2.016971
6.889161 2.155347
6.889494 2.003644
6.889626 2.021870
6.889906 2.154475
6.890259 2.077290
6.890841 2.119385
6.891136 2.040688
6.891896 1.992788
6.892283 2.058200
6.892967 2.144597
6.893758 2.063974
6.894291 2.115519
6.894586 2.090471
6.894967 2.180802
6.895343 2.096245
6.895737 2.046175
6.895895 1.966630
6.896167 2.149232
6.896559 1.979917
6.896904 1.969766
6.897687 2.047234
6.897867 2.132498
6.898368 2.076224
6.898596 2.108437
6.899592 2.113446
6.899795 1.947473
6.900248 2.065612
6.900391 1.994516
6.900851 2.047130
6.901266 2.164980
6.902118 2.018829
6.902480 2.080255
6.902715 1.999243
6.903224 2.135872
6.903714 2.054840
6.903804 2.062283
6.904451 2.109865
6.904686 2.028942
6.905168 2.026440
6.905768 2.037142
6.906109 2.066245
6.906622 2.075050
6.907249 2.145490
6.907608 1.993354
6.907801 2.010997
6.908095 2.118146
6.908349 2.097310
6.908808 2.019761
6.909350 2.050578
6.909941 2.113830
6.910541 2.190133
6.911467 2.104442
6.912182 2.147294
6.912419 2.021915
6.912856 2.094016
6.913006 2.078772
6.913729 2.044401
6.913974 2.086473
6.914553 1.995579
6.914775 2.087856
6.915116 2.108442
6.915752 2.075968
6.916240 1.982644
6.916952 2.234473
6.917578 2.203790
6.917798 2.133999
6.917950 1.957135
6.918774 2.079725
6.918998 1.999913
6.919375 1.977959
6.919795 2.089378
6.920176 2.032718
6.920636 2.116627
6.921041 2.054588
6.921443 2.033238
6.922086 2.132295
6.922500 2.034786
6.922576 2.147911
6.922976 2.027889
6.923255 2.095030
6.923849 2.074661
6.924652 2.041037
6.925156 2.184764
6.925304 2.122218
6.925844 2.019391
6.926392 2.105068
6.926886 2.053946
6.927492 1.981396
6.927718 2.193491
6.928064 2.115617
6.928488 2.108259
6.929345 2.129463
6.929515 2.054602
6.930048 2.064839
6.930240 2.026062
6.930718 2.107087
6.931593 2.067806
6.931857 2.066780
6.932325 2.075674
6.932410 2.092606
6.933499 2.110204
6.933714 2.058080
6.934162 1.939595
6.934873 2.183961
6.934955 2.023402
6.935656 2.139718
6.935981 2.130070
6.936303 1.994319
6.936781 2.104294
6.937491 2.054479
6.937803 2.056613
6.938185 2.025136
6.938648 2.076192
6.938986 2.154245
6.939429 2.126809
6.939741 2.038625
6.939898 2.112642
6.941109 2.030361
6.941480 2.205819
6.941750 2.080506
6.942205 2.188463
6.942757 2.055034
6.943192 2.075575
6.943605 2.055450
6.944095 2.290923
6.944628 2.116666
6.945039 2.218960
6.945388 2.064820
6.945607 2.102223
6.946291 2.037837
6.947202 2.083095
6.947426 2.066198
6.947805 2.090974
6.948169 2.141376
6.949055 2.111909
6.949695 2.093803
6.950462 2.018811
6.950767 2.107066
6.951042 2.090198
6.951193 2.135295
6.951668 2.264244
6.952213 2.222996
6.952727 2.131579
6.953322 2.152689
6.953812 2.084716
6.954089 2.105127
6.954451 2.125592
6.955170 2.053562
6.955284 2.082530
6.955612 2.117014
6.956062 2.080119
6.956571 2.028393
6.956866 2.059686
6.957481 2.064543
6.958179 2.099937
6.958303 2.054026
6.958839 2.093336
6.958935 2.273542
6.959332 2.266465
6.959601 2.052631
6.960167 2.190967
6.960928 2.038530
6.961325 2.017088
6.962158 2.055401
6.962218 2.057643
6.962756 2.034940
6.963621 1.984045
6.963868 2.117444
6.964154 2.135920
6.964564 2.062370
6.965190 2.160312
6.965768 2.307829
6.966287 2.099832
6.966580 2.063880
6.966828 2.056302
6.967164 2.128049
6.967603 2.131000
6.968301 2.172824
6.968687 2.045816
6.968816 2.146092
6.969109 2.145994
6.969985 2.104113
6.970592 2.082303
6.970787 2.076014
6.971783 2.194243
6.972072 2.028861
6.972445 2.166336
6.973185 2.134293
6.973642 2.190180
6.973874 2.097385
6.974295 2.093244
6.974688 2.056089
6.975113 2.222576
6.975475 2.212473
6.975670 2.115677
6.976187 2.052653
6.977050 2.208492
6.977693 2.099119
6.977862 2.215195
6.978242 2.117573
6.978689 2.085692
6.979295 2.080173
6.979892 2.143430
6.980460 2.104854
6.980636 2.108364
6.981226 2.163252
6.981589 2.150727
6.981876 2.175556
6.982355 2.130697
6.983085 2.023128
6.983517 2.179571
6.984027 2.097679
6.984957 2.174753
6.985063 2.078487
6.985702 2.174947
6.986426 2.234648
6.986858 2.079532
6.987074 2.094599
6.987740 2.128174
6.987965 2.124086
6.988533 2.234822
6.988967 2.108164
6.989308 2.071692
6.989721 2.090878
6.990418 2.180005
6.991249 2.090752
6.991508 2.163313
6.992175 2.188435
6.992738 2.000079
6.993074 2.119747
6.993180 2.098083
6.993917 2.045345
6.994539 2.127428
6.995041 2.060570
6.995858 2.162856
6.996574 2.052241
6.996727 2.130918
6.997084 2.141093
6.997567 2.081617
6.997847 2.109652
6.998439 2.111308
6.999105 2.087455
6.999270 2.101149
6.999490 2.225439
7.000088 2.138194
7.000261 2.205442
7.000918 2.209170
7.001197 2.203212
7.001925 2.170338
7.002284 2.144099
7.002372 2.100690
7.003197 2.239109
7.003458 2.266275
7.004320 2.229989
7.004506 2.054864
7.004714 2.140599
7.005070 2.055249
7.006110 2.242743
7.006330 2.198241
7.006929 2.111605
7.007675 2.058424
7.008012 2.073047
7.008526 2.072433
7.009139 2.294271
7.009325 2.084769
7.010016 2.154962
7.010411 2.119147
7.010609 2.160251
7.011004 2.118448
7.011596 2.130693
7.011791 2.083034
7.012733 2.078784
7.013335 2.389103
7.013522 2.105627
7.013932 2.091022
7.014590 2.187964
7.015492 2.198373
7.015748 2.116906
7.016229 2.059761
7.017260 2.093590
7.017823 2.232743
7.018116 2.056677
7.018610 2.114464
7.018965 2.094895
7.019501 2.182442
7.019946 2.132818
7.020210 2.132600
7.021158 2.232447
7.021885 2.130229
7.022457 2.271956
7.023010 2.213872
7.023164 2.274229
7.023546 2.270138
7.023673 2.228144
7.024418 2.207174
7.024754 2.132647
7.025296 2.156796
7.025946 2.176734
7.026323 2.209190
7.026656 2.231986
7.027328 2.405177
7.027672 2.169488
7.028311 2.085122
7.028805 2.077685
7.029062 2.224052
7.029777 2.249435
7.030346 2.212893
7.030821 2.143985
7.031408 2.220015
7.031825 2.109418
7.032528 2.148806
7.032683 2.159992
7.033233 2.150841
7.033850 2.279816
7.034335 2.301297
7.034429 2.147863
7.035066 2.000391
7.035503 2.115860
7.036378 2.124412
7.037133 2.258326
7.037550 2.152161
7.038107 2.051818
7.038286 2.271646
7.038510 2.182704
7.039115 2.102501
7.039461 2.215034
7.039671 2.175303
7.040417 2.076039
7.040802 2.145740
7.041425 2.126824
7.041557 2.086939
7.042062 2.208966
7.042650 2.188976
7.043189 2.150782
7.043685 2.135661
7.044334 2.218100
7.044375 2.037606
7.044816 2.131931
7.045747 2.142981
7.046234 2.094836
7.046512 2.176003
7.047094 2.291775
7.047389 2.226465
7.048366 2.126002
7.048816 2.164765
7.049407 2.105439
7.049601 2.064125
7.049824 2.174238
7.050558 2.171792
7.051088 2.330272
7.052028 2.205654
7.052186 2.122154
7.053007 2.172358
7.053317 2.098240
7.053419 2.140868
7.053724 2.129408
7.053995 2.074276
7.054919 2.208604
7.055873 2.171132
7.056593 2.141014
7.056777 2.133792
7.057322 2.275024
7.057563 2.049325
7.058336 2.142393
7.058544 2.197190
7.059247 2.119922
7.059754 2.103876
7.060067 2.056973
7.061060 2.224663
7.061330 2.159499
7.062160 2.124505
7.062728 2.042127
7.062920 2.122475
7.063365 2.080955
7.064517 2.157448
7.064792 2.179049
7.065123 2.160426
7.065848 2.095228
7.066001 2.305392
7.066566 2.101587
7.066826 2.160689
7.067613 2.146531
7.068348 2.223461
7.068639 2.103296
7.069412 2.123466
7.069786 2.109189
7.070622 2.257390
7.071144 2.161139
7.071594 2.216790
7.071834 2.198382
7.072270 2.069482
7.072973 2.127259
7.073984 2.164951
7.074138 2.157116
7.074763 2.112531
7.075212 2.325975
7.075511 2.107031
7.076113 2.142591
7.076485 2.254139
7.076689 2.053254
7.077755 2.232912
7.078006 2.107201
7.078555 2.294989
7.078653 2.146330
7.079687 2.174139
7.079930 2.145302
7.080692 2.221918
7.081179 2.175887
7.081745 2.218432
7.082369 2.210392
7.082932 2.157899
7.083073 2.177945
7.083640 2.100406
7.083714 2.242673
7.084718 2.035642
7.084906 2.257001
7.085383 2.172078
7.086333 2.256286
7.086532 2.284351
7.087478 2.119232
7.087877 2.200100
7.088784 2.204319
7.089278 2.144975
7.089940 2.187189
7.090429 2.223841
7.090789 2.219945
7.091011 2.036076
7.091788 2.328785
7.092427 2.132303
7.092827 2.239194
7.093126 2.114683
7.093567 2.322090
7.093902 2.117779
7.094038 2.072026
7.094634 2.102110
7.095694 2.219369
7.096381 2.142113
7.096605 2.082799
7.097048 2.107978
7.097818 2.222038
7.098388 2.299094
7.099041 2.106141
7.099208 2.243264
7.099566 2.130957
7.100109 2.212571
7.100378 2.092837
7.100670 2.290484
7.101111 2.262046
7.102201 2.074533
7.102639 2.403270
7.102987 2.201480
7.104927 2.274652
7.105032 2.142234
7.105524 2.057937
7.106705 2.298124
7.106996 2.306567
7.107095 2.092565
7.108059 2.164835
7.108695 2.181364
7.108924 2.155442
7.109284 2.126833
7.109843 2.150709
7.110551 2.223135
7.111045 2.142137
7.111616 2.138377
7.112354 2.058015
7.112612 2.142735
7.113003 2.069101
7.113771 2.187887
7.114042 2.156648
7.114458 2.060388
7.115105 2.207171
7.115524 2.138245
7.116076 2.147577
7.116740 2.131998
7.117566 2.277510
7.118385 2.221650
7.118664 2.101823
7.119280 2.154540
7.119910 2.078620
7.120507 2.253518
7.120934 2.072494
7.121481 2.221263
7.121824 2.223868
7.122529 2.091607
7.123149 2.179481
7.123585 2.084471
7.123779 2.104384
7.125165 2.217077
7.125365 2.196067
7.125934 2.351203
7.126892 2.123864
7.127088 2.160128
7.127782 2.232675
7.128030 2.170558
7.128636 2.177106
7.129241 2.220339
7.129338 2.252070
7.130032 2.133126
7.130302 2.276112
7.131173 2.237917
7.131232 2.292783
7.131377 2.268356
7.132527 2.117272
7.133362 2.305650
7.133803 2.249033
7.134059 2.250610
7.134116 2.357761
7.134838 2.307724
7.135321 2.219073
7.136496 2.243485
7.137110 2.296801
7.137779 2.218905
7.138708 2.179587
7.139249 2.219013
7.139470 2.226215
7.139915 2.142447
7.140624 2.262198
7.141115 2.165433
7.141152 2.133717
7.141834 2.274991
7.141902 2.176987
7.142681 2.204540
7.143288 2.301601
7.143988 2.267291
7.144241 2.125545
7.144302 2.182561
7.145350 2.179015
7.146016 2.211511
7.146683 2.190250
7.147205 2.284204
7.148054 2.283221
7.148288 2.169639
7.148729 2.227299
7.149497 2.120144
7.149781 2.120180
7.149959 2.225556
7.150444 2.150611
7.150679 2.324669
7.151992 2.180043
7.152215 2.274772
7.152964 2.163832
7.153391 2.212838
7.153797 2.155288
7.153969 2.249428
7.154376 2.325767
7.155192 2.132794
7.155506 2.202115
7.156113 2.218247
7.156872 2.184649
7.157361 2.247306
7.157556 2.057807
7.159038 2.221003
7.159572 2.247492
7.160113 2.261859
7.161016 2.241917
7.161739 2.263032
7.162634 2.343642
7.163120 2.220158
7.163596 2.154810
7.163960 2.242324
7.164004 2.148868
7.164504 2.209646
7.164579 2.289191
7.165240 2.276068
7.166247 2.372854
7.166732 2.218323
7.167483 2.201535
7.167894 2.349214
7.168774 2.115185
7.169066 2.341736
7.169344 2.246547
7.170389 2.134084
7.170722 2.254214
7.170904 2.206823
7.171851 2.323683
7.172329 2.128573
7.172918 2.223386
7.173026 2.241346
7.174174 2.170417
7.174772 2.187839
7.175151 2.283071
7.175409 2.151795
7.176629 2.436250
7.176828 2.207080
7.176972 2.232681
7.178014 2.189927
7.178758 2.188886
7.178992 2.427380
7.179441 2.217301
7.180213 2.250641
7.181366 2.198883
7.181818 2.209236
7.182125 2.097189
7.182655 2.474942
7.183021 2.161271
7.183964 2.235824
7.184021 2.314001
7.184397 2.223773
7.185479 2.259091
7.185585 2.340394
7.186752 2.260836
7.187148 2.211974
7.187868 2.211590
7.188255 2.330190
7.188955 2.266012
7.189495 2.208745
7.189645 2.447108
7.190206 2.348757
7.190500 2.475850
7.191439 2.308672
7.191554 2.347159
7.192213 2.238072
7.193840 2.189125
7.194026 2.258717
7.194597 2.326302
7.194872 2.275135
7.194924 2.291007
7.195875 2.279375
7.196927 2.280274
7.197698 2.214585
7.198167 2.264614
7.198385 2.223065
7.199272 2.488960
7.199675 2.205828
7.200044 2.289566
7.201252 2.306540
7.201467 2.232239
7.201651 2.112651
7.201967 2.242125
7.202261 2.211196
7.203690 2.317165
7.203883 2.234984
7.204682 2.236083
7.204863 2.420942
7.205263 2.147854
7.205997 2.158730
7.206569 2.498950
7.206911 2.289300
7.207891 2.183026
7.208266 2.259109
7.208956 2.181894
7.209773 2.313709
7.210251 2.236656
7.211283 2.179538
7.211808 2.592943
7.212412 2.339831
7.212651 2.139383
7.212860 2.255637
7.213590 2.290008
7.213839 2.521898
7.215364 2.174303
7.216122 2.233255
7.216331 2.456490
7.216726 2.329513
7.217336 2.511252
7.217745 2.216004
7.218816 2.242084
7.218945 2.213520
7.219232 2.245541
7.220235 2.276753
7.220699 2.303162
7.221983 2.303291
7.222239 2.373790
7.222333 2.206987
7.223246 2.210075
7.223525 2.197715
7.224028 2.384786
7.224683 2.233194
7.224962 2.226685
7.225801 2.259974
7.226565 2.304338
7.227300 2.148938
7.227606 2.286978
7.228723 2.389056
7.229050 2.168871
7.229209 2.378523
7.230129 2.295110
7.230648 2.263006
7.231778 2.218803
7.232555 2.281060
7.232840 2.372621
7.233308 2.178773
7.233844 2.345356
7.234416 2.360150
7.235313 2.358178
7.235725 2.371409
7.236331 2.301297
7.236946 2.258873
7.237928 2.309915
7.239080 2.156931
7.239151 2.304197
7.240080 2.369435
7.240360 2.259064
7.241021 2.278817
7.241511 2.279776
7.242248 2.183549
7.242712 2.173759
7.243594 2.329224
7.243964 2.133330
7.244473 2.269322
7.244821 2.267977
7.245557 2.360725
7.245751 2.386154
7.245965 2.265262
7.247238 2.451325
7.247451 2.533274
7.248263 2.185027
7.249584 2.184005
7.250353 2.208102
7.251197 2.351662
7.251647 2.539218
7.252251 2.381413
7.252634 2.259978
7.253162 2.283945
7.253702 2.180507
7.254657 2.328829
7.254845 2.257403
7.255807 2.352554
7.256479 2.360068
7.257100 2.422283
7.257553 2.359397
7.257836 2.263589
7.258297 2.284241
7.259190 2.258509
7.259917 2.258199
7.260234 2.257954
7.260430 2.285417
7.261308 2.285917
7.262165 2.295423
7.263107 2.311107
7.263399 2.262459
7.264392 2.329252
7.264642 2.615925
7.265580 2.164037
7.265825 2.250283
7.266339 2.225427
7.266594 2.353633
7.267466 2.369905
7.268639 2.467919
7.268908 2.455291
7.269256 2.498270
7.270193 2.245304
7.270234 2.407851
7.270999 2.244306
7.271743 2.282291
7.272622 2.195729
7.273461 2.377173
7.273808 2.374342
7.274161 2.462747
7.275032 2.303069
7.275747 2.320884
7.276141 2.250227
7.276687 2.320368
7.277760 2.420864
7.278300 2.336845
7.278802 2.492485
7.279117 2.332328
7.279996 2.440233
7.280715 2.290206
7.281714 2.228183
7.282191 2.692188
7.282922 2.267069
7.283457 2.263631
7.284022 2.161180
7.284524 2.442211
7.284867 2.502032
7.285425 2.246306
7.286017 2.326197
7.286432 2.166477
7.286946 2.580969
7.287422 2.266691
7.288677 2.270706
7.288895 2.298021
7.289449 2.310678
7.289993 2.288552
7.290739 2.390618
7.291184 2.201843
7.291446 2.239657
7.292730 2.172727
7.293021 2.374503
7.293706 2.230577
7.294458 2.279954
7.295229 2.364034
7.296080 2.401891
7.296684 2.423224
7.297345 2.357345
7.297654 2.289651
7.297993 2.259709
7.298555 2.580304
7.299344 2.371515
7.300298 2.489807
7.300606 2.326874
7.301224 2.308176
7.301850 2.445506
7.302485 2.304322
7.303100 2.293093
7.304123 2.414191
7.304634 2.258255
7.305300 2.326189
7.306202 2.520314
7.306587 2.343470
7.307040 2.298257
7.307489 2.479163
7.307995 2.459177
7.308815 2.379267
7.309542 2.350004
7.310136 2.222493
7.311012 2.407502
7.311786 2.229744
7.311921 2.265817
7.312897 2.351639
7.313526 2.406960
7.313859 2.310556
7.314607 2.244692
7.315724 2.406523
7.316276 2.349914
7.316841 2.332224
7.317652 2.270218
7.318224 2.377627
7.318624 2.641913
7.319190 2.392214
7.319823 2.548637
7.320180 2.304822
7.321977 2.345682
7.322077 2.271032
7.322977 2.327851
7.323478 2.250852
7.324089 2.271094
7.324247 2.514658
7.325417 2.266618
7.325875 2.708184
7.326446 2.293199
7.327273 2.385547
7.328147 2.412590
7.328958 2.370768
7.329383 2.473600
7.330047 2.412627
7.330205 2.258431
7.330628 2.451024
7.331595 2.275933
7.332027 2.282623
7.332329 2.398190
7.333302 2.269074
7.333856 2.348597
7.334189 2.614171
7.334998 2.272070
7.336569 2.201068
7.337381 2.295988
7.337690 3.090748
7.338457 2.336363
7.339023 2.341030
7.340320 2.284312
7.340395 2.539189
7.340583 2.312209
7.341300 2.557501
7.341651 2.456589
7.342172 2.293729
7.343459 2.478226
7.343642 2.439173
7.344326 2.506612
7.344757 2.364639
7.345700 2.709255
7.346688 2.316057
7.347362 2.366456
7.347405 2.526214
7.348199 2.466471
7.348718 2.318957
7.349108 2.213844
7.350126 2.419642
7.350782 2.292541
7.351059 2.412906
7.351997 2.293708
7.352471 2.677568
7.353647 2.371181
7.354191 2.430059
7.354500 2.483346
7.355590 2.383329
7.356708 2.422848
7.356765 2.374046
7.357640 2.458666
7.358291 2.489313
7.359309 2.352027
7.359505 2.246639
7.360425 2.685578
7.360619 2.317016
7.360925 2.665828
7.361926 2.312924
7.362307 2.716167
7.362700 2.421366
7.363413 2.353122
7.363752 2.498670
7.364156 2.558524
7.364916 2.403217
7.365340 2.292802
7.366744 2.187397
7.367217 2.386737
7.367682 2.428815
7.369082 2.447073
7.369847 2.296930
7.370193 2.484231
7.370481 2.247613
7.371039 2.462225
7.372080 2.352288
7.372421 2.317137
7.373059 2.306089
7.373770 2.237124
7.374597 2.443411
7.375274 2.282006
7.376658 2.307318
7.377145 2.532153
7.377595 2.442569
7.378183 2.443275
7.378306 2.749552
7.379474 2.465876
7.379864 2.295105
7.380476 2.279175
7.381020 2.384884
7.382055 2.534267
7.382468 2.285144
7.383824 2.282651
7.384022 2.763671
7.384513 2.616270
7.385063 2.273801
7.385530 2.526420
7.386341 2.317547
7.386597 2.359397
7.387098 2.581288
7.388105 2.396004
7.389093 2.702702
7.389635 2.415812
7.389807 2.690902
7.390748 2.421069
7.391193 2.405170
7.391856 2.690282
7.392045 2.395057
7.393479 2.473891
7.394301 2.324788
7.394678 2.339690
7.395533 2.579360
7.395903 2.491256
7.396516 2.448559
7.397015 2.514127
7.397307 2.481486
7.397868 2.451653
7.398721 2.545760
7.399059 2.501333
7.399609 2.561826
7.400999 2.352851
7.401678 2.538319
7.402761 2.414940
7.403239 2.350577
7.403955 2.473289
7.404336 2.530495
7.405253 2.519334
7.405733 2.538517
7.406445 2.529498
7.407000 2.449933
7.407689 2.625687
7.408248 2.372757
7.409195 2.552833
7.409505 2.372819
7.410320 2.547765
7.410634 2.637383
7.411844 2.570505
7.412164 2.416141
7.412997 2.393121
7.413451 2.426480
7.414395 2.292186
7.414743 2.268803
7.415799 2.497476
7.416438 2.407188
7.417408 2.142247
7.417650 2.395395
7.418257 2.336892
7.418953 2.496757
7.419667 3.540242
7.419921 2.332085
7.420614 2.716894
7.421505 2.398088
7.422387 2.394263
7.422626 2.338356
7.423711 2.489669
7.423978 2.439931
7.425553 2.418409
7.425882 2.352246
7.426280 2.653470
7.426914 2.530028
7.428003 2.403741
7.428333 2.301371
7.428792 2.820938
7.428883 2.541528
7.429776 2.419559
7.430439 2.365501
7.431383 2.671553
7.431839 2.365439
7.432413 2.417699
7.433520 2.490249
7.434755 2.600061
7.434878 2.576498
7.435489 2.441692
7.436253 2.585907
7.436566 2.708163
7.437585 2.582042
7.438292 2.902268
7.438671 2.516238
7.439040 2.481126
7.440114 2.693764
7.440818 2.259125
7.441308 2.512581
7.441803 2.380953
7.442393 2.556944
7.443269 2.528537
7.444280 2.264932
7.444645 2.535379
7.445847 2.359309
7.446250 2.288521
7.447489 2.477358
7.447683 2.467369
7.447850 2.464672
7.448203 2.592698
7.448813 2.668836
7.450138 2.393283
7.450671 2.579587
7.451560 2.326179
7.452229 2.527956
7.452382 2.494734
7.452984 2.403920
7.453411 2.262871
7.454284 2.424198
7.454961 2.616076
7.455177 2.429773
7.455994 2.483402
7.456708 2.486345
7.457867 2.333794
7.458647 2.460411
7.458818 2.469776
7.459420 2.436247
7.460599 2.430965
7.461182 2.914928
7.462289 2.212542
7.462840 2.371922
7.463197 2.741834
7.463785 2.629112
7.464870 2.319032
7.465260 2.363169
7.465586 2.405412
7.466273 2.423513
7.467256 2.587650
7.467573 2.430336
7.468786 2.341521
7.469055 2.553203
7.469860 2.837462
7.470659 2.541079
7.471351 2.577265
7.471966 2.472167
7.473174 2.373901
7.474031 2.483181
7.474873 2.349725
7.475158 2.395191
7.475505 2.403420
7.476004 2.583217
7.477115 2.534772
7.478235 2.415128
7.478790 2.267527
7.479512 2.343226
7.480077 2.762433
7.480578 2.682355
7.481304 2.438911
7.481924 2.567929
7.482940 2.519878
7.483755 2.481679
7.484310 2.377052
7.484590 2.497871
7.485045 2.553544
7.485969 2.274281
7.487339 2.632017
7.487829 2.491880
7.488243 2.595647
7.488696 2.696824
7.489287 2.722464
7.489384 2.645088
7.491028 2.477965
7.491129 2.676034
7.491527 2.459368
7.492296 2.374675
7.493060 2.671569
7.493797 2.455952
7.494441 2.876518
7.495009 2.536482
7.495304 2.435760
7.496769 2.606819
7.497508 2.555594
7.497794 2.372126
7.498388 2.599220
7.498991 2.701565
7.499700 2.559333
7.499773 2.337546
7.500622 2.609099
7.501427 2.343244
7.501987 2.376197
7.502486 2.533782
7.503502 2.527828
7.503759 2.374029
7.504684 2.513638
7.505248 2.255304
7.505835 2.327249
7.506811 2.400855
7.507578 2.374724
7.508342 2.605086
7.508494 2.556675
7.510440 2.301443
7.510892 2.504965
7.511191 2.585825
7.512319 2.358692
7.513134 2.422089
7.513586 2.383129
7.514073 2.430868
7.514831 2.641470
7.515595 2.571690
7.516207 2.992983
7.516783 2.365777
7.517193 2.320078
7.518131 2.410976
7.518596 2.617353
7.519130 2.531566
7.520516 2.469921
7.520950 2.726912
7.521465 2.550161
7.522319 2.525694
7.523771 2.540743
7.523861 2.711181
7.524675 2.517812
7.525042 2.369102
7.526060 2.448594
7.526428 2.467194
7.526755 2.478353
7.528083 2.421789
7.529183 2.468338
7.529682 2.554267
7.529907 2.444940
7.530882 2.703077
7.531856 2.506254
7.531976 2.389178
7.532412 2.468958
7.533398 2.635000
7.534575 2.659019
7.535079 2.327376
7.535410 2.584707
7.536273 2.637490
7.536721 2.526618
7.537957 2.655306
7.539012 2.309932
7.539218 2.460518
7.539741 2.626808
7.540306 2.704306
7.540914 2.400201
7.541616 2.309972
7.543114 2.670158
7.543497 2.326213
7.543968 2.633836
7.543997 2.286902
7.545008 2.708008
7.545171 2.423263
7.546290 2.812681
7.547153 2.398459
7.547586 2.559608
7.547999 2.578055
7.548629 2.485233
7.549745 2.353620
7.550346 2.245862
7.550656 2.487042
7.551477 2.464159
7.552340 2.504186
7.552674 2.711917
7.553537 2.611074
7.553876 2.342682
7.554461 2.775147
7.555649 2.286046
7.555876 2.466757
7.556439 2.758320
7.557226 2.481721
7.557551 2.658770
7.557994 2.565949
7.559313 2.584507
7.560358 2.457499
7.560839 2.647568
7.561159 2.822675
7.561809 2.587939
7.562561 2.675582
7.563471 2.615226
7.563637 2.722738
7.564607 2.466037
7.565208 2.346014
7.565940 2.756990
7.566778 2.699855
7.567724 2.414399
7.568703 2.458949
7.569167 2.344202
7.570035 2.345270
7.570875 2.620542
7.571131 2.430566
7.572060 2.411489
7.572435 2.631555
7.573362 2.453019
7.573694 2.646300
7.574682 2.541076
7.574969 2.703122
7.575862 2.646186
7.576019 2.424942
7.577032 2.474591
7.577873 2.587005
7.579051 2.430711
7.579486 2.731634
7.579907 2.641993
7.581327 2.296404
7.582310 2.374994
7.582500 2.614580
7.583279 2.531329
7.584009 2.512433
7.584427 2.510339
7.585551 2.593567
7.585893 2.576634
7.586276 2.567679
7.587180 2.475133
7.588023 2.529332
7.588219 2.488997
7.588638 2.552664
7.589632 2.517585
7.590400 2.682587
7.591051 2.427426
7.591632 2.718682
7.592236 2.643468
7.592490 2.422333
7.593109 2.752520
7.594105 2.479927
7.594738 2.473254
7.595287 2.552034
7.596185 2.721374
7.597278 2.424278
7.597591 2.550285
7.598538 2.300151
7.599325 2.591417
7.600172 2.529354
7.600457 2.357492
7.600637 2.394050
7.601516 2.527561
7.602049 2.381519
7.602902 2.272241
7.603800 2.484529
7.604234 2.462934
7.604648 2.790524
7.605752 2.665220
7.605990 2.812213
7.606720 2.887523
7.607443 2.650080
7.608224 2.416554
7.608917 2.640466
7.610042 2.426837
7.610352 2.276276
7.611339 2.599280
7.612339 2.312497
7.612792 2.322229
7.613536 2.507106
7.613964 2.438206
7.614161 2.433264
7.615500 2.306368
7.615942 2.411703
7.616975 2.624359
7.617458 2.506079
7.618337 2.768903
7.619069 2.476971
7.619815 2.657183
7.621125 2.354511
7.621703 2.459093
7.622264 2.486637
7.623029 2.400248
7.623569 2.382451
7.624479 2.586782
7.624988 2.439856
7.625451 2.366508
7.626503 2.459185
7.627100 2.802293
7.627779 2.393411
7.629055 2.471108
7.630341 2.491267
7.630640 2.544216
7.630776 2.558236
7.632009 2.745931
7.632823 2.617499
7.633443 2.496073
7.634080 2.699769
7.635237 2.427258
7.635672 2.499396
7.636453 2.319452
7.637719 2.635964
7.638447 2.452393
7.638745 2.417958
7.639268 2.508018
7.639688 2.320872
7.640923 2.645205
7.641875 2.516582
7.642553 2.541064
7.642992 2.301247
7.643236 2.452526
7.644026 2.764810
7.644566 2.441060
7.646080 2.783118
7.646258 2.296648
7.646894 2.508102
7.647658 2.289994
7.648882 2.537700
7.649824 2.521724
7.650750 2.508376
7.651138 2.538176
7.651415 2.543281
7.651759 2.397381
7.652384 2.515929
7.653784 2.751238
7.654457 2.486844
7.655406 2.537488
7.655529 2.629593
7.656010 2.693655
7.657186 2.607638
7.657949 2.749541
7.658158 2.410237
7.659137 2.502177
7.659815 2.431683
7.660312 2.510422
7.660574 2.385351
7.662395 2.496444
7.662761 2.577662
7.663577 2.646539
7.664365 2.609579
7.665060 2.500793
7.666050 2.492360
7.666590 2.607440
7.666773 2.472379
7.667920 2.602177
7.668229 2.523640
7.669340 2.622465
7.669595 2.430706
7.670403 2.472480
7.671112 2.628963
7.672007 2.743521
7.672516 2.597749
7.672946 2.476707
7.673589 2.619621
7.674927 2.471091
7.675470 2.316833
7.676045 2.518797
7.676829 2.442273
7.677949 2.490509
7.678398 2.412722
7.678519 2.471614
7.679434 2.579398
7.680138 2.518380
7.681176 2.685858
7.681471 2.438888
7.682292 2.366729
7.683202 2.529523
7.683761 2.661624
7.684536 2.632998
7.685545 2.437968
7.686109 2.549555
7.687065 2.402469
7.687986 2.588097
7.688887 2.461110
7.689700 2.357188
7.690258 2.578641
7.690527 2.653054
7.691797 2.418762
7.691934 2.506722
7.692422 2.418478
7.693332 2.498236
7.694059 2.796967
7.694455 2.465287
7.695176 2.323716
7.695520 2.482447
7.696333 2.420662
7.697582 2.809754
7.698179 2.431379
7.698525 2.485212
7.699545 2.688253
7.700212 2.271289
7.701647 2.457047
7.702464 2.482609
7.703037 2.466063
7.703645 2.589979
7.704026 2.601672
7.704936 2.375411
7.705640 2.625789
7.706873 2.575290
7.707403 2.656476
7.708171 2.452971
7.708923 2.502014
7.709835 2.363546
7.710877 2.458670
7.711644 2.392985
7.712332 2.256143
7.713189 2.512391
7.713294 2.363085
7.714252 2.541440
7.715032 2.556879
7.715752 2.588302
7.716843 2.691385
7.717371 2.430018
7.718570 2.505288
7.718786 2.412105
7.719172 2.350325
7.720116 2.597901
7.721140 2.492962
7.721380 2.481514
7.721836 2.478453
7.723363 2.558301
7.724141 2.394008
7.724633 2.526510
7.725507 2.520726
7.725908 2.554483
7.726589 2.744948
7.727015 2.399316
7.727982 2.516390
7.728879 2.492270
7.729239 2.532275
7.729612 2.287749
7.730393 2.368781
7.730980 2.635532
7.731331 2.383105
7.732866 2.740372
7.733481 2.310840
7.734191 2.320548
7.734228 2.393446
7.735517 2.637705
7.736209 2.545583
7.737137 2.375256
7.738151 2.284527
7.739281 2.449608
7.739455 2.514663
7.739977 2.594556
7.740353 2.545059
7.741214 2.786344
7.742512 2.570628
7.743304 2.481385
7.743844 2.786445
7.744290 2.384646
7.745223 2.789846
7.746072 2.404205
7.746438 2.536208
7.746598 2.327845
7.748554 2.330872
7.749002 2.412643
7.749404 2.578682
7.750025 2.365542
7.751330 2.412238
7.752083 2.459913
7.752514 2.439161
7.753025 2.306631
7.753702 2.510437
7.755119 2.723789
7.755806 2.469206
7.756202 2.485074
7.756823 2.481057
7.757674 2.608474
7.757968 2.554524
7.759021 2.399533
7.760531 2.448662
7.761188 2.653968
7.761641 2.455645
7.762561 2.407364
7.762763 2.665606
7.763287 2.676005
7.765119 2.396215
7.765430 2.716773
7.766133 2.359478
7.767280 2.549309
7.767912 2.735440
7.768941 2.729782
7.769707 2.571453
7.770158 2.533169
7.770885 2.615036
7.771164 2.537592
7.771748 2.391472
7.772478 2.484141
7.774125 2.658676
7.774746 2.347480
7.775441 2.417932
7.776324 2.483364
7.777054 2.410310
7.777321 3.079580
7.778382 2.492317
7.779240 2.430010
7.779654 2.728742
7.780738 2.550385
7.780972 2.576062
7.782062 2.613853
7.783240 2.581352
7.783798 2.463051
7.784376 2.446157
7.785050 2.336416
7.785515 2.430426
7.786235 2.580582
7.786904 2.694968
7.787637 2.721039
7.788488 2.318200
7.789462 2.559146
7.789873 2.545537
7.790603 2.348636
7.790969 2.531373
7.791395 2.398506
7.792500 2.948133
7.793419 2.761372
7.794574 2.599767
7.795259 2.489803
7.795831 2.561860
7.796298 2.490443
7.797311 2.451250
7.797887 2.383951
7.798855 2.294543
7.799160 2.485639
7.799894 2.515315
7.801013 2.468228
7.801785 2.417680
7.802185 2.712987
7.803712 2.654682
7.804272 2.605418
7.805033 2.681533
7.805753 2.354381
7.806440 2.438193
7.806857 2.559236
7.807984 2.410914
7.808790 2.576934
7.809450 2.513992
7.809566 2.878161
7.810146 2.810948
7.810642 2.506476
7.811000 2.487969
7.811668 2.542990
7.813620 2.618035
7.814356 2.498996
7.814891 2.934976
7.815441 2.788248
7.816894 2.573692
7.817372 2.504938
7.818178 2.559079
7.818894 2.291342
7.819359 2.818356
7.820081 2.492283
7.820929 2.486095
7.821528 2.420405
7.821816 2.464527
7.822753 2.426926
7.823283 2.425352
7.823731 2.626134
7.824193 2.507311
7.825409 3.141918
7.826270 2.437081
7.826740 2.593358
7.828359 2.704133
7.828689 2.575404
7.829442 2.797973
7.830521 2.638365
7.831418 2.546610
7.832219 2.441384
7.832748 2.779926
7.833145 2.696179
7.833689 2.479539
7.834949 2.474523
7.835173 2.504028
7.836111 2.479157
7.837058 2.390803
7.837981 2.596483
7.838891 2.382586
7.839565 2.512471
7.839913 2.461379
7.840911 2.553664
7.842380 2.620849
7.843192 3.028675
7.843286 3.024878
7.843813 2.545767
7.844110 2.374847
7.845470 2.661676
7.846238 2.523371
7.846512 2.645935
7.846881 2.460115
7.847774 2.443134
7.848615 2.304552
7.849052 2.530914
7.850105 2.521682
7.850419 2.640243
7.850956 2.518218
7.852132 2.503982
7.852770 2.467272
7.853624 2.429306
7.854207 2.817462
7.854848 2.502653
7.856351 2.500959
7.856962 2.522172
7.858012 2.513345
7.858826 2.511194
7.860150 2.371063
7.860384 2.628776
7.860901 2.424497
7.861466 2.724591
7.862243 2.487344
7.863482 2.482110
7.863897 2.654040
7.864346 2.902844
7.864596 2.470065
7.865303 2.718174
7.866781 2.634375
7.867547 2.715232
7.867681 2.737864
7.868367 2.391442
7.868932 2.627393
7.870135 2.789673
7.870885 2.374032
7.870949 2.627665
7.871686 2.457796
7.872937 2.709660
7.873997 2.345350
7.874480 2.660917
7.875712 2.559514
7.876096 2.433483
7.876606 2.446354
7.877371 2.553253
7.878024 2.658578
7.878436 2.455164
7.879352 2.433410
7.879590 2.583067
7.881598 2.606768
7.882178 2.425474
7.882674 2.549563
7.884050 2.424654
7.884179 2.517993
7.885492 2.816737
7.885803 2.360418
7.886496 2.526140
7.886752 2.502043
7.887814 2.425156
7.888392 2.502604
7.888958 2.570121
7.891045 2.562460
7.892135 2.476362
7.892439 2.415843
7.892766 2.483291
7.893692 2.424691
7.894506 2.411983
7.894818 2.725807
7.895792 2.616148
7.897207 2.487185
7.897761 2.478067
7.898326 2.578056
7.898800 2.451806
7.899687 2.487377
7.900039 2.633627
7.900551 2.654318
7.902782 2.535438
7.903270 2.496064
7.903693 2.707720
7.904152 2.585644
7.905391 2.426529
7.905840 2.680298
7.906213 2.384581
7.906387 2.410640
7.906948 2.719499
7.907815 2.429726
7.909051 2.539848
7.910531 2.692879
7.910944 2.617404
7.911244 2.427755
7.911806 2.508064
7.912495 2.380112
7.913350 2.534028
7.913918 2.581678
7.915084 2.558625
7.915351 2.627422
7.916000 2.583489
7.917289 2.591370
7.917641 2.548598
7.918795 2.410995
7.919832 2.727107
7.920474 2.321495
7.921035 2.378633
7.921188 2.923049
7.922312 2.441790
7.923599 2.575617
7.924361 2.549651
7.925408 2.557530
7.925730 2.754140
7.927003 2.696810
7.927319 2.426443
7.928349 2.461210
7.928943 2.532530
7.929734 2.399657
7.930060 2.529570
7.930597 2.702267
7.931649 2.512585
7.932902 2.496960
7.933667 2.346062
7.934037 2.575119
7.934575 2.713691
7.935111 2.482041
7.935880 2.968374
7.937206 2.471687
7.937631 2.357730
7.939052 2.475797
7.939545 2.398138
7.939627 2.668669
7.940962 2.606064
7.941847 2.606364
7.942686 2.472101
7.943175 2.487242
7.944140 2.393779
7.944442 2.342247
7.945238 2.357743
7.946718 2.666654
7.947250 2.340493
7.947409 2.453478
7.948175 2.383445
7.949005 2.451368
7.950604 2.522313
7.951468 2.540954
7.951652 2.544263
7.952982 2.917667
7.953122 2.529245
7.954157 2.575452
7.955016 2.341744
7.955938 2.471440
7.956888 2.272785
7.957392 2.462343
7.959018 2.553072
7.959996 2.450187
7.960699 2.544890
7.961134 2.829612
7.961794 2.430246
7.962369 2.485100
7.962915 2.561130
7.963525 2.451892
7.964413 2.400402
7.965132 2.524605
7.965323 2.512373
7.965759 2.459155
7.967442 2.438629
7.967768 2.325721
7.968555 2.622874
7.969552 2.442528
7.970766 2.509700
7.972170 2.435580
7.972626 2.511426
7.973077 2.324767
7.974031 2.897808
7.974249 2.707059
7.974647 2.483276
7.975489 2.337416
7.975709 2.508288
7.976303 2.432001
7.977487 2.246229
7.978671 2.638212
7.979464 2.740947
7.979957 2.478754
7.980023 2.483088
7.980860 2.740071
7.981326 3.549514
7.982736 2.607005
7.982867 2.791692
7.983572 2.334322
7.984116 2.472885
7.985899 2.636827
7.986571 2.403414
7.986854 2.534390
7.987643 2.607757
7.987996 2.553233
7.989671 2.450697
7.990768 2.449296
7.991532 2.526227
7.991690 2.551519
7.992526 2.609756
7.992748 2.500941
7.994111 2.482821
7.994499 2.339542
7.995360 2.554186
7.996016 2.348402
7.997013 2.460310
7.998121 2.721280
7.998539 2.533391
7.999010 2.551269
8.000238 2.647475
8.000924 2.704296
8.001869 2.727900
8.002556 2.397757
8.003044 2.413531
8.003805 2.566799
8.004317 2.635419
8.004935 2.354883
8.005351 2.559335
8.006570 2.445959
8.007183 2.666053
8.008237 2.566227
8.008366 2.710020
8.009366 2.723066
8.010297 2.890596
8.011362 2.447009
8.011607 2.574017
8.012551 2.422171
8.013494 2.788758
8.013647 2.593342
8.015099 2.427847
8.015450 2.437966
8.016219 2.577577
8.016774 2.541444
8.017920 2.424576
8.018994 2.605472
8.019069 2.469339
8.019840 2.448069
8.020766 2.404227
8.020961 2.364773
8.021932 2.552129
8.022528 2.364842
8.022957 2.568570
8.023751 2.461503
8.024375 2.435293
8.024706 2.571264
8.025823 2.777875
8.026828 2.443199
8.027197 2.518041
8.028900 2.337998
8.029452 2.635362
8.030327 2.331217
8.031073 2.617797
8.032068 2.422576
8.032434 2.426003
8.033422 2.414116
8.034140 2.376888
8.034226 2.536135
8.035359 2.480753
8.036115 2.459103
8.036205 2.788750
8.037138 2.596894
8.038738 2.633788
8.039203 2.535903
8.039635 2.499283
8.040975 2.654435
8.041231 2.614001
8.041661 2.622813
8.042463 2.461249
8.043045 2.563964
8.043795 2.650763
8.045045 2.469195
8.045638 2.298657
8.046480 2.481210
8.047289 2.964141
8.048084 2.464700
8.049171 2.761791
8.050308 2.566232
8.050816 2.443680
8.051297 2.999820
8.052082 2.328392
8.052709 2.655444
8.053541 2.458842
8.054265 2.897721
8.055101 2.528921
8.055653 2.568878
8.056163 2.441984
8.057633 2.428583
8.058144 2.370566
8.058561 2.476079
8.059139 2.951067
8.059994 2.559094
8.060438 2.689922
8.061331 2.405161
8.061907 2.662185
8.062609 2.433539
8.063932 2.418504
8.064162 2.343846
8.065069 2.637303
8.066236 2.885410
8.067057 2.699658
8.067739 2.708311
8.068270 2.413124
8.069216 2.585430
8.069567 2.521300
8.070704 2.398693
8.071509 2.796195
8.072260 2.625033
8.072351 2.754870
8.072976 2.515338
8.074402 2.522996
8.074473 2.791625
8.075791 2.616003
8.076779 2.633648
8.077309 2.602520
8.077691 2.498418
8.078533 2.319982
8.079260 2.389942
8.079459 2.668060
8.081121 2.582434
8.082164 2.678715
8.082589 2.577366
8.082802 2.581439
8.083969 2.492942
8.084243 2.425483
8.084740 2.664621
8.086507 2.507996
8.087218 2.705470
8.087639 2.783530
8.088198 2.705800
8.089729 2.598793
8.089856 2.783788
8.091981 2.393532
8.092748 2.644978
8.093002 2.432895
8.093746 2.386924
8.094130 2.570511
8.096120 2.462347
8.096159 2.736077
8.096695 2.521139
8.097068 2.506645
8.097880 2.491824
8.099331 2.361680
8.100054 2.356916
8.100739 2.662294
8.101519 2.707376
8.101936 2.429440
8.102883 2.272815
8.103862 2.410860
8.104757 2.936235
8.105224 2.391060
8.105843 2.499596
8.106270 2.573292
8.107417 2.600568
8.107725 2.549339
8.109026 2.579224
8.109453 2.643131
8.110279 2.608906
8.110596 2.567476
8.112219 2.626579
8.112425 2.568269
8.113215 2.509553
8.114459 2.429361
8.114704 3.075652
8.115635 2.579410
8.116452 2.455482
8.116804 2.563664
8.117500 2.423065
8.118308 2.464207
8.118700 2.470935
8.119438 2.446994
8.120433 2.452434
8.120825 2.749197
8.121552 2.538432
8.121968 2.347467
8.123506 2.395373
8.123583 2.492278
8.125369 2.480577
8.126014 2.510080
8.126472 2.855268
8.127682 2.392523
8.128756 2.432222
8.128978 2.508709
8.129801 2.370695
8.130816 2.715164
8.131180 2.833521
8.131584 2.511061
8.132343 2.514623
8.133701 2.629846
8.134857 2.598916
8.135336 2.387038
8.135841 2.509761
8.136033 2.795922
8.137011 2.693129
8.137981 2.397421
8.138687 2.916673
8.139246 2.691301
8.139835 2.440038
8.140718 2.448474
8.141139 2.699025
8.142713 2.389852
8.143034 2.341922
8.144132 2.602151
8.144293 2.548591
8.145276 2.425558
8.145681 2.571403
8.147309 2.482217
8.147987 2.457298
8.148608 2.578058
8.148721 2.615250
8.149234 2.413825
8.150427 2.618655
8.151665 2.373768
8.152480 2.503886
8.153124 2.475023
8.153716 2.370719
8.155034 2.656700
8.155519 2.559641
8.156850 2.283165
8.157521 2.580226
8.158221 2.338030
8.159291 2.342928
8.159763 2.566995
8.160487 2.488816
8.161226 2.582578
8.161718 2.593646
8.162206 2.540602
8.163048 2.685696
8.164325 2.628606
8.165265 2.675880
8.165660 2.426064
8.166655 2.789918
8.167316 2.430267
8.168292 2.562295
8.168626 2.428230
8.168874 2.331061
8.169676 2.440242
8.170865 2.493568
8.171163 2.464278
8.172709 3.154938
8.173226 2.479568
8.173824 2.563674
8.174152 2.640437
8.175402 2.503671
8.175551 2.375967
8.176241 2.697680
8.177597 2.418119
8.178886 2.599313
8.179687 2.622571
8.180943 2.583386
8.181765 2.859354
8.182073 2.379726
8.182379 2.357258
8.183887 2.541040
8.184306 2.517787
8.184785 2.658681
8.185464 2.540710
8.186580 2.409037
8.186795 2.351277
8.188721 2.492912
8.188784 2.553634
8.190320 2.473226
8.191025 2.532564
8.191957 2.448497
8.192771 2.444575
8.193031 2.563329
8.193494 2.369557
8.194420 2.606001
8.195438 2.416842
8.196007 2.412923
8.197035 2.667921
8.197817 2.449947
8.198929 2.626175
8.199214 2.574351
8.199714 2.369164
8.200494 2.424747
8.200732 2.484940
8.202307 2.582480
8.202674 2.419138
8.203031 2.603971
8.203490 2.463025
8.203969 2.581318
8.205558 2.667597
8.206186 2.421685
8.206697 2.612435
8.207155 2.496443
8.208213 2.282358
8.208970 2.726880
8.209779 2.630543
8.210821 2.467280
8.211873 2.754773
8.212069 2.454192
8.213313 2.457370
8.214250 2.405020
8.214637 2.757993
8.215323 2.451953
8.215793 2.659645
8.216408 2.536846
8.217965 2.399445
8.219015 2.483048
8.220190 2.475355
8.220453 2.499952
8.221254 2.448105
8.221927 2.556617
8.222400 2.437923
8.222916 2.540894
8.223987 2.460932
8.224921 2.539380
8.225170 2.558505
8.226489 2.556019
8.227249 2.878553
8.227777 2.578665
8.229252 2.622811
8.229489 2.771339
8.229946 2.638834
8.231220 2.501320
8.231999 2.389422
8.232349 2.462880
8.233491 2.563555
8.233993 2.523614
8.234428 2.488153
8.235174 2.376979
8.236204 2.505643
8.236817 2.809893
8.237553 2.500571
8.238094 2.369090
8.239014 2.429395
8.239244 2.427186
8.240492 2.552287
8.241048 2.528553
8.242303 2.843024
8.243245 2.605409
8.243995 2.645574
8.244399 2.539329
8.245248 2.316333
8.245453 2.477247
8.246420 2.616584
8.247563 2.544560
8.248158 2.516042
8.248954 2.486153
8.250002 2.326751
8.250896 3.061825
8.251631 2.433202
8.251933 2.490576
8.252492 2.293589
8.252898 2.477511
8.253752 2.460024
8.254347 2.610113
8.254970 2.472546
8.255705 2.388638
8.256819 2.526787
8.257337 2.507024
8.258379 2.282168
8.258944 2.963842
8.259497 2.420611
8.259868 2.542107
8.261132 2.352751
8.262537 2.469761
8.263695 2.448065
8.263897 2.362727
8.264952 2.965353
8.266511 2.557426
8.267248 2.381946
8.267427 2.576226
8.268099 2.688279
8.269619 2.450214
8.270086 2.567320
8.270646 2.521449
8.271114 2.385449
8.271947 2.375923
8.272413 2.648176
8.273267 2.474236
8.274243 2.260277
8.274591 2.786869
8.275189 2.373997
8.275563 2.444224
8.276994 2.419055
8.277871 2.460240
8.278922 2.403734
8.279324 2.518503
8.280424 2.536921
8.281129 2.502645
8.281559 2.361565
8.282365 2.414883
8.283198 2.454602
8.283984 2.558154
8.284555 2.389105
8.285239 2.517924
8.286154 2.525247
8.287200 2.606352
8.287718 2.655577
8.287941 2.401742
8.288368 2.646294
8.290184 2.450886
8.291003 2.390534
8.291366 2.614186
8.291913 2.362469
8.292361 2.400346
8.293500 2.709681
8.294528 2.468621
8.294810 2.370047
8.295361 2.760233
8.296295 2.446762
8.296828 2.553991
8.297362 2.583389
8.297841 2.367385
8.298839 2.935239
8.299294 2.551798
8.300309 2.373755
8.301105 2.712862
8.302493 2.494304
8.303120 2.665878
8.303998 2.522627
8.304642 2.420900
8.305737 2.362333
8.305919 2.453118
8.306934 2.355189
8.307577 2.661746
8.308884 2.980153
8.309892 2.450986
8.310854 2.385527
8.311423 2.720335
8.312088 2.464055
8.312659 2.590165
8.313468 2.501718
8.314403 2.465283
8.315170 2.306773
8.315554 2.807699
8.316716 2.294382
8.317289 2.495005
8.317773 2.630345
8.318010 2.340616
8.319739 2.503565
8.320594 2.480806
8.320949 2.522557
8.322179 2.632738
8.323475 2.621614
8.324114 2.398708
8.324276 2.422527
8.325133 2.575815
8.326486 2.581211
8.326771 2.258445
8.327671 2.449669
8.327934 2.713888
8.328161 2.545589
8.329418 2.517354
8.330597 2.413647
8.331709 2.684833
8.332009 2.479734
8.333208 2.590060
8.333813 2.601052
8.334202 2.608396
8.335489 2.424488
8.335830 2.397400
8.336199 2.565079
8.337133 2.419739
8.337272 2.352847
8.337855 2.618366
8.338620 2.418488
8.338980 2.569493
8.340037 2.495530
8.340958 2.480659
8.342171 2.306406
8.343011 2.463823
8.343906 2.561440
8.345289 2.450054
8.345490 2.494244
8.346166 2.501073
8.347102 2.604095
8.347764 2.819251
8.348954 2.317892
8.349723 2.405724
8.350047 2.328181
8.351339 2.470973
8.352527 2.489648
8.352842 2.423092
8.353284 2.721549
8.354242 2.287523
8.354910 2.492678
8.355838 2.559064
8.357353 2.445680
8.357710 2.509982
8.358760 2.595905
8.358926 2.582442
8.359999 2.302316
8.361111 2.533652
8.361400 2.465551
8.362479 2.623137
8.362703 2.436461
8.362956 2.515156
8.364007 2.431896
8.364204 2.551957
8.365147 2.767046
8.366127 3.067136
8.367060 2.600995
8.368346 2.662532
8.368747 2.409250
8.369193 2.379754
8.370323 2.420752
8.371018 2.340158
8.372313 2.435527
8.373016 2.457366
8.373599 2.557206
8.374220 2.360272
8.374766 2.309091
8.375142 2.697144
8.376116 2.786506
8.376672 2.735755
8.377510 2.452874
8.377932 2.279345
8.378433 2.419215
8.379746 2.511956
8.379997 2.418002
8.381705 2.317616
8.382639 2.600029
8.383678 2.641311
8.383954 2.258861
8.385402 2.443374
8.385879 2.780858
8.386343 2.505106
8.386942 2.454871
8.387512 2.558139
8.387845 2.554307
8.388835 2.371303
8.389074 2.712025
8.390115 2.486957
8.391228 2.436481
8.391922 2.565869
8.393010 2.360602
8.394159 2.438446
8.395000 2.246586
8.395960 2.263700
8.396058 2.432554
8.396765 2.430481
8.397448 2.354202
8.398268 2.583532
8.398966 2.477897
8.400324 2.674314
8.400750 2.493630
8.401250 2.413916
8.402656 2.676707
8.403118 2.399757
8.404105 2.478198
8.405058 2.405509
8.405166 2.426276
8.407040 2.623282
8.407395 2.338884
8.407859 2.426069
8.408373 2.390327
8.408718 2.475914
8.410275 2.260452
8.411003 2.635978
8.411352 2.652601
8.411713 2.310095
8.412621 2.369527
8.412828 2.427901
8.414049 2.408104
8.415089 2.628439
8.416292 2.429211
8.416799 2.296760
8.417002 2.230010
8.418350 2.386334
8.418732 2.545668
8.419310 2.543415
8.420308 2.351493
8.420529 2.648794
8.421371 2.502639
8.422186 2.465814
8.422971 2.377132
8.423976 2.658746
8.424433 2.404544
8.425109 2.368055
8.425867 2.477600
8.426477 2.469454
8.428149 2.308449
8.428888 2.546145
8.429540 2.431914
8.429846 2.596711
8.431199 2.475745
8.432103 2.441963
8.432899 2.322892
8.433534 2.340295
8.434261 2.548591
8.434658 2.170699
8.435891 2.303493
8.436259 2.558630
8.436658 2.446885
8.438518 2.658843
8.439664 2.167326
8.440015 2.436701
8.441063 2.348777
8.441264 2.386362
8.442530 2.295843
8.442992 2.437690
8.443587 2.544592
8.444990 2.656806
8.445931 2.447305
8.446347 2.421853
8.447250 2.300913
8.447800 2.403170
8.448697 2.372769
8.449370 2.480848
8.449536 2.436118
8.450470 2.387998
8.451915 2.539601
8.452564 2.331434
8.453309 2.445551
8.453700 2.399155
8.454697 2.395559
8.455979 2.652643
8.456264 2.388196
8.457168 2.257280
8.457556 2.712915
8.458144 2.272143
8.458574 2.370726
8.459494 2.312693
8.460169 2.397866
8.460502 2.320551
8.460992 2.404094
8.461349 2.380283
8.462660 2.427646
8.463673 2.537684
8.464320 2.436895
8.464871 2.405051
8.465715 2.464195
8.466369 2.230778
8.467395 2.373946
8.468737 2.451982
8.469158 2.702317
8.469667 2.562758
8.470346 2.493526
8.471367 2.329787
8.472121 2.434504
8.472771 2.394834
8.473150 2.427769
8.473628 2.405998
8.475508 2.267495
8.475828 2.380441
8.476023 2.479359
8.476327 2.122234
8.477378 2.327317
8.478381 2.273048
8.478892 2.417769
8.479295 2.404355
8.479878 2.646519
8.481990 2.666731
8.482625 2.492821
8.483702 2.266126
8.484194 2.593741
8.485091 2.230560
8.485147 2.289735
8.486314 2.318636
8.487111 2.357450
8.487671 2.301644
8.488506 2.370830
8.489543 2.399843
8.490057 2.399280
8.490291 2.202042
8.491046 2.426781
8.491774 2.484731
8.492546 2.274965
8.493337 2.345226
8.494478 2.348155
8.495016 2.341659
8.495715 2.234319
8.497249 2.316248
8.497601 2.638899
8.498574 2.264498
8.499037 2.211995
8.499608 2.371567
8.499823 2.292096
8.500318 2.374703
8.501340 2.317564
8.501653 2.427044
8.502868 2.352774
8.503849 2.163114
8.504217 2.410613
8.505031 2.280601
8.505948 2.306563
8.506381 2.609016
8.507529 2.317603
8.507973 2.453532
8.508916 2.264683
8.509438 2.311401
8.510228 2.592984
8.511650 2.331086
8.511946 2.199120
8.512760 2.350761
8.514028 2.485314
8.514660 2.375277
8.515431 2.286342
8.516221 2.256073
8.516739 2.306449
8.518317 2.286440
8.518453 2.203000
8.519208 2.325343
8.520443 2.388074
8.521042 2.498175
8.521525 2.323750
8.522100 2.275901
8.523025 2.344362
8.524318 2.291350
8.524915 2.465384
8.525294 2.305157
8.525592 2.341004
8.526617 2.290374
8.526966 2.146640
8.527043 2.324263
8.528180 2.518673
8.529575 2.328193
8.530160 2.275224
8.530611 2.417827
8.530771 2.421108
8.531358 2.369884
8.532320 2.264283
8.533067 2.327322
8.533484 2.282591
8.534348 2.472834
8.534692 2.324828
8.535770 2.286883
8.537388 2.465578
8.538771 2.232358
8.539130 2.537451
8.539375 2.362585
8.540158 2.408891
8.540372 2.213341
8.542045 2.337177
8.543097 2.268156
8.543605 2.182429
8.544692 2.369479
8.544809 2.401014
8.545971 2.308118
8.547092 2.324955
8.548236 2.514683
8.549288 2.440150
8.549412 2.365556
8.550200 2.304326
8.551049 2.402612
8.551789 2.250796
8.553287 2.308283
8.553486 2.357733
8.553713 2.427883
8.554155 2.184566
8.554821 2.398104
8.555651 2.347225
8.556320 2.310762
8.556902 2.293464
8.557782 2.593570
8.559389 2.286113
8.559662 2.290345
8.560280 2.473708
8.561260 2.629678
8.561630 2.274957
8.563187 2.197215
8.564748 2.164665
8.565048 2.280179
8.565500 2.270801
8.566513 2.316258
8.567148 2.259614
8.567662 2.422426
8.568674 2.236335
8.569322 2.460250
8.570343 2.457113
8.571458 2.437091
8.572404 2.418998
8.572639 2.364545
8.573381 2.316213
8.574102 2.284972
8.574651 2.227034
8.575209 2.389357
8.576125 2.275279
8.576432 2.157481
8.577617 2.519077
8.578331 2.569901
8.579429 2.290915
8.580014 2.484576
8.580498 2.293653
8.580952 2.341292
8.582215 2.423213
8.582766 2.324932
8.583503 2.206627
8.583872 2.513052
8.584750 2.504725
8.586138 2.288433
8.586809 2.316567
8.587865 2.433655
8.588257 2.373838
8.589248 2.341456
8.590235 2.352947
8.590981 2.410676
8.591312 2.345771
8.591685 2.263539
8.592428 2.270147
8.594110 2.325018
8.594536 2.273424
8.594913 2.390602
8.595532 2.430760
8.596383 2.409158
8.597326 2.395361
8.598542 2.450970
8.599799 2.182144
8.600062 2.275280
8.600210 2.293743
8.601082 2.297535
8.601983 2.274550
8.602593 2.867480
8.603053 2.295932
8.604268 2.201102
8.604593 2.388180
8.606047 2.192809
8.606867 2.237036
8.607203 2.380370
8.607977 2.224543
8.608907 2.532245
8.609037 2.517415
8.610549 2.301634
8.610793 2.151040
8.611310 2.369681
8.611627 2.296600
8.612036 2.378197
8.613410 2.576710
8.614632 2.234148
8.615254 2.257605
8.615496 2.239975
8.616131 2.379682
8.617833 2.221704
8.617923 2.183864
8.618528 2.215014
8.619499 2.233937
8.620428 2.368602
8.621001 2.361690
8.621718 2.654258
8.623452 2.219131
8.623919 2.262420
8.624487 2.382445
8.625432 2.579264
8.626213 2.403409
8.626656 2.357868
8.627072 2.213178
8.627891 2.322194
8.628763 2.261995
8.629063 2.266474
8.630425 2.378168
8.630648 2.531107
8.631871 2.359664
8.632091 2.354650
8.633226 2.128850
8.633712 2.345204
8.634383 2.361028
8.635662 2.269588
8.635901 2.472565
8.636492 2.283655
8.637636 2.243603
8.638568 2.257335
8.639210 2.368503
8.639523 2.303089
8.640448 2.156410
8.641017 2.470421
8.641464 2.393634
8.642977 2.229062
8.644224 2.286500
8.645019 2.225348
8.646634 2.190439
8.647154 2.504316
8.647602 2.223660
8.648329 2.258867
8.649323 2.310409
8.649582 2.256683
8.649792 2.280491
8.650644 2.295571
8.651452 2.253064
8.652622 2.335908
8.653470 2.223801
8.653947 2.277447
8.655166 2.526732
8.655427 2.323646
8.656363 2.380096
8.656758 2.190888
8.657336 2.263328
8.658751 2.296451
8.659386 2.422098
8.660510 2.502169
8.660695 2.273745
8.661367 2.476709
8.661857 2.312812
8.663536 2.343542
8.663987 2.228342
8.664192 2.314531
8.664905 2.342350
8.665276 2.220399
8.666112 2.266522
8.667321 2.277180
8.667768 2.474044
8.668851 2.337409
8.669610 2.231227
8.670000 2.221542
8.670450 2.259255
8.671118 2.432551
8.672348 2.363051
8.672777 2.280672
8.673843 2.315885
8.674420 2.301467
8.675222 2.376723
8.675792 2.238790
8.675866 2.337052
8.676794 2.211967
8.678079 2.361034
8.679020 2.151111
8.679801 2.398811
8.680931 2.263015
8.681858 2.297699
8.682390 2.397628
8.682811 2.381708
8.683117 2.214041
8.684369 2.374396
8.685661 2.390463
8.685800 2.272697
8.686045 2.281982
8.687622 2.439294
8.688354 2.132251
8.689083 2.379893
8.689989 2.316947
8.690232 2.423654
8.691091 2.486917
8.691608 2.241692
8.692168 2.426917
8.692779 2.343513
8.693452 2.240442
8.694560 2.348617
8.694812 2.308001
8.696473 2.275451
8.696887 2.298183
8.697339 2.158110
8.697661 2.354602
8.699311 2.253369
8.700167 2.300372
8.700892 2.237396
8.701150 2.395155
8.702626 2.443435
8.702913 2.281750
8.704630 2.433010
8.704802 2.313506
8.705151 2.271562
8.705908 2.284983
8.706359 2.209904
8.707493 2.234597
8.708123 2.197609
8.708693 2.282679
8.709941 2.227372
8.710116 2.172620
8.710823 2.388275
8.712495 2.449921
8.712826 2.293758
8.714094 2.379780
8.714495 2.121964
8.714942 2.275482
8.715743 2.345595
8.716439 2.333990
8.716772 2.377872
8.716969 2.189514
8.717597 2.458900
8.718283 2.369294
8.719535 2.211290
8.719931 2.227481
8.720891 2.412134
8.721953 2.384547
8.722461 2.132942
8.723296 2.263639
8.723799 2.301658
8.725255 2.691383
8.725496 2.655964
8.726870 2.207372
8.727156 2.180734
8.727391 2.449482
8.728031 2.145147
8.728639 2.386393
8.729776 2.257308
8.730161 2.315145
8.731670 2.331251
8.732895 2.320449
8.732971 2.141717
8.734205 2.072889
8.735248 2.322292
8.735562 2.559750
8.736979 2.431362
8.737356 2.201494
8.737907 2.301950
8.738298 2.328795
8.739466 2.068936
8.740074 2.238210
8.741625 2.296661
8.742286 2.363566
8.742528 2.189892
8.743337 2.534578
8.743847 2.239535
8.744985 2.244253
8.746373 2.153756
8.746734 2.324592
8.747278 2.203136
8.747638 2.274263
8.748950 2.218872
8.749315 2.275537
8.749836 2.407973
8.750658 2.192799
8.751339 2.336679
8.752770 2.339875
8.752932 2.290074
8.753710 2.215288
8.754271 2.229443
8.755666 2.404465
8.755824 2.265147
8.756453 2.286522
8.757393 2.301200
8.757926 2.363956
8.759367 2.385231
8.760213 2.209288
8.760556 2.314682
8.761540 2.401987
8.761986 2.296688
8.763085 2.278613
8.763295 2.207826
8.763796 2.532484
8.764716 2.329978
8.765534 2.205083
8.766473 2.489455
8.767416 2.248843
8.768119 2.160422
8.768451 2.268148
8.768855 2.319929
8.770344 2.353432
8.770805 2.307820
8.771964 2.216490
8.772196 2.399173
8.773062 2.299047
8.773663 2.356210
8.774267 2.214337
8.775334 2.210876
8.776118 2.222638
8.776731 2.188270
8.777615 2.226957
8.778526 2.144898
8.778807 2.477492
8.779967 2.228082
8.780981 2.226901
8.781195 2.316539
8.782010 2.551661
8.783027 2.342488
8.783390 2.333089
8.783881 2.295420
8.784362 2.252648
8.784946 2.213790
8.785399 2.353632
8.786715 2.209591
8.787619 2.134428
8.788050 2.289927
8.788570 2.270721
8.789374 2.232549
8.789865 2.106918
8.790912 2.201387
8.791202 2.229129
8.791595 2.292623
8.792666 2.274592
8.793134 2.176987
8.794075 2.360052
8.794916 2.211081
8.795667 2.259271
8.796239 2.564330
8.796638 2.211487
8.797173 2.226116
8.798303 2.229005
8.798837 2.244722
8.799374 2.598468
8.800998 2.381757
8.801370 2.307497
8.801889 2.347677
8.802551 2.314955
8.803213 2.231303
8.803789 2.123432
8.804884 2.110783
8.805717 2.115475
8.806535 2.250429
8.807281 2.209937
8.808828 2.198183
8.809024 2.103660
8.809498 2.291572
8.810803 2.352960
8.811067 2.226417
8.812423 2.320769
8.813197 2.199324
8.813684 2.219672
8.814594 2.420711
8.815352 2.181664
8.815591 2.308885
8.816535 2.194668
8.817029 2.346816
8.817331 2.202850
8.819471 2.338140
8.819778 2.103284
8.821168 2.224078
8.821572 2.336164
8.821697 2.170061
8.823187 2.283412
8.823568 2.306427
8.824384 2.202956
8.824974 2.224258
8.825736 2.420737
8.826293 2.248943
8.827495 2.503215
8.828495 2.238100
8.828890 2.156209
8.829398 2.324760
8.830439 2.181488
8.831210 2.440141
8.831711 2.318188
8.832645 2.144317
8.833225 2.192648
8.833582 2.291433
8.834761 2.229802
8.835199 2.199962
8.836080 2.222610
8.836708 2.132062
8.837048 2.170707
8.837823 2.123476
8.838335 2.410353
8.839318 2.233928
8.839768 2.360027
8.841096 2.364038
8.841443 2.270602
8.842442 2.206271
8.843059 2.209899
8.843462 2.269065
8.844211 2.149612
8.845249 2.171732
8.845673 2.369210
8.846866 2.244372
8.847269 2.221443
8.848399 2.207376
8.848572 2.201408
8.849674 2.338164
8.850131 2.339188
8.851317 2.145213
8.852029 2.355398
8.852576 2.182368
8.853938 2.791633
8.854101 2.256009
8.854790 2.250042
8.855240 2.318477
8.856307 2.293771
8.856958 2.259059
8.857311 2.574306
8.859298 2.251452
8.859894 2.228540
8.860525 2.178251
8.861253 2.108026
8.861793 2.097819
8.863267 2.225015
8.863455 2.327714
8.863735 2.247495
8.863830 2.182689
8.864956 2.339093
8.865491 2.326496
8.866354 2.273227
8.867018 2.411081
8.868745 2.253172
8.868992 2.359115
8.870261 2.297527
8.870788 2.223653
8.871283 2.314540
8.871714 2.420917
8.872294 2.318933
8.872560 2.147362
8.874005 2.099681
8.874693 2.203740
8.875065 2.357150
8.877032 2.197876
8.877473 2.266422
8.877814 2.614985
8.878222 2.224432
8.878607 2.135407
8.879841 2.126320
8.881159 2.273396
8.881572 2.100700
8.882260 2.101709
8.883669 2.200309
8.884195 2.208208
8.884667 2.212202
8.885127 2.285366
8.886167 2.193462
8.886707 2.259417
8.886988 2.130563
8.887801 2.168260
8.888245 2.491986
8.890111 2.207586
8.890121 2.180580
8.890785 2.157062
8.892051 2.107869
8.892365 2.378721
8.892890 2.171432
8.893485 2.331665
8.894768 2.196564
8.895533 2.144443
8.895983 2.126654
8.896864 2.079562
8.897510 2.161037
8.897594 2.188466
8.898671 2.101599
8.899288 2.209933
8.900007 2.288070
8.900615 2.157845
8.901350 2.051244
8.901852 2.060831
8.903498 2.089294
8.904380 2.109293
8.904546 2.210135
8.905538 2.161625
8.905924 2.096712
8.906597 2.211307
8.907466 2.102699
8.908593 2.141919
8.909693 2.232546
8.910710 2.148452
8.911077 2.257394
8.911256 2.161876
8.911985 2.208455
8.912233 2.740824
8.913004 2.306645
8.914411 2.163117
8.914993 2.143557
8.915614 2.137656
8.915839 2.151457
8.916585 2.216963
8.917581 2.156694
8.918680 2.246809
8.919310 2.297251
8.920130 2.275366
8.920921 2.266504
8.921470 2.196368
8.922177 2.366260
8.922568 2.279061
8.923039 2.154791
8.923681 2.075564
8.924349 2.179960
8.925674 2.110396
8.926906 2.113808
8.927638 2.103940
8.928193 2.779900
8.928639 2.098648
8.929444 2.078254
8.929553 2.208577
8.930737 2.229282
8.931991 2.056819
8.932787 2.141871
8.933095 2.342584
8.933517 2.094518
8.934031 2.191391
8.934457 2.102518
8.935011 2.248059
8.936411 2.222836
8.937385 2.268575
8.937662 2.090819
8.938598 2.183345
8.938706 2.281748
8.939531 2.143685
8.940334 2.128947
8.940986 2.149126
8.942319 2.402004
8.943480 2.237467
8.943825 2.270161
8.945283 2.072358
8.945878 2.097604
8.946502 2.199637
8.946626 2.237794
8.947788 2.174164
8.948606 2.147082
8.948866 2.281430
8.949471 2.075081
8.949974 2.066116
8.951188 2.276301
8.951297 2.115792
8.951810 2.343351
8.952391 2.114147
8.953411 2.223597
8.954400 2.190542
8.955242 2.198659
8.955738 2.188645
8.956127 2.135788
8.956275 2.177103
8.957495 2.540614
8.957771 2.454078
8.958887 2.080682
8.959396 2.111526
8.960170 2.233756
8.960769 2.066512
8.962029 2.166173
8.962769 2.281886
8.963545 2.135688
8.963790 2.094785
8.964661 2.219570
8.965817 2.217377
8.966678 2.092074
8.967122 2.053127
8.967779 2.311029
8.967984 2.195925
8.968794 2.248616
8.969691 2.203387
8.970454 2.201333
8.971284 2.101645
8.972045 2.117171
8.972927 2.115948
8.973244 2.253262
8.974208 2.212502
8.974755 2.285953
8.975640 2.284400
8.976426 2.381670
8.977277 2.127836
8.977649 2.137159
8.978191 2.195693
8.979181 2.200514
8.979871 2.157905
8.980626 2.213264
8.981609 2.119993
8.982151 2.068227
8.982855 2.305826
8.983729 2.144157
8.984570 2.149746
8.985368 2.242837
8.985995 2.285508
8.986414 2.144545
8.987066 2.166972
8.987696 2.146914
8.988493 2.137989
8.988888 2.146965
8.989687 2.117244
8.990780 2.144752
8.991422 2.052096
8.991916 2.109146
8.992869 2.104552
8.993422 2.095477
8.994209 2.317923
8.995912 2.125240
8.997325 2.256094
8.997736 2.144419
8.998311 2.100553
8.998553 2.064075
8.999375 2.065332
9.001037 2.101463
9.001454 2.405275
9.001866 2.158782
9.002069 2.245867
9.002808 2.085431
9.003430 2.194638
9.004145 2.066298
9.005007 2.112058
9.005403 2.186236
9.005928 2.204355
9.006847 2.087246
9.007729 2.223869
9.008760 2.194707
9.009189 2.056142
9.009938 2.107913
9.010912 2.170496
9.011090 2.132374
9.012638 2.167699
9.012946 2.230641
9.013026 2.225828
9.013596 2.166101
9.015055 2.065447
9.015917 2.218825
9.017144 2.095740
9.017772 2.196256
9.018359 2.133701
9.018917 2.130085
9.019670 2.035945
9.020216 2.058101
9.020856 2.084106
9.021262 2.143830
9.021504 2.128004
9.021903 2.004667
9.022411 2.173793
9.023809 2.143999
9.024746 2.053647
9.025777 2.184669
9.026220 2.146984
9.026681 2.168415
9.027557 2.305659
9.027753 2.237935
9.029244 2.399189
9.029624 2.151850
9.030056 2.255186
9.030613 2.152543
9.031537 2.120789
9.033044 2.212689
9.033403 2.208957
9.034147 2.129287
9.034711 2.075464
9.034911 2.162021
9.035071 2.590725
9.035769 2.149118
9.036740 2.103086
9.037338 2.130038
9.038152 2.134514
9.038966 2.266630
9.039818 2.060414
9.040651 2.105075
9.041273 2.097225
9.041856 2.115035
9.042729 2.205917
9.043024 2.103294
9.044093 2.164135
9.045440 2.204717
9.045519 2.101483
9.047341 2.075150
9.048009 2.319886
9.048179 2.206513
9.048892 2.128970
9.049437 2.084047
9.050218 2.241138
9.050644 1.999155
9.052094 2.081243
9.052439 2.312099
9.053018 2.122122
9.054542 2.072001
9.055017 2.129041
9.055124 2.120555
9.056187 2.089523
9.056642 2.108123
9.057240 2.075622
9.057829 2.140693
9.058699 2.170324
9.059231 2.183017
9.060364 2.085014
9.060406 2.179799
9.061416 2.134272
9.061855 2.324936
9.062844 2.138094
9.063385 2.115402
9.063580 2.019834
9.065092 2.025002
9.065746 2.266920
9.066122 2.114199
9.066583 2.107074
9.067430 2.191963
9.068342 2.081333
9.068483 2.157761
9.069473 2.176697
9.070323 2.198832
9.070826 2.017021
9.071488 2.064749
9.071986 2.068460
9.072562 2.064610
9.073554 2.190546
9.074858 2.115577
9.075395 2.227771
9.075834 2.055436
9.076231 2.125495
9.077223 2.093020
9.078264 2.121292
9.078895 2.050566
9.079896 2.761034
9.080063 2.000662
9.080653 2.061897
9.081753 2.187807
9.082120 2.067167
9.082512 2.195682
9.083969 2.134193
9.083987 2.137722
9.085401 2.073626
9.085814 2.185492
9.087343 2.176773
9.087635 2.105901
9.087878 2.053747
9.088789 2.170929
9.089270 2.142422
9.089623 2.075305
9.089838 2.083153
9.090530 2.102878
9.091269 2.158206
9.092035 2.050460
9.092665 2.193210
9.093830 2.070449
9.095379 2.039035
9.095985 2.122755
9.096242 2.166542
9.096777 2.045105
9.097225 2.028852
9.097818 2.149235
9.098571 2.158520
9.099913 2.111798
9.100750 2.174852
9.101686 2.075918
9.102597 2.072763
9.102844 2.143993
9.103757 2.124383
9.104128 2.211036
9.105105 2.056828
9.105769 2.188855
9.106596 2.107294
9.107187 2.136938
9.107473 2.051442
9.108185 2.093541
9.108461 2.020150
9.109246 2.165826
9.109629 1.965927
9.110553 2.060572
9.111380 2.111351
9.113050 2.058643
9.113648 2.128349
9.114110 2.112352
9.114657 2.173274
9.115575 2.081741
9.116097 2.116736
9.116631 2.055533
9.117425 2.038245
9.117628 2.207915
9.118298 2.119497
9.118743 2.066555
9.120383 2.036173
9.120951 1.995558
9.121389 2.208055
9.121644 2.138679
9.122866 2.080183
9.123487 2.058323
9.124349 2.082681
9.124553 2.140271
9.125407 2.114485
9.125972 2.095663
9.126561 2.082517
9.128337 2.249781
9.128949 2.079840
9.128985 2.184312
9.129466 2.150748
9.130194 1.993913
9.130377 2.118652
9.131276 2.129905
9.131862 2.135613
9.132898 2.070596
9.133506 2.155988
9.133892 2.045634
9.134568 2.163740
9.135545 2.082790
9.136208 2.142474
9.136498 2.250705
9.138037 2.149817
9.139011 2.040776
9.139426 2.157584
9.139961 2.043548
9.141113 2.311790
9.141580 2.044458
9.142273 2.226882
9.143316 2.075898
9.143520 2.274118
9.144541 2.035778
9.144670 2.074607
9.145489 2.217337
9.146713 2.145010
9.147891 2.103000
9.148027 2.082923
9.148473 2.186912
9.149239 2.259327
9.150545 2.009627
9.151282 2.037597
9.151737 2.109278
9.152781 2.178766
9.153540 2.036533
9.154528 2.213098
9.154608 2.077581
9.155452 2.145252
9.156499 2.089220
9.156975 2.101892
9.157931 2.115676
9.158065 2.014721
9.158544 2.143276
9.159980 2.129862
9.160343 2.065113
9.161071 2.030105
9.161820 2.286972
9.162316 2.158438
9.162425 2.063695
9.163574 2.194260
9.164147 2.060563
9.164715 2.079611
9.165556 2.045386
9.166533 2.062138
9.167318 2.088986
9.167598 2.086927
9.168483 2.120276
9.169065 2.092668
9.169304 2.119828
9.169829 2.079301
9.170874 2.101728
9.171151 2.097601
9.172141 2.060968
9.173256 2.233884
9.173575 2.168067
9.174488 1.993657
9.174834 2.098515
9.175798 2.119624
9.176012 2.092545
9.176365 2.098984
9.177214 2.140268
9.177680 2.049643
9.178291 2.213735
9.179156 2.030435
9.180519 2.095771
9.180999 2.118985
9.181076 2.163067
9.182517 2.031879
9.183005 2.162017
9.183158 1.999745
9.183664 2.016882
9.184504 2.027930
9.185194 2.171337
9.186152 2.010236
9.186577 2.082156
9.186969 1.963481
9.188131 2.065094
9.188725 2.080721
9.188937 2.028025
9.189966 2.012768
9.191072 2.191576
9.191509 2.059903
9.192286 2.060264
9.193214 2.129922
9.193891 2.071976
9.194451 2.158822
9.195404 2.297506
9.195566 2.034069
9.196538 2.079988
9.197578 2.096088
9.197609 2.096226
9.198169 2.106293
9.199294 2.021330
9.199998 2.068497
9.200598 2.072105
9.201439 2.122342
9.202324 2.137224
9.202913 2.158601
9.203334 2.108471
9.204477 2.175086
9.204694 2.145769
9.204961 2.014902
9.205574 2.126859
9.206498 2.159965
9.207941 2.068616
9.208574 2.155653
9.208769 2.042375
9.209333 2.017491
9.210301 2.078365
9.211141 2.055665
9.211737 2.104645
9.212151 2.118741
9.212242 2.042295
9.212967 2.141062
9.214262 2.018010
9.214642 2.072777
9.215325 2.036311
9.216053 2.078621
9.216413 2.091877
9.217035 2.097459
9.217444 2.113651
9.218486 2.086025
9.219874 2.125479
9.220046 2.098878
9.221237 2.064191
9.221293 1.967318
9.222272 2.041109
9.223139 1.993628
9.224054 2.063628
9.224671 2.041209
9.224989 2.073699
9.226021 2.061729
9.226203 2.028915
9.227258 2.086205
9.227596 2.104569
9.227843 2.108585
9.229578 2.052330
9.229975 2.168228
9.230439 2.004583
9.230952 2.012983
9.231495 2.094323
9.232116 2.057055
9.232614 2.032943
9.234392 2.148245
9.234410 2.114029
9.234792 2.264328
9.236092 2.088912
9.236870 2.117064
9.237517 2.038338
9.237986 1.982144
9.238247 2.129239
9.239040 2.175370
9.240033 2.063157
9.241103 2.078762
9.241695 2.016509
9.242517 2.056050
9.243028 2.223654
9.243844 2.039630
9.244265 2.035667
9.245297 2.045273
9.245543 2.025901
9.246651 1.971942
9.247115 2.041160
9.247298 2.064652
9.248725 2.076664
9.248990 2.059316
9.249690 2.033039
9.250846 2.080433
9.251331 2.015393
9.251646 2.099945
9.252233 2.072554
9.252747 1.988542
9.253174 2.110895
9.254271 2.093671
9.254560 2.072612
9.255225 2.082273
9.255631 2.014705
9.257081 2.143622
9.258255 2.038675
9.258389 2.034354
9.258906 2.071233
9.259286 2.029533
9.260031 2.055352
9.260743 2.126108
9.261313 2.068618
9.261952 2.119940
9.263182 2.096294
9.263582 2.080550
9.263996 2.062265
9.264351 2.140004
9.265150 1.980154
9.265841 2.133513
9.266512 2.146797
9.267490 2.001251
9.268138 2.097044
9.269114 2.075537
9.270069 2.037236
9.270484 2.013892
9.270823 2.120207
9.271151 2.067559
9.272258 2.089671
9.272592 1.996223
9.273191 2.053096
9.274043 1.994291
9.274787 2.083332
9.275118 1.964134
9.276242 2.063412
9.276960 2.155202
9.277585 2.039072
9.278624 2.048606
9.279166 2.061233
9.279379 2.245275
9.279997 2.038302
9.280171 2.081899
9.281490 2.001286
9.281813 2.056570
9.282383 2.048600
9.282957 2.052776
9.283692 1.976481
9.283945 2.087347
9.285254 2.053706
9.285912 2.067797
9.286280 1.994250
9.287443 2.042811
9.287900 1.968503
9.288438 2.098520
9.288779 2.020843
9.290130 2.023537
9.291228 1.979745
9.292048 2.033186
9.292798 2.035734
9.293299 2.032396
9.293590 2.061053
9.295110 2.113981
9.295675 2.021054
9.296291 2.207555
9.296444 2.014821
9.297044 2.194797
9.298182 2.051417
9.298642 2.122729
9.299038 2.018282
9.299191 1.964761
9.300263 2.061661
9.301369 1.962424
9.301850 1.974057
9.302357 2.079554
9.303577 2.138645
9.303814 2.102519
9.304792 2.254883
9.305248 2.031284
9.305825 2.067094
9.306238 2.018794
9.308126 2.014243
9.308402 2.013334
9.308680 2.097796
9.308861 2.061452
9.309480 2.086038
9.310421 2.102466
9.311696 2.186727
9.312945 1.976247
9.313181 2.002126
9.314297 2.089984
9.314576 2.041334
9.315368 2.163790
9.315899 2.010348
9.316211 2.025837
9.316594 2.036754
9.318017 2.033733
9.318563 2.011881
9.319036 2.085384
9.319332 2.018716
9.319562 2.089570
9.320624 2.117013
9.321151 1.997062
9.321919 2.069973
9.322395 2.043833
9.322690 2.020934
9.323867 2.008198
9.324696 2.072473
9.325161 2.072963
9.325808 1.992720
9.326497 2.010280
9.327100 2.008085
9.327598 1.941635
9.328197 2.076901
9.328676 2.072921
9.329129 2.086184
9.329720 2.161957
9.330782 2.019785
9.331391 2.032780
9.331648 1.970007
9.332233 1.993206
9.332880 2.148934
9.333517 2.069502
9.334358 2.031498
9.334559 2.063908
9.335412 2.005148
9.335579 1.929576
9.336418 2.048020
9.337467 1.996354
9.337799 2.020981
9.338489 2.010608
9.339237 2.013721
9.339824 2.058837
9.340493 2.022138
9.341294 2.133088
9.341626 2.002687
9.342109 2.088292
9.343225 1.955742
9.343713 2.130950
9.344637 1.957781
9.344820 1.968014
9.345504 2.017708
9.345972 2.031100
9.346296 1.997946
9.346889 2.038846
9.348321 1.944089
9.348410 2.013332
9.349478 2.081226
9.350330 2.116893
9.350602 2.107762
9.351436 2.041966
9.351808 1.981181
9.352270 1.990743
9.353048 2.019766
9.353569 1.999832
9.354084 2.056041
9.354378 2.095299
9.355683 2.027197
9.356797 2.171417
9.357458 2.017635
9.358159 2.057372
9.358585 2.020473
9.359472 2.074747
9.359544 1.998469
9.360960 2.074207
9.361245 1.956177
9.362139 2.002933
9.362555 1.973272
9.363381 2.091096
9.364173 2.019422
9.364939 2.024565
9.365046 2.078393
9.365223 2.007090
9.366788 2.015892
9.367218 2.072672
9.368207 2.050703
9.368570 2.048785
9.369714 2.134558
9.369928 2.190153
9.370663 2.006710
9.371003 2.051439
9.372734 2.026860
9.372785 1.987474
9.373278 1.990785
9.373981 1.972689
9.374949 1.971438
9.375031 2.050275
9.375791 2.070803
9.376213 1.993849
9.376951 2.059793
9.377463 2.099539
9.378037 2.104296
9.378562 2.072891
9.379309 2.032038
9.379587 1.999881
9.380416 2.114974
9.380554 2.094757
9.381968 2.050553
9.382544 1.996184
9.383035 2.037132
9.384399 2.153065
9.384732 2.261009
9.384931 1.978718
9.385401 1.977182
9.386342 1.959673
9.386691 2.036560
9.387618 1.996479
9.387849 2.125555
9.387963 1.945314
9.389169 2.096106
9.389819 2.139884
9.390561 2.180526
9.391344 2.004538
9.391692 1.946185
9.392023 2.065043
9.392909 2.054451
9.393610 2.004420
9.394368 2.015645
9.394735 1.985481
9.396665 1.947039
9.397152 2.099001
9.397790 2.059441
9.398033 2.023983
9.398170 2.131704
9.399287 2.088575
9.399500 2.090536
9.400505 2.032629
9.400957 2.048669
9.401682 1.994510
9.402276 2.056856
9.403261 2.047676
9.403895 2.036812
9.404483 2.073124
9.405120 2.161013
9.405236 2.030364
9.406651 2.062194
9.407262 2.064294
9.407612 2.043302
9.408559 1.988765
9.408718 2.014303
9.408910 2.075058
9.409162 2.064922
9.410005 1.964491
9.410634 2.031406
9.410956 2.075314
9.412260 1.964988
9.412576 1.985805
9.412950 2.033285
9.413664 2.032850
9.414705 2.018212
9.415921 2.030471
9.416153 2.044844
9.416976 2.077677
9.417482 2.023260
9.417764 2.096805
9.417943 2.110531
9.419075 1.986286
9.419509 1.976187
9.420193 2.064248
9.421158 1.964987
9.421810 2.055880
9.422736 2.045120
9.423109 2.005128
9.423871 2.137382
9.423884 2.050410
9.424645 2.046085
9.425176 2.070204
9.426050 2.025027
9.426389 2.073504
9.427102 2.044636
9.428144 1.983007
9.428637 2.014539
9.429541 2.049347
9.430383 2.107165
9.431003 2.035278
9.431144 1.992214
9.431990 2.053489
9.432827 2.020739
9.433146 2.141669
9.433718 1.952362
9.434306 2.001010
9.434927 2.087536
9.435629 1.981458
9.435645 1.983524
9.436661 1.984013
9.437343 1.995941
9.437903 2.009253
9.438322 1.961526
9.439333 1.977368
9.440356 2.144950
9.440629 2.114279
9.440782 2.075146
9.441946 2.110881
9.442246 1.986685
9.442882 2.041468
9.443881 2.037952
9.444839 2.232068
9.445327 1.946167
9.445400 1.971690
9.446178 2.091713
9.446444 2.138081
9.447260 1.980326
9.447949 1.969427
9.448313 1.945257
9.449743 2.019562
9.449917 1.940392
9.450546 1.990007
9.451089 1.966058
9.451699 2.039834
9.452024 2.020670
9.452693 1.977578
9.453067 2.035766
9.453758 2.090851
9.454817 2.003746
9.455059 2.097186
9.456438 2.082107
9.457356 1.997546
9.457932 2.031041
9.458555 1.939835
9.459071 2.037929
9.459350 2.098330
9.460170 1.977672
9.461076 2.008973
9.461644 2.022089
9.461876 2.082528
9.463068 2.045530
9.463117 1.995676
9.463588 1.981417
9.464616 2.036535
9.465500 2.062193
9.466549 2.069117
9.467232 2.017394
9.467386 2.010388
9.468188 1.892673
9.468603 2.091216
9.469479 2.114973
9.469669 1.955720
9.470114 2.038089
9.471150 1.971818
9.471658 2.065713
9.472776 2.029486
9.472901 2.031584
9.473568 1.943781
9.474070 1.960266
9.474361 2.084478
9.474830 2.058436
9.476413 1.961977
9.476725 2.068751
9.477301 2.112864
9.477459 2.101804
9.478183 2.014026
9.479254 2.027704
9.479837 1.978685
9.480570 1.975466
9.480795 2.048384
9.481256 1.990687
9.482555 1.950757
9.482849 2.021860
9.483948 2.045566
9.484942 1.953863
9.485645 1.969247
9.485691 2.061396
9.485887 1.992751
9.486287 2.081619
9.487706 2.061267
9.487978 2.055312
9.488828 1.957242
9.489372 1.988861
9.489728 2.045611
9.490435 2.094505
9.491180 2.032088
9.491681 2.163129
9.492605 2.049180
9.493060 2.004840
9.493279 2.042881
9.493868 2.036755
9.494218 2.036823
9.495316 2.043579
9.495515 2.069738
9.496465 2.068879
9.497079 2.020812
9.497716 1.952278
9.498031 1.992449
9.499006 2.046354
9.499136 2.000469
9.499254 2.016045
9.500118 2.100482
9.501403 2.126789
9.502154 2.035746
9.502664 2.084517
9.503067 2.051350
9.503561 2.024183
9.504559 2.099320
9.504855 2.082966
9.505641 2.027989
9.506255 2.118088
9.506869 2.061100
9.507430 1.990397
9.508253 2.027269
9.509136 2.066947
9.509689 2.049589
9.510400 2.004792
9.510543 2.029369
9.511464 2.041794
9.511791 2.037070
9.512528 1.984948
9.513393 2.058845
9.513783 2.014092
9.514215 2.030272
9.514312 1.993811
9.515602 2.119190
9.516223 2.014504
9.517035 1.990852
9.517268 2.339687
9.517633 2.002877
9.517874 2.023282
9.519344 2.013467
9.520064 2.006021
9.520733 2.007750
9.521150 1.960880
9.521655 2.064863
9.522889 2.014502
9.522956 2.077585
9.523376 2.004484
9.523883 1.991715
9.524398 2.003602
9.525554 2.121399
9.525908 1.996876
9.526100 2.097963
9.527071 2.021492
9.527455 2.063352
9.527976 2.056323
9.528837 2.010193
9.529582 2.025575
9.530187 1.992139
9.531253 1.980127
9.531471 2.035513
9.531947 1.937966
9.532674 2.087006
9.533305 2.037592
9.533994 2.030819
9.534144 2.020581
9.535533 2.049873
9.536285 2.010373
9.537131 2.083772
9.537508 2.102403
9.537840 2.060717
9.538906 1.992025
9.539364 2.010128
9.539915 1.993839
9.540114 2.011391
9.540690 2.013423
9.542114 2.016115
9.543069 2.064746
9.543197 1.983977
9.543775 2.039243
9.544390 2.130823
9.545426 2.020580
9.545961 2.048421
9.546409 2.026290
9.547101 2.068160
9.547544 2.072234
9.548077 2.037211
9.549275 2.031129
9.549389 2.112996
9.549949 2.058240
9.550465 2.068471
9.550951 2.078919
9.551639 1.971356
9.552384 2.108787
9.552553 2.008827
9.553618 2.032435
9.553748 2.053659
9.554600 2.075730
9.555708 1.990845
9.555975 1.927333
9.556223 2.056486
9.556940 2.064191
9.557194 1.953951
9.558095 2.119650
9.558899 2.005617
9.559724 2.061866
9.560755 1.969443
9.561050 2.072965
9.561545 2.099225
9.561930 2.034780
9.562470 2.158781
9.563319 2.018601
9.563754 2.132986
9.564991 1.978277
9.565218 2.144575
9.565881 1.950736
9.567149 2.131890
9.567605 1.974649
9.568025 1.988407
9.568285 2.053016
9.569107 2.011285
9.569749 1.964790
9.570508 2.061901
9.570593 1.961678
9.571221 1.987397
9.571835 2.022677
9.572252 1.937247
9.573441 1.971685
9.574118 2.058092
9.574507 2.007196
9.575153 2.142548
9.575354 2.050848
9.575953 2.091818
9.577021 2.029842
9.577736 1.974868
9.578030 2.050006
9.578280 2.072521
9.578880 2.035206
9.579382 2.058452
9.580180 2.034092
9.580779 1.980403
9.581631 2.261002
9.582235 2.086619
9.582539 2.011102
9.583834 2.051362
9.584458 2.056770
9.584747 2.052142
9.585006 2.049717
9.585763 1.960360
9.586605 1.948309
9.587295 2.071740
9.587662 2.037969
9.587965 1.983898
9.588466 1.948538
9.588974 1.937278
9.590048 2.103138
9.591132 2.005687
9.591597 2.021597
9.591933 2.070595
9.592798 1.949037
9.593199 2.045261
9.593913 1.996740
9.594559 2.081555
9.595330 2.149976
9.595474 2.104097
9.596408 2.029830
9.596472 2.059298
9.597491 2.004286
9.598105 2.039296
9.598250 2.112998
9.599017 2.012164
9.600381 2.001994
9.600720 2.055658
9.601273 2.035327
9.602112 2.190276
9.602614 2.034922
9.603223 2.023580
9.603482 1.980658
9.603915 2.075567
9.604286 2.024348
9.605430 2.014348
9.606038 2.000420
9.606348 2.065836
9.607185 2.080438
9.607519 2.058284
9.607664 2.036919
9.608602 1.997271
9.609320 2.036608
9.609871 2.074876
9.610550 2.068012
9.610840 1.959951
9.611515 1.998798
9.612051 2.018803
9.612516 2.043992
9.613710 2.007893
9.614337 2.023460
9.615026 1.976009
9.615737 2.033356
9.616160 2.050358
9.616678 2.180050
9.617879 2.063625
9.618287 2.048130
9.618670 2.036922
9.619177 1.981006
9.619613 2.045543
9.619658 2.124870
9.620496 1.976487
9.621732 1.983864
9.621971 2.027037
9.622231 1.977666
9.623081 2.053834
9.623838 1.951136
9.624124 2.032654
9.625088 2.067592
9.625847 1.978215
9.626627 1.933467
9.627154 1.986997
9.627905 1.975079
9.628670 2.112191
9.629391 2.034384
9.630224 2.004535
9.630784 1.973386
9.630934 1.953291
9.631917 2.080852
9.633089 2.039494
9.633725 2.045480
9.633946 2.023746
9.634701 1.910748
9.635242 2.072905
9.635845 2.001894
9.636072 1.972994
9.637078 2.002758
9.637353 2.005578
9.637807 1.997974
9.638379 1.924432
9.639315 2.055870
9.639671 1.949524
9.640023 2.033012
9.640660 1.972628
9.641233 1.967577
9.641652 2.128653
9.641864 2.006622
9.642733 2.052200
9.643431 2.012237
9.643738 1.994456
9.644714 2.007328
9.644869 2.131504
9.645133 1.946631
9.645822 1.941869
9.646162 2.126135
9.647416 2.102873
9.647477 2.064379
9.647869 1.975996
9.648477 1.985962
9.649331 2.020607
9.650182 1.944582
9.650423 2.062269
9.650748 1.917229
9.651024 2.053695
9.651871 2.089344
9.652316 2.161009
9.653227 2.060463
9.653915 2.044927
9.654853 2.014321
9.655413 2.101148
9.655957 1.963781
9.656334 1.917057
9.657766 2.039685
9.657991 2.041936
9.658259 2.128292
9.659813 2.010378
9.660034 2.059481
9.660858 2.016491
9.660980 2.019799
9.661796 1.960256
9.662391 2.001412
9.662664 2.084538
9.663385 2.019608
9.664042 2.103083
9.664564 2.048701
9.665040 2.072351
9.665599 1.947552
9.666228 1.977709
9.666819 2.092309
9.667714 2.023746
9.668078 2.087601
9.669071 2.029271
9.669415 2.021086
9.669568 1.993321
9.670761 2.031229
9.671387 2.013379
9.671870 1.980666
9.672542 2.044854
9.673188 1.996891
9.673367 2.108074
9.674196 2.180278
9.674762 1.993213
9.675551 2.008958
9.676065 2.027940
9.676507 2.073584
9.677087 1.974168
9.677503 2.090679
9.678369 2.017256
9.678749 1.971455
9.679347 2.009269
9.680375 2.030886
9.680952 1.995542
9.681383 2.022685
9.681982 2.062610
9.682238 2.026859
9.683031 2.050005
9.683377 1.977198
9.684026 2.030792
9.684495 1.993540
9.685879 1.937080
9.686438 2.031623
9.686746 2.051981
9.687078 2.026570
9.688091 2.120612
9.688816 1.998331
9.689057 2.054881
9.689641 2.090188
9.690019 1.986988
9.690812 1.908054
9.691232 1.961841
9.691396 1.999497
9.692546 2.025241
9.692996 2.011231
9.693198 2.016986
9.693625 1.981182
9.694621 1.950026
9.695076 2.057169
9.696405 1.990050
9.696754 2.108488
9.696996 2.009723
9.697512 2.013865
9.698811 1.940554
9.698826 2.012250
9.699458 2.002888
9.699808 1.987992
9.700731 2.009199
9.701235 1.997006
9.702235 2.081934
9.703335 1.981920
9.703760 2.000536
9.704102 2.032224
9.704127 2.030955
9.705256 2.022162
9.705838 1.969590
9.706115 2.035979
9.706983 2.012010
9.707571 2.074438
9.707729 2.008277
9.708330 2.174677
9.709141 2.001450
9.709922 2.049216
9.710080 2.100121
9.710668 1.956611
9.711237 1.995613
9.711463 1.940497
9.712778 2.009324
9.713005 1.950265
9.713093 2.014405
9.713543 2.004180
9.714605 1.977318
9.715137 1.991853
9.715538 1.953616
9.716646 2.158308
9.717064 1.986042
9.717649 1.975209
9.718573 2.093271
9.719232 2.091999
9.720029 1.953448
9.720509 2.043372
9.721030 2.007316
9.721284 2.018203
9.721963 2.018883
9.722701 2.141306
9.723533 2.022329
9.723982 1.925359
9.724089 2.005199
9.725025 1.996433
9.725907 2.001372
9.726046 2.064668
9.726555 2.013884
9.727054 2.009038
9.728055 2.056267
9.729101 2.052531
9.729446 2.080822
9.729787 1.988906
9.729943 1.929184
9.730591 2.022058
9.731076 2.004156
9.732114 1.982282
9.732155 2.009519
9.732727 2.096379
9.733353 1.959253
9.733702 2.119708
9.734766 2.036085
9.735251 2.065654
9.735820 2.006102
9.736532 1.911690
9.737637 2.074209
9.737921 2.014979
9.738140 2.049930
9.739218 1.957897
9.739594 1.953056
9.739852 2.023385
9.740658 2.012670
9.741506 1.954430
9.742136 1.948367
9.742442 1.993847
9.743192 2.007779
9.743783 2.006433
9.744140 2.056571
9.744308 1.932542
9.745755 2.086610
9.746097 2.020039
9.746951 1.959808
9.747100 2.068314
9.747458 1.968570
9.747751 2.005248
9.748489 1.951109
9.749190 2.054292
9.749621 1.965744
9.750578 1.994126
9.750814 1.996570
9.751393 2.005194
9.751815 2.013402
9.752636 2.002767
9.753231 2.073675
9.753352 1.971910
9.753679 1.990091
9.754220 2.047139
9.755844 1.915698
9.756213 1.978770
9.756603 1.942513
9.757266 1.998740
9.757937 1.985940
9.758437 2.008246
9.759447 2.044244
9.759540 2.081367
9.760202 1.982275
9.760702 1.964225
9.761830 2.062775
9.762431 2.112965
9.762635 1.976688
9.763449 2.029464
9.764010 1.979639
9.764772 2.026671
9.765349 1.995017
9.766344 1.952248
9.766500 2.024870
9.767320 1.995881
9.767460 2.106211
9.768062 1.976062
9.769032 2.045422
9.769268 1.969440
9.769375 1.962612
9.769505 2.013296
9.770941 1.982657
9.771331 2.047491
9.771643 2.037536
9.772369 1.951870
9.773585 2.012025
9.773873 1.990426
9.774594 2.000682
9.775247 1.967992
9.775345 2.056332
9.776164 2.030882
9.776502 1.996017
9.777619 2.027751
9.777966 2.145004
9.778618 2.040754
9.778940 1.968450
9.779233 1.948560
9.779470 2.020920
9.779959 2.089575
9.780330 1.984072
9.780881 1.981775
9.781541 1.999548
9.782150 2.135950
9.782555 2.069615
9.782731 1.984261
9.783385 1.945555
9.783774 2.076371
9.784322 2.001704
9.784891 2.016571
9.785256 2.016156
9.785962 2.028662
9.786451 1.977397
9.787211 2.029920
9.788005 2.035394
9.788188 2.040332
9.789205 2.036745
9.790178 2.001124
9.790874 2.044245
9.791290 1.983325
9.791589 2.079454
9.792277 1.991573
9.792964 1.990988
9.793504 2.042866
9.794479 1.959869
9.795014 1.920125
9.795205 2.122899
9.795405 1.945010
9.796870 1.965626
9.797139 1.995253
9.797684 2.025897
9.798570 1.976422
9.799038 1.963234
9.799607 2.022146
9.800033 2.025087
9.801214 2.003145
9.801450 2.026446
9.802286 2.051430
9.802365 1.957480
9.802831 2.022409
9.803223 1.995286
9.803512 2.086791
9.804578 1.963935
9.805473 2.057426
9.805696 1.949725
9.805871 2.003190
9.806631 1.966065
9.807401 1.973377
9.807803 1.927630
9.808267 1.960674
9.808894 1.987026
9.809590 2.082518
9.810096 2.025882
9.810987 2.023432
9.811331 2.035783
9.811990 1.982193
9.812157 2.023168
9.813039 1.981520
9.813228 2.064188
9.813824 1.910361
9.814634 1.986417
9.815001 1.971176
9.815805 1.999040
9.816294 2.088186
9.817035 1.934385
9.817449 2.003437
9.817787 1.993951
9.818432 2.042732
9.819404 2.059249
9.819581 2.043879
9.820700 1.957955
9.821343 2.052211
9.821521 1.999982
9.821881 1.967480
9.823018 1.926115
9.823490 2.023374
9.824153 2.021498
9.824878 1.989682
9.825561 1.972824
9.825629 2.001732
9.826484 2.110630
9.827808 1.891065
9.828348 2.034142
9.828529 1.996856
9.828781 1.970728
9.830050 2.042629
9.830406 2.013061
9.830891 2.008085
9.830980 2.008437
9.831923 2.040341
9.832476 2.181297
9.832792 2.053107
9.833414 2.042345
9.833731 2.036444
9.833928 1.981374
9.835215 1.990618
9.836002 1.965346
9.836536 2.056165
9.837208 2.112297
9.837503 1.894206
9.837661 2.035737
9.838249 2.099280
9.838796 1.961306
9.839452 2.009381
9.839861 1.985610
9.840282 2.006646
9.841042 1.977582
9.842536 1.943450
9.842921 2.030094
9.843536 2.094848
9.844027 1.965440
9.844399 1.997977
9.844681 2.051450
9.845047 1.991399
9.845827 2.015755
9.846615 1.970363
9.847471 1.997754
9.847554 2.005654
9.848638 2.019292
9.848914 1.921222
9.849405 2.012622
9.850111 2.030980
9.850784 1.991618
9.851283 1.953991
9.851745 1.927217
9.851966 2.036532
9.853050 2.096703
9.853421 1.980353
9.854415 1.938761
9.854866 2.014582
9.855775 2.007226
9.856259 2.041395
9.856460 2.106055
9.856932 2.032702
9.857072 1.954264
9.858106 1.959170
9.858379 1.965168
9.858821 1.952116
9.859111 1.988394
9.859638 2.055442
9.859979 2.042425
9.860549 1.965481
9.861215 1.927863
9.862031 1.963383
9.862665 1.953858
9.862836 1.981203
9.863347 2.021797
9.863939 1.919904
9.864482 2.053272
9.865484 1.956071
9.866037 1.996233
9.866705 1.997460
9.867052 1.953730
9.867560 1.946769
9.868073 2.008411
9.868858 1.956829
9.869102 2.012149
9.869456 1.951882
9.870468 1.946205
9.871068 1.972460
9.871635 1.920621
9.871773 2.013527
9.872567 1.995544
9.873358 2.149199
9.874108 1.986787
9.874645 1.996995
9.874750 2.039740
9.875917 1.970992
9.876157 1.984470
9.877010 1.920906
9.877224 2.113658
9.878239 1.974188
9.878392 1.991756
9.878897 1.981597
9.879338 1.978665
9.880473 2.053268
9.880682 1.979032
9.881142 2.121093
9.881983 2.001076
9.882210 1.995426
9.882918 2.073136
9.883422 2.008682
9.883472 1.946917
9.884460 1.936091
9.885207 1.979464
9.886135 2.037255
9.886523 1.973917
9.886760 1.959682
9.887105 1.950135
9.887686 2.014845
9.888466 2.038825
9.889148 2.017855
9.889371 2.039478
9.889792 2.020175
9.889843 1.976345
9.890580 2.015246
9.891271 1.986978
9.891547 1.979379
9.892365 1.911624
9.893210 2.010749
9.893942 2.112384
9.894164 1.981288
9.894500 2.080761
9.895488 1.974083
9.896004 1.997241
9.896065 2.015646
9.896400 2.071010
9.897109 2.099010
9.897508 1.983667
9.898321 1.965174
9.899153 2.014057
9.899513 2.029094
9.900400 1.935643
9.900624 1.979665
9.900897 1.996364
9.901567 1.959531
9.902371 2.017476
9.902829 1.965270
9.903240 1.930486
9.903918 2.047182
9.904257 2.046657
9.904586 2.041454
9.904932 1.976667
9.905631 2.012285
9.906885 1.964007
9.907852 2.064013
9.908274 1.988409
9.908472 1.965800
9.908953 1.959570
9.910129 1.980614
9.910598 1.998265
9.910795 2.119683
9.911365 1.939161
9.911883 2.002141
9.912457 2.025292
9.912941 1.992500
9.913733 2.066438
9.914351 2.095009
9.914969 2.009371
9.915607 2.073331
9.915649 1.977963
9.916400 2.045987
9.916739 2.021802
9.917219 2.028592
9.917588 1.929365
9.917704 2.051003
9.919373 1.997677
9.919779 1.966461
9.920325 2.008553
9.921076 1.927566
9.921687 1.993274
9.922280 1.999923
9.922826 2.070502
9.923344 2.015565
9.923607 2.001625
9.923813 2.034734
9.924539 2.053847
9.924980 2.052990
9.925749 2.033477
9.926947 2.036761
9.927213 2.023676
9.927457 2.025954
9.928421 1.955639
9.928923 1.957841
9.929765 2.027182
9.930000 1.953919
9.930792 1.969372
9.931683 2.043482
9.931963 1.961769
9.932315 2.035399
9.932715 1.953864
9.933467 1.980028
9.933914 2.016434
9.934662 2.004893
9.935066 2.049376
9.935400 1.970377
9.936322 2.154560
9.936930 1.942809
9.937181 1.975993
9.938707 1.966034
9.938846 1.972170
9.939560 1.979550
9.939990 2.043480
9.940794 1.942341
9.941028 1.988327
9.941857 2.025223
9.942441 1.933922
9.942525 1.961502
9.943058 2.010366
9.943367 2.034123
9.944005 1.999663
9.944981 1.987505
9.945234 2.018970
9.945437 1.990785
9.946191 2.082551
9.946285 2.038984
9.947508 1.953765
9.948063 2.118915
9.948922 2.093322
9.949212 1.957415
9.949604 1.953519
9.950468 2.003003
9.950571 2.037514
9.951722 1.971673
9.952338 2.118277
9.952393 2.003769
9.952690 1.978394
9.953256 2.006371
9.954016 2.015400
9.954366 2.027607
9.954773 1.973200
9.955869 1.982425
9.956438 2.005282
9.956839 2.074474
9.957450 2.014765
9.957870 2.087579
9.958665 2.055640
9.959038 2.036813
9.959490 2.054286
9.959809 2.024773
9.960650 1.988976
9.961133 2.036398
9.961891 2.010870
9.962851 1.978513
9.962892 2.086000
9.963969 1.994106
9.964328 1.970695
9.964826 1.976798
9.964981 1.945542
9.965248 1.980713
9.965443 1.939447
9.965791 1.938896
9.966414 1.992451
9.966830 2.010818
9.967633 1.947868
9.967797 2.029261
9.968471 2.105572
9.968773 1.982728
9.969218 2.055175
9.970478 2.106832
9.971071 2.009971
9.971652 2.023108
9.972751 2.028327
9.973088 2.041113
9.973571 1.981687
9.973846 2.007843
9.974115 1.994344
9.974802 1.992370
9.975220 1.983763
9.975794 1.965964
9.977106 1.967031
9.977733 1.995446
9.978042 2.096021
9.978413 1.982421
9.979211 1.998278
9.979464 1.967364
9.979985 1.948749
9.980378 2.064811
9.981605 1.948473
9.982408 2.023541
9.982713 1.996601
9.982949 2.033184
9.983347 2.047692
9.983616 2.053033
9.984142 2.082570
9.985745 1.998543
9.985883 2.008110
9.986384 1.975448
9.987559 2.055692
9.987662 2.020107
9.988138 2.027223
9.989064 1.990266
9.989498 1.950195
9.990102 1.965346
9.990454 1.977344
9.990991 1.982285
9.991965 2.090003
9.992565 2.109710
9.992739 2.078059
9.993240 2.027859
9.994103 2.098722
9.994354 1.966919
9.995498 2.028922
9.995846 1.942855
9.996376 1.956252
9.996936 1.912642
9.997042 2.064094
9.997855 1.951516
9.998489 1.964618
9.999320 2.003166
9.999733 2.075627
9.999827 1.958663
10.000192 2.048864
10.000481 2.028562
10.000786 2.015357
10.001727 2.115943
10.002356 2.088299
10.002379 2.038714
10.003254 1.980033
10.003882 1.982516
10.004809 1.980656
10.004825 1.905830
10.005737 2.010397
10.006400 1.983501
10.007059 2.003595
10.007429 1.970945
10.007878 1.991630
10.008384 2.066557
10.008985 2.033357
10.009277 2.101294
10.010089 2.093582
10.010511 1.964747
10.010961 1.971611
10.011999 1.970262
10.012275 2.083590
10.012717 2.087226
10.013865 1.984925
10.014057 2.032845
10.014407 2.078145
10.015307 2.000106
10.015787 2.087958
10.016168 1.913893
10.017224 1.962177
10.017484 1.971478
10.017534 2.176662
10.018550 2.079434
10.018774 2.063256
10.019238 2.069364
10.020029 2.011613
10.020376 1.988643
10.020694 2.039578
10.021344 1.994388
10.021942 2.012006
10.022373 1.998137
10.023247 1.952382
10.023572 2.005159
10.024053 1.985818
10.025098 2.073071
10.025401 1.997822
10.025645 2.005357
10.026401 2.021894
10.026817 2.068609
10.027295 2.002293
10.027635 1.963827
10.028041 2.142145
10.028498 2.030420
10.028762 1.954713
10.029711 1.984515
10.029891 2.055784
10.030056 1.992375
10.031058 1.950149
10.031327 2.068536
10.032033 2.005832
10.032642 2.028104
10.033050 2.035281
10.033180 2.004956
10.034494 2.064594
10.034879 1.905024
10.035574 2.012348
10.036114 2.032228
10.036621 2.048813
10.037223 2.028377
10.037828 2.076490
10.038847 1.988062
10.039431 1.969448
10.040303 2.024993
10.040633 2.051815
10.041448 2.014308
10.041903 1.956563
10.042250 1.991015
10.042861 1.965856
10.043095 1.951101
10.043353 2.006785
10.043923 2.042156
10.044502 1.991092
10.045307 1.996937
10.045395 2.146132
10.045921 1.996010
10.046619 1.985761
10.046833 2.086730
10.047339 2.043399
10.047796 2.102312
10.048482 1.963327
10.049269 2.001356
10.049559 2.048738
10.050233 1.984383
10.050539 2.021170
10.052006 2.159196
10.052464 2.050313
10.052901 2.053026
10.053152 2.020102
10.053886 2.007085
10.054676 1.928226
10.055175 1.942115
10.055665 1.922547
10.056197 1.994481
10.056677 2.038599
10.057093 1.956921
10.057484 2.007445
10.058304 2.032487
10.058861 2.050677
10.059437 2.038968
10.060129 1.998259
10.060751 1.949002
10.061312 1.981561
10.061444 2.010995
10.062712 1.971426
10.063066 2.053613
10.063414 2.007934
10.063852 2.127855
10.064501 1.972055
10.065203 2.021577
10.065322 2.108526
10.066428 2.074902
10.066550 2.004955
10.067213 2.000738
10.067532 1.989848
10.067853 1.978381
10.068085 1.980061
10.069135 2.091090
10.069428 2.077580
10.070131 2.023550
10.070291 2.044610
10.070931 1.999238
10.071082 1.930914
10.072029 2.085738
10.072679 2.015020
10.073258 1.942742
10.074323 1.983687
10.074681 1.973127
10.075289 2.081821
10.075637 2.037116
10.076387 1.997116
10.076694 2.066386
10.077172 2.066175
10.078003 1.968217
10.078315 1.961361
10.078681 1.997258
10.078808 2.034018
10.079428 2.063471
10.079569 1.983819
10.080467 1.963126
10.081176 2.022625
10.081874 1.965438
10.081962 2.035306
10.082636 2.040858
10.083574 2.004770
10.084276 2.054609
10.084746 2.026613
10.085327 1.994457
10.085740 2.034728
10.086552 2.159714
10.087377 1.994929
10.087577 2.032474
10.088424 2.018213
10.088633 2.038160
10.089115 2.041056
10.090284 1.961896
10.090604 1.984711
10.090793 2.100863
10.091142 2.081116
10.092034 2.041222
10.092626 2.299221
10.093039 1.992158
10.093886 1.988498
10.094311 2.092874
10.094611 1.993415
10.095413 2.047272
10.096118 1.939154
10.096770 1.932770
10.097183 2.084795
10.097409 1.930220
10.097925 2.055449
10.098438 2.086618
10.098623 2.072308
10.099460 1.992098
10.099784 2.066661
10.100465 2.036521
10.101032 1.998593
10.101508 1.993765
10.102161 2.048363
10.103022 1.990929
10.103358 2.057213
10.103635 2.021495
10.104026 2.051592
10.104421 2.020469
10.105004 1.969968
10.105215 2.047671
10.105536 1.955907
10.106015 1.992400
10.106693 1.984585
10.107200 2.030723
10.108584 2.011368
10.108718 2.002823
10.109597 1.971042
10.109685 2.014205
10.109990 2.002731
10.110058 2.041586
10.111418 2.091074
10.112278 2.007014
10.112774 2.035823
10.113011 1.983289
10.113598 1.979725
10.114452 1.941068
10.114926 1.940141
10.115334 1.997836
10.115707 1.971109
10.116375 1.962796
10.116618 2.024257
10.117039 2.132039
10.117760 2.033382
10.118362 1.969455
10.118720 2.019802
10.118863 2.032806
10.119667 2.017162
10.120521 2.078437
10.120643 2.104118
10.121447 2.000474
10.121636 1.997825
10.121885 2.081705
10.123087 2.008111
10.123135 2.009993
10.123587 2.093301
10.124019 1.980965
10.124140 2.021594
10.124798 2.026879
10.125829 2.022617
10.125902 2.042204
10.126238 2.127332
10.127156 2.020870
10.127607 1.943629
10.128199 1.959437
10.128990 2.025783
10.129815 1.994461
10.130632 2.050602
10.130855 1.997460
10.131532 2.014692
10.131895 2.099339
10.132485 2.139635
10.132900 2.001220
10.133231 1.953634
10.134209 2.098720
10.134745 2.062090
10.135210 2.047420
10.135713 1.955317
10.136409 2.021280
10.136545 1.981593
10.136929 1.979862
10.137679 1.949349
10.138365 2.022811
10.139470 2.046345
10.140292 2.010262
10.140665 2.030146
10.141019 2.059862
10.141294 1.963128
10.141888 2.049251
10.142764 1.985438
10.143044 1.998928
10.143197 2.081782
10.144273 1.970078
10.144966 1.989250
10.145222 1.987400
10.145865 2.022602
10.145972 2.132389
10.146472 2.029008
10.146792 1.995036
10.147874 1.970856
10.148349 2.052919
10.148675 2.001976
10.149338 2.133866
10.150127 1.980915
10.150303 2.041040
10.150762 2.005292
10.150947 2.032445
10.151680 1.980410
10.152063 2.085813
10.153118 2.013388
10.153482 2.038564
10.153563 2.106882
10.154353 1.993440
10.154540 2.102082
10.155053 2.002244
10.156381 1.969270
10.156603 2.079886
10.157148 1.950193
10.157748 2.066491
10.157851 2.019866
10.158580 2.052327
10.159015 2.089713
10.159677 2.016639
10.160201 2.088905
10.161446 1.968379
10.161888 2.023484
10.162253 2.030129
10.162695 2.028716
10.162743 2.113549
10.163347 2.110214
10.163582 1.986966
10.164376 2.066406
10.164754 1.975700
10.165309 1.977258
10.165588 1.979869
10.167066 2.072573
10.167501 2.021116
10.167907 2.132740
10.168302 1.986130
10.168935 2.044323
10.169313 1.993586
10.169738 2.012560
10.170269 1.956383
10.170907 2.041796
10.171725 2.078864
10.172293 2.121298
10.172775 2.022177
10.174007 2.049352
10.174556 2.057730
10.174780 2.046843
10.175168 2.129878
10.176008 1.977150
10.176136 2.015758
10.176536 1.990246
10.176967 2.135520
10.177818 1.939792
10.178316 1.996288
10.179422 2.049841
10.179973 1.975551
10.180178 1.978043
10.180345 1.987034
10.181099 1.966109
10.181180 2.047629
10.181786 2.033135
10.182968 2.059702
10.183653 2.000677
10.184080 2.039082
10.184707 2.001986
10.185095 2.136540
10.185567 1.971304
10.185657 2.031063
10.186236 1.962932
10.186564 1.972103
10.187750 1.978219
10.188153 2.060714
10.188755 1.979353
10.189217 1.910519
10.189617 2.137301
10.190004 2.042267
10.190606 2.013141
10.191128 2.074622
10.191851 2.085580
10.192822 2.047952
10.193057 1.959228
10.193455 2.004647
10.194226 2.015240
10.194325 1.994529
10.195223 2.189817
10.195523 2.164402
10.196101 2.053812
10.196401 2.080046
10.196545 1.974023
10.197416 1.944496
10.198031 2.030739
10.198275 2.003730
10.198752 1.975185
10.199615 2.018502
10.199866 2.029683
10.200285 1.979941
10.201156 2.122396
10.201474 1.997165
10.202184 2.189169
10.202738 1.992061
10.203000 2.023935
10.204079 1.946217
10.204657 2.127673
10.205185 1.984523
10.205532 1.998102
10.205903 2.112366
10.206558 2.011481
10.206801 1.936518
10.207261 2.103140
10.208041 2.084507
10.208482 2.093076
10.208823 2.036252
10.209437 2.207223
10.210295 2.023956
10.211437 1.978262
10.211670 2.069634
10.212128 2.062510
10.212388 1.958882
10.212799 2.070068
10.213432 2.039036
10.213621 1.995396
10.214559 1.995183
10.215398 2.052898
10.215535 2.043551
10.216189 2.013551
10.217149 2.017381
10.217173 1.981557
10.217449 1.943145
10.218264 2.078189
10.218675 1.958443
10.219123 1.947307
10.219714 2.083411
10.220185 2.031031
10.221000 2.056329
10.221697 2.020079
10.221990 1.996138
10.222319 2.065288
10.222830 1.964830
10.223149 1.996707
10.224100 2.019146
10.224238 2.067121
10.224555 2.045372
10.225313 2.105625
10.226267 1.953843
10.227482 1.979755
10.227502 2.055863
10.228119 1.998807
10.228911 2.018961
10.229298 2.173362
10.229578 1.905030
10.230037 2.006934
10.230427 1.936471
10.230835 2.001643
10.231484 1.944149
10.232431 2.090528
10.232638 2.006549
10.232758 2.091158
10.233678 2.008875
10.234309 2.045667
10.234411 1.959626
10.235625 2.025262
10.235717 1.985492
10.236182 1.945632
10.236586 2.088682
10.236950 1.986317
10.237515 1.994619
10.238086 2.014062
10.238899 1.949034
10.239028 2.009478
10.240005 2.011776
10.240040 1.991232
10.240392 2.027635
10.241032 1.962402
10.241775 1.942211
10.242248 2.056664
10.242660 2.044080
10.243503 2.064898
10.243807 1.969512
10.244202 2.193450
10.245202 1.965937
10.245701 1.983431
10.245876 2.075489
10.247206 2.006553
10.247233 1.922042
10.247962 2.087531
10.248993 2.093189
10.249208 1.946793
10.249410 2.111630
10.250620 1.953315
10.251103 2.042166
10.251563 2.064413
10.251732 1.964986
10.252476 2.075943
10.252872 2.053356
10.253208 2.025469
10.253587 2.001486
10.254249 1.999839
10.254652 1.966719
10.255052 2.027388
10.255820 2.010308
10.256076 2.040980
10.256444 1.994464
10.256983 2.019367
10.257336 1.963409
10.257705 1.988552
10.258217 2.070471
10.259323 1.951566
10.260115 1.990638
10.260286 1.971840
10.260657 2.078709
10.261138 2.023266
10.262049 1.933625
10.262341 1.935774
10.262847 1.973324
10.263793 2.017196
10.264143 2.052719
10.264826 2.042994
10.265394 1.987632
10.265654 2.033187
10.266234 2.130769
10.266678 1.992902
10.267198 2.023490
10.267938 1.996249
10.268865 1.962750
10.269165 2.034007
10.269410 1.958142
10.270391 1.985474
10.270919 2.012182
10.271209 2.010628
10.271875 1.977226
10.272300 2.026007
10.272457 1.961659
10.273056 2.010481
10.274247 2.100413
10.274545 1.992237
10.274785 1.999772
10.275404 2.156063
10.275748 2.033759
10.276933 2.008580
10.277547 2.058817
10.277747 1.956579
10.278275 2.046207
10.278390 1.978545
10.279269 2.053751
10.279456 2.025570
10.280368 1.994830
10.281522 2.040457
10.281794 2.003466
10.282508 2.018306
10.282819 1.996398
10.283258 2.035272
10.283538 2.005839
10.284011 2.047032
10.284299 1.986811
10.284958 1.979917
10.285643 1.972424
10.285846 2.018197
10.286371 2.028399
10.287052 1.985923
10.287219 2.014410
10.288182 2.144301
10.288848 1.919131
10.289526 1.945499
10.290011 2.030774
10.290200 1.952418
10.290492 1.979608
10.290914 1.962698
10.291634 2.069633
10.292142 1.990732
10.292742 1.998960
10.293456 2.049904
10.293596 1.971013
10.294381 1.990265
10.295329 2.032555
10.295395 2.029433
10.296086 2.106564
10.296440 2.040268
10.297025 2.028253
10.297633 2.019680
10.298356 2.104708
10.298682 2.001825
10.299385 2.017629
10.299615 2.138732
10.300315 2.091893
10.301137 1.923936
10.301779 2.039622
10.301950 2.045120
10.303267 1.976763
10.303737 2.083142
10.303948 2.009802
10.304778 2.027996
10.304914 1.988223
10.305598 2.023790
10.305956 1.948223
10.306439 1.995494
10.307113 2.093349
10.307417 2.051583
10.307487 1.958721
10.308044 2.073291
10.309143 2.078770
10.309325 1.938894
10.310077 2.076392
10.310736 2.055380
10.311389 2.105710
10.311629 2.013029
10.312308 2.004191
10.312815 2.051380
10.313585 2.037906
10.313771 2.086454
10.314110 2.158733
10.314760 1.985642
10.314957 1.971874
10.315779 2.022292
10.316542 2.024959
10.316935 2.038444
10.317876 2.083708
10.319145 1.921217
10.319354 2.005519
10.319655 1.989349
10.320417 2.003686
10.320845 2.074717
10.321011 2.067073
10.321853 2.077453
10.321967 1.937566
10.322520 2.021224
10.322871 2.035137
10.323227 1.988802
10.324244 1.983024
10.324768 1.990223
10.325143 1.972985
10.325347 1.980131
10.326461 2.021175
10.326811 2.082953
10.327216 2.005623
10.328055 2.075919
10.328197 1.968987
10.328584 2.086730
10.328807 2.033795
10.329594 1.954071
10.329998 2.065379
10.331195 2.053025
10.331856 1.962932
10.332138 2.002809
10.332643 1.974676
10.333241 1.979428
10.333826 2.054437
10.334263 2.017616
10.334591 2.039993
10.335416 1.956276
10.335806 2.007835
10.336359 2.056343
10.337416 1.965070
10.337670 2.066963
10.337884 2.014504
10.338541 1.989185
10.338732 1.998501
10.339385 2.036203
10.339918 2.009599
10.340378 1.903542
10.340854 1.947402
10.341805 1.947132
10.342346 2.000937
10.342714 2.042725
10.343356 2.021550
10.343879 2.052379
10.344325 2.006755
10.344586 2.023264
10.345307 2.243615
10.346271 1.974204
10.346885 1.987208
10.347199 1.993439
10.347405 2.005100
10.347879 2.006187
10.348545 2.071640
10.348956 2.055836
10.349552 2.014094
10.349997 1.981048
10.350419 1.956823
10.350735 1.997932
10.351555 1.972744
10.351916 2.017009
10.352849 1.954960
10.353053 2.009000
10.353460 2.039137
10.354429 2.040979
10.355001 2.005040
10.355274 1.986749
10.355569 2.067745
10.356406 2.003797
10.357158 2.057433
10.358329 2.013865
10.358576 1.971190
10.358723 1.990129
10.359320 2.000006
10.359368 1.950782
10.360154 1.952427
10.360902 2.004192
10.361637 2.022773
10.362247 1.958766
10.362745 2.033930
10.363136 1.990624
10.363207 1.982246
10.363900 1.936498
10.364056 1.954367
10.364532 1.993405
10.365562 2.024698
10.365724 2.011749
10.366557 2.005651
10.366953 1.959706
10.367365 1.953581
10.367755 1.985724
10.368622 1.996141
10.369096 1.988638
10.369901 2.110318
10.370040 2.071491
10.370250 1.959264
10.371029 1.910781
10.371549 1.933657
10.371962 2.124468
10.372177 1.962871
10.372917 1.959090
10.373272 2.003640
10.373760 1.930167
10.373917 2.021123
10.374682 1.978552
10.375099 2.111585
10.375622 2.009090
10.376696 1.991675
10.377177 1.982833
10.377723 2.057112
10.378035 2.000863
10.378550 2.064014
10.378753 2.107984
10.380024 2.013284
10.380385 2.019343
10.381069 2.045218
10.381783 2.153733
10.382440 2.053706
10.382688 1.999219
10.383006 2.025868
10.383251 2.108536
10.383900 1.974994
10.384338 2.018137
10.384651 2.045870
10.385209 2.020030
10.385898 2.001470
10.386199 2.028609
10.387803 1.973633
10.387878 1.971251
10.388244 2.098309
10.388569 2.082345
10.389359 2.089602
10.390319 2.028932
10.390665 2.054400
10.391370 1.972960
10.391822 2.061103
10.392249 1.985662
10.392474 2.005655
10.393212 2.021937
10.393312 1.972229
10.394306 2.028374
10.394679 2.003192
10.395275 1.942431
10.395512 2.016888
10.395862 1.968231
10.397207 2.065939
10.397693 2.027103
10.398181 1.971036
10.398743 1.944321
10.399494 2.037316
10.399790 2.017470
10.400198 2.030585
10.400401 2.005023
10.400912 2.024535
10.402015 1.951599
10.402121 2.109882
10.402903 2.040738
10.403416 2.031032
10.403739 2.056741
10.404277 2.020130
10.404882 2.105458
10.405621 1.999172
10.405825 2.030816
10.406794 2.011417
10.407474 2.016108
10.407507 1.967646
10.407812 1.996882
10.408811 2.032876
10.409520 2.015107
10.409792 2.014533
10.410894 2.046064
10.411367 2.027644
10.411732 1.962496
10.412412 2.029137
10.412776 2.013344
10.413543 1.976519
10.413743 1.956093
10.414227 2.150389
10.414772 1.956405
10.415001 2.025021
10.415928 2.038337
10.416265 2.027661
10.416984 2.007573
10.417440 2.019926
10.417533 2.076805
10.417977 1.967659
10.418297 1.972816
10.419138 2.054992
10.419870 2.010447
10.420616 2.000356
10.420955 2.000186
10.421309 2.042326
10.421612 2.027406
10.421865 2.105429
10.422600 2.010836
10.423076 2.012087
10.423646 2.022227
10.423960 2.027218
10.424341 2.049411
10.424414 2.031407
10.425081 2.041006
10.426090 1.918815
10.426733 2.135610
10.427138 2.074262
10.427194 2.034086
10.427797 2.037729
10.428777 2.006382
10.429560 1.999057
10.430258 1.962528
10.430685 2.067735
10.431276 2.081714
10.431816 2.071189
10.431995 2.001400
10.432686 2.128045
10.433006 2.028893
10.433926 2.061837
10.434261 1.982306
10.434955 2.079653
10.435263 2.045523
10.435524 2.035620
10.436346 2.068891
10.437270 2.064994
10.437545 2.006512
10.437913 1.963843
10.438316 2.022835
10.438567 2.159057
10.439199 1.995224
10.439409 2.176996
10.440312 2.139640
10.440644 2.025245
10.441252 1.965542
10.441859 2.128331
10.442636 1.983248
10.443437 1.972044
10.444077 1.965040
10.444310 1.976531
10.444500 2.110283
10.444932 2.126054
10.445341 2.034163
10.446214 2.082967
10.446883 2.059040
10.447453 2.033096
10.447931 1.960856
10.448659 2.087899
10.448789 2.020470
10.449551 2.101395
10.450223 2.018986
10.450502 1.943086
10.450961 1.979765
10.451575 2.057275
10.451984 2.076283
10.452877 2.041190
10.453299 2.037787
10.453941 2.027862
10.454050 2.062221
10.454609 2.038587
10.455151 2.042338
10.455755 2.050505
10.456088 2.034899
10.456962 2.081693
10.457465 2.099390
10.458103 1.988962
10.458288 2.035159
10.458789 1.972550
10.459283 2.019783
10.459924 1.993212
10.460355 2.130409
10.460624 1.992548
10.460989 2.062294
10.461165 2.045537
10.461647 2.021311
10.462283 2.032787
10.462737 2.100044
10.463011 2.033362
10.463545 2.095636
10.464027 2.020608
10.464935 2.040400
10.465791 2.119620
10.466637 2.028168
10.467170 1.946481
10.467756 2.010288
10.468217 1.936936
10.468407 2.054055
10.469118 2.025432
10.469876 2.018711
10.470389 2.065000
10.470981 2.016171
10.471310 2.026575
10.471706 1.978691
10.471968 2.051147
10.472874 2.009033
10.473131 1.994880
10.473681 2.063391
10.474218 2.048645
10.474512 2.052539
10.475287 2.010886
10.475597 1.961341
10.476034 2.130653
10.476696 2.010454
10.477238 2.077818
10.477632 2.012886
10.478207 2.040457
10.478761 2.021108
10.479284 2.016396
10.479321 2.023342
10.479711 2.086501
10.480035 2.027273
10.481373 1.970839
10.481580 2.022851
10.482038 2.003481
10.483234 2.036995
10.483824 2.073751
10.484232 2.116929
10.484705 1.957446
10.485250 2.059976
10.485362 1.994286
10.485888 1.993429
10.486734 2.011523
10.487269 2.042825
10.488074 2.109007
10.488210 2.006239
10.488649 2.078248
10.489286 2.035324
10.489506 2.012956
10.489796 1.965394
10.491106 2.111196
10.491831 1.982442
10.492218 1.940973
10.492733 2.031223
10.493393 2.046154
10.493676 2.001642
10.495022 2.070593
10.495408 2.058517
10.495488 2.007595
10.496090 2.070024
10.496427 2.119904
10.496811 1.993396
10.497664 2.002366
10.498319 2.007526
10.498867 1.935000
10.499490 1.935997
10.499595 2.074349
10.500047 2.018228
10.500287 2.050651
10.500496 2.010500
10.501520 2.021616
10.501607 2.045919
10.502349 2.018381
10.502585 1.992834
10.503693 2.017358
10.504134 2.032777
10.504369 2.065580
10.505007 2.092887
10.505541 1.996031
10.506448 2.014295
10.506692 2.034206
10.507553 2.211139
10.507878 2.035134
10.508123 2.069445
10.508561 2.022469
10.508690 2.179531
10.509122 2.009705
10.509562 2.052558
10.511037 2.050782
10.511650 1.987131
10.511989 2.049272
10.512325 2.050541
10.512712 2.002016
10.513274 2.025363
10.513870 2.030212
10.514438 2.105662
10.514558 2.015719
10.515140 2.025650
10.515934 2.092323
10.516254 2.044864
10.517046 1.928612
10.517575 2.054463
10.518194 2.019150
10.518802 2.175454
10.519471 1.948912
10.519844 2.109504
10.520802 2.134238
10.521447 2.089048
10.522034 2.008168
10.522404 2.153567
10.523007 2.070437
10.523335 2.109473
10.523990 2.077252
10.524303 2.055575
10.524763 2.016191
10.524966 1.932450
10.525815 2.039141
10.526014 2.011096
10.526836 2.003201
10.527230 2.037158
10.527568 2.091757
10.528094 2.010861
10.528189 2.070044
10.528316 2.059172
10.529079 1.999459
10.530022 2.069926
10.530554 1.964213
10.531333 2.056045
10.531775 2.006327
10.532227 2.012898
10.533186 2.100763
10.533214 1.971238
10.533577 2.068653
10.534048 2.050708
10.534550 2.043158
10.535329 1.965444
10.535769 2.070499
10.535847 1.989208
10.536920 2.009684
10.537327 1.975507
10.537897 2.070890
10.538179 2.083694
10.539133 2.082622
10.540106 1.997857
10.540278 2.006618
10.540645 1.980076
10.541686 2.016212
10.541868 2.084647
10.542519 1.977901
10.543200 2.108732
10.543409 2.043901
10.543832 2.016986
10.544470 2.072724
10.544673 2.028265
10.544941 2.026712
10.545506 1.981982
10.546420 1.990868
10.546736 2.085390
10.547699 1.997170
10.548199 1.997394
10.548630 2.089727
10.549332 2.044016
10.549523 2.076693
10.549996 2.089779
10.550818 2.012322
10.551017 2.006618
10.551531 2.056846
10.551680 2.040275
10.552640 2.092651
10.553389 2.024641
10.553443 2.110745
10.553769 2.074121
10.554379 2.022370
10.554818 2.096687
10.555280 2.098541
10.555702 2.087960
10.556647 2.052006
10.557351 2.033211
10.558283 1.975987
10.558423 2.001805
10.558768 2.115623
10.559074 2.036757
10.559828 2.005893
10.560680 1.978972
10.561482 1.939844
10.561772 2.093362
10.562359 2.050186
10.562789 2.036300
10.563171 2.014422
10.563673 2.022254
10.564052 2.145033
10.564578 2.185864
10.564909 2.079755
10.566008 2.024009
10.566186 2.037673
10.567118 2.067826
10.567677 2.095809
10.567839 2.046863
10.568069 1.965848
10.568870 1.957582
10.569214 2.056273
10.569836 1.996991
10.570189 1.976845
10.570627 2.003858
10.571075 2.089722
10.571362 2.028263
10.572046 2.102676
10.572407 1.985964
10.573427 1.961431
10.573654 2.125316
10.574434 2.001262
10.575251 1.958878
10.575608 2.107900
10.576530 2.047822
10.576657 2.031314
10.577066 2.043039
10.577468 2.231915
10.577990 1.983294
10.578455 2.068022
10.578917 2.131571
10.579111 2.067147
10.579869 2.047947
10.580279 2.082222
10.581143 2.142320
10.581723 2.180244
10.582595 2.090877
10.583135 2.005044
10.583198 2.019647
10.583810 1.971834
10.584339 2.047367
10.585051 2.436376
10.585400 2.061680
10.586001 2.087350
10.586525 1.970961
10.586862 2.146307
10.587544 2.102362
10.588169 2.031642
10.588404 2.111383
10.589192 2.038638
10.589678 2.074087
10.590058 1.999585
10.590654 2.020333
10.591084 2.039444
10.591937 2.048219
10.592039 2.163162
10.592431 2.097024
10.592755 2.039227
10.593346 1.997136
10.593861 2.006584
10.594476 2.018803
10.595175 2.073677
10.595303 2.104949
10.595907 1.993565
10.596104 1.994417
10.596951 2.044026
10.597340 2.016454
10.597605 2.058195
10.597854 2.089072
10.598638 2.023806
10.599339 2.239795
10.600240 2.038485
10.600312 2.013751
10.601331 2.009382
10.601764 2.171508
10.602387 2.155998
10.602838 2.058436
10.603674 2.063567
10.603680 2.088148
10.604322 2.011847
10.604904 2.021894
10.604992 2.076139
10.606417 2.135543
10.606625 2.118850
10.607004 2.059737
10.608394 2.204141
10.608651 2.065067
10.608779 2.002566
10.609332 1.974058
10.609513 2.252392
10.610414 2.051590
10.610767 2.070741
10.611095 2.051019
10.611643 2.060442
10.612088 2.085152
10.612256 2.186892
10.612655 2.151175
10.613197 2.038152
10.613520 2.061165
10.614097 2.099054
10.614860 1.960497
10.615373 2.038249
10.616063 2.017329
10.616407 2.019254
10.617197 2.096182
10.617530 2.114455
10.617889 2.061130
10.618462 2.049773
10.619417 2.122118
10.619952 2.230611
10.620172 2.058403
10.621027 2.157640
10.621556 1.980603
10.622288 1.999077
10.622791 2.210656
10.622897 2.116033
10.623442 2.045454
10.623896 2.074179
10.625064 1.962620
10.625168 2.047551
10.625538 2.146657
10.626559 2.083668
10.626953 2.109859
10.627535 2.077759
10.627822 2.006370
10.628019 1.997334
10.628950 2.546170
10.629788 2.085301
10.630025 2.086469
10.630284 2.032616
10.630920 2.073484
10.631004 2.008132
10.631836 2.053855
10.632259 1.961267
10.632437 1.964988
10.632699 2.187246
10.633357 2.082003
10.633868 2.083753
10.634763 2.015187
10.635286 2.043919
10.636100 2.101044
10.636390 2.090136
10.637168 2.065859
10.638052 2.128343
10.638208 1.979158
10.638995 2.145950
10.639468 2.179843
10.639495 2.073334
10.639933 1.996102
10.640491 2.093510
10.640945 2.048192
10.641791 2.070808
10.642196 1.990984
10.642665 2.031293
10.642903 2.032519
10.644377 2.167035
10.644873 1.998400
10.645128 2.226838
10.645952 2.193923
10.646430 2.123659
10.646534 2.034918
10.647103 2.098800
10.647743 2.090236
10.648089 1.983450
10.649386 2.062107
10.650259 2.106713
10.650620 2.029008
10.650789 2.105139
10.650995 2.160942
10.651345 2.180491
10.651782 2.033185
10.652593 2.066220
10.653006 2.035190
10.653151 2.111686
10.653598 2.087915
10.654554 2.090276
10.654845 2.116378
10.655327 2.041805
10.655700 2.097198
10.655923 2.051565
10.657292 2.023486
10.657905 2.020829
10.658103 2.107466
10.658635 2.076501
10.658896 2.065323
10.659331 2.089940
10.659866 1.983679
10.660639 2.127484
10.661048 2.066724
10.661858 2.224546
10.662538 2.049228
10.662963 2.115780
10.663247 2.040608
10.664336 2.075996
10.664675 2.211315
10.665064 2.050404
10.665700 2.098347
10.666071 2.115921
10.666728 1.983191
10.667366 2.050748
10.667725 2.031814
10.668814 2.012871
10.669100 1.990024
10.669634 2.057844
10.669959 2.124284
10.670390 2.056481
10.670566 2.070725
10.670815 2.053275
10.671167 2.107665
10.672003 2.097487
10.672472 2.346634
10.673067 2.115214
10.673630 2.082484
10.674480 1.984500
10.675505 2.025630
10.675650 2.144988
10.675860 2.020103
10.676547 2.097547
10.676964 2.139996
10.677339 2.004790
10.677547 2.058329
10.678645 2.070478
10.678949 2.042679
10.680047 2.136563
10.680326 1.981929
10.681127 1.975360
10.681679 2.084769
10.681831 2.079063
10.682300 2.070950
10.682764 1.972198
10.683442 2.116210
10.683862 2.011906
10.684146 2.136049
10.684569 1.970035
10.685664 2.134928
10.686092 1.940588
10.686523 2.076214
10.686925 2.034022
10.687191 2.045471
10.687645 2.036547
10.687918 1.965750
10.688531 2.095040
10.688961 2.027561
10.689719 2.008650
10.690194 2.031509
10.690544 2.040201
10.691757 2.157401
10.692129 2.136329
10.692361 2.074986
10.692796 1.999668
10.693120 2.099979
10.693883 2.046229
10.694480 2.014280
10.694589 2.087225
10.695209 1.981542
10.695635 2.082821
10.696842 1.991343
10.696943 2.137459
10.697138 2.188319
10.697465 2.076261
10.697859 2.098331
10.698564 2.062602
10.699249 1.985784
10.699604 2.082921
10.700552 1.968718
10.701133 2.086694
10.701271 2.085336
10.701459 2.160643
10.702113 2.189529
10.702522 2.049699
10.703645 2.051547
10.703951 2.106298
10.704466 2.202521
10.705014 2.048790
10.705626 2.032171
10.706591 2.058283
10.706721 1.991417
10.706889 2.181440
10.707455 2.263194
10.707781 2.052015
10.707969 2.036739
10.709085 2.068739
10.709346 2.040543
10.709934 2.064266
10.710324 2.084358
10.710545 2.090805
10.712032 2.145240
10.712237 1.965421
10.712542 2.032157
10.713462 2.120119
10.713640 2.012012
10.714370 2.029267
10.714445 2.129441
10.714890 2.109724
10.715040 2.147436
10.716059 2.059694
10.716968 2.006682
10.717273 2.071685
10.718181 2.008236
10.718544 2.019487
10.719128 2.133856
10.719710 2.187571
10.720316 2.063985
10.720626 2.040743
10.721313 2.056146
10.721843 2.015778
10.722123 2.027721
10.722677 2.138005
10.723013 2.042457
10.723300 2.193824
10.723796 2.154859
10.724768 2.042227
10.725012 2.138301
10.726036 2.047879
10.726502 2.091446
10.726747 2.160220
10.727417 2.095804
10.728336 2.083728
10.728407 2.006084
10.728732 2.059720
10.729685 2.031066
10.730058 2.103956
10.730563 2.023577
10.730643 2.090451
10.731609 2.056049
10.732305 2.104410
10.732549 2.114569
10.732775 2.111719
10.733329 2.104019
10.733817 2.162370
10.734239 2.081244
10.735086 2.019511
10.735725 2.148283
10.735892 2.064110
10.736189 2.090001
10.737549 2.021980
10.738145 2.138153
10.738584 2.111737
10.738816 2.080564
10.739433 1.998006
10.739716 2.011724
10.740147 1.973003
10.740937 2.090887
10.741428 2.040165
10.741916 2.153759
10.742141 2.113472
10.742847 2.057798
10.743088 2.126653
10.743743 2.048814
10.744134 2.070879
10.744533 2.064770
10.744765 2.027934
10.745526 2.202929
10.745990 2.134998
10.746246 2.082179
10.746329 2.024172
10.747461 1.990744
10.747968 2.108988
10.748573 2.090961
10.749204 2.181056
10.749420 2.169335
10.750259 2.072270
10.750589 2.119833
10.750925 2.121646
10.751657 2.041593
10.751786 2.058481
10.752355 2.087593
10.753454 2.076250
10.753721 2.033877
10.754475 2.122581
10.755169 2.057627
10.755317 2.053840
10.756270 2.078698
10.756598 2.022593
10.756767 2.102311
10.757496 2.253586
10.757937 2.164667
10.758276 2.073246
10.759087 2.077579
10.759973 1.997430
10.760036 2.113892
10.760575 2.111805
10.762119 2.077260
10.762553 2.123312
10.762699 2.007827
10.763564 2.026686
10.763598 2.180689
10.763998 2.030534
10.764586 2.092197
10.764735 2.230538
10.766248 2.054266
10.766819 2.038360
10.767014 2.062559
10.767585 2.058360
10.767974 2.047792
10.768405 2.161670
10.768932 2.247779
10.769142 2.084949
10.769895 2.049167
10.770057 2.135342
10.770656 2.182612
10.771312 2.090123
10.771707 2.073509
10.772553 2.098878
10.773394 1.996782
10.773759 2.059356
10.773958 2.116812
10.774951 2.095833
10.775482 2.083249
10.775633 2.037325
10.775857 2.076869
10.776556 2.105713
10.777076 2.043211
10.777537 2.025713
10.778216 2.041361
10.778780 2.067363
10.779384 2.093471
10.779846 2.194102
10.780097 2.032728
10.780884 2.062736
10.781526 2.074017
10.781717 2.083717
10.782972 2.041280
10.783173 2.043159
10.783677 2.078712
10.784009 2.242142
10.784428 2.063025
10.784982 2.061652
10.785941 2.126995
10.786342 2.125363
10.786656 2.117590
10.787195 2.161693
10.787580 2.070735
10.788025 2.130043
10.788704 2.003717
10.789306 2.064012
10.789932 1.989383
10.790181 2.056144
10.790205 1.987020
10.790677 2.119217
10.791119 2.127254
10.792119 2.079671
10.792759 2.126030
10.793252 2.007750
10.794535 2.019513
10.794641 2.077873
10.795580 1.996580
10.795882 2.091517
10.796574 1.969867
10.796828 2.162840
10.797174 2.063676
10.797933 1.994200
10.798003 2.161997
10.798492 2.042807
10.799060 2.126664
10.799412 2.097694
10.800953 2.029802
10.801000 2.101915
10.801487 2.093755
10.801706 2.134075
10.802669 2.085550
10.802982 1.999945
10.803669 2.136221
10.804184 2.029508
10.804848 2.132862
10.805173 2.125310
10.806069 2.093844
10.806560 2.111331
10.807123 2.058236
10.807157 2.039868
10.807568 2.042533
10.808166 2.128537
10.808517 2.041430
10.808975 2.064732
10.809384 2.190883
10.809600 2.069431
10.809977 2.011167
10.810879 2.031276
10.811675 2.111819
10.812591 2.030358
10.812790 2.036982
10.813203 1.998561
10.814044 2.112006
10.814192 2.070437
10.815129 2.093376
10.815651 2.084845
10.816330 1.994348
10.816895 2.024678
10.817335 2.026208
10.817960 1.963971
10.818118 1.997174
10.818579 2.038673
10.819570 2.144937
10.820446 2.064415
10.820852 2.089033
10.821392 2.150480
10.821509 2.093392
10.822726 2.129080
10.823179 2.074839
10.823483 2.064953
10.823852 2.037573
10.824051 1.957473
10.824286 2.090358
10.824780 2.030246
10.825223 2.123742
10.825826 2.072226
10.826212 2.130752
10.826859 2.058863
10.827164 2.052447
10.827618 2.152060
10.828427 2.159186
10.828919 2.042934
10.829963 2.142317
10.830160 2.151278
10.830377 2.162521
10.831123 2.116144
10.831853 2.073606
10.832228 2.140695
10.832647 2.042758
10.833303 1.953532
10.834049 2.104987
10.834554 2.100430
10.835272 2.062983
10.836430 2.059462
10.836552 2.072178
10.837236 2.052430
10.837456 2.043836
10.837911 2.086356
10.837956 2.202128
10.838405 1.997216
10.839111 2.174206
10.839465 2.078716
10.840003 2.065209
10.840276 2.135606
10.840979 2.028899
10.842361 2.065691
10.842573 2.042685
10.843025 2.110380
10.843522 2.093983
10.844157 2.104323
10.844491 2.053071
10.844700 2.110721
10.845329 2.114359
10.846047 2.112641
10.846123 2.210611
10.846332 2.116020
10.847347 2.157511
10.848018 2.052794
10.848718 2.082154
10.848764 2.093982
10.849063 2.004139
10.849797 2.043621
10.850267 2.199576
10.851029 2.117152
10.851919 2.110945
10.852992 2.086159
10.853458 2.095609
10.853604 2.187417
10.854467 2.035335
10.854666 2.104056
10.855005 2.092746
10.855259 2.045852
10.856159 2.032496
10.856644 2.185402
10.857170 2.068017
10.857581 2.060227
10.857865 2.049808
10.858816 2.157642
10.859206 2.092349
10.859683 2.122928
10.859956 2.050744
10.860673 2.086766
10.861009 2.047216
10.861115 2.025314
10.861991 2.105938
10.862495 2.075683
10.862745 2.058484
10.863114 2.061414
10.864106 2.011548
10.864449 2.089797
10.865025 2.140875
10.866007 2.004136
10.866419 2.045071
10.866936 1.977778
10.867153 2.041714
10.868008 2.118938
10.868343 2.070483
10.869205 2.015078
10.869648 2.066687
10.870358 2.040024
10.870834 2.063827
10.871087 2.124157
10.871292 2.073650
10.871871 2.034601
10.872435 2.143171
10.872729 2.093686
10.873493 2.135047
10.873754 2.021753
10.874284 2.019588
10.875139 2.159396
10.875896 2.125317
10.876285 2.069650
10.876449 2.081008
10.877339 2.158184
10.877345 2.199925
10.878098 2.132863
10.878668 2.056931
10.878880 2.058873
10.879371 2.082958
10.880052 2.035415
10.880704 1.964857
10.881098 2.038135
10.881771 2.143447
10.882668 2.119684
10.883085 2.043649
10.883521 2.138759
10.884494 2.132613
10.884594 2.164650
10.885508 2.055291
10.885894 2.058048
10.886610 2.013087
10.886881 2.120850
10.887546 2.074846
10.887929 2.060991
10.888264 2.091986
10.889479 2.076113
10.889774 2.030044
10.890314 2.323180
10.890526 2.019673
10.890874 2.061745
10.891427 2.203027
10.892242 2.161926
10.892664 2.173210
10.892948 2.039546
10.893365 2.043116
10.893933 2.144855
10.894573 2.056259
10.895023 2.087095
10.895392 2.041661
10.895897 2.218869
10.896441 2.140330
10.896847 2.197757
10.897640 2.111972
10.898281 2.222741
10.898881 2.128111
10.899275 2.123222
10.899434 2.160307
10.899715 2.102641
10.900399 2.179813
10.900823 2.044380
10.901075 2.048917
10.901644 2.099125
10.902637 2.210292
10.903268 2.047968
10.903681 2.071631
10.904200 2.107425
10.904466 2.054834
10.904937 2.150510
10.905192 2.080285
10.905891 2.107985
10.906301 2.019646
10.906947 2.084750
10.907592 2.080180
10.907992 1.973931
10.908390 2.099228
10.908813 2.287877
10.909292 2.067562
10.909487 2.114612
10.910157 2.213565
10.911016 2.180580
10.911565 2.098313
10.911730 2.164302
10.912272 2.037900
10.912770 2.067034
10.913401 2.088246
10.913997 2.099412
10.914543 2.085146
10.914964 2.083101
10.915446 2.026755
10.916943 2.184912
10.917306 2.116666
10.917885 2.036099
10.918004 1.995820
10.918797 2.086879
10.919153 2.166169
10.920213 2.070200
10.920641 2.076044
10.921019 2.097623
10.921200 2.043921
10.922008 1.960966
10.922421 2.135024
10.922971 2.078810
10.923446 2.081797
10.924028 2.057621
10.924225 1.997814
10.925196 2.006973
10.925376 2.022195
10.925728 2.093592
10.926558 2.113396
10.927044 2.070988
10.927279 2.055368
10.927809 2.131195
10.929014 2.123618
10.929305 2.232982
10.929829 2.063833
10.930228 2.082506
10.930441 2.067807
10.931585 2.047911
10.931988 2.117700
10.932066 2.077386
10.932708 2.063360
10.933872 2.106864
10.934285 2.056861
10.934530 2.021793
10.935425 2.126233
10.936331 2.132039
10.936568 2.030797
10.937189 2.115177
10.937761 2.037009
10.938096 2.036501
10.938184 2.066805
10.938791 2.038659
10.939211 2.056515
10.939466 2.171640
10.939948 2.038085
10.940548 2.047790
10.940953 2.159419
10.941403 2.151096
10.941862 2.082259
10.942587 2.214981
10.942827 2.081283
10.943033 2.018689
10.943418 2.123065
10.944071 2.014879
10.945121 2.167365
10.945622 2.017365
10.946107 2.023737
10.946550 2.185318
10.947558 2.226255
10.948322 2.072741
10.948556 2.116550
10.949313 1.975977
10.949554 2.171185
10.949742 2.023719
10.950370 2.131550
10.950882 2.050316
10.951284 2.069303
10.951515 2.098538
10.952175 2.168791
10.952803 2.083991
10.953298 2.048055
10.954115 2.016349
10.954805 2.148569
10.955229 2.081997
10.955387 2.045477
10.955966 2.120469
10.956730 2.127533
10.957129 2.117117
10.958285 2.068786
10.958515 2.138832
10.958668 2.049476
10.959334 2.089397
10.959627 2.236894
10.960202 2.098093
10.960774 2.062790
10.961014 2.048762
10.962304 2.204412
10.962768 2.214531
10.963255 2.190433
10.964155 2.057697
10.964608 2.130745
10.964733 2.048431
10.965714 2.143667
10.966178 2.080107
10.966548 2.051484
10.967321 2.125318
10.968100 2.062731
10.968308 2.177875
10.968473 2.186323
10.968830 2.105008
10.969166 2.016569
10.969709 2.009058
10.969965 2.093817
10.970921 2.188498
10.971616 2.055630
10.971952 2.186792
10.972523 2.062584
10.973660 2.102397
10.974317 2.015710
10.974541 2.137114
10.975009 2.118879
10.975405 2.075345
10.975680 2.382695
10.976348 2.111751
10.976689 2.140814
10.976784 2.096608
10.977911 2.025076
10.978068 2.095419
10.978804 2.113665
10.979204 2.130206
10.979399 2.075055
10.979659 2.062182
10.980470 2.103314
10.981361 2.168904
10.982083 2.068027
10.982623 2.169995
10.983028 1.996506
10.983203 2.188493
10.984245 2.196718
10.984540 2.233318
10.984735 2.071210
10.985136 2.155286
10.985759 2.064536
10.986957 2.029575
10.987291 2.139642
10.987642 2.182942
10.988280 2.074527
10.988736 2.091979
10.989444 2.030459
10.989772 2.015394
10.990388 2.030982
10.990566 2.081888
10.991481 2.096153
10.991737 2.178476
10.992367 2.120778
10.992877 2.083488
10.993301 2.237351
10.993947 2.003433
10.994541 2.164242
10.994645 2.134697
10.995108 2.138465
10.995422 2.052629
10.996247 2.110871
10.996599 2.048770
10.996792 2.068775
10.997600 2.233132
10.998010 2.230456
10.998162 2.050915
10.998779 2.109584
10.999576 2.040155
11.000120 2.137993
11.000930 2.126303
11.001188 2.136449
11.001470 2.108958
11.001932 2.085397
11.002222 2.133349
11.002638 2.071338
11.003403 2.032581
11.003888 2.074252
11.004396 2.165286
11.005082 2.198482
11.005447 2.104997
11.005645 2.065871
11.006641 2.067360
11.006890 2.055140
11.007558 2.158221
11.007999 2.099374
11.009252 2.084212
11.009431 2.079342
11.009755 2.140702
11.010105 2.158281
11.010897 2.052971
11.011271 2.142320
11.011778 2.155825
11.012217 2.178316
11.012542 2.092475
11.013289 2.157784
11.013847 2.019362
11.014074 2.106899
11.014454 2.082033
11.014984 2.035343
11.015785 2.079524
11.016053 2.087036
11.016381 2.311496
11.016838 2.100470
11.017330 2.061567
11.017877 2.098201
11.018652 2.091263
11.019413 2.159013
11.019697 2.095270
11.020333 2.101810
11.020752 2.195172
11.020819 2.034622
11.022260 2.107860
11.022457 2.065099
11.022613 2.207656
11.023143 2.203442
11.023694 2.076307
11.024229 2.072660
11.025420 2.081710
11.025624 2.206156
11.026266 2.224887
11.026517 2.165982
11.026891 2.485395
11.027253 2.101432
11.028215 2.157075
11.028484 2.098626
11.028851 2.042769
11.029093 2.070343
11.029826 2.161096
11.031120 2.152219
11.031400 2.120497
11.031837 2.088355
11.032444 2.121382
11.033474 2.136602
11.033726 2.246902
11.034464 2.176518
11.034761 2.157867
11.035302 2.239580
11.035833 2.103274
11.036362 2.228309
11.036889 2.156369
11.037050 2.085329
11.037344 2.239209
11.038031 2.031580
11.038294 2.132436
11.039032 2.349268
11.039831 2.146340
11.040234 2.091794
11.040929 2.168887
11.041632 2.097173
11.042250 2.278851
11.042492 2.167098
11.043467 2.305194
11.043972 2.070887
11.044202 2.129297
11.044334 2.170794
11.045008 2.017365
11.045418 2.141605
11.045794 2.174495
11.046376 2.153471
11.047268 2.122565
11.047964 2.117761
11.048185 2.102747
11.048687 2.093479
11.049343 2.170410
11.049841 2.062099
11.050144 2.150010
11.050721 2.107254
11.051017 2.102264
11.051894 2.063376
11.052045 2.236559
11.053121 2.134949
11.053683 2.152699
11.054217 2.042022
11.054301 2.075130
11.054971 2.017820
11.055980 2.110321
11.056358 2.149269
11.056756 2.250850
11.057530 2.187883
11.058355 2.112044
11.058857 2.141629
11.059310 2.147197
11.059843 2.074077
11.060203 2.257963
11.060984 2.088351
11.061239 2.126296
11.061776 2.362109
11.062392 2.180305
11.062463 2.110864
11.063207 2.102332
11.064078 2.110567
11.064316 2.104623
11.064884 2.126222
11.065316 2.138144
11.065764 2.020415
11.066299 2.124973
11.066624 2.133012
11.067187 2.180647
11.067419 2.175881
11.068052 2.119029
11.068520 2.135043
11.068681 2.029291
11.069058 2.168756
11.069802 2.101090
11.070709 2.217421
11.071309 2.023108
11.071773 2.117391
11.071981 2.143865
11.072678 2.131221
11.073136 2.100948
11.073355 2.035054
11.073991 2.039101
11.074902 2.102540
11.075281 2.146026
11.075996 2.250185
11.076643 2.117958
11.077443 2.129140
11.078185 2.374661
11.078613 2.117598
11.079011 2.142119
11.079499 2.160899
11.080271 2.002291
11.080424 2.203491
11.081065 2.169428
11.081938 2.400293
11.082186 2.142032
11.082327 2.255946
11.082550 2.055941
11.082770 2.090506
11.083904 2.087288
11.084381 2.276277
11.084841 2.155939
11.085014 2.239476
11.086049 2.095388
11.087065 2.198339
11.087657 2.053517
11.087812 2.168216
11.088348 2.154746
11.089089 2.041733
11.089547 2.139580
11.090035 2.173068
11.090495 2.074635
11.090772 2.114011
11.091330 2.205342
11.091444 2.138089
11.091978 2.151382
11.092741 2.175876
11.093234 2.185354
11.093962 2.127027
11.093983 2.105453
11.094624 2.122546
11.095877 2.230993
11.096059 2.123841
11.096909 2.135877
11.097401 2.207046
11.097918 2.141574
11.098003 2.295849
11.098526 2.171372
11.099432 2.153625
11.099681 2.151515
11.100276 2.105834
11.100955 2.174911
11.101175 2.079075
11.101415 2.164959
11.102112 2.110442
11.102784 2.196184
11.103187 2.091290
11.103847 2.221538
11.104402 2.032012
11.104670 2.151273
11.105097 2.164062
11.105584 2.122179
11.105860 2.056314
11.106320 2.149093
11.106737 2.212876
11.107423 2.104098
11.108526 2.094118
11.109117 2.049581
11.109439 2.052099
11.109937 2.278059
11.110012 2.140656
11.110849 2.093232
11.111604 2.179758
11.111839 2.100843
11.112318 2.109972
11.113091 2.208844
11.113482 2.294902
11.114348 2.161664
11.114989 2.085999
11.115669 2.211564
11.115809 2.223637
11.115992 2.331013
11.116238 2.259895
11.117687 2.164351
11.118228 2.157942
11.118706 2.144726
11.118928 2.065696
11.119122 2.108241
11.120100 2.134759
11.120716 2.148995
11.121399 2.154227
11.122012 2.255882
11.122305 2.169351
11.123274 2.144581
11.123653 2.151674
11.124162 2.054202
11.124744 2.108760
11.125531 2.080260
11.125625 2.186406
11.126250 2.089222
11.127012 2.186173
11.127506 2.175649
11.128154 2.082269
11.129001 2.195341
11.129549 2.149777
11.129767 2.093249
11.129993 2.074127
11.130122 2.353444
11.131014 2.065951
11.131377 2.247849
11.132086 2.072828
11.132197 2.156364
11.132986 2.168092
11.133397 2.196634
11.133901 2.088790
11.134269 2.156333
11.134844 2.246482
11.135430 2.044277
11.136649 2.144390
11.137051 2.106890
11.137409 2.208308
11.137593 2.139567
11.138202 2.096541
11.138838 2.191430
11.139399 2.158274
11.139862 2.089241
11.140176 2.245312
11.140727 2.072022
11.141361 2.050789
11.141925 2.122763
11.142698 2.121203
11.143157 2.101802
11.144038 2.063524
11.144392 2.102781
11.144828 2.171355
11.145092 2.001852
11.145226 2.104088
11.146376 2.156705
11.146822 2.103701
11.147347 2.289562
11.147786 2.199203
11.148448 2.253088
11.149188 2.116740
11.150156 2.084322
11.150407 2.104433
11.151507 2.102085
11.151683 2.117131
11.151980 2.267599
11.152434 2.136913
11.152674 2.072802
11.152951 2.128565
11.153450 2.188418
11.153668 2.178595
11.154350 2.256959
11.155261 2.171065
11.155645 2.079225
11.155884 2.122208
11.156305 2.162660
11.156504 2.083559
11.157219 2.143012
11.157613 2.119688
11.158227 2.114184
11.158563 2.210455
11.158894 2.129011
11.160012 2.249833
11.160438 2.086347
11.160813 2.091454
11.161223 2.204003
11.161349 2.261802
11.162375 2.253244
11.162699 2.189101
11.163600 2.179694
11.164358 2.033399
11.164661 2.138583
11.164972 2.282151
11.165386 2.124696
11.166064 2.150048
11.166284 2.211162
11.166609 2.023069
11.166973 2.201703
11.167771 2.097894
11.168295 2.028227
11.169049 2.183180
11.169869 2.227092
11.170177 2.074893
11.171351 2.220487
11.171993 2.176306
11.172443 2.185015
11.172903 2.162081
11.172996 2.122860
11.173473 2.156553
11.174877 2.162869
11.175411 2.169497
11.175899 2.265889
11.176039 2.131136
11.176643 2.167103
11.176967 2.171692
11.177232 2.135100
11.177566 2.151931
11.178034 2.211968
11.178840 2.115510
11.179550 2.196834
11.180204 2.131201
11.180691 2.195314
11.181043 2.109109
11.181092 2.020225
11.182058 2.106456
11.182393 2.198713
11.182886 2.168473
11.183593 2.336648
11.184350 2.171852
11.184521 2.122191
11.185263 2.212259
11.185354 2.143051
11.186270 2.271003
11.187218 2.172542
11.187948 2.229997
11.188245 2.033392
11.188492 2.188120
11.189543 2.178646
11.189580 2.233015
11.190320 2.260783
11.190892 2.125663
11.191101 2.127095
11.191828 2.187661
11.192822 2.108959
11.192918 2.250495
11.193589 2.157534
11.194226 2.140098
11.194625 2.070201
11.194968 2.291214
11.195303 2.143090
11.195782 2.150531
11.196115 2.116838
11.196805 2.172237
11.197556 2.088678
11.197861 2.133350
11.198034 2.213212
11.199133 2.210435
11.199271 2.103012
11.199850 2.217231
11.200128 2.146095
11.200574 2.235186
11.201176 2.084228
11.201678 2.204781
11.202144 2.134389
11.203044 2.174696
11.203471 2.209725
11.204507 2.079843
11.204535 2.104537
11.205139 2.178768
11.206048 2.160815
11.206662 2.152781
11.206971 2.045026
11.207131 2.183760
11.208157 2.099917
11.208279 2.059938
11.208751 2.312718
11.209034 2.225483
11.209514 2.051177
11.210144 2.038650
11.210612 1.982663
11.211177 2.104732
11.211369 2.036977
11.212555 2.094073
11.212776 2.209378
11.213279 2.240157
11.213572 2.216317
11.213781 2.260171
11.215573 2.138998
11.215692 2.155151
11.216030 2.134900
11.216307 2.079597
11.216747 2.262607
11.217498 2.068666
11.218039 2.230233
11.218505 2.176681
11.219035 2.313297
11.219939 2.066715
11.220277 2.193375
11.220703 2.201999
11.221187 2.132467
11.222044 2.153678
11.222313 2.128277
11.222797 2.286272
11.223385 2.046624
11.224069 2.160471
11.224376 2.063665
11.224826 2.124496
11.225494 2.188547
11.225799 2.163981
11.226281 2.078363
11.226298 2.146526
11.227044 2.291280
11.227553 2.169894
11.228179 2.125111
11.228956 2.165765
11.229417 2.221112
11.230236 2.019173
11.230500 2.268546
11.230703 2.090633
11.231294 2.063513
11.232035 2.104514
11.232353 2.247551
11.232558 2.105127
11.232853 2.217938
11.233583 2.176123
11.234391 2.171270
11.234669 2.128213
11.235288 2.283125
11.235661 2.137038
11.236360 2.214929
11.237239 2.187282
11.237543 2.256213
11.238106 2.172189
11.238217 2.212048
11.238632 2.213222
11.239559 2.228175
11.239874 2.088503
11.240704 2.277723
11.241256 2.086500
11.241609 2.112173
11.242361 2.254157
11.242717 2.087048
11.243795 2.090437
11.244059 2.091649
11.244380 2.127726
11.244630 2.199578
11.245333 2.251504
11.245841 2.117976
11.246537 2.202911
11.246807 2.126109
11.247135 2.300956
11.247823 2.104528
11.248163 2.119637
11.248602 2.112079
11.249169 2.060853
11.249943 2.180369
11.250333 2.112277
11.250902 2.083822
11.251717 2.228787
11.251923 2.280837
11.252766 2.226514
11.253446 2.167699
11.253926 2.118818
11.254222 2.163144
11.254620 2.174464
11.254933 2.077141
11.255654 2.068925
11.256548 2.163098
11.257137 2.119923
11.257620 2.262394
11.257998 2.199875
11.258052 2.132882
11.259368 2.162309
11.259440 2.117254
11.259916 2.077720
11.260572 2.236587
11.260685 2.084226
11.261465 2.097391
11.262270 2.126866
11.262641 2.178770
11.262966 2.213313
11.263390 2.234300
11.263825 2.137402
11.264724 2.118587
11.265274 2.153463
11.265929 2.148112
11.266289 2.123751
11.267318 2.149924
11.267608 2.081530
11.267767 2.204554
11.268559 2.264592
11.269303 2.123177
11.269311 2.086044
11.270169 2.204363
11.270362 2.110024
11.270831 2.166906
11.271782 2.120789
11.271959 2.196059
11.272655 2.079043
11.272826 2.134691
11.273525 2.227222
11.273940 2.178992
11.274298 2.228993
11.275060 2.140059
11.275518 2.182414
11.276019 2.123301
11.276357 2.125576
11.276998 2.221114
11.277625 2.222659
11.278346 2.162734
11.278997 2.137903
11.279653 2.154258
11.279853 2.111039
11.280514 2.183519
11.280677 2.220041
11.281134 2.107857
11.281741 2.293135
11.282147 2.210113
11.282324 2.086627
11.283271 2.203755
11.283848 2.212211
11.284196 2.155697
11.284400 2.187986
11.284955 2.173229
11.285429 2.146182
11.286315 2.136172
11.287130 2.188388
11.287502 2.164618
11.288228 2.244372
11.288799 2.136897
11.289704 2.047696
11.290105 2.205059
11.290432 2.176912
11.290730 2.190083
11.291057 2.157931
11.291555 2.143251
11.291750 2.155961
11.292877 2.233166
11.293294 2.153819
11.293615 2.134381
11.294060 2.424320
11.294632 2.139509
11.295026 2.233268
11.295445 2.193263
11.295720 2.166028
11.296553 2.152882
11.297535 2.292287
11.297964 2.232832
11.298770 2.193761
11.299636 2.167827
11.299858 2.247180
11.300188 2.187548
11.300401 2.067082
11.301124 2.112933
11.301484 2.232832
11.302237 2.218306
11.302359 2.162780
11.303274 2.075731
11.304353 2.098076
11.304735 2.143022
11.304826 2.214959
11.305705 2.231635
11.305823 2.153061
11.306538 2.187345
11.306625 2.275107
11.307371 2.188855
11.308107 2.136268
11.308610 2.292797
11.308662 2.089451
11.309146 2.184884
11.310008 2.178260
11.310409 2.202391
11.310838 2.124540
11.311210 2.168512
11.312069 2.191198
11.312563 2.265926
11.313173 2.138368
11.313640 2.224956
11.313849 2.102938
11.314341 2.120989
11.315389 2.087227
11.315786 2.085427
11.316146 2.217952
11.316767 2.254829
11.317426 2.212373
11.318259 2.197816
11.318685 2.221876
11.319185 2.149479
11.319586 2.219493
11.319726 2.075975
11.320642 2.173831
11.321009 2.179401
11.321374 2.076829
11.322004 2.224742
11.322088 2.239391
11.322550 2.144358
11.323176 2.121634
11.323603 2.109517
11.325011 2.205004
11.325374 2.116620
11.325593 2.240731
11.326034 2.235887
11.326882 2.277192
11.327241 2.216877
11.327466 2.188412
11.327960 2.198522
11.328694 2.111717
11.329040 2.141184
11.329943 2.140571
11.330501 2.199537
11.330847 2.222941
11.331381 2.140060
11.332019 2.195701
11.332268 2.044769
11.333142 2.239193
11.333728 2.175167
11.334086 2.167201
11.334601 2.253148
11.335868 2.200180
11.336107 2.180572
11.336376 2.116905
11.337260 2.148223
11.337544 2.134951
11.338176 2.149889
11.338747 2.339606
11.339016 2.180159
11.339420 2.217730
11.340003 2.191896
11.340210 2.276446
11.341324 2.077780
11.341899 2.298134
11.342218 2.088590
11.342590 2.220915
11.343204 2.278946
11.343469 2.176714
11.344488 2.217598
11.344833 2.160184
11.345650 2.267536
11.346321 2.216358
11.346730 2.203015
11.347248 2.134804
11.347526 2.221229
11.347956 2.343716
11.348628 2.126772
11.349140 2.122386
11.350007 2.219546
11.350343 2.104692
11.351373 2.200474
11.351528 2.138242
11.351741 2.200470
11.352298 2.123226
11.352365 2.133095
11.352574 2.309590
11.353583 2.117470
11.353759 2.246511
11.354615 2.152637
11.355368 2.117192
11.355820 2.118690
11.356692 2.190831
11.356793 2.105433
11.357288 2.276332
11.358012 2.376325
11.358705 2.112272
11.359218 2.148165
11.359462 2.175049
11.359643 2.087662
11.360327 2.081314
11.360910 2.100577
11.361416 2.181651
11.362203 2.195164
11.362554 2.088857
11.363074 2.223197
11.364179 2.209457
11.364803 2.158370
11.365076 2.225244
11.365626 2.265789
11.366426 2.098012
11.366664 2.177568
11.367146 2.269073
11.367294 2.093521
11.367970 2.254149
11.368595 2.277115
11.368840 2.268981
11.369540 2.132295
11.370437 2.111320
11.370999 2.262797
11.371534 2.071388
11.371814 2.148781
11.372157 2.267893
11.372330 2.163915
11.373264 2.315797
11.373430 2.121888
11.373598 2.237702
11.374832 2.088067
11.375245 2.159615
11.375716 2.189773
11.376294 2.110783
11.376522 2.265141
11.377593 2.197437
11.378146 2.127625
11.378577 2.194647
11.379176 2.194687
11.379671 2.215364
11.380782 2.361821
11.381459 2.220529
11.381753 2.196466
11.382428 2.288958
11.382652 2.177210
11.383016 2.292978
11.383793 2.117448
11.383953 2.161679
11.384572 2.099403
11.385180 2.201512
11.385507 2.302176
11.386090 2.203543
11.386804 2.238667
11.387237 2.161401
11.387717 2.216116
11.388278 2.128732
11.388832 2.283669
11.389254 2.176768
11.390233 2.147804
11.390340 2.260596
11.390838 2.146640
11.391368 2.135125
11.391993 2.195033
11.392391 2.260813
11.392791 2.156679
11.393183 2.192256
11.394533 2.184540
11.394991 2.118882
11.395230 2.120425
11.395604 2.169035
11.395990 2.184907
11.396310 2.133770
11.396955 2.378124
11.397498 2.332386
11.397694 2.317534
11.398249 2.183137
11.398825 2.211582
11.399131 2.123183
11.399833 2.101666
11.400557 2.178584
11.401588 2.238116
11.401757 2.107840
11.402015 2.149249
11.402252 2.134935
11.403132 2.119291
11.403272 2.197624
11.403904 2.179848
11.404007 2.097637
11.404549 2.161079
11.405251 2.145774
11.405865 2.064040
11.406512 2.160418
11.406803 2.197500
11.407052 2.309200
11.407716 2.174727
11.408197 2.226224
11.408747 2.319212
11.409327 2.202829
11.409687 2.135689
11.410363 2.190740
11.410843 2.083541
11.411263 2.123791
11.411798 2.200750
11.412461 2.250883
11.413001 2.185757
11.413626 2.137472
11.413988 2.120115
11.414686 2.172172
11.415910 2.081447
11.415978 2.150410
11.416239 2.240033
11.416894 2.402303
11.417134 2.351587
11.418436 2.083129
11.418633 2.271853
11.418996 2.229510
11.419331 2.424410
11.419630 2.153930
11.420837 2.082006
11.421052 2.346715
11.421753 2.173741
11.422400 2.138209
11.423748 2.228841
11.423948 2.138597
11.424134 2.162043
11.425078 2.211484
11.425232 2.161266
11.425774 2.324101
11.426664 2.345602
11.426861 2.250924
11.427337 2.209328
11.427704 2.163705
11.427849 2.253610
11.428435 2.187671
11.428937 2.184535
11.429122 2.295851
11.429755 2.225027
11.430839 2.201573
11.431327 2.097989
11.431925 2.228477
11.432701 2.210787
11.433323 2.074089
11.433685 2.151927
11.434024 2.246737
11.434380 2.129719
11.434976 2.163705
11.435247 2.132520
11.435705 2.188397
11.435927 2.193624
11.437145 2.238259
11.437580 2.157829
11.437833 2.259840
11.438293 2.175550
11.438847 2.224287
11.439225 2.252961
11.440124 2.156734
11.440187 2.124176
11.440542 2.300074
11.440987 2.160703
11.441249 2.210077
11.441994 2.384337
11.442138 2.121276
11.442531 2.125957
11.442866 2.188939
11.443170 2.236590
11.444383 2.078882
11.444992 2.122786
11.445416 2.229246
11.445606 2.182896
11.446158 2.230278
11.446965 2.197697
11.447751 2.112612
11.447970 2.201559
11.448302 2.298074
11.448367 2.242971
11.449327 2.165589
11.450235 2.166040
11.450490 2.311118
11.451082 2.062056
11.451714 2.204683
11.452609 2.199019
11.452793 2.271601
11.453408 2.245641
11.453984 2.230578
11.454396 2.270193
11.455067 2.208925
11.455685 2.112994
11.455812 2.244967
11.456238 2.183817
11.457026 2.039804
11.457280 2.251492
11.458798 2.212513
11.458871 2.258899
11.459292 2.223558
11.460107 2.268036
11.460470 2.232952
11.461386 2.166566
11.461587 2.295334
11.462248 2.226896
11.462533 2.223848
11.463082 2.078285
11.463302 2.146588
11.463880 2.146175
11.464545 2.272896
11.465434 2.220706
11.465456 2.120822
11.466453 2.203852
11.466668 2.147453
11.467044 2.036749
11.467928 2.116812
11.468239 2.195941
11.468758 2.239218
11.469474 2.159297
11.469860 2.158330
11.470313 2.108748
11.471112 2.457217
11.471590 2.044547
11.471970 2.203003
11.472753 2.186272
11.473382 2.308657
11.473973 2.261591
11.474228 2.141571
11.474567 2.266065
11.475133 2.451007
11.475627 2.234316
11.475958 2.105616
11.476273 2.193146
11.476400 2.118404
11.477623 2.188561
11.477978 2.286137
11.478457 2.333231
11.478980 2.185469
11.479395 2.280638
11.479845 2.410565
11.480292 2.233602
11.480650 2.249080
11.481326 2.251666
11.482127 2.124789
11.482648 2.301474
11.483196 2.592019
11.483863 2.202096
11.484746 2.158549
11.484988 2.127145
11.485772 2.181057
11.486008 2.167603
11.486774 2.181868
11.487043 2.133213
11.487432 2.184254
11.488324 2.224942
11.488987 2.166502
11.489394 2.226952
11.489855 2.372461
11.490154 2.144818
11.490866 2.279666
11.491785 2.218582
11.492030 2.193599
11.492511 2.226634
11.492764 2.585735
11.493590 2.135766
11.494120 2.237150
11.494752 2.203597
11.495427 2.234824
11.495676 2.213860
11.496195 2.171166
11.496695 2.216051
11.496742 2.186513
11.497719 2.206425
11.498037 2.177542
11.498524 2.218272
11.498624 2.173885
11.499584 2.345748
11.500354 2.069485
11.500574 2.256319
11.501255 2.316452
11.502072 2.276842
11.502221 2.209943
11.502403 2.289333
11.503419 2.207609
11.503808 2.246732
11.504020 2.296504
11.504335 2.200268
11.504851 2.165797
11.505072 2.254467
11.505780 2.248648
11.506099 2.171013
11.506726 2.157082
11.507128 2.154501
11.507481 2.198540
11.507745 2.183687
11.508226 2.263668
11.508775 2.143570
11.510333 2.083525
11.511004 2.191906
11.511606 2.269414
11.511934 2.150447
11.512127 2.293505
11.512216 2.221463
11.513506 2.126725
11.513901 2.307466
11.513987 2.265131
11.514815 2.205070
11.515708 2.280993
11.516114 2.333053
11.517001 2.319176
11.517677 2.230956
11.517954 2.200932
11.518364 2.527431
11.518635 2.212741
11.519344 2.248772
11.519865 2.309014
11.520278 2.155714
11.520909 2.144365
11.521721 2.147881
11.522199 2.309979
11.522819 2.162521
11.523032 2.281047
11.523303 2.129862
11.523485 2.203433
11.524272 2.188917
11.525034 2.125352
11.525438 2.265437
11.525777 2.172355
11.526221 2.250130
11.527178 2.118139
11.527457 2.204410
11.528296 2.241544
11.528641 2.212973
11.529547 2.312004
11.529763 2.312014
11.530613 2.187663
11.531281 2.149254
11.532063 2.119429
11.532976 2.259808
11.533046 2.264010
11.533375 2.218523
11.533550 2.199840
11.533675 2.172446
11.534662 2.102503
11.535185 2.200752
11.535678 2.119738
11.536052 2.201067
11.536253 2.229600
11.537092 2.315303
11.537349 2.150688
11.538282 2.196785
11.538296 2.182857
11.538780 2.288735
11.539521 2.204955
11.540500 2.313346
11.540937 2.313206
11.541145 2.316948
11.542034 2.156133
11.542377 2.269846
11.543241 2.222397
11.543349 2.254259
11.544001 2.163706
11.544331 2.175925
11.545189 2.226238
11.546265 2.174721
11.546499 2.216060
11.547342 2.139533
11.547411 2.138861
11.548084 2.178637
11.548346 2.405659
11.548706 2.202103
11.549462 2.171631
11.549847 2.315574
11.550480 2.222825
11.550775 2.149111
11.550984 2.161254
11.551511 2.175428
11.551916 2.177931
11.552592 2.258605
11.553051 2.330081
11.553690 2.166965
11.554555 2.192313
11.554593 2.078996
11.554806 2.254756
11.555637 2.264016
11.556973 2.155739
11.557278 2.217796
11.558516 2.284140
11.559006 2.204479
11.559260 2.160706
11.559583 2.178068
11.559970 2.255073
11.561006 2.177835
11.561287 2.257640
11.561531 2.139054
11.561852 2.232962
11.562394 2.340021
11.563099 2.139532
11.563240 2.121189
11.563624 2.230084
11.564537 2.106688
11.564924 2.227291
11.565292 2.401168
11.565745 2.257671
11.566903 2.198839
11.567359 2.164509
11.567831 2.144125
11.568161 2.330960
11.568593 2.128053
11.569469 2.165747
11.569884 2.220086
11.570329 2.229832
11.570897 2.340628
11.570968 2.176713
11.571210 2.125758
11.572161 2.242649
11.572730 2.188084
11.572928 2.261945
11.573309 2.210381
11.574873 2.344881
11.575292 2.182590
11.575586 2.226152
11.575968 2.153775
11.576322 2.188764
11.576740 2.316519
11.577196 2.213811
11.577459 2.177322
11.577674 2.322803
11.578510 2.290181
11.579547 2.248204
11.580161 2.105205
11.580692 2.160487
11.580836 2.397384
11.581571 2.112828
11.582120 2.243922
11.582302 2.236559
11.582669 2.163858
11.583307 2.250268
11.584250 2.191384
11.584457 2.210116
11.585345 2.369235
11.585721 2.188017
11.586220 2.312753
11.586938 2.162039
11.587088 2.207935
11.587967 2.268657
11.588308 2.207507
11.588598 2.208925
11.589423 2.168897
11.589620 2.418015
11.590277 2.362267
11.591266 2.260787
11.591739 2.154498
11.592686 2.176011
11.593219 2.223013
11.593699 2.147586
11.594177 2.208850
11.594429 2.091933
11.594770 2.247775
11.595214 2.208899
11.595674 2.188722
11.596070 2.319945
11.596492 2.274133
11.597414 2.256319
11.598431 2.229644
11.598982 2.363035
11.599425 2.367765
11.599725 2.216146
11.600005 2.170694
11.600408 2.200402
11.601056 2.195731
11.601620 2.242715
11.602212 2.195706
11.602917 2.227294
11.603198 2.164668
11.603780 2.143188
11.604448 2.249339
11.604900 2.188815
11.605694 2.307883
11.606072 2.180867
11.606283 2.287585
11.606965 2.265979
11.607475 2.304186
11.608160 2.203960
11.608863 2.259704
11.609954 2.240484
11.610428 2.206815
11.610726 2.264264
11.611391 2.177401
11.611588 2.217500
11.612248 2.387600
11.612464 2.274233
11.612946 2.190533
11.613314 2.261179
11.614208 2.118167
11.614289 2.165691
11.615155 2.312780
11.615602 2.272584
11.616278 2.250288
11.617161 2.138832
11.617345 2.419091
11.617518 2.203810
11.618424 2.207108
11.618637 2.261183
11.619155 2.201811
11.619426 2.354754
11.620203 2.133486
11.620890 2.146456
11.621205 2.175440
11.621746 2.306706
11.622581 2.311062
11.622748 2.245667
11.623240 2.290574
11.623696 2.238237
11.624372 2.275120
11.624739 2.060488
11.624959 2.272907
11.625464 2.256256
11.626090 2.329259
11.626890 2.293497
11.627486 2.244358
11.628065 2.442692
11.628460 2.325003
11.629470 2.283198
11.629849 2.181434
11.629983 2.532810
11.630526 2.345688
11.630808 2.173927
11.631364 2.212633
11.631813 2.198584
11.632509 2.218005
11.633220 2.337464
11.633524 2.240482
11.634324 2.214318
11.634650 2.188065
11.634984 2.310705
11.635524 2.212695
11.636106 2.232236
11.636382 2.235242
11.637148 2.248415
11.637330 2.222030
11.637823 2.304037
11.638579 2.186080
11.639102 2.400986
11.639560 2.225465
11.640561 2.141692
11.641202 2.174921
11.641590 2.181646
11.641812 2.310302
11.642178 2.311718
11.642522 2.197262
11.643227 2.226248
11.643780 2.154057
11.644255 2.123933
11.645211 2.266045
11.645617 2.242070
11.646045 2.227518
11.646500 2.119784
11.647163 2.251545
11.647565 2.124127
11.647777 2.364044
11.648563 2.317234
11.648961 2.236320
11.649189 2.141542
11.649420 2.328221
11.650413 2.239117
11.650736 2.264762
11.650999 2.124691
11.651679 2.195228
11.652082 2.240809
11.653021 2.236475
11.653288 2.303315
11.653789 2.102495
11.654122 2.332728
11.655564 2.194608
11.656043 2.184804
11.656213 2.235461
11.656631 2.265955
11.656972 2.326109
11.657211 2.208626
11.657866 2.240000
11.658077 2.135726
11.658469 2.227324
11.658916 2.660942
11.660259 2.260575
11.660369 2.137910
11.661143 2.265905
11.661961 2.238551
11.662532 2.219012
11.662697 2.170919
11.663237 2.262465
11.663615 2.283168
11.664219 2.198626
11.664470 2.277588
11.665109 2.362959
11.665478 2.278591
11.665861 2.333899
11.666785 2.179200
11.667329 2.218556
11.667534 2.280198
11.668118 2.242190
11.668422 2.283311
11.668959 2.209850
11.669656 2.348467
11.670452 2.331194
11.670931 2.257846
11.671976 2.233124
11.672232 2.259421
11.672866 2.253092
11.673075 2.269800
11.673298 2.480546
11.673713 2.320724
11.675041 2.178907
11.675270 2.135434
11.675854 2.396882
11.676638 2.226081
11.676923 2.277004
11.677683 2.162207
11.677992 2.214063
11.678197 2.196183
11.678674 2.202181
11.679353 2.163483
11.679691 2.428915
11.680217 2.284247
11.680676 2.183782
11.680923 2.201553
11.681389 2.331604
11.681553 2.170883
11.682675 2.211265
11.683125 2.237644
11.683798 2.190249
11.684080 2.266606
11.684850 2.219590
11.684980 2.317578
11.685407 2.149453
11.685942 2.199079
11.686802 2.181073
11.687692 2.437843
11.687859 2.250610
11.688382 2.260648
11.689290 2.341846
11.689395 2.103779
11.689692 2.314548
11.690007 2.304453
11.690547 2.454671
11.690630 2.274452
11.691739 2.355826
11.692234 2.192265
11.692604 2.246018
11.692912 2.203119
11.693830 2.280977
11.694106 2.270808
11.695331 2.308975
11.695732 2.291248
11.696742 2.255755
11.697007 2.499648
11.697290 2.411991
11.697647 2.290494
11.698623 2.130172
11.699103 2.265404
11.699628 2.434848
11.699966 2.230129
11.700205 2.356469
11.700861 2.273065
11.701375 2.155487
11.701867 2.149818
11.702489 2.225669
11.703172 2.206986
11.703714 2.206189
11.704028 2.222484
11.704600 2.272368
11.705163 2.267907
11.705523 2.219692
11.706238 2.313860
11.706748 2.241683
11.707190 2.246562
11.707606 2.489616
11.708187 2.181800
11.708285 2.327574
11.709451 2.205680
11.709577 2.173092
11.709970 2.193974
11.711098 2.344283
11.711711 2.152747
11.711944 2.171568
11.712992 2.316974
11.713273 2.368406
11.713617 2.172353
11.714198 2.497779
11.714443 2.213135
11.714656 2.250904
11.714989 2.289152
11.716174 2.204661
11.716664 2.127167
11.717531 2.280937
11.717978 2.169418
11.718183 2.145454
11.718977 2.225886
11.719252 2.326297
11.719834 2.113691
11.720258 2.315364
11.720984 2.306887
11.721504 2.255558
11.721756 2.240133
11.722768 2.207867
11.723411 2.246194
11.723503 2.204437
11.724205 2.229457
11.724892 2.436179
11.724942 2.166045
11.725098 2.202536
11.725813 2.188340
11.726604 2.256840
11.727178 2.122655
11.727578 2.187449
11.728230 2.315554
11.728589 2.266967
11.729045 2.240249
11.729714 2.305141
11.729987 2.246834
11.730289 2.578379
11.730863 2.219886
11.731685 2.231127
11.732352 2.268342
11.732640 2.289117
11.733091 2.353631
11.733737 2.457037
11.733996 2.254325
11.734198 2.154582
11.734728 2.156416
11.735823 2.269716
11.735903 2.316254
11.736456 2.243032
11.737353 2.318692
11.737688 2.377479
11.738233 2.172551
11.738805 2.145338
11.739444 2.275866
11.739979 2.219373
11.740157 2.324209
11.740796 2.194105
11.741494 2.195209
11.741828 2.225127
11.742820 2.443265
11.743019 2.164314
11.743289 2.336514
11.743837 2.123378
11.744171 2.242180
11.744665 2.309729
11.745736 2.297480
11.746105 2.281081
11.746258 2.170436
11.746962 2.276742
11.747348 2.331256
11.748267 2.105490
11.748611 2.245480
11.749043 2.186696
11.749544 2.474678
11.750021 2.388559
11.750626 2.223117
11.751477 2.250306
11.751627 2.241808
11.752140 2.239818
11.752612 2.276057
11.752999 2.230795
11.754075 2.344867
11.754315 2.231752
11.754447 2.253252
11.755441 2.104282
11.755473 2.221663
11.756319 2.235195
11.756461 2.217555
11.757355 2.234014
11.758105 2.306044
11.758260 2.145111
11.758525 2.312163
11.759076 2.201897
11.759732 2.193807
11.760208 2.326392
11.760837 2.183022
11.761353 2.169693
11.761858 2.100738
11.762183 2.433074
11.762576 2.139957
11.762984 2.219122
11.763178 2.485503
11.763928 2.184998
11.764598 2.274029
11.765041 2.257973
11.765301 2.140921
11.765798 2.166063
11.766050 2.353433
11.766492 2.200099
11.766794 2.298562
11.767111 2.197366
11.768296 2.300756
11.768779 2.286358
11.769833 2.234233
11.770177 2.345239
11.770952 2.118342
11.771207 2.352589
11.771966 2.175833
11.772070 2.336706
11.772729 2.201453
11.773016 2.150010
11.773617 2.175278
11.773839 2.212106
11.774100 2.211183
11.775041 2.418733
11.775453 2.333529
11.775900 2.196248
11.776167 2.223163
11.777715 2.201256
11.778264 2.330739
11.778950 2.227569
11.779208 2.235716
11.779606 2.258415
11.780170 2.143057
11.780749 2.221231
11.781199 2.328861
11.781890 2.231249
11.782371 2.121990
11.782568 2.224310
11.783337 2.151942
11.783639 2.314266
11.784010 2.185547
11.784529 2.250865
11.785221 2.202639
11.785722 2.260593
11.785917 2.162058
11.786388 2.275565
11.787737 2.267897
11.787828 2.280346
11.788241 2.198799
11.788834 2.239907
11.789360 2.276883
11.790026 2.302138
11.790282 2.239024
11.790861 2.098843
11.791195 2.395244
11.792012 2.248691
11.792625 2.210546
11.793127 2.314553
11.793575 2.287986
11.794119 2.260592
11.794756 2.448709
11.795425 2.287445
11.796674 2.246525
11.796727 2.220697
11.797671 2.270846
11.797841 2.210659
11.798567 2.199241
11.798798 2.284172
11.798827 2.242034
11.799156 2.423582
11.799743 2.247196
11.800483 2.313045
11.800908 2.171844
11.801231 2.231689
11.801953 2.286774
11.802293 2.280955
11.802483 2.218160
11.803326 2.259718
11.803643 2.145320
11.804369 2.324091
11.804697 2.208123
11.805543 2.309509
11.806498 2.251810
11.806558 2.150955
11.806908 2.161284
11.807381 2.274516
11.808446 2.238399
11.808903 2.204677
11.809673 2.203659
11.809753 2.330103
11.810067 2.280116
11.811416 2.085228
11.811982 2.431879
11.812495 2.291223
11.812773 2.260656
11.813337 2.202807
11.813430 2.163830
11.814233 2.296039
11.814512 2.258718
11.814635 2.286258
11.815266 2.211956
11.815565 2.434818
11.816687 2.341435
11.817040 2.200547
11.817365 2.291849
11.817727 2.297887
11.818211 2.250007
11.818963 2.376429
11.819342 2.210880
11.819769 2.256715
11.820259 2.283046
11.820466 2.234425
11.821319 2.268923
11.821361 2.220210
11.822827 2.290962
11.823333 2.303212
11.823590 2.224407
11.824253 2.176842
11.824288 2.356088
11.825167 2.177196
11.825392 2.283612
11.825797 2.226746
11.826393 2.216345
11.826929 2.295041
11.827646 2.402646
11.828363 2.260225
11.828919 2.239158
11.829170 2.138148
11.829653 2.258261
11.829995 2.247091
11.830439 2.315091
11.831396 2.141849
11.831845 2.207412
11.832319 2.216020
11.833055 2.167718
11.833303 2.163243
11.833562 2.249614
11.834072 2.246265
11.834751 2.163762
11.835143 2.155232
11.835834 2.209911
11.836351 2.076713
11.836729 2.251748
11.837493 2.137824
11.838256 2.234551
11.838791 2.195797
11.839327 2.373945
11.839589 2.330763
11.839709 2.196947
11.839932 2.271136
11.840702 2.255297
11.840779 2.286218
11.841711 2.245333
11.842136 2.219820
11.842808 2.169861
11.843445 2.261096
11.843496 2.414646
11.844031 2.303354
11.844951 2.271992
11.845145 2.300989
11.845583 2.299280
11.846042 2.269697
11.847055 2.272644
11.847302 2.309444
11.848210 2.149198
11.848906 2.311057
11.849214 2.273663
11.849416 2.219921
11.850525 2.298691
11.850843 2.462726
11.851181 2.173690
11.851758 2.204947
11.852101 2.299287
11.852786 2.301992
11.853412 2.367812
11.854314 2.267442
11.854405 2.206954
11.854846 2.352271
11.855805 2.388176
11.856053 2.214141
11.856652 2.269699
11.857032 2.328721
11.857784 2.234234
11.858247 2.122791
11.858771 2.235049
11.859305 2.229444
11.859392 2.233882
11.860817 2.244959
11.860914 2.227954
11.861203 2.254324
11.861925 2.264477
11.862381 2.195249
11.863323 2.242185
11.863689 2.182098
11.863940 2.105965
11.864281 2.225340
11.864886 2.290692
11.865067 2.273196
11.865603 2.108931
11.865780 2.166147
11.865890 2.386904
11.866424 2.148770
11.867175 2.151634
11.867612 2.237306
11.868406 2.172520
11.868996 2.216013
11.869459 2.222780
[truncated: 371,790 more chars]
