# Supplementary material for: Persistent homology elucidates hierarchical structures responsible for mechanical properties in covalent amorphous solids
Source: Nat Commun. 2025 Sep 25;16:8226. doi: 10.1038/s41467-025-63424-z (PMC12462471; doi:10.1038/s41467-025-63424-z)
Supplement: Supplementary file 4 — Source Data 2 [file 41467_2025_63424_MOESM4_ESM.zip › SupplementarySourceData/SupplementaryFigure11b.txt]

# IPR_i B_i
2.704219355186263662e-01 3.656427589232765733e-03
1.782171732262072261e-01 5.666275037294229468e-03
7.952046891410938234e-02 6.699556369231994546e-03
2.361120179122676022e-01 4.593180809839393121e-03
1.817690124525253859e-01 7.639752877079779986e-03
8.319359028997681815e-02 3.650732878998460672e-03
2.345448043937828353e-01 5.713474893350090587e-03
1.900134223847621540e-01 6.616163682374609500e-03
6.615658985357802946e-02 3.039469386019213928e-03
7.121971680683661376e-02 7.521902802427721073e-03
7.279608149944338802e-02 5.100006330797517660e-03
1.020961952808981249e-01 5.263638839250080192e-03
3.839238291026735306e-01 6.022430932616110698e-03
4.444992613844450657e-01 5.552591347684223376e-03
3.055975026284447615e-01 4.775885966768632709e-03
1.364939294906811484e-01 3.883730955690758904e-03
2.906241970673273944e-01 5.269008585917559634e-03
9.213050497877839362e-02 5.339558098230429324e-03
4.905704158857608632e-02 6.849651286828769940e-03
2.129076552201282502e-01 6.188951258569122538e-03
3.488526278081064413e-01 6.725386589897966276e-03
1.004491563251172614e+00 6.414533741833387294e-03
1.618023373247027275e-01 4.192667952618679000e-03
1.509677152189879135e-01 6.106441446164891269e-03
1.357094264976633491e-01 4.749141605148886856e-03
1.725859353990133460e-01 6.809702656323639476e-03
6.898015326292560034e-02 4.833537416369913103e-03
1.234409477698535929e-01 5.500322857618201479e-03
3.465054484329356810e-01 4.594705185272364434e-03
4.435760221187605712e-01 5.421142167483180424e-03
8.611823442630932302e-02 7.023341318382670707e-03
2.085936161457414839e-01 4.987065040912039976e-03
2.347590710627533717e-01 4.106343301004043884e-03
5.706671684391399602e+00 6.269720948657034332e-03
2.464596867358212151e+01 5.522697515933786168e-03
3.173450699541591202e-01 6.380097257186178976e-03
4.681210745616796731e-01 6.204109628067204334e-03
2.703642451119013246e-01 6.797699350096890643e-03
1.977051588393529680e-01 5.856752006199579703e-03
6.181307230878113623e-02 6.328921646684600340e-03
8.916481845157610275e-02 7.058661901650769600e-03
6.037864548983454954e-02 4.370080100487450971e-03
1.059912341494855803e-01 4.680807172133029555e-03
6.074574180035743898e-02 4.146146925452880855e-03
1.932564593420552923e-01 5.453030848983635333e-03
6.194540016953811179e-01 4.299381993545878938e-03
6.964100195913472291e+00 5.797404282303880718e-03
3.301215026827211130e-01 2.718786607032004903e-03
7.964258338245969737e-01 6.344424965587808912e-03
1.457649776297507693e-01 4.972716426175649747e-03
8.224846080296815964e-02 5.752289035563822560e-03
1.319215400241629810e-01 4.949582476642688973e-03
1.151477591185044863e-01 6.880564095957569619e-03
9.382475923670451079e-02 5.202824940504973371e-03
7.504825149318156718e+01 3.867482491273087093e-03
1.887498143730884337e+01 4.664449209144952424e-03
2.191217414025885546e+00 5.690970405207225469e-03
4.858694003108215420e-01 3.665908401989055165e-03
1.604233198027822938e-01 5.129381030639639828e-03
7.460505728580897611e-02 6.050217706168966279e-03
6.105281245990168415e-02 5.220294300222680373e-03
6.083684899086056613e-02 6.257676283484250174e-03
6.876710932379423435e-02 5.883146744091430520e-03
1.093606227050908097e-01 6.192590347143016143e-03
5.155350060420919789e+01 4.120559963344820782e-03
2.551307536364092812e+02 3.338484734876886410e-03
1.088524635140083019e+00 5.097832333245036658e-03
1.100028665593352634e-01 5.496208730339365196e-03
7.013879410766660216e-02 4.910629002424049365e-03
8.197284111371415383e-02 5.287066755260100975e-03
3.302883189302489031e-01 7.537125159690623993e-03
1.133961084612166992e-01 4.627500596980404883e-03
7.137027397211877233e-02 6.332710421318628498e-03
5.736404683796269416e-02 6.511514667956003373e-03
1.182096386999196558e-01 5.514370765338709283e-03
1.875639017133073072e-01 6.062260769997554304e-03
6.570820079728606489e-02 5.109778594996394752e-03
1.200137038329266992e-01 4.384798790226227851e-03
7.263688081241452543e-02 4.714473810928547677e-03
5.858573480737440387e-02 5.946610224910000957e-03
8.936619020202875019e-01 3.850555065477621886e-03
4.269067912340818727e-01 5.350754798174917753e-03
2.766335267373823736e+00 3.892853011904904518e-03
7.426693819807729247e-01 3.522528352829420225e-03
4.351492459591396744e-01 4.823751472880651557e-03
5.727112568121428549e-02 5.097560345059061297e-03
7.664728695269262815e-02 5.423104958045664274e-03
1.006886028003901867e-01 4.580747799289022586e-03
1.210774277871141114e-01 5.113086296130850937e-03
1.053920175375674118e-01 4.734103596324651039e-03
8.509204119408597666e-02 5.436694440503504928e-03
8.012543091365977033e-02 5.036354512742200092e-03
8.904636388154020532e-02 8.751382844151743556e-03
6.712299263841993435e-02 5.062789643687451262e-03
8.057650146090800103e-02 5.199090892427367210e-03
1.787899463821086277e-01 5.749298068054675519e-03
1.040473406815235757e-01 2.484434745557676568e-03
7.468549349975316110e-02 4.969456675805773889e-03
1.006548156298420482e-01 3.847751029406015766e-03
6.246627653252003615e-02 3.580814396247215467e-03
5.497875720023440854e-02 5.984143150913295676e-03
1.189891378389335702e-01 2.593984239918449824e-03
5.846279141836432242e-02 5.956105525966343128e-03
6.547762420081289225e-02 5.359877617300420720e-03
8.380357342500684148e-02 6.191914558816073028e-03
7.367387980560899385e-02 4.613209681894624159e-03
2.347287888956904656e+00 4.404774326758790354e-03
1.567905774718835188e-01 4.563584186472533465e-03
3.660292943347586148e-01 5.025465680156764904e-03
1.961464752629392128e-01 7.133140732141263034e-03
2.339657855119370300e-01 6.490573267770962003e-03
7.965612691303906867e-02 5.576415878836938483e-03
1.662066163453403689e-01 6.199242321956299068e-03
6.825577960463026506e-02 6.226714041376617791e-03
5.802772654547376507e-02 4.081454583948549222e-03
6.211928143849845124e-02 5.798149323577177043e-03
6.821373840158170831e-02 5.281582915981430405e-03
5.268328675324417398e-01 5.039224495619585437e-03
1.190920866333060602e-01 4.825375093408104839e-03
1.140758315774433734e-01 4.384273413144556923e-03
1.341306526732469473e-01 4.795630623968333978e-03
9.256645455693010560e-02 5.527841279016300867e-03
4.950221743667874985e-02 6.514861587513162515e-03
5.567718462511866279e-02 5.887610104973395146e-03
7.884505372638193899e-02 4.751938985862643079e-03
7.206443082269804734e-02 3.218666632123320936e-03
1.115443174306631480e-01 5.903912116261625202e-03
8.915677167897277655e-02 5.839932426022209633e-03
1.022667156785364573e-01 5.788249086553151450e-03
1.182757596472728823e-01 5.774116108316687361e-03
1.919467148856913441e-01 4.496879206928437560e-03
7.621756241396430986e-02 5.802192525598261381e-03
7.718420556569706437e-02 5.743319828240423496e-03
9.072215134702793504e-02 6.304469743249891366e-03
7.440018602337838960e-02 4.710661481912048996e-03
3.043731018280372846e-01 3.832346875300264490e-03
1.495251843135721737e-01 5.987973056719639135e-03
3.826382017466536944e-01 4.406383430727144751e-03
1.191794681004618717e+00 6.014931002850556867e-03
7.286116155575561582e-02 4.855139466231572949e-03
1.594787380825913592e-01 5.083246632189497398e-03
4.066797222246048560e-01 4.972931846367430880e-03
2.934948882803718906e+00 5.353295808986719730e-03
7.091787769918304896e-02 4.771128631414290992e-03
5.740360994948227186e-02 4.914121379133994626e-03
8.008219971391156156e-02 6.159125884294371772e-03
5.237272207545944080e-02 5.043375766515021709e-03
9.744042635825909959e-02 5.155172337400770917e-03
1.354443902769497110e-01 4.089448749280324286e-03
9.212454555427303238e-02 6.497914658815114909e-03
9.017326760702155941e-02 6.439709573306823080e-03
1.393698708379872142e-01 7.147111320599831667e-03
6.965558202054787651e-02 5.813811182104879245e-03
9.294097548087700000e-02 6.028140603647266262e-03
6.343555444866443294e-01 6.423475929954170632e-03
1.565045493651028852e-01 5.760771112585633125e-03
8.863808877655328378e-02 4.822913109343987710e-03
1.023588956485628643e+00 4.991549178276387215e-03
4.570858732440086780e-01 5.249830050630191480e-03
7.771521160580803500e-02 4.917365435051597976e-03
4.617866100867543816e-02 5.672203516034683528e-03
5.139315449128644547e-02 5.071395615458624412e-03
5.935628273242719161e-02 4.905407047168201286e-03
6.143651085480464347e-02 5.472903669040632239e-03
7.592499806464456102e-02 6.125083016705774701e-03
6.923764143360337797e-02 5.092707070921792881e-03
1.407192562753218357e-01 4.831903100729304477e-03
1.205017265977083862e-01 4.652680050592282283e-03
6.041802683439665561e-02 6.916060895999408265e-03
6.864120181131241893e-02 4.187322584785668940e-03
8.360547549183071359e-02 6.095280218512272308e-03
8.779084906867049010e-02 5.900647271502996484e-03
8.232095362914285674e-01 6.631104390506854795e-03
7.829142088910401753e+01 5.381476995115905097e-03
4.675569815370070437e+00 5.880918588839202828e-03
6.031294631581552990e-01 3.285446810377408433e-03
2.887471166046882143e-01 5.189465462929910428e-03
7.998082194180490545e-02 5.121835005287522953e-03
1.003718404353173721e+00 3.659589540929609249e-03
2.685209347660938439e-01 4.057854609331263025e-03
1.779298233012232278e-01 4.913007224770665239e-03
2.574169981743835711e-01 3.426102678767620549e-03
9.090879368213784506e-01 2.243651447766073503e-03
1.280586602408412933e+00 4.966279367263485775e-03
2.506986925337653660e-01 4.252800350521185151e-03
6.261723537785454652e-02 6.119905707893392478e-03
7.607888435645060454e-02 5.374542665293854243e-03
3.192128654129142706e-01 4.345229720204595546e-03
6.418647917819383930e-02 5.700822212027945035e-03
1.136789650786842465e-01 4.792771830793088328e-03
5.854675375459878622e-02 6.576770345518369136e-03
9.095007046690560537e-02 6.478933388852574360e-03
9.530243204068206131e-02 6.915419608407707801e-03
7.565893243486936093e-02 4.838014096003828007e-03
8.781610900900672922e-02 5.614251669580776032e-03
8.725452097953080577e-02 4.524728331263896085e-03
5.203585224381357399e-01 5.435249246709974134e-03
1.679086014925789960e-01 6.613334359205916974e-03
1.449395589740478107e-01 3.795419344500340544e-03
1.004503038080584831e+00 8.306329095687655165e-03
6.395336943634441496e-02 5.848673209559581039e-03
1.002110938268038348e-01 6.323427615664602153e-03
1.150725942546747260e-01 4.866375224371985442e-03
9.389546754056031508e-02 5.314031020276092747e-03
1.080546846158274427e-01 6.348226068733237200e-03
1.065419420796833022e-01 6.254312144592815738e-03
1.606122549711328784e-01 7.212140092038140694e-03
9.509408926350762514e-02 4.947790302621868190e-03
2.063573544284667272e-01 3.887002171209630319e-03
8.203273497312990603e-02 5.759813885839793791e-03
8.388039768422878018e-02 5.340570699223316613e-03
6.082985686869653297e-02 6.064029207051649557e-03
1.227948915231964200e-01 7.633979282652393616e-03
1.826956315896333949e-01 4.921330353640679910e-03
1.315994819979561248e-01 4.014157855231276391e-03
9.250124361426922959e-02 5.895255254134038753e-03
3.668347431389557545e-01 5.200818268035843801e-03
1.370813754062224499e-01 5.484557736119134545e-03
2.612941861969001467e-01 4.645464405401702850e-03
2.501246515905327095e-01 5.819922677429114483e-03
1.028376620395137081e-01 6.952145880300640395e-03
3.630332234246286260e-01 6.145952055002394665e-03
6.928502252188359911e-01 3.576388803064253774e-03
1.223492340504491876e-01 5.232260306578109983e-03
5.952283657879147566e-02 4.943691762713945011e-03
7.700936949881660720e-02 5.352794665767390998e-03
7.506634352689128820e-02 4.982071429222716639e-03
1.023112375456772805e-01 7.131860896363150654e-03
5.749111737030950797e-01 4.662653676988340497e-03
5.865429308156457078e-02 5.814709330552289036e-03
5.656956694988398565e-02 4.421235369532250208e-03
9.917952015376706176e-02 3.897462525336794440e-03
6.515153002046278341e-02 4.659422503686830828e-03
1.774744304635919312e-01 5.189235431612529946e-03
1.848387042673519387e-01 7.251944650372238454e-03
2.104511929404575266e-01 6.245058950182495565e-03
8.014644173683084516e-02 5.810124493194963879e-03
4.274633814924643227e-01 4.915216768916908473e-03
9.178221936533981218e-01 5.144937971124780018e-03
1.392098027032173946e-01 5.588269090389546417e-03
1.200641379731698155e+00 3.456709105600820273e-03
6.587314614823783998e+00 5.368288874903003050e-03
2.256387279264857049e-01 3.777319632584954807e-03
1.444796962532287399e+00 4.746375988398270941e-03
1.360260135867656928e-01 5.785157281059591372e-03
1.516638067079296992e-01 5.635956200766138215e-03
6.107527462209381142e-01 4.865173506622712078e-03
1.844003135230482426e+00 2.665024381027625896e-03
8.907374843158732958e-02 5.406190426017454774e-03
5.282261760957356056e-02 4.983068241690923571e-03
5.045943622179109578e-02 5.593633937374492028e-03
5.965366774903706898e-02 4.653498316158406582e-03
5.554654632122982966e-02 4.757923170176659930e-03
8.050498115611891270e-02 5.392380072546879531e-03
1.226821893530699176e-01 5.658964730428612394e-03
5.566923807447487355e-02 3.772935916707749904e-03
1.283733875045701411e-01 5.408127624952262236e-03
8.397777235938225004e+00 4.615738706799927919e-03
1.470396589203998072e+00 5.372312099025280778e-03
1.934373158629711753e+01 6.079345854553298671e-03
2.257221971273547290e+00 6.311221023056053266e-03
3.930457500071631860e-01 5.891196931849597938e-03
1.933362743601978184e-01 6.484875006323271955e-03
1.128424741421917843e-01 5.252976612760105156e-03
1.167793941522746598e-01 6.081592803275796821e-03
2.177539294069212428e+00 5.505431572115506746e-03
2.630834901322396391e+00 4.142064443256209504e-03
2.841975349478250146e-01 4.531283839217195401e-03
1.610277326839626155e-01 4.485927073450653342e-03
1.010749672019268797e-01 3.531949795172017580e-03
8.102504610429969722e-02 5.681682997554666874e-03
6.117305871329580674e-02 6.682872135373829625e-03
2.854164093273017233e-01 5.696035294397129405e-03
1.445402717611905530e-01 6.792102549936107452e-03
8.094114578325108111e-02 7.106286475642170468e-03
6.511431866341584052e-02 6.816390109652296220e-03
1.147781652894007548e-01 6.802814328387851543e-03
8.227665725470349745e-02 7.737405523660222106e-03
1.989978995579317622e-01 5.802345736039454631e-03
3.594343226990020512e-01 3.833805703848907568e-03
1.271780344166939247e-01 4.851589648192354727e-03
1.304935081836728072e-01 7.802234542773979313e-03
5.791753589419803422e-02 5.300769707169483876e-03
1.734934940542008641e-01 5.591221184154431673e-03
3.059190791161992551e-01 4.957300459455219084e-03
3.522125142788761210e-01 6.214039011139687457e-03
1.789778922115656257e-01 6.800911692691799515e-03
5.899995085601623251e-02 5.141076285547115099e-03
7.133925720725299569e-02 6.457148124573479364e-03
5.608842810899945797e-02 5.060756057634252861e-03
6.019595498095742236e-02 6.071411529261533553e-03
1.366891711119833375e-01 4.566818186665605114e-03
1.836596649546938798e-01 3.336904837456537622e-03
1.358810351818486029e-01 3.960854374046405592e-03
1.374148546584368635e-01 4.825779459570944327e-03
7.374388540945360504e-02 4.037389681160240794e-03
8.857667608006597471e-02 5.426454396654880642e-03
7.663096760225053539e-02 4.913677495834719612e-03
6.373286741221075025e-02 4.721878890913816344e-03
1.226326288153810062e-01 4.930290517096691354e-03
4.626106348722461292e-01 5.140800342949854336e-03
1.333240955986245424e-01 5.246782739808789064e-03
8.423407463775511861e-02 5.892748034157201109e-03
4.347230124272140728e+00 6.378498026046762644e-03
1.801285903226409746e-01 6.659136275968717024e-03
1.682258932073663615e-01 7.626575827918331135e-03
5.179676000633007815e-01 5.106068445374469141e-03
8.297387995922607395e-02 4.907973684170744734e-03
5.767332969480784555e-02 5.068083704868188259e-03
1.258033780488302111e-01 5.670737397169941379e-03
1.042310875012929100e-01 4.659387296565728649e-03
1.236115061716710067e-01 5.223479042114350691e-03
6.613386285431153977e-02 5.467094186845412873e-03
5.836448090328685140e-02 5.759869351650841185e-03
7.426811793918680626e-02 6.753126006125636377e-03
6.713282557204615364e-02 4.938992433530780407e-03
1.965475656292795525e-01 6.136535067773057385e-03
1.693219699056397742e-01 5.168580992367784177e-03
3.940715870948151289e-02 4.488572708914708755e-03
4.466736387745782327e-02 5.038150819099197243e-03
5.174074018166662653e-02 4.491040829010774053e-03
8.982571402214312162e-02 5.481081354382646119e-03
7.569741548051928115e-02 4.130177150678106777e-03
1.210527598156346807e-01 5.269343096801625860e-03
6.942694613662551972e-02 4.225062759571948656e-03
1.928818772342659749e-01 3.598857421918976330e-03
1.418793301869073487e-01 5.065646927661054781e-03
2.270760877247622322e-01 5.048784182283608951e-03
4.732669121005896318e-01 4.633035347541143191e-03
1.786976253157374350e-01 2.784403861344818352e-03
9.025008446560058017e-02 5.491299689485171047e-03
9.114635776001241141e-02 3.491344665105703543e-03
7.362916477612099775e-02 5.861529173682634986e-03
3.495890513249761411e-01 4.074557354178048353e-03
5.202458215626437621e-02 5.353876679947237871e-03
5.366947287597717553e-02 5.826767890586947996e-03
3.917869208889340760e-02 4.854628439353410145e-03
4.217241661533564084e-02 4.665849063186309174e-03
4.846008456205467413e-02 4.513418978737616070e-03
1.850015568682780165e-01 3.503002295059652344e-03
9.434942710243383879e-02 5.385405810815045539e-03
7.204768170159260876e+01 6.449230138427140650e-03
2.220296376650370274e-01 3.492685281089440499e-03
5.282733827209312949e+02 5.999473025173191615e-03
1.334164574119419626e+02 6.000261652351498998e-03
3.909615411433274290e-01 5.062590197864851732e-03
2.770426973760445666e+00 5.203082253765117793e-03
3.799334557747862107e-01 5.534226399107874082e-03
6.876813229405885630e-02 5.560488864264715066e-03
4.715877752637826492e-01 4.890290129008061440e-03
1.129426283657565810e-01 5.779201282410288167e-03
9.107991882788615823e-02 5.226071659659014580e-03
1.106658035093071868e-01 5.164260670927268981e-03
7.819048514539245209e-02 5.468027545178082670e-03
5.811170896910072131e-02 5.537619821824569903e-03
5.581333224140158644e-02 5.973739375626139179e-03
5.106372328220579876e-02 6.785397253693130175e-03
1.202221856803281919e-01 5.287550995526917215e-03
7.308999319628436964e-02 3.780878272781056093e-03
1.097669382436055330e-01 5.270126918521828886e-03
9.623063705764199616e-02 6.153438420291390022e-03
1.561743305342956356e-01 6.542623705662640315e-03
1.768845929611306544e-01 5.779226179223682057e-03
1.411270787761187140e-01 5.145025449241591962e-03
1.219924272664633519e-01 6.539943768207132774e-03
7.631562422890235398e-02 5.656259576352118228e-03
9.914545801241546330e-02 6.645216979028058073e-03
8.330280648715968073e-02 4.455049853952934395e-03
8.567785054423140978e-02 4.683130249762940123e-03
4.546325664388562587e-02 5.173332131785918220e-03
5.562858635637249471e-02 4.752976851024402760e-03
5.931175273300578338e-02 5.400477884006586564e-03
7.466009524456757029e-01 5.850890138417854519e-03
1.332887838790232926e-01 4.114640881242158377e-03
8.076478083033947208e-02 5.182430581605289993e-03
8.072441153282763904e-02 7.279967421979706421e-03
8.606188334076915469e-02 4.636382019227706756e-03
1.976262265751824176e-01 4.169083393783312025e-03
9.585034820397278499e-02 3.991084299742109383e-03
1.533108742088316601e-01 3.859652654541053610e-03
9.631730572456292938e-02 4.494754737364132537e-03
6.016416343259742977e-02 4.677725292269236355e-03
7.273438312344246426e-02 5.683488608141255664e-03
7.124390948449396688e-02 4.534347218782583400e-03
5.110483212090528582e-01 7.089048881565964029e-03
8.127903833293708136e-01 6.661503455637991788e-03
5.405267908379031427e-02 5.538901156332280175e-03
5.270416111181232960e-02 5.325267225519021708e-03
6.446279329926325741e-02 6.124323462938947686e-03
2.282124862226559692e-01 5.124989114333691753e-03
5.839929787950468715e-02 4.796905144139259301e-03
4.682796156606277016e+00 6.098783504170699095e-03
7.170659581658566095e-01 6.418719621170448225e-03
1.975040052803557489e-01 4.724168354823045889e-03
1.168060732974030569e-01 5.371786943788287028e-03
1.416430267230806284e-01 5.193614409924380941e-03
6.450372705062575041e-02 4.081121313089485815e-03
5.532489364935978815e-02 5.567912839929126632e-03
5.473109451817090298e-02 7.066876356645292873e-03
1.420722710271092648e+00 4.447343955213584749e-03
5.303298280436469225e-02 7.754496160495901770e-03
4.912111998925878381e-02 4.651536451625695560e-03
5.730724178041377015e-02 5.046767167083159554e-03
5.710674247078151300e-02 5.905638361259064710e-03
5.469191882169643221e-02 4.717936802976488951e-03
9.482342090208013829e-02 4.486535575276503346e-03
7.930351597219741089e-02 3.973514093068297899e-03
3.484858935491082499e-01 6.611480977295369939e-03
1.778188100913071223e-01 5.732794194525058645e-03
1.589326182658455378e-01 5.297409681464295035e-03
4.056220607895716368e-01 4.625701283659387937e-03
2.228491187350463143e-01 4.430835788536566927e-03
1.127713206389798495e-01 4.876283363965388563e-03
6.224449590421107792e-02 4.076490960766885642e-03
6.252055631964015259e-02 5.344251404349656571e-03
7.027988171937975259e-02 4.306931818267381758e-03
6.649549681966397674e-02 6.794452059361923667e-03
4.693375874079348808e-02 7.415236789570331388e-03
2.235036484153566927e-01 5.251529740966265347e-03
5.315882526172747979e-02 5.813164079680019532e-03
3.800057747772422889e-02 4.425116765170626285e-03
5.850898061103192160e-02 5.558288937196366290e-03
5.485997683081665632e-02 4.001728882670704292e-03
5.833067762771174114e-02 5.356845721699754481e-03
5.092696791999840739e-02 5.460073825664580292e-03
1.104856452622213492e-01 3.769520322168639585e-03
1.587559591640523182e+00 4.674082867303469904e-03
1.665555649736631505e+00 5.666395465442545902e-03
1.145099166278380903e-01 5.677773412113004854e-03
1.467037217028536455e-01 5.327766498487909209e-03
6.547783145668344129e-02 5.752147747511596881e-03
8.308818007673544892e-02 4.330854622590528044e-03
4.951144983725835197e-02 4.932070262577289109e-03
6.427128023399328316e-02 5.667182466668086761e-03
1.011095270045672262e-01 5.550001159164721053e-03
1.684169950256199644e-01 7.157806112782171687e-03
2.708233930310092741e-01 5.802158559957040773e-03
1.416053610319867873e-01 6.599699231233463470e-03
7.944075691536926775e-02 5.644103602894864381e-03
1.634224469327306695e-01 5.845041808512065930e-03
8.194461433208370671e-02 4.186662389167495821e-03
4.458824993858448438e-02 4.684018632198430621e-03
8.189441037164200965e-02 3.206225099279265411e-03
6.627472794110754462e-02 4.800536057013066356e-03
1.243500721203263104e-01 4.904253091885527743e-03
5.752701951801370700e-02 5.613967395996350383e-03
7.972421923548438094e-02 5.718711562115496964e-03
3.530403228140333582e-01 5.014082717527628026e-03
1.203716993715685801e-01 4.246526459153819599e-03
1.150862621091735816e-01 5.204335533447603836e-03
2.987232320916413664e-01 5.132736690830686649e-03
2.457806057608004358e-01 4.400950205783894092e-03
6.299406994982806873e-01 4.968484136935386215e-03
2.278211297112263944e-01 7.748989809450334415e-03
1.532516036188995845e-01 6.065105512531649389e-03
1.466108949910363002e-01 4.806269227882321686e-03
3.051363591253692387e-01 5.266389419450662364e-03
8.747087086186232374e-02 5.877788530380856531e-03
6.703254518266747730e-02 6.208255351884940654e-03
2.977796587000786088e-01 4.909383259251044913e-03
4.500021953567197031e-01 6.085789010710305341e-03
1.046288501025637308e+00 4.546841761351031082e-03
1.017175839945501370e-01 5.007717708456731719e-03
8.366849573486810632e-02 5.637153216396083126e-03
1.636024152100389595e-01 4.012514424663287185e-03
7.815573252984510388e-02 4.600517190866357589e-03
5.362641721691768781e-02 4.853814185983709902e-03
8.306872043425321539e-02 5.430756187509913104e-03
9.354913269358731964e-02 6.004500865088725770e-03
1.447459279327674986e-01 6.823952786201199945e-03
3.921156195456244054e-01 7.571368817487925638e-03
1.088307571943297747e-01 5.379081871765808813e-03
2.679201276259388087e-01 6.587285811108070481e-03
8.853835546687136016e-02 4.015896974267954209e-03
1.841910041723117675e-01 5.823711255964025661e-03
2.658576987309836381e-01 6.632698149118012448e-03
2.253880948765742289e+02 4.814258701633117137e-03
1.535840859078586862e-01 4.796515972826181917e-03
7.918572651812656460e+00 2.967974150938685555e-03
5.704178349710665508e+00 4.925381585050739135e-03
4.941148682481681931e-01 6.400200147567249205e-03
4.724155085595107412e-02 6.144952499242381343e-03
6.737950295453692950e-02 6.231749551263498360e-03
5.212010871715407750e-02 5.152086567067088764e-03
4.833965871004253234e-02 6.091570296982098780e-03
4.935529791528325133e-02 4.956335782535888600e-03
6.559641148216854845e-02 5.188706430785844891e-03
9.717306254123309062e-02 5.828873629605772939e-03
6.840993453559199300e-02 5.760875614734301160e-03
9.645855268929320880e-02 5.706627754145023046e-03
5.720541584840622279e-02 4.060890771114183083e-03
1.500114699783122729e-01 5.645591800638677903e-03
8.462072587129807477e-01 5.945195348108243093e-03
4.208707939253453212e-01 5.273240571414664936e-03
4.107856195135047295e-01 5.697229713157322961e-03
2.939277843971363602e+00 5.626047827424645632e-03
3.498830693778308687e-01 5.823812546270897700e-03
9.962823353981410668e-02 5.895322950363619981e-03
4.752146867802711783e-02 5.490655457921021949e-03
3.997373405775195288e-02 5.361144445114564110e-03
1.121278987060046611e-01 7.257413455171122900e-03
1.831115582624509575e-01 5.938001648879145770e-03
7.348788437587593092e-02 7.478224197303737046e-03
1.101026611545540407e-01 5.010631728771347722e-03
7.731025454685465093e-01 4.366624170586808074e-03
7.658850595694051133e-01 5.497094070158072172e-03
1.260788530921238548e-01 6.063977927156683802e-03
6.522060262749039550e-02 7.071091678173682844e-03
1.568928556826806320e-01 5.583074395204693126e-03
9.767637756280836414e-02 5.903221700546940932e-03
6.780956946003650898e-02 5.223961203293294581e-03
1.888781377454817334e-01 6.529974980295449871e-03
1.860586382733989408e-01 5.827992332507768436e-03
1.024810374412586100e-01 4.647097429974995919e-03
1.162679846536260886e-01 7.530563460641996436e-03
7.312317392232940694e-02 5.193824297106981042e-03
8.108415461548230951e-02 5.962967210408677034e-03
6.392090128995760179e-02 5.423536940885646807e-03
6.990479479631062087e-02 5.183255374963237870e-03
3.329788416777236804e-01 5.756053305003197736e-03
5.777437347798949352e-01 3.688267699288837187e-03
1.265573440569066621e-01 3.928453002104793056e-03
7.743394791738567040e-02 7.351334646071974732e-03
1.329198245980180160e-01 7.662178403051288916e-03
1.647279618788287658e-01 5.672989704834937620e-03
3.729828236526008811e-01 4.295877382485044534e-03
1.116436764743033994e+00 6.019902491679132023e-03
4.085258884067717866e-01 5.770834153665979106e-03
1.258756668262966949e-01 6.702201090163481360e-03
1.239034216754298701e+00 7.770508285094335048e-03
2.887405850621381775e-01 4.857190140050151109e-03
7.533313593557300347e-02 5.035988882735819260e-03
4.365377253517460643e-01 5.540576674601471220e-03
7.401051238470424121e-02 5.185128001177994987e-03
5.757137930152816246e-02 4.994121860334838764e-03
8.942736465504165511e-02 6.070239288957938149e-03
9.826679974494004211e-02 5.865748956975443823e-03
3.139112840587953146e-01 5.414332824426809805e-03
2.524626118844950917e-01 6.458144878472127370e-03
9.113696657155367920e-02 5.065636347663976698e-03
2.958638771169260218e-01 5.485964337506789301e-03
1.658101489702106468e+00 2.260552061968222962e-03
8.671482318738635842e-01 4.753187343981525419e-03
7.743517101385961610e-01 7.795633100792606629e-03
1.055123365900961563e+00 3.432778714355788543e-03
2.748758466490979213e-01 5.293993629116766804e-03
5.230254798673155570e+00 6.047796897206828177e-03
6.798386240265302805e-02 6.674215306927779034e-03
7.777186948054830296e-02 5.247201828181106108e-03
6.060511181905182260e-02 5.700432831303461900e-03
9.066339445132119701e-02 5.490561454749051488e-03
1.100254272589644422e-01 5.424194608189871099e-03
1.020652672462389610e-01 6.253680260976152323e-03
7.952594120941385292e-01 4.475887309829786401e-03
1.096098998258142471e-01 4.566871625923203150e-03
2.801124008907492358e-01 6.827288435953764341e-03
7.960727403343095254e-01 6.183476596791828012e-03
7.964122561574091264e-02 6.258080292168102278e-03
2.649822958579728938e-01 5.005146635771118291e-03
3.197896259319274570e+00 5.909839911765854721e-03
5.502802299550920706e-01 7.359266244945796009e-03
7.653550513673980371e-02 6.545368525922534882e-03
2.410808295119230837e-01 5.135515974359424092e-03
8.274240448564695871e-01 5.009008424918260857e-03
2.979059244215409574e+00 7.202723466603052488e-03
9.780449744610032747e-02 5.878473410191637112e-03
1.524692437349351115e+00 4.084261514949211365e-03
1.116446132600203498e+02 4.143311182227799906e-03
7.058336472917969839e-01 6.035100710432617088e-03
3.996646410267448712e-01 5.405066079177567318e-03
7.449755203692272343e-02 5.851919765628430144e-03
4.334165762194798488e-02 5.971613795764639694e-03
9.024635624594053163e-02 5.854015450771241254e-03
1.199174975418199340e-01 6.352716601212317349e-03
1.702663327552312034e-01 5.097678640828479275e-03
1.409378321633747710e-01 3.266419392157498321e-03
1.075550910371987079e-01 7.515737751424402500e-03
5.875256547629361531e-02 5.431119236513154425e-03
1.724732962240961842e-01 5.505434574442472778e-03
1.019295593492964558e-01 6.472078543766682755e-03
6.163306176107947731e-01 4.152576659251555093e-03
3.271273265191727564e-01 6.321067263582821026e-03
9.681649160421405831e-02 6.329298734103964812e-03
1.552003379346069778e+01 6.222021269486114302e-03
2.719360583870010561e+00 5.850508440510541162e-03
7.266845516713082986e+01 5.755716537116313362e-03
3.679773765055069923e-01 4.562551401105321459e-03
7.761912006685242060e-01 5.416459847652669614e-03
6.216141588107219895e-02 4.776767558147479963e-03
4.614162215484802348e-02 5.030994930562775712e-03
5.747425115889012032e-02 5.550351822868866171e-03
6.787032164648408583e-02 6.121661229626395619e-03
9.047994901673406254e-02 5.611647475822020663e-03
1.732307194236176962e+00 8.342408962521143459e-03
1.387178534768858662e-01 3.203992406700088228e-03
1.386749052251735892e-01 4.760832729356196530e-03
2.062503535308267688e-01 4.914545707297932227e-03
5.755752349037575044e-01 5.667507639164915019e-03
1.423887177297619711e-01 4.809756072068412103e-03
6.039239011676748869e-02 6.144840417669141831e-03
1.114868468093948295e-01 6.686079951613843435e-03
1.830221986938058154e-01 5.666309428985040648e-03
6.099253332353912760e-02 6.697646786944645540e-03
6.918764090862677962e-02 6.989592125249127243e-03
5.987155070490088327e-02 5.659190800027589889e-03
1.109470561522800519e-01 6.066314056665490610e-03
6.120814310284274085e-02 5.496954549726980159e-03
3.612038131117287776e-01 3.717465812941900521e-03
2.822876211422297721e-01 4.506839124618400132e-03
1.356690751759535574e-01 5.837726032912067715e-03
1.801487325959862107e-01 6.281919215858834671e-03
1.117990269184852975e-01 6.155338835459030732e-03
1.006954038838762527e-01 3.565318563327167511e-03
3.690853553425040290e-01 6.483600848056142625e-03
1.018765649133078099e+00 6.160303530594848226e-03
1.441632636519419308e-01 7.063724889968780486e-03
1.779677268457537931e-01 3.412535909127276893e-03
6.306353220559279826e-02 6.143014539545368045e-03
1.529505746092955365e-01 5.184476797201545591e-03
1.033691680356283726e-01 8.168155204920328830e-03
1.703047964324892471e-01 5.846793328185168580e-03
8.074737178007730665e-02 6.284547664696605619e-03
1.109231103579065569e-01 5.611332361955520369e-03
8.336007254460102434e-02 4.543176404596571856e-03
1.000525965813791468e-01 6.857447152316770329e-03
8.892703879606610184e-02 5.557947470614292042e-03
7.738282944480728842e-02 5.135062285254097386e-03
8.743375312956955248e-02 4.144659746229708425e-03
2.745365296533279209e-01 4.827226316798312843e-03
5.968639346061678230e-01 6.596039138479635466e-03
8.455583477079987587e-01 4.837411534554469060e-03
1.639913507161918194e+00 7.070417994271282341e-03
3.094331460022198854e+01 4.873389807307593712e-03
2.548297157037688887e-01 7.001926898647797132e-03
6.908607727963302081e-02 5.571412506819788807e-03
2.100818897099379357e-01 5.461060022276528932e-03
5.453209812543613477e-02 6.515258989054729943e-03
1.884697595542192960e-01 5.737376967230443069e-03
6.471263451726446680e-01 4.846134056941203694e-03
1.311234845745078148e-01 6.663094672952007101e-03
2.395644704063812358e-01 3.922064785189043404e-03
3.628683670156373497e-01 4.096424235515584884e-03
1.197963352338512477e+00 4.894258418529666942e-03
3.248861287289112054e-01 5.283715104591349930e-03
1.628357468810657516e-01 5.942448002762727027e-03
7.585421328723936096e-02 6.235247650706702248e-03
1.627858273150321611e-01 5.544366937287708609e-03
1.513817603759052555e-01 5.729343101280227717e-03
7.740625982539773631e+00 4.824926070681177272e-03
4.005282763113676703e-01 4.559711747623318434e-03
7.105064342222831841e-02 4.459331491106551665e-03
6.510850880465229862e-02 5.792460666446754697e-03
5.565247495792121496e-02 6.228900153633099186e-03
4.572253671961620802e-02 5.562731007264394394e-03
5.276631842964403518e-02 5.976914358619217493e-03
1.568825846409357960e-01 6.294377455285152766e-03
1.007916920532546112e-01 6.019968463724735368e-03
1.804538517834606559e-01 4.008420880491705973e-03
8.113435583925136807e-02 3.119651331545720760e-03
2.803002981109858904e-01 4.240316595884204877e-03
1.251189939138776408e+00 4.097223084061337416e-03
5.607627552164484719e-01 7.121772140568169256e-03
2.649286170800117524e-01 6.816037809646828365e-03
1.562002927757620563e-01 4.240341927280621113e-03
1.184436678023612494e-01 6.530173819274251966e-03
1.153071060137528941e-01 6.392238873955881362e-03
1.762029038810763171e-01 5.873390132581861323e-03
7.506238153178872441e-01 5.323701091314889805e-03
9.020586865897230189e-02 5.718558817319086864e-03
4.465587467332693405e-01 6.825501372772269093e-03
4.528504671452587838e-02 5.535699690747336761e-03
4.490478063595670366e-01 4.677003202499295000e-03
6.150554834389870135e-02 4.764971721971965508e-03
9.793524218413773852e-02 6.131296721688011923e-03
6.420599406446324264e-02 5.825195253477112589e-03
1.380630377478764825e-01 4.111262635932640824e-03
7.041699133688139600e-02 4.834255960815560769e-03
3.385074884777901638e-01 5.395107812921004498e-03
7.353463827292106014e-02 5.543521307639892766e-03
2.212099337209742778e-01 5.115124581751127712e-03
5.879234696303352603e-01 3.108905491920648662e-03
1.205563347828591203e+00 5.911450080318496163e-03
2.112219391093158316e-01 4.355318476319344594e-03
9.314882792878266538e-02 5.584910902780841624e-03
1.235120605188335524e-01 3.145274731176520792e-03
5.016002650169503196e-01 4.828812648454152388e-03
6.901712889165030618e-02 4.771398921731007103e-03
7.416574355954641540e-02 4.978321726465292398e-03
2.750008176086635725e-01 5.398195847347238112e-03
4.853725365299075417e-02 5.302000653302929405e-03
4.147354717471435359e-02 6.597711801132968151e-03
5.910599654814802095e-02 4.869281355198372928e-03
6.499638592367520951e-02 3.982836527697874995e-03
1.710668630331935169e-01 5.415683409161881588e-03
1.139694052862329082e-01 3.433199380554064015e-03
1.844657747350847143e-01 5.988832695688198378e-03
4.437642377379953929e-01 4.495618667809862801e-03
6.531043694904972718e-02 6.333153863611235695e-03
6.848966013756163651e-02 5.066214503453889996e-03
4.830733137020393891e-02 7.174667304558172976e-03
1.131230449661808773e-01 6.405530444625857391e-03
5.773803261681615950e-01 5.753911607040654297e-03
1.678956896316800562e-01 4.913003454982513458e-03
4.173292211857782541e-01 5.697119753713174826e-03
1.083596091227164715e-01 6.321427026144750549e-03
9.287015781625442001e-02 5.334755871158762368e-03
6.626897712767505777e-02 4.984595781807692888e-03
1.410018555289058173e-01 4.672142696290146856e-03
6.832395439604906084e-02 3.622632369952775207e-03
6.664207250795710358e-02 2.760238515327194473e-03
6.327587762195753529e-02 6.350936672212694097e-03
6.099701903107961065e-02 5.726087038128220563e-03
5.294284157250910006e-02 4.900816648693805816e-03
7.087942002442654266e-02 4.894690396436747297e-03
9.190907266594994240e-02 7.532857725771239556e-03
2.436603719011204428e-01 6.262261892425705252e-03
1.381328431619935238e+01 5.765642926434989997e-03
2.416572315302182583e-01 5.210648415918626812e-03
9.836636200550077924e-02 4.901349536383295576e-03
9.994449683547355912e-02 5.399669817360172770e-03
9.023143203396774559e-02 5.651409569070967032e-03
9.683019950741841853e-02 5.907920697703552583e-03
4.876877142290923506e-01 4.601665124543363045e-03
7.408556611056942021e-02 7.593997271202253263e-03
4.826977398161984012e-01 4.140245608176312993e-03
9.263760053393353677e-02 5.489032907599282647e-03
9.605170817649195947e-02 4.617142846422070748e-03
1.038458282596650684e-01 5.462384068684628981e-03
6.514375268384500761e-02 5.412362103546153845e-03
9.079603184410733885e-02 4.891387080441399714e-03
9.624252077659413429e-02 5.700615729275691941e-03
5.814495622699778626e-02 6.080341684464418694e-03
1.013471896096514308e-01 5.034260020081046672e-03
1.280541369491738246e+00 5.771074651082726097e-03
1.755687328213018095e-01 4.109664847866268365e-03
1.672526891595093161e+02 1.133237491876755735e-03
1.530177606329037587e+01 7.990808036542914813e-03
2.634359976547437299e+01 3.491915244360082032e-03
3.031311582799312565e-01 5.773234753193673581e-03
1.272242199098531368e-01 6.553967345751809080e-03
4.077844174253881376e-02 5.466805487153138070e-03
6.595808520613977155e-02 6.496438512006048882e-03
5.568855410046356230e-02 5.961501445112566723e-03
7.634619869336814468e-02 4.923635649071801505e-03
8.526796870179166599e-02 5.806842677901461088e-03
2.003309206918420793e-01 5.380691966468596071e-03
1.826358090772924880e-01 5.353447336471937879e-03
4.023250991399932031e-01 3.596290840542719011e-03
1.415849145731506165e-01 3.497583797413246400e-03
8.895023518349858271e-01 4.643303707345847360e-03
2.941459829992162933e-01 6.503887462104711130e-03
7.546450800531484537e-01 5.605538906096645818e-03
6.510099230256065184e+00 5.065189062653684647e-03
1.213218091713771152e+00 5.175290639493224792e-03
7.642669855019969261e-02 6.036511001795600607e-03
9.184721973359584457e-02 6.387341504099957462e-03
4.104864284287224746e-02 5.671784756272969623e-03
4.254772106364605733e-02 5.167305180134949133e-03
4.223829253131915207e-02 5.598438009602330935e-03
5.445863120969768323e-02 5.844874128823525535e-03
6.516508158482067770e-02 6.857413831772518620e-03
6.550583405951561355e-02 5.806741099350203224e-03
6.966242066239300423e-02 5.907678999899850826e-03
1.553702969383535526e-01 5.571398487537657790e-03
5.648289474435981561e-02 4.880489874445388503e-03
1.342527000232259515e-01 4.649515529936897214e-03
7.649889865798105149e-01 6.606219213908724915e-03
2.062616867815529331e-01 6.880334202930808545e-03
9.446669683642907600e-01 4.456294768557013571e-03
7.028717320728209428e-01 6.412454797971168900e-03
1.694172920559987028e-01 2.962531238771593228e-03
2.173198024285513952e-01 4.385792944036653873e-03
1.179990587846824479e-01 4.621890390860391822e-03
4.578854866321436234e-01 4.394022036268646104e-03
6.810559563404723626e-02 6.397515526509933194e-03
4.748375455835868175e-02 5.210806359730735769e-03
7.208258188651070486e-02 5.987513704949674886e-03
5.361754042979531565e-02 6.020111479109997200e-03
5.477736221153531315e-02 6.788180833723701617e-03
5.020007314842790669e-02 6.522826293604343760e-03
4.616871384899667169e-02 5.442567892496373398e-03
7.802744967448786706e-02 2.264712088726637904e-03
8.071128894124336706e-02 5.068479558969967401e-03
1.246178363499470809e-01 7.550760701871717974e-03
6.323736350983467924e-02 4.566489143096790458e-03
6.632978868237063286e-02 5.485358671296427374e-03
8.971817245864194268e-02 5.549064907493063588e-03
9.041971920541519436e-02 6.397321678824615526e-03
1.671387313809323372e+00 4.527183604625188186e-03
2.688374004986506249e-01 4.980139625974311195e-03
8.586649571911061929e-02 5.219797107300393375e-03
1.146809026948497345e-01 4.750221180938964984e-03
9.326399203105746605e-02 5.390934260511502131e-03
1.391341992457956200e-01 4.580481090129318901e-03
1.096579499582874401e-01 4.829986579385295471e-03
2.377447662009978813e-01 5.671482347800643579e-03
7.156101723877132670e-02 4.809761728514994061e-03
8.744285054551050040e-02 6.651820796120385022e-03
3.079824220070606633e-01 4.049779884311468549e-03
5.898072924515170706e-02 5.458915411667771000e-03
5.849993645321033275e-02 5.922654180070169132e-03
4.389980531990551188e-02 6.105076008696929540e-03
4.703382339518426963e-02 6.248219877899083459e-03
2.640124580494779827e-01 4.866378672678306483e-03
7.367343271127452242e-02 6.010018935290951242e-03
1.190221032755187786e-01 5.719878180781842042e-03
1.409022246695018632e-01 6.786436361194797019e-03
3.178627069027898377e-01 6.719730163479975364e-03
7.595457610607535270e-02 6.614127692505140932e-03
2.156084435832763269e-01 4.512271425550158470e-03
2.867465032138326042e-01 4.250084996004406014e-03
6.536758518723835565e-02 4.219350040756328184e-03
3.171232152586723196e-01 4.941044431408514286e-03
8.081221601435273350e-02 4.413246602893722802e-03
1.654050022445084644e-01 3.885283938245275102e-03
1.461058113405979964e-01 7.397949423956134973e-03
1.006434433932965195e-01 5.796355329647885808e-03
1.887983518990809517e-01 6.334259756025639732e-03
9.721321532876260607e-02 6.376369082242179000e-03
8.258078278549570161e-02 4.730656570509053811e-03
8.086231310180121146e-02 5.692583317677395865e-03
2.046747220691109148e-01 6.658601786276404332e-03
1.656567785066807852e-01 4.187477862722127457e-03
5.315172659643994241e-02 5.927349031598944107e-03
7.908172427039203423e-02 6.330415555026111703e-03
1.219894796361163519e-01 6.905543518062912979e-03
2.788952720454090439e+01 7.322732653194830021e-03
8.228431959388709416e+00 6.924265143298122260e-03
9.556587364671230711e-01 5.433374075144097037e-03
1.081122704557051367e-01 5.307234213318742962e-03
6.468026427896694797e-02 6.001692149178987183e-03
1.395455804932094757e-01 4.208700410205530248e-03
7.206117190226478397e-02 4.847616351878243461e-03
5.617692079629162810e-02 4.271760139792832138e-03
6.726329269367394004e-02 5.681805306428356489e-03
1.107346945206887368e-01 7.390528806522041368e-03
2.088968711168413817e-01 4.379916325927798830e-03
1.692087947923843205e-01 4.928620457608213351e-03
9.492877322131769713e-01 4.530651818909155019e-03
8.745137243265202476e-02 6.009460299403099857e-03
2.818692123766442847e+00 7.262104203239110566e-03
2.289313094441180474e-01 5.534430666985616816e-03
1.802324173713807376e-01 5.477489053759346249e-03
8.683453550111382147e-02 6.813614235094764791e-03
6.345719423104839718e-02 4.997486367338766812e-03
5.470582511297187450e-02 5.534199898798234686e-03
5.784607743273490615e-02 5.148305657791243072e-03
5.391718761006106947e-02 5.324345223891412647e-03
1.002076514806515273e-01 5.094134264299314367e-03
5.249379421700925419e-02 5.567253205319119651e-03
5.820441829733038336e-02 5.336351444438332085e-03
9.061554400874001491e-02 4.695123694506922289e-03
5.383026812826952057e-01 5.368184623441188234e-03
1.633577030042576927e+00 6.678798419937684999e-03
4.885859931752840613e-01 5.300836629851383465e-03
1.143019838932847337e-01 4.919814463272907668e-03
1.810586156119273205e-01 4.602922420745001082e-03
6.719614705959314760e-02 4.064337551697139693e-03
9.873090516438595698e-02 3.609821469112580849e-03
1.381026655080664634e-01 5.250379544522677279e-03
1.100331533120639943e-01 5.275901883894111057e-03
1.181479136874521441e-01 6.376552799318748084e-03
1.171842818913144957e-01 5.849230254081217405e-03
4.818373718646072612e-02 6.254044208496782609e-03
6.632454054665330723e-02 6.073281726172126589e-03
5.467640989040317701e-02 5.337408874685932274e-03
4.579952610502168592e-02 5.667169118600470269e-03
8.239606411596583913e-02 4.542728264962007413e-03
5.208082104832402470e-02 5.371341017315477140e-03
5.441078779835140100e-02 4.424371823389065990e-03
5.540525474474620321e-02 5.167598362482491749e-03
4.958867943562998704e-02 4.804749335468361943e-03
5.200352733401562150e-02 5.636261164108035369e-03
6.670340526395190928e-02 5.163434857988644273e-03
6.646106774409554774e-02 5.325091920287668666e-03
6.382586433799269932e-02 5.335803600309684848e-03
4.739586734385079630e-02 5.304067299262121143e-03
5.839601966082435397e-02 4.891467761879202993e-03
6.318935273985004653e-02 4.872203167507869852e-03
1.586025311925241876e+00 6.358142346346437428e-03
1.501031962681597942e-01 5.105205939903378030e-03
1.474800115903753817e-01 5.683832877499445276e-03
5.308058852915013837e-02 4.483895770576330070e-03
4.836066771034919914e-02 4.759079908778912626e-03
3.159782346370593187e-01 5.732822950875345741e-03
1.917334652840066711e-01 4.719242142323263646e-03
6.967687508717707034e-02 4.418153207398360822e-03
6.533626501517583729e-02 6.832945869182388381e-03
6.022228333680867268e-02 6.342207079664384343e-03
1.042006838062771445e-01 6.655343660051085165e-03
7.234149642601488128e-02 5.923041414343924171e-03
4.839660447650456082e-02 5.520109095603780575e-03
6.546906642100697171e-02 5.290922767233936092e-03
1.156457222632932824e-01 3.895566558527508577e-03
2.360118358125547766e-01 3.786971914013441409e-03
2.431460586161041437e+00 4.554260764155531466e-03
4.045660493628963628e-01 4.248774761757394443e-03
2.163219005128349803e-01 4.602667651649863800e-03
2.035162113418153285e-01 6.115660248762609663e-03
1.687439570086204654e-01 6.182729761390556161e-03
1.262174702762570710e-01 6.799668149250474858e-03
8.142063482707907751e-02 6.721380415871502055e-03
7.051902093800332949e-02 4.292408519935619893e-03
7.105201011299006053e-02 4.535646939337761169e-03
1.044103916687826594e-01 2.704956108718055505e-03
9.501916825931189248e-02 5.793599697142464387e-03
1.150276410392360449e-01 5.407589519113110109e-03
1.285284078151893161e-01 4.306405545255561317e-03
5.530081736970238193e-01 4.125245801516790912e-03
6.935552209787158862e-02 5.459829527245322299e-03
2.618281033968783422e-01 4.455037742003775496e-03
6.135224288766575329e-01 4.488021315499060061e-03
1.219818863804975062e-01 4.878350832533785014e-03
3.424361011340890104e-01 3.318412877772404859e-03
7.817260554302712938e-02 4.430897039374178011e-03
1.116407204172673029e-01 5.491009691235088086e-03
1.655196358461338280e-01 6.359688863264822967e-03
6.788062351863724531e-02 7.390161267432381921e-03
9.823519942772178382e-02 5.770161542946753742e-03
7.388481477503036632e-02 4.439262508884312536e-03
2.114186261513156528e-01 4.772616052889323487e-03
5.670670127281709355e-02 3.890231970879561279e-03
9.466142412171288378e-02 4.655616167481320053e-03
9.393597854285735960e-02 6.128992574133980582e-03
2.831062529593985078e-01 7.495364102455691520e-03
1.188502923809656275e+00 5.340960573282112385e-03
3.633295299119437272e-01 5.430137339718356555e-03
7.115602279911317773e-02 4.107065036045442694e-03
8.321423071533434745e-02 5.786712465825291814e-03
6.860371909830961790e-02 5.885737501371574726e-03
5.868656073141893109e-02 5.377023983026779641e-03
5.066072713331752631e-02 6.037059288874079173e-03
6.292146062600438572e-02 5.657202280543313470e-03
5.062477629644827198e-02 5.785127741336962455e-03
5.879224033245941672e-02 6.838303457756884918e-03
4.599482724124763500e-02 5.902788144659210784e-03
9.324911846720178310e-02 5.572081868220547102e-03
4.311891688221092811e-01 4.244623293732486570e-03
1.428804088613098433e-01 5.387657133699613569e-03
1.154876963343071244e-01 7.188572160127717353e-03
1.366761412460836267e-01 4.850631231338393100e-03
8.327792795850201546e-02 4.287104457088023596e-03
1.906421324553640717e-01 5.195932798700761239e-03
1.470019391971041367e-01 5.286457955271454436e-03
1.955822839839963800e-01 6.196729974927282780e-03
4.928176901936504040e-02 5.735259452272589535e-03
5.563115966943861512e-02 7.300398703426083484e-03
6.063843391252341647e-02 6.297102882746341036e-03
6.623561594206298087e-02 6.377696991616132495e-03
4.797654631841157674e-02 5.868915702492964563e-03
4.511315779947437654e-02 5.641636608316871054e-03
7.259733292648351544e-02 6.816913031221644159e-03
7.361957153495009287e-02 4.888526654592973385e-03
8.254901445842577346e-02 4.543542137068417620e-03
5.211805855349241345e-02 4.148284460911225331e-03
6.980599071727272564e-02 4.544575676002942342e-03
7.349839591439764896e-02 6.755588683351663321e-03
6.969485058494091778e-02 6.864276262692289680e-03
7.445412434122532230e-02 4.999995634236681537e-03
5.864320969661465655e-02 7.313977691711816449e-03
4.918593938299131024e-02 5.705784068438912726e-03
2.475688611563453545e-01 5.033684525149958316e-03
4.832822565899469458e-02 6.924452528805215973e-03
5.497752770075389761e-02 5.490099034771253605e-03
1.270566742813581118e-01 5.569425569966212491e-03
4.377396720361222959e-01 4.640728580894401371e-03
3.655463593990636029e-01 6.142280317594326668e-03
1.646648730193434329e-01 4.413844685092108144e-03
8.298419522220845668e-02 7.117596480148505496e-03
9.973307537374995202e-02 6.285095455925510111e-03
6.401924381673662623e-02 6.549658945253764020e-03
5.561908972171759891e-02 5.610917656858113028e-03
6.261568446408928568e-02 5.397689468908115247e-03
5.596132575345141164e-02 4.482352196588184311e-03
5.763512197649449387e-02 4.806500199835867480e-03
1.087741292467421794e-01 7.720772149640571513e-03
9.356685336283390719e-02 6.119429076255312842e-03
4.768277618005657692e-02 5.796464392629947955e-03
5.643083649569346355e-02 5.582870310832602039e-03
5.740798261524835550e-02 6.104171048825917517e-03
4.485714062368149901e-02 6.149672269212691327e-03
8.860319755842248346e-02 4.031709706606388492e-03
4.521976086865915900e-01 4.234659862909661253e-03
1.454027587301388036e-01 4.016024072107340914e-03
1.383451948625579742e-01 5.781224299517093157e-03
1.332106924899693068e-01 4.515453373718430335e-03
1.195457474162655437e-01 5.993665715160037544e-03
2.053232604342690171e-01 5.955671775448791172e-03
5.774971565492623832e-02 4.382851331409727026e-03
5.180949634411974314e-02 4.757050702689463555e-03
6.828361760819848247e-02 5.917077734840590041e-03
5.951576935722204670e-02 4.524751339531093812e-03
9.889962239162367053e-02 4.750488623434398483e-03
1.123695823115614389e-01 4.086502240408770685e-03
1.609824288390368785e-01 5.944020957085938660e-03
7.963886847280499115e-02 5.894874721540208258e-03
7.687553580303273237e-02 6.125640649958572111e-03
8.046526026157699296e-02 5.631191163188842448e-03
6.134211447186991434e-02 6.341889435831234677e-03
7.136588771530559538e-02 5.308237721216889533e-03
1.767256930846370089e-01 5.565144190258681373e-03
5.413698545576944854e-02 3.487484479473104779e-03
1.048425620791328255e-01 4.039247915938366101e-03
6.148773825861892500e-02 4.331123386621277618e-03
7.958085516786497782e-02 5.553216523782288083e-03
1.691000418362644531e-01 4.412781704651998378e-03
6.683315369546728724e-02 5.259051973389580574e-03
6.559683535145080513e-02 5.755400178859486175e-03
9.540946583869851227e-02 5.419752078908534991e-03
5.155036355024108369e-02 6.426624579633429500e-03
7.687183672092606779e-02 6.219454783860163538e-03
5.426386331320032924e-02 4.794088091085383328e-03
4.065972094551973948e-01 6.600990852505601858e-03
1.262612983134935030e-01 5.335548319405161895e-03
1.199702841209947662e-01 5.087835705743486842e-03
7.813462724177359930e-02 6.138995670357153857e-03
1.335688585554440921e-01 4.864032489270708054e-03
6.806229355307366613e-02 6.995931260755594572e-03
5.890066906527496871e-02 7.710764287323707521e-03
6.134007644787901198e-02 6.056437210953291746e-03
4.308938064014555813e-02 5.597646908747376353e-03
4.812451675373382448e-02 6.209327651271905057e-03
5.206541245136477036e-02 5.662729296380858250e-03
5.373512359364291530e-02 4.550843893263278178e-03
6.104569156633878058e-02 5.083379951744913632e-03
5.200717245251745835e-02 4.972805687611266817e-03
5.754790231834881753e-02 6.138146238613434273e-03
8.289993123436417699e-02 5.260150290096757275e-03
8.037179124800994390e-02 5.958768118399092317e-03
8.583332038664401309e-02 6.173915624368127818e-03
6.014576278474270676e-02 6.814203674676268425e-03
4.731764012072404296e-02 6.432773782994752505e-03
9.019879075584190387e-02 6.289615335588113858e-03
5.844922318919178877e-02 7.064376875224341601e-03
6.001236419068610439e-02 5.260751410128039311e-03
5.147257579062300414e-02 6.013723809677220568e-03
5.942848645699584653e-02 5.670342376503414474e-03
6.270452198669632105e-02 4.618402096449631018e-03
1.256152678168215853e-01 6.323722423805172750e-03
6.911015169947240522e-02 5.714498719517217655e-03
6.014503753905253020e-02 4.828703786075804437e-03
6.381165509257008539e-02 6.627488544666894875e-03
5.657579134708610319e-02 4.877651539175264540e-03
7.293647733747418704e-02 5.163099046259124990e-03
1.890949627100649566e-01 4.805501909895390153e-03
1.764849211064991041e-01 5.784578103237664366e-03
1.788683431603859120e+00 3.010078282910898934e-03
2.083782050223196847e-01 5.009696555103440758e-03
6.951945887400021173e-02 6.224463414181246983e-03
8.492582509420225356e-02 7.957012392851960450e-03
1.669884223046013416e-01 5.496266191011009612e-03
6.246275332298081850e-02 4.019662657844198621e-03
5.672792999529834013e-02 4.956829230443707789e-03
1.732963768902668067e-01 3.712047000801331226e-03
9.673463385297610684e-02 5.011227609086972741e-03
1.476901673989936270e-01 4.719206554046490205e-03
8.643737966341520640e-02 5.396091048196785533e-03
7.546041101198711076e-02 7.242946425947248933e-03
6.327955735821570726e-02 4.734369479684845221e-03
6.188640089729609273e-02 4.453724198563748828e-03
5.620917228153485962e-02 4.869137768989807540e-03
1.047394320629365522e-01 5.878038952363760263e-03
1.125041484733374786e-01 5.261015886614356547e-03
1.512341685072644548e-01 4.861266344599853365e-03
8.255261313854686533e-02 4.810676107663475198e-03
4.694335914490792988e-02 6.738982327754171157e-03
8.299102711801048526e-02 4.403896566940168449e-03
7.670765531737964993e-02 5.155862914355331672e-03
6.020652817601208212e-02 5.134307606039065566e-03
6.672449628929935650e-02 4.645920702654282412e-03
9.218839843236548148e-02 4.838985990849690999e-03
6.370009330663536917e-02 5.147468360911190352e-03
1.014812124618787725e-01 4.975815170422706081e-03
6.766265143796149073e-02 5.629530132406446695e-03
1.041723646450202351e-01 6.872880163684170866e-03
1.012244596294846616e-01 6.152521470971392299e-03
8.605294627662034290e-02 5.921425291328877814e-03
5.429756302375287474e-02 5.839374149757318999e-03
7.468322407340287350e-02 5.928726983932636370e-03
5.088342053203596949e-02 4.606881339162690291e-03
4.996889484691453831e-02 4.608069077134518618e-03
4.779968785151720440e-02 6.753642478717532434e-03
5.624813780689941894e-02 5.582953518597215392e-03
5.464597191476055354e-02 6.303839628059353106e-03
5.577417946990487901e-02 4.729872933667628870e-03
7.412007188960961779e-02 6.507047974598428181e-03
8.255296950942611622e-02 5.426424993150029234e-03
7.438132947415791729e-02 5.931429311598880594e-03
7.659172498243058125e-02 5.346689089089677431e-03
9.365193630410051373e-02 3.571587260147713900e-03
1.069691004352842645e-01 5.250649571998129879e-03
6.357679085077938552e-02 4.378251365820634740e-03
6.111550594135077563e-02 6.697942559992289650e-03
5.641349239073419758e-02 5.512830803798622094e-03
4.695075104863158377e-02 6.379697677117403092e-03
5.479797329546254314e-02 5.503636325056197355e-03
4.213777787643583489e-02 6.978710061617114137e-03
4.335402923677846715e-02 6.664773356698708469e-03
4.311367110962845139e-02 6.699152232869365169e-03
6.723687810376786922e-02 5.714419897303170230e-03
5.014197740305550294e-02 5.476675085688573717e-03
5.887536874091130884e-02 4.279434527354929185e-03
6.593615162344439173e-02 5.438964094860040087e-03
7.139067775101153035e-02 5.231444122450722330e-03
8.078698548200623220e-02 5.035031927000836911e-03
5.462121046124628759e-02 4.340041094816005952e-03
5.802314489997402458e-02 4.130869249827396304e-03
4.987435541413521439e-02 3.944379533602386696e-03
4.875424224627536440e-02 5.825272292930216804e-03
3.787145062064566775e-02 5.826933570466669848e-03
7.161021628025754371e-02 6.258808256861285967e-03
4.921491630937533529e-02 6.645813342375917095e-03
3.998669260691711108e-02 6.769545952297713852e-03
4.106832885705476860e-02 6.841895348027378365e-03
4.077174444522492502e-02 5.188930944336173946e-03
3.897705686944076542e-02 5.303899776084597568e-03
3.970434221178072154e-02 5.105796649465103344e-03
4.701283047896276379e-02 5.657225664375345638e-03
1.143937651142828832e-01 4.269726879886156720e-03
4.922353862058228419e-02 5.337141284844060772e-03
1.534942226214327798e-01 4.503096389759973263e-03
8.608050159784759459e-02 4.263967951070182262e-03
6.728420493583137096e-02 3.619476351475438541e-03
7.749561001578104957e-02 4.617312611610599991e-03
8.302733792641549260e-02 4.201706960346916937e-03
5.451320341892253868e-02 4.914378027563247320e-03
4.350779337363704091e-02 4.968746700871812423e-03
4.447573182244324297e-02 4.282113804073356227e-03
4.929300105268305532e-01 5.132682256659547304e-03
3.030618632191452999e-01 5.205026887233503430e-03
3.209355240962766254e-01 7.464307587489946334e-03
3.245616388643295380e-01 4.719394869341311631e-03
9.778848212670608608e-02 5.047376848928075525e-03
2.266932171474194402e-01 6.132894204052170839e-03
1.704367063987753950e-01 4.511712001927483534e-03
1.051487749991105863e-01 5.311254838635727331e-03
6.982262491231555623e-02 4.961229328484184457e-03
1.723362216844249450e-01 4.387378537241133462e-03
7.687694701922734297e-02 4.701426939538199713e-03
1.089765556548219078e-01 4.706894877927769207e-03
1.501404853666324091e-01 5.928384012585900288e-03
1.021983002950915126e-01 3.949711443803359361e-03
2.544422260539345171e-01 6.830895732083331479e-03
2.236792876002797748e-01 6.778183838669515904e-03
1.895546744114739446e-01 5.635552725069020719e-03
1.055020690921088383e-01 6.310733681320218787e-03
9.711896074086186215e-02 6.647014604412661114e-03
2.445899913610538323e-01 5.438424270945883647e-03
3.705237929327784285e-01 4.425367467904347575e-03
1.031066611588663529e-01 5.753970709513640293e-03
6.415582302859803576e-01 3.650601906863643054e-03
7.262592121238679865e-02 5.300604882482411358e-03
2.650382728155897816e-01 5.940888777556648480e-03
7.507265925909889503e-02 5.221090684087028623e-03
9.271303039247083544e-02 5.234862281201773521e-03
8.630014824662252115e-02 5.271004855017431129e-03
7.862796646652531196e-02 6.728612811832020146e-03
5.588582319506567309e-02 5.192616228930424689e-03
9.472687300988939796e-02 4.012743900220130250e-03
9.633075794065343311e-02 4.763807703189284690e-03
2.389124793844274453e-01 4.777910338191375741e-03
3.566507412445102387e-01 5.366146219115977556e-03
6.222352726365918546e-02 5.050723564495900562e-03
9.033453685773167041e-02 6.385548719970592264e-03
1.121563244164553719e-01 4.727761116519183654e-03
7.102827040309452056e-02 5.859791500311093380e-03
1.267290338541948724e-01 5.686176740524274964e-03
1.027680377732606565e-01 7.395574821655496491e-03
5.430959470046000520e-02 6.389877085198528324e-03
5.068635366196547754e-01 3.802883538340466347e-03
7.004267633556433836e-02 6.517483982992846973e-03
6.739133424964684205e-02 6.342848838420511726e-03
7.245851352058237105e-02 6.577106158728759401e-03
6.517723644265864535e-02 5.202620639350835109e-03
1.144850656987724813e-01 5.213841852798518743e-03
1.162467835883978784e-01 4.974453380855430734e-03
1.316669043774780778e-01 6.284174020356326877e-03
4.306408662535510801e-01 5.869003395600945472e-03
2.556431754075877416e-01 7.664591875422364052e-03
4.335595814324081504e-02 5.957336208665461354e-03
6.830801913338638287e-02 5.976732300096110513e-03
4.830090383985061187e-02 6.169974811485283428e-03
3.299722340951956323e-02 6.565088863746764390e-03
3.475158575380601217e-02 6.496970995655895753e-03
3.912402794777364995e-02 6.483518653896899915e-03
6.661887769838527318e-02 5.931808356705030316e-03
6.174977922366388372e-02 4.314048644979333845e-03
7.244975760430323597e-02 4.474082561687874916e-03
9.375402381140954255e-02 6.163676750792090701e-03
6.912469765317623416e-02 4.854052550726051761e-03
8.832926770581631115e-02 6.039528923902039680e-03
9.860012385810131008e-02 4.360945978406497066e-03
1.198426912819997997e-01 4.372261005743586712e-03
8.632913345086511148e-02 4.786387182406010889e-03
8.137347007647938169e-02 5.002767513714370499e-03
6.806131551142141634e-02 6.232666610776870474e-03
6.943226531146461100e-02 6.926802123899460269e-03
4.417454574554868785e-02 6.001338914676389476e-03
3.643430469276506822e-02 6.505690340516912147e-03
8.372493309073393564e-02 4.962870716283322887e-03
3.698137065304596405e-02 6.583908607998473911e-03
3.279866321948663593e-02 6.689080382544436258e-03
8.113733593424966861e-02 3.357594260143656386e-03
3.082446383120033065e-02 4.930539422261721524e-03
3.663090985460990684e-02 4.927778095822299594e-03
5.239014735560931779e-02 5.185453702998589487e-03
9.670082102205057595e-02 4.157367228794273811e-03
8.348830911795646070e-02 6.046108440431221566e-03
6.957522740933250183e-02 4.614066776073340141e-03
6.237438272501576175e-02 4.757044918211853109e-03
7.285705045756564469e-02 4.160620700477923352e-03
5.504365219033224149e-02 5.354447836420758201e-03
4.354456650588043876e-01 4.333737892218488159e-03
5.902607593537657626e-01 2.673601506419672966e-03
3.955591719968762354e-01 3.896170554045812282e-03
1.275387575017911668e-01 5.638882929557189477e-03
1.348035112573771066e-01 6.018559706235435298e-03
8.441782388107657575e-02 7.332751548191134179e-03
1.273244443681078863e-01 6.259945257800329094e-03
8.292677297244648027e-02 6.277075156217531114e-03
1.273688191326000640e-01 6.678484041322162862e-03
6.697172758325398156e-02 4.569485573778235728e-03
9.999144369557597112e-02 4.697370399913857429e-03
1.142657170967746327e-01 4.548258968926645850e-03
9.413957519633998905e-02 3.836595535783221111e-03
7.700408167231145851e-02 5.706192501839134172e-03
1.238930192886729120e-01 6.272171616459734818e-03
9.978434991128780351e-02 5.929883234871664160e-03
1.906453270151483026e-01 4.845580084919643739e-03
1.926043056317074675e-01 4.958052916346781559e-03
8.845102245841949262e-01 4.694339121548732514e-03
4.219876596772627053e-01 5.176229793677975845e-03
6.200959431038014502e-01 3.495693620524490102e-03
1.374552995111473219e-01 6.562132162011895253e-03
7.187365585939957391e-02 6.085206305001291706e-03
1.750239695030263998e-01 2.487958099080127966e-03
1.810268146823839630e-01 4.471994305778590785e-03
1.767285614578808506e-01 4.858064127945437710e-03
1.107893415311867191e-01 4.982226448342171737e-03
1.346956251266000770e-01 4.762574430754858319e-03
1.090937635261972766e-01 4.706333539709027514e-03
1.313104607667658352e-01 6.754368304681895342e-03
1.041672398388809179e-01 4.808680822532722561e-03
1.510397146118495626e-01 4.376552172179123089e-03
2.739738616890434186e-01 3.627155081894593066e-03
5.991876047613061695e-01 4.471841547083465172e-03
4.877575636395153680e+00 5.262381628719382982e-03
1.448039492720919474e-01 7.938554423154471976e-03
1.559258172429059119e-01 5.750830234743885098e-03
2.022125155711780031e-01 5.288929504768904132e-03
3.266493050658911823e-01 5.628349416155034417e-03
5.870431742603323538e-02 4.204913809230707844e-03
6.662562354308017298e-02 4.218935430886393452e-03
1.157686467196711033e-01 7.042635982778507227e-03
4.536274975700624879e-01 3.857817818840703506e-03
6.487450729411577133e-02 5.436526332898824511e-03
1.453263169376554642e-01 5.352031303486937119e-03
8.559556355820224782e-02 4.554210051218736226e-03
6.123580415353543915e-02 5.697085864840846677e-03
7.471711507343832548e-02 6.221576527704796022e-03
1.111423834172339670e-01 5.297691682862243519e-03
1.613948383235389583e-01 4.824400686026005490e-03
1.546083181317317035e-01 6.946401760882926595e-03
1.446445669543963974e-01 6.844667190395514918e-03
1.279901733133658182e-01 5.394345956693631476e-03
8.549105084005950705e-02 4.727205012806903923e-03
4.482112511341561356e-02 6.210356309296009153e-03
4.714064808362800063e-02 6.246973073116143631e-03
5.994350655534508299e-02 6.920732026202378560e-03
3.523839245232559397e-02 6.554569281031641208e-03
3.455114950759199943e-02 6.594334018031996342e-03
3.963450358041367694e-02 6.460693198064092896e-03
3.710636035816481521e-02 5.452802805673732239e-03
7.429345412094441603e-02 5.962941578365986428e-03
9.294811739610026047e-02 5.140567252590600746e-03
2.837810642787911286e-01 3.849073472864771375e-03
6.003563984377783269e-01 4.547770145167564192e-03
9.346168531937107393e-02 4.739174256795214944e-03
3.494948889356762622e-01 3.696063447508329738e-03
1.362373065713393672e-01 4.570158603125811826e-03
1.632760637069425036e-01 5.670200650855515556e-03
2.490577479422801943e-01 8.553020342615619623e-03
5.432895596465990573e-02 6.600496393274940359e-03
3.465502462244457460e-02 6.655482051145078515e-03
3.418041610550778125e-02 6.472305256920083544e-03
3.105903025424145911e-02 4.852483817946409705e-03
3.017291006962194433e-02 4.898623734185717817e-03
3.722341043717398990e-02 4.324444370475106526e-03
6.087573238577517060e-02 5.681723333387939286e-03
1.387793044898412709e-01 6.121305263919931544e-03
8.384448100949604132e-02 3.371312554049623461e-03
7.606647787695894336e-02 4.662375255381458888e-03
6.614295040295510575e-02 5.837073124553528863e-03
2.420116573603479648e-01 3.708277827940336790e-03
1.432104251040220433e-01 4.085038517031185264e-03
4.571127035962278540e-01 6.148791952819976370e-03
2.206695789682329434e-01 4.870756123550677892e-03
8.614412617233133118e-02 6.198703721590999478e-03
2.358295146655917940e-01 5.678861920406771090e-03
1.059019955351394454e-01 5.367033417691377366e-03
1.196803755962161792e-01 6.453031958620176860e-03
6.992690022382465342e-02 5.947275510173044566e-03
8.710042698708272968e-02 6.258288476780224548e-03
7.623970009926971103e-02 4.424740768181671842e-03
6.474463941386189580e-02 3.709120157009715337e-03
3.811313228501675976e-01 4.739068575955349312e-03
8.377594676511383731e-02 4.251275383039606649e-03
2.016754464400967450e-01 6.704244748127052324e-03
7.551908767424059254e-02 6.094995819007972306e-03
5.715883041740765780e-02 5.554829283210512177e-03
1.210766790007154065e-01 4.275307459368946419e-03
2.587398558810700133e-01 4.807744427092535029e-03
3.187654989716081078e-01 3.061124420049686577e-03
1.782219843098802048e-01 4.341305222234896448e-03
1.074371005155730779e-01 5.322847068667417580e-03
4.490728062427765677e-01 4.537763227630009673e-03
2.061560742396166823e+00 3.633914417255747556e-03
9.859243675628706627e-02 4.326937828546147807e-03
7.753882181402903251e-02 4.514414128367567891e-03
6.092761331301072003e-02 4.448489193548604143e-03
8.977504359530119604e-02 3.710721655109041391e-03
1.008645913364015628e-01 5.290173726977383251e-03
1.178905259246473131e-01 5.921136579339993100e-03
9.432596669847283233e-02 5.185897300772556243e-03
1.949592333397220378e-01 3.818949226167686010e-03
1.509244092704439932e+00 1.779575481824221617e-03
1.028298622540161217e-01 4.812428227160626786e-03
1.644164027640576120e-01 4.973331420467490792e-03
4.621675074339726130e-02 4.759637862934947179e-03
5.591588257400152001e-02 4.995786111990263741e-03
1.022854017924528791e-01 4.946369258757740868e-03
5.980728546936407014e-02 5.140591773669087039e-03
2.325965396989817247e-01 5.763108529413728427e-03
4.261850874601138400e-02 4.817625329191283466e-03
6.959761068811928797e-02 6.056068439160990080e-03
3.337483624967844675e-01 4.016145819142651757e-03
1.335762853760834867e-01 5.522673807357637854e-03
2.551478093261489999e-01 4.329317627017153537e-03
7.379651614421280925e-01 6.249564598589133109e-03
1.120203792635303536e-01 4.898076537457199744e-03
1.280770766791708704e-01 4.870602891953270709e-03
1.431142791411381121e-01 3.692640284579268208e-03
1.313676508482555239e-01 6.779106316415457224e-03
1.004336102904280215e-01 4.791131265084136621e-03
2.084174544715510502e-01 6.421557913371037270e-03
6.713197415051160855e-01 6.737685744848689005e-03
5.725481645151934973e-02 6.798684224572474483e-03
1.770971796319514013e-01 7.119434334252335017e-03
5.911415462608574783e-02 4.306276345388360648e-03
8.681565743023099413e-02 4.463426666516136926e-03
2.829622157640802604e-01 5.113233161473047621e-03
4.175259135618519801e-02 4.924838238100551387e-03
3.268091252404137920e-02 4.839044744033504757e-03
3.991495471299068981e-02 5.791143619151802209e-03
4.580702625435575381e-01 4.759012522301240417e-03
1.214196109706634219e-01 5.612629865319541771e-03
9.796161470791031611e-02 5.282448997669074442e-03
9.277706263671985087e-02 5.680686234323770352e-03
1.593934571786665422e-01 3.932292199061276569e-03
9.581859559647834534e-02 5.900519202058911172e-03
1.708926875689494862e-01 4.444807421501710543e-03
9.399704829355674807e-02 5.778666099417197576e-03
1.449300230460187078e-01 7.160514380446039891e-03
7.839960907428838999e-01 5.389968660739014907e-03
1.212769009712381996e+00 3.110384516954448758e-03
9.441170654510872007e-01 6.411882035892081666e-03
4.741948015052168536e-02 5.422553563077996651e-03
4.236062978453317834e-02 5.966678731306004034e-03
3.331238839353145575e-02 6.221401663779700143e-03
2.951133321050502384e-02 4.367675670892256362e-03
3.722342235013305356e-02 4.612197296831461492e-03
3.330797119951360574e-02 4.543019865969408731e-03
5.791307148452341097e-02 4.157238205852683589e-03
8.697641141395845432e-02 4.778776418051323797e-03
5.083564984038003304e-02 5.337118641301512832e-03
6.673599397621865492e-02 4.713591375339320870e-03
5.601013087943987334e-02 5.426614145681814445e-03
6.872002374605920560e-02 6.810683824948327199e-03
1.317554381023851306e-01 6.168363793798948939e-03
3.024167897441392139e-01 8.567009790918985249e-03
7.508484965747726225e-02 4.598069104960205225e-03
6.196296931359385196e-02 6.467753970278940223e-03
1.722865614772035592e-01 4.955430660195021299e-03
1.907804104789307675e-01 5.616113250954929415e-03
3.569455658899352568e-01 4.802246039044819927e-03
1.578000241058248876e-01 5.074689407606167851e-03
2.122733048777487863e-01 5.288709183596396711e-03
7.754939746564746272e-01 4.845675406003862283e-03
2.352442259983585249e+00 4.168410793450752147e-03
1.060032287156557201e-01 7.708719213281004130e-03
1.259178477700759469e-01 6.828256501715665970e-03
8.814738430591040341e-02 3.605724924794667750e-03
1.335128463054833514e-01 5.478696496642769358e-03
1.931282605971407773e-01 4.466817516148073597e-03
1.237340208121637253e-01 6.216909646998824805e-03
1.751195522165681917e-01 5.922420125887610520e-03
6.418982600805951677e-02 4.958926459720135876e-03
1.008897163262078150e-01 5.687172246163309242e-03
5.714568735192112475e-02 4.608721958217243918e-03
5.896564765491173199e-02 4.984146758867043919e-03
4.938287655873874193e-02 4.822277786409290799e-03
1.030742817587729371e-01 5.002717161184449743e-03
9.717321306981986651e-02 5.125923277323658073e-03
5.503197395603353498e-02 4.969395799756715429e-03
5.747311225278722152e-02 4.901386334983944860e-03
1.047583412224952548e+00 4.885097999811681933e-03
8.881740307696311953e-01 5.891913445123468825e-03
8.349091899007976547e-02 5.911584155839064852e-03
3.263024678182686045e-01 5.245022694035311218e-03
9.892183946082304391e-02 7.277476983957147268e-03
7.933853006010581355e-02 7.728458042796290499e-03
1.213101502551992145e-01 5.555394934821771165e-03
7.252593559521156030e-02 4.328149498309476900e-03
5.209542956227797283e-02 3.944641524566152267e-03
8.307193125761803965e-02 6.142009077938774715e-03
4.912242784254475247e-02 4.507114484711735591e-03
5.701154899710365875e-02 5.326049913647451332e-03
5.822142691618577975e-02 4.616002391996723402e-03
4.298398049593014220e-02 4.156885313727524782e-03
7.156392365162042579e-02 5.158785112411063030e-03
8.856066527438760660e-02 4.426711879868780973e-03
1.258079463995315506e-01 5.858752373505485278e-03
7.951215512154764520e-01 5.495855859599648417e-03
2.081643277850067086e+00 5.723638224089270220e-03
2.469990491212042283e+00 6.095224332312912212e-03
1.757053056981588424e-01 7.062212673172138695e-03
8.395136774264534418e-01 4.899624837285770224e-03
7.179778344659590306e-02 5.646783216722124459e-03
8.899782872470414496e-02 3.548079881997893547e-03
7.058941495597788329e-02 4.502570792132874929e-03
7.494015447948713937e-02 4.562149731003433718e-03
2.725400971063842714e-01 3.279395022160102365e-03
1.156834085964246472e-01 3.438226258186485168e-03
1.380132225435163340e-01 6.107489176360336725e-03
4.680471183635225019e-02 4.135430173612853096e-03
7.234631895823946668e-02 4.798093441485855488e-03
5.312592900412508451e-02 5.316520899891514530e-03
4.505344406676424218e-01 6.229297483493431882e-03
6.688883671993794966e-01 3.390108457706882128e-03
7.448986069582436143e-02 5.278168430198609991e-03
8.261726578492169237e-02 7.006542983904078155e-03
1.677976319625998913e+00 6.376051880116933961e-03
8.864007514819285949e-02 6.124898500003775510e-03
6.591923131782852219e-02 5.271504110026581369e-03
1.205644511219134685e-01 6.159445466979784206e-03
6.550591112426619456e-02 5.241325450236845873e-03
1.397695105782524871e-01 5.652796340276107501e-03
1.177263201761361566e-01 7.921543973108298442e-03
4.153944580448845070e-01 7.116189509790554583e-03
4.910419310963697742e-02 5.313120200051008046e-03
4.018247494882144777e-02 4.960598689098220417e-03
3.934092302559864807e-02 5.700637128649259366e-03
4.659510770671609903e-02 4.772848933026719795e-03
3.761020881040180036e-02 4.794217952807138666e-03
5.077326759440068532e-02 4.991333617379588132e-03
2.915672955136385247e-01 7.044577039396208301e-03
1.736061880773479560e-01 5.708038653638329574e-03
5.342531234032728005e-01 5.263287056155532655e-03
7.910354614403197759e-02 5.808324998393325604e-03
5.927879604256731244e-02 4.600092500240974581e-03
6.326528711077721023e-02 5.172997258955974210e-03
5.365436008086728048e-01 5.177990656464314702e-03
8.969542980423732270e-02 6.909643327849973767e-03
9.909711662613619743e-02 6.361751831681153324e-03
1.315911185183125665e-01 5.020218356634609767e-03
1.359506909498902905e-01 6.160406024201853410e-03
1.092825143639838126e-01 6.904566259513616328e-03
1.433623310598931555e-01 5.364173950295491461e-03
7.024334318674455013e-02 5.974769258276405037e-03
7.278206592455221946e-02 5.259410314339478011e-03
8.424426107859296631e-02 4.798793235362632144e-03
9.544210710096771855e-02 4.605627961009324360e-03
1.220457424141145608e-01 5.993681395647139885e-03
1.240378551125462248e-01 4.726679158110007849e-03
1.799933533892979498e-01 3.701834797075151309e-03
1.872560241695352123e-01 4.357016229480437271e-03
1.341044962491629300e-01 4.770899157960834837e-03
9.392333745150957536e-02 6.060143544574118912e-03
8.791895666993022884e-02 5.261493763418133296e-03
1.517920000990874430e-01 4.404045209785667665e-03
8.180207966329178237e-02 4.801182149151526392e-03
8.224938033764228607e-02 5.378225833546066738e-03
4.701734673111915286e-02 7.455454674604549553e-03
6.136624539850327881e-02 7.913121221859418380e-03
6.973447186873862891e-02 4.453517669524134637e-03
6.899735311637976432e-02 4.873011771881062548e-03
6.488264286781189605e-02 5.218106117916246345e-03
5.919305980036516229e-02 5.118691213447740251e-03
8.992714219145921117e-02 5.130634788606282075e-03
8.984214399595957801e-02 4.601372860531749431e-03
1.295288690946185817e-01 3.695669352326736313e-03
6.453001793783432749e-01 3.112460651813874195e-03
3.970879958236337437e-01 5.766787483380837742e-03
2.366293570626222809e-01 3.913207205779714593e-03
1.759727289858466492e-01 7.203835533511793350e-03
1.203437951015952356e-01 5.443386849501623270e-03
9.241155426523593730e-02 6.702549252065241429e-03
6.850578866310264026e-02 5.401853559552780709e-03
6.572188582607700613e-02 6.035656203985349799e-03
7.640722112009211420e-02 5.743828069240335989e-03
7.071456855939986519e-02 6.083423340342032463e-03
8.340357982559930272e-02 7.467207930963728861e-03
6.889362985541415407e-02 7.120178756237961586e-03
1.707785201285585142e-01 5.632027420419194637e-03
1.214796555942624090e-01 5.757076752639246793e-03
5.123297085965903275e-01 4.927299997658594194e-03
5.093173479811982651e-02 4.855316857388850167e-03
5.792039060619798285e-02 4.206029526393872085e-03
5.130271914030910818e-02 4.981624838937125099e-03
5.866537955363346907e-02 5.286112844511008796e-03
6.844971966102167404e-02 4.495326968466168381e-03
1.146412193102807620e-01 5.485306756239167331e-03
8.609514314198192519e-02 4.510510496513313664e-03
2.779875812374339450e-01 3.667528889889527712e-03
6.685885259692525562e-01 4.044101463677529998e-03
1.691026126843156729e-01 3.969138695257783296e-03
9.353722015810933543e-02 4.726798078542766846e-03
7.949411898490957307e-02 5.033098400270898630e-03
2.970386943239869404e-01 2.578705799072913019e-03
7.273291436768630769e-02 3.316400789869302940e-03
6.284429566558359659e-02 5.853039867190213720e-03
1.067961884924125970e-01 6.286593931749945470e-03
2.133989513695154216e-01 5.254982216546202900e-03
7.643352709224321417e-02 5.659391975257382391e-03
1.409444802273379649e-01 6.297383999619520119e-03
1.545818340743660146e-01 3.907482350193801357e-03
5.472021639009271715e-02 5.134918090691739309e-03
4.267244448433159254e-02 5.238526690229831917e-03
5.610789932418509124e-02 5.418366447175790301e-03
8.104151556943259282e-02 7.217083531970450334e-03
4.360841647765762441e-01 6.519088118965728901e-03
1.242002848793121617e+00 5.060180962161243967e-03
9.743921324586062305e-01 5.698787677889993568e-03
1.595698760004927719e-01 4.305147942951571480e-03
1.243720961081380416e-01 6.891399114492958826e-03
5.000464174505329235e-02 4.161156649800247520e-03
8.561893268317993799e-02 4.202897746868559763e-03
5.618035470798154324e-02 5.679258991092612889e-03
7.008658540366730083e-02 5.454394713498261771e-03
8.985124362830980427e-02 4.992619867910132007e-03
1.161423232858640048e-01 8.842369375795416583e-03
9.081528423680496065e-02 6.110959860889599200e-03
6.637495658518380304e-02 6.122670639266108994e-03
3.832935356827284895e-02 4.784635173212332254e-03
3.769985778640151663e-02 5.579328821018455196e-03
4.231808947312149655e-02 4.912879055173679198e-03
6.229117969848842196e-02 6.014612435029885289e-03
7.474098649089659652e-02 6.070003155874225016e-03
3.025545415359332524e-01 5.585001066009541611e-03
1.456900923652635071e-01 4.945117239957301167e-03
7.522242959041780530e-02 5.092545074769190376e-03
2.885038283566243034e-01 6.926334709443887454e-03
3.399715336814994049e-01 4.973151441951976191e-03
1.765124367216725221e-01 5.633291454966506649e-03
9.594271427564844690e-02 5.779260467971500566e-03
9.690501913441755544e-02 4.235128225153674680e-03
1.041363112218782472e-01 5.648355002454683027e-03
8.213126798587042088e-02 4.643027078812723800e-03
1.251259980952528772e-01 4.861565557701573274e-03
5.979158139565428354e-02 5.342096768694667985e-03
6.438616095499484493e-02 5.130014411632909631e-03
1.386880499100150987e-01 4.556504784276033289e-03
6.037746123952714150e-01 3.599525495792973203e-03
9.142608907180602151e-02 4.891073296351262228e-03
1.763884073162149957e-01 5.176303207381756019e-03
3.332140730845279952e-01 5.479872287975181243e-03
1.315168569030602808e-01 4.154313915345312323e-03
3.808690205916119842e-01 4.172995981212224842e-03
4.195213904117489623e-01 2.897378901169517847e-03
1.141508332204550363e-01 7.219371969546718552e-03
9.637240358875385215e-01 2.571570739607887540e-03
1.012777296773576530e-01 4.375520581676909694e-03
7.070582567520759809e-02 4.309728224119189870e-03
8.183838400197006313e-02 5.070628696488633895e-03
7.054311578973582186e-02 6.753525682300687109e-03
8.403908881005867082e-02 6.168486470968408304e-03
6.412423454324887861e-02 4.133553595516034802e-03
6.413178145928827290e-02 4.316690452449056283e-03
6.651480632780125690e-01 4.359612635997558994e-03
2.499970728001360276e-01 5.499576447653030907e-03
3.090041250073612411e-01 3.509492377294725751e-03
2.420364167798137733e-01 4.765174042625250177e-03
2.838885493384882275e-01 4.388195252543422055e-03
3.904851547606533191e-01 3.973591472495928943e-03
1.945588570682479923e-01 5.164687949888716566e-03
2.679897971579597304e-01 7.518994951935108195e-03
1.194785134648591735e-01 5.874300858888389931e-03
7.417774146073288777e-02 5.302317236701343389e-03
1.227917444001009051e-01 6.434056699910057492e-03
1.976122616304519242e-01 5.995228333108898987e-03
2.951530167063643462e-01 5.398302777614653880e-03
2.675852469229706432e-01 4.807535852505993683e-03
1.761539367984173154e-01 5.376140900944616392e-03
4.541756958380416820e-01 3.032975833784893379e-03
8.822652433853210574e-02 4.730422146442126406e-03
1.773244179241900975e-01 5.093342165850839841e-03
1.423558339903080727e-01 5.255903750420165381e-03
1.062519900709453680e+00 4.200005424683856368e-03
9.457138092990109435e-01 3.596657810805257201e-03
7.171996508580654739e-01 4.411393509172813719e-03
2.399830030286401739e-01 4.719704834677464211e-03
5.079974582338254718e-01 6.351727064008362567e-03
3.566475539924955918e-01 5.285388989797273028e-03
7.974308520291679969e-02 5.382413673332825214e-03
1.075940432299395400e-01 4.935576421653681267e-03
2.281980740797026341e-01 5.626951483593110696e-03
3.075252051245800367e-01 4.840669601128308290e-03
4.136065873272020688e-01 4.194583729054848602e-03
6.178931197176181639e-02 4.514829924852650778e-03
8.192755126975852231e-02 5.303489382855383454e-03
1.336702714129060776e-01 3.877684435197549170e-03
5.723889426650137224e-01 5.185893646073537998e-03
2.608261170993188549e-01 4.791175009762091257e-03
7.127635312590610006e-01 5.582569594626027136e-03
1.136811288842310974e+00 4.992639849345972998e-03
1.327300600327351754e+00 6.662927578944235346e-03
1.162840077288781915e+00 3.394096991226831176e-03
5.597307717379296221e-01 3.475976068569198042e-03
4.433412554433854291e-01 5.528479490669074153e-03
2.533753633709602826e-01 6.177167757765589760e-03
3.496796163415534231e-01 7.388362295564007177e-03
1.366695183184599149e-01 5.787405406449484986e-03
8.858596423004738707e-02 5.305661189113131115e-03
8.393586691486981666e-02 5.824951231220214069e-03
7.183850819720939695e-02 6.144202793549167867e-03
7.203095015011196089e-02 5.668675466709588266e-03
1.483313383581516820e-01 4.241540076332416323e-03
1.480106392951490157e-01 3.370575579179520536e-03
8.721923551902877048e-02 6.525090416927275573e-03
5.815545516891622996e-02 5.712361315719549464e-03
3.598211655902304740e-01 6.609451626707160687e-03
7.156825096743690828e-01 5.397595007923267768e-03
1.938925703361088770e-01 5.305561073988901248e-03
3.333459503202788610e-01 4.907078286310658823e-03
1.840264360260311649e-01 4.735791207276389241e-03
3.860623033599660525e-01 4.421229423034530627e-03
1.244804221236846670e-01 5.705512243596896384e-03
1.002575540554103739e+01 5.383484643286439754e-03
3.620225187477146278e+00 4.897096040815785735e-03
2.220466490844277718e+00 5.394677909761176615e-03
9.472915206630926066e-02 3.692508532978358658e-03
7.004712092848237870e-02 5.296295854683163995e-03
5.718287466935065982e-02 5.422489658805114583e-03
6.303282353294367701e-02 4.983612438977365854e-03
2.734125762457993769e+00 5.030085827739340723e-03
4.078476146388472223e-01 4.203246558049266411e-03
2.945550689678163581e-01 5.273057915512570533e-03
1.226820913514017203e-01 3.684778058219066819e-03
1.124296143048010010e-01 6.428509623990576009e-03
6.671825859859356611e-02 4.741552117188818985e-03
7.066696461329856349e-02 6.259167888873835156e-03
9.289485723351215141e-02 4.200145931908740894e-03
1.732066488163177320e+00 5.685335659526915414e-03
2.401326010523324173e-01 4.721884325485475355e-03
1.612890666963080200e-01 4.176193018735583316e-03
2.410282794269894557e-01 4.530441044802577082e-03
1.762817004185206482e-01 7.067638649387774676e-03
9.426273664890932880e-02 4.120591922983721407e-03
6.166882728150240717e-02 4.934936864790737295e-03
1.580663864866361656e+01 8.141314398780775952e-03
3.757859170189833398e-01 4.290105199161244574e-03
7.927792399096963427e-01 5.819003822871993310e-03
5.152262501240990611e-01 5.887735449782286780e-03
4.393128453318105309e-01 5.413945765898980390e-03
1.743432955014941332e-01 3.440972455946553123e-03
1.247520186420306987e-01 5.779973339749038680e-03
2.078357495792222953e-01 4.933178217020039828e-03
1.216467026994246525e-01 3.655763104460691641e-03
9.386959843758642397e-02 7.048922165753227116e-03
6.902052632073728267e-02 5.292518781499136633e-03
3.251348816879958137e-01 5.206310962410013246e-03
1.159617362286168990e-01 5.227360173426513941e-03
9.411811937981449105e-01 4.732221571405873135e-03
1.731097384841055464e-01 4.269496546373503093e-03
1.483262589896151284e-01 4.430836398138983216e-03
5.204423669136584163e-01 4.824656464169020144e-03
1.696542265306489883e-01 2.314141214149057890e-03
2.004572068968546450e-01 3.876290294297117175e-03
2.042554886853048257e-01 5.287074372533398341e-03
9.505786819224509854e-02 5.789645112900643209e-03
8.377221474094534437e-02 4.858430347754288427e-03
5.294684616582882031e-01 5.658096425227208091e-03
4.658549075212377044e-01 4.270620075246222593e-03
2.222926670304734842e-01 3.967957163281419890e-03
7.254098270016117178e-01 4.476006530353288451e-03
7.555020176024384027e-01 4.883811674327737801e-03
1.618727174365980304e+01 6.112489787286259219e-03
1.167587234088738057e+01 4.878183978521675492e-03
2.847502530245860086e-01 6.156878370140172162e-03
3.444145977005290682e+00 5.436568036430572230e-03
6.759020975428413347e-02 5.283824996355834976e-03
1.107595487408322144e-01 4.810831103243009416e-03
1.800083182967722462e-01 5.737124840798733284e-03
1.906204129619420984e-01 6.894825263354456557e-03
2.228965178124256707e-01 4.347241579019567488e-03
1.824687919193446195e-01 6.669290415499680262e-03
3.902887733272019100e-01 3.656311283299733695e-03
2.255280206702930668e-01 5.315512014337453635e-03
3.530975203399239759e-01 4.299093938279535156e-03
6.450191815410616369e-02 5.997974028766401254e-03
7.858654490428920170e-01 4.127290976407119692e-03
4.752553925717994510e+00 5.172286817040117751e-03
2.580398659345530632e+02 5.279279056595803134e-03
8.132321018540947799e-01 6.049259184058862308e-03
2.327300251546474685e-01 4.503280870594845477e-03
1.065061766609044780e-01 6.130758430282938660e-03
1.127968728910803409e-01 5.261996263305479538e-03
2.299336561355571629e-01 3.978898703954371167e-03
9.151625458709981009e-01 6.993573366904300669e-03
3.097387440437545436e+00 7.085118149575050754e-03
2.403271251700037681e+01 5.292628201681445592e-03
2.035301673185222482e-01 6.352278372549068249e-03
1.140355963429842828e-01 5.806963436244203143e-03
1.062070424267402696e-01 4.929359198495217136e-03
1.442201091758815057e+00 5.357653443218805822e-03
4.836671520711833816e-01 5.325380675066955678e-03
2.422243581458624340e-01 7.733858549996353721e-03
2.375937892071990631e-01 7.135639217559212877e-03
1.015124398209390932e+01 6.507137829387206994e-03
6.836005915150894907e+01 7.202139792612644552e-03
3.290554230053902018e-01 6.097502164341433127e-03
1.319168078644398223e-01 5.561503012843194149e-03
4.009656305438222268e-01 4.892202908199528612e-03
2.691844507806021358e+00 6.045870425791734400e-03
4.884271914796264880e-01 6.736332187812880956e-03
1.125254162172202171e-01 6.350453547247399133e-03
3.644553854698364126e-01 6.178910912133777494e-03
2.332332511694280797e+00 6.669786090147416906e-03
5.591162016553367087e-01 6.365404987198899737e-03
3.456531384462306900e-01 4.498136949430487155e-03
7.424066018959059321e-02 6.221060270310568678e-03
5.263308741093671028e-02 4.421821314841535046e-03
8.292056635018872635e-02 6.973049935778362178e-03
9.271187371299342839e-02 5.014797364914579982e-03
1.324838901661503920e-01 5.700715554336845819e-03
1.419948488632233607e-01 4.058182458956962300e-03
7.719350231827552811e-02 6.253999378986750506e-03
8.344068550098686365e-02 4.754670450720983876e-03
8.328642309239536745e-02 5.523529424250120390e-03
2.936894652970652997e-01 6.595208029905254461e-03
1.004371768053593295e+00 3.447061113677181345e-03
1.683449759332362294e+00 4.473737733789348928e-03
2.112963876018977505e+00 4.997635650390818730e-03
2.168030210354916776e-01 5.005666394347818050e-03
6.980181098296932285e-02 4.506490233086408830e-03
8.262276855117331453e-02 6.469300276727363123e-03
4.497044241150417038e-02 5.090469528804242826e-03
5.009409818005792353e-02 4.580403852948015421e-03
8.287215795865908452e-02 7.072196219786459209e-03
1.228679813628967138e-01 6.986057966355885447e-03
2.626983597922603053e-01 3.802304295317625229e-03
9.309870814707722486e-01 7.454123415511004942e-03
3.805391483209144887e+00 4.937598936074423343e-03
1.862144274051050485e-01 6.993556544495284528e-03
1.195239724863407238e-01 6.668169147825724584e-03
1.152201104440460921e-01 4.884286828533615683e-03
2.538872432173525096e-01 5.620833807227883921e-03
4.938404061901743858e-01 6.053919563075313426e-03
1.095777584449232622e-01 6.331050743524587777e-03
3.743602744883683942e-01 4.436236590440577159e-03
1.480031354017151135e-01 3.820714648525208590e-03
4.477393658084273254e-01 3.330665014567408492e-03
4.845665876333535294e-01 7.240192850042319848e-03
1.473828416327639113e-01 5.621135939255093167e-03
8.069202418915562280e-02 4.255767507958121455e-03
5.174961863178325489e-02 6.197213834321378505e-03
4.621601262738712218e-02 6.832945682880960103e-03
4.558948636547892341e-02 5.541822346094412745e-03
1.199222540808886350e-01 5.275825295903664898e-03
5.939348098104441781e-02 4.762992516287864637e-03
1.715449056994508226e+00 6.813449673189290838e-03
1.957172174999363412e-01 7.253045887814780525e-03
1.486523323400441354e+00 6.492514372851349198e-03
5.677955824082037140e-02 6.304291106834514387e-03
2.278287993094907093e-01 4.038014212796543767e-03
8.719150174848043500e-02 5.717754314055576055e-03
1.344878632116943695e+00 6.371282276561099356e-03
1.657070100890135345e-01 5.884454406891299200e-03
3.889429622975513201e-01 6.628464905810493163e-03
1.296896792565532530e-01 4.827637825373823181e-03
1.146791732777448503e-01 4.790659695780549558e-03
7.857209370253273595e-02 4.748492383243492487e-03
1.045012735992004310e-01 3.356850036496542098e-03
7.452212871811703110e-02 6.660772321379813087e-03
1.175449917069341793e-01 5.153382024124682041e-03
4.955922856150120348e-02 6.674639120541892012e-03
6.382016872839160748e-02 6.982370521893256805e-03
8.182018694431786310e-02 6.152657751051154172e-03
5.389722626031755864e-02 5.015990297170909960e-03
8.348711950616623245e-02 4.589556255528732566e-03
9.487866574214628979e-02 5.214028722810425988e-03
1.079218769441062792e-01 4.084297835842568523e-03
1.058114243893119172e-01 5.215132674633720343e-03
1.022665372674328443e-01 6.152936542711609502e-03
5.674404691728034411e-01 5.932512823347964488e-03
1.593397958366955525e+00 5.215136450591125600e-03
5.496643105839678078e-01 4.631851717287797064e-03
2.796064810911918497e-01 5.637994072955399005e-03
9.256160469909474608e-02 8.077150866811684884e-03
9.001806142820094336e-02 6.576814708635472621e-03
6.969672058154696703e-02 5.009657151709919626e-03
6.679137288909266224e-02 5.338270900085062033e-03
1.963189808313167972e-01 5.401448811211596694e-03
1.209070118993967741e-01 5.731462517238521646e-03
9.527982050687240356e-01 3.670421888954441408e-03
2.533451791623848037e-01 5.356122269399459825e-03
6.810149276667906704e-02 4.834427547313086861e-03
1.140408271657802480e-01 5.313563271555994151e-03
1.026247728737281761e-01 5.670551905824740974e-03
2.167138278004886731e-01 5.282786088830748565e-03
1.393791471978050311e-01 4.744831665639524104e-03
9.509805330838504156e-02 5.950091911479351431e-03
2.752406097514193406e-01 6.137413885936739318e-03
7.334060965146363409e-02 6.852895170993991009e-03
2.779385657866734749e-01 7.952258774399272381e-03
7.207574880922419658e-02 4.659686968408387892e-03
1.730674664444190325e-01 6.731675216728831394e-03
9.191522353545820978e-02 5.764462071350105223e-03
1.770085698027538679e-01 4.296300373506586195e-03
1.581283237268774622e-01 4.414366817206256087e-03
4.829402170194567190e-01 5.951717320430524594e-03
5.110244262645609326e-02 6.412663045896101893e-03
5.548639684326098220e-02 5.772035564015149701e-03
6.982025180967275924e-02 5.561886807587961175e-03
5.477523415528688655e-02 5.183282226207075634e-03
1.472571086640191429e-01 5.218113560446144272e-03
5.606896400758668020e-02 5.804859229926455366e-03
2.500649592653784725e-01 5.145035735253482290e-03
9.539270037898960053e-02 5.385364843845102424e-03
1.275080680215513462e-01 6.021832646442827619e-03
7.071123026096789999e-02 6.480008138358174519e-03
1.962156946819434422e-01 5.792547702769788864e-03
1.279138577628190054e+00 3.032317317561940371e-03
1.244977297384251225e+00 4.703055019523230511e-03
1.937280291508187979e-01 4.660330577295822979e-03
7.382811843153590237e-02 3.820340780743824386e-03
5.986234682178638578e-02 6.760810784968871064e-03
5.518826891574003107e-02 5.989879454726701642e-03
1.718601719423549223e-01 5.200868182351723983e-03
5.331184929597493349e-02 6.284093020423893623e-03
1.030046068090575695e-01 5.205562811213539434e-03
5.128250023004842645e-02 6.065538569559391496e-03
6.221679320362280552e-02 5.227061263484472815e-03
7.829280059041501261e-01 5.891075040525206412e-03
2.073568556433602050e-01 6.010271418906321279e-03
1.362410698808489973e-01 5.634620066000245973e-03
1.230816469393342383e-01 5.066549318869941788e-03
1.934727723685620293e-01 5.317806512210507958e-03
5.564318886573182965e-01 4.284769677200517789e-03
1.341755800203014715e-01 5.967444947850692599e-03
1.394823499329635175e-01 5.213859364260682756e-03
1.083183625446349357e-01 3.262463138668759369e-03
1.164034309123413852e-01 4.595294757400010532e-03
9.376130456934235469e-02 4.687354304769059295e-03
5.442212187232265547e-02 6.502116729144282771e-03
7.892156464462332655e-02 5.047572907823101585e-03
5.451875192634316608e-02 5.560389314028388145e-03
5.675643592021190065e-02 5.702770430913733750e-03
5.810510016903847746e-02 6.972099274990658548e-03
5.555957373532302568e-02 5.193828153092314159e-03
4.998731056883185669e-02 4.843107256182061816e-03
8.441594992618785265e-02 6.214274889581219985e-03
7.702000847742887513e-02 5.825057487583508962e-03
1.958596860127630457e-01 4.257461299629182287e-03
6.831654627594956064e-02 5.084904286425700332e-03
2.979675480614371597e-01 5.165179191091222484e-03
6.822555747840408635e-02 5.022819348171924866e-03
8.977965241965239762e-02 4.346388449913127228e-03
6.709343820639486478e-02 4.991795166788244066e-03
1.015611987125830812e-01 4.624099775716519235e-03
7.132679075410303104e-02 6.298258930129536914e-03
1.561439982884673394e-01 5.233373637329553213e-03
1.492184666527747450e-01 6.405281898150764347e-03
5.051789544218059785e-02 6.719652883909282143e-03
5.822193631648047568e-02 6.025794481156382214e-03
5.249524750879193402e-02 5.741843264290204252e-03
5.348655801471836890e-02 5.836329622472834038e-03
8.371591510369545686e-02 4.653208538416165642e-03
6.798049721373961019e-02 3.837676278445851380e-03
8.119661119333003441e-02 5.184869882748418569e-03
5.967557041835967746e-02 5.647142299627032347e-03
2.557060273385781679e-01 4.032137329791472651e-03
1.495259829810070829e-01 5.807996715771670398e-03
5.187042489845749421e-02 5.115733273266364310e-03
1.142795131412650683e-01 4.919951914238946365e-03
2.799910349150938060e-01 5.056745441661283577e-03
1.700143111376991589e+00 5.786901831500423747e-03
1.312145597239827433e-01 4.864325067377790919e-03
6.287402102398378934e-02 4.434579682438319521e-03
8.087283695284700480e-01 4.746776883821440807e-03
7.586660753354894371e-02 7.326264717095266714e-03
7.639121691819571180e-02 5.674411406878348586e-03
1.363374975097154940e-01 4.998145684142298213e-03
1.193575811418609717e-01 5.509816417298423093e-03
7.132246395013347451e-02 4.132739910913035830e-03
1.400190569383993888e-01 4.993024539393921442e-03
1.070314070369045717e-01 4.900323129752818564e-03
8.156541783223356101e-02 4.836284474276738264e-03
6.832391296960919902e-02 4.477092104579223110e-03
1.884646702547426445e-01 5.852134328286781595e-03
1.718777673910271975e-01 2.266934664818258567e-03
1.089228304932520208e-01 5.384957382257297975e-03
1.864039865621750502e-01 7.039967725532866698e-03
5.228405359087366922e-01 6.008024951980289567e-03
1.784418364647651356e-01 3.730532636012820480e-03
5.011542512648848452e-02 5.063461253299833369e-03
4.515267657363695314e-02 4.872642503634579299e-03
4.612441933058229054e-02 5.078520064337341440e-03
5.413359931676341164e-02 6.309251980788477439e-03
5.251391615620640968e-02 3.953612218040935579e-03
4.886671568429438312e-02 3.895776766045747769e-03
1.164981645658389464e-01 6.186932900002695655e-03
2.771295270443309144e-01 5.437987838249776912e-03
8.792510761275968978e-01 6.179952437277307087e-03
1.608728151190766731e+00 3.694087363787170505e-03
5.243451209584933936e-01 4.826935401121976860e-03
7.127059247995030100e-01 5.100548212398059965e-03
6.358612041609040810e-02 4.902039856810809330e-03
1.076540223719821415e-01 6.534638530557810958e-03
6.029667078574917766e-02 5.586318009084494281e-03
5.291631716442912747e-02 4.396133347608585998e-03
5.038840680849144410e-02 5.494502373207920363e-03
4.727201480533482075e-02 4.787381679848996818e-03
4.701778909841277526e-02 3.583158602305748161e-03
6.310225407568988143e-02 3.528189959911605649e-03
1.020456488419456131e-01 3.880136648520048168e-03
8.429574102042605710e-02 4.885484084638912899e-03
1.358668606972329995e-01 4.820548235865505966e-03
6.827044987861165259e-02 5.576562299942840716e-03
1.051753650167412679e-01 3.916345077282398258e-03
8.685129915167234815e-02 4.564478598495320429e-03
6.055539670031627464e-02 3.725448569939801211e-03
6.501760345177937106e-02 5.323546351999282333e-03
2.484649505688305560e-01 3.562949337926193689e-03
7.876542460149173197e-02 5.449399331067862097e-03
6.261776901598840872e-02 4.942890196606584442e-03
7.565651359166715439e-02 4.975869981808972616e-03
5.549229787669720387e-02 4.587219247488723110e-03
2.563437954450583645e-01 6.815526840384660001e-03
6.954502911786350494e-02 6.022805899252851869e-03
5.346216235319115745e-02 5.647758346624648373e-03
5.618002355040757623e-02 5.190132171610149781e-03
5.786615737538616105e-02 6.122819925553748925e-03
5.706111318743607719e-02 5.068501702048189110e-03
6.642074397427889798e-02 5.905657848770157377e-03
6.773997147935999219e-02 6.180558559685050968e-03
8.667136053422157260e-02 4.629126054063695261e-03
7.266242050214750947e-02 5.737447286946299740e-03
8.462164491431484192e-02 6.934969612254372230e-03
3.953617246723253875e-02 6.751071347004360124e-03
9.425533067162700229e-02 4.957283291635345042e-03
5.340240532888986674e-02 4.150725327717760989e-03
5.165304714627991234e-02 5.315780162996257101e-03
4.878212298677227221e-02 4.593017225185667442e-03
4.594496928737681202e-02 4.597538639498984121e-03
4.865069559428372714e-02 5.849383789471504329e-03
8.628040327491703909e-02 6.979817557966241925e-03
5.761250725475968615e+00 8.213741356771926336e-03
5.197786383297616636e-02 4.833438525587654792e-03
3.972640712163534871e-01 5.843925579746994149e-03
6.110866848950360919e-02 5.616048023282561863e-03
7.899292061057880399e-02 5.493556535454707616e-03
6.377202342214545461e-02 5.241211643616724980e-03
8.646351961519585516e-02 5.633450677922757777e-03
6.667503937613468434e-02 4.568253965109234267e-03
5.660309229396497804e-02 6.328775002208273520e-03
4.908566553666016130e-02 4.845940535622616542e-03
7.125521992593109033e-02 4.423802216535752119e-03
5.418486991080580240e-02 4.408938844087077411e-03
7.463036509511405958e-02 5.638247454481992715e-03
3.342910772635759864e-01 5.304234474258327607e-03
1.192911654758909634e+01 6.513514897991929710e-03
9.495936246434458994e+00 3.895207088790392930e-03
6.460093227645514524e+00 5.890133204948310580e-03
3.835826892077882633e+00 5.301270588209908152e-03
1.075877451066182960e-01 5.736827181031964491e-03
1.164242666941433801e-01 7.503818056229391575e-03
1.194045539165872610e-01 5.221113352245013856e-03
1.149177777181641796e-01 5.590737133567856565e-03
6.608455309204168404e-02 4.865847412989853654e-03
7.426297295760321548e-02 3.906991234333521620e-03
1.239107321008526275e-01 5.000052249170940447e-03
1.289600457556485946e-01 5.217981461042869688e-03
1.916347510017060995e-01 4.979622580691725996e-03
1.745248746690474528e-01 3.525230848921259968e-03
6.089925339064992255e-02 5.777414563062033444e-03
1.008095041757219590e-01 5.193861433174244008e-03
5.915693093116430878e-02 5.252717325688951132e-03
1.096199032681282604e-01 6.707932378108206854e-03
5.029495901379030937e-02 5.541301251754574865e-03
5.330263061690854176e-02 5.178229329092389095e-03
7.588963970962050998e-02 4.062534220609794779e-03
6.387825119046737499e-02 6.318310727559049191e-03
6.709745147880487315e-02 6.913728470808369782e-03
5.049179778707611060e-02 3.689286437073136318e-03
4.905663712852848662e-02 5.540882841337031739e-03
6.159713605714715184e-02 5.441972701506905298e-03
1.298580187474651648e-01 5.848072595129973246e-03
4.141497210286919084e-01 4.404673636442570095e-03
3.329862434711463592e-01 4.612158613936114503e-03
7.187764810402091920e-02 5.292155075756927417e-03
2.246634801570350781e+00 5.408633900442878610e-03
1.451655624110137524e+02 3.795208754241348199e-03
4.703368544918798411e-01 5.446812141620827573e-03
5.071952256371407841e-02 4.810807915183682587e-03
1.005099445150082066e-01 5.093027406764650579e-03
9.692418692110778278e-02 4.433735131923461151e-03
6.431923085542852470e-02 6.153886596555299855e-03
6.970978994782442428e-02 5.583011382153919323e-03
5.124727052338246686e-02 4.784240151971847800e-03
5.207299151229088929e-02 4.375066090220463416e-03
5.887175487117599776e-02 5.246706412040951124e-03
4.740020294845118110e-02 4.475544007780785268e-03
9.205968664409837354e-02 4.941628303846114061e-03
6.582169956200609184e-02 5.020008235228835825e-03
5.743265523399577327e-02 5.950097394515616034e-03
6.871818679854101164e-02 6.660042284879069685e-03
4.052728753487535446e-02 5.615259338844884492e-03
3.666566324640991859e-01 5.730016829744106859e-03
4.659644945056864301e-02 4.780186462923910647e-03
5.293797253038406286e-02 4.872905532755405188e-03
4.886602677598039096e-02 5.045838958756084479e-03
5.210607479531800812e-02 4.749251036021755364e-03
4.145865285538278405e-02 6.337299443371681613e-03
3.355547793738256762e-02 4.449576601354259149e-03
7.582225203513055789e-02 4.645573871937864856e-03
3.477221441459505402e-01 5.313448702358745945e-03
1.019390500047497039e-01 4.636374724292045141e-03
4.317195381997834813e-02 4.641874415924067583e-03
5.821900017962017282e-02 4.831516793184637872e-03
1.647963686181371235e-01 4.617048631546571448e-03
3.982949088919977843e-02 4.926295593409533123e-03
4.185643419349356631e-02 4.205447553186995521e-03
4.655968398574630851e-02 5.815372440278648684e-03
6.083766197088224387e-02 4.126330566141052543e-03
4.154742306251490991e-02 6.478375091287548460e-03
4.288997642355188433e-02 4.359695426665448868e-03
4.753020594724178399e-02 4.819455203941587842e-03
4.655679126677762097e-02 5.051492314311258752e-03
5.805107845755596435e-02 4.764749728850197624e-03
4.966655928671964010e-02 4.730362733816208427e-03
4.388348340908647394e-02 4.616197387890544172e-03
2.318235214533402644e+00 5.025372165791686108e-03
4.857540801986816703e+00 3.355973041338269989e-03
2.502630998720782873e+00 4.067015203664211577e-03
8.068444398442203846e-02 6.330728800401007501e-03
1.727849333518840236e-01 7.216415139262267846e-03
1.127528256999408007e-01 4.831465998494491147e-03
1.140971665187837658e-01 5.803689325130263754e-03
1.456038421249508663e-01 5.664620289798039283e-03
9.775543483584286930e-02 6.209537070378012662e-03
1.451500316413535940e-01 5.246133050753034634e-03
5.247379957944020568e-02 6.195998138887488620e-03
3.956009518282573023e-02 6.323821567741171219e-03
4.119771171506370067e-02 4.827765571714139059e-03
5.702336436873695069e-02 4.364840095089687899e-03
4.271341043488740413e-02 4.845434951519653893e-03
8.171409924301598071e-02 4.800008761807576796e-03
4.410563881221289648e+02 5.715964123109895569e-04
8.429727744102688547e+00 4.724987999706654201e-03
5.183689015999497940e+01 5.288091806216740041e-03
1.681518700630484808e+00 5.814610501942055198e-03
2.138479231733347419e+00 5.680488483631368490e-03
1.982759397304631133e+00 5.644869467605968111e-03
3.415099932181085984e-01 6.855781548264193621e-03
2.506355922241690348e-01 6.222558684531603705e-03
1.401610448828816691e-01 7.804783951381039087e-03
1.661474777378295631e-01 4.901736116806440675e-03
5.861615697345828185e-02 5.082391830521527758e-03
6.727820378798689271e-02 4.681082978003790404e-03
9.702107299921912398e-02 5.407255980539441009e-03
7.461456036823024829e-02 5.951884610723042618e-03
8.420647685268736748e-02 3.902015128746034664e-03
4.869867791294998915e-02 4.819668500226025575e-03
4.911783218832917186e-02 4.386782985777990147e-03
6.232190993998675682e-02 5.429068874459537335e-03
6.024838767609932283e-02 6.577324216560320735e-03
5.540263009524846322e-02 6.873137175796742264e-03
1.890617724857900361e-01 6.739624987246677253e-03
1.758705432792281032e-01 3.778841328555793046e-03
1.376547015079996605e-01 7.358706310168816427e-03
8.129766931086296333e-02 4.142181643104478513e-03
1.127186630834515618e-01 4.670769842658975546e-03
6.525288998623895997e-02 7.658077606867246673e-03
6.574013231723577211e-02 7.669311086766129708e-03
1.179791125878111857e-01 5.025516343249159835e-03
8.938705020408868607e-02 5.190319747188515583e-03
7.496284956797596988e-02 5.861753461612810405e-03
1.161065930236505173e+00 5.033163164833087504e-03
7.065622898883168468e-02 5.109924649746048694e-03
4.104781800864131802e-01 5.655608466316267187e-03
1.026115068109987039e-01 3.701514918448090084e-03
4.537932268582241246e-02 4.053138422349507330e-03
3.854798681219963330e-02 5.110979891130846935e-03
4.245772331115569426e-02 6.039922616749251148e-03
1.366053255296156843e-01 6.295855272810936543e-03
8.970283273713317018e-02 5.637587537536567668e-03
8.260412422560430290e-01 4.030538012571589779e-03
2.115995356093793855e-01 4.241694051324983172e-03
1.198640047693144139e-01 4.850248206458534876e-03
5.775410495887647183e-02 5.368505165155568019e-03
5.365587098406239541e-02 5.057596189965049040e-03
5.245647366857054267e-02 7.816710940645428887e-03
6.209313405822329546e-02 4.741119703164167754e-03
4.911185160601726912e-02 4.318007387694214848e-03
1.052561071565010498e-01 4.018789349321493648e-03
4.675399651562429232e-02 4.595229204365257510e-03
3.627011420501093097e-02 4.426956121651796396e-03
4.550357328288345132e-02 5.849872116723323599e-03
3.254257826128821862e-01 5.597468831117227532e-03
1.479190302829247461e-01 5.744641039403208110e-03
8.949887226198746659e-02 5.017053410761316938e-03
1.282410020464052336e-01 5.837137932535149849e-03
1.043482445465774566e-01 5.700378220283810159e-03
5.971920704990823364e-02 7.220523427443397042e-03
7.763910986948850679e-02 5.945306563168748643e-03
6.110379438969384264e-02 4.621455954451705178e-03
8.347540248948284725e-02 5.291480669030406044e-03
5.983977056638789538e-01 4.780585090950165324e-03
3.861369332065165555e-02 7.662682470998403127e-03
4.932912275263579005e-02 6.408401461673654369e-03
6.729196107166937613e-02 6.073537409998898927e-03
5.552611642188595015e-02 4.379169710224594878e-03
5.420503956897524539e-02 5.001911969724238786e-03
7.244501704730962888e-02 5.442591769308583079e-03
7.795943063796473282e-02 4.677647086178106373e-03
1.506146303618455251e-01 5.283956581239421420e-03
1.782365133538570179e+00 4.898144080803420487e-03
1.252963121473618380e-01 4.999094130713443475e-03
2.394027085811814837e-01 4.100102442895207054e-03
1.309167962313710354e-01 5.989272879889815000e-03
4.978390193121294827e-01 4.678975812420193767e-03
9.200590377217664484e-01 6.053779426864241454e-03
2.457683544534417786e-01 4.647993388359221954e-03
7.886926059409005152e-02 3.954254711064894394e-03
1.102361648811673450e-01 5.881663838049656229e-03
5.395100376066071235e-02 6.112378586447717553e-03
4.033755303386336866e-02 4.401928533567523762e-03
4.464490807609040185e-02 6.612653999489960001e-03
4.813954174405592201e-02 6.789249130120564302e-03
6.936817736701951509e-02 4.852005807087229894e-03
4.844728610192730600e-02 4.707592054581895454e-03
1.412826137274498794e-01 4.160144257174282906e-03
1.446318303158589114e-01 5.103365724698600073e-03
2.412483815975765278e-01 4.377051739818653246e-03
3.062100393316020130e-01 5.286590918887255214e-03
1.509043744212565485e+00 3.572345871155549815e-03
1.009378576997985444e-01 6.526956749788921479e-03
1.172762450508952337e-01 5.006536999912950849e-03
1.276317366859064661e-01 4.541171202049296661e-03
1.930389609923361394e-01 5.580774534973816266e-03
3.737607199625626181e-02 4.567603112635622124e-03
5.085788788758153350e-02 5.229711695928087462e-03
3.570105830567738697e-02 5.604832119513053663e-03
3.814439445208822610e-02 6.002477323686122163e-03
9.716652758233654263e-02 4.977258386014423580e-03
1.456519172083717284e-01 5.897904961991956400e-03
3.943715082352574619e-01 4.053694865809354814e-03
9.292381716069739173e-02 6.255794285257569587e-03
8.327805106761786147e-02 7.070485704769459423e-03
5.679052369739575612e-01 5.657251487194113471e-03
6.089059826821500987e-02 5.624989989462821083e-03
8.036319308669274963e-02 6.238066490178723576e-03
5.908819178694817847e-02 5.674930981045339488e-03
6.987562439238717560e-02 6.901208872483632038e-03
7.554974828930734188e-02 5.050328681423964759e-03
5.580283000105114993e-02 5.180336166361733212e-03
3.382196323799984694e-01 5.128913886668739867e-03
5.096103147898398134e-02 5.580869179455750194e-03
5.310449151814508606e-02 5.730290618289245186e-03
8.662604441139593048e-02 5.485767698553626302e-03
8.504247035850928671e-02 5.420043493989823262e-03
4.936463498052461041e-02 4.851856392812694575e-03
6.920483257545070876e-02 5.790660763936766701e-03
6.158182225603878873e-02 6.119429397809784260e-03
1.772465051908392597e-01 6.257192344741657926e-03
9.137575519262072787e-02 4.152879767469388334e-03
5.352365295782846727e-02 5.494283692486578476e-03
6.709860624332174284e-02 5.478825725736842685e-03
1.355817325726841605e-01 6.354854865661349085e-03
7.785255101958610258e-02 6.306795789894867853e-03
7.803865481859621756e-02 4.052409160743961417e-03
8.803524134254026023e-02 5.233572232437810889e-03
7.296750189013304078e-02 5.290754488983611357e-03
5.503957568735352163e-02 4.355036542537845008e-03
6.638917584029184471e-02 5.352168211939155491e-03
1.004850506203339711e-01 6.705929955700438289e-03
6.739435437501353765e-02 4.018814553460294849e-03
1.047396072128548294e-01 5.829334051513809963e-03
6.265838224205863560e-02 4.383127100442116113e-03
1.915983469407246953e-01 5.110786953014923896e-03
6.245853878852682117e-02 5.198139929612669886e-03
3.876899745444098988e-01 7.948658275673505663e-03
5.775637838207822172e-01 6.139170875987484156e-03
2.515244230207159259e-01 5.468843982127729979e-03
7.528448583635234670e-02 5.789380397714722487e-03
6.411105488396365293e-02 6.808760620492426176e-03
7.631195100470873627e-02 6.929914250427693899e-03
9.349657582457389371e-02 5.242938637194380531e-03
8.121821240549223497e-02 4.731750781730457121e-03
7.381938912608264347e-02 4.857156806650108315e-03
8.701132884846624060e-02 4.828304011095697554e-03
8.745315064315500875e-02 3.954999067623325183e-03
1.240028335837089907e-01 4.962635119747660535e-03
1.180230347615634917e-01 5.065965255564454546e-03
2.177998454669265005e+00 5.815353119768905399e-03
5.240980252399746186e-02 5.261699182125622633e-03
5.349414779565800360e-02 4.282497824676197683e-03
4.988176230087820739e-02 5.411034773635231727e-03
7.134997194972321488e-02 6.279897921497321588e-03
6.484710465132202672e-02 6.144711431229327170e-03
1.888243134239377508e+00 4.864386985785021378e-03
7.733428959056405649e-02 4.463493480502972281e-03
1.299483661694604830e-01 5.486996530172122410e-03
1.110366835452657325e-01 4.976825845460373411e-03
5.252206271322269748e-02 3.690937105453988894e-03
4.695918833761081324e-02 6.473959086903732958e-03
5.789343332910928258e-02 5.156290890879455281e-03
7.173834944461783547e-02 5.840913951653997453e-03
1.148022870623353897e-01 5.816952376355699443e-03
8.003442155517966061e-02 5.313843286498406981e-03
6.398005309322028766e-02 4.709270385702179172e-03
6.875981448290963138e-02 4.862434232258829904e-03
1.376374553878767131e+02 6.274944902319445905e-03
1.058987782775095976e-01 4.464456771956567573e-03
7.857946997932085953e-02 5.468608998089798980e-03
5.176822477833260827e-02 5.771406444391683800e-03
7.362683733844570255e-02 5.131061737071962621e-03
9.586878082335534290e-02 4.210650962404340926e-03
5.689539741000216450e-02 3.668566281531630748e-03
6.029257343649939427e-02 4.106276531690208204e-03
9.810559136428355365e-02 6.416051405203148685e-03
4.170402820903675034e-02 6.697392210895310692e-03
4.493011603553073718e-02 6.044765692448901724e-03
7.503598092920862883e-02 6.011551850201957842e-03
7.509951243904000595e-02 4.921758465184778754e-03
6.381708446213560371e-02 5.262922289504377675e-03
6.520034510369548952e-02 6.690574729257552263e-03
6.032043255247595409e-02 5.033426128473447725e-03
1.077231453037715420e-01 6.941180759235293478e-03
6.438432030686773444e-02 6.474708519939005071e-03
5.438023214253228516e-02 4.820792750866551186e-03
5.996426592883705858e-02 5.669891000342219996e-03
5.477910015253418391e-02 6.546760832230952981e-03
7.693704742629589588e-02 7.827243113735943628e-03
5.418031931729435507e-02 5.163645164898071453e-03
1.039806945127251109e-01 6.012287459877879540e-03
8.937876868788834084e-02 5.579363786018093872e-03
5.542253088222084262e-02 5.561168678154589790e-03
5.370987889530438181e-02 5.233425395516623675e-03
5.297822496897040823e-02 6.511075332743304113e-03
1.129403479323459331e-01 5.727286382409636778e-03
1.926786340898103966e-01 5.275237707714919115e-03
1.942873288235189011e-01 4.087469532365395515e-03
7.161212315209612711e-02 7.353567531423771397e-03
2.660659772766664766e-01 6.493454910567626574e-03
5.117583021918522407e-02 6.918205958451884019e-03
5.347625236560942658e-02 5.132800727106891919e-03
4.229880654398211065e-02 5.077610875003046344e-03
4.541435437200826847e-02 4.703242843778418503e-03
3.946433197843497720e-02 6.808058973234748512e-03
4.361279786108310935e-02 4.837555649021853081e-03
7.643787491537636092e-02 6.838731079440212024e-03
8.262474522529220100e-02 6.759460264052407664e-03
1.097799495549607041e-01 4.684170748414906958e-03
7.464156130969648584e-02 8.334887489012697548e-03
4.712144318621600547e-01 5.246174139519455167e-03
2.245984526931805281e+00 4.850741619094127086e-03
5.322573230208654804e-02 5.668039772827229879e-03
9.394315977337554247e-02 5.613278424811150857e-03
6.034023968323043441e-02 5.826598866116586978e-03
6.121764571028306262e-02 4.967308324267053453e-03
5.386605488402010367e-02 5.322021332603179937e-03
9.844810987196368768e-02 4.540361306603082903e-03
7.740176792438929754e-02 5.498688515153673899e-03
6.088875015102446220e-02 5.656053301913582104e-03
4.441040598287134683e-02 4.588512150964082700e-03
1.278793256276214985e-01 4.823653395793040498e-03
3.073717695755111001e-01 4.726274957647704986e-03
8.779970926721620827e-01 4.627792988005572684e-03
1.261406425130046915e-01 7.228127888953834145e-03
1.979354943897268793e-01 6.282182385481861579e-03
8.245267092564247113e-02 6.170995298164286096e-03
2.034159092192097784e+00 4.479407747443597820e-03
3.770558732879536468e-01 5.660898807518736052e-03
6.006583372304520607e-02 4.214894073684821545e-03
8.425432987116977801e-02 7.067053955586325570e-03
4.951388260428179477e-01 5.589884419992014082e-03
1.369890714760588213e-01 5.588517504852910656e-03
5.313329811505667494e-02 4.746935106650322124e-03
5.873546378168279652e-02 4.504615478566825933e-03
4.705237510671061996e-02 6.224640798809459585e-03
6.965140398801973609e-02 4.768564576433154123e-03
9.349346406144473653e-02 4.995427748067430250e-03
1.943874716871752950e-01 4.709005959869056249e-03
2.642203052972876276e-01 5.262721611568338224e-03
4.736898475911304751e-01 4.049084388228273851e-03
9.818641744178291386e-02 4.008849699600508694e-03
7.796236494212448187e-02 5.938056040206580836e-03
7.781299334441313387e-02 5.879350650201561196e-03
6.075728470028833594e-02 4.433304215175277660e-03
7.388516329080228873e-02 6.611028835024530988e-03
2.553028436386991507e-01 5.469545435492206668e-03
9.089921975793797959e-02 5.050319592996147140e-03
1.043138074890966049e-01 5.676339731813968663e-03
7.747232319668796718e-02 3.367502416693899953e-03
6.247120190768136461e-02 5.204109773028649938e-03
4.893795654260661709e-02 5.884982791743819351e-03
5.781803502812878776e-02 6.179551703516270554e-03
7.982998749594970300e-02 5.594988577310608564e-03
5.642708174551425149e-01 5.786995243398241305e-03
9.271078166828168599e-02 5.547577719296647135e-03
7.402575183843540518e-02 5.480305250706596527e-03
5.276672840877855847e-02 6.103556080731354326e-03
5.126111955569927908e-02 5.086164677275414360e-03
4.930320297447078615e-02 5.996077575102930386e-03
4.225709616551076575e-02 4.933283593639592457e-03
1.768820638921119737e-01 5.275235447126554178e-03
7.944973446186018307e-02 4.458450592391777212e-03
8.546203962495139972e-02 5.128276413408617423e-03
1.345740619923286585e-01 4.704040221424882380e-03
5.731964616271786189e-02 5.654631463191278108e-03
9.865186070961182163e-02 5.080455054266268776e-03
1.844180940008897929e-01 4.909451674919563385e-03
8.897756839090376069e-02 5.465853384134307380e-03
6.253580025170803192e-02 4.284798056961768020e-03
9.036432043720213358e-02 5.868383929369670217e-03
1.047962969570736952e-01 4.899110418597466508e-03
1.458449808516968371e-01 5.876645884704871647e-03
1.476069623796062991e-01 7.552354871604465524e-03
5.763498147205247529e-02 4.941992413815630286e-03
9.232330755562752345e-02 4.551208668979181242e-03
1.129933136048452413e-01 4.851590793648289691e-03
8.606831651877683287e-02 3.937068397712116009e-03
6.426531903638639520e-02 6.122750697077823136e-03
4.533362681044778714e-02 7.385585059667945131e-03
1.191493280487995465e-01 4.208528460938480535e-03
6.715513405535769587e-02 5.057249761252293613e-03
9.992912954220500854e-01 5.892382171599873895e-03
1.520002810052828168e-01 6.602469764719600710e-03
6.733523313832452395e-01 8.809025969298127715e-03
1.197385435024214129e-01 6.010197580938549111e-03
3.779687599106437146e-01 6.937130779916461827e-03
7.596899386228270212e-02 6.040814710890130002e-03
5.337625391437019612e-02 6.416903776980061730e-03
4.875363646422146979e-02 6.353435027105907955e-03
6.105932045140348430e-02 4.661547722734811494e-03
9.160197334083618192e-02 7.960946872667271773e-03
1.213423829797498354e-01 3.768858498359876300e-03
8.270455476579352538e-02 5.382992612809014976e-03
8.683199602131219663e-02 5.348777481707030039e-03
7.424177622930458464e-02 5.793356481344830687e-03
8.831597105451229057e-02 6.046465845907976477e-03
4.439064892894495351e-01 6.076634978628711083e-03
9.514886019076590484e-02 6.424514202256709737e-03
6.536225165982208207e-02 4.897438164916025766e-03
1.001998294049740862e-01 5.606943096024518715e-03
5.646710360470156287e-01 7.402184158633158713e-03
5.655233941909257878e-01 4.741045708419455197e-03
5.376576353517353857e-02 4.364997692272135250e-03
1.031119164332600369e-01 6.984868098391790354e-03
3.791234278788635503e-02 5.788319863718765883e-03
4.157178847661852777e-02 5.438222848554027759e-03
5.675712360522257999e-02 4.524809700278273165e-03
9.994728449304536577e-02 6.356079941421013783e-03
2.133713276246846480e+00 6.504538690040885356e-03
7.704754426035935466e-02 7.128175567533330710e-03
6.306164797214805495e-02 5.716292127559020192e-03
1.044611206284973698e-01 6.301647923751469045e-03
7.076585757699536960e-02 5.423435865599791385e-03
5.776165144015220354e-02 5.221331581445129953e-03
6.338648879237522571e-02 5.509545822387024172e-03
1.076923364375619169e-01 7.947354399410770306e-03
5.482471727267432954e-02 4.750047552604750450e-03
1.410231525186117219e-01 5.318534718482288183e-03
5.556955380411910533e-02 5.787159687186667865e-03
4.771268852504150643e-02 5.109364909945766225e-03
5.487318255534340966e-02 7.060961151787591324e-03
6.047093814625239400e-02 6.552214116632760522e-03
5.611771500642537269e-02 4.384606362710269899e-03
2.564867512615296441e-01 5.527488670458303999e-03
8.711486976036401930e-02 4.136665396016601763e-03
1.097356325045839576e-01 4.263769057669948397e-03
1.100421398191954309e-01 6.588860268201812524e-03
1.383137000456693966e-01 5.258576436403396108e-03
6.727475130171589601e-02 6.194019179604620499e-03
1.096946700438254235e-01 6.217536695143302365e-03
9.400991383575393878e-02 6.413974071078566881e-03
1.944954387780201410e-01 6.042184444294202046e-03
6.274582380303265206e-01 5.300908849433287606e-03
1.655368074071413009e-01 4.071498260758938531e-03
5.199525677292298198e-01 6.484782158645767229e-03
5.687504403892593152e-02 5.620258556168229898e-03
7.054005828122256183e-02 4.981601810656128594e-03
7.830832617291799691e-02 5.474996353281333210e-03
9.052683372796571648e-02 5.476453919004029176e-03
8.849433684532194422e-02 6.354484708353578572e-03
7.765870644246025689e-02 3.841096307648698190e-03
6.196536246784964397e-02 5.082385989193167510e-03
1.026157612104015904e+00 7.061933685702214032e-03
1.471792134391256557e-01 3.541220157794656986e-03
1.261538139318608698e-01 5.673035665194535622e-03
6.389890709216063114e-02 7.594165011120423969e-03
7.431764609136883026e-02 8.081405287502030702e-03
1.574939175276772185e-01 7.309595957182504593e-03
2.191113841093412229e-01 3.713311617082903828e-03
3.247944165338791045e+00 3.025278764125845666e-03
1.675817952717197079e-01 3.777414945980725382e-03
1.156589773475629329e-01 4.909851734781404790e-03
4.438760342852384605e-02 5.111858795300450869e-03
1.060162973193974623e-01 7.280649552085458227e-03
7.776211855560055675e-02 5.937687052510127843e-03
7.570715677895173412e-02 5.076949196459438866e-03
9.338611799095998534e-02 5.020484465874820897e-03
6.116854315114786389e-02 5.252050146022940562e-03
7.545013104053858999e-02 6.893145968086940301e-03
6.726862070304677477e-02 4.551898550891483874e-03
8.245877997937256509e-02 4.237350939278186450e-03
9.520383376238193696e-02 4.066055650305729248e-03
9.634953241346760899e-02 5.850678957336030543e-03
6.448045423968562506e-02 5.068291463717031729e-03
7.374411937699211494e-02 5.762831766010318053e-03
8.416647844115113242e-02 6.474643686615856597e-03
6.179091863240862015e-01 5.847770235357123945e-03
1.036246368236966031e-01 6.341414401698023014e-03
1.399185047393062542e-01 6.556676886045342996e-03
6.709914925380182638e-01 5.321084684532537655e-03
1.405047642830059340e+00 5.256487713127593227e-03
5.867374086020142876e-01 6.659886019971303535e-03
6.319992562739396025e-02 4.671323730219500113e-03
7.021755211970601152e-02 3.911061450585308179e-03
1.370739700785539028e-01 6.328295086715225552e-03
1.209975672707740008e-01 4.178738856694585481e-03
8.880779089139712035e-02 3.312007980445370783e-03
9.662080202190043154e-02 5.000667738019062836e-03
1.497458455378531672e-01 6.159075749273895499e-03
2.522098669003414173e-01 5.388361819711355583e-03
5.963625181071986470e-01 5.221104515462559638e-03
4.106414323960557722e-01 5.159117221985487674e-03
1.141973749444155917e-01 5.599052448268540538e-03
1.949124759042953070e-01 4.116321126307124524e-03
2.863662174235438451e-01 4.086511913819974688e-03
3.817722059784204314e-01 5.723920173921290093e-03
1.717020971338588387e-01 5.521577920924755460e-03
5.560725673532491975e-02 6.921747089442151397e-03
1.204288213229358639e-01 5.339314163011577713e-03
8.010145255876326142e-02 6.488500040268084350e-03
9.825443369249797776e-02 4.996691502935963862e-03
8.220504535320198869e-01 5.188510768939741218e-03
3.020343318543625699e-01 5.805292368389588890e-03
1.137360512035467397e-01 5.576283073882547237e-03
1.128957846541106980e+00 6.851168537709550858e-03
6.402183328859337164e-02 6.783988703440405228e-03
6.810512769312039583e-02 7.152717871110252784e-03
5.200055524248985844e-02 5.366654583066299451e-03
1.235200933595465150e-01 5.410426932424571879e-03
2.568999954469687874e-01 4.989805970922089190e-03
8.660795190297589097e-02 6.483623946788558134e-03
1.060130150010284295e-01 3.783499764341729295e-03
3.531713155797601145e-01 4.562873496945776472e-03
5.778118758415106138e-01 4.571198943147438028e-03
4.782687659616103454e-02 8.128325827312012780e-03
8.202508825234257339e-02 6.170993077436620101e-03
1.128141063095579599e-01 5.684542337080770308e-03
8.418697234215853642e-02 5.603259565010006854e-03
8.360863900889715927e-02 5.330433598675527428e-03
1.926955359328229589e-01 3.641982924484226791e-03
7.479836641627041205e-02 5.527593784807661483e-03
4.745135936178441205e-01 6.581620728321802005e-03
7.720387059548396158e-02 6.784530095648510367e-03
5.233559588093489312e-01 6.126344533559518329e-03
6.704765483224744971e-02 6.759313649019366328e-03
2.075410654229400131e-01 4.521480928835923570e-03
8.288475566674187445e-02 7.506844901763998039e-03
5.839415307366443431e-01 5.518860011291635594e-03
6.066562727756491524e-01 6.571290785456659379e-03
4.142903059165362611e-01 6.027606797722434573e-03
7.339317256710693460e-01 3.982609433513892988e-03
1.038075016967115183e-01 4.052592805892097673e-03
1.767761327631978407e-01 5.652583715626795756e-03
1.260076237218609174e-01 6.237641053957254829e-03
1.025071291812088281e-01 5.467196664636655296e-03
1.421912148874639736e-01 4.429291857663377081e-03
7.271667047042960907e-02 3.796523812339707652e-03
6.096328191531853041e-02 4.895448815637665207e-03
5.593464264237681116e-02 5.190923059534210092e-03
5.604468583326006892e-02 7.485459916799133868e-03
9.338828985121028214e-02 6.471771839058272809e-03
7.821266543244516367e-02 5.081265954505341693e-03
1.790111546417491595e-01 6.887007175068751708e-03
2.533917253759290777e-01 4.118101323334383453e-03
6.802792285829480090e-02 4.436962236482876708e-03
1.656439187036448379e-01 5.969967942080738575e-03
1.194046697987315997e-01 4.448289370553839585e-03
2.516660177674274745e-01 4.002978121485076257e-03
5.140028774539544543e-01 6.282624277860808688e-03
8.058348178081319035e-02 3.106402172802400288e-03
1.333810158053918560e-01 5.985492045169053636e-03
9.593913408385998376e-02 5.287927040658777118e-03
2.349232873401958244e-01 5.720070802470861304e-03
1.115751450311543297e-01 5.836172956149315687e-03
7.414497631359036334e-02 4.547176696952380352e-03
7.802401598924101067e-02 7.250860299199870206e-03
8.930359458365566550e-02 5.659287921563827678e-03
8.661672984099294537e-02 5.156624467544750588e-03
5.504475790219404835e-02 5.545329954112464266e-03
8.578620576905073014e-02 5.382735540078040053e-03
1.583196635024333443e-01 4.353372272147835835e-03
1.722298779886990983e-01 6.123417687298527042e-03
7.564478280612986494e-02 5.506479508147694817e-03
7.426232375179792067e-02 5.959435275487309086e-03
8.232496216773173281e-02 7.471641909927318609e-03
6.432341853312631419e-02 5.924469143085579759e-03
6.795263601879429627e-02 4.700560423761000577e-03
5.190210886657614653e-01 5.707523210768294247e-03
1.167687017224526280e-01 4.898643984216994630e-03
9.699226760775978007e-02 4.988786161668861720e-03
5.265624643274591232e-01 5.925904472700781363e-03
4.951063556774371044e-01 4.893559232903470398e-03
1.659653752549502537e-01 4.756648488228867530e-03
2.975830965339055223e-01 6.255083806373965688e-03
8.103827995163435938e-02 4.953081302303170147e-03
9.222478308545768722e-02 4.904582956189135895e-03
1.080656008699501930e-01 4.869649704398899652e-03
1.141763737014569180e-01 6.262728998223499911e-03
1.558250329842869042e-01 5.704882285267124688e-03
1.286000403619551868e-01 6.250519943885098073e-03
2.815934651233069630e-01 5.333696775640574088e-03
8.378169647186048397e-02 5.628522234855337820e-03
2.316626691098202240e-01 3.218944077472257401e-03
6.462950262408496960e-02 5.869358194727236806e-03
1.421620157237835635e-01 4.871134032943585414e-03
1.460358858703863782e-01 5.545212446645513861e-03
5.274908634490295123e-01 5.363583612435604726e-03
3.318013088035339231e-01 6.664901710162824365e-03
1.201702304862300730e-01 4.542001311603038015e-03
1.687847385800609057e-01 7.376411302606581538e-03
2.040585935384405580e+00 4.667999170364442972e-03
2.682448133038938254e-01 4.161473181012806909e-03
6.433905453374534622e-02 5.670716040206874413e-03
6.816233369858558377e-02 7.094552716681802075e-03
1.355838345425963154e-01 5.296797179329477273e-03
5.999121289028594428e-02 6.209949455164168707e-03
1.041561455080901311e-01 5.469270053860692850e-03
1.343043196275060247e-01 6.264119262534732085e-03
8.834388706114365553e-02 5.283160952186667474e-03
9.097349929823765613e-02 4.300930200607261389e-03
1.313711712081378491e-01 5.349589866453052615e-03
1.304414682079611809e-01 4.922582590480847377e-03
1.106792433752868537e-01 6.033395059768749402e-03
3.392038373908248805e-01 6.846456956948968747e-03
6.710183951222883914e-02 5.295333404584629845e-03
6.975717699671914185e-02 5.095132370205306127e-03
1.495626197325201356e-01 5.959183469335586729e-03
8.025425052408069471e-02 4.415011102523490501e-03
7.545921859393180109e-02 5.228618655237791957e-03
2.833196547107167396e-01 5.446190282329934663e-03
1.367076121676681355e-01 3.189539272020714897e-03
1.809892988665153801e-01 5.384199127964878380e-03
1.058300811512120770e-01 6.099778666788493488e-03
3.607262875328891560e-01 5.173759018009163602e-03
1.985717012065733589e-01 6.591061424230053485e-03
1.798483124479685891e-01 4.996025165778157119e-03
1.039594800141718511e-01 4.932319860488461848e-03
7.484878537753292260e-01 6.768311830613730519e-03
4.317463458549961053e-01 5.327010900170283010e-03
1.169272968676371011e-01 5.874972135509053638e-03
7.859491384455830065e-02 5.682044221675244811e-03
7.341853162669868815e-02 5.812379860179686490e-03
1.256949238966352522e-01 5.415143120144999718e-03
5.365984233060991371e-02 5.703477322813039520e-03
2.235054062786161477e-01 5.684589833570421330e-03
1.423564486261129358e-01 5.661149798875372841e-03
9.940303669527206232e-02 4.389541397087194131e-03
1.565683639253606096e-01 4.495242686742550835e-03
1.841639139752221932e-01 5.190553966702580492e-03
9.989948703513376049e-01 6.305438756575566968e-03
1.501380646999947721e-01 5.035157378582432071e-03
9.718624432884952202e-02 7.261602485739432865e-03
7.999395525006941510e-02 6.796778221075483288e-03
6.314713807431467929e-01 5.763997387455432192e-03
5.629414673579423711e-01 5.497162519508277424e-03
6.969354885146719636e-02 6.212353959659112912e-03
2.048525306483828246e-01 4.436378249966784620e-03
6.903245790796398718e-02 6.556916305353661933e-03
8.382709101044996669e-02 5.414804902350502970e-03
3.000387634224284672e-01 4.901162775216870438e-03
8.336062735021777803e-02 5.905210990715560083e-03
9.957919599815877321e-02 6.789019832291527667e-03
1.913507640725473080e-01 7.950060963957833807e-03
1.931131824213259407e-01 5.504000233660977064e-03
3.675590432180597111e-01 6.227211409254110493e-03
3.697259088362614410e-01 6.521642930689898650e-03
1.302237825114030689e-01 5.414867697034157247e-03
4.369568160209305607e-01 6.870485685848813466e-03
5.287459104754391737e-01 4.630396515979219585e-03
7.801761676632668063e-02 4.866032809827937518e-03
8.979492332399935384e-02 4.887176120668505590e-03
1.639015756163508530e-01 6.939478154965500294e-03
1.112155791132347360e-01 5.485018996433515918e-03
6.864875970584306819e-02 4.969773271117221801e-03
8.556972317716206311e-02 6.137011060798405748e-03
8.389423086991575074e-02 5.142591102888806158e-03
5.627681997451901286e-02 4.195353676598151393e-03
6.638123423221611863e-02 4.943758112792884761e-03
1.319014787020681145e-01 5.911070331103290658e-03
2.457271446955408556e-01 5.709653431833813797e-03
5.059266123387640146e-01 4.903198506922059989e-03
6.327038604555453027e-02 3.844883382967604572e-03
5.887188188576434333e-01 5.070107615185279366e-03
3.325406397790298740e+01 5.900144834021275181e-03
4.623798037156193530e+00 5.803755198843275030e-03
6.914731986102488071e-01 5.036625612206292041e-03
1.617230461660349450e-01 3.643933393657752904e-03
2.362747160197608831e-01 4.356675587858280241e-03
1.376023034673822254e-01 4.670423752676529545e-03
1.002274873912393893e+00 4.699455072495867768e-03
7.548594872793501498e-02 5.088667699777345288e-03
2.488555609411599867e-01 3.871754069020818829e-03
5.319166977366623222e-02 4.792577965859824533e-03
6.455793168307327745e-02 5.637285490501034446e-03
9.685651786663750096e-02 4.428728767004349622e-03
1.319977053589586891e-01 4.264002936045245030e-03
3.498064793847425857e+00 5.426093761083702026e-03
1.103158523261342644e-01 5.247954402419859575e-03
1.858314946707422166e+02 6.415441043447584098e-03
6.744182695951614903e+01 3.387266947870892775e-03
4.274065373058984818e+00 3.437403679482984534e-03
1.256098977828022933e-01 4.247714274251448464e-03
9.434055449147176198e-01 5.889705356264852976e-03
1.335946257448641927e-01 7.051476893115768939e-03
9.545696904173751884e-02 5.502026738996391997e-03
6.020938583927779031e-02 5.385174843170049790e-03
1.096488825124364852e-01 4.806685432212932756e-03
1.900166024608033744e-01 5.248691148930427659e-03
9.734896562847057677e-02 3.791629580262139473e-03
7.561023298777793666e-01 5.256803745773326771e-03
8.279650250721905247e-02 4.587851672163210937e-03
1.200234666580351078e-01 4.554839230924908298e-03
5.795769464995866871e-01 5.880005213036790246e-03
1.366980491853298230e-01 3.190354514882237386e-03
1.387490177050105522e-01 4.408129638523559761e-03
1.419531299919647716e-01 4.578240754976825762e-03
6.538066559726596338e-02 5.587802635228437780e-03
6.522206897390676883e-02 5.230007483837697396e-03
9.438090113124875113e-02 4.531060009011765241e-03
1.270396405233232273e-01 5.204858886470828741e-03
1.261058991462846168e-01 5.341308744890517664e-03
2.287930142271145662e-01 5.291342896961114851e-03
2.429963342386034786e-01 4.767694196180754206e-03
6.422758336918228672e-02 5.264854321479083173e-03
2.003095304325618609e-01 4.503013473581168359e-03
3.275590323798152625e-01 5.753942239456776193e-03
1.814672984224195429e-01 4.531903512358116323e-03
2.733756561407887364e-01 3.939717718258745581e-03
4.152447814058465303e-01 5.645496540659254193e-03
9.054848476154713222e-01 4.768386788852173146e-03
8.440583028721070358e-01 4.291874958045293481e-03
2.049793179344726046e-01 4.947983557594738159e-03
9.332983826922623682e-02 5.096614425275729741e-03
7.726864593455293195e-02 5.025087184357956115e-03
7.618914202026266791e-02 3.754137624812582587e-03
1.364567618046985398e-01 7.818939989979551905e-03
1.481897145031705054e-01 5.028201985989316607e-03
2.097762411156383344e-01 4.025070736144778331e-03
2.028348844539888673e-01 5.842750846383947157e-03
2.200220488626862814e-01 6.253022766079411286e-03
1.958542541780369517e-01 6.069058894401228865e-03
2.807299945920319617e-01 3.399310373669917063e-03
2.570069182458029622e-01 3.074540825351942345e-03
8.271596636255368340e-02 6.126139442195457398e-03
2.524810645879206894e-01 2.868956738484295613e-03
1.804544750738583669e-01 4.831657090408569138e-03
6.268051748294007908e-01 5.847652217961889914e-03
3.242407167442589583e-02 4.908946898615652345e-03
6.650386282334366794e-02 7.465163398756194217e-03
5.094298906080035189e-02 6.724601515779255433e-03
2.540944651839843194e-01 5.647429931043221503e-03
5.654668419615351688e-02 6.335717701940592715e-03
1.769412460641356377e+00 6.432247919863336855e-03
3.809560795342743234e+01 4.649503329936558252e-03
1.005826938849634922e-01 4.122240728041226369e-03
6.792688457236142341e-01 5.480995882891331883e-03
1.329965857224743031e-01 4.749134048134831532e-03
9.856910750235999830e-01 5.381018257815940037e-03
2.324148899663885659e-01 5.159166300723912538e-03
1.707670475277356381e-01 5.207406661364804429e-03
1.229272125537941712e-01 4.130981268792531351e-03
8.701081176852945576e-02 6.988233674734949281e-03
1.156683051871995466e-01 5.423516187682368532e-03
9.514914376024427578e-02 5.096024988523129885e-03
6.918093306595821113e-02 4.197149275746314516e-03
8.101652290582243843e-02 4.729428308843572175e-03
5.539512941592256851e-02 4.759570639119491998e-03
1.526841947288834767e-01 7.914143278922551941e-03
5.405282546309841951e-02 5.873408416511685486e-03
2.284897802778006193e-01 7.108876125687761498e-03
1.677991815315450026e+02 6.637736861946755274e-03
1.261449183813389552e-01 4.794611978208127186e-03
3.238848177956146213e-01 5.117139836171273430e-03
5.252569485512836867e-01 4.091412402388462828e-03
1.360824602950976847e-01 5.161256836280038625e-03
1.044858567261891663e-01 5.000931545662774640e-03
1.088121955303609778e-01 4.391894170096244734e-03
1.023669425167588187e-01 6.347171039094559597e-03
1.398698726747386323e-01 4.034023639964519174e-03
5.888352951897283388e-02 5.100976688407210698e-03
1.052683365492503159e-01 4.732986504615650271e-03
5.916826449989116832e-02 5.400564343248173867e-03
7.831372274629283536e-02 5.216128221925651030e-03
2.847819203206095051e-01 5.101577812672435791e-03
7.077086510947557807e-01 7.287643257124764955e-03
1.195885266051062851e-01 6.843024199688171882e-03
2.419012826534355565e+00 4.907049561163715455e-03
5.031672983259106724e-01 4.495396198199964714e-03
1.085651657322996289e-01 5.799564828118690916e-03
2.640681407520145130e-01 4.885087382271319396e-03
1.267984136213660129e-01 4.642982045878776831e-03
1.293604378569598312e-01 3.837330401543955979e-03
1.058569405054141876e+00 3.797015204884214568e-03
1.399195386128831986e-01 4.580972695598719245e-03
3.507320313887258290e-01 5.773530664567157189e-03
1.285467485188077075e-01 5.530656086593462549e-03
6.768236894692979122e-02 5.457174325028204404e-03
6.200264074789311325e-02 4.969106389410592357e-03
6.787747479658785832e-02 5.442512794335659793e-03
1.153760122092771373e-01 3.662195966287533962e-03
4.231809213208394954e-02 4.858431799390446060e-03
5.619814303588197002e-02 4.690203691346111863e-03
1.163931442092751289e-01 4.328448029510795214e-03
8.110867464209638167e-02 6.483740024991417779e-03
7.863687908091766821e-02 3.571052994983036407e-03
8.020877247202394533e-02 4.515625211281413913e-03
6.603484436026732518e-02 4.734453327957275498e-03
1.019593166099688475e-01 4.696835140923358819e-03
2.852999923240499003e-01 5.759849132038893753e-03
1.105754774658320866e-01 4.209996850189328364e-03
7.469329412522822675e-01 5.030967380356185905e-04
1.330811200455213061e-01 4.629977671119303757e-03
2.572770378342343900e-01 5.046757287562781552e-03
8.721060056023990925e-02 5.979260973023765857e-03
1.377975185496360666e-01 4.174898522167003884e-03
1.005402017295048966e-01 5.667744496978943843e-03
4.768899294083678991e-02 4.838771509962457203e-03
5.197605280616869605e-02 4.369040706118159853e-03
8.941087390394440726e-02 5.929458307011679398e-03
7.981789057929315756e-02 4.991005383545166728e-03
1.246552739265894827e-01 5.151882764045155258e-03
2.363299878145194988e-01 5.254935417506316486e-03
2.402991858299000638e-01 4.681463297875207430e-03
2.343081670921680348e-01 4.949258941451199767e-03
1.034994987408840855e-01 6.436434878050061904e-03
4.588275626565920251e-01 5.721714865520114053e-03
2.884816202954471054e-01 5.202981275379923477e-03
2.732692760354240580e-01 5.548780724902020040e-03
2.267111518735687170e-01 5.666302297835307429e-03
2.379661199533641691e-01 5.962454615589658953e-03
3.335207137647119846e-01 5.528705778336751898e-03
1.057100948880938668e-01 5.396157514939502881e-03
4.221600676153307308e-02 6.192188491844768418e-03
2.968052170798591849e-01 4.946403232780375962e-03
5.341725100383538233e-02 5.309727613094676786e-03
8.596721891804061377e-02 5.045517486733028245e-03
4.123479171880004707e-02 5.477499078423087725e-03
5.287247938199766961e-02 6.007635604949366527e-03
1.509195804936878382e-01 5.085320741305284463e-03
1.540856088410695046e-01 3.333251142657690531e-03
1.963903580761815759e-01 4.216194136284753813e-03
1.734745206436718867e-01 4.116732149353807650e-03
7.342851966521585227e-02 5.126586885020773497e-03
5.024558097632093878e-02 4.982208129687071101e-03
1.094435724958214284e-01 7.543290979476316264e-03
7.947759679000815369e-02 5.755104554394267942e-03
9.924083964601417007e-02 4.468867886427114501e-03
4.044964273408127586e-02 4.641148843345081591e-03
8.021256823393879687e-01 4.908955231718226640e-03
9.970022329154974716e-02 4.930981919810713786e-03
3.099210362454457926e-02 4.645834680458939790e-03
5.819190412721726713e-02 6.109123266009740434e-03
4.879928427970285643e-02 4.875427508537291156e-03
1.010774767143950009e-01 4.139573899242754602e-03
6.801938047110832330e-02 5.247253309570474623e-03
5.405146804600306776e-02 5.792025824494877011e-03
1.004381024684782436e-01 4.420831121614541420e-03
9.630840588015560089e-02 4.750618286804599889e-03
1.131991017729766513e-01 5.752433826601639072e-03
9.457320898535429010e-02 4.555338180768652573e-03
1.784607696085053208e-01 5.677850577826384741e-03
1.150627035704884643e-01 4.970770556397466518e-03
1.329906242098214675e-01 4.290702545088682929e-03
3.892810784686389497e-02 4.549709307671756867e-03
4.873293851597682025e-02 3.500209897016839499e-03
4.108874385552616776e-02 6.754777696558471496e-03
2.974400277898429576e-02 7.083222221426814513e-03
3.113122063512908932e-02 7.012196587909708817e-03
4.829182217518406262e-01 3.818226691439195481e-03
1.412713925053623365e+00 2.166078863147910885e-03
9.368468181295958042e-02 5.209635324692904294e-03
1.234709053273397861e-01 4.715414334446266058e-03
7.187036905393053010e-02 5.505331026972908742e-03
6.407362913346299760e-02 4.955198848067392421e-03
8.212777082023871300e-02 4.793717845084501800e-03
9.902380044351770383e-02 5.059068023744640701e-03
1.202336631834430569e-01 4.117396918355104365e-03
1.019057193614453516e-01 3.059655892722169725e-03
4.944594903000461283e-02 4.427308746467126417e-03
3.738582311093552324e-02 4.700282387914284966e-03
6.639084044889460856e-02 5.708587007554613395e-03
2.933786323482529337e-02 6.644378611802820474e-03
4.406695708823905877e-02 5.059075997240751466e-03
5.669778049001937548e-02 4.187554629415386580e-03
1.084304969109224220e-01 4.907519155675515825e-03
5.914560275638374165e-01 3.732851992983485939e-03
5.638197026784639299e-01 6.591458714125090351e-03
1.515957261934015865e-01 3.347925494974536911e-03
8.589893052819859431e-02 4.077312754607181032e-03
7.520941405437275851e-02 4.841604080255838653e-03
6.798693469191863237e-02 8.484323885997131776e-03
9.609500939057213920e-02 5.984456861396787210e-03
8.728135799231458158e-02 4.336967285994842991e-03
1.091380103454644424e+00 4.230044300909477535e-03
7.949094921128546654e-02 4.999164496432455425e-03
2.498051893995852368e-01 4.286836878891252776e-03
5.735966132861026329e-02 4.892602158540288772e-03
6.347041899856178948e-02 5.529471254494942693e-03
2.237005582328578657e-01 8.187943930857935482e-03
2.381354489571582411e-01 6.075530780518268066e-03
8.306303785506188309e-01 4.977513325474505236e-03
2.348434314461222694e-01 5.284473829586761734e-03
2.086969241719196233e-01 5.861306276615407818e-03
7.757052357978261314e-02 5.849037563858397980e-03
1.918934982176201953e-01 6.125037828167504035e-03
1.578562201710952961e-01 7.844245649966224629e-03
1.035598470711826952e-01 6.234921549621266941e-03
1.247213741352637961e-01 5.029320607140970630e-03
1.967854602377524242e-01 4.986408182840858239e-03
3.065006616605931988e-01 7.420150053149871146e-03
9.717878051575368215e-02 5.930934498628435969e-03
1.000885560594773904e-01 6.077651782728545928e-03
1.588868445714223532e-01 6.297532525244839592e-03
4.983897893360040438e-02 5.778538258708290631e-03
3.175517951354669272e-02 4.740216611952519261e-03
3.203122327524537960e-02 4.722485905164627504e-03
5.218620517765668737e-02 4.772322395644482303e-03
3.501737280044100314e-02 4.823452400677503971e-03
3.861188662413071737e-02 4.898203124273726138e-03
3.468408707363462851e-02 5.012954874938908671e-03
3.866119331521242208e-02 4.913579464580336391e-03
4.929988490444395938e-02 6.556320999961275271e-03
5.399915212718919832e-02 6.350525043796794410e-03
1.581371035217558896e-01 4.990278527156634218e-03
2.399321303948309114e-01 5.580989969372542915e-03
9.123599191149460441e-02 4.789688557953226435e-03
7.509522975795515642e-02 4.603243370478096036e-03
3.920642724005347912e-02 4.754786461071727234e-03
5.051693400271908829e-02 4.113478885342000506e-03
3.346519635494035749e-02 4.646876458517272199e-03
3.721337568728941281e-02 4.929049181512551100e-03
9.030557937188667117e-02 4.662505109745610984e-03
3.075509193488456042e-02 4.533280468619805062e-03
3.385845386410271662e-02 4.755533146577410088e-03
4.121085481115232402e-02 4.872159623434155033e-03
3.741590331540408515e-02 4.643113742394604053e-03
6.351093482023818793e-02 4.822457011791725194e-03
3.968430766720770775e-02 4.779015246476754110e-03
5.417133871379703480e-02 4.236485017892581417e-03
4.573908016802691323e-02 5.368730852791548692e-03
1.396432572902365499e-01 4.540977829985742321e-03
2.466340955156073877e-01 3.568723559775863891e-03
9.548293492852026609e-02 6.082958650173810912e-03
6.938525817426789699e-02 5.327953585483817533e-03
1.034992642655699346e-01 7.132796397494776085e-03
9.805486719197725742e-02 6.102715344131196505e-03
6.200559379104089025e-02 5.592165259830389479e-03
8.951005423277565154e-02 4.298797565155301932e-03
4.848933708856462826e-02 6.520169224146079440e-03
4.064876598021737591e-02 6.870418977887264751e-03
3.895737043187622733e-02 6.974799154061854696e-03
3.399816778845687892e-02 5.118351481375417976e-03
3.642906121514501855e-02 4.227050454207168829e-03
4.875721799537024309e-02 4.806330361027338384e-03
5.095916418359813099e-02 4.911278516154966682e-03
1.228824707748707584e-01 5.153682657393066774e-03
6.145571089272474502e-02 5.675770253971430812e-03
8.237096030364761401e-02 4.487858661723031356e-03
6.976322173526669501e-02 4.761720073702313885e-03
8.355926766369052572e-02 5.684918922047599472e-03
2.447217840174609749e-01 3.805234600755555332e-03
1.881609747690096424e-01 6.953611164608357494e-03
8.604191067146263472e-02 4.494714872118772513e-03
8.826418819978043562e-02 2.641285479942256237e-03
5.931167479991464320e-02 4.764887731376186812e-03
7.185565780224136001e-02 4.985372111735255664e-03
7.980806279919587520e-02 4.829217243438111914e-03
8.299316230765156621e-02 4.233930300678136367e-03
3.699978320014150890e-02 7.328428717419641601e-03
3.909243165894964872e-02 6.516078199979774728e-03
4.735075424993590021e-02 6.873192759473012448e-03
4.775048227417799662e-02 5.488253687290840788e-03
5.182689240604158171e-02 5.185558996776382622e-03
6.231697149768828520e-02 6.291178014140559084e-03
5.106602194823431362e-02 5.563987711115857444e-03
1.154027115759395095e-01 7.010482302542937923e-03
8.799548953104094351e-02 5.918178817249721523e-03
1.233203627949137626e-01 6.374622744175062646e-03
7.520177612500676678e-02 7.125206048173506231e-03
7.390942937404722246e-02 5.487505033444490393e-03
1.298029679474279885e-01 4.257505257043292003e-03
7.202796486485753269e-02 3.699386444394826747e-03
1.031597387259425735e+00 3.505370974128367220e-03
6.806411671635482774e-01 4.295550784614834451e-03
6.353794359090457478e-02 3.876551017189688256e-03
1.038860096397366539e-01 3.064453293291863421e-03
4.869376651733855338e-02 4.707923772635554636e-03
5.943144787846271065e-02 5.290859052225580818e-03
6.899390834357878310e-02 5.071429450264186740e-03
3.585332520331106498e-01 6.685452099655854463e-03
1.588027489317139496e-01 4.825612500782596771e-03
4.958570888675061239e-01 6.403083064048149114e-03
3.760009037432529566e-01 6.040751746680048107e-03
1.403345981706235479e-01 4.450923409588545231e-03
1.212137611509618157e-01 5.887466489713911837e-03
1.564327031388118294e-01 4.612927366704262615e-03
5.524603788787803282e-02 6.891904677917055737e-03
1.352021165556432369e-01 5.363295468013676119e-03
7.271235646545427811e-02 3.550214924465962003e-03
1.185352805156317385e-01 5.300099038766536812e-03
8.391842438451509179e-02 5.429915074618013593e-03
8.345621425324632747e-02 4.953521607225815429e-03
4.766167057664846829e-02 4.517837836610293437e-03
3.032036567298439927e-02 4.655973280105955674e-03
3.347670504666982322e-02 4.987586699175272816e-03
4.341232319108692672e-02 5.025499053379390429e-03
4.603750805021503134e-02 5.226331705933037579e-03
4.198308438051875924e-02 5.525582791082866985e-03
4.316500915347728368e-02 4.842277646332499540e-03
3.626471815866751103e-02 4.825075662532498331e-03
9.594096953155126228e-02 4.393391337830063366e-03
4.844140445842654019e-02 4.826829075350198665e-03
2.151509440342597168e-01 4.120345724090452612e-03
1.252522247649472953e-01 4.782214360572955951e-03
5.794417350315082121e-02 4.366188745313407359e-03
5.958346171763272137e-02 5.568975413634956462e-03
9.276514798974844211e-02 5.545031510171827271e-03
6.408831386700525323e-02 4.385691167120135160e-03
1.074791968460348940e-01 4.927099551193059833e-03
1.565307460907111592e+00 4.768671562274568419e-03
2.891153550308136477e-01 5.049086677070264810e-03
6.745079696183643725e-02 4.871283368284247406e-03
4.180509693137213212e-02 5.060404653271577576e-03
3.746185824781939067e-02 5.023250467476592963e-03
4.638211190118270849e-02 4.975178074232454624e-03
3.880522870920819628e-02 4.967833488673694016e-03
5.598529838605756370e-02 5.284113009527618282e-03
3.920115729635501728e-02 4.863976054398218458e-03
7.304305877408288905e-02 4.638127556323790555e-03
9.464426482044918654e-02 2.713418510467068348e-03
6.853250221884146787e-02 4.346141954301569604e-03
5.418339008454066408e-02 3.916694034944309677e-03
1.136045421427777924e-01 5.790354380824032192e-03
9.607322290084674421e-02 5.215340098649413891e-03
9.302308057573289990e-02 5.276027897852829385e-03
5.711803970473322556e-01 3.333501381720762203e-03
3.568172580069028377e-01 4.687568699641236035e-03
1.473337086158936216e-01 4.629737534498021452e-03
3.911192134836753015e-02 4.974231596056403852e-03
7.168275941266133433e-02 4.835447441987382987e-03
7.499917928523748556e-02 4.473750394589574852e-03
5.495568724740814565e-02 5.335314500288495382e-03
6.084623251475806960e-02 5.717613548739535444e-03
5.769185836845935195e-02 4.153281335978865375e-03
7.155268703479018833e-02 4.160663072182223081e-03
1.715341241278829643e-01 4.361702860039048946e-03
1.055930663642427880e-01 5.423783676933395352e-03
1.046340994648211342e-01 4.395004356542347827e-03
6.305398430335311388e-02 5.085300731203455486e-03
8.256233121715496337e-02 5.378772565260765692e-03
6.411521217442876786e-02 4.400225030843186308e-03
6.497978331305823141e-02 5.636732914206732219e-03
5.620887810364318116e-02 7.189236337481592909e-03
5.205536829731120113e-02 7.976411070691528243e-03
4.704694535904553609e-02 7.368988736440690475e-03
6.026781419399420553e-02 4.453532381270989236e-03
8.676183911000644178e-02 4.253535112948500507e-03
5.508658493300275238e-02 5.329437597162795144e-03
6.833083002263713734e-02 4.748661639431873277e-03
5.997566300173898246e-02 6.787935552837497284e-03
4.913866096298550451e-02 7.629233821604017481e-03
5.027567975671473621e-02 6.186725735039814295e-03
3.560823423473373772e-01 5.807580533288510261e-03
6.044541396818360335e-01 3.892342812231830429e-03
4.375962150995987843e-01 4.203642982697781277e-03
6.346704302491391891e-02 4.032045422503204024e-03
8.418975934225098046e-02 4.892582275822249076e-03
8.148732035596376044e-02 5.188364519318960227e-03
1.001596327756963806e-01 4.632114103358093461e-03
2.011595227764820526e-01 4.924156791351215305e-03
1.948258297428419050e-01 4.311300825519324455e-03
5.657847149723482100e-02 5.235505814442841833e-03
4.150680991922373747e-02 7.494335716872503605e-03
5.957773898505697163e-02 6.840228264535136264e-03
8.792115076592624257e-02 4.648956258338889438e-03
7.367373830318472983e-02 6.090433184987598288e-03
5.484536239947014613e-02 5.305255039314672218e-03
5.980058490810296473e-02 5.426411495201126541e-03
2.613804089563394051e-01 3.629979413293415308e-03
3.166382873108262164e-01 4.917252753590206291e-03
7.540902624476042426e-02 4.283086363077319263e-03
9.828229045842235001e-02 6.412535892696989703e-03
6.461209426904175601e-02 3.713434025717898129e-03
7.277821130018859164e-02 5.480880371129069790e-03
4.958669076174473250e-02 5.526880055238276267e-03
5.859778996741646373e-02 5.920691476835781425e-03
8.623186512712099905e-02 4.440687620493370680e-03
3.016204158513169711e-02 6.457437334652427197e-03
6.577397838606488523e-02 4.406452401326667150e-03
6.698478179907513264e-02 5.145750699604038046e-03
1.067863882974774137e-01 6.286943750791733170e-03
3.714009438810937647e-02 4.548049090267206225e-03
1.118780053946800412e-01 6.030145192615589921e-03
3.681123732799761877e-02 5.022192922288146004e-03
3.016417740123743946e-02 4.357208655597807380e-03
4.488056211211888247e-02 4.980424937391316267e-03
5.965540018717489096e-02 5.015574501801125899e-03
4.766488572873927437e-02 5.113597569742814666e-03
4.516512499059377461e-02 5.121838629297610634e-03
3.969800305048608313e-02 4.381796938586371253e-03
4.651505580024364872e-02 4.852578897073128207e-03
6.560562304944997369e-02 6.391299796890037056e-03
4.666747164101456291e-02 5.057224294763865147e-03
4.993543926983295272e-02 3.954705505978854500e-03
6.064420037119172546e-02 5.638618702864237921e-03
7.558544735349310983e-02 5.319638204438112937e-03
6.315261136880453985e-02 5.903196715902645636e-03
7.333530764935990154e-02 3.678406017508352357e-03
1.556534907528708545e-01 5.130609281406141829e-03
2.210661377148376294e-01 5.776354848861011033e-03
2.188846198821497069e+01 5.446508230049964400e-03
2.494935171066677526e+01 5.365737088762478034e-03
1.394748949893260992e+01 4.500143886313472119e-03
4.271976968297141325e-02 4.139379106888724756e-03
4.591136987734838193e-02 4.717284989086794646e-03
4.184336336050967220e-02 4.894400715559406138e-03
7.945138228007511683e-02 4.360282486118796305e-03
7.266493638905355268e-02 3.345946424533321941e-03
6.156243817722931166e-02 3.789183846933742109e-03
4.621191859101567850e-02 5.839305399597121381e-03
5.592852674231829635e-02 5.025480710430259464e-03
6.591247227093692540e-02 5.394451765431224240e-03
5.494675465884683169e-02 4.638995578796294671e-03
6.063706651661929237e-02 5.627174553090773246e-03
8.711563289974175173e-02 6.243187622255927209e-03
2.244684675112506855e-01 5.708658630865825860e-03
2.105788653243431396e-01 4.402118699810764896e-03
1.430564375119393605e-01 6.797332280150017447e-03
7.401436305274418093e-01 6.574778944127020359e-03
1.364409032621109463e-01 6.460194905492236579e-03
2.175544141490051431e-01 5.124609038028007414e-03
1.039036774825941922e+00 4.427661984477028814e-03
1.159829838438736216e-01 3.684324703056640355e-03
9.277027693506709194e-02 4.597684607096443749e-03
4.184778021702156847e-02 3.313107122067013213e-03
7.910480391352800456e-02 3.340411657290359021e-03
6.814638086539520634e-02 5.762400514381790621e-03
8.726132126050292759e-02 4.907599745171618323e-03
4.980195254117394943e-02 4.660914231718156324e-03
6.696553266753919875e-02 5.552971143421036627e-03
6.178821800821537175e-02 6.847142191529223543e-03
5.653425258503777528e-02 4.043535485315694761e-03
7.772963229719741240e-02 4.432332522295510426e-03
7.447593710595720728e-02 6.285859522654491278e-03
7.101019374500594505e-02 4.945695133082950862e-03
8.945598614284873407e-02 4.053309745426105122e-03
1.391662332413060033e-01 4.657650816814507683e-03
1.418861249335235719e+00 7.880012240271683233e-03
1.614294300953710071e+00 6.305768259226375398e-03
2.128011506015135557e-01 5.626504122974933242e-03
1.533943322668539222e-01 4.968450101349043864e-03
1.265243061356809140e-01 4.580574533341531113e-03
9.040952226249759915e-02 4.601929244387994479e-03
5.215015824975292869e-02 4.821685890977014423e-03
4.414398765041456507e-02 5.597967668959299981e-03
5.294903227821078778e-02 6.600981081631317714e-03
5.104019702527996111e-02 5.888204753027388022e-03
5.219883609560520971e-02 5.510545593343518789e-03
8.002762561895816751e-02 5.495938977167438670e-03
7.518447307334288898e-02 5.059655018142439516e-03
7.658707842759902851e-02 4.054959021539589897e-03
7.219551322175403463e-02 4.673510820966396938e-03
9.291612416959585397e-02 7.069741115219283813e-03
6.014379398875572408e-02 4.993737342044476772e-03
5.465195652093438744e-02 5.925096982092366120e-03
6.175954039941479456e-02 7.175204650554643272e-03
6.247408429313690281e-02 6.154325472931466978e-03
5.925877553302320855e-02 5.790405692954094484e-03
6.654504569777633383e-02 5.581418617941503839e-03
4.889474811508687235e-02 4.876255474019185361e-03
9.530499029988416526e-02 5.441517635919193054e-03
6.292598348389981389e-02 5.843078475493893205e-03
1.204156394263288937e-01 5.750940665800802903e-03
1.223228323465623546e-01 5.624193310319610707e-03
7.037773397373094098e-02 6.770153547473986393e-03
4.344792895318131953e-01 6.299756657315695903e-03
8.392675969687519999e-02 7.022073641002215920e-03
1.822321165837272605e-01 5.444835105478666899e-03
7.586708200269341729e-02 7.094649822578211890e-03
4.818550974993598968e-02 5.605097136295137360e-03
4.764798318294220791e-02 5.258863780904711460e-03
3.872627477934181162e+00 4.900260540656963676e-03
6.757699395160626787e-02 4.633157705830543913e-03
4.154588391935331443e-02 5.528886913768929663e-03
3.973158734124938168e-02 4.412661369776130736e-03
5.632709666808358162e-02 4.723265113753253273e-03
9.856580710031101478e-02 4.621069229280142833e-03
6.525189938818529156e-02 6.368632366305738285e-03
5.511557258743069593e-02 5.929484269578076498e-03
5.364460142436756895e-02 4.800236322748291894e-03
5.200304260524850342e-02 7.180649138098530761e-03
5.118094312690386893e-02 6.920767567250851737e-03
1.990765850811431481e-01 3.852628803402969020e-03
5.954588160098932270e-02 6.345773068558004625e-03
3.470851434148312098e-01 6.079788413327832930e-03
6.734711961168703409e-01 6.221570727501028221e-03
9.347660942884260526e-01 3.724677113477616649e-03
1.251884264337088937e-01 5.247618413433654400e-03
1.998461936471426781e-01 5.525472800987910570e-03
7.413270466356548793e-02 6.030981123305506793e-03
1.011784054409703010e-01 2.915413860381085766e-03
6.269434022192098277e-02 5.841656421108363216e-03
6.557332516553177060e-02 5.129195993653682360e-03
6.151374842355401829e-02 5.471553012638546119e-03
5.882121149004062438e-02 4.854484381085635326e-03
5.777044088705184099e-02 5.525259189412966461e-03
6.565645148030584133e-02 5.945143195533963976e-03
5.210877039549520473e-02 5.935876211719905149e-03
2.090820327574268445e-01 4.731934521357506786e-03
1.713533062577104749e-01 4.487190231399334865e-03
2.058277411431554960e-01 7.027767434267129069e-03
1.746417760882657821e-01 5.502023741186759520e-03
2.337584026672913928e-01 5.884064298205748771e-03
7.281885133533054499e-02 5.981606434938890014e-03
5.761823864572584303e-02 6.475671133183033730e-03
5.684911371488210463e-02 6.352222180941856366e-03
2.305759033442175143e-01 6.280701099483630180e-03
5.959056044533247304e-02 5.580413099849299181e-03
2.404114640551421600e-01 4.713529219008562310e-03
7.569863250460255599e-02 6.146943430762105871e-03
5.638943856568461727e-02 4.546687068949030290e-03
6.584990666807374882e-02 6.372567967363185204e-03
1.033144410744673697e-01 7.283875421882387950e-03
3.163704441361382624e+00 4.968034875913063947e-03
1.761224527342612756e-01 5.797432190602482514e-03
1.851152776410730505e+00 4.011375007178192252e-03
3.215613766460925227e-01 5.160069225577762833e-03
1.661660822408325133e+00 5.578036414028817065e-03
5.194536252552542921e-01 5.181884841353595617e-03
1.778240166365610275e-01 3.569497262260191029e-03
4.815287982892806351e-01 2.982573625771588275e-03
5.970615633323666377e-02 5.556735042065458902e-03
9.652939174673728917e-02 4.382789701476459167e-03
6.423687354637534763e-02 5.792284944868608676e-03
1.019617128017708818e-01 6.282787776352923535e-03
8.241573312580416366e-02 5.506920424277130140e-03
5.134837626799344079e+00 3.704885026484394748e-03
9.979069172059217008e-02 5.069967895788607230e-03
7.077417568258892455e-02 6.266982887183134183e-03
9.845477884923127532e-02 6.344304266421858796e-03
8.363166755486081683e-02 6.399766594398728463e-03
1.257775083770807378e-01 6.357999677321662761e-03
1.777190140588579548e-01 3.801995843565648178e-03
6.875146607718828351e-01 3.800192313657907786e-03
2.510922516620781031e-01 5.816169685204916617e-03
6.455241662763983035e-02 5.181691293480546710e-03
2.843417975536115527e-01 2.318012081120758485e-03
1.629266748618466154e-01 4.145439493279994003e-03
7.982029148031855037e-02 4.024107850672025734e-03
4.685875770644536975e-01 4.750800421772560789e-03
9.378357643648128905e-02 5.409279520952881871e-03
5.472493762442026677e-02 5.541884292884421970e-03
8.802144415747764628e-02 6.369168991069785839e-03
1.075175228118642606e-01 4.421855183935303329e-03
7.558311512424749357e-02 4.906007284066851194e-03
8.915168419387732301e-01 5.824424038098557216e-03
3.499284239424176768e+00 6.610163609352123944e-03
5.983000948407890540e-01 6.749993898004367186e-03
6.798482509380196492e-02 6.502064515384900663e-03
5.865603609835492310e-02 5.074275226985248792e-03
5.877258729253651698e-02 5.561106126947831275e-03
6.657486393129967428e-02 4.647115358678714607e-03
8.344749238760085230e-02 5.258238759511860670e-03
7.010768643450347726e-02 4.904179327426950834e-03
6.515947765392948732e-02 4.989782458156976665e-03
1.085548963466048678e-01 5.538204069535614810e-03
4.395045233492429759e-02 5.944760884550782769e-03
5.674444223999533521e-02 5.872602529936963439e-03
5.292819454660086659e-02 4.682555678993088021e-03
4.454685535060865648e-02 4.823085499226544177e-03
8.194712139837527498e-02 5.730193891011620133e-03
6.230840213577456405e-02 5.382709838274172577e-03
6.615909424327048871e-02 4.997922683372717050e-03
5.661985680986254821e-02 5.559693759858604090e-03
5.972342616123539616e-02 5.927749268471051332e-03
1.258211120910114056e-01 5.580508836907450108e-03
7.752529293586596371e-02 5.061136601889864271e-03
9.103545803811816106e-02 5.451825638955193863e-03
3.087004906690149486e+00 4.679339100554568386e-03
1.536004855410555703e-01 4.901363967369630308e-03
7.980562000102009446e-01 4.863882708001528860e-03
5.310626738690613635e-01 4.136156437194779718e-03
9.813639715060126778e-02 5.628875387369350336e-03
1.232358877046941248e-01 5.408952305841477869e-03
7.903632646889172109e-02 5.715297015504767868e-03
1.348317337607775057e-01 5.602610771938291122e-03
5.186535515518411049e-02 6.801630367708107368e-03
4.739125041347367479e-02 6.283935310791505420e-03
5.157511739681425178e-02 4.524730827977481960e-03
6.041239549784881840e-02 4.593045248918186003e-03
1.000212602871459466e-01 6.700013205366496701e-03
4.801021268270218995e-02 5.176239721969103438e-03
5.847797555657786167e-02 6.023136939496851090e-03
7.788396169323852369e-02 6.063093133437352615e-03
9.118021515209881467e-02 6.640078755141595734e-03
7.040608818850560557e-02 6.159764004243108333e-03
6.634088552195686883e-02 4.918449633178165366e-03
3.369922208873880054e-01 4.603666403152777836e-03
3.079451481553275305e-01 5.014704748922907233e-03
5.767701545522371243e-01 2.689991187344056584e-03
1.172866506122153540e-01 3.802809169293889114e-03
2.275321778134342110e-01 3.190130068395850838e-03
1.627221238892272881e+00 4.063878294508760196e-03
3.881933292243282541e-01 6.141595331677778685e-03
3.528337628797751924e-01 6.250615667518492902e-03
1.946283630521643548e-01 7.365157804328140330e-03
6.081100809553261627e-02 7.379230769935712052e-03
5.657943729325213417e-02 7.710326538429342763e-03
3.723929649826566712e-01 6.117249280064998053e-03
8.643124447672210220e-01 4.797433673144922868e-03
1.192732335667622823e-01 5.893339899266870213e-03
5.653088184388792292e-02 5.659519519947375961e-03
2.753874952716601210e-01 6.730029284883600436e-03
9.928282200102379884e-02 5.099500741468944269e-03
1.658409261621413278e-01 6.712992319302487319e-03
1.728943161419634889e-01 4.358258312859727979e-03
1.878648500953367384e-01 5.200752633422456306e-03
2.728889044990616131e-01 4.852067426789287777e-03
1.273196836326742631e-01 6.055271813059065478e-03
8.266487327126596785e-02 7.124636887739684878e-03
7.664153875950989458e-02 5.462009788875079284e-03
4.987250138701377483e-02 5.181769382072829236e-03
8.058810299314850267e-02 5.869624849116746902e-03
1.217209771430667054e-01 5.361554270888001412e-03
1.158043813838185443e+00 4.768855283234050592e-03
6.931432920293587041e-02 4.541023026406899171e-03
6.098386025218030859e+00 4.679077602402058160e-03
9.966904112824057904e+01 4.072674013624821843e-03
5.770551165590626397e+02 5.643684616269764760e-03
1.590625793385179634e+02 5.825791344966830577e-03
4.331566570300948271e+00 5.538060859649977102e-03
8.699591852820183491e-02 7.040509267635830515e-03
3.161570513605483357e-01 4.781315561563469728e-03
2.629508565270827214e-01 3.642346177666397952e-03
9.767166186794137839e-02 4.506689443976547721e-03
1.190293007204325099e-01 5.053803518547892067e-03
1.396983064101576522e-01 5.443226545785638699e-03
1.098202551347536304e-01 5.331125795621529523e-03
1.053803807584710733e-01 5.913352817226993734e-03
1.365158001051344494e-01 6.849772068958055043e-03
1.004945490600738789e-01 6.343233870351760485e-03
2.599880328045993672e-01 4.393415716402021380e-03
7.207697266996077268e+00 2.792005062109075442e-03
2.462286750814335790e+00 5.049628660656431921e-03
9.896552332712894584e-01 6.948399906214934758e-03
6.937946539177067273e-02 5.762590274276754680e-03
7.798110505897259959e-02 3.068334490912547410e-03
1.699953186108918157e-01 5.400285224758496865e-03
9.164125240209541889e-01 5.456142431429567181e-03
8.766335602541149019e-02 4.669245409693131670e-03
5.592745115331927697e-02 4.812727423765292972e-03
6.784817007586615989e-02 5.175015382243831896e-03
8.471216558552309428e-02 3.734316093644193205e-03
1.316022899635053423e-01 5.348854198357848484e-03
1.473904884198898424e+00 5.415097103632800918e-03
5.349570081790025466e-02 5.785764317975054805e-03
8.927709914310490158e-02 5.513148539048121945e-03
3.429909554418766882e-01 5.599299027786101834e-03
4.459343178043525882e+02 6.388789761318472427e-03
8.431848446126563204e+02 4.357627022837410984e-03
1.453691966196258401e+00 4.130850762896025145e-03
1.052611403182280025e-01 5.101761440022487860e-03
2.141093907408405661e-01 6.354786871044811221e-03
5.053861808531521366e-02 6.373009836273660356e-03
8.493017000696752306e-02 4.661982874382800818e-03
7.022855270498125357e-02 5.022764498822991468e-03
5.584762389078733180e-02 5.411389766930102714e-03
7.072068930240157925e-02 4.017935870176294992e-03
5.449867932469257270e-02 5.154774423549167948e-03
6.396926828824760214e-02 4.595420657668062604e-03
6.711422301110135658e-02 5.662019991053296626e-03
5.445157882459224913e-02 4.535667018671108233e-03
7.065132336865820317e-02 5.191342810075712938e-03
2.937020998822582607e-01 5.318587223808291832e-03
7.790533752369943610e-01 4.696172483659013207e-03
5.025272887667796340e+00 5.511006953015162163e-03
4.943340498982850550e-01 6.510302667264700020e-03
1.338888544574511457e+02 4.270933456193573563e-03
2.921216470378774632e-01 4.110842199392201503e-03
3.102083567741232839e-01 4.488833581229710427e-03
3.804466311098392839e-01 4.940587976362102902e-03
1.664171196362036476e-01 5.332473130808177558e-03
1.563593035286834909e-01 4.875807628757920092e-03
4.812396057138327854e-01 3.457007628518860010e-03
7.131191179235504829e-02 6.428707814394678081e-03
1.511288239136346634e-01 4.592090639363721749e-03
7.159870433231868558e-02 5.458019922991327183e-03
8.291290783256512198e-02 4.837701951384614125e-03
7.788926971790148535e-02 4.546863358829361136e-03
1.238661375836485612e-01 4.786990457709777713e-03
2.626678797988835079e-01 3.624507286362495251e-03
2.460269994442378094e-01 5.246818211251312765e-03
3.958245496748494130e+00 5.307984225532702723e-03
1.281043800801488963e+01 4.131360963759327272e-03
8.439145250835090872e-02 6.527255376954168437e-03
1.597614520982625075e-01 5.597838717712026041e-03
9.442221303334059901e-02 6.049570219958917174e-03
1.337938922838022293e-01 5.353463936039645245e-03
5.371547051259983885e-01 4.003382175005891497e-03
4.376581300650875250e-01 4.019112455360313724e-03
1.085357801854518467e-01 6.711447831988852537e-03
7.127057686580511031e-02 5.541814724418219797e-03
6.903986818293575412e-02 5.605782083618920074e-03
1.256734181226624725e-01 7.430792294091448542e-03
9.707125180697373512e-02 7.050548190541644326e-03
2.726848171217723493e+00 4.791454428384181105e-03
1.336799978832567681e-01 3.869665276688577429e-03
2.087009833186846919e+01 3.732083593998515494e-03
4.222850161376114353e-01 5.236235045996177027e-03
3.617232077076029673e-01 4.903619617565900014e-03
2.152403405789277691e-01 6.231866720890338711e-03
9.439355244546443480e-02 5.027822747981916356e-03
2.418115219543202910e-01 4.379861908409819239e-03
4.866824776837003763e-01 5.737505847490963207e-03
1.865533607691992612e-01 5.135589860747045987e-03
6.288417439223529248e-01 5.059654515690657946e-03
7.005001806959691990e-01 7.624861698553242299e-03
1.269846050451783059e-01 6.393504861965541852e-03
9.160957718290234364e-02 4.999081056132097071e-03
5.444507391007767927e-01 5.631433814155397538e-03
6.178487952269576255e-02 3.768542011065016250e-03
8.221588951836839021e-02 6.758899647272783619e-03
1.255786861464951998e-01 8.036181228059239776e-03
9.016742219493546762e-02 5.975606164861844288e-03
1.435413476979659209e-01 6.523174733269103930e-03
2.688167021726962091e-01 6.658703294750202735e-03
6.649137554786531679e-01 5.029621691857218829e-03
1.472061969299498063e+00 6.129339722630141631e-03
7.440475482134991658e-01 6.507222600527220839e-03
1.834914432943718920e-01 5.521657494141153470e-03
1.156349230029371927e-01 3.626115524679827864e-03
3.106406707684306601e-01 4.950090214307547275e-03
2.317466716139617577e-01 6.122918054426862954e-03
9.064012480150945850e-02 3.718963392293962115e-03
6.839652760475188886e-01 6.111956501247572081e-03
6.244035339166954801e-02 5.115603863003096753e-03
5.781222376467047563e-02 4.497934904142522443e-03
6.166793366489307926e-02 4.765195161205441204e-03
1.301759721293066219e-01 4.183233658390363673e-03
3.422706462711987974e-01 4.253578695598597866e-03
1.459200299874180151e-01 4.313953815586548529e-03
1.475518434208497043e-01 5.977085288327288297e-03
7.384666926883910743e-02 6.185300142212734990e-03
4.880360855035579259e-01 6.737381717485730302e-03
9.436697585141190503e-02 5.127239850620792135e-03
6.348666909497749700e+00 5.730207032366613044e-03
1.804882519680248620e+01 5.187275462504361938e-03
1.146036179528652665e+00 6.369739847797705433e-03
2.316909424215549684e-01 4.470333741554551217e-03
2.421833173970956710e-01 3.533002564187216841e-03
1.466981769788982537e-01 3.793511281777411578e-03
5.992259173843866166e-02 4.796643593635707171e-03
7.724908924330942117e-02 5.338567238287622065e-03
7.234837679604314009e-02 6.006126501723521756e-03
4.507486580443311602e-02 5.368731739684722178e-03
4.735505598658608373e-02 4.365031371988910280e-03
4.724773890977882612e-02 5.027626951905841794e-03
8.904698451859381636e-02 4.356252573122758147e-03
1.306796598684211164e+00 3.789151306459912286e-03
8.366981662565146916e-02 4.874226704626822768e-03
1.331988292327886125e-01 7.791600683121349506e-03
1.327711496342663500e+00 6.090774650573400895e-03
4.617313050390476903e-01 5.645774016148046547e-03
9.432352847262168716e-01 5.781506869488723700e-03
7.972667571584183577e+01 6.895994821426057290e-03
5.369343230055505511e-01 5.499195474730763505e-03
1.715980919224880108e-01 4.515928848917299954e-03
1.101365493461640560e-01 5.451488634779115550e-03
9.602722114048460600e-02 4.317241249098155605e-03
1.061218427904594280e-01 5.166916424892390065e-03
5.333141723146205687e-02 6.227591358927020253e-03
9.673510984140909486e-02 5.725409853693613944e-03
1.117821626290995130e-01 4.969704823285204902e-03
1.441784067725211671e-01 5.217374906801903849e-03
9.297218161217471466e-02 6.913983747103166072e-03
2.287360202035710055e-01 6.810908147413080073e-03
3.818974750552003306e-01 5.456659703133452492e-03
3.241130927975200304e+00 6.142114755981947782e-03
2.249586318879739921e-01 5.402577100726165676e-03
7.597197880621131549e-01 5.515523660200308091e-03
9.281228017907122707e-01 3.925684279565618516e-03
1.012256371311796022e-01 6.271015492393631520e-03
2.002905768562712185e-01 3.799836139430742572e-03
1.110280511815793930e-01 5.406063784364241974e-03
2.138042138755960886e-01 4.469786795461886363e-03
1.084321864538529273e-01 4.667869805358853229e-03
3.219190456197076888e-01 4.364580191076384598e-03
8.134347021419360835e-02 6.948543243165602838e-03
6.614524877032565420e-02 6.024209585276600609e-03
5.155376882936611033e-02 5.526157836210156098e-03
1.037404412070847548e-01 5.124249499716283969e-03
1.343053628549953082e-01 4.580526093983427506e-03
9.184280443196507493e-02 4.582303887999391277e-03
3.659909433615829433e-01 4.530876208445540863e-03
3.529787244141409541e+00 4.475100995466273733e-03
6.593372285057914439e+01 3.245159881361466079e-03
1.286831950451855278e+02 4.549595468730786851e-03
9.853907859034260142e+00 5.783270795681483452e-03
1.344744987513833423e-01 6.198038837916117899e-03
1.749286380267710550e-01 5.086207518515670212e-03
1.819519466684029474e-01 4.096145840687038901e-03
1.805107788696516946e-01 4.923866410947676762e-03
4.604307386816535730e-01 5.870673253225790894e-03
1.604271890633024167e-01 9.072172459217046209e-03
7.962466998906723992e-02 4.879281052993746613e-03
7.836256356498144671e-02 6.980581458092616383e-03
1.547873576707702037e-01 5.737938442126622358e-03
1.176596547897338640e-01 4.841263060670185185e-03
1.270316027730636343e-01 6.879307059941562434e-03
8.709385156829028973e-02 5.730655444040719422e-03
2.074336883467555459e-01 4.848902985114809591e-03
6.355713026020337608e-02 6.105120117651616218e-03
2.108364634752658562e-01 6.386616828045835366e-03
3.644973776077252703e-01 2.763031771995917707e-03
1.214082664090707642e-01 5.915797431721330109e-03
1.820361181501386760e-01 4.055220505677920549e-03
7.829879082278553559e-01 4.734463788921622861e-03
1.419614273461428933e-01 4.017436396204249194e-03
1.124716949855835424e-01 4.351306113381495262e-03
1.433246548094022077e-01 7.403297103226946611e-03
2.660279808731183859e+00 5.651120399856328531e-03
2.144884764054200421e-01 6.172981858713642855e-03
2.298720573663409761e-01 3.932989665844762589e-03
2.200053822469201781e-01 3.886375942729339977e-03
8.115469182961984052e-01 5.024505459015824772e-03
2.699149889060186158e+00 4.376006838299276343e-03
1.534813423534341637e-01 5.488367769811305918e-03
8.198496651597607376e-02 5.452919796344712043e-03
3.869025067626026271e-01 5.816863410474952013e-03
1.187464399039165203e-01 6.251185297551813298e-03
8.351825826186494439e-02 5.882451561966559571e-03
1.065900601315566965e-01 4.887381050238553439e-03
7.052850300513716086e-02 5.437960205344832647e-03
6.104397977911276557e-02 5.324415108540070905e-03
5.235018035274631443e-02 5.499195895074119982e-03
5.306011475473716016e-02 5.010759420328257489e-03
1.834108793941844895e-01 5.597667701012776220e-03
1.229804583610458052e-01 5.416239993778074364e-03
8.000410677110104951e-02 6.005311400562273610e-03
8.597152887858854342e-01 5.877831195932341126e-04
7.522578223522149998e-02 4.322445088057467848e-03
7.004756255483890470e-02 6.712960433962983191e-03
6.074430453238824357e-02 6.137542362628177657e-03
7.303088604388717486e-02 5.939284928099881206e-03
1.305398154998180793e-01 5.615527719604949779e-03
6.463357350213268238e-02 5.235229192824424928e-03
9.210142319329681082e-02 5.134640218856492168e-03
8.206311631955802433e-02 5.480717227698276434e-03
8.233914260452818157e-02 5.634494949786030514e-03
5.030367748941599881e-02 5.567796601957168863e-03
6.252079645533836771e-02 5.683362730552546371e-03
7.486604740932301105e-02 5.131487403625946582e-03
9.229155886908493867e-02 5.284652669097795324e-03
9.673037825602855133e-02 4.264095353787556407e-03
1.784765393268237799e-01 5.812005300585144744e-03
1.704415965632297414e-01 4.215070749053900952e-03
6.830330730974130959e-02 6.105349003662587960e-03
1.299476276098086025e-01 4.827206243487585681e-03
2.736136432887019687e-01 4.675092994105942146e-03
1.297376277612021511e-01 5.581141833614329008e-03
8.954444320184135053e-01 6.616926868523639697e-03
2.434744471136964239e-01 4.867277369067338037e-03
1.559800182980176919e-01 5.142709949608263199e-03
8.206038085262253035e-02 4.077976116858223268e-03
2.017457412165607200e-01 5.064066362209772472e-03
1.478791497808160937e-01 5.768924722249932531e-03
4.875322285148142587e-01 4.320695177198081126e-03
5.663231454615223759e-02 6.520820851852439370e-03
1.437185079174174707e-01 4.328362446962218633e-03
1.384701314101421943e-01 5.632997149707116326e-03
8.376167431162759303e-02 4.161091294381099800e-03
2.589007460148012307e-01 3.052325960087093424e-03
1.460635041691297209e-01 5.049228345651041866e-03
1.131575140930943940e-01 5.551517672496658791e-03
3.277206120678207935e+00 4.684635098445951405e-03
9.056189905142955077e-01 7.119717374566142225e-03
5.828057095849886338e+01 3.900720602911226468e-03
1.503292999596630986e-01 6.267862285284719372e-03
9.199483882497881682e-02 4.930339424405893838e-03
9.836976693116285253e-02 4.864391907805746401e-03
1.624463884629651078e-01 4.526784980128924045e-03
1.599829102314201390e-01 4.587612669214057894e-03
8.422149601796707907e-02 5.233808719455682046e-03
8.573633990272061522e-02 5.051931323272160733e-03
5.292792455120613748e-02 6.171690146533417853e-03
6.170354998189927359e-02 5.097850882257461656e-03
1.127589511076438067e-01 7.586948677365597249e-03
1.096847500863562391e-01 9.043685438316058020e-03
1.693581306015335963e-01 4.343716654514215465e-03
1.042808916234390371e-01 4.702644417040455736e-03
1.676421509787452413e-01 4.923956568942193870e-03
1.482999868169747326e-01 4.122983220947381254e-03
3.135483426547770458e-01 5.165951640676139968e-03
1.785026161410067980e+00 4.985359085565420172e-03
9.151518275260432655e-02 7.251209300444407847e-03
5.187127890171193689e-01 6.161231547974273248e-03
6.514042513606337081e+01 4.092473960869984391e-03
1.655110341472509350e-01 5.446042120844265914e-03
2.335288335576848340e-01 4.832445160566390362e-03
5.446376207238852185e-01 4.361339884277901438e-03
6.282949181621262646e-02 6.842096375204757656e-03
8.328421614270699325e-02 3.219633323066754729e-03
9.322947211519559685e-02 5.158644814699046496e-03
1.595068632201002978e-01 6.626268670295417523e-03
1.891021821517941681e-01 5.266876425636436015e-03
3.115810972278326152e-01 5.183660104464651863e-03
8.762834257420022699e-02 4.825661577954954047e-03
3.835155671572837988e-01 4.473536130664408292e-03
1.793967943590313030e-01 6.979601132496313608e-03
5.988385924933204985e-01 6.157006780347080814e-03
6.865296607625205605e-02 5.708572204719405789e-03
5.972579751957021038e-02 7.620606691781980913e-03
9.218483435816102189e-02 6.166662061866018223e-03
7.927207522189176625e-02 5.416514381303478252e-03
7.938277657299613876e-02 4.941114117453761917e-03
9.783965327091594111e-02 3.569047203862035864e-03
6.752812630931502580e-02 3.766028307663992630e-03
6.385245929519578478e-02 4.931336577905543438e-03
1.580380154990641550e-01 4.436782186593804002e-03
2.565843331164973651e-01 3.784988347085402934e-03
4.037033835295948947e-01 6.766574190636479719e-03
1.140854092578513779e-01 4.276614919570693660e-03
1.332493458640113815e-01 5.880147498504038894e-03
7.635529717711138087e-01 4.670232108646646223e-03
1.995124440556557133e-01 5.578823531154577901e-03
1.053229282706114739e-01 6.565322418820069943e-03
5.673775336184542356e-02 5.666372991660936775e-03
6.379655337989559305e-02 6.255383785780384981e-03
4.725815445412005072e-02 5.078107860579075990e-03
5.419171337011489259e-02 6.355704295846554934e-03
8.685760182439840049e-01 5.012687394154635191e-03
1.397699830417465650e-01 5.388084025109980517e-03
6.745787177962193903e-02 5.479958012341968644e-03
1.568010910891219634e-01 5.046767835316032236e-03
2.580426489776940224e-01 5.063122741136198181e-03
1.111263435195109367e-01 4.695809181495223805e-03
8.258609002597877558e-02 5.752653605834867449e-03
1.071361548057304519e-01 5.198911040381296901e-03
1.653633924098511510e-01 6.001556028716011244e-03
9.595793122070812864e-02 4.816937832180649345e-03
1.410931107801412510e-01 6.155210516492683193e-03
1.200082343392745443e-01 6.342652216726603516e-03
1.339851754753582369e-01 5.397828560045767055e-03
1.011335137217424518e-01 4.592889222188498675e-03
3.363644232258070632e-01 3.629076558162186786e-03
3.516346467604070103e-01 5.099308655734760207e-03
9.185178272046916337e-02 5.602480244239947671e-03
2.488108526001337195e-01 6.279846729105466492e-03
1.780773170158493623e-01 5.581301586925734026e-03
1.227560029521730822e+00 6.834006910073337111e-03
2.204377817172133713e-01 3.930932300343955264e-03
9.579272636081757053e-01 5.452585411772723802e-03
5.112521239525149586e-01 3.541956582559667357e-03
6.465608586686133474e-02 5.020674380404954208e-03
6.626860235222624407e-02 5.076077283520579429e-03
1.093009566379521819e-01 4.826592732507645027e-03
6.476513043345354104e-02 4.723357629990092288e-03
1.512783711728181713e-01 4.723738139192478619e-03
1.431945981525113987e-01 6.536854894582185167e-03
1.102106846550698904e-01 6.193322911745778071e-03
1.483261543091830004e-01 4.791217552866895886e-03
8.531525605182632699e-02 4.580253890791586603e-03
7.391144196156138046e-02 5.006366273668017008e-03
1.488308037911574511e+00 6.879156715796474163e-03
6.850467355074061349e-01 5.135700769130791161e-03
4.013467138509112964e+00 4.542834399080940104e-03
2.445928680799242194e+00 5.814476580388468901e-03
2.885215885085954390e-01 4.791362405177905515e-03
2.046191176131346434e-01 4.708443420575807344e-03
3.144582417336423852e+00 3.210369851919227246e-03
1.457961887385554212e+00 3.432059204428854812e-03
8.482780870233416759e-02 1.604447798393413829e-03
7.422082941803280487e-02 5.899703489941927372e-03
1.145399647364556961e-01 4.852230992011950794e-03
1.134439110982149723e-01 3.895405947202450810e-03
1.276606730143162727e-01 5.216483698757556214e-03
7.320756150360765990e-02 3.903883189994626288e-03
3.180990161654133064e-01 4.900713092225928401e-03
8.725381938529847003e-02 3.224313025877679258e-03
8.963455015302344842e-02 4.387195615120461495e-03
2.413211748121835698e-01 6.807538770462698112e-03
7.755261057411897809e+02 2.424899173973599307e-03
1.715891421314267618e+01 4.016560517057734918e-03
1.997332293093584954e-01 5.845002171406969531e-03
1.081101556093519434e-01 4.731444465805743384e-03
9.792692626836964342e-02 5.358766943924832445e-03
6.705050980565137320e-02 4.143966357990903210e-03
6.191071741408330636e-02 7.471711399174694838e-03
8.935496864862184363e-02 7.069690261680072578e-03
9.127902386364794562e-02 5.379448474872350859e-03
1.517325441765851046e-01 5.129278753659908922e-03
2.460080951288113604e-01 6.268518459837918444e-03
7.984306357017306732e-02 5.418641453561516552e-03
3.789988463213643799e-01 6.568703743927410514e-03
4.076400860501977697e+00 5.439823009793458460e-03
1.638048838030310650e+00 6.215469436196583569e-03
4.661813971273437440e-01 5.243284696450938552e-03
8.076035021837106587e-02 4.085377537055764723e-03
9.575775737753887407e-02 5.377936496522107979e-03
6.186539881315161749e-02 6.208073707771722023e-03
1.218220590799450331e-01 5.323202889932071580e-03
6.995275137455851666e-02 4.596076746836850330e-03
8.210292358213482078e-02 5.036732490161093499e-03
3.961848431319828778e-01 4.760117413271814681e-03
6.923251525241851112e-02 4.747469863759159504e-03
1.123532082226876144e-01 4.209580982049759314e-03
1.375921804103469037e-01 5.194685051993965658e-03
2.941620190224605857e-01 6.275875105181874698e-03
1.760633777209657524e-01 4.221664219596440830e-03
7.875479851788336205e-02 5.056665347961223321e-03
2.946351794195443685e-01 5.187368299115085492e-03
1.915628638958502272e-01 4.687176792714728424e-03
9.044620449877280310e-02 5.578711896339722150e-03
5.888147675987524809e-02 4.937927949990263479e-03
5.126871194469961868e-02 5.393299903667376875e-03
9.782840436497566849e-02 5.046833332822684912e-03
1.635185679179172458e-01 5.128335755581575096e-03
4.693945242140421525e-01 4.742355695989469364e-03
7.148971406916949656e-01 6.517212350616492095e-03
1.130608067282284024e+00 4.139073550490052038e-03
1.264786741982561746e-01 5.559901353904443851e-03
1.642894655802346060e-01 4.417285023867610107e-03
3.193781865517690277e-01 5.357038088384130474e-03
1.355744629365808751e-01 4.701230508925354802e-03
1.014478548118048079e-01 5.312372893779324090e-03
8.969884965631108598e-02 3.813596902825691203e-03
9.773771528693227240e-02 3.559699739097259025e-03
5.771232397077088322e-02 6.082890027183701122e-03
6.089280411951752264e-02 5.655318670293975163e-03
5.261671501766621017e-02 4.375197987380815938e-03
7.379841379610288521e-02 4.971975604171635470e-03
5.261020803589789435e-02 4.348406780242727171e-03
1.631997902450082472e-01 6.965859905869407724e-03
1.417536413985268362e-01 6.782020251820675139e-03
1.439416488777832126e-01 7.199324533146918975e-03
1.634998438394192344e-01 6.379263796890254773e-03
7.997722002168407285e-02 4.820273572517310388e-03
6.133667832774931661e-01 6.819639705952704016e-03
5.524238306419786415e-01 4.102768142807561476e-03
9.403241364934851465e-02 6.116033095008992747e-03
7.550352571258107937e-02 5.364972895552789882e-03
1.391849006042692460e-01 5.656823802492226376e-03
6.937401259578859780e-02 4.335620728179800411e-03
1.555108703324255548e-01 5.481026396723823885e-03
1.912949034164650175e-01 5.184259905301397305e-03
5.137653713597924998e-01 5.998880867199674755e-03
1.044567428391679070e-01 5.773088214258308148e-03
8.708214999888835850e-02 7.363855625677747339e-03
8.444119973617095765e-01 4.205585739994572962e-03
1.790785803555939304e-01 7.412558838241317151e-03
1.105238084164644474e-01 4.951596620589245740e-03
9.835265645866292372e-02 4.757629922624197726e-03
9.159958499390064013e-02 5.905173056065996136e-03
8.239747719423290429e-02 2.972052763968607760e-03
8.394537165680120150e-02 5.214404174897002003e-03
9.410293569517737267e-02 3.883303172405670311e-03
1.826287700829345440e-01 5.106475913493054714e-03
7.819873415848904719e-02 3.414290478699003994e-03
1.147692570589111533e-01 3.804119639590654214e-03
6.520210668725710812e-02 5.295404025111601250e-03
4.854523072113941379e-02 4.485973151010860804e-03
8.065188459118279862e-01 4.385766853017049501e-03
2.431191292670316084e-01 5.199508401778310529e-03
1.825430050506323010e+00 4.144722822019137644e-03
7.692345625130678322e+00 3.385232909647853741e-03
2.926731961718763153e-01 4.397598771552315051e-03
1.140851767088901653e-01 4.266905599730895678e-03
2.344423198118280871e-01 6.180758653056800216e-03
6.243727775978179517e-01 5.982452826982571047e-03
1.166168070092572506e-01 7.193214876638875932e-03
7.927018903609157896e-02 6.857110904290347926e-03
6.277132840324135821e-02 5.655176158269503012e-03
5.309873291893132952e-02 6.497226695580654750e-03
7.019897867266014502e-02 5.858382081541119862e-03
2.560082247438788539e-01 5.476744864022990711e-03
2.058263136487406830e-01 5.678143979125129144e-03
7.945388099850289598e-02 4.603121947516002239e-03
7.771827519099511195e-02 2.066245598097791753e-03
1.477806544284065993e-01 4.867681084524114708e-03
1.668436151601699613e-01 4.891040379364853911e-03
7.093837849828091291e-02 4.099527063313245651e-03
1.785017437458044975e+00 3.261147425135904609e-03
2.822745926677033834e-01 6.887958712110874189e-03
1.030938648131467933e-01 4.931912116101870407e-03
1.149716131823577958e-01 4.989092884569249105e-03
9.838150660291214988e-01 3.677080974830469490e-03
1.355480425613456164e-01 3.757914880767159946e-03
7.240559894823542231e-02 5.775539849814471938e-03
1.171147330275760512e-01 6.838417559325685006e-03
8.689984544077894446e-02 5.013777045091073747e-03
1.823366170198230107e-01 2.816307612923927423e-03
9.179322186019156504e-01 5.228691903842561280e-03
4.413887267692003236e-01 4.795051257263412657e-03
1.726674005704058878e-01 3.870584229512995678e-03
1.316837230554914084e+00 5.546763945325760940e-03
2.659897402334116534e-01 3.771127589530864216e-03
3.533844471684586264e+00 3.550243949450407419e-03
2.006107897942323581e-01 7.023453568499510302e-03
1.732641445646859735e+00 5.364061517222928378e-03
8.419424972157872611e-02 5.332762713847419116e-03
7.817080261809070119e-02 5.278034440843790316e-03
8.470762159831184135e-02 5.483266120875580907e-03
7.753304692147543198e-02 6.406022327020285782e-03
6.280155290312622318e-02 6.326770600945798989e-03
1.004719778089515625e-01 6.110152627288742422e-03
8.908763024019471233e-02 5.149713986299476326e-03
5.290950021884368443e-02 4.779843643896920791e-03
2.127806156552783379e-01 4.958276447862539765e-03
1.749877139960594186e-01 5.944179122674753124e-03
1.013810241537325962e-01 5.511819188579898492e-03
9.221792101932041463e-02 5.043887130154466568e-03
8.403818822490063400e-01 6.538975245073644360e-03
1.007333196938422715e+00 4.119333607968201152e-03
2.080721627476316282e+00 5.093293452294579866e-03
2.004964525865290947e-01 6.944852652763050700e-03
1.462543300351409892e-01 7.554013751805230964e-03
4.371980264875286459e-01 5.529529777695898173e-03
4.935488990214519367e-01 4.584471942773803155e-03
1.099557158789688793e-01 4.489645329792735229e-03
6.406966969787976363e-02 6.860394453236124540e-03
6.694533515367402654e-02 6.789708008920511233e-03
4.825505560406617711e-02 6.008226880822684079e-03
5.161814283310196122e-02 4.469101720590531318e-03
7.701539920049034482e-02 5.405355926168332707e-03
1.362806158832197412e-01 4.763496953504115818e-03
3.225651136886906190e-01 6.427181691391473280e-03
5.731026856239923584e-01 5.999281422248527347e-03
1.362468374304602881e+00 3.914924679493908370e-03
1.719619119957941367e+00 3.520534591589320143e-03
4.429342533186986230e-01 6.122619424503038775e-03
3.218591122422852502e-01 5.855791343237107087e-03
1.068872742063085246e+00 5.147417475979035317e-03
2.819805159594842014e-01 5.401061919621536443e-03
1.208954702473743203e-01 5.265067355940984163e-03
1.016841490322377556e-01 6.078470127600700719e-03
7.583768176638994163e-02 5.496107254290539222e-03
1.642075743688050371e-01 6.379180748187392169e-03
9.510771836001372104e-02 5.578723348329146618e-03
7.647386676342600442e-02 4.387630211955557274e-03
6.518189538394944527e-02 6.581079078414130319e-03
5.111815110947381946e-01 4.178326266088836297e-03
9.584227633777754607e-02 6.619087543016003751e-03
1.056535281702025569e-01 4.095679393373715185e-03
1.320752407520253413e-01 6.561015600010988713e-03
9.041088041199425718e-02 4.407299115605209372e-03
3.183981409586294498e-01 6.371725413916104475e-03
1.152419589155639634e-01 6.529239100388343521e-03
1.599279172736544352e-01 4.403705528113226707e-03
2.205251068952542304e-01 7.404160880198882438e-03
6.864249884567742710e-02 5.419951138601311093e-03
1.362085905852498113e-01 4.483507570890244223e-03
6.635785230359113329e-02 6.206166323989822757e-03
4.902908426753246202e-02 4.037264988853146545e-03
6.482605200757680930e-02 4.912416589473917773e-03
7.263644993622989099e-02 4.792043127717870304e-03
5.333384879720770577e-02 4.709556687538040548e-03
1.022081893322974722e-01 4.153984891917962552e-03
6.951863444781819501e-02 4.762884367426711667e-03
4.745235837368555476e-02 4.727563168246175403e-03
5.089798687400563793e-02 5.340435317324696181e-03
3.908695325012153110e-01 4.458035834482096220e-03
3.437647792922496337e-01 4.228036288215952093e-03
1.089297888222889171e-01 4.936989215568240476e-03
7.876685149418971577e-02 6.035924101305115141e-03
6.124938058711431460e-02 5.585292357345224105e-03
7.149149116490685629e-02 5.374060473389771775e-03
1.036864274888519150e-01 4.603058840804511234e-03
6.195009914097813208e-01 4.400429842501813078e-03
1.947683436356306141e-01 3.363614571062870182e-03
3.188457071717136415e+01 4.673084783615899691e-03
1.180260689918562589e+00 4.588214111838766728e-03
2.634846809599585282e-01 4.658001106893873249e-03
6.881183924919562211e-02 4.973886264369556907e-03
7.285162844897664913e-02 5.970094640271666857e-03
6.643532965366064080e-02 4.760760564614885393e-03
1.250127759820099660e-01 5.113913820329499087e-03
1.084943443913636840e-01 4.908294695037874154e-03
1.527607045767550298e-01 6.130674422811527129e-03
8.918844302506873101e-02 5.573657811834564942e-03
6.148486135901660987e-02 4.280950750528931918e-03
9.415482205631021950e-02 6.703951136630565029e-03
1.371029468241577176e-01 5.502694502932829745e-03
9.871410614588628507e-02 4.775424724038066816e-03
6.359567976226496167e-02 5.382580786794848547e-03
4.642122443978796698e-01 5.085891573342812833e-03
5.187724615834683473e-01 4.284574231031762492e-03
2.092761928119383219e-01 3.888178888276632317e-03
2.347557068011902059e-01 5.279674037073971322e-03
2.109773493700865532e-01 5.682513287209593929e-03
1.575321895392446658e-01 5.684204236635084784e-03
6.388975263031719531e-02 4.433166646776191301e-03
6.247723036007027386e-02 4.721473279036993501e-03
6.796266586510438246e-02 4.977246299288006111e-03
4.542589251876390233e-02 4.909832502460406874e-03
5.920489810691176302e-02 6.064366167210152696e-03
9.444528204261484761e-02 5.992009167428628651e-03
2.005831135037340618e-01 4.904762019100845048e-03
1.095169524482445089e+00 5.279662596634024374e-03
1.122872570166606465e-01 5.795893416722422940e-03
1.899117444592605952e-01 6.096984348309610058e-03
1.069815167482486701e-01 7.503569300828447954e-03
1.480853587163179774e-01 6.570886001943546627e-03
6.545992034540482063e-01 4.015123819196434428e-03
4.346929407847948124e-01 5.718611548796557857e-03
7.216559468297405189e-02 6.325829946976477096e-03
6.294691027305146513e-02 5.440247333834982713e-03
5.507043980106734321e-02 6.089149322255929704e-03
4.401504410395833122e-02 4.436774209453896167e-03
4.054356926383261006e-02 4.586221991080209788e-03
8.904968161566673146e-02 4.491955672076522639e-03
4.995603125719468018e-02 4.958390980581476280e-03
8.719473597274091103e-02 4.949196357667915575e-03
1.070343745351395592e-01 3.640846775030166880e-03
8.952255490234606317e-02 4.284055515369919638e-03
3.543295143225898558e-01 7.287027819226546584e-03
2.910026685287436243e-01 3.960691185395072249e-03
4.902292385164611632e-01 4.580822776137252576e-03
3.440316975560062662e-01 6.177010837518336073e-03
1.238700436224547535e-01 7.749685507828923958e-03
1.298898776848915748e-01 6.242140596139974379e-03
6.645902738471646254e-01 6.523486960449909056e-03
7.915181849023152083e-02 5.466315221110198963e-03
6.164869309142224918e-02 4.194212117970714908e-03
4.756802209188130265e-02 5.934148754690529888e-03
7.820464261404425077e-02 5.267135617776960710e-03
9.114953879139474358e-02 6.058434850371201101e-03
6.078788967587175213e-02 6.218083631571123641e-03
1.087165827644632488e-01 5.351860346628326687e-03
1.099912384250224390e-01 4.708876400758372528e-03
2.030168076553001133e-01 5.235618771863163705e-03
2.618019264826915160e-01 4.968681423731705071e-03
2.021256589227544143e-01 6.704072581892157878e-03
1.961420044824812858e-01 3.395415712892204188e-03
1.450974969470395504e-01 6.345212925787783488e-03
5.348940692324265500e-01 6.255545896952294065e-03
1.005559836016292341e-01 4.446758494085625152e-03
6.755345034239906843e-01 4.449245074321292286e-03
1.944209082605709848e-01 6.182155228822032444e-03
1.956684356461355356e-01 6.962604003898090026e-03
2.631941332371475206e-01 6.128814854666108508e-03
1.610422559822899946e-01 4.996378551252406673e-03
1.528488990747449705e-01 2.305499988379027844e-03
9.809222863167525730e-02 4.096048538947446270e-03
7.003376298490435192e-02 5.490358137352987361e-03
1.164486438676890501e-01 4.465193804096676509e-03
6.935080393183892800e-02 5.804507782459625287e-03
3.317359245169690940e-01 7.437315747549427640e-03
6.224166841651246340e-01 5.826671806118063207e-03
1.365863337735370442e-01 5.421075687655618237e-03
1.166327042129220865e-01 5.167905452804714278e-03
7.101834719343325109e-02 4.975976363142140500e-03
1.309432000975967736e-01 3.127996395024835400e-03
3.052520024034353630e-01 6.037286258930088523e-03
1.434719524376122102e-01 5.480288957187659689e-03
2.321801100581873278e+00 4.548381583848448532e-03
1.778117812046715596e-01 4.236107978729118824e-03
1.404150318833891076e-01 3.486591896107871322e-03
5.790293847743111649e-02 4.941518281690186580e-03
2.584852143338456365e-01 6.175453482054529993e-03
5.056510225181988227e-01 5.831798027476448217e-03
3.149047898561593284e-01 6.804062386012409147e-03
1.973215704270341875e-01 6.642061016801990674e-03
5.963149411068886102e-02 5.833827080065409794e-03
6.009092369880805057e-02 4.838662578674847274e-03
5.407291785129009209e-02 3.857555462482885247e-03
1.203126052099107723e-01 7.093828112330100022e-03
1.169750570349318841e-01 6.764933342876348725e-03
7.528429293367570885e-02 6.991537330925269751e-03
7.981859779177294389e-02 6.789280751741092086e-03
6.222302241475243662e-02 5.525266593072485251e-03
2.467521953610487540e-01 4.698187734949849613e-03
1.012606857359655554e-01 5.323749900272523213e-03
2.107264477852078821e-01 4.704551865882256045e-03
5.665797924322948931e-02 6.097099532703205253e-03
4.542387263105004264e-02 5.317652358528900114e-03
6.942639373533519842e-02 6.297017574629352153e-03
4.685073944927790890e-02 5.165751892682615004e-03
4.761218305815542728e-02 6.563810497022900918e-03
4.088346444808328706e-02 5.465459263023171588e-03
4.660125219019723569e-02 4.381495518999924642e-03
4.930219696139402641e-02 6.742191072490073649e-03
6.382839430504676226e-02 7.537919349919936472e-03
9.851508074052746367e-02 7.060102188509012611e-03
1.001532973338958438e-01 7.325133053631215085e-03
6.622163857389512520e-02 6.357756328670381707e-03
1.295137402568793950e-01 6.033045865556147490e-03
9.739753637853687529e-02 6.483714389003231333e-03
2.855755416521483236e-01 5.671934535563354085e-03
1.964774366379775372e-01 6.867929781859412330e-03
3.538447144406166589e-01 5.875815036809305114e-03
6.704073079251871015e-02 4.766262835872089702e-03
7.760473093979027015e-02 5.357330642205965048e-03
1.574251829911689493e-01 4.153297528377904169e-03
8.464729702559650737e-02 4.507815918613271473e-03
7.772542524343066805e-01 5.909496345859292787e-03
2.980848272336403260e-01 4.609125494201678219e-03
7.258341930861783586e-02 4.432861695808525994e-03
8.957498628296084453e-02 5.031479986764311046e-03
1.607175969872674803e-01 6.510840732116118974e-03
2.523247606433475787e-01 5.584990004899720133e-03
1.009595978474890909e-01 5.541464154678773547e-03
7.598210326658901836e-01 4.475861190862655790e-03
2.776440149888053655e-01 6.653198939617341323e-03
9.254664107819898788e-02 6.101954583584311663e-03
4.143848881214185487e-01 4.134416512580025432e-03
1.789685097032890138e+00 6.487794878892842038e-03
1.222004555124227149e-01 4.549829351522131742e-03
8.795327576554752558e-02 5.313351500175735043e-03
8.720877270951600257e-01 6.835955915102286812e-03
7.075335735666572479e-01 4.581847783553049704e-03
1.626397931533603292e-01 5.510585731427459534e-03
7.434770114172692956e-01 5.512766941281201094e-03
4.171070317719134390e-01 4.801818899193542774e-03
2.302410764507171470e-01 4.027010301474716857e-03
2.495296975463054678e-01 4.681282535379502167e-03
1.911067298103513168e-01 5.866144741096999092e-03
6.533358737474207478e-01 6.138096334249789308e-03
9.818174237305624108e-02 5.700226879672590057e-03
1.576403140689607574e-01 5.244794442584243231e-03
1.622458659036253303e-01 3.239539232517212129e-03
1.538361869395452164e+00 5.240467787278324518e-03
2.937210709430020383e+00 3.104958701842161755e-03
1.765978159160242145e+00 6.283470261861166632e-03
1.965448458879221860e+01 6.384763938979066272e-03
9.963189425123183396e-01 3.599295091904045323e-03
1.130515835455013912e-01 4.676720668681723370e-03
6.371897747453018901e-02 4.240962911563600675e-03
2.110499228490312351e-01 4.768645648401298974e-03
3.058812846347426229e-01 4.309163837064672320e-03
1.047262488413513104e+00 3.470776968305651442e-03
1.249466062535252719e+00 6.823092812071798047e-03
2.694584262105891859e-01 5.189144958634758949e-03
1.398543093637885315e+00 4.945630355702403634e-03
2.244532731043067386e-01 6.315804199226427405e-03
1.838991033305951817e+00 5.081597671704193332e-03
2.297863537583950955e-01 3.793949563003093384e-03
2.991463378546164731e-01 4.805328556350469370e-03
2.209788915338884996e-01 4.810665777671407732e-03
9.664165024383294944e-02 5.054646881099793265e-03
8.910115270448556446e-01 5.148721672476181711e-03
1.645465785860513175e-01 3.811012317390340912e-03
1.224581875209089371e-01 6.300525316170073158e-03
1.077881247669765674e+00 5.509610930441700971e-03
3.248878931863089736e+00 4.780933787956408686e-03
5.349030661424464261e-01 5.292876048203468305e-03
1.980844718551828532e-01 2.911415799253617379e-03
1.647387377573106271e-01 5.124100972171341181e-03
6.179477881038560050e-02 6.124133745971864495e-03
6.316604576236770074e-02 5.435310683433051959e-03
5.601607648415247998e-02 5.173048215236910295e-03
5.961561361725871422e-02 4.714435134028712934e-03
9.067250641803273337e-02 5.746272960870165737e-03
8.752747739187222153e-02 5.238821135477887865e-03
7.870525447844442524e-02 5.170547192122123929e-03
5.771341779716385872e-02 5.853885561168976383e-03
2.842551605621106425e-01 6.705139378361848514e-03
6.385155807350992863e-01 4.837933787116385949e-03
6.542320628835236740e-02 6.275581539476941979e-03
2.901215523484102499e-01 6.040492055537802392e-03
7.995152990579550145e-02 5.234125747293451140e-03
6.863365429231649273e-02 4.761062508217168802e-03
9.803780078473436910e-02 5.859922668763253156e-03
1.847510550872528412e-01 5.383215744348707026e-03
5.766484308843797951e-02 4.146493842716882615e-03
3.397479902700142884e-01 5.228252149738976499e-03
1.744895313942528281e-01 6.130635385235463919e-03
4.617909751740409408e-02 5.608631419020911058e-03
7.117108811698295845e-02 5.153867426422252887e-03
1.076936208584164251e-01 6.096650334080438993e-03
1.548029492410606389e-01 5.946173013631112642e-03
1.055279380168462483e-01 7.037509017667739619e-03
2.455933609152380348e-01 6.354529422621924689e-03
8.035122929384280743e-02 4.502222008132709084e-03
2.028919007029105770e-01 4.540325417715902236e-03
1.115713785247045425e-01 7.407993632470798694e-03
1.266010110931490851e-01 7.289708222251919771e-03
2.558570193146099681e-01 8.536438963161018315e-03
6.843140789975452609e-01 6.840365917347778629e-03
5.860660916846268664e-01 4.133687700012875395e-03
7.864019024848640793e-01 7.082530525476182608e-03
8.698593037518671522e-01 6.477215936147847318e-03
6.964013617728403993e-02 6.406935353787455815e-03
6.310865547565432110e-02 5.609194081414009721e-03
7.136805116505749724e-02 5.048609298454785101e-03
7.002746549379360030e-02 5.295063790583819791e-03
1.237933480477210885e-01 4.721490649630489221e-03
1.235201050149707269e+00 6.176906075671735608e-03
1.279666216237498877e-01 5.394442474341887978e-03
1.413254368202849220e-01 5.217474417331030567e-03
1.335636170095353126e-01 4.842696378052857749e-03
6.524637173935028678e-02 6.148392226942838573e-03
6.545128755731671744e-02 7.107043505647545056e-03
5.548739408709563170e-02 6.511558316441326023e-03
2.767067067420060922e-01 3.828351412946046084e-03
6.281273063337927676e-01 3.825234459336088536e-03
9.770118623635468680e-01 5.037202140095259351e-03
2.527004841770128074e+00 3.970216769822822178e-03
3.878754437608874728e+00 6.111303267254223313e-03
1.742775529631340703e+02 5.946859973708105117e-03
1.404020981882339481e+00 4.578768455588719082e-03
6.158012289579357645e-01 5.706804360792065711e-03
1.299181784713492327e-01 4.946569370689195971e-03
8.538050655348622398e-02 3.597498677815082896e-03
1.621080928173401769e-01 4.581976694157972180e-03
7.637555731004276593e-02 4.127806050525563257e-03
3.597706456516122642e-01 6.374558705319700001e-03
1.074340526678630586e-01 5.324725254313528340e-03
1.514943476953209966e-01 5.733827239176505358e-03
6.461576593354478870e-01 4.731895294000792312e-03
5.938319410784361096e+00 5.141337690434679211e-03
1.806135266395232364e+00 5.139402331379341014e-03
1.538962477089851066e-01 5.593866148100870399e-03
1.488383767209933706e-01 4.783384087180305409e-03
9.777456474788609464e-01 4.574186136570078214e-03
3.403169008708238352e-01 7.047924930385046464e-03
2.399276695190614983e-01 5.160066989297505506e-03
3.412101687617814605e+01 5.650979089168801234e-03
2.140691490555221321e+01 6.774402027381405851e-03
1.137584491018289734e+00 4.767854930176570506e-03
1.214232629317928136e-01 7.367288889231608101e-03
2.347806910886752085e+00 4.059700899246510876e-03
1.587522678021089639e+01 6.539850530215055718e-03
1.457472141581614533e+00 5.274614545628977282e-03
1.996572290739028421e+00 4.551901807747682667e-03
1.645470624266426318e+00 6.691298353330515057e-03
1.095969796755345671e+00 3.785424966257608988e-03
1.742215009933586745e-01 8.303148167663894699e-03
1.662441479872969197e-01 5.698691918711476338e-03
6.393989685433074110e-02 6.601538235675233346e-03
3.330596479506429675e-01 4.906473085927742957e-03
3.851793129044706054e-01 4.187267372008263329e-03
1.503120288637342650e-01 3.883672587408141131e-03
1.933146496928931091e-01 5.225393908093668022e-03
1.655695831324761058e-01 4.017213601144661340e-03
4.579703170443706894e-01 6.102962760123599451e-03
2.097023632739306309e-01 4.585143783062209551e-03
7.179199240078622257e-02 6.035845296499240710e-03
9.571677683752977117e-02 6.497537184124167579e-03
1.432809123750385383e-01 5.904840857452515850e-03
2.524583957547935076e-01 4.935346171304716249e-03
6.232753962828635474e-02 5.337117957076804690e-03
1.404385711190308528e-01 4.676441171257535862e-03
1.458335271930014665e-01 4.076593763637612229e-03
8.826034788550189691e-02 4.069880881127555146e-03
9.068892536046067876e-02 4.966013032131310657e-03
1.189357178494740014e-01 6.044049022724993885e-03
9.868015459675606726e-02 5.907734320684538375e-03
6.109877587490393225e-01 6.934879272712638626e-03
1.460150415915010824e-01 5.183933011217260571e-03
8.136666229411858298e-02 5.894406915061059515e-03
1.529219905165361826e-01 4.832173339394266534e-03
2.234373892319460597e-01 5.603275051544054190e-03
1.058305477973057324e-01 5.964568216104345309e-03
1.057830537899471235e-01 4.365996870986586266e-03
1.205416082106243042e-01 5.042580943116913191e-03
9.544146704062245190e-02 5.199643778013784794e-03
1.232601061671512732e-01 5.295736577581910791e-03
5.303543119662056798e-02 6.501556770885024567e-03
3.726489210854246337e-01 6.644629230045503467e-03
1.029979165631619981e-01 5.223730328296152629e-03
3.116869390191942646e+00 4.327227719893033536e-03
1.629731788436178608e+00 5.830068309407310419e-03
1.013012876014703911e-01 4.911446012575076264e-03
1.119531324334823580e-01 5.008223892440884228e-03
3.491849248451578958e-01 4.312015704567045103e-03
1.722324636493523520e-01 4.050812198310999555e-03
1.381492301609480167e-01 6.330523821841822253e-03
3.474815182074593167e-01 5.895936268169547391e-03
2.540040490655940952e-01 3.691873983945248659e-03
1.200652594800865614e-01 6.657251467350864919e-03
8.185832483797031434e-02 5.473143246520699445e-03
1.071411369319279355e-01 6.115058994712898460e-03
4.697345086053464902e-01 4.914884174083424331e-03
1.100816137736606998e-01 4.522845385878934005e-03
9.019220457221344134e-02 5.259669171863123362e-03
7.836727919330814529e-02 6.082767098515448612e-03
7.640937467001155392e-01 5.006366498315658643e-03
1.284023375007678824e+00 6.233451889955545118e-03
1.359725782701775074e+02 6.604990838974106153e-03
1.861377798814863593e-01 4.920776387651264357e-03
2.713565118006724397e-01 4.305663940861217433e-03
5.605240638887760973e-02 4.636293623483711372e-03
4.556087591223469818e-02 5.335009337779216855e-03
4.866054894577441503e-02 5.767751312333341263e-03
1.040792434507952086e-01 5.624068801008853292e-03
1.361424322414692689e-01 4.607592196520100304e-03
2.191946779197881112e-01 4.226633051897326319e-03
2.150547214211509228e+01 3.383959353602398416e-03
1.105987167477882060e+00 6.471081278963617019e-03
1.038650345871668357e+01 3.827773159532334851e-03
3.045028021116824024e-01 3.525876633896056142e-03
3.399898091866561334e+00 4.731712403124587428e-03
1.068499603465702941e-01 5.963510978846853390e-03
7.462954973291552330e-02 5.981959453810962134e-03
5.391446003427516342e-02 4.938012014458583072e-03
1.809199434895669978e-01 7.687747740195136938e-03
7.027746027471352963e-02 5.056446439878663907e-03
2.238101694883892634e+01 5.364506976601335179e-03
7.930061591063305437e-01 6.634647297078526303e-03
3.501549309942628696e+01 4.776611488369533233e-03
3.104773111352971959e+00 5.480668037550523626e-03
5.810752155549511050e-02 6.796784720439757489e-03
1.744069501897610730e-01 7.209646154045620987e-03
8.353544275770581617e-02 5.128345963821084007e-03
7.952724576248518251e-02 4.558406658774586187e-03
5.489104539023265811e-02 6.549369075373033533e-03
5.028947207496218402e-02 5.140953073962066695e-03
1.349031150267822887e-01 4.777619169970916124e-03
1.068455768999475863e-01 4.750400566122479733e-03
1.429214266815468093e-01 6.405158710660882777e-03
7.722955449510668302e+01 5.511148236431135522e-03
1.001663314171942964e+01 3.580122943377536931e-03
9.860907819173178046e-01 5.592683157575687077e-03
7.810009393215527895e-02 4.879199268670089511e-03
8.747332959617135084e-02 5.487224781663547872e-03
2.774933624938428767e-01 6.789424546385243973e-03
1.265224619354131619e+02 3.341353346724697596e-03
7.866739050080816753e+01 4.228500608511656482e-03
6.921345430905869733e-01 5.382321981621823563e-03
1.554284192944208054e-01 6.904744214490464438e-03
1.241540263841953567e-01 4.918663825919632367e-03
7.132856459743462663e-02 6.200410060282712799e-03
6.934740145729434424e-02 6.615912172131878898e-03
8.355316073694703249e-02 6.503956945401244243e-03
7.086400677946644855e-01 4.794235580177326310e-03
2.186426814227184490e-01 4.341342440364848523e-03
4.058085290153969904e-01 3.791169009992088803e-03
4.892774661950977655e-01 3.204238388827180400e-03
3.229720936389225727e+01 6.129056047870103628e-03
1.284545967158631230e+00 2.715584561072268126e-03
7.181111878757157063e-02 5.237591458779398794e-03
3.654816138525382452e-01 5.226523645529525079e-03
1.046959585254044894e-01 4.337740845930015791e-03
1.770120747680859474e-01 4.646144169502874031e-03
6.988788879070605420e-01 4.566888876058900620e-03
1.810202790209278767e-01 5.866886780726338589e-03
1.682641464546037191e-01 3.624284802157926640e-03
1.761714591952961706e-01 5.874414641858365614e-03
9.084660165991675917e-02 5.883333984510582572e-03
7.829865280088005308e-02 5.476772558262982260e-03
8.493710189500995600e-02 5.446074204605143125e-03
1.205405638990321299e-01 6.292942375882335827e-03
1.987658350017667552e-01 6.503223848140196779e-03
9.674358165016344602e-02 5.169771740857055480e-03
2.475337114160648666e-01 5.553259896518561271e-03
8.028610117734211737e-01 5.879142612680389457e-03
2.466524123275195268e-01 6.946125793374062669e-03
1.882402162629741860e-01 4.964622976996763137e-03
4.724743342899381249e-01 3.995467153551298355e-03
4.290534294520962355e-01 3.244052686115072182e-03
3.041481444079034979e-01 3.410311882335520257e-03
3.886394282579065940e-01 6.588049227234541415e-03
3.253155545077153210e-01 5.994540402596125299e-03
1.445504421294772079e-01 6.546982921323284826e-03
1.445293210980592435e-01 6.191905519391106665e-03
6.281571291609508445e-02 4.441602807056348190e-03
5.181990825689263003e-02 5.749436799977826300e-03
1.002632738953183333e-01 5.666883564294386555e-03
6.442249200567873313e-02 5.823795862937836305e-03
1.020939353743509637e-01 6.802701160926073222e-03
3.187696711651715642e+00 5.307655110797335381e-03
3.451192032245513075e-01 5.443837293782175651e-03
5.178599122525101572e-01 3.241769289847803558e-03
1.588921548972362929e-01 4.907532819141371093e-03
6.178794282272769278e-01 7.086707481907191485e-03
7.260122922219608199e+00 5.133095982104414999e-03
3.706716476583032716e+01 5.418099132796443118e-03
1.504330583781301189e-01 6.020889595930813999e-03
1.091940897100289881e-01 5.508702386531941740e-03
4.386997171051260080e-02 5.421360098241543440e-03
5.701333925816366027e-02 4.766236417902415881e-03
6.109927879273307355e-02 5.336665525348657790e-03
8.843677057314724976e-02 6.792822304467170669e-03
4.794503017064964401e-01 5.790449666174004445e-03
1.610712486997391446e+00 3.869836587809354772e-03
2.024697370875753744e-01 4.325402864444082181e-03
8.505247265734150464e-02 4.692425810856206032e-03
6.959868050888987079e-02 5.594934608466024285e-03
7.621211515302760142e-02 6.031244530769527996e-03
6.144611513187705348e-02 5.070807371017286430e-03
2.097422050693609652e+00 5.488821565424288618e-03
1.954954203468181051e+00 3.199244877667078296e-03
1.067779061111070575e+02 4.744335568718103559e-03
4.108508617374674827e+02 5.765926283429018313e-03
9.307030993430186472e-01 5.964502441472066367e-03
1.228410835651436994e-01 5.820517690711071550e-03
5.870555498074402079e-02 5.893444920380511674e-03
6.538440384766355806e-02 5.766592245898267965e-03
9.565139519254436951e-02 5.211385253961395118e-03
1.060582916095964279e-01 6.300838949960921136e-03
7.376434264610792768e-02 5.131312485828129315e-03
4.479102841268892132e-02 4.414777011303027028e-03
6.731031074869274489e-02 5.448834939576994822e-03
6.764889324734114917e-02 4.928369403094243033e-03
9.505956111533114816e-02 4.592779036963793964e-03
6.054893099449118465e-02 6.004942539924343174e-03
9.709238247560661450e-02 5.585416244373253569e-03
7.775097341676458218e-02 5.621621988248723563e-03
7.743173976633972722e-02 6.524249002427558349e-03
3.261482076611950109e-01 3.637347880957221644e-03
7.448679585495887601e-01 4.502346340489900983e-03
1.373908428546262162e-01 6.487235722142197653e-03
2.857815156552140357e-01 6.152585100082968300e-03
9.416205628815408346e-01 5.531804224473511368e-03
8.151193757573424459e-02 5.910517713710296273e-03
1.359501236870609142e-01 4.935040185378216163e-03
1.276734927094317351e-01 3.991970652804818949e-03
1.603909315027140514e-01 7.131097683673325721e-03
7.047078105742179965e-02 5.043660029363105854e-03
1.117080547322546608e-01 4.290665447561477393e-03
1.054998203765028952e+00 6.090543933166779438e-03
7.761792635424465958e-01 5.647044703095367886e-03
7.568044291251221911e-02 4.592940001360939356e-03
8.833877219237125378e-02 4.872491962263853296e-03
1.273917756663852097e-01 5.275891793057507252e-03
8.464197852942144384e-02 3.319420269780699092e-03
4.372338709702098036e+00 5.646592047773883564e-03
3.537421568587589271e-01 4.921472796168455469e-03
3.141051196231405829e-01 3.266422155214982522e-03
1.818670728969311867e-01 4.931288224918624341e-03
9.641176831787914847e-02 6.804235082190439841e-03
9.117572131811586822e-02 4.868622096053342764e-03
3.186586032244027034e-01 6.948878027605235284e-03
1.395637194614708365e-01 4.740053236528696083e-03
1.467238180184279039e-01 6.693279673361061249e-03
1.833977999514077306e-01 5.558389747777088032e-03
1.271672785710999121e-01 5.201143141382969654e-03
1.477626579762890469e+00 5.411772909772218088e-03
9.763921109209743043e-02 5.923163880023733958e-03
2.158301222525704777e-01 5.022408364533593322e-03
7.604140450719344690e-02 5.135070406552044893e-03
4.264111791108234351e-01 4.073650950110262008e-03
1.129711463170074703e-01 4.930307262079884796e-03
8.243267992679988165e-02 4.693483640847200856e-03
8.360702117098861574e-02 5.852974140288211106e-03
8.127784380754353721e-01 5.032180366626222250e-03
8.965503904944190916e-01 3.570610492928351452e-03
1.601178267386292042e-01 4.663050825859600505e-03
7.179014489561957868e-02 4.896685640212625548e-03
7.431977700242888007e-02 5.102784614075678293e-03
7.189584122553357992e-02 4.282099197521661502e-03
1.670597827311743888e-01 6.500895523600718796e-03
1.553633740656324702e-01 5.291325599625768678e-03
1.866047065665256688e-01 4.147384281503509358e-03
1.521086425809783926e-01 5.234928507236857355e-03
7.148114474526398587e-02 4.896109580204814800e-03
1.334203631979401505e-01 3.846539312408852208e-03
1.022116638959837509e+00 4.818693979643109450e-03
1.238617759959564635e-01 5.380471488790512791e-03
1.397944407835764180e-01 4.983151365241513149e-03
8.172556247720660916e-02 5.601404197116602486e-03
8.839159527805795502e-02 5.855368711076208883e-03
2.275788524062835050e-01 5.961599980835026631e-03
1.252724585429869364e-01 5.414884601679690462e-03
5.752188764520584779e-02 5.661804082350275352e-03
7.791796094459127464e-02 4.978248191621212175e-03
7.384418891662203333e-02 4.143553495376956809e-03
6.226022125450444977e-02 3.495575058275727457e-03
7.228053219307929711e-02 4.987463493514253908e-03
5.675287936460586546e-02 4.888567626437931822e-03
7.167537231214771154e-02 5.534068656617056360e-03
6.242860402089491639e-02 4.763401300364890519e-03
2.030323438147232928e-01 3.763045533367596635e-03
5.007230400076178450e-02 4.597304284532349912e-03
9.186569111192062487e-02 5.144887616043818286e-03
7.625634486376148269e-02 5.264812181617942698e-03
1.012707508837129150e-01 6.595761929363275905e-03
2.086268020303973236e-01 5.619601794469969956e-03
4.340001515837724200e-01 5.804097629472078877e-03
1.419349691683420844e-01 4.863987945015828783e-03
4.805176432786106844e-02 6.228373878692849974e-03
6.237452103549966098e-02 5.874795405638438134e-03
9.539768482214258660e-02 3.754240471896383349e-03
7.515227457844834980e-02 6.508191549237442829e-03
8.787196609868157260e-02 4.261919967597019299e-03
5.492314655299778553e-02 5.786854734967848864e-03
5.995604608598475299e-02 5.442846846982130581e-03
6.842095120309366063e-02 6.632753050613445639e-03
6.790763487432871504e-02 6.196522706461882364e-03
5.401586511725238460e-02 5.395056697544680507e-03
5.042860865000371035e-02 5.314316161589119174e-03
2.185026258169601998e-01 4.188299704548469407e-03
5.194093012247723573e-01 4.519768001809070651e-03
1.207283084779251087e-01 4.769049296110664665e-03
1.468804742095110583e-01 5.177817989278653277e-03
8.842902788043967288e-02 7.271609296121501510e-03
6.533588560964120884e-02 5.229447049002573615e-03
9.067894219894094554e-02 5.080580112480674419e-03
1.088739269131744070e-01 5.287905203409797548e-03
1.264182163917461910e-01 6.986848394953737613e-03
8.934722572733609647e-02 5.872536770521122849e-03
8.509425382997995446e-02 7.063361462979760204e-03
8.551157826118617467e-02 6.836109718214491288e-03
6.439712687135434876e-02 5.326019357481965449e-03
1.554051251651586696e-01 4.677329943880562287e-03
1.416987127714578742e-01 6.435524978582430992e-03
5.456652843635395600e-02 4.773047386440736929e-03
1.198545998100656595e-01 5.241825560443659666e-03
5.987126877651919449e-02 6.242275313746602737e-03
5.359961491286294177e-02 5.575593637084888532e-03
7.302151636665485390e-02 5.058082785080315197e-03
8.232844757974695782e-02 5.260987152178843267e-03
1.625163652517623625e+00 3.835961036491423743e-03
8.469152225237606968e-02 5.002367170214808145e-03
1.966680725886571723e+00 5.066581136397777310e-03
9.649885232521737688e-02 4.174606021442902985e-03
1.423734052215571977e-01 5.152717045938336703e-03
1.042240142865654140e-01 4.421099101380373229e-03
1.123979993635033509e-01 4.344313128529507170e-03
4.039705694990077256e-01 6.138030060547743950e-03
6.605357975636677592e-01 6.444686967481516593e-03
2.444375841136076366e-01 6.764611686964949570e-03
1.493418780351306041e-01 6.021406101790843096e-03
3.459679649604957552e-01 6.608260413203438828e-03
8.261652802150771802e-01 3.445812806826444984e-03
8.304168265774861113e-02 6.101180362542047049e-03
7.443063289365974000e-02 5.209769611558341673e-03
1.545167017062873127e-01 3.298594869445933830e-03
9.017159992956431946e-02 5.099554851956522757e-03
9.025466088080566496e-02 5.954739481802337302e-03
3.432126650290601155e-01 6.774353631475615173e-03
7.997660986198594502e-02 7.327536145433972969e-03
1.351307489297899900e-01 6.574804898275482708e-03
4.665841057562417765e-02 5.319063898228300509e-03
6.542624352751535977e-02 4.517683892208003427e-03
1.571240503693024815e+00 5.082459366235495164e-03
1.884852610950134899e+00 3.213792587619333872e-03
3.424206143017078374e-01 6.477422136806694486e-03
1.249055756711684312e-01 5.806808895543940328e-03
9.634331716666399981e-02 5.423493427936569578e-03
9.138843793098205825e-02 4.945218471583996168e-03
1.056869956162535817e-01 4.508493657592482773e-03
8.860365391329511064e-02 4.374239296986777437e-03
4.660783920154826232e-02 5.238590479583075943e-03
3.934115152369677820e-02 5.493913049088761276e-03
1.289921782440470177e-01 3.888056784502444321e-03
7.389787161420044437e-02 6.124235778068489421e-03
1.569163164216233752e-01 4.335468312501533639e-03
8.208323878234746740e-02 3.852191981111158930e-03
6.018270187820086436e-02 4.321639225660222662e-03
5.871314196100014399e-02 7.134783887954596580e-03
6.858938777304406098e-02 7.494015174277078584e-03
8.740540609223063084e-02 6.385353120018724855e-03
1.115567543435816711e-01 5.360515915441028262e-03
1.025678914572761141e-01 5.382812204454546882e-03
4.786885413114633919e-02 6.063310565218505387e-03
7.716525812991582856e-02 4.567509133799962408e-03
7.759860494168201173e-02 5.128857922182887032e-03
8.452357486509057272e-02 4.687089604723411289e-03
7.896400401651613998e-02 6.740539817800158574e-03
5.174492777706350688e-02 3.894078076109591755e-03
8.290229926067116395e-02 3.961566860570294411e-03
5.902452238224362852e-02 4.706006519137214544e-03
7.145495116558987780e-02 4.947267492819781495e-03
7.585147654746862700e-02 4.400798846690157258e-03
9.065386153261460744e-02 5.211866795463270668e-03
7.628148945492975452e-02 7.367517422947019064e-03
5.718798542060041928e-02 6.911176688627718862e-03
1.340440209195863652e-01 5.810518347124659505e-03
5.314921069892131200e-02 5.553767056173664063e-03
1.641900967288301427e-01 4.162811398855682625e-03
6.803677230040218460e-02 6.671153581905929671e-03
4.518297222378847566e-02 5.444884096893204926e-03
4.961705583679360682e-02 5.797216011385125482e-03
7.498739610890781115e-02 5.413253388594343150e-03
5.806729882217894628e-02 5.664872037139524578e-03
7.707348548440387526e-02 4.385653850555748003e-03
6.189875377072841939e-02 4.717851080482613965e-03
2.040087263896608050e-01 4.530804550339220631e-03
5.657502700395183881e-02 5.456113090717112923e-03
5.509828961555799515e-02 5.035602957270453144e-03
9.338443092713304416e-01 4.963593823334627557e-03
2.341070597181569013e-01 4.622554331704669880e-03
1.481197007830434009e-01 2.481451337685439042e-03
1.592288511385725747e-01 5.082022285041557473e-03
2.093380849429548718e+00 5.691505582468996127e-03
8.765197555527894091e-02 4.413139988377094529e-03
1.225745080631704120e-01 4.796040999583463423e-03
3.828204546654181972e-01 3.868212981088645867e-03
6.438022144093175081e-01 4.685198506986899304e-03
1.731621629413558627e-01 5.107078615728340848e-03
6.252571760658585942e-02 6.293156945941809528e-03
7.676941541719309314e-02 5.825911207644578205e-03
4.818296547722029227e-02 5.493082574445026962e-03
5.551016736630702553e-02 5.689871455400717128e-03
1.076463235135086127e-01 5.431418682946580721e-03
1.008441566344978335e-01 7.341392058633218476e-03
9.343910547150136026e-02 5.827788795890732204e-03
1.068732011478612381e-01 7.503502860513658161e-03
1.335048930307189685e-01 3.837792809044665923e-03
1.060027503516773606e-01 4.171197316424316189e-03
6.239069803056417063e-02 5.041658630297167834e-03
1.416216231050851371e-01 4.878474271200894906e-03
2.148463441731838508e-01 5.407756583225912551e-03
2.549480644676858643e-01 8.176539817726820314e-03
1.365411154618528244e-01 5.881681656315800033e-03
1.386924061492777749e-01 5.390101432664111576e-03
1.870180426294133502e-01 6.366167703739540433e-03
6.405841976496601253e-01 7.129756071741057653e-03
1.517023805749379284e-01 3.548649039950143528e-03
2.201575961806413184e-01 5.879832900482644814e-03
1.485380317879994860e-01 4.889059064760416934e-03
4.329705574962125492e-02 5.260877154056740196e-03
5.731262482493904714e-02 5.367070771140833307e-03
5.268813273782760320e-02 5.447911141923871686e-03
1.054474800556312181e-01 6.223960353554734704e-03
1.888912097125174383e-01 4.159552371362060415e-03
3.502332730526606097e-01 5.596978419457021049e-03
1.062263975860364695e-01 4.737060064466681528e-03
1.029603937492608728e-01 6.116365481353352486e-03
7.271142209442144067e-02 5.646255217368577328e-03
1.217300266612513920e-01 7.624930982817409303e-03
9.213340599297240030e-02 6.068035143310344763e-03
9.533361610049960466e-02 5.043509352978843042e-03
1.694921816631594358e-01 6.338348830929590484e-03
1.219474948006875337e-01 6.381176959025046565e-03
1.015128806181881116e-01 5.876060861430688724e-03
8.924834460270389402e-02 7.181808243403965848e-03
1.815696467107454082e-01 5.534518706342916004e-03
4.205105225337574248e-02 4.706026992738770835e-03
4.855887208921878112e-02 4.359807435690330434e-03
4.537802426801038069e-02 5.067622784340587196e-03
5.515949046177953674e-02 5.241890961043928383e-03
6.564329440009000760e-02 5.883044821274379700e-03
7.013332512969801258e-02 4.939170266251544789e-03
5.478664995254547282e-02 4.982652483665066072e-03
8.180210302487610219e-02 4.730744720085150630e-03
2.357591502457690169e-01 5.466501396371915671e-03
6.753448425558168655e-02 6.886088390255160063e-03
1.083771076269240130e-01 4.607998362051683207e-03
1.714119843402600873e-01 3.815938141148649682e-03
1.172325357337923174e-01 4.862206434679689805e-03
1.208920256484617428e-01 6.806820540923755325e-03
1.899586057743535283e-01 5.212530258316015221e-03
2.667607699657630893e-01 3.980569131527490062e-03
4.685621111670349587e-02 4.951307382470226774e-03
4.046968995981092831e-02 5.317086411677897882e-03
3.971561914449073250e-02 5.145016940078185087e-03
4.229104129649766119e-02 4.881411543452906371e-03
5.292001922064099723e-02 5.508842265191805053e-03
6.521115160377453923e-02 6.098777067093674037e-03
4.666880737898498888e-02 5.082899245554942796e-03
5.928143504434390393e-02 5.737883232517928568e-03
5.813666849978713635e-01 5.847132525098598828e-03
1.814492131423654508e-01 5.592827119777173291e-03
9.763155605644700807e-02 4.319082298916921726e-03
1.255390042493658986e-01 5.566040830032902183e-03
2.440978692975032949e-01 6.732324159501377851e-03
3.002044054178436006e-01 3.148328420941976305e-03
8.483118417840050662e-02 5.741895917823469468e-03
6.178236153479218368e-02 4.643442877422600951e-03
2.054341788677186975e-01 7.212944490702514859e-03
1.068997163940607897e-01 3.793746348447216143e-03
1.088445946940597570e-01 3.080339072896359168e-03
4.900515649439169535e-02 4.682657908436592235e-03
6.500925682894989621e-02 5.459748057688496720e-03
5.388691987407977224e-02 5.046712192854681950e-03
5.453386081130985608e-02 5.529764696074784998e-03
5.181289590513030174e-02 4.880920274317982789e-03
1.014226853781171472e-01 5.795342609569267660e-03
7.247693088459657151e-02 5.091063446063223523e-03
4.500938991591209581e-01 3.878860506271607136e-03
6.371425514112349919e-02 4.112924546774617343e-03
7.751106886444678046e-02 5.046834013476011148e-03
1.688624208366404367e-01 3.732237385002802870e-03
7.272691873799518036e-02 3.784958902409494511e-03
1.808181346624161412e-01 4.040564041921437637e-03
7.880585393474660860e-02 6.113588163230480009e-03
1.208770567311428373e-01 4.857548801375095350e-03
5.985520320784660370e-02 6.471623952944198510e-03
5.807000037372286871e-02 5.105076999047354451e-03
5.160769335657921369e-02 6.097485853986937300e-03
8.325788790537676232e-02 4.886815626134390078e-03
6.336958039111674490e-02 3.865032210701141446e-03
6.660672285268578463e-01 3.781636412086397669e-03
3.200765824161566075e-01 5.242274547502076554e-03
1.783101910330182616e+00 5.073515565802401255e-03
1.538236398330752042e-01 6.192117230769578380e-03
1.081065411223071510e-01 5.942995031785829572e-03
1.192424839501005085e+00 4.527011975064461520e-03
1.507606685517577927e-01 5.004190671796038443e-03
2.703754920689215857e-01 3.748102477860747617e-03
4.120593317069546901e-01 5.906579318227053559e-03
2.320597642395449967e-01 3.943830105763886963e-03
2.083424823887997657e-01 5.330798115233892180e-03
2.336630267070355649e-01 5.716345052575004526e-03
1.844488722535040648e-01 6.546465092420523935e-03
7.717071922752423430e-02 4.973263433594517398e-03
6.657997939534107679e-02 6.311351178024816877e-03
6.997156111653854427e-02 5.900998509182731749e-03
5.032409497209526517e-02 5.932547529569895568e-03
6.490314394284182886e-02 4.706509244449115677e-03
1.112146864727350665e-01 5.512924575564307796e-03
6.929798492219060857e-02 4.458818864258508319e-03
1.970538056999668330e-01 6.125773226350256402e-03
1.206773957387170526e-01 3.009741468131335151e-03
7.191199453763767735e-02 3.398765122660288383e-03
7.185380727220236352e-02 3.988407168279730665e-03
6.117894300147593695e-02 5.559552619292547522e-03
1.576087713707487736e-01 4.803160664445671989e-03
1.072122405629763464e-01 5.131878693853412533e-03
1.036287677831178727e-01 5.257538968719909812e-03
1.342035348648377147e-01 3.743980286320173351e-03
9.214389307399484252e-02 5.817875801931802343e-03
8.014156683694644012e-02 4.573069934725850459e-03
8.181333421249180338e-02 5.237155944551183211e-03
7.022652065153493772e-02 6.482878282386693967e-03
7.604955397895207803e-02 4.555136673985406975e-03
8.915298234971699709e-02 4.814166107895532717e-03
5.260559850879607119e-02 4.760597956044773822e-03
4.987782939186801573e-02 4.296339907902921827e-03
5.918007651625122045e-02 4.572228759585556142e-03
4.537583580190702320e-02 4.381515346327961857e-03
7.104441908551303864e-02 4.907232255722796324e-03
7.576483201444658699e-02 5.161513667693520650e-03
6.284222189858353069e-02 4.374842980829251465e-03
5.837095816477842758e-02 6.091706382718425211e-03
1.175577197111848660e-01 3.797773913551171724e-03
1.614498008956624098e-01 4.107514396170203023e-03
3.739461296764345355e-01 6.120937727404837658e-03
9.206180595052679272e-02 4.931205245957267710e-03
8.895662855938642199e-02 4.342708549885591733e-03
8.639286477378575746e-02 3.495230380467846242e-03
4.894320043325935121e-02 4.354556695649568210e-03
4.479483548894246103e-02 4.435320487903643243e-03
4.405997868708298043e-02 4.985287980102358352e-03
5.134616735743922911e-02 4.745107473448489759e-03
4.464869825531665032e-02 4.713689924301067181e-03
4.149869987826983186e-02 4.787426654371870934e-03
7.484962051503149527e-02 4.474922723049507521e-03
8.734163789294796532e-02 4.416642588271468134e-03
1.509924909302771678e-01 4.962370825076468754e-03
7.058134244020776438e-02 3.449047678385261384e-03
1.666160813832891219e-01 4.432054502309955291e-03
1.086635130674096228e-01 5.353147840642005599e-03
6.853072528471239322e-02 5.598197375296748608e-03
2.359360546872957543e-01 6.379396659360878248e-03
9.596130949762235463e-02 5.351596706647826322e-03
8.162700842247205824e-02 3.293037328823635815e-03
7.270145205567825342e-02 7.188336450679239618e-03
1.023723199598579325e-01 4.660072517337759783e-03
6.672086269832239180e-02 5.198498138121556041e-03
5.630199219758943996e-02 5.609650696184846630e-03
7.599238238001326806e-02 5.339030812023117835e-03
9.263656288362119573e-02 4.984213321631507376e-03
5.365631042983463189e-02 4.479516039534833100e-03
6.385042757773680411e-02 4.714567451484535758e-03
8.386887654601464515e-02 4.305320928800118047e-03
5.285764285477470570e-02 4.747787480192618148e-03
5.078521290788117620e-02 4.828239435893301283e-03
8.075928960975273241e-02 4.630572827333488510e-03
1.106820583960593102e-01 6.711138002907054978e-03
2.347237935443977352e-01 4.785705901458560917e-03
1.841280070666194146e-01 7.974758637993640750e-03
7.785001599374739845e-02 6.534161802993545924e-03
3.498809394553521468e-01 4.175947453454717517e-03
2.395300780568742627e-01 6.295411322342490262e-03
6.269024379250819068e-02 4.822309066969608128e-03
3.355077286069083620e-01 3.437657094053670013e-03
6.980907473717208600e-02 3.341086586611046252e-03
5.449166546642963960e-02 6.006019770095010792e-03
2.669141382305380561e-01 7.053639695581326481e-03
2.941483570416510429e-01 4.971632996340184102e-03
7.609270361076519995e-02 5.052697661277715836e-03
1.031304884757679313e-01 5.033994225117930342e-03
1.267855344494429881e-01 6.137612749142704223e-03
7.965442784995956371e-01 4.750141055617944537e-03
8.371018920819707221e-01 6.408918253257261076e-03
2.747855151069498181e-01 4.913036502652193271e-03
4.404631660016896100e-01 5.135004205103194282e-03
9.637785577761819045e-02 5.176152816528506971e-03
3.095360453844774318e-01 3.762014418507831411e-03
1.481388172052594543e-01 5.047132975520730348e-03
8.959603805874041815e-02 7.033982522820172827e-03
9.688602392481149295e-02 3.166062211057780931e-03
5.171109155405235330e-02 5.436380684037313976e-03
6.634951079913174732e-02 7.396821590447182071e-03
7.248551056338550791e-02 5.724697617605571665e-03
7.300569558270593451e-02 6.784818245032245114e-03
2.542881865745267311e-01 5.337451355765227175e-03
4.070575351590151048e-01 3.900838205661607324e-03
7.962993102262090617e-02 4.581367516328862730e-03
7.748597047525394854e-02 4.267390225609441097e-03
1.050912702864894022e-01 4.871385701645945983e-03
1.215762232437663931e-01 6.290527443282092207e-03
8.271249582239018072e-02 4.818853387024315052e-03
7.043824920360410025e-02 5.335509636374457902e-03
1.294702801479833132e-01 5.209857059717169607e-03
1.054076258283098561e-01 4.424671624020703846e-03
1.533979521398774193e-01 5.435233928618711692e-03
1.105684752441525726e-01 5.137824948318027440e-03
7.549847673655858682e-02 6.427496083395201759e-03
7.780660269388268990e-02 4.303932503693748933e-03
6.100702207566244956e-02 5.951045723554755466e-03
5.325333387670387608e-02 5.517421255012602832e-03
6.266699976256336069e-02 4.510903580821762349e-03
6.070017629612811660e-02 4.344382108708670469e-03
5.508475137032365493e-02 4.557277784866308433e-03
5.245948505768666809e-02 4.650518137967990517e-03
5.268269342577895642e-02 5.722631097086285784e-03
5.869574308507902877e-02 5.743589815912004959e-03
5.684814051576814881e-02 5.523714151077655475e-03
7.256263911593296978e-02 6.817840134690258437e-03
1.223614559546432889e-01 6.129406081621734115e-03
8.249101700485129973e-02 6.231075114193566911e-03
8.327090221550291493e-02 5.051563608318292674e-03
8.724784728604847439e-01 5.172300334533027483e-03
1.205622910918904972e-01 6.142107747913881817e-03
1.125803634848002999e-01 5.287448421699705685e-03
6.341341119085394662e-02 4.286988642453783138e-03
6.023940820656934619e-02 4.380827691100210378e-03
6.133637017707611883e-02 4.814465127324023264e-03
6.403934111207988666e-02 4.326027752320652474e-03
4.884769515924152622e-02 5.053784226780534856e-03
4.567717483891807484e-02 5.024992057186821945e-03
4.916667604440396605e-02 4.774234982667185066e-03
6.944084102161134087e-02 4.483779157290421376e-03
7.735924404989480418e-02 5.464139550399912948e-03
1.119042197188316462e-01 4.811839020998946552e-03
6.875024294291996740e-02 4.931933751314306232e-03
9.824681651539023119e-02 4.793612963638833706e-03
8.131271733271232260e-02 6.247796762299127372e-03
8.348956048502459426e-02 5.587487014109393697e-03
1.843431105820075022e-01 5.098550694404336420e-03
3.837761225965296563e-01 4.516278755876324512e-03
7.994060517769557839e-02 3.924659318248508756e-03
9.610525638827337180e-02 3.048028205380159863e-03
1.471632578683471082e-01 4.388805296074905007e-03
4.865486410503704062e-02 5.134575449602530282e-03
7.683174113942763117e-02 5.014021714945012496e-03
6.111148618645082659e-02 4.723907863618803486e-03
7.453494883955352757e-02 3.613791645787132415e-03
7.992129817556993532e-02 2.373568236965656244e-03
7.621670470598454483e-02 4.252419447860224071e-03
2.030606835421466805e-01 7.116952670071324989e-03
8.183270273762621727e-02 6.188116119375471763e-03
8.499245050062352591e-02 6.453065384203537924e-03
6.454541007543289355e-02 5.165454635729572162e-03
7.146639646539874879e-02 5.809453233296600801e-03
3.669508695615483762e-01 2.841388947167865220e-03
1.875416084250468296e-01 4.295404504079885534e-03
9.868514192350984204e-02 3.776128352445334759e-03
1.843331581486216675e-01 4.803266766186419477e-03
1.018097517686060161e-01 4.517820818610944304e-03
1.660703510121591397e-01 3.589967063185728682e-03
2.552073257773603832e-01 5.134601345032357642e-03
1.040006628149895418e-01 5.168133866522178765e-03
5.899011185339039787e-02 6.165308669924035069e-03
1.246694722027133079e-01 7.982828241799048638e-03
1.586004149454627032e-01 4.036164305542991153e-03
1.150020876316066448e-01 6.282969553391339057e-03
1.551042835030485845e-01 5.647412223955480121e-03
3.022975067083136791e-01 6.027955436191115117e-03
1.190952928772951447e+00 4.055033681885838147e-03
1.170669296108988594e-01 4.433820122515633698e-03
2.937138392844714230e-01 4.598234334780492046e-03
1.071846434078787685e-01 8.064729309582635217e-03
1.734573116471594956e-01 5.344329382633207330e-03
2.267377368833909668e-01 7.426054102364705763e-03
2.845119238832645170e-01 5.139973452487407723e-03
1.093993670097635207e-01 6.420698654382828163e-03
1.214426652108334809e-01 4.254483473691512106e-03
5.990869715090816477e-02 6.053859481542645145e-03
6.798329669899981498e-02 5.484208085094932801e-03
1.057991944940509382e-01 7.218446581998942853e-03
2.053891006900104288e-01 5.925588881160543699e-03
1.294413538368210381e-01 4.769285624284269089e-03
1.876278869510022151e-01 7.889586713588182115e-03
5.977911137025482963e-02 6.160725121376313222e-03
7.037204280455708338e-02 5.684883223319818317e-03
1.056996184011032569e-01 6.769850735605045626e-03
2.364845406426356045e-01 5.548256683120588416e-03
2.034486416901699901e-01 5.113462151982630516e-03
1.398827920116752777e-01 6.435978383404275527e-03
1.851621574812916671e-01 6.369023118648130949e-03
8.549999750831631384e-02 4.887740730635431290e-03
6.898904089566382236e-02 4.324808274013792857e-03
1.810339952129777219e-01 3.385836983318931195e-03
1.173400168403234134e-01 5.576774680794983376e-03
1.243188836817300108e-01 5.564399490325398594e-03
4.215269711065695174e-02 5.448975522639455150e-03
5.912146188832865384e-02 4.732173264120690705e-03
7.156209062250555586e-02 6.007812329868363055e-03
8.587492443288261001e-02 5.705774823107888534e-03
2.049004793347771192e-01 5.005631791929529735e-03
6.693164190662004298e-01 6.102427157028980642e-03
3.339981204515211299e+00 5.733577321349450640e-03
5.658446567479014783e-02 4.515245451900175462e-03
1.146337741191427034e-01 5.583276786277825698e-03
9.442045456462473674e-02 6.692543892358678720e-03
5.051065223802889831e-02 5.780368033050532935e-03
4.062469247576160070e-02 8.346246336129346452e-03
6.713457210262097075e-02 5.549272892777516904e-03
2.440224328155615297e+00 5.237558050694438028e-03
5.334587239143833592e+00 5.324179327697607829e-03
1.564706088992143529e-01 7.117237253638992837e-03
2.981507644230909904e+01 6.063736918673150698e-03
1.327451355541113265e-01 6.625797539071154145e-03
1.011031457062071953e-01 5.077402056692889923e-03
8.442728099519224150e-02 3.903979163643419691e-03
6.696494103932221220e-02 5.972966928784745853e-03
4.996523560045647294e-02 5.848411273751268590e-03
5.467236890498267110e-02 5.608404279272824478e-03
5.399197539757905062e-02 5.161221847806040340e-03
4.449342961241989358e-02 6.026031251010022065e-03
6.291820690893129564e-02 5.065480952989473602e-03
1.269932177721055377e-01 5.023078780406929449e-03
1.191793724324252957e-01 3.163625414785201182e-03
1.124024937527850210e-01 3.886897887125515243e-03
1.591883581350515275e-01 6.878977679992599216e-03
8.089693169775785675e-02 6.825374192395740336e-03
2.365809798644629147e-01 5.586112227308650917e-03
1.282224300417466045e-01 6.350050779058826443e-03
3.206164589971129408e-01 6.319530589073600081e-03
7.116292250641756967e-01 4.689897099143515609e-03
7.283169044969760308e-02 5.389207603575633942e-03
6.534104556544843845e-02 4.267823152158831124e-03
5.121882100700984181e-02 6.981951087228999327e-03
5.019572013609702177e-02 6.373972389222916368e-03
6.824821386328185080e-02 5.142839067810018629e-03
7.858184971028009391e-02 4.244072334227614977e-03
1.810270516309147593e-01 5.979290932224388781e-03
1.250868185075437178e-01 6.624360987066482513e-03
1.127405505285318105e-01 5.283033114936395817e-03
6.567884563475033521e-02 5.475421682594306012e-03
1.081193701120551076e-01 4.680814761314209746e-03
7.547796853696603359e-02 5.463682426458292378e-03
8.091468102230174597e-02 5.654987087063006318e-03
1.049273404984744640e-01 4.017151418549145918e-03
7.091361523826700264e-02 4.636635113366269559e-03
7.597898495506043293e-02 6.536900067696180261e-03
3.178422283248639180e-01 3.048338226907166496e-03
3.739892513934004459e-01 8.155333397277321136e-03
5.316932649177779080e-01 5.365293328179691033e-03
3.836188263019748024e-01 4.999234199051392526e-03
1.521699038419378203e-01 4.880561090996815392e-03
1.465294967878627008e-01 5.679666858373713136e-03
1.303650626880357155e-01 7.535583281746765887e-03
2.957607655692729431e-01 5.040830774368987820e-03
2.130606677531937110e-01 5.348990101864563307e-03
1.743002060151398747e-01 6.063655273308017103e-03
1.146859155960251730e-01 6.150909428417575264e-03
7.678788043423281917e-02 5.127880783996899110e-03
1.158945104466954784e-01 4.391532813359203848e-03
9.008392426092860783e-02 4.425422159093161424e-03
1.322243176200719739e-01 4.595937109416153681e-03
1.753458918868560090e-01 5.012390116704787575e-03
1.532197201331355896e-01 6.267017470854088952e-03
1.197407474927324467e-01 6.168717003234764663e-03
7.054403573319089071e-01 4.906191655378621015e-03
1.152431892138219061e+00 5.747014466583128846e-03
2.899194850776922183e-01 4.889742100261472608e-03
8.317163342473510301e-02 5.476196771672762163e-03
4.702981272362307535e-02 5.328584364972598075e-03
1.019154655542455767e-01 5.349226097067734387e-03
8.438426708098667461e-02 4.937483387782453173e-03
8.706582154476866231e-02 5.334050431752544209e-03
7.307646695019817673e-02 5.706977917771829251e-03
1.919830303081310752e-01 3.988637763842379710e-03
2.149063657375492320e-01 4.888623236424601178e-03
7.262789151380644626e+01 7.178382397212236705e-03
1.030255837278587094e+01 6.060837657884093899e-03
3.047026462870511487e+00 4.561809983085728278e-03
1.587730497512922501e-01 5.785832478309743676e-03
2.108502911561238313e-01 4.504024056891022844e-03
1.469947051483254663e-01 5.030738515874503582e-03
1.266934333306215799e-01 5.365978768136187883e-03
7.889903609576962018e-02 5.266684248871308753e-03
1.211288807614595703e-01 5.889810305515248180e-03
7.325777886710685971e-01 4.651497874258155550e-03
5.685814425215338780e-02 5.945495606536943360e-03
1.449317556893960635e-01 5.144447966087466011e-03
2.298579722093807010e-01 5.614763855286773742e-03
1.237637142482703752e+02 5.227275868175388328e-03
8.730906988048786621e-01 3.498101119086575225e-03
1.684260105474058689e+00 5.900536081797309873e-03
7.280734083301061699e-02 5.923207652565710447e-03
1.325110578282677976e+00 4.769944647049191057e-03
1.841995703149248709e-01 4.175797911502558517e-03
8.768600084943312112e-01 4.879874506517392456e-03
2.279063328239575270e+01 5.570246694896783396e-03
1.165827710490417030e-01 5.817750126726625726e-03
1.159158518257586701e-01 4.481217372849612308e-03
1.100837538451327619e-01 5.707926447832600315e-03
5.350614797737510836e-02 5.430154740366677224e-03
1.578833434858354368e-01 4.301631888250306845e-03
6.345490440800885534e-02 4.238074343485178329e-03
8.573886087643410592e-02 5.308217389232282313e-03
2.395438631941590735e-01 4.640891271631642813e-03
1.095333133348165983e-01 4.263579722536531454e-03
1.338661733788097108e-01 4.185528754921332903e-03
1.428153212773405623e-01 6.307142000146924964e-03
4.109784488393581015e+00 4.962755037523895567e-03
9.996589419164928492e-01 5.075801115071490975e-03
7.636652591656738487e-01 4.715345559087177722e-03
8.127647344638341820e-02 3.872402825290539082e-03
6.700694261739208180e-02 6.687443280738340941e-03
2.658654232935720341e+00 5.358230046896827851e-03
5.299162484379853905e-02 5.555843466409647428e-03
4.685811718644476015e-02 5.558079499640628841e-03
6.536745341557179123e-02 5.415250662713548026e-03
2.616807166037491417e-01 4.066278279107832759e-03
2.508857730333837743e-01 6.111119440652537822e-03
6.805848701689415359e-02 4.915725886594736992e-03
1.407074716165591655e-01 7.239094899941092738e-03
7.838807519167248494e-02 7.369264118623327676e-03
5.941605034422731135e-02 4.749134047377899688e-03
8.452494226755367934e-02 4.530637563072256908e-03
1.873181628686758915e-01 5.790209930707108758e-03
9.947104833273130720e-02 5.553697962120141170e-03
5.747591062634982428e-01 6.917196251238930289e-03
9.315798892768253903e-02 5.265765547279796510e-03
3.239934128048856943e-01 5.967018839566792972e-03
2.369503998953880197e-01 5.893434686119508777e-03
7.948024520813963545e-02 6.520596389374821479e-03
6.025215053252568759e-02 5.008865643479615444e-03
8.887571779875423628e-02 5.654275260236606843e-03
1.382626348176098363e-01 6.445890460216666118e-03
3.286521411387753333e-01 5.897180791341220113e-03
1.736197766732482106e-01 4.244737082441516450e-03
2.598105002195782443e-01 6.999251876743630557e-03
1.243325412977404482e-01 3.770728918953475048e-03
1.135186768021958503e-01 4.739263381398096768e-03
1.051009741591038688e-01 4.102489182825704191e-03
5.606235057481409600e-02 5.220867874179822843e-03
5.843417065128076598e-02 5.245041601946211392e-03
7.062077981344312694e-02 6.004576720195570899e-03
2.704861204855725232e-01 4.594999939730916999e-03
1.247156510922593720e+00 5.524562442509275105e-03
9.661516526148264394e-02 4.142645224523569362e-03
1.058209924386825929e-01 6.562145250388740254e-03
1.834711546584236741e-01 6.429602985385239090e-03
1.062314922321781374e+00 4.717247165384352847e-03
1.575560061882035900e-01 2.423015222468618331e-03
1.712009375677329692e-01 4.991966070366570668e-03
1.857870591438853802e-01 6.324864393924684025e-03
7.786325244170698434e-02 4.906829975124423621e-03
9.965992294336832591e-02 3.891959143701066628e-03
3.478572593281993863e-01 6.523927883475395817e-03
7.437006978630326948e-02 5.752354853833492078e-03
1.024294034957332344e-01 5.361548659116233649e-03
1.182563161609692243e-01 6.016757180889236063e-03
2.277112076653256545e-01 6.491787800437925741e-03
2.435977193674644936e-01 4.969124153219151886e-03
3.298005634108769346e-01 5.048641236331394104e-03
7.683381504738635848e-02 6.714389538024297284e-03
6.874667005178685120e-01 5.812889190323290885e-03
1.189258639727104327e+00 3.539105136502894780e-03
1.173433803510938594e-01 5.252627914808259690e-03
6.833850129107237326e-01 5.163488655431355823e-03
5.898638633048675778e-02 5.422928921638876798e-03
1.072186854711830173e-01 6.003184453782148093e-03
9.379340340003608500e-02 4.808368160117099631e-03
1.479868638367920763e-01 5.132142125800909747e-03
5.861909188798340997e-01 5.731991060976759748e-03
9.841475243065712919e-02 5.913670364717025889e-03
7.115504697402935674e-02 5.798036186253623971e-03
7.343738559073680061e-02 4.675830767046637755e-03
7.053588005648389614e-02 5.570271333923629102e-03
1.400150811889155633e-01 4.213874352507012561e-03
1.663464172520093820e+00 5.188865368642803753e-03
1.230368846020137426e+02 4.447148110515730841e-03
3.891323452566487617e+01 3.858667622141133402e-03
1.181250410472140244e-01 3.598258349500292001e-03
1.476520937003673040e-01 4.480668461754214009e-03
8.515156190821465687e-02 3.373848145119309402e-03
3.020306230774506551e-01 5.236450930566314242e-03
1.360142644634207421e-01 4.915336885287435557e-03
1.453172152710813514e-01 5.028710227089548158e-03
7.583708570191108334e-02 5.948644734088012927e-03
6.322950935486308932e-01 3.378270581306993484e-03
7.918020636867170725e-02 4.364186792794409915e-03
2.988640167774379020e-01 5.818894311236584051e-03
1.135074622992973403e-01 4.418948196879195038e-03
6.305632541274723557e-02 5.459374311542647927e-03
8.820635297947145015e-02 3.978665053457108684e-03
7.380928668713054863e-02 5.570700505888005576e-03
6.322234776195348460e-02 4.264342852949543419e-03
8.064185402220928889e-02 7.372647530315914847e-03
2.784677547398575204e-01 5.804311272393051190e-03
2.910610890969087539e-01 5.326524381138112406e-03
6.710321595548972284e-02 5.903757007566817760e-03
9.835400745554151447e-02 4.762261870541688487e-03
6.153726455074236962e-02 4.458843148341750003e-03
7.671249402636144687e-02 4.138510714603416997e-03
2.472205826929312900e-01 3.723223963963826627e-03
1.015701594746995368e-01 5.952685667833089271e-03
8.362587284627957807e-02 4.791728567369928256e-03
2.051619625653590961e-01 4.532277185436799083e-03
9.756987879795896157e-02 3.920725389867361389e-03
6.730008890955174738e-02 4.426290998589727660e-03
6.464206342943806805e-02 4.920521871383582227e-03
1.121260959752470865e-01 5.728527970228576051e-03
8.360644611456910513e-02 4.808307259837861676e-03
1.665103441503441861e-01 5.742414985048203101e-03
7.327647606216693144e-02 6.690936116150298339e-03
1.598618996025203687e-01 4.829366851674268303e-03
2.839056833681574132e-01 6.128915399170761086e-03
1.052290339022325383e-01 6.290707602048683893e-03
9.200753903413871893e-02 5.515649427912456410e-03
3.227102717305470048e-01 5.503744338854169200e-03
3.368576386438156822e-01 3.552012603521071451e-03
6.607813262915179786e-02 7.128204879662859879e-03
1.559600185167142050e-01 5.883884179205149667e-03
1.005284409675452351e-01 6.374050855663622450e-03
1.587203832901296352e-01 6.338025502754513103e-03
1.153641949722840482e-01 6.663707050358459207e-03
1.162825407686907536e-01 5.174238969375706716e-03
8.673472202606972159e-01 7.107601979205219363e-03
5.405811472547990965e-02 4.714050714249442588e-03
6.657886477424056204e-02 3.458592007511626654e-03
6.387976246375254297e-02 6.214814124089955254e-03
7.799537739786022161e-02 6.073867307565973712e-03
1.679030772049749931e-01 5.196204704791810257e-03
2.214032604100150958e-01 5.647929693441779142e-03
1.740889771807908604e-01 5.277864842061656681e-03
1.121624896112917158e+00 5.286289873025369450e-03
1.061187213988588757e-01 4.666471097872939948e-03
7.198985111350489352e-02 5.858285815823306882e-03
1.328955022091748983e-01 6.058331387520256468e-03
7.778273199196966692e-02 5.123106965676203599e-03
7.655602903373572021e-02 6.406488874660596668e-03
1.235174802577423542e-01 7.941498935672407569e-03
9.759353153845719275e-02 4.610150486706079444e-03
1.015914962558923107e-01 4.401731990215511890e-03
7.419040437982929448e-02 4.672414982903280202e-03
6.624685924530199221e-02 5.028202889921391631e-03
1.456806976921893038e-01 6.172291274251652526e-03
9.846341340136961773e-02 5.945312630235223723e-03
2.845960013222102458e-01 4.792574826788606294e-03
1.642048779586730567e-01 4.748367695829054831e-03
3.863948287403594639e-01 6.723080369714897787e-03
2.864150667716595322e+00 4.812428712762792903e-03
7.945739795489677182e-02 5.129092862069627515e-03
3.926148993117238861e-01 4.822229247805127905e-03
6.723604576193881188e-02 5.551103234093108553e-03
1.196963294405965494e-01 5.859737970758459140e-03
1.714292093823149565e-01 4.061812296585693219e-03
1.454151589123771349e-01 7.244759512995672772e-03
4.603357291250614880e-01 4.111311761314683476e-03
7.700112559729590522e-01 3.478113534933985253e-03
9.130033351869397407e-02 7.419820295130542982e-03
8.732659808884242481e-02 6.837755094761250978e-03
2.472156645319444901e-01 6.752316479563594091e-03
5.211195826960643984e-01 4.493295747701359609e-03
3.259153686743977651e+00 6.134620373553574708e-03
3.653860610353867173e+02 3.401679875732372803e-03
1.207829602778857092e-01 4.776977260386324441e-03
7.608407866921464147e-02 4.440968752140633628e-03
7.389569283628244500e-02 4.876788113660637282e-03
1.421689248941414851e-01 5.671916942813200711e-03
1.113992078160749716e-01 4.800498653582637928e-03
1.359197324836179110e-01 5.073026743762355101e-03
2.667122776375877025e-01 7.005668039923668156e-03
2.644063831599627323e-01 3.340555247648967999e-03
1.646687932715225899e-01 6.914079537839794461e-03
3.504806252214672235e-01 5.023504196821803464e-03
5.702290128705543859e-01 5.296653938086402953e-03
7.173175564114607494e-02 6.224196627263167171e-03
8.368647474022879174e-02 4.762379144811667610e-03
6.001821376601983865e-02 4.694614156779197862e-03
8.815008619443190363e-02 4.552997455198021237e-03
1.845697747726278981e-01 4.761098740869332963e-03
1.170167271547303267e-01 4.378408354070279472e-03
1.795577676695932767e-01 4.378206732708366140e-03
7.616571511340074208e-02 4.113555526450395072e-03
1.606917571684376711e-01 3.666644532866898763e-03
7.288441289307623361e-02 4.891294465624837322e-03
8.464179771789855089e-02 4.127999008555816897e-03
6.041794167232623913e-02 3.645909761671230990e-03
1.607744884568506893e-01 4.293107344855068112e-03
1.231023010737474360e-01 5.221557953083866103e-03
4.302046164070317813e-01 5.669846020316387548e-03
2.134425139537992067e-01 5.659172801715264996e-03
4.020738459386037911e-01 6.893121249368636301e-03
1.321208640607309526e-01 4.432867867472121970e-03
1.537229256618688755e-01 4.660271959758118150e-03
1.627776015499585727e-01 4.698407365085651745e-03
7.449254209051989206e-02 4.275320071390528893e-03
5.613184758623247783e-02 6.592566956690686097e-03
1.409921874344535475e-01 5.782172560205095339e-03
8.535941107702908759e-02 5.639385625937060227e-03
1.149786821450847762e-01 5.160237962304446875e-03
6.743269429007905935e-02 4.514446195828938219e-03
1.124503045477832780e-01 7.873993952374430325e-03
2.882696032784772266e-01 4.958655388118054369e-03
9.161630111063251425e-02 5.164902143353951834e-03
9.163874073211882854e-01 7.061698516186219569e-03
1.188862179224516868e-01 4.248224694407140394e-03
2.825973252180218331e-01 5.730760114855577847e-03
9.281545748834506282e-02 5.477480883517761405e-03
9.280392662014026739e-02 5.263621327299248913e-03
1.997021575258873249e-01 5.056750334009887070e-03
7.651198145096656245e-02 5.248926261641720555e-03
1.216442917379562810e-01 3.929277878743609245e-03
1.274534923546147003e-01 4.586710756043476875e-03
2.917593537368678991e-01 4.909992798209216781e-03
7.704523127471196720e-02 5.405213634341866219e-03
1.372383870908030490e-01 5.333686618078013059e-03
1.162601076490935997e-01 6.363694087787144342e-03
1.413008465936706204e-01 6.057700902564998498e-03
2.389112149221369608e-01 3.864629414491318939e-03
1.475121509976187184e-01 4.731169189677824141e-03
6.044248097017859700e-02 5.060605746797761789e-03
8.704596441647358129e-02 5.070893768753277978e-03
6.132686961021478755e-02 5.162894433079680961e-03
1.540610045633599712e-01 4.962900952325354116e-03
4.811935089026723178e-01 6.876813742263437196e-03
7.648614694516335522e-02 4.050810056776683356e-03
4.784744659056030525e-01 5.132811130689297202e-03
1.043554641253799098e-01 5.622337631643633919e-03
6.301221384873866016e-02 4.819245262510033455e-03
1.094309833130570758e-01 5.228757497288741979e-03
1.051073248771902530e-01 4.519560924802367222e-03
1.607294879456488135e-01 4.356362153371109124e-03
1.869229038682210242e-01 4.717411985042615531e-03
1.918689769950911450e-01 4.794863509254000851e-03
1.050244873562918013e-01 4.874933034171019010e-03
8.749694513266856322e-02 5.130550908243674928e-03
2.842190743179347501e-01 3.057248990437513511e-03
4.671014913136953273e-01 6.307903646926568859e-03
3.156337948042126640e-01 4.663968314547730851e-03
2.317381980572824629e-01 4.941122663512449893e-03
3.448434433819542178e-01 5.039912508343252599e-03
1.663343422045612807e-01 5.138927974497037483e-03
7.480855424888620264e-02 4.431989641272231391e-03
1.266885927583366878e-01 4.924719657505387954e-03
1.606563551946796065e-01 4.376809831933769004e-03
1.315451919327828012e-01 5.160643302567526937e-03
7.798433749112836100e-02 5.055732805449041078e-03
6.582279324284666389e-02 5.945916984189357490e-03
9.899619739183491973e-02 4.037602122710184406e-03
2.272224938627177560e-01 5.852181266936495180e-03
6.486665625645579780e+01 4.602152668131247355e-03
5.375737576157878506e-01 6.365424935548849063e-03
4.297166577987793223e-02 4.741463447006751507e-03
5.882097087514304851e-02 6.164657467166577594e-03
5.824959648804714507e-02 4.637927983453788913e-03
5.133978376903204632e-02 4.592779321296994177e-03
6.569712235235390663e-02 4.957077135456613645e-03
8.493146706871027019e-02 4.654549879825004531e-03
9.713566727920433519e-02 7.544977396458352713e-03
3.375758685698375117e-01 6.090796797496879182e-03
1.971869512078358311e-01 6.539769961880550868e-03
5.054898124310072127e-01 4.811740532504747876e-03
1.058236558214658452e+00 6.794523440387931212e-03
2.809165721167255492e-01 4.764085280207830397e-03
1.046503659144666643e-01 4.393899529444691802e-03
7.445851161844416755e-01 6.225656354217856854e-03
2.032465709779100738e-01 5.705375913728460459e-03
5.921924397783183414e-02 5.003641173551774159e-03
8.856458180394688462e-01 4.625539439766456450e-03
8.448258442477898922e-02 6.139064460577631221e-03
7.615431533531050179e-02 5.377505896954820619e-03
4.856460162059903635e-02 6.544101540632732243e-03
5.662323588074965469e-02 4.830716287797394079e-03
5.027994604308759496e-02 6.332706082488034210e-03
5.738592352267562341e-02 4.359645382837710852e-03
1.670917737629615818e-01 8.119929168653942930e-03
3.702976107618838886e-01 7.313855183239212181e-03
8.792404267273241925e-02 5.926258098358523803e-03
1.008209433355842788e-01 6.078654130663832360e-03
1.194659510408946634e-01 4.812564363390219035e-03
2.421101142512237514e-01 3.490295546062577997e-03
8.094893700129020264e-02 4.761257650077365712e-03
8.434671665885548619e-02 4.848019257944415246e-03
8.490939655712109735e-02 6.782087282310829239e-03
6.344656322400278603e-02 5.246612928182299573e-03
7.734059739778625930e-02 6.538872104259761675e-03
2.356814599087600770e-01 4.503196129997087856e-03
1.664186060308371351e-01 5.102586889659642931e-03
3.620709567184005051e-01 6.351195091541046896e-03
7.529521349154331133e-01 6.583472775012394473e-03
6.543871872967645109e-02 5.276488450186547947e-03
2.228283116096673178e-01 2.210961627750672627e-03
1.944430545028376367e-01 7.193555835465018262e-03
1.725722901423424327e-01 5.768542727828140405e-03
6.445661902360746986e-02 5.391493730744561889e-03
5.870931578637507420e-02 4.638056291341978964e-03
7.622960885428288480e-02 4.718613997072947618e-03
1.513643547285873359e-01 5.121766671578847040e-03
5.331054469938963092e-02 5.818301130936482692e-03
2.898763090058241176e-01 6.634578092704614301e-03
1.748395509862908925e-01 4.914468091100370264e-03
2.141744056942970487e-01 4.262664830264112012e-03
2.234998278489332080e+00 2.954503612153516496e-03
3.364544305072670882e-01 4.201487680049892544e-03
1.697284107398553121e-01 6.958640207713102238e-03
1.109267614778469829e-01 5.426629455935761022e-03
3.707742149620665839e-01 4.931775158635875490e-03
1.851466423741258138e-01 4.826047892844928175e-03
1.937162329613859035e-01 4.894228662869694498e-03
1.287724281916943492e-01 5.631854425533153359e-03
9.043226445404160818e-02 5.601859976494452838e-03
1.048063786104441036e-01 5.420640250345561996e-03
8.674828113431040655e-02 5.377847335881038963e-03
6.179670920736290984e-02 5.521277368129136331e-03
4.567233422785148961e-02 5.605399703493912922e-03
1.008103957214267488e-01 5.721839890720410021e-03
2.161131705089194555e-01 5.798100633877111866e-03
1.209390811889820005e-01 4.983139596713635246e-03
2.442743318526834628e-01 4.320934663686752490e-03
1.117147025450682812e-01 4.371876555545960163e-03
9.662457947170814687e-02 6.043273088172657591e-03
6.086234192077130123e-01 2.833260606449764744e-03
3.805489517527160248e-01 5.754807981902778508e-03
4.004530344859591473e-02 5.098495360717380208e-03
4.500645200112404765e-02 4.999230179458922022e-03
7.333803875045442899e-02 5.115022919262228289e-03
6.716450891226151410e-02 5.005053639040421033e-03
8.514020016708756522e-02 5.715521408575792439e-03
3.852662740334403813e-01 3.642986109884795241e-03
1.081961206851459328e-01 5.213081352397795458e-03
8.296353902938245761e-02 4.902423927280216524e-03
1.016042752275817251e-01 7.833590425376651956e-03
7.420701375934600774e-01 2.833889586823297013e-03
4.846008549377753272e-01 3.263132013751907784e-03
1.496672138744526148e-01 5.418069872228610702e-03
4.252051532649032128e-01 4.821382682827714435e-03
1.228526320075303963e-01 5.608197333136786915e-03
1.153523474944035537e-01 5.477076830440220923e-03
9.040343176792919877e-02 5.732166544745679465e-03
1.127252950175872404e-01 4.990779274418030709e-03
1.314970581486288592e-01 5.864018170756255845e-03
1.561972133662004325e-01 5.435591380882770669e-03
1.311919668890572321e+00 5.884210966924520447e-03
5.138361567809653085e-02 7.125669782958157783e-03
1.103348680908185220e-01 7.913856362690745855e-03
3.743612357218243369e-01 4.811434271108110637e-03
8.935876698424108366e-02 7.509915287566586682e-03
8.040552625282500199e-02 7.562988277608324872e-03
2.248519011865336426e-01 6.766551329770840832e-03
9.678286947028698350e-02 7.061346486093315368e-03
8.000478137241487375e-02 6.654331360579072985e-03
8.974087985935153000e-02 5.675314596813095351e-03
5.794813468986429461e-01 3.659206725409648499e-03
2.337171677125801095e-01 3.000245601331085529e-03
1.108417425000916279e-01 3.713797669317593555e-03
3.181530818875924815e+00 4.505565174800870397e-03
4.486419960699303267e-01 5.883841336998396100e-03
1.004851595583455964e-01 5.152678067735504651e-03
8.552394386013426053e-02 7.706511634264845596e-03
7.161297729196798578e-02 6.988461488319437469e-03
1.508710300412720862e-01 6.389612063366446881e-03
1.340551773487574094e-01 7.278210037495849542e-03
8.797182459795201137e-02 5.502262070894454321e-03
8.030433667786163188e-01 4.889673042698901469e-03
6.976784428060503473e-02 4.429479189599439502e-03
1.504898739477944780e-01 7.167008861669726776e-03
2.329112872430055825e-01 5.255809066092160566e-03
4.505771302147655866e-01 5.808725615087283883e-03
3.788789593868991945e-01 5.737898898324325474e-03
2.057551597388016518e-01 7.871623673016891684e-03
2.624793521531015861e-01 4.657096601782598037e-03
2.843448096419611826e-01 5.574377745910391764e-03
1.195409247413410925e-01 4.725059906825310359e-03
1.508039572120360439e-01 4.623555400370630425e-03
1.908305212030899922e-01 6.255778794017926962e-03
9.090637344991818469e-02 5.467391343236038814e-03
8.219192925954203754e-02 5.283142295111097238e-03
1.300458421453772606e-01 5.531672174906126539e-03
1.455565087421157866e-01 5.392339644585189377e-03
5.558618646231494598e-02 5.569826110260966967e-03
1.442287910349767388e-01 3.319983394706918067e-03
1.005815012196269592e-01 4.976237555993429790e-03
7.262817570532373312e-02 5.781046065122392476e-03
1.507366787787890683e+00 5.917666257453748670e-03
3.332907597649687546e+02 3.844489922895288816e-03
4.093108715479638060e-01 5.051497235328588492e-03
3.671552665989423758e-01 6.537229909273307993e-03
1.926396618469755184e+00 6.584458754758513999e-03
3.519696130658007860e+01 5.057711265760672474e-03
1.091241156389440192e+00 6.993236906834753887e-03
2.287737035367868044e-01 6.780308475679695801e-03
1.130164407875818844e-01 4.023705576310584141e-03
2.760765804953458358e-01 5.936727086402201516e-03
1.452438766936909598e-01 4.677167264070233865e-03
9.800056406888693616e-02 5.463115450524733130e-03
5.490821448159791812e-02 5.192801529078527011e-03
9.093626718618304239e-02 5.122085446059255684e-03
1.091728740716138679e+00 4.749494830321423534e-03
1.015235142668308721e-01 4.752102716004986439e-03
2.574851106378580057e-01 3.576872198242272028e-03
4.139755681641188456e-01 6.052585618924299915e-03
1.480224189100059207e-01 5.553048352628459083e-03
1.825658328687603671e+01 4.100248294343152196e-03
1.530695872959965982e+02 4.305302907854785706e-03
3.596738319631476721e-01 6.220056686577130067e-03
8.200132425062807151e-01 5.722977398030053980e-03
1.483944849917459896e+00 7.206471322505653143e-03
3.216221095538664976e-01 5.166532705024941795e-03
1.420678170978662280e-01 4.859262373309872207e-03
8.145891448077352548e-02 5.726979242240761402e-03
7.007005852562114834e-02 4.824976275971322101e-03
1.182246035928646299e-01 7.697189576537445503e-03
1.966746847423137823e-01 6.412232086617885955e-03
6.983944983234388615e-02 5.207478471509671344e-03
7.092989305357068064e-01 4.439783193263563237e-03
8.502053690646325934e-02 5.265850868606273584e-03
1.329328330617458864e-01 4.669024607656470198e-03
8.267718762234113061e-01 3.848566626127021637e-03
1.291819152792967174e+01 6.180602500405373706e-03
1.079223618373508636e-01 5.097506427674664692e-03
1.261365991815215715e+01 5.564682454207994615e-03
8.997606850532333111e-02 5.808687663548486868e-03
5.526018197163353740e+00 6.453080119283312321e-03
1.238596427336080996e+00 4.365089957521192492e-03
1.742799055189768742e-01 5.297561054119013201e-03
1.109938501041187325e-01 4.996852310026706108e-03
8.427673402670605995e-02 5.648927682949294975e-03
5.476961272143318626e-02 5.071453390815380997e-03
7.659694696316340923e-02 4.460840220067071975e-03
7.182465878846554241e-02 6.462767558668209254e-03
9.408431263267043321e-02 5.755312166988325352e-03
9.802940390404991933e-02 6.417376162805249994e-03
3.160220902777237106e-01 5.274824665729076038e-03
8.754332738901905719e-02 5.075589129734547032e-03
3.257944636033880959e-01 4.258128149348041659e-03
2.537663424074520613e+00 5.788668036032666719e-03
7.047608410705119564e-01 5.603266528195937485e-03
9.721256926021604183e-02 5.226742484428933098e-03
7.547906962349036630e-02 6.752827900607991270e-03
6.218309453850146690e-02 6.683440134634801265e-03
1.377701236137783281e-01 6.897983639411736125e-03
2.213379107698425496e-01 3.569342288815407008e-03
1.007758604903272320e-01 3.954308355985643869e-03
2.435010767231357565e-01 4.871392391987024000e-03
8.916734281428635722e-02 5.674727408066165130e-03
1.486728659672649888e+00 4.621931722782086048e-03
9.174772968769190351e-01 4.775932843168495187e-03
1.548903867875822959e-01 4.618508417272309922e-03
2.479915908265736546e-01 2.900525552372743617e-03
1.092672500329556068e-01 6.061261576899414603e-03
1.808517599105361473e-01 5.593272596436243103e-03
1.970293439756158338e-01 4.503649275220467270e-03
1.890449658615455109e-01 6.906090205151362189e-03
2.253364023618382450e-01 6.198225445642331112e-03
3.349015923809031126e-01 4.778030627952464283e-03
8.469014223934390184e-02 5.947209727729996231e-03
1.785110335608272869e-01 6.650326592522422427e-03
2.804361208671876105e-01 5.740795736255628438e-03
1.153049133072206606e-01 4.413932849051460834e-03
6.989064587666003747e-02 8.158534915582460814e-03
8.999750264501944763e-02 5.778694028328587758e-03
3.313161845193579036e-01 4.223567727065052381e-03
8.315620725465916463e-02 4.826804766960744557e-03
1.046546834718477814e-01 3.373701303150771630e-03
8.613188718027563195e-02 5.366961420101971393e-03
1.397855040570784857e-01 5.196207695231400657e-03
1.102846868160879956e-01 7.053548227148803001e-03
1.239983798891144684e-01 2.641389875099417472e-03
2.205548508578787925e-01 4.350724243841501068e-03
3.545842062387875027e-01 6.231905803480694561e-03
5.058723122814549056e-01 5.225770866515912216e-03
2.479503917737125862e-01 5.562973386121231045e-03
8.986639230862526750e-02 5.824096048648291953e-03
5.712950293939899477e-02 5.883782446323186470e-03
4.704620641274230575e-02 5.098429946311738847e-03
6.748391046121070547e-01 4.923117368179675407e-03
1.174726374422178976e+00 4.469419933505617941e-03
4.081402518748085129e+00 4.144252841599899324e-03
1.762898777729534316e+01 5.830212785392811098e-03
5.467767208610877816e+01 5.258236393497259416e-03
4.714491424564757338e+00 2.800395702912134976e-03
7.100875267134070246e-01 5.897289450379399577e-03
9.867358269253811986e-02 7.405899950659326943e-03
8.325402317444231814e-02 4.583652222847635870e-03
9.354633001130287229e-02 4.679487327026068955e-03
7.254171364969271008e-02 6.040760706374697503e-03
7.829602361299829727e-02 6.749067358061737465e-03
1.254931742112464776e-01 6.929945063039723470e-03
1.404391497115274612e-01 7.500384413662775605e-03
1.155112963491248812e-01 5.338115521026888348e-03
6.670679822173639195e+00 4.020361487912803983e-03
8.134501233951532684e-02 4.471511884766685326e-03
6.417709152542089290e-01 4.276390071141064099e-03
4.513897422207136856e+00 6.350463036396500165e-03
2.645412649716133213e+00 4.303401781809108873e-03
2.180416894653796955e+00 4.036488069153913033e-03
4.398333912336683582e+00 6.551868392276181778e-03
2.018697808236313007e-01 6.258875301968625134e-03
3.243349606514320249e-01 5.441086836826403671e-03
3.318220708845877054e-01 4.451387401999237943e-03
1.563230658983843224e-01 7.012164061892904414e-03
9.103495626573077093e-02 9.130040038040779585e-03
9.719613791615552834e-02 5.982911145710956800e-03
7.800483673272301521e-02 6.703024837220708694e-03
1.645520802181650866e-01 6.334879054282122057e-03
3.052757171070556441e-01 5.929819694621535874e-03
9.618776002983617235e-02 5.055773685310726087e-03
1.065505660009687661e-01 5.596821662607227854e-03
5.107834708780490729e+01 5.857190415734556121e-03
1.531084663396512224e-01 5.123875563097177351e-03
1.444674388413267063e-01 4.858582425409576667e-03
1.018197449215999972e+00 6.696332890551624784e-03
1.494539789763655868e-01 4.820394823128552712e-03
8.637946222140802099e-01 6.635725500999861692e-03
1.247210107460966083e-01 6.349800727434924859e-03
1.380018159138501621e-01 6.287923302640674623e-03
5.571789637821476099e-02 5.677502679161037374e-03
9.777489199990077595e-02 5.553168537675998162e-03
1.226366976826766680e-01 5.731336640202010398e-03
1.615488636710503412e-01 4.087952286204048907e-03
1.943231708749790509e-01 7.050462010231118432e-03
1.032576317777693209e+00 4.749580194199593680e-03
6.411103509554093582e-01 5.860759513183102891e-03
6.493217872351475517e-02 6.555352472910988548e-03
1.004241140189506415e-01 5.641957628799373209e-03
7.606286550538388092e-02 5.476770655610275866e-03
6.284967672901362601e-01 5.795969700552103081e-03
5.085491693680629366e-01 4.593674623136517060e-03
2.737045725253571815e-01 6.180693437808318369e-03
2.174748615527427875e-01 5.013700210506470169e-03
1.075856175559279232e-01 5.852874171269193369e-03
3.074299424932367963e-01 4.904460103174519518e-03
9.920303513519633520e-02 5.935380532558195976e-03
7.229058076283868817e-02 5.192147261062019480e-03
8.397122792789993295e-02 4.908171772540621119e-03
1.119744418366603878e-01 4.335403556959768062e-03
1.818709053687862787e-01 3.414479530693247371e-03
1.339708345885356755e-01 6.491186785202608146e-03
8.663316545712888839e-02 6.941904736912497646e-03
8.635282314951105154e-02 6.158521985542705739e-03
2.123316627161086212e-01 3.945754750330613715e-03
2.044390366126656311e-01 5.875492065826315273e-03
3.949344369296268198e-01 6.059307045219633481e-03
2.302331650067017677e-01 4.540091485476626353e-03
9.373743821499379292e-02 5.052603053947831574e-03
8.094983994127291638e-02 5.699455920586643347e-03
1.055768196231459399e-01 6.172208349745148849e-03
8.874302601982141103e-02 6.083663659053582980e-03
9.424240544973570832e-02 4.873630985141500817e-03
1.357543806543818898e-01 5.987410611910840876e-03
1.509016744799792920e-01 4.281767163086618554e-03
1.812920921105395378e-01 5.261882805518040135e-03
1.704269255102685565e-01 5.367221534426672332e-03
4.410053247369323248e-01 4.180069889349117586e-03
8.284705488001092855e-01 6.875449172657595309e-03
1.177519377614353047e-01 6.242826480741221935e-03
6.824647319954997571e-02 6.142758337151332793e-03
6.909098190913535997e-02 4.756663992599280064e-03
1.059141115108799824e-01 4.189536505669884218e-03
9.855274646300871133e-02 4.508806172509760568e-03
7.006167671144505338e-01 3.916713686288513484e-03
5.047118964653876660e-02 4.227753142816186721e-03
6.782651809936111886e-02 7.890656811878662621e-03
6.603623476098473277e-02 7.669891348242672408e-03
5.362063509115883031e-02 5.888949826651747148e-03
7.323831425005652984e-02 5.716930661951662163e-03
8.355794028302872267e-02 4.922406040566983630e-03
1.010900332165301785e-01 4.577206303051722068e-03
1.116923432335629879e-01 5.943617179864645744e-03
1.893123245576831537e-01 6.180239015740128516e-03
7.255001349172525427e-02 5.489036322498975530e-03
4.684196560283630101e-02 4.276688213469196156e-03
3.769169385412573514e-01 4.222899899118223027e-03
5.213613318535802454e-01 4.480285230731116154e-03
5.353491254290955181e-01 4.992251686383727266e-03
7.327434048657106846e-02 4.341133919225428038e-03
6.013710599733405882e-02 4.760313444805303225e-03
6.322068293226373870e-02 4.043028433531404078e-03
1.116524793699876228e-01 5.342049906789464453e-03
9.502671247017754896e-02 6.184651007816455159e-03
2.647892026068894289e-01 3.991645658742304890e-03
1.972326425597613619e-01 2.712547414000014007e-03
9.411415045351321851e+01 5.516597284423721374e-03
2.298431418756430866e-01 5.471041750373786816e-03
2.342755571005823712e-01 5.761683715953117187e-03
7.709769491910367645e-02 4.147701736525881248e-03
1.191457005138225195e-01 5.015243003814459123e-03
1.261390768965548470e-01 6.628174677358590790e-03
4.311259834294411397e-01 5.866114185526454840e-03
1.112437920891862081e-01 6.513802672211534660e-03
1.257500838984577096e-01 2.983116296705950674e-03
1.551354638001836428e-01 3.925281689462767343e-03
2.022863431558122593e-01 4.999790608309348690e-03
1.876766903651636564e-01 5.803116932938894197e-03
8.912624436909982739e-02 6.021951375966057111e-03
3.109193760562486419e-01 4.894509161740901067e-03
1.634566095875935321e-01 5.297347994155998836e-03
3.300328224839136348e-01 4.684557218736989243e-03
2.503649614307435489e-01 4.333071184378086554e-03
1.354730486852814830e-01 5.483615004270987921e-03
4.289759189431063824e+00 4.764108181237983360e-03
9.142092482166638834e-02 4.413136981262480787e-03
9.742361356932467686e-02 4.966892575026678712e-03
1.196477180543651930e-01 6.876559136576179156e-03
6.506627766164264914e-02 5.351342692730698576e-03
7.593680649445556929e-02 5.406990763102178209e-03
2.896815338419286290e-01 5.148008654604093078e-03
4.964730170384110686e-01 7.243604685771527080e-03
9.392034101688066794e-02 4.908656764641671118e-03
1.060816886375484658e-01 4.610389932585222048e-03
1.060590292142039454e-01 5.783685834149188305e-03
1.035288442640153878e-01 6.260611068179345977e-03
9.760932491748314233e-02 4.918608590909468586e-03
7.464841065418241495e-02 5.640991239223868726e-03
3.442332326983702506e-01 5.334326075477953226e-03
1.129593652099658563e-01 5.764100679257845583e-03
3.181801661952204929e-01 4.038106244617363332e-03
2.029626684446465545e-01 4.589707039927577899e-03
1.249058096803382090e-01 3.816649177515464651e-03
1.342435099233130202e-01 6.031087759178929870e-03
9.604699374600866868e-02 5.517996127050051741e-03
1.048041148307080339e-01 4.630464818001834605e-03
1.153619679092337119e-01 4.873080946935492812e-03
3.009912682361032821e-01 5.189407291920553750e-03
3.360304716584058271e-01 3.451464146022971500e-03
2.099380758332530517e-01 4.064554309735435821e-03
8.671939323737574978e-02 5.935021407427059498e-03
7.556546397866965858e-02 5.493474646652412967e-03
7.356948343680630442e-02 5.830482154497614901e-03
8.542236710908562847e-02 4.558375383741584443e-03
8.952921131192155546e-02 6.703649822343915078e-03
1.823698360880876002e-01 4.734134511382675874e-03
6.852213344889758473e-02 6.620129270459278008e-03
8.709892139834070346e-02 5.631746855456999483e-03
2.164051815405214907e-01 2.977589523909864814e-03
2.627103600904461267e-01 4.166192243389987837e-03
8.958469973391301744e-02 7.596483722455565218e-03
8.541579477103157514e-02 5.943566916942664112e-03
1.040538434569743959e-01 7.645302828767960163e-03
8.953427054250959194e-02 6.655305111534121597e-03
3.284715204145880474e-01 6.236615196079518982e-03
4.823299867770695915e-02 4.594108002416092025e-03
7.815744041333820558e-02 4.360035504222363467e-03
6.102161832020661092e-02 5.022657696804069122e-03
5.310884255330197007e-02 4.772247959393251769e-03
5.643176419989425624e-02 4.740066084559294707e-03
6.503069249667323137e-02 5.509959215819271346e-03
5.228477021551052734e-02 4.218657492064372544e-03
5.246356619227179885e-02 4.273877368940891437e-03
5.525918207898529444e-02 3.436813467057051822e-03
1.465481034147747830e-01 6.169874191184906986e-03
4.762241926367420386e-01 6.782769246450895406e-03
5.030072258874185298e-01 3.450602951936873608e-03
1.942289196774558802e+00 4.689040244845844342e-03
3.756298709577415851e-01 4.954840151782369077e-03
1.481879759782647743e-01 4.814703274966387371e-03
4.955186682738291215e-02 4.761338439173608446e-03
9.078415270041151341e-02 5.826734660021488064e-03
5.606802798271719179e-02 4.189280195877062053e-03
6.291447340498196317e-02 5.708991887346926038e-03
1.918744223916585279e-01 3.609660619538546111e-03
5.044601654349212955e-02 4.194501759568926638e-03
1.002660011555767255e-01 3.659888373039712432e-03
5.202731126751485718e-02 4.833174155152467240e-03
5.287878565622548821e-02 4.645269349828748916e-03
4.907939684393489155e-02 4.151902492820758010e-03
1.789539221526134649e-01 4.661387085172687822e-03
8.888842617405816326e-02 4.758213122543685121e-03
1.290972457729072931e-01 5.747595621977681472e-03
1.628576221447390338e-01 4.340882737208444364e-03
2.635107256196122307e+02 2.410452804381692325e-03
1.232270283356254464e-01 4.266389527257783212e-03
2.758206316927562796e-01 3.126453069407399924e-03
7.370555449296583017e-01 5.268866292586956053e-03
6.839577833038258670e-02 6.285462996140037117e-03
5.894726567669501816e-02 4.702819523052427335e-03
7.908745027533438388e-02 4.665903341589093707e-03
8.898409240991418667e-02 5.401189963066083295e-03
9.971933776252428494e-02 4.089857918858334600e-03
5.924884148782561671e-02 4.441774498466905668e-03
8.114623666290834980e-02 5.376432883066707864e-03
1.123867881521940504e-01 4.597543172723205472e-03
1.910054160327681716e+00 3.359829187446052110e-03
4.242130756717887863e-01 4.144302206046121019e-03
1.676624963560645831e+00 5.224937852207399945e-03
9.113902484879686516e-02 5.589985630961451929e-03
2.682489910984498516e-01 5.576141436198818989e-03
6.502227238370456019e-01 3.135766081914977740e-03
9.851694764160219553e-02 4.005410168082815074e-03
1.244920972742151882e-01 3.866166737683190881e-03
7.872410912474593625e-02 5.395211449800021465e-03
1.093271951631829692e-01 6.952686160141607029e-03
8.477802478240785700e-01 3.288475280005648347e-03
8.943474617464088061e-02 4.157240765158659070e-03
2.735286149843785264e-01 4.727530748788348787e-03
7.486779164718405932e-02 4.587091489111252106e-03
1.036656276837177176e-01 4.669662302107717086e-03
5.199113420413205011e-01 4.672050545449389289e-03
1.450942748422933415e-01 4.978917584730003371e-03
2.067161912138879010e-01 4.866962915904942885e-03
1.150905791114922860e-01 5.218388367925375949e-03
1.203536106266060446e-01 4.907666914209306112e-03
3.563618825846573968e-01 4.399389336776347338e-03
1.231815201208930344e-01 5.331810559156780101e-03
5.895855421108321393e-01 3.964617587830772914e-03
2.458280549026778061e+00 3.059394864046904774e-03
1.802156534763167117e-01 5.859699649386089504e-03
1.670968453160489808e+00 3.190198228887502693e-03
5.482719452334701149e-01 5.966467010521962246e-03
3.269887090606604652e-01 3.647287160556561460e-03
9.525387510002308877e-02 3.203605504767656053e-03
9.819994243006491264e-02 5.479390105716738964e-03
1.101871905936936125e-01 5.481336812312653621e-03
6.867081846744356455e-02 6.788045162346853338e-03
7.299348845054710877e-02 5.492877560183827453e-03
1.223500179276726524e-01 3.750709403464240390e-03
9.343738359239006641e-02 7.513742644897996453e-03
1.263906501026458018e-01 7.055206477351771456e-03
3.817256416228091420e-01 2.313579600540442965e-03
1.344531611612803101e-01 3.891157187787876084e-03
1.851470058852626277e+00 5.632460893315867183e-03
1.582899188786683620e-01 4.785672720654236302e-03
5.895848451069597013e-02 4.950155304738481331e-03
6.336334842165708414e-02 5.623333885700090851e-03
9.257474047217705004e-02 4.833607889143513338e-03
9.037030942233723052e-02 5.543689198286520965e-03
9.556814741919469891e-02 3.390283265005273813e-03
1.367543395449211663e-01 5.000682958315912086e-03
1.726484799550619675e-01 6.860664303562638393e-03
6.639744755373831742e-02 3.275606200597554109e-03
7.158794223437325854e-02 3.696620799197377835e-03
6.706763319392984590e-02 5.150126059846720991e-03
5.927839193375234600e-02 5.088922858613026227e-03
5.953044852557382027e-02 5.300795655894103425e-03
3.732240715511511708e-01 5.345014678637956089e-03
6.897771537483357029e-01 7.486123316373563541e-03
9.885029953974580619e-02 3.702883223041469104e-03
1.312008111323089254e+00 6.279439038231141718e-03
1.545630151671497921e-01 3.754250718766836623e-03
1.426075782568700101e-01 5.142289238206489664e-03
9.726653117726816178e-02 6.156927958237756911e-03
7.853560738310463862e-02 6.062105968601295448e-03
1.211784180145718537e-01 5.151374000003202530e-03
1.134124522932304230e-01 4.419388246616689532e-03
5.943378185264295427e-02 4.956836048677845663e-03
1.203426378502091554e-01 5.132785778003464555e-03
1.900734174036705082e-01 6.253486012539943850e-03
1.464453789206752732e-01 4.693909357107737927e-03
5.498205675927970298e-02 4.641172433557828360e-03
7.327986029769283094e-02 4.702667341088293679e-03
1.113173232022824644e-01 5.947723102718520567e-03
1.043240824628615393e-01 4.893501403336828100e-03
2.890897331458681108e-01 5.418722523711275683e-03
2.279635694392274925e-01 6.622614300192719398e-03
1.853254903880412696e+00 3.676809050967472497e-03
2.160658874905362070e-01 4.461330226698389557e-03
6.435205015884561419e+01 4.504962710657707536e-03
2.643658254142991382e+00 7.528413177219841525e-03
7.933615502344585346e-01 6.557035828231951892e-03
1.502353012357582118e+00 4.635918199906814349e-03
3.980485875352830494e-01 3.361252446643357619e-03
7.495171966114311246e-02 6.331589606769105760e-03
4.334935593631065731e-01 4.491228324892072334e-03
1.659819839711103862e-01 4.549058584049608077e-03
1.103232507660841660e-01 3.787832087628475314e-03
7.598954731106173643e-02 3.197354821846762427e-03
7.951384118597959461e-02 4.002453803233277201e-03
7.087967995767500973e-02 4.838206330167040686e-03
9.946543979132013713e-02 4.520781661637942976e-03
1.001483009067096042e+01 6.269910127772358732e-03
1.268335520441600028e+00 3.630953310566939051e-03
8.911878791972388525e-01 5.765134012522332881e-03
2.651082388325038397e-01 5.303346456444765246e-03
1.401358544034745357e-01 5.443526350474688948e-03
1.438653932864434326e-01 6.509240062150023313e-03
1.494617606239622698e-01 6.037597972829706998e-03
1.774577787975110954e-01 7.685311057677512298e-03
1.471924410123378324e-01 7.241503343118082386e-03
1.423121321184546428e-01 3.331717835283031209e-03
1.821912351056148016e-01 4.866874031553431075e-03
6.300960294836223385e-02 4.446822536404871490e-03
5.380809577085718387e-02 3.772558685519268595e-03
6.410707340147480116e-01 4.114428986266955961e-03
1.759073696686214994e-01 6.906038084049653282e-03
1.067513105127426004e-01 5.078288638760290567e-03
1.059747791615690549e+00 4.980879681990835889e-03
4.465633106166015942e-01 4.955798080533700342e-03
3.630988177358323021e-01 5.976980462757648833e-03
2.091367341319534390e-01 4.884060419693720713e-03
2.330686862666654924e-01 5.434515537893238636e-03
4.116394921619415115e-01 6.737564357727081170e-03
3.973319901041952318e-01 5.695641549195182805e-03
4.679584611272760597e+00 5.398924522917322548e-03
1.492434948937770622e+00 4.104436169137659976e-03
1.124289955774023797e+00 5.912575554420579534e-03
1.780512941486642742e-01 5.070620239065353092e-03
9.952254511579357310e-02 4.576768307149529924e-03
3.047180358929077459e-01 4.968684126950968956e-03
1.253516273743848997e+00 4.899633824876968406e-03
2.880206541613950511e-01 5.864172711205346313e-03
2.248070099100643593e-01 4.835337718162648589e-03
1.894699763719561170e-01 7.244817433648524825e-03
2.344437747964824015e-01 2.889500678104744372e-03
1.124243142270108797e-01 5.655966066155159594e-03
1.016743202988630440e-01 6.510707669133846548e-03
3.485815967806968341e-01 3.738579205168754502e-03
1.134140949135711146e-01 5.438457600470759760e-03
3.864675249407951152e-01 4.177734369524299836e-03
1.098079852265772399e-01 4.712346383427225803e-03
2.577598475219636254e-01 4.255172383932708316e-03
3.600452450481987920e-01 5.506789120221340476e-03
5.922885578684280311e-02 4.869324004316102558e-03
9.598488231716185981e-02 6.122181256274612619e-03
1.001284734164456097e-01 4.664735579948672134e-03
6.368549603318322816e-02 5.898893165092268520e-03
8.456452567499715689e-02 4.942452615043959295e-03
2.057726462248858634e-01 5.924949828121400981e-03
1.811530027399428644e-01 3.900135552139841980e-03
2.932892662257925442e-01 6.707532570334538702e-03
4.336913407436416290e-01 7.595604433434627323e-03
6.179005956298454505e-01 5.473052591208653166e-03
3.302162026396389671e-01 4.898256181137508776e-03
3.626132244019062423e-01 5.454048182792673762e-03
1.114074412849519191e-01 1.885080126721789444e-03
3.318701157221519704e-01 6.135687205770697268e-03
1.704158658425493633e-01 6.072407865331364007e-03
1.109235942522666551e+00 4.829227709184732813e-03
1.291552612653581733e-01 5.574497136172380969e-03
5.630671647022466447e-02 5.263611557762008959e-03
5.730756012593987009e-02 4.931074250990262128e-03
1.321323804277289293e-01 6.001401092608657679e-03
1.133313636673919933e-01 4.263433556853272327e-03
1.408316170692126834e-01 6.203174022344716022e-03
1.654350957881657591e-01 5.065836567074408041e-03
9.692883484916178793e-02 2.935216250197073603e-03
1.116209812723314987e-01 3.939373251670604849e-03
2.127860976762923073e-01 5.847557155671735674e-03
3.168074982225096425e-01 5.481825383589098051e-03
1.539001400542938880e+00 5.066890481853361140e-03
4.263836481416601210e+00 5.528164217752516880e-03
2.023612453470027717e+01 5.815676734583973169e-03
1.390272232022489729e-01 4.890242557616484610e-03
3.372120498554180834e-01 4.460776414410620033e-03
1.026231616751037690e-01 4.563270970490057588e-03
9.147724696556593094e-02 4.677227503220824333e-03
8.304208054645864090e-01 5.712148126307543643e-03
3.630485416990940073e-01 4.360460644063581144e-03
9.707690982556402837e-01 4.202269817746158778e-03
1.553562441561358476e+00 7.153906256336163040e-03
3.670874231405014676e-01 3.704701255982491195e-03
2.620156094869000585e-01 5.003353213226502741e-03
1.764218910756015224e-01 3.570201224585740907e-03
5.248920270581585168e-01 6.227253988683063672e-03
1.034070221626064573e-01 4.889875707543446699e-03
8.569645389469568442e-02 3.867459216072238401e-03
8.581353059956570162e-02 4.158053561915639983e-03
6.816615323134060656e-02 4.783403639377232890e-03
7.293117432511894704e-02 4.376486381315635062e-03
1.357146529792254419e-01 4.688125811843003865e-03
3.852384729870505620e+00 4.731901908076731160e-03
2.184422640261098003e+00 4.193202470464045366e-03
2.450378604177289255e+00 5.005405712014976589e-03
3.090183634965955051e+00 4.795583497724016479e-03
2.666881283840625838e-01 3.902763064603220842e-03
2.091098144058475550e-01 4.175152358340182730e-03
1.323994349515920377e-01 4.061225276942182633e-03
1.801966313431030358e+02 4.214690271875783274e-03
2.044267828162975587e-01 5.837226777808572804e-03
2.980552380113932198e-01 5.085552832856250240e-03
1.439038128870920197e+00 4.208331099934534657e-03
3.456079960800549911e-01 5.647302621911753744e-03
2.065179469141855129e-01 7.594966546838439851e-03
3.401389472445594531e-01 6.160327068497946194e-03
1.509455269256884113e-01 4.772987991014786095e-03
1.406517998386864476e-01 4.420495063649433794e-03
9.660268612990018100e-02 6.197907124870419455e-03
5.240280092102976850e-01 4.910280124654126804e-03
3.040871669361373542e-01 6.465531581954439555e-03
2.317015245348960639e-01 7.523558064512966652e-03
1.549496677986325288e+00 5.659256151893998776e-03
3.941553808076201926e-01 5.663955611150244158e-03
2.356235083540586805e-01 3.802472126537720723e-03
2.085600824773316264e-01 5.492817171786644470e-03
2.174865034549918474e-01 4.680771621699657270e-03
1.920722068501440616e-01 5.244719026552977816e-03
3.977186454688296902e+00 5.081225804475074208e-03
1.539089148497069515e-01 5.052169056163177858e-03
1.480618156269920549e-01 4.984565881452427370e-03
7.556365478628003507e-02 6.596345979809203376e-03
7.702709678827308892e-02 5.659840174245870520e-03
9.116740560197818255e-02 5.694159424726777906e-03
5.312829014877623601e-02 4.709322348325103297e-03
7.337434450846500034e-02 5.311677777421099610e-03
2.090436098509799723e-01 5.910027632771586853e-03
7.882171758925594907e-02 6.353247507328442512e-03
6.203986221813664881e-02 6.569059117058012078e-03
1.354829372584143432e-01 4.703927548979086257e-03
1.239880771170505103e-01 6.104368761062919056e-03
3.461203946165750667e-01 4.980939453231543641e-03
3.309838346459174629e-01 6.023546122527724360e-03
1.476436677513311146e-01 4.945774293906349782e-03
1.684254008887174359e-01 3.897185870188170278e-03
1.005329221097943371e-01 6.198370147610932079e-03
2.900169602087224185e-01 5.861963982847458350e-03
2.409516102679510219e+00 4.213891379881631351e-03
2.010065032977464416e-01 4.678509185411532448e-03
4.202018040132973198e-01 5.935985284783431605e-03
2.296426761199919786e-01 5.830558978520361535e-03
2.651585793312371542e-01 7.944216811338916662e-03
9.351897102163779507e-02 3.547504254276960534e-03
8.586521030684120259e-02 4.285570886439902215e-03
6.217586501335158333e-01 4.249365219271599749e-03
2.154108298547707245e-01 7.737114505711985106e-03
4.228855812421600247e-01 6.995876954345410688e-03
3.975784944494494821e-01 4.453531822494178824e-03
6.051140515740477399e-01 5.662517399957326530e-03
3.234771020462102187e-01 5.873530995352844487e-03
1.748383626778310385e-01 6.363358592109946525e-03
2.867434305629845137e-01 5.964653355392213370e-03
1.605218801742920587e-01 4.576000800325490982e-03
2.467680950034570886e-01 6.701949086429599169e-03
2.358157605826400049e-01 6.082454463150924022e-03
2.936014326651997797e-01 5.630168053854647803e-03
3.184465658753187767e-01 4.375747140070587217e-03
1.075840697970353171e-01 4.854119863888765700e-03
4.132526230346395546e-01 5.801416506826061366e-03
1.037784640403795200e-01 5.086045772050461732e-03
1.127263580840961316e-01 4.627616672336791470e-03
1.549104809038948094e-01 6.693326249669512805e-03
3.411856901740391024e-01 3.571185944323998496e-03
1.786201804116256953e-01 5.487909523856113886e-03
1.874351055940213451e+00 4.817795757154325932e-03
5.367991675474196311e-01 5.666222195462385265e-03
1.925333072835039849e-01 4.706714734792254683e-03
3.756709793609431247e-01 5.516751620055708460e-03
6.754661363958372466e-02 4.298215152095470094e-03
2.905479425500848478e+00 6.224404131835448162e-03
3.053924707670936378e-01 5.908093276507757341e-03
5.369001243551940750e-01 5.946787321126664576e-03
1.045986084804181870e-01 5.830276352956722564e-03
1.612430080703453061e-01 6.567456325622683493e-03
8.100280874483552218e-02 5.917895720670407304e-03
9.407731787562893799e-02 4.814371383488169620e-03
7.932386109867291257e-02 5.703858472198407130e-03
6.929532916641022167e-02 4.494490383361097498e-03
3.522672368896153650e-01 5.563004565942862752e-03
1.974329388659703810e-01 5.177786367238835889e-03
6.654078170829805794e-01 4.398936848867309769e-03
1.850865603148895699e-01 4.563475083884441057e-03
8.969267542558759243e-02 6.684833111054865225e-03
2.747946099879544635e-01 6.654005343216495318e-03
2.150013596343245126e-01 4.382248431439015636e-03
3.884558592048529047e+00 5.626523037091359959e-03
8.597547614730324250e-01 3.077021641354937137e-03
6.406171990370422842e-01 4.400483706635145535e-03
3.464269687280510546e+00 3.211109699110811094e-03
4.526189378957625742e-01 6.789635280547542256e-03
7.038147487997847840e-02 5.747358674248588539e-03
1.124032444120460078e-01 5.669040528480184284e-03
4.001158860847316978e-01 3.841214706630248152e-03
1.480832905702215707e-01 5.182795209964576565e-03
6.214128445495557818e-02 5.122685760830282542e-03
6.800684542692601864e-02 4.244046136322002748e-03
2.327810379217130909e-01 4.845724141241739696e-03
9.013343631322177918e-02 6.021937977384875067e-03
1.754763689709632479e-01 4.896555130829645212e-03
7.843358877035436216e-02 5.330359052958082156e-03
7.038664731289161203e-02 4.951676015263436689e-03
5.078683986577578469e-02 5.826538962285536007e-03
6.167254684548130472e-02 4.852435460739944889e-03
2.719727137382642046e-01 5.188516389584028020e-03
2.385213532910481771e-01 4.862445879760686138e-03
2.500487122661227413e-01 5.200014975200325205e-03
1.139534283160885814e-01 4.632447918895408155e-03
8.047115691727954601e-02 5.733785148949270376e-03
5.769083537478233298e-02 5.450509553925592110e-03
6.827870781842430847e-02 4.797379932369256507e-03
1.008499978606621494e-01 5.273182711472017108e-03
4.420725327992625769e-02 4.212454408134578242e-03
5.825879534467564430e-02 5.428537976438958974e-03
6.378197715476613405e-02 3.910701215517423286e-03
1.165575345267409468e-01 5.692991653609976582e-03
1.042108148627636510e-01 4.599015437226250565e-03
1.883879963038244398e-01 6.222021978694255301e-03
2.577479321337953211e-01 6.543595312744496240e-03
6.107951309600992418e-02 5.575471540465160719e-03
5.349760425901023408e-02 4.163548331655376328e-03
2.174992241236430590e-01 6.081367221753041126e-03
6.438410258820437271e-01 5.576809980231638326e-03
5.902458394548164289e-02 4.542356919714420072e-03
5.602265257049782576e+01 4.299659714779404014e-03
1.771578579082655924e+00 4.705838829299833180e-03
3.495632786833007710e+00 4.987491738869181263e-03
9.714579961177161049e-01 7.631377346625233676e-03
1.411701117251588922e-01 5.056154042049625270e-03
1.191962770391777338e-01 5.222206738253107154e-03
8.909792861848293832e-02 5.280583728062857550e-03
9.927049163818793542e-02 4.740969175162039646e-03
2.799168853620188080e-01 5.838492695672381494e-03
2.085516470593473948e-01 4.832043332991367394e-03
2.520405153080878535e-01 6.346032325090835043e-03
1.616879020730427330e-01 5.388710297227500973e-03
8.579329287420016381e-02 5.483076386899057852e-03
9.420632708018736312e-02 4.646237795285927501e-03
9.182788597439768552e-02 7.515634053795826504e-03
6.993927835796263925e-02 5.660778673058568938e-03
5.501294371564107166e-01 3.923100511399924689e-03
5.509980626626829331e-02 5.481671811034555947e-03
4.232198976122161782e-01 4.372083741471444705e-03
1.269868375337977473e-01 6.095722920527893961e-03
6.957521269577812695e-02 6.456709385345302254e-03
6.914380526726236764e-02 7.275612890907047665e-03
5.376169757720731385e-02 6.323032894775977401e-03
6.760994645516966994e-02 5.931372714873185681e-03
5.491217509168887928e-02 5.323585420086020259e-03
1.961555943040025340e-01 5.766055986035939496e-03
2.860312062252472476e-01 3.988326056019492367e-03
1.124985952067790590e-01 6.592822011403486580e-03
1.487904594989341023e-01 6.386563360529556345e-03
1.208528754338585864e-01 5.279454159363612849e-03
1.971327885893098264e-01 4.542725031163902250e-03
8.251132396994795282e-02 4.829088112826208055e-03
6.566649965714268511e-01 3.829058627351928853e-03
1.450156899582014658e-01 7.922971244493775059e-03
6.590116096756581943e-02 4.408828069230315977e-03
6.194362362352856533e-02 5.120207202104425093e-03
6.367752332384291059e-02 5.824976321638505698e-03
1.895740827625061742e-01 4.771410871493343003e-03
7.876844518871185807e-02 5.465549082768482274e-03
1.049933165532414003e-01 6.008464965014818741e-03
8.036291940077572304e-01 2.582988933974564826e-03
2.167007042525336546e-01 5.684847449015859901e-03
7.349163482208932729e-02 6.055555409096667792e-03
1.545957799613906503e-01 4.036007060820892035e-03
1.379592380141634045e-01 6.081077702517555250e-03
7.124610384998517065e-02 6.616567232637521508e-03
7.277093517466011463e-02 6.352672343303587994e-03
4.229753430063463993e-02 4.538602440724156910e-03
5.230733279283043824e-02 5.758063665195277230e-03
7.121134128528272811e+01 6.278745284538720349e-03
2.754380375803938907e+00 5.488793597687720120e-03
3.631615292027829955e+00 7.514244667489701317e-03
3.958208220097529928e-01 3.735155174435163348e-03
5.903847684809238744e-02 4.148428436385965569e-03
6.338101747520913376e-02 6.754246750416087984e-03
7.043172906233542696e-02 4.916439994737725229e-03
6.028797816049549785e-02 4.331231507049391680e-03
1.130848949425920791e-01 3.504606456576959354e-03
8.024829242889167102e-02 4.386590510984840485e-03
6.186930710707963521e-02 5.726709334283912149e-03
6.756418308420118757e-02 7.226877650549678837e-03
8.513125839977471465e-02 6.137906865284335767e-03
9.937947359875644315e-02 4.967540890242441720e-03
6.531403793327503204e-02 6.052598717422893841e-03
4.927817986676879397e-02 6.254849258876545026e-03
5.001463858076099500e-02 6.277665884067838882e-03
6.511609552726589645e-02 5.206963821962735939e-03
1.219973239926659819e-01 4.707757892074295424e-03
3.281845387251693391e-01 5.213709202434988442e-03
1.081906653501486099e-01 5.864145360014224456e-03
3.953804563594548682e+00 7.405401915890920221e-03
9.123152242621417052e-02 5.611470884403785796e-03
2.685652515004749996e-01 5.954139436889514803e-03
7.811312349038677105e-01 5.162937610008148416e-03
1.943372786218422743e-01 6.113764293932003567e-03
9.690621938273512315e-02 4.780167674283051366e-03
4.777982995607719247e-02 4.987376480141671176e-03
6.608960849409016569e-02 5.543329426959585360e-03
6.091590632732359067e-02 6.013358016789503713e-03
1.074389544675347363e-01 4.222759556836690881e-03
5.268626104061400334e-02 5.559894258544542667e-03
6.296527369681248487e-02 5.688586763656771315e-03
5.673101503387565497e-02 6.748003871880864195e-03
6.448778220213875756e-02 4.783589019337612658e-03
6.612226539028118188e-02 5.427734601978504402e-03
9.979786511568557172e-02 5.091705352363280236e-03
7.481884715302342115e-02 5.712181945508025376e-03
2.331746818794333820e-01 3.864175779887881346e-03
9.392978619521573369e-02 7.621477147929128781e-03
2.017917255213723948e-01 7.946667031980133092e-03
1.613729886772488908e-01 7.228186608082973023e-03
1.389669492428916353e+00 5.526250344460035928e-03
1.210942925691956135e-01 3.044801681681629738e-03
1.918515831058860699e-01 3.702834408156135525e-03
8.898684761488209749e-02 5.871195759941552454e-03
6.766988759251940655e-02 5.440243517856341131e-03
6.463374599106659624e-02 6.818581493398809430e-03
9.540735639680486546e-02 4.375118794877660110e-03
8.051269427061774620e-02 6.858838681206028132e-03
9.974543052220061212e-02 5.409564045667177024e-03
2.869866306702735237e-01 4.366831290303139872e-03
2.660932937791264941e-01 3.565252752893044007e-03
7.873548400978271078e-02 4.327109950607316811e-03
2.073782029208977862e-01 5.720526028641956078e-03
7.695215539685716644e-02 6.282803811588680808e-03
8.408361980400266833e-02 5.343674009469477799e-03
6.499177885333164151e-02 6.189926674746812352e-03
7.662911167436056714e-02 8.664269537152493109e-03
6.574917197838632543e-02 6.522419499878153414e-03
7.554890112627247190e-01 5.626897845424888578e-03
8.063997665022670791e-02 6.523107434216232625e-03
4.922795588521895055e-02 3.780091223723395458e-03
8.550844752012763672e-02 5.901920529165029239e-03
6.383704489945787874e-02 6.129109774853580377e-03
6.252905020100102407e-02 3.718100685512197578e-03
1.039925811379041470e-01 4.188434621951365837e-03
6.810933370081381777e-02 5.161042225056593387e-03
1.304388726446601143e-01 6.631209423508910121e-03
7.745018389988771179e-02 4.209038098353091312e-03
1.690854586912892699e-01 5.091803841610699315e-03
5.006066186162726472e-01 5.901588580742943464e-03
3.260065620152205468e-01 4.238018835883737741e-03
1.326210436920019775e-01 4.352317525690222767e-03
1.158766485125010126e-01 6.866554907537118779e-03
7.536851403139954719e-02 5.178761047588748521e-03
7.578983806301459181e-02 5.606326308209330471e-03
5.752092285131850391e-02 6.158497684268737782e-03
5.174206173216158028e-02 3.599737584259369173e-03
9.356314860304863756e-02 3.595058190686124377e-03
8.228734830534990830e-02 6.222475314521357624e-03
9.353312045568920596e-02 6.182359775525673312e-03
3.099658410896747873e-01 7.632814694198405275e-03
2.416983861208523432e-01 6.781396418781335429e-03
1.020071839073803388e-01 5.149372552402436444e-03
7.687126408397766675e-02 4.574827804914403419e-03
6.565923799221928814e-02 3.538094679800944577e-03
5.338860900915758795e-02 4.279095978647319554e-03
5.997419300988698909e-02 5.767100599507797402e-03
1.098723114445976368e+00 5.639999674332184416e-03
3.756294429242851285e-01 3.476751252689597258e-03
4.249572886420995843e-01 6.851798310689148110e-03
6.329474343161341221e-02 5.512708970777615257e-03
7.574685398356027777e-02 4.297599915580132580e-03
5.372757412119955750e-02 4.533657139665549923e-03
5.736647598174068191e-02 6.040568621264840420e-03
6.683319498211455489e-02 4.784500070781080340e-03
9.164550616216809997e-02 2.823409042923803649e-03
1.180885190512988153e-01 6.693928433203352561e-03
9.459626973425928897e-02 5.221896615588340028e-03
1.680218340540328426e-01 4.966961980167584022e-03
7.433076304583091654e-02 5.773584267142021186e-03
7.754880572059866251e-02 7.263045806742152340e-03
6.014046896589744784e-02 7.129229070714350990e-03
5.699022219648672977e-02 5.681174634552672333e-03
6.548676979746329008e-02 5.908907652712186952e-03
5.552852983779957979e-02 5.420196798482538290e-03
7.038352415304256759e-02 3.449808845505453799e-03
6.839496674505557428e-02 5.077035700768514105e-03
1.891050230719342196e-01 5.440782648391200883e-03
1.331037485650826691e-01 6.032986391373736101e-03
6.742078136641953268e-02 6.519038235707620525e-03
1.384034780833458544e-01 4.699931101168956966e-03
1.685674503860799256e-01 6.151415635620188782e-03
9.276487083047556259e-02 4.789177662748019156e-03
7.429056632737153498e-02 4.410122014654947221e-03
5.954361819712072207e-02 3.246591599606199387e-03
9.960671631219393529e-02 7.471782845765440051e-03
7.173388549941864256e-02 4.910597731471662807e-03
6.642993010940134724e-02 5.962662847736516052e-03
6.512888945621689296e-02 5.283988234305176702e-03
4.767158157423551090e-02 4.140414138283799589e-03
6.071373988354487883e-02 7.160595380172086154e-03
3.912735432598345442e-01 3.435170483121119476e-03
2.502431252833373643e-01 5.182556173712456367e-03
1.268998836890423698e-01 5.284204261092832929e-03
4.368279268667017989e-01 4.817400334382593990e-03
1.033691350186294322e-01 5.115335509393325632e-03
1.165825155086533116e-01 4.227533134050064784e-03
8.075777073090809055e-02 4.533356045355279966e-03
4.776450635234712194e-02 4.334419761539272560e-03
4.691959611062120061e-02 4.363146248403202559e-03
5.967839789813753765e-02 4.257716929513682969e-03
7.697522134637854729e-02 5.930383752194294707e-03
7.112519161549248070e-02 5.078206352098789400e-03
8.350176548391173570e-02 6.020842207574942685e-03
6.553224225513644419e-02 5.695030241180731867e-03
7.095694331770785457e-02 6.424159927154282634e-03
7.003433543444388676e-02 5.098248072172077879e-03
6.962446091222516953e-02 4.779204491231546330e-03
9.415688148866808993e-02 4.620290723606334561e-03
5.542296623761963636e-02 5.360523154954821394e-03
7.182386772093875271e-02 5.589081385264657066e-03
6.168446753724807219e-02 3.801295848164505751e-03
6.631102249597257969e-02 4.429528122726054430e-03
7.268627189157775281e-02 7.038353666866416919e-03
8.637067770972202407e-02 5.659609181765863119e-03
6.085550502481738150e-02 4.770176070118904710e-03
6.793964341785051209e-02 5.925059405346056081e-03
6.555115708993064505e-02 5.244504927541290829e-03
5.959172065321126366e-02 4.932461712627882015e-03
7.473394685937892468e-02 6.076176335866701611e-03
4.960473026610235509e-02 6.609479127491308011e-03
6.648420411146452325e-02 5.049548047771058000e-03
5.428561919915487338e-02 3.904444427761602585e-03
7.313140224322613181e-02 6.060980274061611613e-03
7.879082517998087232e-02 6.531545819612019459e-03
6.835088062985707202e-02 6.183781812964910841e-03
6.991618278623797089e-02 4.515627841052926444e-03
7.555899857846871959e-02 5.328926868206978855e-03
7.435557383326694969e-02 4.898536323771351085e-03
7.119988303841684463e-02 5.834395673320190434e-03
1.180528559842247277e-01 5.106534699225107748e-03
8.919711054119132398e-02 5.986174483360140464e-03
1.109146137374148883e-01 6.184877901940628170e-03
1.528852490104533890e-01 3.289047819663670508e-03
1.096135781415628063e-01 4.849140285484497201e-03
7.920345596431120627e-02 5.207551616418120040e-03
6.862385770751115721e-02 5.123837422996980334e-03
6.576645362635789860e-02 6.663609299627442674e-03
6.427997888497441470e-02 6.694955414187672704e-03
7.683806938372547690e-02 6.368583901238702299e-03
9.172016575778886571e-02 6.221679403449920098e-03
5.813801939862346668e-02 5.781818987257530268e-03
5.555119051754530551e-02 5.713008529459352551e-03
5.655418917627831610e-02 7.170820719038089978e-03
5.492826906462171949e-02 6.373464678387355531e-03
1.360100554432462083e-01 4.058800197670310236e-03
6.544235956435218160e-02 4.558769599771499668e-03
6.320016635571955310e-02 5.817069965681755279e-03
6.731706537449415328e-02 4.726365308492300014e-03
1.062585077653513121e-01 4.302230930330210208e-03
1.131033538172803998e-01 5.468159598345329227e-03
1.038177276158997880e-01 6.664727655563053126e-03
2.764512738647455503e-01 5.213804209374106428e-03
3.859847051122802242e-01 5.076453707878359964e-03
9.000304708981554658e-02 5.322431358999912994e-03
9.617735592395176836e-02 6.425846924617520384e-03
1.966652175683167858e-01 3.112267774890943670e-03
4.058848172725171843e-01 4.489719672329059268e-03
1.331219328817901393e-01 6.077286160090674544e-03
1.353346094030160873e-01 8.002516699036208575e-03
5.352165659863780678e-02 6.885303081982174257e-03
6.201186978307629549e-02 7.743422128934161763e-03
6.385903770336295859e-02 5.021322780076133835e-03
5.998483920325440449e-02 5.533757728317681597e-03
5.379689829203820189e-02 3.604566678792080290e-03
5.921750785745830137e-02 3.585354087250446683e-03
1.034356081392310556e-01 4.702233471996821075e-03
7.014744250995176567e-02 6.076384877156046360e-03
5.632325539447601004e-02 4.560482908812561048e-03
3.070159274189078191e-01 4.967073348066350716e-03
1.199107436243739416e-01 5.878142903105170770e-03
7.012402502276127159e-02 4.140509395063976007e-03
2.672892276094173125e-01 3.582231557635479850e-03
1.127611875094276933e-01 3.911346016623882399e-03
1.327916223334470736e-01 7.135480456534291742e-03
8.205230001381218219e-02 5.263929576965789038e-03
1.062877856955525419e-01 6.186765452174247150e-03
7.931908277864246903e-02 5.853560791656488467e-03
5.885213565135333919e-02 6.314088808614898816e-03
5.094502295231014000e-02 5.462903816979189885e-03
5.008255108335830930e-02 5.458158540666893481e-03
5.119802537425992284e-02 6.366266873168598822e-03
5.264136405977001137e-02 6.597106929841881594e-03
3.463416633093179797e+01 4.078185136320642071e-03
5.546997111318614504e-01 5.096340486707138552e-03
3.021198140803795784e-01 4.403999902592864620e-03
7.036692489616215573e-02 5.397394239787955787e-03
1.185513183270903159e+00 5.841442917694262237e-03
2.563519768363413109e-01 5.538233124325241119e-03
1.458983039510557134e-01 5.510316300384510146e-03
2.542166191498290706e-01 4.937466143377061689e-03
7.419468689354964674e-02 4.841523892997879122e-03
6.858166659024909906e-02 6.625943602285383482e-03
6.650453548530299575e-02 5.390628564350535661e-03
2.362972213052660642e-01 5.091680357205963930e-03
1.287025528806923502e-01 4.768481506196534971e-03
8.915546182726871716e-02 4.513870635287979029e-03
7.834242301254248919e-02 4.268519969398959675e-03
7.443770333582606924e-02 6.776389663798277480e-03
3.351330147511087376e-01 4.752220650874605656e-03
1.448355340837538807e-01 6.780669258417734713e-03
1.016124850198155405e-01 5.194801743142447512e-03
8.377903623497649777e-02 4.895286476831308374e-03
7.127572411293643662e-02 4.369713776651324745e-03
5.887311719772141128e-02 4.448359890287328054e-03
5.200169171029345866e-02 5.863232171655140094e-03
6.310494093325738629e-02 6.707717933163230041e-03
8.466561301824947205e-02 7.604689065543761804e-03
8.005803740825837012e-02 6.971407499469016271e-03
8.259099588448282070e-02 5.656956324507549615e-03
2.570673292852836411e-01 5.626146644846021470e-03
9.834482056594691102e-01 1.396479481629545874e-03
6.169740442329337826e-01 5.248477338732939791e-03
3.098743511731752442e-01 4.127647338893612738e-03
3.113900393591825799e-01 5.539934299322094718e-03
1.140934612606978732e-01 6.573321549033040410e-03
8.625794046892934497e-02 5.986755502756262691e-03
6.656825215886347236e-02 3.952434664168277996e-03
6.162461086019783985e-02 5.962042163227244951e-03
6.684801558763180107e-02 4.172961538610880927e-03
7.070991060673295636e-02 5.810297950243181742e-03
3.113334690444404251e-01 3.962551255624777342e-03
9.207787858629505606e-02 6.666615980944656968e-03
6.259508421454339222e-02 6.071239079316122222e-03
1.620736134642547510e-01 4.600912305864080128e-03
6.142262699599686238e-02 5.715416497456021760e-03
2.433122884789165885e-01 4.200960327780368063e-03
1.626273439285717548e-01 7.010460048367805896e-03
1.451349177156246451e-01 4.263015575040685415e-03
2.265498248027659201e-01 3.553293789314255352e-03
8.962730066185584099e-02 4.733864158433151101e-03
7.011931772606169178e-01 4.856106079170432153e-03
1.220615974765518613e-01 4.065501980987908104e-03
7.540033011456453993e-02 4.771118279513477008e-03
2.588200488687150802e+00 6.038365996154576761e-03
3.546549660457785524e+00 5.442564478723492701e-03
4.604560247139874463e+01 2.770798758787839083e-03
1.455289551216948918e-01 2.485508047428873751e-03
1.871264100879462822e-01 5.533637836142038524e-03
2.072888702117695325e-01 4.101788716128791125e-03
7.442292836776370768e-02 4.426479304137480482e-03
5.470535741036754163e-02 5.184041436128736767e-03
3.067776436846821886e-01 5.063396285790201790e-03
4.797069848742008813e-01 5.261405508332363430e-03
6.259980561480781025e-02 5.257255490536971027e-03
6.391283228766626856e-02 5.632702795343672714e-03
5.704201443429719742e-02 5.318983936476537160e-03
5.850465309963889110e-02 4.902259518472254669e-03
2.485948144971732721e-01 4.331224418570128049e-03
6.730088430072875272e-02 4.906042430719538376e-03
2.794520994625104837e-01 3.954603574341868447e-03
2.165346351857761475e-01 4.932100150230178150e-03
9.732014486377872642e-02 4.980732049731592843e-03
7.389860048071839049e-02 4.986450589958278320e-03
1.251173485088618031e-01 3.750639889991770008e-03
6.192331636769118908e-02 6.215886028457728689e-03
6.005941744677648075e-02 5.196777289564157888e-03
4.826869184361533976e-02 5.616174611233897516e-03
1.054600511800809354e-01 7.175892084843087104e-03
5.223488910953433956e-02 4.679428924945655023e-03
5.615456807503164949e-02 4.574224854503715181e-03
7.765439168731286257e-02 5.760335755519797873e-03
4.704684951278990945e-02 5.752658937054267417e-03
5.216419214061708554e-02 4.584954882289079929e-03
2.052273229956097789e-01 3.897461650724153015e-03
1.024035032362537456e-01 6.112413889725457072e-03
6.126478932813384654e-02 5.604357108603328502e-03
7.736688641688091450e-02 5.075336415663610039e-03
6.546923646383207007e-02 6.639901648783841891e-03
1.066680668467695908e-01 4.511274856470408497e-03
1.270789722106088204e-01 5.267706686032973089e-03
1.631189928910589337e+00 4.247718023486248690e-03
1.692311881327343004e-01 4.604896894035921499e-03
5.148228904370302783e-02 5.788415194490068895e-03
5.684926020457043983e-01 4.693482014151769723e-03
7.564780064096326972e-02 3.921145950004954056e-03
1.387610701540607783e-01 4.879842157196691114e-03
2.492155986218163310e-01 5.249688288929309048e-03
1.937775791013088555e-01 6.230927040865846984e-03
6.525590198580295820e-02 5.485335201866705680e-03
4.854735224681936551e-02 5.628738649708700352e-03
8.037562102351207549e-02 5.156844716856963384e-03
5.636663650970316075e-01 7.035174376928921176e-03
1.851170058304753008e-01 5.035191990930190827e-03
1.439194610987654943e-01 4.530052902204625802e-03
1.136543492862677335e-01 4.055151300990073905e-03
6.388497362728255691e-02 4.632610222708597771e-03
6.433696590858239972e-02 6.453208446321765344e-03
9.214273386238562569e-02 5.112949561428118718e-03
6.125996741757402941e-02 4.700691025120197486e-03
1.768462618319979474e-01 4.623010028239300968e-03
5.819122591971092467e-02 8.414184701747422224e-03
2.192992593241397392e-01 5.859316556282405386e-03
5.776975705315779558e-02 5.161901038474094559e-03
2.364820786301416455e-01 7.659826417074597736e-03
5.031118728115690358e-02 2.893262894700065948e-03
1.074065078730640915e-01 4.821663700787358169e-03
3.280492081026633588e-01 4.206444818811445885e-03
8.667178067299806388e-02 5.025061002547901064e-03
1.387152880100050723e-01 6.133552209105227505e-03
9.393585052085603460e-01 5.145484042305752299e-03
1.688161278216801509e-01 7.807593546252863947e-03
3.426253886876526322e-01 5.006811902610702227e-03
1.623630289523903258e-01 3.566032293345616690e-03
2.360941435560494628e-01 7.250312909337176814e-03
1.015942610853530104e+00 5.853984874971215717e-03
1.169124403609660690e-01 5.627469226233902666e-03
6.820039476649746024e-02 5.900997127233837021e-03
9.500026395935046164e-02 5.242797487808599499e-03
3.169655807886934684e-01 6.443212098429708205e-03
6.727653916995074423e-01 3.467222187947501585e-03
4.419640501791856635e-01 4.851217170627157051e-03
1.426534967865042303e+00 4.434056392362340122e-03
6.405198400310624374e-01 6.199496926664165193e-03
6.881672120026773032e-02 4.261972854952629682e-03
1.496247772036226886e-01 4.672726401661253179e-03
1.884622718346037340e-01 3.892971966099351405e-03
2.111447227153871176e-01 5.065204181286851216e-03
9.534963119400011733e-01 6.207783458199153670e-03
3.531753120548740910e+00 3.956499577788571802e-03
1.905667571438208197e-01 4.750642110540144979e-03
3.409882737140316777e+01 5.723689869613214458e-03
4.468956246204757399e+00 4.322037226329064792e-03
6.017412227470355219e+02 5.862314484060137006e-03
1.234459819796588143e+01 5.939126460602070674e-03
1.000442440451710657e-01 5.171359059966677829e-03
5.724587770168181045e-02 4.513117872882401425e-03
6.118807713239009238e-02 5.009478967197976591e-03
1.777694054990767158e-01 4.033323211703003335e-03
5.169325642014828137e-01 4.783568659062434163e-03
1.337464605100213477e+00 3.120434449230706075e-03
1.466279457034654343e-01 3.900004254423806993e-03
7.286858190801696888e-02 5.255387241745126774e-03
8.424229857627320295e-02 6.033319873808770661e-03
1.150007922140032501e-01 5.691838884662393100e-03
6.857965373986665836e-02 5.912205186619833540e-03
5.496072224896092484e-02 4.623875957386594862e-03
7.455886178962978228e-02 4.993338570422541610e-03
7.812170172494288523e-02 4.763953063584950263e-03
7.057100919505245040e-02 4.411255369965519368e-03
9.919058870429611763e-02 5.086883898097398042e-03
8.629829685123142913e-02 5.207006070330868867e-03
1.990612364972865578e+01 4.143673287766313877e-03
1.641901590198526772e+00 4.396313083683127919e-03
8.323972871410995067e-02 5.505854744418053372e-03
6.739634401205624181e-02 4.372084373392398637e-03
5.731374342867977256e-02 3.349814150233775944e-03
1.111705013599924990e-01 5.640358301791680018e-03
7.192232218462409066e-02 5.068536567902784916e-03
1.545284802047963424e-01 4.885687860178462849e-03
4.518545746302077976e-02 4.967808706887619392e-03
7.017311936840790743e-02 4.397740527800577358e-03
5.984411931060437673e-02 4.478020756986964522e-03
1.148377802924904628e-01 5.064326907008033854e-03
5.257810713860883861e-02 5.653829993859387122e-03
6.498394657272323072e-02 5.292222611904409159e-03
1.425256204034472396e-01 5.590925953768865163e-03
1.144252436748560697e-01 4.826674920209193115e-03
1.149332964212487623e-01 4.500152686322767166e-03
9.125322647407323184e-02 5.344503076736957514e-03
4.841355898943475872e-02 6.334586185935534020e-03
5.011146476357743185e-02 7.073746054257382121e-03
5.503905868155473807e-02 7.357310589518665372e-03
2.056435582858037403e+00 3.694247568630168888e-03
1.902435968888982198e-01 5.049108957525230180e-03
8.500006676379305570e-02 6.162349316622792346e-03
6.461486319898755715e-02 3.918848142992621165e-03
8.170340997358110924e-02 5.379876157435664781e-03
2.765984632990717285e-01 5.698300253706351827e-03
4.658912122365188591e-02 5.371763765282091922e-03
7.851829716856077723e-02 5.326567151121287293e-03
5.955599414123582264e-02 5.201721427766373834e-03
7.170856487597877804e-02 4.388436983262434914e-03
5.628169812980048786e-02 5.353073650838359628e-03
5.526060839225698657e-02 5.516366026753094509e-03
4.545812262230782691e-02 4.422095575435913348e-03
4.244904077012353477e-02 4.981928016015250808e-03
1.113505006828100774e-01 5.388372832035365732e-03
2.488631971775314700e-01 5.490499277505491056e-03
3.012617821212199565e-01 4.739684315841774694e-03
6.913484638911379099e-01 4.749711202172698064e-03
8.038719207878790485e+01 5.983930176480031261e-03
1.550320517630363881e-01 4.907047420810943701e-03
1.516765340520229433e-01 5.526195541480219409e-03
2.510495157069013716e-01 3.661042470031442789e-03
8.651465569384664267e-02 4.814161966211213430e-03
3.442488203468805907e-01 6.471349841183513842e-03
2.628320195485902566e-01 6.647109468723236443e-03
1.946755151353506408e-01 4.988425242488992752e-03
1.705567889303344076e-01 4.753106507788294917e-03
4.841875482430578470e-02 6.002192025068425578e-03
5.204472470450078464e-02 5.664396080007814104e-03
5.785177362487312763e-02 6.509510534802563815e-03
1.153383376971921920e-01 6.176417304623310102e-03
3.331505977692226783e-01 6.141226299123582304e-03
3.223543001105378281e+00 6.054191135892162540e-03
6.877611273198076560e+02 1.156245186669318864e-03
1.853797777117813723e+02 3.738139619076305976e-03
5.247709296376171784e-01 5.594584031344604531e-03
7.450208483110543067e-01 4.935112096123823490e-03
7.833061762317025667e-02 5.545655489399046491e-03
1.104115220298082511e-01 4.420944369622829308e-03
5.685591254545749873e-01 6.046856411939666165e-03
1.238443344734333262e+00 5.678496699439383039e-03
1.096030486093167333e+01 3.744639930427662994e-03
7.554620325205996245e+00 4.566850716862947378e-03
1.214100261129600256e+02 5.424441823675639311e-03
3.627456249310330616e+00 6.000214794638178417e-03
1.475995649361016571e-01 6.368596625542937567e-03
3.016034527748930882e-01 6.684337890022371172e-03
5.587719031473805525e-02 4.935363337128736289e-03
5.443303713869109689e-02 4.811385863276741379e-03
9.291641975406551845e-02 5.859272447968356425e-03
9.401741767813130701e-02 4.737322258819718669e-03
1.455708406581266712e-01 6.649513154947966041e-03
1.586747318962108855e+00 2.816775712539301962e-03
1.308514225985441648e+01 7.845077650326614388e-03
8.479079134237471749e+01 4.689750936002393990e-03
1.305591188725429008e-01 6.370792839074987564e-03
6.525396972262366424e-02 5.465545951732157098e-03
4.341711114996268245e-02 5.165808782687885022e-03
8.077589121366844649e-02 6.019928643722595972e-03
6.578699141301092013e-02 4.568205704745008540e-03
1.294009060130845601e+00 6.605943957560427189e-03
3.206675291506377867e-01 5.737083214251971659e-03
5.486105253103630286e-01 6.206387695204792880e-03
5.707953496780378000e-01 6.773516092425994201e-03
4.001436925403284994e-01 3.770589500310633172e-03
8.017874985642772789e-02 4.839161942793923470e-03
1.115072625151382751e-01 4.996627049422477408e-03
1.157306999336813746e-01 5.483060411370373199e-03
3.967953295436432715e-01 5.062644187206578189e-03
1.367719320673222438e-01 5.763680100664156890e-03
9.964264918855984809e-02 6.505637630156810292e-03
1.688148986063871204e+00 8.142407515989992864e-03
4.797424963325662428e-02 5.470249483165964648e-03
1.429002918230523611e-01 4.913567739809031505e-03
4.755350377132594453e-02 4.499199880861858881e-03
2.201097313366323083e-01 6.498185317868131194e-03
4.400305453330357469e-02 3.992666000047457447e-03
5.211324284843448645e-02 4.961019825106069946e-03
6.437806485834918213e-02 5.598278087428102019e-03
6.583217370705596316e-02 5.084255596876563997e-03
4.436988231778923181e-02 6.182113801495434623e-03
6.243105874141122863e-02 4.913652313886650302e-03
5.291034115887695288e-02 4.902468505212224589e-03
2.468396088364784025e-01 5.832588323207692910e-03
4.413087742478454256e-01 5.226483996425224099e-03
6.328067151537326573e-01 6.028744279161144665e-03
2.299344146472455941e-01 3.419962669800914300e-03
3.787742180082505072e-01 4.045573897763092390e-03
5.093292129089090903e-01 3.666502725623393272e-03
1.287176558301658424e+01 4.852206304008239122e-03
5.183996451344841994e+00 5.177892758887392075e-03
3.388190507866999934e-01 5.971855399895174138e-03
1.185417869848872791e-01 3.052755673238305694e-03
1.160712978698102416e-01 4.699709466833832706e-03
1.388410797169877808e-01 4.496520267031943810e-03
1.806502831531153763e-01 5.443762065978672605e-03
6.730255777831659070e-02 4.882272053686567345e-03
5.194828452588316076e-02 4.404029164686251892e-03
3.975005461771427551e-02 5.210781669524142123e-03
3.873796822154966513e-02 5.143594367849020806e-03
1.308884494080223837e-01 5.481931930083556830e-03
6.443467332859205421e-02 5.111706770841386964e-03
1.405798047121171457e-01 8.825533405539419743e-03
7.394214568567785140e-01 5.311195314496676423e-03
1.238772486099166681e+00 6.406282143999976995e-03
2.256673080950743593e+00 6.823803768411021257e-03
2.946917455222088478e+01 7.138176668547570151e-03
7.174244918845310015e-02 6.804170814452992037e-03
9.691135182355958833e-02 4.531596368697476777e-03
3.637995518100994308e-01 4.437600292241199867e-03
6.813995753121122878e-02 5.134460004788317725e-03
2.437340958317440742e-01 4.988870598977402683e-03
1.154696979236587540e+00 3.739581235869031406e-03
6.369686503954373469e-02 5.180333164844390381e-03
3.827883564653856291e-02 5.132025318431202542e-03
3.626813423080078175e-02 5.170826033353542045e-03
6.203479518976317414e-02 6.638325025225568637e-03
1.128956203172442746e-01 6.976631610710336967e-03
2.455945318612742512e-01 2.921161362533229808e-03
8.992006296672218346e-02 4.584632433834590591e-03
5.689649219942192193e-01 6.837743764523659951e-03
4.450685284897007432e-01 5.251246079715446262e-03
8.727471194248055397e-01 3.609826846799167686e-03
3.046599730477086432e-01 5.343090996600051608e-03
4.416677463411486926e-01 6.629945020300145181e-03
1.211655073831506557e-01 4.478432505690297001e-03
2.223166791131107600e-01 5.631662726373196787e-03
4.972620853209677727e-02 5.416466442253207135e-03
1.163022520389670328e-01 4.286253399143748720e-03
7.133558602214121191e-02 6.241422067730907630e-03
4.868319371056230305e-02 6.426275802407462913e-03
4.206217985142193111e-02 6.419224297055887984e-03
4.656000575702960720e-02 4.513155607599565744e-03
4.197751511828270443e-01 3.320374310855946521e-03
1.172676475080391273e-01 5.482950419024162914e-03
4.056938180497587365e-01 3.621823421367584197e-03
1.435200156055188303e-01 5.361091272642274329e-03
6.333984227352285057e-02 6.777519742760391465e-03
8.857942195709120337e-02 5.086538321279338026e-03
9.048869907193306250e-02 3.906782713843028228e-03
7.693403064117854129e-02 5.073908422194530442e-03
2.572429663364545482e-01 4.691326151389350711e-03
3.296173330664529111e-01 7.096184027929583298e-03
1.903385222270582711e-01 4.456013060382593878e-03
1.016621582548632580e-01 4.881353767433690115e-03
5.655624956228899602e-02 4.510034545895926991e-03
5.655239799568334558e-02 4.599016067281093932e-03
1.169976651515767102e-01 4.399716526776048693e-03
2.410796880606312920e-01 5.097699776862468259e-03
2.788175324469189809e-01 3.630572225684092821e-03
9.880570431689882083e-02 3.367266895513740255e-03
1.112342685992426111e-01 7.473873487244812007e-03
3.022379935985518018e-01 6.959622542032789690e-03
1.875684850217457511e-01 4.120488895588514215e-03
1.964722607827192047e-01 5.035987670618386793e-03
4.907072158016719254e-01 3.466056295160342693e-03
4.936050618279063523e-02 5.975885816841984034e-03
4.689682144504300765e-02 5.222298232401281597e-03
4.199516346877400080e-02 5.142464941451422265e-03
5.635084863372295805e-02 5.516695365164632318e-03
1.197547927862577244e-01 4.934637388557506880e-03
5.481943775344004510e-02 7.163023987326985927e-03
1.099888831401369532e-01 4.680986682855286900e-03
1.188567147380953926e-01 4.768278112086687080e-03
7.380249828484951313e-02 4.810624297643876883e-03
1.098874294274643920e-01 5.212538776281521770e-03
2.313352312858621695e-01 6.788889959664517332e-03
1.150206895227213477e-01 5.409556143788622762e-03
1.388671919605809213e-01 5.199764298583251822e-03
2.351596135405779331e-01 4.087857662151443347e-03
1.911248807941894612e-01 3.049773599933772780e-03
8.609593951675850731e-02 5.352450996161107512e-03
1.386377212383435309e-01 6.088132712032134214e-03
1.596485033114865004e-01 5.055222555858533522e-03
6.987953521590825612e-02 4.507738501717503329e-03
5.356801927496562810e-02 4.092829279027653498e-03
5.067183475349254507e-02 6.456992239977484005e-03
3.889964683844855664e-02 6.180594749514341409e-03
3.765807504819740359e-02 5.076365271265081795e-03
3.443982263380894471e-02 5.037283302480102636e-03
3.857931531310821588e-02 5.130382342767706751e-03
4.134382111315001995e-02 5.098630895390498553e-03
4.651937851892651299e-02 5.510983533008034958e-03
9.666539994337167152e-02 5.441174199382938122e-03
2.674272283478764112e-01 5.046441663749867169e-03
5.922562606120266443e-02 5.105125955853306516e-03
1.225420538441765184e-01 4.842489234888093519e-03
6.913017549370520376e-02 4.892534410114610273e-03
5.451605640564602395e-02 4.202047165419769449e-03
9.135425316411031060e-01 6.631618412872297696e-03
2.212447913955717660e-01 3.627213537816032386e-03
5.779316398825853213e-02 5.723146989926083950e-03
1.011278055866632053e-01 5.518848470611316219e-03
5.311654234885668929e-02 5.092773600679362245e-03
5.213633847816570577e-02 4.961712147465655205e-03
3.865723389523809811e-02 4.967179757551920018e-03
4.794961709176971676e-02 4.631267476249730300e-03
5.935301504909937242e-02 5.186479407882791694e-03
3.720259966273416902e-02 4.981199385794127937e-03
4.171720626482352395e-02 4.869249301344815394e-03
1.387428883141274272e-01 7.099243656023421223e-03
8.186161109495054822e-01 6.557993242686726426e-03
1.129352795790669606e-01 7.231351294097299910e-03
5.689179395907818515e-01 6.151029210483615478e-03
6.469973103877926790e-02 3.797581791802675470e-03
9.607375403332564512e-02 5.331953019287481721e-03
5.282589033167521542e-02 5.683663646940922097e-03
5.252093430005359831e-02 5.541331576021578560e-03
5.680595252878118534e-02 5.165946828931852232e-03
4.075476976877408231e-02 5.763027404740660685e-03
8.034155163136838529e-02 7.060216259677828954e-03
5.429603364395415438e-02 3.879847793000899825e-03
5.974646578310496836e-02 5.587445391781462219e-03
5.411652779043526346e-02 5.878460944421937638e-03
6.645237950181293041e-02 7.265066386740332179e-03
8.132310462019401442e-02 5.546585661325054324e-03
3.744313507099560068e-02 6.496043790453741480e-03
5.419916048608517528e-02 6.464396093219258559e-03
4.387971919685726419e-02 6.570332603425464019e-03
5.712595051586683015e-02 6.786491972196885027e-03
4.092267048204050184e+00 5.142695252750402284e-03
2.382074747911935741e+00 3.992593308967537329e-03
9.132103740142530346e-02 5.091790371903427877e-03
6.865599426463087074e-02 5.550271572214941079e-03
8.081939792325817939e-02 4.237869922544295308e-03
7.240968779807069322e-02 6.335706301486572663e-03
1.162557070663346181e-01 5.986669302946809150e-03
5.701794850340314441e-02 7.042202080515609815e-03
4.024110175553406721e-02 6.576605827351805246e-03
4.086674160961073499e-02 6.349700883002716741e-03
6.830554857419890435e-02 6.074706855420024774e-03
5.497846519814131999e-02 6.308881243265371079e-03
2.320002492583012887e-01 7.345591159140605481e-03
2.438958147754830552e-01 4.583170660481800454e-03
3.599069707724377176e-01 5.296571191749400130e-03
6.433048282803825735e-02 4.600728136417346278e-03
6.465351048557411995e-02 6.041590095210678212e-03
2.472463175360521959e-01 5.571744814333183353e-03
3.736255116825722977e-01 5.402927107483135316e-03
1.252184117344479208e-01 3.833790799678647634e-03
8.888045020516407990e-02 3.554336903174837390e-03
2.242984773293442702e-01 4.548324839601622892e-03
2.063528798627431993e-01 5.566491507053386058e-03
1.761460907927248631e-01 2.496000055334747156e-03
2.489204692203163261e-01 4.909969200934713451e-03
2.044441506284019050e-01 4.297308436849315086e-03
8.837068750031638886e-02 4.765522511338856140e-03
4.556934106611031932e-01 2.143860215687320905e-03
5.091835318210111844e-02 5.369840221484733188e-03
4.707662604325779099e-01 4.574544407180167888e-03
5.666284725050803328e-02 5.793746166343874231e-03
4.526914243094299489e-02 5.299276501862561391e-03
4.424398988888949419e-02 5.587028311965940887e-03
5.146846096521916214e-02 5.532064450224552683e-03
4.312182999545630113e-02 6.234770223593587811e-03
1.063203705648662484e-01 6.810080015037574958e-03
6.561018358243579651e-02 6.014551594214322637e-03
4.025017345412080366e-02 4.873552693819984717e-03
5.809701445078561954e-02 5.001212615562089688e-03
5.455067328602697385e-02 4.661258651474126970e-03
4.799014289195002031e-02 4.605683968546531344e-03
5.910073640387492749e-02 4.682688714948276751e-03
1.599320789310295088e-01 4.014014878733793840e-03
9.266488201157531412e-02 5.631495829087230544e-03
8.510318985889120391e-02 4.896923812888150963e-03
1.670177099709751478e-01 5.744326132837924807e-03
8.339005064577059700e-02 4.386448229705844880e-03
5.820102034392665019e-02 5.291548792442125893e-03
8.824748021438309775e-02 4.844971392377969525e-03
1.008812402400883490e-01 4.808681329603530646e-03
4.761193175138072470e-02 5.788697657674905621e-03
5.340892533166746725e-02 5.011743295123432564e-03
3.764146958599870474e-02 5.228989007973091664e-03
5.173500521811535274e-02 6.013052542035642566e-03
5.871058670229423182e-02 4.393307543895233480e-03
4.290110569470068080e-02 6.487532711003114738e-03
5.115830802837229019e-02 5.031594734526047968e-03
5.198924647358799112e-02 5.302888666106405670e-03
7.289007226644400594e-02 4.996285796643328177e-03
6.415991913352715736e-02 4.043128490032949114e-03
1.079199768125794490e-01 6.172965146592295470e-03
8.614701037360557312e-02 6.632239495036523769e-03
8.331048114443802277e-02 2.885855593056293415e-03
1.101821112426509680e-01 5.205685787621330829e-03
9.732581587507570242e-02 5.635644929949726149e-03
7.756883605297003326e-02 5.031170064092107229e-03
6.093025183930768363e-02 3.089042559134844070e-03
4.350342847004198127e-02 4.979795019590679307e-03
4.057930074678184340e-02 4.846171854364780124e-03
1.270163571524187962e-01 3.103841097850156775e-03
6.627283186068176624e-02 5.019943998631906136e-03
6.228843639740622856e-02 5.538317975793104371e-03
5.516780585784513552e-02 5.063703084270254097e-03
4.597549508571256022e-02 6.065426933668536212e-03
8.756557898309307031e-02 6.284780402810064177e-03
5.391239685659560826e-02 6.672114330052329907e-03
7.161143650225382240e-02 5.187186888972320116e-03
7.682655540657931659e-02 4.636301120535143289e-03
6.468123298143628463e-02 5.311520194304542204e-03
6.199073582041381147e-02 5.847891667244049969e-03
6.558462358956579363e-02 4.850371963039141511e-03
6.344727165058988705e-02 4.557593955473601688e-03
5.893473022391484267e-02 4.530552470753040906e-03
4.237993895962199192e-02 5.315724258099286705e-03
5.393804606332040091e-02 4.308759691187931222e-03
6.821264551730779613e-02 5.560996996149318757e-03
3.955638066964656252e-02 5.367622976152117316e-03
5.888216418230490107e-02 6.955919505495541770e-03
5.074376492276879563e-02 5.869136969062774094e-03
8.015607163217998432e-02 5.197543896112179033e-03
5.644576906197307231e-02 5.395360446089649681e-03
4.594713510863454586e-02 6.098176302351234618e-03
1.140099959289677667e-01 4.717468769851588563e-03
6.550842104378694353e-02 6.323494815608042725e-03
3.279246032027037239e-01 4.673692647306039623e-03
4.216716523662323440e-02 6.473875550885595416e-03
8.957037814575129209e-02 4.989980937035141083e-03
7.192969867152314289e-02 4.571628419652391286e-03
6.733776333217907084e-02 4.267454410563135958e-03
8.485911991956586464e-02 3.862480279631300487e-03
1.651371154239586192e-01 4.382785848255917049e-03
6.647755421505933959e-02 6.505170988580888380e-03
7.486034917667687416e-02 6.096658218377894352e-03
1.153246653888501255e-01 5.714107481220347812e-03
8.211966198580278320e-02 6.835018053327424070e-03
4.411002061128345142e-01 3.827368126041600163e-03
1.526879693104714608e+00 3.810436374077892305e-03
9.778914895223705939e-02 4.112888692612837183e-03
6.621833253436230915e-02 6.001012918575847344e-03
7.613721293387927525e-02 4.024970369439795706e-03
5.043536335514740149e-02 5.807131233242002200e-03
7.195381820458471300e-02 4.788312278528858261e-03
5.884900600075149146e-02 4.919070469000755112e-03
8.322386482212995595e-02 5.832357365390652450e-03
6.106759474121075532e-02 4.569004949264147096e-03
4.789126796680361065e-02 4.109753791759916154e-03
4.851066982714351966e-02 5.794404498209284986e-03
5.248700647632397603e-02 4.432599809875236059e-03
3.764537985240130891e-02 4.717784671708161355e-03
5.377985289361903593e-02 4.891069847892786857e-03
4.529184190570369889e-02 5.132134816005422089e-03
7.819531698695289523e-02 4.521082846517162843e-03
4.525241902460577781e-01 4.778448812603462194e-03
2.264029331147634772e-01 3.798197106497261649e-03
7.255905159426895290e-01 4.248302302162604641e-03
7.433461038735561521e-02 6.484487903196680357e-03
2.070200658427766016e-01 3.929132681622497271e-03
6.347633762686077930e-02 4.011764516278426389e-03
5.921870336014135872e-02 4.862594650918631960e-03
1.983363421762141254e-01 3.853434135437219799e-03
1.361485589338364000e-01 4.414441042983230541e-03
8.601036968971129126e-02 5.239661492613301337e-03
4.863252491844434477e-02 4.210017540971544396e-03
5.326923280021761409e-02 4.843973316516317178e-03
5.563341994921612577e-02 4.747389554624940021e-03
8.335681621015217369e-02 5.326641155073516543e-03
6.771821617708902175e-02 5.937520937382694854e-03
6.059230138935685350e-02 7.491403598749594821e-03
1.699394709201303422e-01 4.744608934243470764e-03
1.232373155624175015e-01 4.350668459255988517e-03
2.202834973193412704e-01 3.686531190146188127e-03
1.349922401887898582e-01 5.533418028632934582e-03
6.079510569895973243e-02 4.636342321756877112e-03
2.080197604955818236e-01 4.794024531286115824e-03
7.809391346365543440e-02 4.387263824914579106e-03
8.100635296132079055e-02 3.242237324999846723e-03
2.214006086372284077e-01 7.329305943420963247e-03
7.174246327710370741e-02 5.241714702856858400e-03
1.237984998844181006e-01 5.073477475477047340e-03
5.496534324566940133e-02 5.656619795499491683e-03
8.441155463091175315e-02 4.525585006754908636e-03
1.300331508125559254e-01 4.714906529729390172e-03
8.920931822571552539e-02 4.153046636856777031e-03
5.314670718943768218e-02 4.807103387348014845e-03
6.631803509151992793e-02 5.093547198917330876e-03
6.377446343353046498e-02 4.549088089947133685e-03
6.748518456972225910e-02 8.018127956517968891e-03
6.859325691005187242e-02 7.501862824500907419e-03
8.252699651802426761e-02 4.659127133392651846e-03
5.087615022571730788e-02 5.127895612298952362e-03
6.800722948638945886e-02 5.146982015527845102e-03
5.870384941041058985e-02 4.905463703344103109e-03
8.188871803749993294e-02 7.032316557083556630e-03
7.950832203538291121e-02 5.579563841572997979e-03
9.502213441161401486e-02 6.432733096672871471e-03
9.469859762577868822e-02 4.995280704173211440e-03
1.451338348002931267e-01 7.756189926628448590e-03
5.230014796972823343e-02 7.661155606209381526e-03
4.720059338556206047e-02 5.540927286226129782e-03
4.481299638981088573e-02 5.525011139292201716e-03
4.499223958004312796e-02 6.531951964996830957e-03
5.241931314300479761e-02 5.150622044066905172e-03
7.364423989210273913e-02 5.620757241160127989e-03
5.729262155510964072e-02 4.958761393647258785e-03
6.730966674712092479e-02 6.381876845010740068e-03
1.465716851040171076e-01 4.732390472573433891e-03
7.672020954583919083e-02 6.292739435125195742e-03
6.595889307101654442e-02 4.030352454751150865e-03
6.774517688616470135e-02 4.643551776484262407e-03
4.850252964718927695e-02 4.285687326351639119e-03
9.876438955005167886e-02 5.476449690311527112e-03
7.926172960976983484e-02 5.780570684541352054e-03
1.473267212576881979e-01 4.818474057416049020e-03
5.038747953002069291e-02 6.680937950770589502e-03
9.376296695388024183e-02 4.195414171265319375e-03
7.844106976211111248e-02 4.374767705335948394e-03
7.741830464975904547e-02 5.930189336890222089e-03
7.846639216591554111e-02 7.809840851990255441e-03
1.524530563985854181e-01 4.239729166292208543e-03
1.074508292160172990e-01 3.559501858045466347e-03
1.539040003778691379e-01 3.069627909011801714e-03
1.471244321214612849e-01 5.406572105467661628e-03
8.018283190597821908e-02 5.772819116975142460e-03
6.462479986214378358e-02 5.434374544923029071e-03
7.075590470380864472e-02 5.086438205353089118e-03
4.676205224196666732e-02 6.234633363874342825e-03
4.160475928290179037e-02 5.914962035170319953e-03
5.007382058901648642e-02 4.564696872005664756e-03
5.725619806566605713e-02 5.656617249505425070e-03
6.865877384247036364e-02 5.104266412049893002e-03
5.118559892343566703e-02 6.040073810303307929e-03
7.885004172545476142e-02 5.147995914173415614e-03
5.980352490655064385e-02 6.073987043465883980e-03
5.174485860639555651e-02 4.738836815157024956e-03
7.328090375318958849e-02 4.996162990249980278e-03
6.634648447500765545e-02 5.066016673114502079e-03
7.381842413385696078e-02 5.156522160268690869e-03
7.502585029990913035e-02 6.060393171544245679e-03
1.110689827784857586e-01 5.589696185680184670e-03
4.219971357853697508e-02 4.814545649801295173e-03
5.794381824787425694e-02 5.850439667580587845e-03
1.028353610406771562e-01 4.834946507206724226e-03
2.232831848080154280e-01 5.365032135923479550e-03
2.007157981238663069e-01 6.164416874701507225e-03
6.643813863583040991e-02 6.432588055778114267e-03
2.594206380457111938e-01 4.753431254079722341e-03
5.854078219850106235e-01 7.011747031091170035e-03
1.183840103994154153e-01 6.491214849238292894e-03
1.844807612627508975e-01 6.800680237322196536e-03
8.281861533925430341e-02 5.888159104515480052e-03
3.630485965867760734e-01 5.523378102847985131e-03
5.540813727207209716e-02 6.354199771924333960e-03
5.042085808486498205e-02 6.270087173574406293e-03
5.326876325064511253e-02 6.243075199959944276e-03
4.523989997014642855e-02 6.412895196171753374e-03
7.207686686610798033e-02 5.095370450118623905e-03
1.097929770110179504e-01 4.891534321764874627e-03
6.736332444253535778e-02 5.906819474076279754e-03
5.066304787148075139e-02 7.135779124113192894e-03
4.898924851568476485e-02 5.675048247402104257e-03
7.617242780297843463e-02 4.773426398409177929e-03
8.250306238113702673e-02 4.805239463818363269e-03
6.834650179443023388e-02 4.965456797234949100e-03
1.851207639661026361e-01 5.363355980037361366e-03
7.959088599640158634e-02 5.662309184817040930e-03
6.157378854940109142e-02 5.724735303150600002e-03
4.755681170615819742e-01 5.061026706436680574e-03
3.937387688677703168e-01 5.696348914075870934e-03
8.333686463519733578e-02 4.588450534599158338e-03
4.151640670442134640e-02 6.844992132309097969e-03
5.252587733190384328e-02 6.695080683636539694e-03
7.180570812090120159e-02 7.349990718824043513e-03
5.382744216417798683e-02 5.574139773623428863e-03
5.190845557460808946e-02 5.418164833594927947e-03
4.439782030392165624e-02 7.765494043921571631e-03
5.639085702068086237e-02 6.977260960543955025e-03
5.496811498517126249e-02 4.908441875715155271e-03
6.141812977982134131e-02 5.562579629127595293e-03
5.725545502842011719e-02 5.502000730146327893e-03
7.085219794151423334e-02 5.426406960132107438e-03
7.446040198147141354e-02 6.494210998797156353e-03
6.011069424072196243e-02 6.198394865522958291e-03
1.095037773888603710e-01 6.585623444446801929e-03
2.791671407617223877e-01 5.495212749891082576e-03
9.862380890713123849e-02 8.191849701548360382e-03
6.647147132461216079e-02 4.328994071043736937e-03
7.189009254804941407e-02 5.249781707614348432e-03
5.038011019552945946e-02 4.168168075360660293e-03
5.316658376836353589e-02 5.190460329214535012e-03
8.871103543317042373e-02 4.415358183665558760e-03
8.905543263362594719e-02 4.535045152808665596e-03
6.787317924367851363e-02 6.206259115990798991e-03
6.266174360499265905e-02 5.182982514963998567e-03
5.248830330474332090e-02 4.765140785040463366e-03
6.172287567605199560e-02 3.470125465616386712e-03
6.809550454703514055e-02 5.606877709356560165e-03
8.292770443505793898e-02 7.157900311986466202e-03
6.839378650355107392e-02 6.833297678036258545e-03
1.474526631475899796e-01 6.584360627794717293e-03
7.889428877075396751e-02 4.687341648576180859e-03
7.192294299891953402e-02 6.311047614979476382e-03
4.207831462585887028e-01 4.564763979570187445e-03
6.029024773919013785e-02 6.420367205581600963e-03
1.556921340975595536e-01 4.956779289472928833e-03
6.111929989559138771e-02 5.376829735916667519e-03
5.572001559778549246e-02 5.232191518473073254e-03
9.066816355694096163e-02 5.172807742320560676e-03
1.858377256148945889e-01 5.785608879331289450e-03
1.009682753689703366e-01 5.528464383064114578e-03
6.361967971969161029e-02 5.312892571827356782e-03
8.882535519016469816e-02 4.293160642569588542e-03
4.911997987245334679e-02 4.983344356896553771e-03
7.530870131774254628e-02 3.985091016283352772e-03
1.451268338557104021e-01 4.161196841937982692e-03
2.668284474647291127e-01 5.793135189987250362e-03
4.743761191974380648e-02 4.843344726241411054e-03
6.358904265448096782e-02 5.190081225421524364e-03
1.013033102619298326e-01 5.314647621749660038e-03
1.973872689105332923e-01 5.513287514459827565e-03
1.217253493773265277e-01 4.924467265497689886e-03
1.065321535087486865e-01 5.772408116535940326e-03
6.290437248045710472e-02 7.286678855840752859e-03
5.980153367974714446e-02 6.246855077149383179e-03
7.842135988943775560e-02 4.134514638571412486e-03
8.372039574396288042e-02 6.180707222934250615e-03
7.553281334561802451e-02 3.849004694298435638e-03
1.065731402950813589e-01 4.870437931530468244e-03
1.192835582618282514e-01 4.983512846546603488e-03
1.100401115467256746e-01 3.601254874190646868e-03
3.702448025041083501e-01 5.186287599760233159e-03
8.832458016604731732e-01 5.818597442384020046e-03
2.985800371163510047e-01 5.704636611667346889e-03
2.572930188087841352e-01 5.978870604468233992e-03
5.361159556517916536e-02 6.781693867848694914e-03
6.392663905230526467e-02 4.971912896458621084e-03
6.663038865833902091e-02 5.155194219911710465e-03
2.629349112671158228e-01 4.860377409425857727e-03
6.345318501632507546e-02 6.446708482264050522e-03
4.397539929728232905e-02 6.614995849265570445e-03
5.934510651524799868e-02 5.362105965596150603e-03
5.226136102990253107e-02 5.119894046118213249e-03
7.298069902841256007e-02 6.722427651581206094e-03
1.137007296673648027e-01 3.842843443752101337e-03
5.684226087359907365e-02 6.242397635175708261e-03
5.754933946999346572e-02 5.523088740145922632e-03
1.611672165963767833e-01 6.972754240856872919e-03
8.435917747644475218e-02 5.292393313517464865e-03
7.578092847153077016e-02 6.304974562552444380e-03
8.850967138593653083e-02 5.587169442696241113e-03
6.516551004673093450e-02 5.860081954921543372e-03
5.712733139003745020e-02 6.152261463382849467e-03
9.714162489755488739e-02 5.558436347171308127e-03
4.920973916905038020e-02 4.535855592041750789e-03
6.090441389869775957e-02 4.953719026759174394e-03
4.605595588109441529e-02 4.849189417765105772e-03
4.893572606010685583e-02 5.425920387154733494e-03
4.273781822763973032e-02 7.795825353590911909e-03
8.219689269667442011e-02 5.197287315082886952e-03
5.968733123230115373e-02 4.406294437144075114e-03
8.145094415049462799e-02 5.180318221194128714e-03
5.193598543697800635e-02 6.265178484048624687e-03
8.419805960504550546e-02 5.616551054268659020e-03
5.622658750203114036e-02 4.874149314642102666e-03
1.214929475997858083e-01 4.267586426661915296e-03
8.161083790484946476e-02 5.228578592004246191e-03
7.765941989958545510e-02 5.764489609894112888e-03
1.301998049249716294e-01 4.507450736054917188e-03
6.727143267616293443e-01 5.441331142065636804e-03
3.674454811002213495e-01 4.988568268586432257e-03
9.186688137362868101e-02 5.655905799697519276e-03
6.089608112418954528e-02 5.651236474027532958e-03
2.957446378801060760e-01 3.885378442223831868e-03
9.115315917926279654e-02 6.439710511198630701e-03
6.607769669117841138e-02 5.737931802725810236e-03
9.443634389154335895e-02 6.960332085382041345e-03
8.448213447962353573e-02 4.898119365555651111e-03
6.600805319426675255e-02 4.922258014306744693e-03
8.348452379997067796e-02 4.794651536503075941e-03
8.214691930377575335e-02 4.593216894286759888e-03
6.580803925422840095e-02 4.308772959017316724e-03
6.077413468245961709e-02 4.245222603901766152e-03
6.984552199586044341e-02 4.872252949437751168e-03
6.302938576143478355e-02 6.754747980016045927e-03
2.004373641407422302e-01 5.860746540891439288e-03
1.351798124989406213e-01 5.479551560680376299e-03
2.071088747764969484e-01 5.599989250084576840e-03
2.147119074704343100e-01 4.650190553482622807e-03
2.625618878553018232e-01 3.834755686991632440e-03
1.292703528103397170e-01 5.387997687495256309e-03
8.768662333185955893e-02 4.324943046376106444e-03
5.641306622484273947e-02 5.393412226190548268e-03
7.641205625299292425e-02 4.674058214016135575e-03
8.102313359298972395e-02 5.065117151444626861e-03
1.086697087351540802e-01 7.453297481483093199e-03
1.982911703443607787e-01 4.834412216509323228e-03
1.913812826006391077e-01 4.457468765224376073e-03
7.117678470235239141e-02 5.657067505378120427e-03
5.781470346404525562e-02 4.274566159751612589e-03
1.767613838055014930e-01 4.446155548036352656e-03
5.582078522914579038e-02 5.702466023184066431e-03
1.325419506626243082e+00 4.993776450659592227e-03
7.294833130533628918e+00 3.856242661964668587e-03
9.704436509087144280e-01 3.654793615373179427e-03
2.946626998058657243e+00 2.636624101003789272e-03
6.737862923750750355e-01 2.946268767399302241e-03
1.204659918981272476e-01 5.932143788397690846e-03
8.203114745403922159e-02 4.748425745189888657e-03
7.250202589261338371e-02 8.142120158294898977e-03
1.074309671671872385e-01 3.923138910292691545e-03
6.729047387601508334e-02 4.094237615049998481e-03
7.311486620829600602e-02 4.586878825626200182e-03
3.140841967488651187e-01 2.468708962120134010e-03
8.869841208233857077e-02 5.097961070205555591e-03
1.827131732416880650e-01 3.041434681193963194e-03
8.580069709524396071e-02 4.585330056290792648e-03
1.367701362693063694e-01 5.118357579166797448e-03
1.354619904429581745e-01 5.453206708972241530e-03
7.426568591663726404e-02 5.513491346634577517e-03
1.809379214296485683e-01 5.732869614982660962e-03
1.203549897009203451e-01 4.475275779221955103e-03
1.639874300365151916e+00 4.074687991103886908e-03
1.383639863597176722e+00 5.642743101901541436e-03
5.276839707745172525e+00 4.341090546167362778e-03
4.432600684408129155e+01 5.128591807128646957e-03
4.363112497441160542e+01 3.716672978154556342e-03
6.185294471029225694e-01 6.636284795721675289e-03
1.593712496393222267e-01 5.318831093721977654e-03
7.995143120065474618e-02 5.461512268087706512e-03
7.113858814664526797e-02 5.381717962454925057e-03
7.126692565748263264e-02 6.601343434869475467e-03
5.171197524604567025e-02 5.942317448036752575e-03
7.708082636628232898e-02 5.414377651614290902e-03
1.236930540945009732e-01 3.737250418467005092e-03
1.111673994324126891e-01 4.046853817268030590e-03
1.052115550935700944e-01 4.414703669209233024e-03
9.850528736795612084e-02 5.000557623634456668e-03
5.666776479557330409e-02 5.807902062379764752e-03
1.000384508091273633e-01 4.743237527268102417e-03
5.604134590830679025e-02 6.649359452801200700e-03
7.061118043729595894e-02 5.984000662448855923e-03
6.796067573747545110e-01 5.536777738471997633e-03
1.036687573250519856e-01 7.024706955615706711e-03
1.765880027219263737e-01 5.829946308665889636e-03
1.596932829902612816e-01 5.767291387755159489e-03
1.322616094873778625e-01 4.898114536786281510e-03
6.448206526196009758e-02 5.408374230647682891e-03
5.213305762220388218e-02 6.119528905140242218e-03
5.426546358342534265e-02 5.060410476588957963e-03
6.570063514450331932e-02 5.000390992154151761e-03
8.428582764276820738e-02 5.634307393523249434e-03
9.493483697740155713e-02 5.907032551309678026e-03
1.156128588140605123e-01 5.014995670560782638e-03
9.918454242563884415e-02 5.669652981882110192e-03
9.328586317935400052e-02 5.928709746311457834e-03
8.590845876125523251e-02 5.282574019355157184e-03
6.682565900295134309e-02 4.691751853314734058e-03
1.389629935400981675e-01 4.397819430020990898e-03
1.007027683804555401e-01 5.710643892225802411e-03
7.420544027730238690e-02 5.077884475279556553e-03
1.145430410229398011e-01 4.282862462116797213e-03
5.477240037442877851e-02 5.078847301886063939e-03
9.020456873011038768e-02 6.327646624545428533e-03
8.074649947018516793e-02 4.655024583804716169e-03
1.843100629431794757e-01 5.462179480726134413e-03
1.170402145071230554e-01 3.765330594296319947e-03
1.060701522018145659e-01 5.802780260723255923e-03
3.654917388830614122e-01 5.903556305123934707e-03
8.406027348763921159e-02 5.523787659003333295e-03
2.213927338836058079e-01 5.444165570281950077e-03
1.207919974099256055e-01 4.912733480963097331e-03
1.404159654806078905e-01 5.638658481133334947e-03
1.139941594196666741e-01 4.698752599739934414e-03
1.144373143948806959e-01 6.209875471552758763e-03
5.685655824600658326e-01 5.379554601323148326e-03
1.603983377934258825e-01 8.157331350611063056e-03
5.074125914543738958e-01 5.646368554161042275e-03
1.997986821142609393e-01 7.498209392550162118e-03
3.383098746539056068e-01 6.365761057826400948e-03
5.128324802363928292e-01 5.279631160364038796e-03
7.930530702282655164e-02 5.494841629259825978e-03
8.825742482788744014e-02 6.345494164300784050e-03
1.270486655038348955e-01 6.750383430217253740e-03
1.095801220349268135e-01 5.883971497914961858e-03
1.242945776785304712e-01 3.903357179743005296e-03
4.905408241095042532e-02 6.451396294763350747e-03
4.624022518069482307e-02 5.595715520300543339e-03
5.143738217251868361e-02 4.957394949089352632e-03
7.671091009164236751e-02 7.055663178189082625e-03
5.284218326604925992e-02 4.754290739799083530e-03
6.857627694181929467e-02 5.222293666417097101e-03
4.318597819493801698e-02 5.798422853025064772e-03
4.592977951650407259e-02 5.623118327338947481e-03
2.260422927416798067e-01 3.787826435167581871e-03
1.553421154922047520e-01 5.897206419617939677e-03
2.564848910134908677e-01 5.071608158741777554e-03
1.485614438376054558e+00 3.554969408496023303e-03
5.489172477889962209e+00 6.088283325632291854e-03
7.247698463873517483e+01 4.332776104895508067e-03
3.421002011453551717e+01 7.723594471503443352e-03
3.104572061845269459e+00 6.217451234771349637e-03
7.886678329857285119e-01 3.904622201297594866e-03
8.421051848041408161e-02 4.199852164863929378e-03
6.712418856137880585e-02 4.529215722518646105e-03
5.062942147574461121e-02 5.697693464958147706e-03
5.060988347933937509e-02 6.014635561224809628e-03
8.167659285229780797e-02 7.029255956877558838e-03
1.598094791648654867e-01 6.055449075032426527e-03
5.812220394072658419e-02 5.367676314411508158e-03
7.079679022710756719e-02 4.698489153376146123e-03
3.521422995001607381e-01 6.573810443715764028e-03
6.135212682610169388e-01 5.089161551507494219e-03
5.536763801704828181e-01 4.639175851370673336e-03
1.771543083361227788e-01 5.807096011690732022e-03
7.510643659746250866e-02 5.291376075580234324e-03
2.891556960376902019e-01 5.167696137547029590e-03
6.520113529943440123e-02 5.754149641426680069e-03
4.917371994800667084e-02 5.330989247890489773e-03
6.369431002263875596e-02 6.292082131210203350e-03
8.745565747712572002e-02 3.776245690480815875e-03
5.935495725158212305e-02 5.708036671368301763e-03
6.715252224133461123e-02 6.120746730213122433e-03
7.829875153789632447e-02 5.599642726697853096e-03
1.052571250658770052e-01 5.375593710490684206e-03
1.177520652029886566e-01 4.423382628464923340e-03
7.548937039673236926e-02 6.256330692026529881e-03
4.768491582020521757e-02 5.181118893204157520e-03
5.837789496888141916e-02 4.769688186665439408e-03
5.988686677414228193e-02 5.057616780752490458e-03
1.603961491730074573e-01 4.144223886191964260e-03
1.426406458240115638e-01 5.294918940093660924e-03
6.637184266374472896e-01 5.510798988509645578e-03
1.242351248243360323e-01 5.179868012643712265e-03
2.825277302795927148e-01 4.667817396496221592e-03
6.303940049397614986e-01 5.173821609746608562e-03
4.067328315063519772e-01 4.787114365351970331e-03
1.410106671050721516e-01 6.170167816063065053e-03
7.998657070875385411e-02 5.058104344276286198e-03
1.435036964731433995e-01 4.190248359589639898e-03
8.307570792899689194e-02 6.431629700221983166e-03
6.557604304402113449e-02 5.510332196241436893e-03
6.776675982387626862e-02 5.228626711373773363e-03
7.381636585855096133e-02 4.010564357865126738e-03
6.334348517765689413e-02 4.597954287877198225e-03
9.545946516057071674e-02 5.625996831419197673e-03
7.211770246558237007e-02 5.496994424536991337e-03
7.770360031125846112e-02 4.999574124963282462e-03
9.041843544177388670e-02 6.102134544566956142e-03
1.183050895020941046e-01 5.023191420800618943e-03
9.130607845029246050e-01 6.589041576291826234e-03
6.665748640671906311e-02 5.090412651128937982e-03
2.729918136970484466e-01 5.302883916421104356e-03
1.176345379956821660e+02 4.986613246185989980e-03
1.045173825476978013e+00 3.331864508273073289e-03
1.812227839680368158e-01 5.484416221087591581e-03
1.280340246736599019e-01 5.432224912488424484e-03
8.207055198070327406e-02 4.306551679975998727e-03
2.099343129381148754e-01 7.621496486681924969e-03
3.002406188141415466e-01 3.875038218487147999e-03
1.082098597752578550e+00 4.783014462225657418e-03
1.599612912746039561e-01 7.011078274582360770e-03
1.554555475196245373e-01 5.632215956493983287e-03
5.203862812111213071e-02 5.127243168554799536e-03
2.598704830173677038e-01 5.653938134270418414e-03
7.115655806957739415e-02 5.104975228897688441e-03
4.152343687394056126e-01 3.591098521258165571e-03
1.264133647075518230e-01 4.278009340218565278e-03
1.760503628179080071e-01 6.121195362114446349e-03
1.976464896088918621e-01 5.197409071290390314e-03
1.147230590184456916e-01 5.772175269150144061e-03
7.497223652375099856e-02 5.118377975455674044e-03
8.786334650029634097e-02 4.955936705854173049e-03
6.738060014036849343e-02 8.633185631226593382e-03
7.884316437614573292e-02 6.768670588974820372e-03
6.335241200955234186e-02 6.656007799082849612e-03
7.703568161270767101e-02 6.472712323612794805e-03
1.081196954231509633e+00 4.482181107084505338e-03
1.284183366347129429e-01 5.127788932456423150e-03
1.419272825478796740e+00 5.028418613660581328e-03
4.946072550059872341e-01 2.753247501297729789e-03
1.115724167998075611e+00 5.322275622479565732e-03
1.130638969302215413e+00 3.884198694773320203e-03
1.794436212383904161e-01 6.328415677271249928e-03
3.293274084827715886e-01 6.931138946150164175e-03
7.316113846512535546e-02 4.283191275533438508e-03
5.872573134795384259e-02 5.911836137868259518e-03
5.525661467878154043e-02 5.961408062493435411e-03
5.667883792766816725e-02 4.649842601928289715e-03
8.491119090013167503e-02 5.105626735045374655e-03
5.667717971466983834e-02 4.791172482320442925e-03
3.701387249391744488e-02 6.116708386658067757e-03
4.501606874790727020e-02 5.613419240754302479e-03
8.893618100753054867e-02 5.201333672648809740e-03
6.547881964686032286e-02 6.138916061668503975e-03
1.292789320897233807e-01 3.813301571651352834e-03
7.157808846446186424e-01 3.616378150740721508e-03
1.045510587323799784e-01 5.591402122337710799e-03
1.030492803268304947e+00 5.054022926412442447e-03
1.157920582497686812e-01 8.327139671421672495e-03
1.666473178662903065e-01 4.842581809414918219e-03
2.107881534667215562e-01 5.885186162201356229e-03
1.247762608529753847e-01 7.103301897481123506e-03
7.962102516562565013e-02 6.819618896942248286e-03
9.082404380046180115e-02 6.306202609796919024e-03
6.202847671906811661e-02 6.234898126821496016e-03
7.117761280289690295e-02 4.524311875725293974e-03
7.572640523432870585e-02 4.263388160888294774e-03
1.209256823249230117e-01 4.115804514691499306e-03
8.346989529299560229e-02 4.192948535895655270e-03
6.225985808641478630e-02 5.159644023112440470e-03
8.307796686550544818e-02 5.402032194753600587e-03
1.989466114642415295e-01 4.339257296899688872e-03
9.205589545402642626e-02 7.675497511581347472e-03
8.348759961644047767e-02 5.792029196317615564e-03
2.269727020006048757e-01 8.095190592040826458e-03
2.883941510918469620e-01 5.199768486108179329e-03
3.170625638851971573e-01 5.788003941018591940e-03
1.290959055636179131e-01 5.801485415616882378e-03
6.588423323577243806e-01 5.359875767311797490e-03
2.933835085928836239e+00 5.915763138347761296e-03
5.912859521645287275e-01 4.632507000807913750e-03
8.088544845769161939e-02 5.220917248886849764e-03
7.873967833860782972e-02 5.457869773302606586e-03
7.949187287991162087e-02 7.549888490336155618e-03
8.514959153538471937e-02 4.102823653372409361e-03
5.859846892673002683e-02 6.555042741695505000e-03
1.038537062965145946e-01 3.737164808659351137e-03
5.811340343184668439e-02 5.675617368247055233e-03
5.425049890252129497e-02 6.469866939982411684e-03
8.317062692179005845e-02 6.462760989842659780e-03
7.932576825695365763e-02 7.302781818763960653e-03
5.900264655127551716e-02 4.874358868653627837e-03
7.049898027174222870e-02 6.246211926051421955e-03
7.122314726905425164e-02 5.128888586399762799e-03
1.655925320091397868e-01 3.631602941442036141e-03
5.742242931445092069e-02 5.654933992705155933e-03
6.197602537140907419e-02 5.749610986460159702e-03
5.897288951991842137e-02 5.656182593271174425e-03
5.808242151058517599e+00 5.332457067721927541e-03
1.233786045020910521e-01 6.756138023543151010e-03
1.774135313570825545e+00 7.004607281511021459e-03
3.970470564140811121e+01 7.382680529044547725e-03
1.591338853881839821e+00 5.574794909105308498e-03
1.069871676486419565e+00 5.719484671005729652e-03
1.677733282612774157e-01 5.897818737198649332e-03
1.252897691035739225e-01 5.401625710882704441e-03
1.016621204335226847e-01 5.802175175057526328e-03
8.610433912509338206e-02 5.829874715330277297e-03
1.478404486599244894e-01 5.811100782622581791e-03
1.827082580972823611e-01 5.330303281697795943e-03
1.220682448632575828e-01 4.945449467159145768e-03
1.045509860903142962e-01 4.848284561851499801e-03
5.562616125187592742e-01 4.532811488264456949e-03
5.727356162421082253e-02 6.372618806733339018e-03
9.041267034399391722e-02 4.982392879276644100e-03
1.345488443015910585e-01 5.185774963449730351e-03
1.389001377745381349e+00 3.545148886102283698e-03
8.393485215609441941e-02 5.656469987203091750e-03
5.785791302178596579e-02 8.579567499916548878e-03
6.745721420162217874e-02 8.846771774132041258e-03
6.193412236588846653e-02 6.480145719200793193e-03
8.242341860441750045e-02 5.443928218414210117e-03
2.841862348557873119e-01 5.928311411322453005e-03
5.299162588385987194e-01 4.858549939081818585e-03
3.298957502607920422e-01 4.347792101157815260e-03
3.330846868417277618e-01 4.730047224967184882e-03
2.568880685988016443e-01 4.421247024508301315e-03
1.637757886606129754e+00 5.645832756109755469e-03
2.958046571260990465e-01 5.276304190557812475e-03
1.726290227434268687e-01 5.689385740712277033e-03
1.560340155113371097e-01 5.991588777398230807e-03
2.799785433944630975e-01 3.991266200415492620e-03
1.018592586888516366e-01 6.930314410384914338e-03
1.012350415090687156e-01 5.791379802927165872e-03
1.170823249453843973e-01 5.939376982901871556e-03
6.761836484728145358e-02 4.493584947606388443e-03
1.306001082691952142e-01 4.125324639712538675e-03
7.954386317161511732e-02 5.362644759014664232e-03
8.242254423546080400e-02 3.779884588860294575e-03
1.388023908193418421e-01 5.489289159048234279e-03
5.973250821269416450e-02 4.621775517043937888e-03
7.253155368587402285e-02 4.822586267827950156e-03
1.227665810484908498e-01 3.701451750292220847e-03
8.091727500261555739e-02 3.801987248200619507e-03
1.579584617137424207e-01 5.519592334464235202e-03
5.487230382168418741e-01 5.125803308710756567e-03
1.365131044987539788e-01 6.008246374730966816e-03
1.295326178820462582e-01 6.465002480550860464e-03
1.508619504021167235e-01 5.017983682166257675e-03
1.140186290223315524e+00 6.009804666746296729e-03
1.098824102819806053e-01 4.893534172326840896e-03
1.291843324267453741e-01 4.497038404799045923e-03
9.862253971358669880e-02 8.056828160222566371e-03
6.483059481444589101e-02 5.263792599449400485e-03
6.238028105470980189e-02 6.969286532178201564e-03
8.038188712090493793e-02 5.088971201599053716e-03
1.016070117980376747e-01 4.776451308017974108e-03
1.305514085228743903e-01 3.968757185895268637e-03
1.111903731410192608e-01 3.261320525442142765e-03
3.861233753943405511e-01 4.974077958252218386e-03
4.877676278343937022e-01 4.594435718782801520e-03
1.246818635416729742e-01 5.847101473681543156e-03
1.226621493921454670e-01 5.423891660642998769e-03
1.530691769924804879e-01 5.732606520223843503e-03
2.228053254588647503e-01 6.279823655473258485e-03
1.510329523529626294e-01 6.586102240299214483e-03
1.336328080851691413e-01 7.248046920871803467e-03
1.544098622521928588e-01 5.237287765541906968e-03
4.758873177299340895e-01 5.122799997601091074e-03
1.184719757447688232e-01 4.996057313595067377e-03
2.263662996637003655e-01 3.986490282203188421e-03
8.586305598502612380e-02 4.760163213364382133e-03
1.011138784428812637e-01 5.617409162556930881e-03
1.062531256647301359e-01 3.327868438380881394e-03
1.135900003741500547e-01 6.363706981475013465e-03
8.343817172628117951e-02 6.290986006340870684e-03
7.417624039792145019e-02 5.584284925763398355e-03
8.867327375447518756e-02 7.637767907436486363e-03
1.249720616948788582e-01 7.938317928344330518e-03
1.317740303489080278e-01 5.320316519404881365e-03
1.049686702325086513e-01 6.108700526996416018e-03
1.332971209009603530e-01 6.564542835493858593e-03
7.608335615170915833e-01 3.598650157598460003e-03
1.139492921153406835e+00 3.663208507839205413e-03
9.859247780912368253e-02 6.052568778240061294e-03
6.547904234955456815e+00 6.415588312170115992e-03
8.644917467997162319e+00 2.956544699827527711e-03
2.305915583628320054e+00 5.014901230922452595e-03
3.097368351680650278e+00 2.299002249345553830e-03
7.441471113851222396e-01 6.799448581685516198e-03
2.260052764610878950e-01 5.732790201009560320e-03
8.562147241666667741e-02 6.412917471949056841e-03
1.430530737194524171e-01 8.130095994316374405e-03
1.944702235438856841e-01 5.524893510786975555e-03
1.045611487203360057e-01 5.551634033529245088e-03
3.482461804823658302e-01 4.779716739689794484e-03
3.240882828139524663e-01 5.531620375843909927e-03
6.932273201199633528e-01 4.217610743657036233e-03
9.544956223753271463e-01 3.687757979650282177e-03
8.377185951384681639e-02 5.931721002494855927e-03
2.184927390062434971e-01 4.440775000853674007e-03
8.760839946930180921e-02 5.770031344196166478e-03
5.695869647441444972e-01 6.267306772348732978e-03
5.174464287151792075e-01 2.868893112632570335e-03
2.749326830830333690e-01 5.088772668312115804e-03
1.919809656475944259e-01 4.106532809642154946e-03
1.760877159620740096e-01 5.544865837340449966e-03
8.605242504024049333e-02 6.839757817923744487e-03
2.030080333330618603e-01 6.755047362934117790e-03
1.461020455757352232e-01 5.561629848134457856e-03
1.898580373091282913e+00 6.173274730645116753e-03
3.064417153202734223e-01 3.061312550603170323e-03
1.361601826631810563e-01 6.810884878767824689e-03
5.546807638165953680e-01 4.820185596179248598e-03
1.346940674223743861e-01 5.783739411175144694e-03
7.288806384688883977e-01 5.231367136061593204e-03
2.160800069742738194e-01 4.921680383286127121e-03
1.866312701361105553e-01 6.629345714714351967e-03
1.829037460884773425e-01 5.967157491645864488e-03
8.229325503133963493e-02 6.542458618451725723e-03
1.132020304593977511e-01 5.403931460344553982e-03
1.138963829213449908e-01 5.190858536831273462e-03
8.748621013918059242e-02 5.162521986976528927e-03
1.555406464078879225e-01 4.408489616504866933e-03
1.447513512952467163e-01 4.872139923740091520e-03
9.312706969047788996e-02 6.375978431942277112e-03
9.432013320331331108e-02 4.966011420651387197e-03
6.629626501754228018e-02 4.629658712725849730e-03
5.728378244379899592e-02 6.739348686187110644e-03
9.234343977687322624e-01 7.545127106077941133e-03
1.004763745399776115e-01 5.794582446410547795e-03
1.811538625668250546e+01 6.329573358921323882e-03
1.788221857665341474e+01 4.544791041901841654e-03
3.306965696879913263e+00 5.366564979612344251e-03
2.474015194194291445e-01 6.023443196551378324e-03
9.804146370056378290e-02 8.141383981079053367e-03
1.099643661671366873e-01 6.541907942027688945e-03
1.456781231949697997e+00 5.631708262763886197e-03
6.762628559324379562e-01 4.580207598211024321e-03
8.154850119861764557e-02 4.078154031613100659e-03
1.236190108525641179e-01 4.459110031820052306e-03
7.236495501746749437e-02 5.109284241986884918e-03
6.063364552753725684e-02 5.301010608886327739e-03
7.095268392467289631e-02 5.014082148736586850e-03
6.777739128098389521e-02 4.839122591008487330e-03
8.013206999038061107e-02 7.257806086857895335e-03
4.416797071121242868e-01 4.686734961352199795e-03
2.600654822593557181e-01 6.747206665972058266e-03
1.679682128167348798e-01 4.474251884335168732e-03
1.347771988876853844e-01 6.775052326607469526e-03
1.555981736419553008e-01 6.015795419557928327e-03
4.723443225611322349e-01 4.905170187330797071e-03
8.400659520000933189e-02 5.493652884979011858e-03
1.191793241647559620e-01 5.180335201478131375e-03
4.964011922327175586e-01 4.816525885934595970e-03
8.037966119312792146e-02 5.747059973587526245e-03
7.220130738241631319e-02 4.938564776335654070e-03
1.428990447294809230e-01 7.186984004736086083e-03
1.348390852486265334e-01 5.337143367022272739e-03
7.551236598504454389e-02 7.361082349072599514e-03
7.580407133645851447e-02 6.671857315294541131e-03
2.628050998940948402e-01 5.333461148463300959e-03
1.203568092907161546e-01 5.125218669394716701e-03
9.659381618752348186e-02 5.584935897813783461e-03
8.990429191040508194e-02 6.954545864415506533e-03
9.654628287892244587e-02 3.323556844774524285e-03
1.309813214866798192e-01 7.265657740360895005e-03
1.606726305337310978e-01 5.057632134599467262e-03
1.263385272246246582e-01 5.591814841114824998e-03
1.933238722994098102e-01 5.356270233537949177e-03
1.740284938393585890e+00 5.074034579340008962e-03
7.459544271433925233e-02 6.042827208342353533e-03
3.981345142855834407e-01 4.238527932554468289e-03
1.165596810485836354e-01 7.262482140234394201e-03
1.167479300990303809e-01 6.550443227220400892e-03
9.157728728580948052e-02 5.066643255811951498e-03
1.033418931246291167e-01 7.355543728224228075e-04
2.868962331061972182e-01 6.191808817311061745e-03
1.176663530465451357e+00 4.216683467170390630e-03
1.242100011627835093e-01 5.643356119160391170e-03
1.542450349098093976e-01 5.739147715436921510e-03
3.074836085128140883e-01 4.255538854270047612e-03
3.223266860066993922e-01 4.013855879010570261e-03
7.687056784470951143e-02 5.021751365478895925e-03
3.293673389522886463e-01 6.039492419762412800e-03
2.159398023789704246e-01 3.605843270881636201e-03
1.283051367066119497e-01 3.535097054367735206e-03
1.327050868707172482e-01 5.281489335471526748e-03
8.096013536331350680e-02 4.488157809318350615e-03
5.905912149816543860e-02 5.006295427337819660e-03
1.050170053508749785e-01 4.920353865486421820e-03
1.007143997847644301e-01 5.249037318616132410e-03
9.543385127616690888e-02 4.767004196338071702e-03
1.178955186812788991e-01 5.052470651192079304e-03
2.041519968848959921e-01 6.133922930884234265e-03
3.065701757517081405e-01 6.114905977894446315e-03
1.300289657829286349e-01 5.529280723663078378e-03
6.458249948592074963e-02 5.402518445760909338e-03
9.460944907119249458e-02 6.600086699293729493e-03
1.013054317493108786e-01 4.572933163236748283e-03
1.490853489763367123e-01 3.988386019579660824e-03
1.362086791572507949e-01 4.352379754761798170e-03
1.637938526449184584e+00 5.322392553250561258e-03
1.862184461841081884e+01 3.862959109349729803e-03
1.122700293158638063e+00 3.544456772112302128e-03
2.492111418593194827e+01 4.061832774919254228e-03
8.522739349377829177e-01 4.533214081506833221e-03
9.276258267369363875e-02 5.363904666856080840e-03
1.112844138463084942e-01 5.213602326986634290e-03
7.596782788706311906e-02 6.671518552714435397e-03
5.727501066819378622e-02 5.091054566611602494e-03
6.842769244250521132e-02 5.399778110195503807e-03
2.369028826451966274e-01 4.661631112925677771e-03
1.466521534481287636e-01 5.352416258969670826e-03
9.792753870184674192e-02 4.471863950837475128e-03
6.583761003456667371e-02 5.648810464494575384e-03
1.386642961691280929e-01 4.683531181580684842e-03
1.803231865155484059e-01 3.896544632576430522e-03
8.426768007604035216e-02 6.086734484065900973e-03
3.987477103243907695e-01 5.315361287651323118e-03
7.832626824382471487e-01 6.030425734454375637e-03
1.507342282786022336e+00 3.361153766642153377e-03
1.363230959306719337e-01 4.254869579329570092e-03
2.523861566532777934e-01 6.539773256166975246e-03
7.297842522415161348e-02 5.833190554338265645e-03
3.694085328591079076e+00 4.640744674014472305e-03
6.796116829940609949e-02 5.801406350290809651e-03
9.993216846443629675e-02 5.567685668444322632e-03
1.086253582088456265e-01 5.367229155228588067e-03
6.213049933783201112e-02 6.355453497879723183e-03
5.542677198072146205e-02 5.182009438515226309e-03
6.280850342923002816e-02 5.232647872321770366e-03
1.836235280142817228e-01 3.748610744900836202e-03
1.497503022651481552e-01 5.597999782310038135e-03
7.747496796799703545e-02 5.596663128858224423e-03
6.606738222095195900e-02 5.604376154210760803e-03
6.362790743518437209e-02 5.075657363184587351e-03
7.933749324330989505e-02 3.979423913043297380e-03
1.951514393831265681e-01 4.534342844284716158e-03
2.413612024060761141e-01 4.955615196584296604e-03
3.436022062477603001e+00 4.306870446280305215e-03
1.112702866165501403e+00 5.202738945046240203e-03
7.025905917808381029e-02 5.366686929172234666e-03
8.081381335777375330e-02 5.550961673240851178e-03
4.559027047227857954e-02 5.455106910535072184e-03
7.208064665321299580e-02 5.300016416625273619e-03
5.649679935918808238e-02 5.322705951375217813e-03
1.161213480704675061e-01 8.196297978243234639e-03
5.359016386097914530e-02 9.321619873328928010e-03
2.554479077577349599e-01 5.550522428890251013e-03
2.255488143198283169e-01 5.774710936529023342e-03
1.075858646241881211e-01 5.154671016803099269e-03
1.320398941594433107e-01 4.842139000823717475e-03
1.544123677811091999e-01 7.839576439123608145e-03
4.713166139984892866e-01 8.173431967955177915e-03
6.954656804124573766e-01 6.310103993062552395e-03
7.423492909589370081e-02 6.631829095549217519e-03
1.978448115133001894e-01 5.057271551588153960e-03
6.547210464899835825e-02 6.012980155734512326e-03
5.360842634365014375e-02 6.785684671309288700e-03
6.538700084210936903e-02 5.991276195153680782e-03
1.158289363937108074e-01 3.896788341802068841e-03
9.267366935236440173e-02 4.972309836817869616e-03
2.933530336488778256e-01 4.531138672013441081e-03
1.032077321257501429e-01 7.480960036398213477e-03
1.606830177775917301e+00 6.484475204610241038e-03
1.682076507422334277e-01 7.243722591993605360e-03
1.241873923371785260e+00 3.685884151086870394e-03
1.279954105077459658e+00 3.282186074697551834e-03
5.365193154766564332e-01 4.388475532555600502e-03
1.366302777883262876e-01 7.151538862129227202e-03
1.870740428439386649e-01 5.018547651174671415e-03
2.535183440637990837e-01 4.649801080215770072e-03
2.653485619313434296e-01 7.075742682547079936e-03
7.185830774304723112e-02 7.742169691655896753e-03
1.147537292754859245e-01 6.890723498884310239e-03
6.130067016875546948e-02 6.054144964939626485e-03
6.595210721050773217e-02 5.074534517767850632e-03
7.069341410825093208e-02 4.497388145860236816e-03
2.486547164211951877e-01 4.535440804831967522e-03
1.043709485310101021e-01 5.472277664902959297e-03
1.352609163261773995e-01 6.386131231514407224e-03
5.132206149035697940e-02 5.529188654204980104e-03
1.368267458719324425e-01 5.685552133395044977e-03
8.351488891357412847e-02 4.384370519248182059e-03
1.475668990281135684e-01 3.088634229833484967e-03
1.096738241919959361e-01 7.666603584703363984e-03
2.424858547201079184e-01 4.957116460738077157e-03
3.583859532052141583e-01 6.122338735974136407e-03
1.130751722878239551e+00 6.468934376727373224e-03
3.318400343496293314e-01 5.024247689756763773e-03
1.872995589235842140e-01 3.935327506003200027e-03
8.987743143000026524e-01 5.783460295904705069e-03
1.173239952177965034e-01 5.456688987943513793e-03
8.105131865964589066e-02 5.961840363272255527e-03
7.342888502092556613e-02 5.832652547515345363e-03
9.226486436545638936e-02 5.460522181983208656e-03
1.267836948984166212e-01 5.349618548339155760e-03
1.224596807180604319e-01 5.203991720509136554e-03
4.846986245350198841e-02 5.491384634939324404e-03
2.754401430111378946e-01 5.111966481134186217e-03
1.701373299480709866e-01 4.524326595076609038e-03
1.101197253073309623e+00 3.733571241635367296e-03
5.140756349807621417e-01 4.349912274226753334e-03
1.618569434520459538e+00 3.535399856183380537e-03
1.302423652642830110e+00 5.699809171668917922e-03
6.955927176486554897e-01 3.473922580997410720e-03
2.631710800053677080e-01 4.418894828955916530e-03
1.083996061526410204e-01 3.870113179216557505e-03
3.495734662571712281e-01 4.879496819337717124e-03
6.201894487935325634e-02 4.788546477331030032e-03
1.749991757804306713e-01 4.340164827255967375e-03
5.697273986686144376e-01 5.284987958915424167e-03
2.581133902905795807e+00 4.933845159626477905e-03
7.382653271925353200e-02 8.089966622723146136e-03
5.628340964821281628e-02 6.048754453640929445e-03
7.505073418539506824e-02 6.314047704914886594e-03
1.315291206052310313e-01 4.661261526415805788e-03
7.443673008104817468e-02 7.340039051251990958e-03
1.763349063210887524e-01 5.339174730754942151e-03
1.585091220546193114e-01 4.797863282162376231e-03
1.367193744935437938e-01 4.769850188828338340e-03
1.029380497694683816e-01 5.551129142456386230e-03
1.009133914784908215e-01 4.178724441975429325e-03
1.260990819249429296e-01 6.840606617624163562e-03
1.028083958391197011e-01 5.666136697749488832e-03
6.185036245078190120e+01 4.832033605394401611e-03
4.935722102606069583e+00 5.777306672812579369e-03
1.461302887500890790e+01 6.432453874964233313e-03
1.946500536305972306e-01 6.308937532913690312e-03
1.458172315756157689e-01 5.391326464627819830e-03
7.338644760857543359e-02 5.963573304440157770e-03
9.126260431788989214e-02 6.008355530111957749e-03
1.273919022504791942e-01 4.788223874390572406e-03
3.267004285489445436e-01 5.610412239817203807e-03
4.921566885633212962e+01 5.813302216046189845e-03
1.262795421090308901e-01 5.558822900639106418e-03
7.374717376753758824e-01 5.621201474078896948e-03
1.361927620721941623e-01 6.211590886275996509e-03
3.366671653421191479e+01 5.282683427685959388e-03
1.157754667299222939e+00 6.901498232607089674e-03
8.091332508918251676e-02 7.309941950539384538e-03
7.323151160344812394e-02 5.063523881984464091e-03
9.437868874615133741e-02 6.664023702646943055e-03
9.179457661221823717e-02 6.375672601273560218e-03
5.353789437256266381e-02 6.950259287523088969e-03
1.408991188809886608e-01 5.788781609685181469e-03
1.848931408263056186e-01 4.803624413453605815e-03
6.240702752463833658e-01 7.807232982968169421e-03
1.610473492409269340e+02 5.069062569502857246e-03
3.775642028617148260e-01 5.879878821022803403e-03
6.559858142976278117e+00 4.522398702538424527e-03
9.194032522517028849e-02 6.546653767885824739e-03
8.696023944028035135e-01 6.774505263377680886e-03
1.012222531421762967e-01 6.877691013184990439e-03
8.267386479381252928e-02 7.037721514674097865e-03
8.580923976155518940e-02 4.712627343357998766e-03
6.508141346633744551e-02 6.716999121212696537e-03
2.548692004772803443e+00 6.407686774355887682e-03
1.174561711001856218e-01 4.957548921744690980e-03
9.948762789498531711e-02 4.399285230343837061e-03
8.865091192362857531e-02 5.481758573515352166e-03
1.013213624905841964e-01 6.049831023986249924e-03
1.674253815244138577e-01 4.988691611852679592e-03
1.723914405633835134e-01 5.245786079453462585e-03
4.227810466863495265e-01 6.481774092842724870e-03
3.804635222307422571e-01 4.867326344206810568e-03
2.053635688789220981e-01 5.260920157268479148e-03
1.856586139912717037e+00 3.519788880528987654e-03
1.286481390125967794e-01 5.074592179923601357e-03
2.459922829203462780e-01 4.089272290624829456e-03
1.562068725000608227e-01 4.415831567106096728e-03
4.173666023377833323e-01 6.705849218466049776e-03
2.210697671238083806e-01 4.313442478591169964e-03
1.540460386920480262e+00 5.673790349310822191e-03
3.146112452871387410e-01 6.105694875294068180e-03
1.743748480271165302e-01 4.744345406606298617e-03
8.131491632919245205e-02 6.008586578258087903e-03
6.928543560166348925e-02 4.479279063091941467e-03
1.501639626798675353e-01 6.285119061027309544e-03
3.247240836326133717e+01 4.722301255341215115e-03
9.968055627187988321e+00 6.830065477936742013e-03
4.970952225228785437e+00 5.897439168986752522e-03
1.132992925875979384e-01 5.537072888655364226e-03
5.519162129909592485e-02 6.199518006712089434e-03
7.910423036865532609e-02 6.082920031523389275e-03
1.523549899774367389e-01 6.370269906435009101e-03
1.701899297280099699e+00 4.002465411333744165e-03
4.609714130941693910e-01 4.878343810491229948e-03
3.987782483837209568e+00 5.181523943343791481e-03
1.856290022309058929e-01 6.984003135104830014e-03
7.284398766396011915e-01 3.314223606344935888e-03
2.211727118785942192e+00 4.738205919599197680e-03
1.281216231654126736e-01 8.548104927013059143e-03
9.948290143214658099e-02 4.673814083297170470e-03
1.125221820729559730e-01 5.087955031672652256e-03
1.262092608398501792e-01 5.574450863315395625e-03
8.601340565220265688e-01 3.808316643937344811e-03
1.721174755694609004e+01 6.863068113413822550e-03
2.438213950487058690e-01 4.939210302412775679e-03
1.237752079663175658e-01 5.801181292030234936e-03
6.147526721797541560e-02 7.328664534994202943e-03
2.133766059377610325e-01 4.652103739584576188e-03
1.537652744127384341e-01 4.745083920537345769e-03
1.464878921177207860e-01 5.137270725684299315e-03
2.123384163962425686e-01 4.874555820442817017e-03
1.882425684148213985e-01 4.182304565724122465e-03
1.011829026916466340e-01 6.428232740132578359e-03
1.539031163979664441e-01 4.999002629670397206e-03
1.029650020955517192e-01 4.839071308356914999e-03
7.350491935704409063e-02 4.447494522484117356e-03
1.262163850139122467e-01 4.980260559771615587e-03
7.798938286886109017e-01 6.528172105397439529e-03
1.477867057862362055e-01 5.472055113748115936e-03
3.713138927186811600e+00 4.914769238940726835e-03
2.087972653895179553e-01 6.592493462165618760e-03
6.574689809726881329e-01 7.831271331233366148e-03
1.093803292200410837e+00 4.027466073672947462e-03
2.368719649537903149e-01 4.249621876994100905e-03
3.816910295522748964e+00 4.440447025311582835e-03
3.149652325220416160e-01 5.523077871583188803e-03
7.257835690575764609e-01 5.543836092970943347e-03
2.072801676739043641e-01 4.222295963530881859e-03
1.234059995772787133e-01 4.873491854407567027e-03
1.444929795154714114e+01 7.692962308095249203e-03
1.897847318495809343e+00 4.620568987894169491e-03
2.603928021240160096e+00 4.922049497380718598e-03
1.480215948718865138e-01 6.636359830815906184e-03
8.709556062675767596e-02 5.441404044223459475e-03
2.220650385689748596e-01 5.452890729591767377e-03
9.520211653050968115e-02 7.196376974910136115e-03
5.564186877424959210e-02 5.603341649171191159e-03
1.796948678491867291e-01 3.559756059144435301e-03
1.210354822658936819e-01 5.895521419188064390e-03
5.295927881274532789e-02 4.670749636824202827e-03
1.542299366628993029e+00 3.269903650857804937e-03
8.272554643081575509e-02 4.488257750078374249e-03
1.354476891472342626e+00 5.399604107676615576e-03
2.640669678619408600e+01 4.089184017890889339e-03
1.922348879527016496e+00 5.433371974893572327e-03
4.805527931708048186e+02 5.783860733860254726e-03
2.399796426750333111e+00 6.133046473739143904e-03
2.451937792028544005e-01 6.975499839771862748e-03
4.276461994222335861e+00 4.353499135248658884e-03
1.231308947932811815e-01 5.797451082498850106e-03
1.077587302256562130e-01 6.383635668926873445e-03
8.248499107276918707e-02 3.279923980579654928e-03
1.434206122944428896e-01 4.200316836830958640e-03
5.797390641334272676e-02 5.502438852009027687e-03
4.791225830740137442e-02 5.853710488627161118e-03
4.769796387766393753e-02 5.215791515188291337e-03
5.224232912699773579e-02 4.897768143871828773e-03
1.563524473052879116e-01 6.964585346398242255e-03
9.229924017212286502e-01 6.042153922380969107e-03
1.235057361719722052e-01 5.872849757187975812e-03
9.521742882629649629e-02 5.771691581313698367e-03
1.026565130589180280e-01 6.104080865309071367e-03
1.227900073923592572e+00 4.804891259518134783e-03
1.237868548337588970e-01 4.728385649694666869e-03
1.619653254419703980e-01 5.710606495510975149e-03
7.028383196688281487e-02 5.486689486523833696e-03
1.489091642775018487e+00 8.109867553950801666e-03
1.961156457220019356e-01 5.787805435317115721e-03
2.804279013652223873e-01 4.438088303464385320e-03
6.004062883586305105e-02 5.050024848419575225e-03
3.114920502509263001e-01 3.936079714740432951e-03
4.815078339487046111e-01 4.945015464398779502e-03
2.413725695435922913e-01 3.916149872799765466e-03
1.121523834060664387e-01 3.227231036134689535e-03
9.277559896971319942e-02 4.672868478404757810e-03
1.584699503577624013e-01 6.036186121930016239e-03
1.147422853964238654e-01 6.258983681147499596e-03
2.337183103527558092e-01 6.422907854469587369e-03
3.124953197173848451e+00 5.532031744415429227e-03
9.076345700690756357e-02 5.657867819061582031e-03
1.033941342292526711e-01 6.105773967799267045e-03
1.077881909781691211e-01 3.591700419277448885e-03
8.114765116264079092e-02 4.204036017805193488e-03
6.137784127258143485e-01 3.836343735994959727e-03
6.208941748771900082e-01 5.524233109474421637e-03
3.517627363780260339e+02 5.343133346142521674e-03
1.065722467786923033e+02 2.966884040689678984e-03
7.892069768182008449e-02 4.447025326327825288e-03
6.018668741739605643e+00 4.041338084051218464e-03
1.836417818293984094e+00 5.071659839178656315e-03
1.579132700967127434e-01 4.822337456747024208e-03
2.603302961256254155e-01 4.056584330565674024e-03
1.877606215861021277e-01 6.314173229651570511e-03
3.887204124431264396e-01 5.540125081848847055e-03
2.604774982332695998e-01 6.197584374120643225e-03
8.673435363811306253e-02 5.839181533328050705e-03
4.705139819448399263e-02 6.004778630742734630e-03
7.120693365528661667e-02 6.482268692961535607e-03
1.228898517224558257e-01 5.530652578522099634e-03
7.923041220261193285e-01 6.716652090111830363e-03
2.166375632766717740e-01 4.074955871655486402e-03
1.126050395357772960e+00 5.812151361533340367e-03
4.328001761072272635e-01 6.070971546346308999e-03
6.099506319385758601e+00 4.383020593320724641e-03
4.245245453597709107e-01 5.392345642790224471e-03
1.830418545626179838e-01 4.780535794549227446e-03
1.043840123684542043e+01 4.768408027681783103e-03
1.213039561731205918e-01 5.208771942770347961e-03
1.280241331822187800e-01 5.143082736479939743e-03
1.070502541170024746e-01 4.834857460652436899e-03
2.065970779552026571e-01 4.074360906655487627e-03
1.929964098502688352e-01 6.121152440442935959e-03
8.516805258769233333e-02 7.279592150835192087e-03
5.730091273586952749e-02 4.897771240845875777e-03
1.571298976387532076e-01 4.813610264552566770e-03
3.373095943229801330e-01 3.429357820646148757e-03
7.163199423241898067e+00 6.364160138227773628e-03
6.939235994979398026e-01 4.603255147504326135e-03
1.234719898172431524e-01 5.457363052377146688e-03
1.877452049371690357e-01 4.985813288668817546e-03
5.750582586308462529e-01 6.243950171222892483e-03
9.379043885117212265e-02 5.658912656563025619e-03
1.626337082159203529e-01 4.862145574816349042e-03
3.280184300040727696e-01 4.441678393756936898e-03
1.037138847722986479e-01 3.989057691002610012e-03
1.528162954080325708e-01 3.707619562022671563e-03
2.402272041116225443e-01 5.990216014332493989e-03
7.059976496982284244e-01 6.369116946098779368e-03
7.663697133617348278e+00 4.349194261501996076e-03
1.503403950326999416e-01 4.708392123852066236e-03
5.783252106313214735e-01 4.270419293011205701e-03
1.340809407614330651e-01 3.945781812462671560e-03
9.642661622578950764e-01 4.704370895516203112e-03
1.379823010609529388e-01 5.455347150727010014e-03
1.804260544465507154e-01 3.793395492600193462e-03
1.747930170978440889e-01 3.989524298857051454e-03
1.343208510499234176e-01 5.073138388682926596e-03
7.508370177872542017e-02 4.142020396628923878e-03
1.232775066696265992e-01 5.223300877091354572e-03
1.371774670973605337e-01 4.350031898665508191e-03
4.980591512761093492e-02 4.851745741653347432e-03
4.852102597230935344e-02 5.215337756652422586e-03
5.577926658274886401e-02 5.538285263750541802e-03
3.944714877795739705e-01 5.910305422629047456e-03
5.609679057895626542e-02 6.032623908064725822e-03
1.557428967121232022e+00 4.773662107391722816e-03
4.215190282068106420e-01 4.466844673337987126e-03
1.592591619184698382e-01 4.231119828641268649e-03
1.121747417206050562e-01 4.024824537158864027e-03
7.587383527525340399e-02 4.849258866595614233e-03
4.302933005232102426e-01 4.391206972795963503e-03
8.508355058846001073e-02 5.103027002124272543e-03
3.709017471601722682e-01 4.670544044867198930e-03
1.388536492612404138e-01 4.786266298019641909e-03
4.970735708589914259e-02 5.031597798149836653e-03
4.782270779982392139e-02 4.564187983287506037e-03
6.167462264316607434e-02 6.369709787627947546e-03
5.940180274711868991e-02 5.484967054994050427e-03
1.073832569403440629e-01 7.127092137063482762e-03
1.269738412486066947e-01 5.779491471414982019e-03
7.862108378638626993e-02 5.799069403701195315e-03
4.565710482316129304e-02 4.949735062584813446e-03
5.187397460245336128e-02 5.052646215960498663e-03
6.214421262087352349e-02 4.712972726413472077e-03
4.724308691697618606e-02 4.713576631944576233e-03
1.069053582164293664e-01 3.901527640398006879e-03
2.427285102340027423e-01 5.520859903662750888e-03
9.498857986625559857e-02 4.822464887699321433e-03
9.379898898344843361e-02 6.465142792741049131e-03
3.858074900487379888e-01 6.636499300848314707e-03
5.139657585351368185e-01 5.628829685876897936e-03
8.350177726591423433e-02 3.872347912465671973e-03
2.701715787913686606e-01 6.365511774784947917e-03
6.909111977089207879e-02 4.547798862280985795e-03
5.229254774403667427e-02 5.794712926414890587e-03
7.451956346496166339e-02 4.238959934831535575e-03
5.047554521982949155e-02 4.830058785038303382e-03
3.371130599736031352e-01 5.566809604517421184e-03
3.002862262287912531e-01 6.708310381273912930e-03
1.353723535053511229e-01 6.118881006092283421e-03
4.835598418531302234e-01 5.945634396016305674e-03
6.228505544537918381e-02 5.934001516839699890e-03
9.565459628600456177e-02 3.999332867558086542e-03
6.272960101765368002e-02 6.665497031319213110e-03
8.285642911338599037e-02 6.044027446024557992e-03
1.912508800882349591e-01 6.614771817314163589e-03
1.104870002551526231e-01 4.723797170970251043e-03
2.381018313148625387e-01 6.114718698011389897e-03
2.170734030751546029e-01 5.151234411703113636e-03
4.789358609564936531e-02 5.128269531658159741e-03
7.361749947912640257e-01 4.660513398767106817e-03
1.665737121370537699e-01 5.455246688241735704e-03
5.672996878747513239e-02 5.239251874612070592e-03
9.499944036771519607e-02 5.819270073307018960e-03
6.559534595918870004e-02 5.561909442117848705e-03
1.029588258701998327e-01 5.482836883636077983e-03
2.560801989252613486e-01 5.362339628459567194e-03
7.781662660632251982e-02 5.331649549324748820e-03
9.667450853075823525e-02 4.149698203059644028e-03
1.116525683434930055e-01 7.180149101110974881e-03
6.186795733723879365e-02 6.402105213107599224e-03
1.165328182099384102e-01 3.358487761052891124e-03
2.441720099618926165e-01 2.874465472178038081e-03
6.939376650538789382e-02 6.112119098186925663e-03
7.020263551535538271e-02 4.935770035451468064e-03
5.461557283726400230e-02 4.785460682282918592e-03
5.550488127076421696e-01 5.720734611987653151e-03
7.803796517955101375e-02 7.601800070886796136e-03
5.990089011959190413e-02 5.062174395275108665e-03
1.248470465922609102e-01 5.028733667571484711e-03
1.061105099340252100e-01 4.943004059138497892e-03
7.982958151609007569e-01 5.076885016196865628e-03
4.139644890432433999e-01 6.403736080810808716e-03
5.334507348877391697e-02 5.489845012107191259e-03
4.591496126742786177e-01 5.179078996207654717e-03
8.896501410841896329e-02 5.970896270737412366e-03
9.024239005128813218e-02 6.417969723264677247e-03
5.784205903001599092e-01 6.613431036247893920e-03
4.727737413614531703e-01 3.534852303965595535e-03
1.904301550513624597e-01 5.751114893711346127e-03
2.746951671765247571e-01 6.788905226368115685e-03
7.026344341891216372e-02 6.401778355975854158e-03
1.447205806539800577e+00 5.615455885678182803e-03
1.010519495949574881e-01 4.451450879446003893e-03
5.119636788631400093e-02 4.839119221712304131e-03
5.802580845055197584e-02 6.209850874628245095e-03
4.277615793465113642e-02 5.660301295723549342e-03
3.614802500787599876e-02 5.137850916807964845e-03
5.796862838137806229e-02 5.342276695696386753e-03
6.816502214882740052e-02 4.998994506519632321e-03
1.908111016039457652e-01 5.740879278775037724e-03
6.203049737779538220e-02 5.730095864560668002e-03
8.602527002990707772e-02 4.879439563994282004e-03
1.176777960697666381e-01 6.267817165393677233e-03
1.196762224739526953e-01 4.494846218332551081e-03
4.621779225593869445e-02 4.922174476801050545e-03
9.262321232065957866e-02 4.141928032927740845e-03
9.725195570943263867e-02 4.571763787100135458e-03
6.339795403483698688e-02 5.703921880966528711e-03
5.217395871305455235e-02 5.459083962877603162e-03
4.342020333859594045e-02 6.031963995988053745e-03
4.107583484492385167e-02 4.994291959374186525e-03
4.901353868092655358e-02 5.503194980453031578e-03
7.217028613627966827e-02 5.818482620748223477e-03
6.259324437936034102e-02 5.467572142846252592e-03
7.457591488756318276e-02 6.280115948514256898e-03
1.088696494707379891e-01 5.066315310420108943e-03
1.507915442918718596e-01 6.679336232260617116e-03
1.720429171603065077e-01 6.631899435634555466e-03
3.157115429499562365e-01 6.302564430240523846e-03
7.929722974946377956e-02 4.958669892937577796e-03
7.901746517221248933e-02 5.307373116107006600e-03
5.038210365336070334e-02 4.965998586011062706e-03
5.238291831845684476e-02 4.582163264970567397e-03
5.532880840724756916e-02 5.706113951202167883e-03
7.723918639987961687e-02 5.064194758783766882e-03
1.124351555842692946e-01 5.976150544604750571e-03
4.815998741884281592e-02 5.672588395517495601e-03
4.737937216728908135e-02 5.392775967626889898e-03
5.421193432053769690e-02 5.286103559756581693e-03
4.960486207246932178e-02 5.918593962576191268e-03
6.978048723319602020e-02 5.470941982260345109e-03
6.936986993822061298e-02 5.952062931381847666e-03
2.874979024496871483e-01 3.274984176072482430e-03
2.144027957664931705e+00 6.441019103022247068e-03
1.509563845741728194e+00 4.195826567433193904e-03
1.077723249283514484e+00 4.246338906944586815e-03
1.473175256432992242e-01 4.730835815895551716e-03
5.605778576514083150e-02 5.185290364108680224e-03
4.304135493989451333e-02 4.641127593165253994e-03
4.441867655264471887e-02 5.571466948952801500e-03
5.205090948004544721e-02 3.968859446600516046e-03
6.443330858468927780e-02 5.087011075418112517e-03
5.647336888768707264e-02 4.672719203693053401e-03
6.052800171131961227e-02 4.136564967468757577e-03
5.612632160506629553e-02 4.865160129988786546e-03
5.852757147526019277e-02 4.876289476536475875e-03
8.404487772106546128e-02 4.424182104477369926e-03
7.119279651724648439e-02 4.599381584912482640e-03
6.437133261070773771e-02 5.299154691567918747e-03
1.779804022436729527e-01 4.971734602437159409e-03
2.782535267879540641e-01 4.464542077966249939e-03
1.802433863540075509e-01 4.962853210134066106e-03
2.403653758220838099e-01 4.861660898023329597e-03
7.011893474277272609e-02 5.526435514097392809e-03
6.065700588817068278e-02 6.116071207070344212e-03
5.506307466105180015e-02 4.680759051561185491e-03
6.160148556809798281e-02 5.524000250924156717e-03
2.570660248869355291e-01 4.767201472315749436e-03
7.016835026402634679e-02 6.266394162628485115e-03
7.664804390309146731e-01 5.270238153575172550e-03
7.816787074525785584e-02 6.230418250307606827e-03
5.079085319738721460e-02 4.658748928998891585e-03
3.576493475501819203e-02 4.472526831989687320e-03
4.789332881148593984e-02 4.148048459006228525e-03
5.186214465532801299e-02 5.746238669762165734e-03
3.235043025239214831e-01 5.036158274961995661e-03
2.723742314807686693e-01 4.395967142519901887e-03
2.896254149870445826e-01 6.682451182544141104e-03
5.935393399260241454e-01 6.020124141685513110e-03
8.284369394868525138e-02 7.648218819626614005e-03
9.223428136843807301e-02 7.243140510864269632e-03
1.823344119237207961e-01 6.500649257912441241e-03
9.608759611877865092e-02 4.468264687023399545e-03
2.426399637201561155e-01 3.653807017384312975e-03
8.542676380813148118e-02 5.188969549955528039e-03
8.882821453840805681e-02 4.797192209096334467e-03
1.484127201693494547e+00 4.489193256023924113e-03
1.243473731322984749e-01 4.318928304641934598e-03
9.148825891740205996e-02 5.259739433269579323e-03
7.087753025116799721e-02 5.451213166506800427e-03
4.495981692335333790e-02 6.190638003151130442e-03
7.124446054241460879e-02 4.154558755841222979e-03
1.070276286228572654e-01 4.960588105096170632e-03
8.296785614276802612e-02 6.158678454915218238e-03
1.907474280419994284e-01 6.746097134914056000e-03
5.947391814447118563e-02 5.842528136225558222e-03
8.754778120810476072e-02 6.471471416882839355e-03
1.626682676355592772e-01 5.872724550059510266e-03
6.894994263143268409e-02 4.736189971100967892e-03
6.483178790610867603e-02 6.350384172695029868e-03
5.311561266965306172e-02 6.654158316269538631e-03
4.593804128948721782e-02 4.903401986599748887e-03
4.822544914029900515e-02 5.486479517442063858e-03
4.764894002651812871e-02 4.532693142020212396e-03
6.824026659080756341e-02 4.663067928815330110e-03
6.854881084842438799e-02 4.500774929837584454e-03
1.364187579444914589e-01 4.970303793477734607e-03
3.845265783077003036e-02 4.993470109325478211e-03
4.534859094200820867e-02 4.722806689651926244e-03
6.893881443202727610e-02 5.819115119491014010e-03
1.365330687267354015e-01 5.241962081431388726e-03
1.903088590867368923e-01 6.023866738061287550e-03
2.059445014407827179e-01 3.372459571431797674e-03
6.546870395161297207e-02 5.216221883984730086e-03
1.480991322084441730e-01 6.483632480882087212e-03
8.194552195936723182e-02 4.466266083479206173e-03
6.342560265523596030e-02 3.939724860671913430e-03
4.282130223466539681e-02 4.982717282864724921e-03
1.266191774867180264e-01 5.817976968116002172e-03
1.007488870061094832e-01 5.750562229241372274e-03
6.466769001685571117e-02 4.167895033817281027e-03
7.906904920200664988e-02 4.749026058856055388e-03
4.807466208555253445e-02 4.888058514434846097e-03
4.438297461243859154e-02 5.021206027247577738e-03
4.824983193627943590e-02 5.471354616923204683e-03
5.451185593068041263e-02 6.288960943182725187e-03
9.403671988759758349e-02 5.246558021522011728e-03
5.631216195341352121e-02 4.656879378381045299e-03
1.286683604605432796e-01 4.785949200395042853e-03
1.109219651872221518e-01 4.181483625064504224e-03
7.082030439964311086e-02 4.701169067916796153e-03
1.334064834800630095e-01 4.101775032298889470e-03
7.022607114346995916e-02 4.608781430052538014e-03
5.973151773293468303e-02 5.522419605984967700e-03
4.627094919205117923e-02 5.033267181852325856e-03
4.109080230382834015e-02 5.030484142151546607e-03
3.945214549904975387e-02 3.943735925691406637e-03
4.771034407535375971e-02 5.169320472354737607e-03
9.770936017036001286e-02 3.223986644154975753e-03
5.175759496514571040e-02 3.509171569040854533e-03
4.904460146785704494e-02 3.900024945035784202e-03
4.870066882593249158e-02 4.840614058058374976e-03
4.639122941820306156e-02 4.820655973010050215e-03
7.878153933518040886e-02 4.385470938591543716e-03
5.725374297332242596e-02 5.626492091074511946e-03
1.098661901657575074e-01 3.828259126771392518e-03
7.547876210575518718e-02 4.511545357441555139e-03
9.298196162994307179e-02 5.090935585279402625e-03
1.970835954020015435e-01 4.226630851783816541e-03
1.398411406658210121e-01 3.454427779618746228e-03
4.351142538257641440e-02 7.484873366818130085e-03
4.609150897008443964e-02 6.713818514815520812e-03
4.458513064760882133e-02 6.527157991504880380e-03
7.357575064074074744e-02 4.701048407113476817e-03
7.741607279007134412e-02 6.395027191252930336e-03
4.026736487426514632e-02 4.372258602069824945e-03
3.767498655287756376e-02 6.102528977485809601e-03
4.795283125435524652e-02 5.693263254722713031e-03
4.878042085647484732e-02 5.325178373355135726e-03
7.921409922442013141e-02 4.519706073489605964e-03
1.229296987296400884e-01 6.333109722168761384e-03
6.773198273875254138e-02 4.182025787024390776e-03
9.817925764610931083e-02 4.764846212959387636e-03
1.923609669254619237e-01 4.142516965756580342e-03
1.537558495255162971e-01 4.643492973752123137e-03
2.845311101410364363e-01 2.804801872786595596e-03
6.061137750681571540e-02 6.110434867926950453e-03
5.318416196691427150e-02 7.300211358590285964e-03
4.956796477018855784e-02 5.709138670492029839e-03
8.401585801324949754e-02 5.052503536882572109e-03
1.963135217010902600e-01 5.794943721700408085e-03
1.024846241657927648e-01 5.237816215241585145e-03
1.691488564725173449e-01 5.558842307300988946e-03
5.041311792834833883e-01 5.485239219515669791e-03
1.122160560016775971e-01 5.603461348463788759e-03
5.085380872866158281e-02 8.002329322240290740e-03
1.118099993247996804e-01 5.775443033497217049e-03
1.191174405849009799e-01 3.905185854206393806e-03
1.300263730083857372e-01 4.712891412602835013e-03
1.260700872922748128e-01 6.037540624783568725e-03
1.539309895364309178e-01 6.225458855520840488e-03
5.764794589025382665e-01 7.079604889603395047e-03
1.114591862040563486e+00 6.456305738703036097e-03
5.055301318366995922e-01 5.613110522386811907e-03
8.062690041800404939e-02 4.953754030854992489e-03
4.807007875465115626e-02 6.231163014915625659e-03
9.665334538994477254e-02 6.557984716032542495e-03
5.429903445975196863e-02 4.117840201980805560e-03
6.872571841343558252e-02 5.751004307776345741e-03
3.877617023371524030e-01 4.790656019450302387e-03
4.745969737540253752e-02 5.000437537262561634e-03
6.363384800811378028e-02 4.439477661884154089e-03
5.167228642639879604e-02 5.130513177387424802e-03
7.355989360345351058e-02 4.801463087019330715e-03
6.851667668899841246e-02 6.389681714735306883e-03
2.416163622394312815e-01 6.548913406379537616e-03
1.659575905593273226e-01 4.241906842022159611e-03
1.210013722399291280e+00 5.620121697061729142e-03
3.806572521115672014e-01 6.006149440643923816e-03
2.382938832570438703e-01 5.685103868472846968e-03
1.569705529224545149e-01 7.023420621454903867e-03
1.072198274831796527e-01 7.490057379756993698e-03
5.040260268617959005e-02 6.251140222322540234e-03
5.883367729044558514e-02 4.723809611905611938e-03
6.262098555112992349e-02 2.468891528515186010e-03
5.149847080807409133e-02 5.662976762161267379e-03
4.381289977642671002e-02 4.827082078405267422e-03
6.218817873737272212e-02 6.441931288839411289e-03
7.736618108067966348e-02 4.635954398228568467e-03
2.332376553537756636e-01 4.922746690201766813e-03
3.201657871125658250e-01 3.912506105387730283e-03
2.613640349776321092e-01 6.646832131336706355e-03
1.929532134312552383e-01 3.744266992756843312e-03
1.007228449884583765e-01 4.565366838481956999e-03
1.070216296416401092e-01 5.427943568010279614e-03
9.299636842819496152e-02 5.736677705137821319e-03
6.371868832976136654e-02 3.998766961627105154e-03
4.882076279303379507e-02 5.047242195747609489e-03
4.027864459000520675e-02 5.287031330014080495e-03
5.038723929077759678e-02 5.817733663500912478e-03
4.632506923771798762e-02 5.385352634300996644e-03
5.453644163256338856e-02 5.257464811293998015e-03
7.076598238547880670e-02 4.420339565044572455e-03
4.159795404123443202e-02 4.931652936196048546e-03
5.614201992298712557e-02 7.388452696540900692e-03
5.023868514827015824e-02 4.810198358044164534e-03
5.776347610557096279e-02 5.477940371692610437e-03
1.713173252208712027e-01 6.405452641035865730e-03
5.114130070063382938e-02 3.451946685122237596e-03
4.691708536278963587e-02 5.163707918123991783e-03
7.826677623924541138e-02 5.027836519304293948e-03
5.702819183257513969e-02 4.305017726819068864e-03
7.672062085998361536e-02 4.694502130062837807e-03
6.951649235599140220e-02 4.801550901967773823e-03
1.021113607905390630e-01 4.700351452725265444e-03
6.018256409208718599e-02 5.494382900197959489e-03
4.349786233818239700e-02 6.114264033203808957e-03
5.002619770677261407e-02 5.919666920976234155e-03
1.660276173412580936e-01 6.998619674720620715e-03
3.838525970821234784e-02 6.330162153569307733e-03
4.055791623650519678e-02 5.516959291951422338e-03
5.468302581906095416e-02 6.490661742053101257e-03
6.454083801541904419e-02 5.600474658404112731e-03
4.752244496520655059e-02 4.304927292242712727e-03
1.053214878481538302e-01 5.269297781420469173e-03
1.374069396830985390e+00 6.558584214612098173e-03
9.601639925029856193e-02 6.037752014800074757e-03
2.293311024319550362e-01 5.853755717658867645e-03
8.768417557373418825e-02 7.598859267459738727e-03
5.895611622581855421e-02 5.649117764847788777e-03
2.010877047640292348e-01 4.403635954204127533e-03
1.703990434187588887e-01 4.593980861927748904e-03
1.862839938639058390e+00 5.183539914712387460e-03
8.883927085956321024e-02 4.877340178813339977e-03
1.015845279684808755e+00 5.247488798908547629e-03
1.607980723809413204e-01 5.776004413512302038e-03
9.110075215811108684e-02 5.043926698124099987e-03
1.210669399661775114e-01 4.254790883554355162e-03
1.438325831201198168e-01 5.394796200283644150e-03
1.034071668161583163e-01 5.313518609497883301e-03
1.326309022894787137e-01 6.142334158785886511e-03
2.469227050416594738e-01 5.886461874787513211e-03
1.230424161402456223e-01 5.414017374311904524e-03
7.231460516990548260e-02 5.110393670539185342e-03
9.189043243815331330e-02 3.847055012118173484e-03
3.513118928473403790e-01 6.280202275674888653e-03
7.336853782200346286e-02 4.050892122664032959e-03
4.881161340819260147e-02 4.103384429532269846e-03
6.498744195535581525e-02 5.708511597661548170e-03
1.462310836402875291e-01 5.422173767274929106e-03
5.162321175770825249e-02 4.621659525794023955e-03
8.341685530074378907e-02 8.175367406316932581e-03
1.363821333423444471e-01 7.343338194020543157e-03
2.881898271522402299e-01 7.895931349726980145e-03
1.845881997179611989e-01 5.426774302223315478e-03
3.461659694180646563e-01 5.522839955527494675e-03
8.772060248508237179e-02 5.889374027312887366e-03
1.083243454748504253e-01 3.630102084204588683e-03
9.771450441386816954e-02 5.508004889592258736e-03
1.426470546138799700e-01 5.530035515056142686e-03
7.200108511063461891e-02 6.411257361422837038e-03
6.616093725444636975e-02 4.406964484666608256e-03
6.639078030655316820e-02 4.584292299723667120e-03
7.238979642237573786e-02 4.496178881242812210e-03
6.179413531051505121e-02 4.554884205649322587e-03
1.460386975036003510e-01 5.444157605537441186e-03
1.845378337298889393e-01 6.628959155661495219e-03
3.309001558960878442e-01 5.142261519120908120e-03
2.057828631809084374e-01 3.718356858459850867e-03
3.109257127611591565e-01 2.646560532760461673e-03
1.183484851578569114e-01 4.282159369275795498e-03
9.384868492492928760e-02 4.992281842435061269e-03
7.060993635390698520e-02 4.120017449358950347e-03
4.986509078458137983e-02 5.856482661380744102e-03
5.179857582956351458e-02 5.488794097786402204e-03
5.820424938121098596e-02 6.295491180417992459e-03
5.845652781088327837e-02 8.006059602500344152e-03
7.103328571169351124e-02 4.713388413611435679e-03
7.362875039405805677e-02 6.190603850033997435e-03
5.016480490247621216e-02 4.299506058015355354e-03
5.820306367275237397e-02 5.912867792300662180e-03
6.186852333621234434e-02 6.763285217815081900e-03
8.376011935860679103e-02 5.608491991707599024e-03
5.688066226272080472e-01 5.132493806163903986e-03
1.520686552307426720e-01 5.186864876985709978e-03
1.476012032194930490e-01 5.676519979094384223e-03
2.971601441497807583e-01 4.544439810541265994e-03
1.424939809669109048e-01 3.433563278979371008e-03
7.523160884587273833e-02 5.210406596401800233e-03
1.298423012451310754e-01 4.555307900795366009e-03
[truncated: 291,252 more chars]
