# Supplementary material for: Persistent homology elucidates hierarchical structures responsible for mechanical properties in covalent amorphous solids
Source: Nat Commun. 2025 Sep 25;16:8226. doi: 10.1038/s41467-025-63424-z (PMC12462471; doi:10.1038/s41467-025-63424-z)
Supplement: Supplementary file 4 — Source Data 2 [file 41467_2025_63424_MOESM4_ESM.zip › SupplementarySourceData/SupplementaryFigure11a.txt]

# IPR_i D_i
2.704219355186263662e-01 2.117618902915547441e+00
1.782171732262072261e-01 1.396334464969786637e+00
7.952046891410938234e-02 1.191995359846589775e+00
2.361120179122676022e-01 1.097090465101689061e+00
1.817690124525253859e-01 1.039786774885545606e+00
8.319359028997681815e-02 4.609772733418622814e-01
2.345448043937828353e-01 1.098596145106656152e+00
1.900134223847621540e-01 8.011737683491640949e-01
6.615658985357802946e-02 9.555016198588410781e-01
7.121971680683661376e-02 8.703980218539427716e-01
7.279608149944338802e-02 1.181036801337872255e+00
1.020961952808981249e-01 4.144557373885286999e-01
3.839238291026735306e-01 4.590402051935959515e-01
4.444992613844450657e-01 1.318752361507278925e+00
3.055975026284447615e-01 1.156559806357911890e+00
1.364939294906811484e-01 1.063425985308476873e+00
2.906241970673273944e-01 9.591341608668084717e-01
9.213050497877839362e-02 8.005174774843558660e-01
4.905704158857608632e-02 6.812782166123190208e-01
2.129076552201282502e-01 6.533826745532261837e-01
3.488526278081064413e-01 1.115230827385994106e+00
1.004491563251172614e+00 9.903094359367029531e-01
1.618023373247027275e-01 1.117171199330172504e+00
1.509677152189879135e-01 8.996743727551539394e-01
1.357094264976633491e-01 5.234178622578329332e-01
1.725859353990133460e-01 6.672318509984620505e-01
6.898015326292560034e-02 8.288983347719058870e-01
1.234409477698535929e-01 1.219858130534689833e+00
3.465054484329356810e-01 1.387493104274382993e+00
4.435760221187605712e-01 1.354123925166349274e+00
8.611823442630932302e-02 7.471859176755423215e-01
2.085936161457414839e-01 5.291837118718422106e-01
2.347590710627533717e-01 1.197847692672779907e+00
5.706671684391399602e+00 1.108722856239612087e+00
2.464596867358212151e+01 1.324785728364106241e+00
3.173450699541591202e-01 8.335953945455573111e-01
4.681210745616796731e-01 1.242433873914334574e+00
2.703642451119013246e-01 7.429057216058038149e-01
1.977051588393529680e-01 8.490670076674707856e-01
6.181307230878113623e-02 5.696773437544384588e-01
8.916481845157610275e-02 6.288344879820433331e-01
6.037864548983454954e-02 5.303839458117235450e-01
1.059912341494855803e-01 4.930323260422728726e-01
6.074574180035743898e-02 9.372812462438862013e-01
1.932564593420552923e-01 1.186579872024001947e+00
6.194540016953811179e-01 1.358012954789843407e+00
6.964100195913472291e+00 1.490763921802729319e+00
3.301215026827211130e-01 1.492907786799185343e+00
7.964258338245969737e-01 5.478806310644963595e-01
1.457649776297507693e-01 9.276291331346007141e-01
8.224846080296815964e-02 4.663559911962138482e-01
1.319215400241629810e-01 9.906308330983072397e-01
1.151477591185044863e-01 1.458635494878749661e+00
9.382475923670451079e-02 5.287143537773721924e-01
7.504825149318156718e+01 1.770404206605697084e+00
1.887498143730884337e+01 1.227360910939620631e+00
2.191217414025885546e+00 1.113212889732192457e+00
4.858694003108215420e-01 8.723037287518476957e-01
1.604233198027822938e-01 7.686831328694178067e-01
7.460505728580897611e-02 8.335475905340800074e-01
6.105281245990168415e-02 6.338606952176063514e-01
6.083684899086056613e-02 6.643793484917384085e-01
6.876710932379423435e-02 6.501741723753825530e-01
1.093606227050908097e-01 5.449818308170851777e-01
5.155350060420919789e+01 1.385000110850360455e+00
2.551307536364092812e+02 1.287502858259699678e+00
1.088524635140083019e+00 8.840163319192470004e-01
1.100028665593352634e-01 7.710979771912058744e-01
7.013879410766660216e-02 4.070900194638937819e-01
8.197284111371415383e-02 8.866194224633273668e-01
3.302883189302489031e-01 7.740676637597788678e-01
1.133961084612166992e-01 5.271849337060282581e-01
7.137027397211877233e-02 6.417943946529559573e-01
5.736404683796269416e-02 6.850504940378598917e-01
1.182096386999196558e-01 7.838728967414766435e-01
1.875639017133073072e-01 1.332157930938874690e+00
6.570820079728606489e-02 8.096523599324431109e-01
1.200137038329266992e-01 6.147548247974864433e-01
7.263688081241452543e-02 7.889631149320086578e-01
5.858573480737440387e-02 8.950397531545223329e-01
8.936619020202875019e-01 6.002709955448189971e-01
4.269067912340818727e-01 5.735823438347903425e-01
2.766335267373823736e+00 5.991312617599130474e-01
7.426693819807729247e-01 9.289187895189704447e-01
4.351492459591396744e-01 5.677984000984078738e-01
5.727112568121428549e-02 7.010024158561929397e-01
7.664728695269262815e-02 6.055570545240946956e-01
1.006886028003901867e-01 1.147031825782502068e+00
1.210774277871141114e-01 1.344465392879064636e+00
1.053920175375674118e-01 8.920962369892911914e-01
8.509204119408597666e-02 5.748992558811870657e-01
8.012543091365977033e-02 5.692248300126822036e-01
8.904636388154020532e-02 1.072851243541931288e+00
6.712299263841993435e-02 1.123214181754826901e+00
8.057650146090800103e-02 8.796247597795071593e-01
1.787899463821086277e-01 5.861194793215824816e-01
1.040473406815235757e-01 1.195752280669683643e+00
7.468549349975316110e-02 7.681420108538691283e-01
1.006548156298420482e-01 8.478898965157748435e-01
6.246627653252003615e-02 7.290766652832859629e-01
5.497875720023440854e-02 8.256357738557552617e-01
1.189891378389335702e-01 9.742709303542250732e-01
5.846279141836432242e-02 8.454684654015099943e-01
6.547762420081289225e-02 6.532179416624711576e-01
8.380357342500684148e-02 9.971690378653775833e-01
7.367387980560899385e-02 1.156032981383503300e+00
2.347287888956904656e+00 1.228353118873865890e+00
1.567905774718835188e-01 8.837611262828977132e-01
3.660292943347586148e-01 9.918151197226799942e-01
1.961464752629392128e-01 9.578899933985564052e-01
2.339657855119370300e-01 8.206288636640142187e-01
7.965612691303906867e-02 5.522656986782629174e-01
1.662066163453403689e-01 1.282032301289423026e+00
6.825577960463026506e-02 5.168115837396408674e-01
5.802772654547376507e-02 9.316837645334347107e-01
6.211928143849845124e-02 1.067532740164599092e+00
6.821373840158170831e-02 7.120743628314573082e-01
5.268328675324417398e-01 8.257298557059341571e-01
1.190920866333060602e-01 1.009610278034091424e+00
1.140758315774433734e-01 1.460596056676353838e+00
1.341306526732469473e-01 8.907905416290397005e-01
9.256645455693010560e-02 8.833902230102183006e-01
4.950221743667874985e-02 4.805856632804044182e-01
5.567718462511866279e-02 5.433586235634209061e-01
7.884505372638193899e-02 5.950869457894937264e-01
7.206443082269804734e-02 9.307351561666389328e-01
1.115443174306631480e-01 8.833435469254196093e-01
8.915677167897277655e-02 1.016120788924196772e+00
1.022667156785364573e-01 8.383234487952062608e-01
1.182757596472728823e-01 7.280648380826848509e-01
1.919467148856913441e-01 1.200090973772821146e+00
7.621756241396430986e-02 5.451452065822909310e-01
7.718420556569706437e-02 7.130373874781475996e-01
9.072215134702793504e-02 8.205878484602995293e-01
7.440018602337838960e-02 7.177742783538398896e-01
3.043731018280372846e-01 7.992188292999481414e-01
1.495251843135721737e-01 7.215966015251735755e-01
3.826382017466536944e-01 1.136462964728419456e+00
1.191794681004618717e+00 8.173095294336002459e-01
7.286116155575561582e-02 3.878927884149378502e-01
1.594787380825913592e-01 4.760901501259974800e-01
4.066797222246048560e-01 8.512308817195738397e-01
2.934948882803718906e+00 9.965422554886513851e-01
7.091787769918304896e-02 4.771908444469594723e-01
5.740360994948227186e-02 5.483430270672208229e-01
8.008219971391156156e-02 1.039432459677456011e+00
5.237272207545944080e-02 5.547109385214111787e-01
9.744042635825909959e-02 6.597580223762156137e-01
1.354443902769497110e-01 6.726640155350422923e-01
9.212454555427303238e-02 8.395293464332113098e-01
9.017326760702155941e-02 5.481636985314637389e-01
1.393698708379872142e-01 8.542207403141276467e-01
6.965558202054787651e-02 8.142014099321368548e-01
9.294097548087700000e-02 8.731894935312914940e-01
6.343555444866443294e-01 7.173980191923291505e-01
1.565045493651028852e-01 7.082665558805315564e-01
8.863808877655328378e-02 7.931045508359627627e-01
1.023588956485628643e+00 9.322425604073502070e-01
4.570858732440086780e-01 1.148642751307713317e+00
7.771521160580803500e-02 4.693259762298176985e-01
4.617866100867543816e-02 4.743520547481017147e-01
5.139315449128644547e-02 2.643170869428982939e-01
5.935628273242719161e-02 4.077513878763518451e-01
6.143651085480464347e-02 5.097526923652573316e-01
7.592499806464456102e-02 1.134048898691214946e+00
6.923764143360337797e-02 4.020970258526617158e-01
1.407192562753218357e-01 1.020542095982522879e+00
1.205017265977083862e-01 1.339223136647304635e+00
6.041802683439665561e-02 6.729578531476212433e-01
6.864120181131241893e-02 1.035201785733795843e+00
8.360547549183071359e-02 7.874838691820267300e-01
8.779084906867049010e-02 8.600878432637872884e-01
8.232095362914285674e-01 9.622223753856754547e-01
7.829142088910401753e+01 1.018823350289921548e+00
4.675569815370070437e+00 7.063691513354640739e-01
6.031294631581552990e-01 8.811111470627501774e-01
2.887471166046882143e-01 8.732659796086769122e-01
7.998082194180490545e-02 6.887732433827716827e-01
1.003718404353173721e+00 7.011505661948872481e-01
2.685209347660938439e-01 5.838886486594961900e-01
1.779298233012232278e-01 1.005235195743025889e+00
2.574169981743835711e-01 6.039733825097149955e-01
9.090879368213784506e-01 1.973297587064634984e+00
1.280586602408412933e+00 1.794184002467128058e+00
2.506986925337653660e-01 1.256657257173142694e+00
6.261723537785454652e-02 9.132682007431119908e-01
7.607888435645060454e-02 8.860018203234804046e-01
3.192128654129142706e-01 1.229083789858841591e+00
6.418647917819383930e-02 1.032080385517799792e+00
1.136789650786842465e-01 1.109417235283919778e+00
5.854675375459878622e-02 1.025500559185506866e+00
9.095007046690560537e-02 9.848337020896572591e-01
9.530243204068206131e-02 1.330474955622695798e+00
7.565893243486936093e-02 8.388332789460042349e-01
8.781610900900672922e-02 1.004347042558886294e+00
8.725452097953080577e-02 7.097619162199153564e-01
5.203585224381357399e-01 1.472996697935724741e+00
1.679086014925789960e-01 1.080233576060941170e+00
1.449395589740478107e-01 1.005730980992766588e+00
1.004503038080584831e+00 1.670451381292537674e+00
6.395336943634441496e-02 1.049795310138271764e+00
1.002110938268038348e-01 8.187700539676909806e-01
1.150725942546747260e-01 8.408468041065219056e-01
9.389546754056031508e-02 7.088720396996662787e-01
1.080546846158274427e-01 7.771301799422239975e-01
1.065419420796833022e-01 1.148309708388029593e+00
1.606122549711328784e-01 1.004657777489336601e+00
9.509408926350762514e-02 8.989172028681678972e-01
2.063573544284667272e-01 8.673776775305640507e-01
8.203273497312990603e-02 8.182940973598405998e-01
8.388039768422878018e-02 4.284690312407528623e-01
6.082985686869653297e-02 1.054848710133942991e+00
1.227948915231964200e-01 1.629770158549701309e+00
1.826956315896333949e-01 1.091808747581466843e+00
1.315994819979561248e-01 8.496289836478575497e-01
9.250124361426922959e-02 8.026943720991740472e-01
3.668347431389557545e-01 1.653282269816518379e+00
1.370813754062224499e-01 1.146863767467184436e+00
2.612941861969001467e-01 1.106366463067144146e+00
2.501246515905327095e-01 9.533480374418781267e-01
1.028376620395137081e-01 9.462014152705698899e-01
3.630332234246286260e-01 9.800779215575738945e-01
6.928502252188359911e-01 1.506221166116253452e+00
1.223492340504491876e-01 8.237772132629871402e-01
5.952283657879147566e-02 4.876455180315438231e-01
7.700936949881660720e-02 5.489077321403876830e-01
7.506634352689128820e-02 6.073088227476649559e-01
1.023112375456772805e-01 1.091111516790594260e+00
5.749111737030950797e-01 1.524001707176997122e+00
5.865429308156457078e-02 5.343956472684432413e-01
5.656956694988398565e-02 7.713579031744696168e-01
9.917952015376706176e-02 7.655147491500836621e-01
6.515153002046278341e-02 5.546974398236651504e-01
1.774744304635919312e-01 9.687707743889530931e-01
1.848387042673519387e-01 6.976612180794248275e-01
2.104511929404575266e-01 1.105550640594730405e+00
8.014644173683084516e-02 5.611444131009952763e-01
4.274633814924643227e-01 9.669017355678143355e-01
9.178221936533981218e-01 7.479314588836367683e-01
1.392098027032173946e-01 6.268685853607257608e-01
1.200641379731698155e+00 1.041927693096378560e+00
6.587314614823783998e+00 1.292564874692218035e+00
2.256387279264857049e-01 9.275949966549265069e-01
1.444796962532287399e+00 4.468491113688329297e-01
1.360260135867656928e-01 5.021660466195698724e-01
1.516638067079296992e-01 4.187739083060764145e-01
6.107527462209381142e-01 6.412229069479724597e-01
1.844003135230482426e+00 1.375385837214363471e+00
8.907374843158732958e-02 6.793680905164043438e-01
5.282261760957356056e-02 4.940616277784719013e-01
5.045943622179109578e-02 4.391725371944172340e-01
5.965366774903706898e-02 4.185058251339617286e-01
5.554654632122982966e-02 5.618631500215385266e-01
8.050498115611891270e-02 3.978824231391215882e-01
1.226821893530699176e-01 4.884920854023393488e-01
5.566923807447487355e-02 4.156184465184582510e-01
1.283733875045701411e-01 9.675514247740734097e-01
8.397777235938225004e+00 8.329367028593280819e-01
1.470396589203998072e+00 6.244780351791324735e-01
1.934373158629711753e+01 1.049280408408709953e+00
2.257221971273547290e+00 9.289711948711912859e-01
3.930457500071631860e-01 8.821598231822459502e-01
1.933362743601978184e-01 7.589872294289518040e-01
1.128424741421917843e-01 8.444006892499853478e-01
1.167793941522746598e-01 9.932028569289168551e-01
2.177539294069212428e+00 1.473044220561869011e+00
2.630834901322396391e+00 1.709043868515196296e+00
2.841975349478250146e-01 1.027797210133382100e+00
1.610277326839626155e-01 1.514989001531730883e+00
1.010749672019268797e-01 1.124746278777053465e+00
8.102504610429969722e-02 1.408254043553661239e+00
6.117305871329580674e-02 1.035872416303224242e+00
2.854164093273017233e-01 1.694542856478365112e+00
1.445402717611905530e-01 1.061972056415325882e+00
8.094114578325108111e-02 1.161706784721070695e+00
6.511431866341584052e-02 7.519034426725683673e-01
1.147781652894007548e-01 1.323094295302281287e+00
8.227665725470349745e-02 1.440798623852610483e+00
1.989978995579317622e-01 1.088067893372583361e+00
3.594343226990020512e-01 1.206592329312686784e+00
1.271780344166939247e-01 9.160423902164190890e-01
1.304935081836728072e-01 1.592554688787479300e+00
5.791753589419803422e-02 6.058140514844508884e-01
1.734934940542008641e-01 1.516964329465722239e+00
3.059190791161992551e-01 1.833840745115616899e+00
3.522125142788761210e-01 1.589467234853225497e+00
1.789778922115656257e-01 1.279005966412815498e+00
5.899995085601623251e-02 8.422153680035848744e-01
7.133925720725299569e-02 1.043371859932895607e+00
5.608842810899945797e-02 5.152446167884795480e-01
6.019595498095742236e-02 7.990594968756502547e-01
1.366891711119833375e-01 8.911498279362494168e-01
1.836596649546938798e-01 8.428843824946486984e-01
1.358810351818486029e-01 1.098408899632092206e+00
1.374148546584368635e-01 1.024126753985348026e+00
7.374388540945360504e-02 1.100168537131303470e+00
8.857667608006597471e-02 8.027040664413359616e-01
7.663096760225053539e-02 1.044227156964513625e+00
6.373286741221075025e-02 1.237093606442482008e+00
1.226326288153810062e-01 1.403372664905383260e+00
4.626106348722461292e-01 1.082473123491362266e+00
1.333240955986245424e-01 9.279014109040298885e-01
8.423407463775511861e-02 4.184874354357117632e-01
4.347230124272140728e+00 3.963698605448035206e+00
1.801285903226409746e-01 1.582507081042928698e+00
1.682258932073663615e-01 1.607381745722241240e+00
5.179676000633007815e-01 1.049928401494037544e+00
8.297387995922607395e-02 1.111282161687662251e+00
5.767332969480784555e-02 7.172240548173896002e-01
1.258033780488302111e-01 7.889382865188588889e-01
1.042310875012929100e-01 1.048104717261767460e+00
1.236115061716710067e-01 1.001163775358179908e+00
6.613386285431153977e-02 6.161690737707128385e-01
5.836448090328685140e-02 5.434496737985016201e-01
7.426811793918680626e-02 7.485342676921237226e-01
6.713282557204615364e-02 6.255690556301543026e-01
1.965475656292795525e-01 1.184309979865004081e+00
1.693219699056397742e-01 1.157165229070936441e+00
3.940715870948151289e-02 5.909085589366226410e-01
4.466736387745782327e-02 6.721837634610811074e-01
5.174074018166662653e-02 4.897716806948765877e-01
8.982571402214312162e-02 4.530285170844676745e-01
7.569741548051928115e-02 6.783772664484817305e-01
1.210527598156346807e-01 7.069563718003920583e-01
6.942694613662551972e-02 6.219268957053488700e-01
1.928818772342659749e-01 1.238476962138489457e+00
1.418793301869073487e-01 3.924469985393070903e-01
2.270760877247622322e-01 9.979628961663649100e-01
4.732669121005896318e-01 3.718206376191124929e-01
1.786976253157374350e-01 1.004119194147212513e+00
9.025008446560058017e-02 4.814382159634423286e-01
9.114635776001241141e-02 7.995558182340539721e-01
7.362916477612099775e-02 6.844911971204137302e-01
3.495890513249761411e-01 9.801547836190861451e-01
5.202458215626437621e-02 8.019301883098201023e-01
5.366947287597717553e-02 6.880180708069566498e-01
3.917869208889340760e-02 6.998069857835861329e-01
4.217241661533564084e-02 3.646846156826645813e-01
4.846008456205467413e-02 5.468798396668503869e-01
1.850015568682780165e-01 1.341093547669782948e+00
9.434942710243383879e-02 6.525567171292645519e-01
7.204768170159260876e+01 9.567017476866009895e-01
2.220296376650370274e-01 5.776074843988867613e-01
5.282733827209312949e+02 1.878779998418814268e+00
1.334164574119419626e+02 1.511633160359349803e+00
3.909615411433274290e-01 1.008199658997374293e+00
2.770426973760445666e+00 8.033316533468832787e-01
3.799334557747862107e-01 4.937931583728578100e-01
6.876813229405885630e-02 8.247140060271881401e-01
4.715877752637826492e-01 1.318809929315270191e+00
1.129426283657565810e-01 8.660388412117446810e-01
9.107991882788615823e-02 8.822909061117684137e-01
1.106658035093071868e-01 1.160290268424588378e+00
7.819048514539245209e-02 7.048747115947103792e-01
5.811170896910072131e-02 8.705029322149112625e-01
5.581333224140158644e-02 7.481130362946140089e-01
5.106372328220579876e-02 1.222917115381520814e+00
1.202221856803281919e-01 1.518269462284034921e+00
7.308999319628436964e-02 9.877090186967917296e-01
1.097669382436055330e-01 1.401283726315129874e+00
9.623063705764199616e-02 7.823757988994142210e-01
1.561743305342956356e-01 1.242881926485990940e+00
1.768845929611306544e-01 1.517643092684682449e+00
1.411270787761187140e-01 1.457626667563681977e+00
1.219924272664633519e-01 1.085806782492944267e+00
7.631562422890235398e-02 6.969163406673429817e-01
9.914545801241546330e-02 1.331702150261513617e+00
8.330280648715968073e-02 7.612919250673257920e-01
8.567785054423140978e-02 1.020034154899420731e+00
4.546325664388562587e-02 6.403057958853334286e-01
5.562858635637249471e-02 8.513058591376218009e-01
5.931175273300578338e-02 6.840190886156847228e-01
7.466009524456757029e-01 1.085947526513448169e+00
1.332887838790232926e-01 8.774981086073093683e-01
8.076478083033947208e-02 8.743091381713746779e-01
8.072441153282763904e-02 8.352521274536766072e-01
8.606188334076915469e-02 1.161772862493887670e+00
1.976262265751824176e-01 1.120819281308269133e+00
9.585034820397278499e-02 1.019684331965998725e+00
1.533108742088316601e-01 1.156606065283890539e+00
9.631730572456292938e-02 9.845724647973493893e-01
6.016416343259742977e-02 7.022913258576348738e-01
7.273438312344246426e-02 8.695436602556722017e-01
7.124390948449396688e-02 4.319246021685978487e-01
5.110483212090528582e-01 2.321617536202369880e+00
8.127903833293708136e-01 3.443296863644646155e+00
5.405267908379031427e-02 9.463446187637593043e-01
5.270416111181232960e-02 5.535324943776862572e-01
6.446279329926325741e-02 6.539218669771971193e-01
2.282124862226559692e-01 9.114619078175035805e-01
5.839929787950468715e-02 8.742625479595126370e-01
4.682796156606277016e+00 1.824395327047474424e+00
7.170659581658566095e-01 1.198475121924354792e+00
1.975040052803557489e-01 1.349483611928075533e+00
1.168060732974030569e-01 7.700181992410777276e-01
1.416430267230806284e-01 7.229652332481216748e-01
6.450372705062575041e-02 4.995549764795527703e-01
5.532489364935978815e-02 5.238890442637679223e-01
5.473109451817090298e-02 6.983559778525911810e-01
1.420722710271092648e+00 2.375329662378887541e+00
5.303298280436469225e-02 9.210753385949462801e-01
4.912111998925878381e-02 7.855970829694763902e-01
5.730724178041377015e-02 6.952845141246214444e-01
5.710674247078151300e-02 4.724112150581095126e-01
5.469191882169643221e-02 5.004009746498421229e-01
9.482342090208013829e-02 3.194651209087439603e-01
7.930351597219741089e-02 6.762002659694464901e-01
3.484858935491082499e-01 7.234535540017610344e-01
1.778188100913071223e-01 8.655725344999393167e-01
1.589326182658455378e-01 5.001105669319469982e-01
4.056220607895716368e-01 1.207050111568050310e+00
2.228491187350463143e-01 9.183959971646352693e-01
1.127713206389798495e-01 6.692670630156237754e-01
6.224449590421107792e-02 6.252250989547174509e-01
6.252055631964015259e-02 7.235350750432605338e-01
7.027988171937975259e-02 6.571891585810333281e-01
6.649549681966397674e-02 5.149104244574815858e-01
4.693375874079348808e-02 3.877816447546866274e-01
2.235036484153566927e-01 1.890084439825184370e+00
5.315882526172747979e-02 8.450376928282574696e-01
3.800057747772422889e-02 6.502408651567558318e-01
5.850898061103192160e-02 6.893050928199081495e-01
5.485997683081665632e-02 2.719825831806523264e-01
5.833067762771174114e-02 6.347706458281084929e-01
5.092696791999840739e-02 6.004834084353435353e-01
1.104856452622213492e-01 6.605579823156918495e-01
1.587559591640523182e+00 9.536600432725622634e-01
1.665555649736631505e+00 5.690086778407525969e-01
1.145099166278380903e-01 6.381143072037228636e-01
1.467037217028536455e-01 8.112346952550885115e-01
6.547783145668344129e-02 1.017471862932273652e+00
8.308818007673544892e-02 4.090623607700996089e-01
4.951144983725835197e-02 7.545977497255685895e-01
6.427128023399328316e-02 4.927241131089286630e-01
1.011095270045672262e-01 1.128591633868660349e+00
1.684169950256199644e-01 1.390165185775451340e+00
2.708233930310092741e-01 1.339122964429280804e+00
1.416053610319867873e-01 7.602681318073000183e-01
7.944075691536926775e-02 5.776490797932573029e-01
1.634224469327306695e-01 1.290821520692780888e+00
8.194461433208370671e-02 7.144128854045245225e-01
4.458824993858448438e-02 8.527529494240663199e-01
8.189441037164200965e-02 1.460339962742026154e+00
6.627472794110754462e-02 1.012554052080088196e+00
1.243500721203263104e-01 8.491515865362727622e-01
5.752701951801370700e-02 8.445670657602705189e-01
7.972421923548438094e-02 9.069047107322605328e-01
3.530403228140333582e-01 1.648413147563954295e+00
1.203716993715685801e-01 1.042608296259610601e+00
1.150862621091735816e-01 1.154166854323684932e+00
2.987232320916413664e-01 1.940928531447203786e+00
2.457806057608004358e-01 1.001773031744774167e+00
6.299406994982806873e-01 1.579280115964121434e+00
2.278211297112263944e-01 1.472647640061808261e+00
1.532516036188995845e-01 1.332055297441401498e+00
1.466108949910363002e-01 8.714792568567424347e-01
3.051363591253692387e-01 9.688165294958762663e-01
8.747087086186232374e-02 6.511332585354993041e-01
6.703254518266747730e-02 9.638756241532934199e-01
2.977796587000786088e-01 1.098133441498178930e+00
4.500021953567197031e-01 1.288872360514037529e+00
1.046288501025637308e+00 1.391851101291421200e+00
1.017175839945501370e-01 9.334975730626489110e-01
8.366849573486810632e-02 9.180891821643620831e-01
1.636024152100389595e-01 1.099945012559159663e+00
7.815573252984510388e-02 8.954431641166572531e-01
5.362641721691768781e-02 4.736196958759008591e-01
8.306872043425321539e-02 6.549583377230708825e-01
9.354913269358731964e-02 1.388399167615398833e+00
1.447459279327674986e-01 1.364805317435915377e+00
3.921156195456244054e-01 1.453476132196267478e+00
1.088307571943297747e-01 6.169008240820162969e-01
2.679201276259388087e-01 1.115625806937159403e+00
8.853835546687136016e-02 5.946578249088461110e-01
1.841910041723117675e-01 7.391980333729607500e-01
2.658576987309836381e-01 7.186426048400783584e-01
2.253880948765742289e+02 3.254465974206107948e+00
1.535840859078586862e-01 1.177973431720537034e+00
7.918572651812656460e+00 2.587349839013896702e+00
5.704178349710665508e+00 2.483466709085623947e+00
4.941148682481681931e-01 8.403610616871676209e-01
4.724155085595107412e-02 4.934915894362894018e-01
6.737950295453692950e-02 7.017999344812760887e-01
5.212010871715407750e-02 3.339392882294930920e-01
4.833965871004253234e-02 5.611002289986748437e-01
4.935529791528325133e-02 6.558906744588305360e-01
6.559641148216854845e-02 5.017259319961011599e-01
9.717306254123309062e-02 5.051424539833080374e-01
6.840993453559199300e-02 7.793143703938518740e-01
9.645855268929320880e-02 4.011599467621414505e-01
5.720541584840622279e-02 8.046465549377282978e-01
1.500114699783122729e-01 5.178822907322578883e-01
8.462072587129807477e-01 7.191098323590271457e-01
4.208707939253453212e-01 5.494765728961252815e-01
4.107856195135047295e-01 1.094926623281944345e+00
2.939277843971363602e+00 1.439789192890238878e+00
3.498830693778308687e-01 8.854433021492954525e-01
9.962823353981410668e-02 6.476147264258588221e-01
4.752146867802711783e-02 4.416254531581850773e-01
3.997373405775195288e-02 5.569452613838815624e-01
1.121278987060046611e-01 4.034834636994093504e-01
1.831115582624509575e-01 9.275906618321658748e-01
7.348788437587593092e-02 8.354249461211130656e-01
1.101026611545540407e-01 8.814566755222473793e-01
7.731025454685465093e-01 2.170683767112935314e+00
7.658850595694051133e-01 1.269440278417118817e+00
1.260788530921238548e-01 6.667493278044895888e-01
6.522060262749039550e-02 6.578725438164623185e-01
1.568928556826806320e-01 5.315995775503071785e-01
9.767637756280836414e-02 5.019447754577798237e-01
6.780956946003650898e-02 6.493843127875132959e-01
1.888781377454817334e-01 7.521457977129287764e-01
1.860586382733989408e-01 5.903656777419103996e-01
1.024810374412586100e-01 3.503350532031665465e-01
1.162679846536260886e-01 6.770834997658656818e-01
7.312317392232940694e-02 6.666383700643544463e-01
8.108415461548230951e-02 7.428163429964795839e-01
6.392090128995760179e-02 8.196704103960553711e-01
6.990479479631062087e-02 1.041628342948829111e+00
3.329788416777236804e-01 8.982979404362750886e-01
5.777437347798949352e-01 1.135271065036182359e+00
1.265573440569066621e-01 8.607576279353951199e-01
7.743394791738567040e-02 7.490782074934724255e-01
1.329198245980180160e-01 1.164141224981066536e+00
1.647279618788287658e-01 9.378397036518659746e-01
3.729828236526008811e-01 1.033516234424070923e+00
1.116436764743033994e+00 2.101583741220123258e+00
4.085258884067717866e-01 1.745899945799085584e+00
1.258756668262966949e-01 1.179922049513221660e+00
1.239034216754298701e+00 1.443020249372198194e+00
2.887405850621381775e-01 1.618648244649961043e+00
7.533313593557300347e-02 8.071626772051549992e-01
4.365377253517460643e-01 1.603942017345866278e+00
7.401051238470424121e-02 8.307397110229007842e-01
5.757137930152816246e-02 1.161924603841696602e+00
8.942736465504165511e-02 8.619398987987891836e-01
9.826679974494004211e-02 1.049877887645963126e+00
3.139112840587953146e-01 9.532155414446085162e-01
2.524626118844950917e-01 8.067975185430743545e-01
9.113696657155367920e-02 1.063484616792814919e+00
2.958638771169260218e-01 1.045436510750753056e+00
1.658101489702106468e+00 2.152392279457387758e+00
8.671482318738635842e-01 1.801053959351641920e+00
7.743517101385961610e-01 9.678686474620129543e-01
1.055123365900961563e+00 1.533657066807586622e+00
2.748758466490979213e-01 1.467723329154358991e+00
5.230254798673155570e+00 2.237474347015493858e+00
6.798386240265302805e-02 7.543891984520625371e-01
7.777186948054830296e-02 1.074635202608513973e+00
6.060511181905182260e-02 7.887410850529832373e-01
9.066339445132119701e-02 1.042160038522511600e+00
1.100254272589644422e-01 1.221648772398618243e+00
1.020652672462389610e-01 1.102539548515772738e+00
7.952594120941385292e-01 1.253109383154987322e+00
1.096098998258142471e-01 9.102839409163320239e-01
2.801124008907492358e-01 9.846587351233000440e-01
7.960727403343095254e-01 1.530416268307434713e+00
7.964122561574091264e-02 9.763722747467689089e-01
2.649822958579728938e-01 1.349932695435495100e+00
3.197896259319274570e+00 9.812428855873296385e-01
5.502802299550920706e-01 8.695769439872679252e-01
7.653550513673980371e-02 8.371861889016366520e-01
2.410808295119230837e-01 8.403009680508713997e-01
8.274240448564695871e-01 8.423696011875519973e-01
2.979059244215409574e+00 1.611632148387814434e+00
9.780449744610032747e-02 1.380537748248481522e+00
1.524692437349351115e+00 1.392891903173355983e+00
1.116446132600203498e+02 2.751384288822382729e+00
7.058336472917969839e-01 8.179397392771724506e-01
3.996646410267448712e-01 1.292707736234634419e+00
7.449755203692272343e-02 6.032941160870347597e-01
4.334165762194798488e-02 5.831581023645709960e-01
9.024635624594053163e-02 1.024818368491096532e+00
1.199174975418199340e-01 1.090735676663461495e+00
1.702663327552312034e-01 1.027520656480596761e+00
1.409378321633747710e-01 1.241324958783398102e+00
1.075550910371987079e-01 9.097923131528702356e-01
5.875256547629361531e-02 7.528527701050493626e-01
1.724732962240961842e-01 6.409632644783548328e-01
1.019295593492964558e-01 4.378826583503654390e-01
6.163306176107947731e-01 7.899071707517633101e-01
3.271273265191727564e-01 7.707206593178335119e-01
9.681649160421405831e-02 7.537433329123550685e-01
1.552003379346069778e+01 1.226850327017531717e+00
2.719360583870010561e+00 1.116375342986297037e+00
7.266845516713082986e+01 2.342412601598840904e+00
3.679773765055069923e-01 8.058684962425020082e-01
7.761912006685242060e-01 9.464950720806140083e-01
6.216141588107219895e-02 7.104097177009155439e-01
4.614162215484802348e-02 6.601992846585466035e-01
5.747425115889012032e-02 6.643918301067134324e-01
6.787032164648408583e-02 8.978777051671436027e-01
9.047994901673406254e-02 9.545787505035594478e-01
1.732307194236176962e+00 1.484978387863247207e+00
1.387178534768858662e-01 1.197712980308032860e+00
1.386749052251735892e-01 1.259608141027753980e+00
2.062503535308267688e-01 1.563597924634874348e+00
5.755752349037575044e-01 1.143303488251925293e+00
1.423887177297619711e-01 9.289699447462976822e-01
6.039239011676748869e-02 6.199469056776121256e-01
1.114868468093948295e-01 5.746047086249529423e-01
1.830221986938058154e-01 5.747533894333978211e-01
6.099253332353912760e-02 5.687287189756246031e-01
6.918764090862677962e-02 7.169830623292644534e-01
5.987155070490088327e-02 6.650758863416940114e-01
1.109470561522800519e-01 4.584933842652218483e-01
6.120814310284274085e-02 5.512911964801444631e-01
3.612038131117287776e-01 1.007814671810113749e+00
2.822876211422297721e-01 8.097011029804693782e-01
1.356690751759535574e-01 1.433161673081799981e+00
1.801487325959862107e-01 1.148812904914306321e+00
1.117990269184852975e-01 1.505544244939666543e+00
1.006954038838762527e-01 9.427913531192139152e-01
3.690853553425040290e-01 1.874214338265349333e+00
1.018765649133078099e+00 1.419812552088504098e+00
1.441632636519419308e-01 1.188426007174942844e+00
1.779677268457537931e-01 9.823272063146993860e-01
6.306353220559279826e-02 1.021302608972508130e+00
1.529505746092955365e-01 1.236534756521426415e+00
1.033691680356283726e-01 1.187938978041349403e+00
1.703047964324892471e-01 8.836499895010206940e-01
8.074737178007730665e-02 8.638247644560982375e-01
1.109231103579065569e-01 8.409187021146266039e-01
8.336007254460102434e-02 5.976431017492387365e-01
1.000525965813791468e-01 7.797328508680894110e-01
8.892703879606610184e-02 7.459453987953419407e-01
7.738282944480728842e-02 9.268058000729005874e-01
8.743375312956955248e-02 1.361779794556198242e+00
2.745365296533279209e-01 9.957752531260339879e-01
5.968639346061678230e-01 1.696482368629659065e+00
8.455583477079987587e-01 1.215588219888561472e+00
1.639913507161918194e+00 1.336655910827108107e+00
3.094331460022198854e+01 1.986085603002623712e+00
2.548297157037688887e-01 1.678417044541987257e+00
6.908607727963302081e-02 1.003957754956229964e+00
2.100818897099379357e-01 1.088438054526051024e+00
5.453209812543613477e-02 1.141965455377618399e+00
1.884697595542192960e-01 8.168724925560321148e-01
6.471263451726446680e-01 1.031344027170290945e+00
1.311234845745078148e-01 8.317441038549265864e-01
2.395644704063812358e-01 1.110349734743086847e+00
3.628683670156373497e-01 1.440612681203459866e+00
1.197963352338512477e+00 1.699811289372556322e+00
3.248861287289112054e-01 8.899337080114065879e-01
1.628357468810657516e-01 1.258466074285740532e+00
7.585421328723936096e-02 1.302412328878922443e+00
1.627858273150321611e-01 7.288623359370633992e-01
1.513817603759052555e-01 5.864054303099822674e-01
7.740625982539773631e+00 1.095626565247391992e+00
4.005282763113676703e-01 7.010518775605305564e-01
7.105064342222831841e-02 1.050938751895596601e+00
6.510850880465229862e-02 8.612214943792527722e-01
5.565247495792121496e-02 9.058939953710231086e-01
4.572253671961620802e-02 5.641163677601738202e-01
5.276631842964403518e-02 6.837909112762168284e-01
1.568825846409357960e-01 8.202262181193074042e-01
1.007916920532546112e-01 1.231379644054619416e+00
1.804538517834606559e-01 1.273299462606487298e+00
8.113435583925136807e-02 1.009595605318902800e+00
2.803002981109858904e-01 1.202620961134260424e+00
1.251189939138776408e+00 1.028042522437552231e+00
5.607627552164484719e-01 1.432980616756542203e+00
2.649286170800117524e-01 1.594858037393284134e+00
1.562002927757620563e-01 9.184363537072114392e-01
1.184436678023612494e-01 1.030547712547519978e+00
1.153071060137528941e-01 1.472311130515551625e+00
1.762029038810763171e-01 6.595472672619608900e-01
7.506238153178872441e-01 1.346503355449382378e+00
9.020586865897230189e-02 5.312803787192392768e-01
4.465587467332693405e-01 8.053620226795881187e-01
4.528504671452587838e-02 7.427029097273920577e-01
4.490478063595670366e-01 1.072153788869386837e+00
6.150554834389870135e-02 8.072859880205380811e-01
9.793524218413773852e-02 5.530618243503335751e-01
6.420599406446324264e-02 6.045524676078599668e-01
1.380630377478764825e-01 6.734812447010615211e-01
7.041699133688139600e-02 7.196130307136462401e-01
3.385074884777901638e-01 9.679478869853416212e-01
7.353463827292106014e-02 8.610472028287228241e-01
2.212099337209742778e-01 1.160876601949246689e+00
5.879234696303352603e-01 1.252951544423764885e+00
1.205563347828591203e+00 1.326630542404270363e+00
2.112219391093158316e-01 8.562495238456827584e-01
9.314882792878266538e-02 9.559015658656653258e-01
1.235120605188335524e-01 9.791920529643074467e-01
5.016002650169503196e-01 6.177725431374195830e-01
6.901712889165030618e-02 8.439438074805897250e-01
7.416574355954641540e-02 9.308821757418170861e-01
2.750008176086635725e-01 7.436285970689255898e-01
4.853725365299075417e-02 2.983405674465351431e-01
4.147354717471435359e-02 7.388144328955560391e-01
5.910599654814802095e-02 9.422753502907538214e-01
6.499638592367520951e-02 1.252202684710224778e+00
1.710668630331935169e-01 1.087662652458450729e+00
1.139694052862329082e-01 9.549315711188057776e-01
1.844657747350847143e-01 1.015397274672823036e+00
4.437642377379953929e-01 7.927789655526042978e-01
6.531043694904972718e-02 1.365739511776711934e+00
6.848966013756163651e-02 1.733512629629012425e+00
4.830733137020393891e-02 1.388797940360128935e+00
1.131230449661808773e-01 1.681643859469104774e+00
5.773803261681615950e-01 1.615078247541916090e+00
1.678956896316800562e-01 2.010328129817324339e+00
4.173292211857782541e-01 1.677812620541060618e+00
1.083596091227164715e-01 1.091361970128249981e+00
9.287015781625442001e-02 1.498863303111201750e+00
6.626897712767505777e-02 1.019456044796895000e+00
1.410018555289058173e-01 1.067248507567986726e+00
6.832395439604906084e-02 1.040602875684496498e+00
6.664207250795710358e-02 6.893309855184664992e-01
6.327587762195753529e-02 5.839839913092742529e-01
6.099701903107961065e-02 7.524204861213004136e-01
5.294284157250910006e-02 6.060475560193098188e-01
7.087942002442654266e-02 1.241579190409278111e+00
9.190907266594994240e-02 1.165141768916146958e+00
2.436603719011204428e-01 1.364069366486849733e+00
1.381328431619935238e+01 1.828612158993452530e+00
2.416572315302182583e-01 1.686613964415639932e+00
9.836636200550077924e-02 1.100924238377809061e+00
9.994449683547355912e-02 1.110929987445169909e+00
9.023143203396774559e-02 9.433252385571084808e-01
9.683019950741841853e-02 9.760362082572364706e-01
4.876877142290923506e-01 1.564672628667505450e+00
7.408556611056942021e-02 1.006024279656121845e+00
4.826977398161984012e-01 1.390398755686714560e+00
9.263760053393353677e-02 6.075584836819395429e-01
9.605170817649195947e-02 5.857305306117913668e-01
1.038458282596650684e-01 1.025204525081063300e+00
6.514375268384500761e-02 6.900473118305213704e-01
9.079603184410733885e-02 6.934306928114052360e-01
9.624252077659413429e-02 4.455335189054041023e-01
5.814495622699778626e-02 5.871752631754239005e-01
1.013471896096514308e-01 8.600639730493327972e-01
1.280541369491738246e+00 1.345197324373955894e+00
1.755687328213018095e-01 9.967158092000562020e-01
1.672526891595093161e+02 1.889772326792596546e+00
1.530177606329037587e+01 1.495134911312436365e+00
2.634359976547437299e+01 1.743945757190564327e+00
3.031311582799312565e-01 1.276190429277820337e+00
1.272242199098531368e-01 9.547969961865447885e-01
4.077844174253881376e-02 7.014013554911624482e-01
6.595808520613977155e-02 9.599146916488127124e-01
5.568855410046356230e-02 8.046024507171676277e-01
7.634619869336814468e-02 8.601968217159846608e-01
8.526796870179166599e-02 9.580727031327626042e-01
2.003309206918420793e-01 8.994913062424121364e-01
1.826358090772924880e-01 9.004496337202653189e-01
4.023250991399932031e-01 1.311646718339654738e+00
1.415849145731506165e-01 6.368812472135889635e-01
8.895023518349858271e-01 7.493953084050829494e-01
2.941459829992162933e-01 1.178868872445504978e+00
7.546450800531484537e-01 9.476198118309517859e-01
6.510099230256065184e+00 1.515750959636872786e+00
1.213218091713771152e+00 9.892904725703187685e-01
7.642669855019969261e-02 6.412198139101407124e-01
9.184721973359584457e-02 4.430196547436131560e-01
4.104864284287224746e-02 6.467464003341731882e-01
4.254772106364605733e-02 7.365678025950082031e-01
4.223829253131915207e-02 3.717941166902711814e-01
5.445863120969768323e-02 6.955878633774817965e-01
6.516508158482067770e-02 5.984622942516745203e-01
6.550583405951561355e-02 8.485406913663919859e-01
6.966242066239300423e-02 5.399849568299693869e-01
1.553702969383535526e-01 8.831864481060499594e-01
5.648289474435981561e-02 8.530044998579034976e-01
1.342527000232259515e-01 1.306761600335598628e+00
7.649889865798105149e-01 1.372510060812303090e+00
2.062616867815529331e-01 9.153011948185613145e-01
9.446669683642907600e-01 9.680584052535462503e-01
7.028717320728209428e-01 1.153767948279118771e+00
1.694172920559987028e-01 9.721920116742855944e-01
2.173198024285513952e-01 5.439031022339421151e-01
1.179990587846824479e-01 7.934967936054406756e-01
4.578854866321436234e-01 8.859573269905197668e-01
6.810559563404723626e-02 6.410250229102660846e-01
4.748375455835868175e-02 4.986441296358578579e-01
7.208258188651070486e-02 4.527546330824323562e-01
5.361754042979531565e-02 6.742731764177349874e-01
5.477736221153531315e-02 6.575802900357090586e-01
5.020007314842790669e-02 6.764012066976669013e-01
4.616871384899667169e-02 8.396924819396794915e-01
7.802744967448786706e-02 1.072481134821744009e+00
8.071128894124336706e-02 8.962796214029191688e-01
1.246178363499470809e-01 1.083309132849778811e+00
6.323736350983467924e-02 1.866116666148822434e+00
6.632978868237063286e-02 1.933710455798601124e+00
8.971817245864194268e-02 2.259964422400858819e+00
9.041971920541519436e-02 2.808094423882175672e+00
1.671387313809323372e+00 1.596668602831467387e+00
2.688374004986506249e-01 1.678913429537743918e+00
8.586649571911061929e-02 1.928034812096065531e+00
1.146809026948497345e-01 1.470132393074383925e+00
9.326399203105746605e-02 1.391528340353872073e+00
1.391341992457956200e-01 1.181545710655023562e+00
1.096579499582874401e-01 7.719260520870278031e-01
2.377447662009978813e-01 9.757343657953548854e-01
7.156101723877132670e-02 7.749256787884114539e-01
8.744285054551050040e-02 9.885681623860484990e-01
3.079824220070606633e-01 1.559307659249607569e+00
5.898072924515170706e-02 4.167178557304127007e-01
5.849993645321033275e-02 4.974868358232377719e-01
4.389980531990551188e-02 5.117218682950926967e-01
4.703382339518426963e-02 7.218303640506911201e-01
2.640124580494779827e-01 1.551665734690503839e+00
7.367343271127452242e-02 1.639862228539670896e+00
1.190221032755187786e-01 1.932802488876679048e+00
1.409022246695018632e-01 1.127948945424319005e+00
3.178627069027898377e-01 1.398716713208693063e+00
7.595457610607535270e-02 1.453212463489768291e+00
2.156084435832763269e-01 1.169001097443000958e+00
2.867465032138326042e-01 1.762092776373526348e+00
6.536758518723835565e-02 1.427751690459579725e+00
3.171232152586723196e-01 9.255363862947844078e-01
8.081221601435273350e-02 9.908871160766871133e-01
1.654050022445084644e-01 1.013457256208056600e+00
1.461058113405979964e-01 1.132722399378206513e+00
1.006434433932965195e-01 1.132256666006807855e+00
1.887983518990809517e-01 1.083144873249817008e+00
9.721321532876260607e-02 7.802342527668292282e-01
8.258078278549570161e-02 7.656125663745948495e-01
8.086231310180121146e-02 4.955934097292156726e-01
2.046747220691109148e-01 1.328190455443116536e+00
1.656567785066807852e-01 1.522676348530562995e+00
5.315172659643994241e-02 9.427982906512232253e-01
7.908172427039203423e-02 1.009563933547064307e+00
1.219894796361163519e-01 1.153257191436115603e+00
2.788952720454090439e+01 1.352613993367321799e+00
8.228431959388709416e+00 1.149772963681977789e+00
9.556587364671230711e-01 9.968068938522119948e-01
1.081122704557051367e-01 8.683669848376829314e-01
6.468026427896694797e-02 8.263031314649643688e-01
1.395455804932094757e-01 1.111939977976650562e+00
7.206117190226478397e-02 7.252120607416653320e-01
5.617692079629162810e-02 6.747227423261416002e-01
6.726329269367394004e-02 4.504470914660032022e-01
1.107346945206887368e-01 7.994340148068213026e-01
2.088968711168413817e-01 5.014272300125356407e-01
1.692087947923843205e-01 4.613720095510948638e-01
9.492877322131769713e-01 1.537098693114551606e+00
8.745137243265202476e-02 5.445694623804769874e-01
2.818692123766442847e+00 8.409997870867801373e-01
2.289313094441180474e-01 5.349813054354789488e-01
1.802324173713807376e-01 6.661518718326999711e-01
8.683453550111382147e-02 8.334096359815134081e-01
6.345719423104839718e-02 6.976237824264628351e-01
5.470582511297187450e-02 6.324766956521070682e-01
5.784607743273490615e-02 3.791176596135789612e-01
5.391718761006106947e-02 3.759403782795715521e-01
1.002076514806515273e-01 9.453597949016883106e-01
5.249379421700925419e-02 3.465125398376216470e-01
5.820441829733038336e-02 6.681645090539373166e-01
9.061554400874001491e-02 5.575400400886231234e-01
5.383026812826952057e-01 7.969239350758655638e-01
1.633577030042576927e+00 1.166376298547144197e+00
4.885859931752840613e-01 8.727837745263929969e-01
1.143019838932847337e-01 7.813636900508463823e-01
1.810586156119273205e-01 8.432468567834581208e-01
6.719614705959314760e-02 9.291655397444932296e-01
9.873090516438595698e-02 7.298951125559908215e-01
1.381026655080664634e-01 6.947453635262587079e-01
1.100331533120639943e-01 1.092338492589241428e+00
1.181479136874521441e-01 7.773190758275282386e-01
1.171842818913144957e-01 4.050842944700379089e-01
4.818373718646072612e-02 5.321444939795322293e-01
6.632454054665330723e-02 6.196504182104142222e-01
5.467640989040317701e-02 5.461874351042527165e-01
4.579952610502168592e-02 5.815673235076329606e-01
8.239606411596583913e-02 6.133110072011539460e-01
5.208082104832402470e-02 7.654271244395635110e-01
5.441078779835140100e-02 5.571818855478551935e-01
5.540525474474620321e-02 8.306913617341590284e-01
4.958867943562998704e-02 2.253237564990505870e+00
5.200352733401562150e-02 1.602760615824154300e+00
6.670340526395190928e-02 1.888206293267899794e+00
6.646106774409554774e-02 2.745665317627642654e+00
6.382586433799269932e-02 1.995638670274368032e+00
4.739586734385079630e-02 1.511565340558209236e+00
5.839601966082435397e-02 6.999881078325241868e-01
6.318935273985004653e-02 9.364534756349653932e-01
1.586025311925241876e+00 1.765413778743190276e+00
1.501031962681597942e-01 1.303590344305288307e+00
1.474800115903753817e-01 7.368027576711088100e-01
5.308058852915013837e-02 6.168956712853598257e-01
4.836066771034919914e-02 5.951119263185810082e-01
3.159782346370593187e-01 7.538604238008302927e-01
1.917334652840066711e-01 6.213441590341169940e-01
6.967687508717707034e-02 6.827153664564130642e-01
6.533626501517583729e-02 8.640592522468401038e-01
6.022228333680867268e-02 5.720232681489184623e-01
1.042006838062771445e-01 1.554571980099247464e+00
7.234149642601488128e-02 1.686888836058074270e+00
4.839660447650456082e-02 1.104326814865456807e+00
6.546906642100697171e-02 9.982169206608960677e-01
1.156457222632932824e-01 1.307593004389245417e+00
2.360118358125547766e-01 9.624326739499841077e-01
2.431460586161041437e+00 1.781489315106698612e+00
4.045660493628963628e-01 8.732292506411152289e-01
2.163219005128349803e-01 1.137045936460781004e+00
2.035162113418153285e-01 7.759820411527482698e-01
1.687439570086204654e-01 1.206976802379714719e+00
1.262174702762570710e-01 6.687994014204948767e-01
8.142063482707907751e-02 7.620463315811335514e-01
7.051902093800332949e-02 8.410415623778323413e-01
7.105201011299006053e-02 7.167865952418700504e-01
1.044103916687826594e-01 1.513883399925346041e+00
9.501916825931189248e-02 9.835055942580931410e-01
1.150276410392360449e-01 9.002659493990674555e-01
1.285284078151893161e-01 8.186354693162062324e-01
5.530081736970238193e-01 1.425136297961542509e+00
6.935552209787158862e-02 6.654875160955656677e-01
2.618281033968783422e-01 6.737223624531264443e-01
6.135224288766575329e-01 1.172521398139218851e+00
1.219818863804975062e-01 5.532686339670870312e-01
3.424361011340890104e-01 1.693934808193753083e+00
7.817260554302712938e-02 6.418839506114706328e-01
1.116407204172673029e-01 7.709317114038318763e-01
1.655196358461338280e-01 9.059196301548596564e-01
6.788062351863724531e-02 7.325438919441301655e-01
9.823519942772178382e-02 1.142201655832789875e+00
7.388481477503036632e-02 3.400220858761127674e-01
2.114186261513156528e-01 6.270270356216914864e-01
5.670670127281709355e-02 7.295987655632455438e-01
9.466142412171288378e-02 8.165751280757692632e-01
9.393597854285735960e-02 5.861902274705320659e-01
2.831062529593985078e-01 7.337172674177275811e-01
1.188502923809656275e+00 1.870130231222148609e+00
3.633295299119437272e-01 1.437272619140785634e+00
7.115602279911317773e-02 5.663426912316221751e-01
8.321423071533434745e-02 7.003929470800631663e-01
6.860371909830961790e-02 8.308627437972204710e-01
5.868656073141893109e-02 5.425838313783443168e-01
5.066072713331752631e-02 8.719394017493170557e-01
6.292146062600438572e-02 4.637144252720994952e-01
5.062477629644827198e-02 5.322633131382632499e-01
5.879224033245941672e-02 4.690562974648466721e-01
4.599482724124763500e-02 7.009993990069761649e-01
9.324911846720178310e-02 5.538723321417292622e-01
4.311891688221092811e-01 1.147784562141424658e+00
1.428804088613098433e-01 5.600488676579352676e-01
1.154876963343071244e-01 5.390917259484399038e-01
1.366761412460836267e-01 7.740819315635766307e-01
8.327792795850201546e-02 7.717394135200689176e-01
1.906421324553640717e-01 1.108617395217471602e+00
1.470019391971041367e-01 5.526940535768352092e-01
1.955822839839963800e-01 9.958209894655259964e-01
4.928176901936504040e-02 6.811874630095218208e-01
5.563115966943861512e-02 4.265845059158772101e-01
6.063843391252341647e-02 5.138961086647826360e-01
6.623561594206298087e-02 6.689566713208864313e-01
4.797654631841157674e-02 5.769161884070567181e-01
4.511315779947437654e-02 7.038980306143356458e-01
7.259733292648351544e-02 4.700671031615353268e-01
7.361957153495009287e-02 6.536984850101134059e-01
8.254901445842577346e-02 4.161710396573429782e-01
5.211805855349241345e-02 7.536633892101222143e-01
6.980599071727272564e-02 1.668604868318777745e+00
7.349839591439764896e-02 2.325392964907949001e+00
6.969485058494091778e-02 2.026093231454271670e+00
7.445412434122532230e-02 3.091308789315043271e+00
5.864320969661465655e-02 1.636882342429487380e+00
4.918593938299131024e-02 2.408479886464510944e+00
2.475688611563453545e-01 4.834695123503069958e+00
4.832822565899469458e-02 1.705111085943471494e+00
5.497752770075389761e-02 1.012783887255236825e+00
1.270566742813581118e-01 7.534110047049044079e-01
4.377396720361222959e-01 1.154126365351057615e+00
3.655463593990636029e-01 1.100927266539641902e+00
1.646648730193434329e-01 1.169703786629449738e+00
8.298419522220845668e-02 7.403210316429973403e-01
9.973307537374995202e-02 8.066739183356618215e-01
6.401924381673662623e-02 6.465826341348764883e-01
5.561908972171759891e-02 6.105780120450036152e-01
6.261568446408928568e-02 8.272417960090870936e-01
5.596132575345141164e-02 3.084590516070073729e-01
5.763512197649449387e-02 6.617605639348903557e-01
1.087741292467421794e-01 5.693590401420486335e-01
9.356685336283390719e-02 1.191086962831173102e+00
4.768277618005657692e-02 1.294179103232504957e+00
5.643083649569346355e-02 8.856851033340930046e-01
5.740798261524835550e-02 7.889085660232623143e-01
4.485714062368149901e-02 9.506132800717644882e-01
8.860319755842248346e-02 9.456931942127965174e-01
4.521976086865915900e-01 1.452635367291270185e+00
1.454027587301388036e-01 9.079439678238877542e-01
1.383451948625579742e-01 9.006594554557595389e-01
1.332106924899693068e-01 8.173784656522630199e-01
1.195457474162655437e-01 1.372804493619697253e+00
2.053232604342690171e-01 1.264150862532515296e+00
5.774971565492623832e-02 6.348556200773206593e-01
5.180949634411974314e-02 6.711789251361613973e-01
6.828361760819848247e-02 6.940385527224562923e-01
5.951576935722204670e-02 7.806043629355766678e-01
9.889962239162367053e-02 7.236179136482729923e-01
1.123695823115614389e-01 1.156326583311331424e+00
1.609824288390368785e-01 1.185843350175618260e+00
7.963886847280499115e-02 1.011084571609504712e+00
7.687553580303273237e-02 5.241561302689021762e-01
8.046526026157699296e-02 8.241622285479642818e-01
6.134211447186991434e-02 8.221625309880531418e-01
7.136588771530559538e-02 9.554348016087637063e-01
1.767256930846370089e-01 1.314101489208021833e+00
5.413698545576944854e-02 1.025676728191494247e+00
1.048425620791328255e-01 9.695116146837635673e-01
6.148773825861892500e-02 7.425572666023385615e-01
7.958085516786497782e-02 1.046221906966359860e+00
1.691000418362644531e-01 1.694448806841824196e+00
6.683315369546728724e-02 9.520506210069612507e-01
6.559683535145080513e-02 8.694551811174738853e-01
9.540946583869851227e-02 9.373959009945127541e-01
5.155036355024108369e-02 7.737050048695929272e-01
7.687183672092606779e-02 5.280086102299493822e-01
5.426386331320032924e-02 6.528114105390107058e-01
4.065972094551973948e-01 1.690418916198958676e+00
1.262612983134935030e-01 1.058378532069245592e+00
1.199702841209947662e-01 8.387408213564023773e-01
7.813462724177359930e-02 8.940986238895787253e-01
1.335688585554440921e-01 1.153270350350600326e+00
6.806229355307366613e-02 7.779547868430962687e-01
5.890066906527496871e-02 5.013325792686715854e-01
6.134007644787901198e-02 9.355036023599921924e-01
4.308938064014555813e-02 5.273102486988342497e-01
4.812451675373382448e-02 7.505160721398430601e-01
5.206541245136477036e-02 7.203859700514568809e-01
5.373512359364291530e-02 6.023626358038892681e-01
6.104569156633878058e-02 9.136760323187376187e-01
5.200717245251745835e-02 4.746476121045322683e-01
5.754790231834881753e-02 8.991221886619954473e-01
8.289993123436417699e-02 5.396131561229503548e-01
8.037179124800994390e-02 5.297372899646423106e-01
8.583332038664401309e-02 1.087995746803809949e+00
6.014576278474270676e-02 5.793008734247815372e-01
4.731764012072404296e-02 4.454059736516422507e-01
9.019879075584190387e-02 4.719094089496942979e-01
5.844922318919178877e-02 6.614897066925232716e-01
6.001236419068610439e-02 7.374300657419002869e-01
5.147257579062300414e-02 9.192175826039319375e-01
5.942848645699584653e-02 7.024113390597021001e-01
6.270452198669632105e-02 6.456664487051098078e-01
1.256152678168215853e-01 6.881305373610827614e-01
6.911015169947240522e-02 4.871274388245733777e-01
6.014503753905253020e-02 3.408981806381974344e-01
6.381165509257008539e-02 5.540655196103352331e-01
5.657579134708610319e-02 6.492532929094408933e-01
7.293647733747418704e-02 7.394489617515542790e-01
1.890949627100649566e-01 2.750755086399576665e+00
1.764849211064991041e-01 2.209277679410089679e+00
1.788683431603859120e+00 8.811610505386394010e+00
2.083782050223196847e-01 4.435659807361997053e+00
6.951945887400021173e-02 2.062128639296092025e+00
8.492582509420225356e-02 1.702029583375850086e+00
1.669884223046013416e-01 7.350077764825234672e-01
6.246275332298081850e-02 1.053859423104762660e+00
5.672792999529834013e-02 5.480858374424282253e-01
1.732963768902668067e-01 1.681679621550794979e+00
9.673463385297610684e-02 5.466417219551041873e-01
1.476901673989936270e-01 8.576378171117570171e-01
8.643737966341520640e-02 7.972972852323869652e-01
7.546041101198711076e-02 5.062873615127847504e-01
6.327955735821570726e-02 7.104651584794831054e-01
6.188640089729609273e-02 5.589215312453960083e-01
5.620917228153485962e-02 8.499161870205504954e-01
1.047394320629365522e-01 6.995956746604772292e-01
1.125041484733374786e-01 1.506219069504231234e+00
1.512341685072644548e-01 2.357264194115286315e+00
8.255261313854686533e-02 1.800576440420237567e+00
4.694335914490792988e-02 6.587304387343174694e-01
8.299102711801048526e-02 7.216155845066795083e-01
7.670765531737964993e-02 9.305445043480767842e-01
6.020652817601208212e-02 7.588808603900236704e-01
6.672449628929935650e-02 9.552907490417649194e-01
9.218839843236548148e-02 6.402968026463281559e-01
6.370009330663536917e-02 3.876596172542021157e-01
1.014812124618787725e-01 9.213106465217028029e-01
6.766265143796149073e-02 9.030924070808529214e-01
1.041723646450202351e-01 6.976912455718990991e-01
1.012244596294846616e-01 7.158677988684933879e-01
8.605294627662034290e-02 1.051271436101333556e+00
5.429756302375287474e-02 1.134569155174953714e+00
7.468322407340287350e-02 1.029813273575067356e+00
5.088342053203596949e-02 9.435002694080960595e-01
4.996889484691453831e-02 9.747636297397047622e-01
4.779968785151720440e-02 8.940607201081278710e-01
5.624813780689941894e-02 1.036642439930247406e+00
5.464597191476055354e-02 8.832385344845189445e-01
5.577417946990487901e-02 9.885710705232156892e-01
7.412007188960961779e-02 9.294577465308981878e-01
8.255296950942611622e-02 9.333544236656546866e-01
7.438132947415791729e-02 1.026175930876457310e+00
7.659172498243058125e-02 8.940346675274920552e-01
9.365193630410051373e-02 1.233993449143729881e+00
1.069691004352842645e-01 7.304840844905239328e-01
6.357679085077938552e-02 3.894841467483905473e-01
6.111550594135077563e-02 4.136774375832651951e-01
5.641349239073419758e-02 9.834174240894878460e-01
4.695075104863158377e-02 7.218925613065385605e-01
5.479797329546254314e-02 9.426699723950897614e-01
4.213777787643583489e-02 7.211764838383324383e-01
4.335402923677846715e-02 6.397541700168104528e-01
4.311367110962845139e-02 5.468259905466120729e-01
6.723687810376786922e-02 9.629270197302881584e-01
5.014197740305550294e-02 8.893711568612260310e-01
5.887536874091130884e-02 6.954980084913703342e-01
6.593615162344439173e-02 7.479611225972154775e-01
7.139067775101153035e-02 7.507930622391794095e-01
8.078698548200623220e-02 8.264786933294344662e-01
5.462121046124628759e-02 6.134293214065508204e-01
5.802314489997402458e-02 7.119889789602275032e-01
4.987435541413521439e-02 8.423324088897062856e-01
4.875424224627536440e-02 1.054033660591529031e+00
3.787145062064566775e-02 6.552955589221305388e-01
7.161021628025754371e-02 7.184958487533998905e-01
4.921491630937533529e-02 7.946043616079970784e-01
3.998669260691711108e-02 3.684002425780223411e-01
4.106832885705476860e-02 4.804136378286118503e-01
4.077174444522492502e-02 5.301479589111014468e-01
3.897705686944076542e-02 3.112868802198971996e-01
3.970434221178072154e-02 8.320041675314001628e-01
4.701283047896276379e-02 6.122066006171782426e-01
1.143937651142828832e-01 5.332288278293407791e-01
4.922353862058228419e-02 8.925998892309289223e-01
1.534942226214327798e-01 3.845441762723892931e-01
8.608050159784759459e-02 4.796988381320149153e-01
6.728420493583137096e-02 9.120072267999977944e-01
7.749561001578104957e-02 8.571077624086852476e-01
8.302733792641549260e-02 4.899252709461492383e-01
5.451320341892253868e-02 6.900173083647724859e-01
4.350779337363704091e-02 5.821640785293680231e-01
4.447573182244324297e-02 3.058839145833323059e-01
4.929300105268305532e-01 2.577538738013671171e+00
3.030618632191452999e-01 2.784420083104083066e+00
3.209355240962766254e-01 2.422534032316453256e+00
3.245616388643295380e-01 4.875887781113443786e+00
9.778848212670608608e-02 1.186756945262081198e+00
2.266932171474194402e-01 3.028406482383385612e+00
1.704367063987753950e-01 9.460740176520200384e-01
1.051487749991105863e-01 1.075789500489983341e+00
6.982262491231555623e-02 7.795791218384713339e-01
1.723362216844249450e-01 1.060670004211335282e+00
7.687694701922734297e-02 5.260052042307071796e-01
1.089765556548219078e-01 1.026313738794301988e+00
1.501404853666324091e-01 1.015767917489312167e+00
1.021983002950915126e-01 4.829491496692726038e-01
2.544422260539345171e-01 9.237111393014628691e-01
2.236792876002797748e-01 7.579022098499396121e-01
1.895546744114739446e-01 1.025577178150391733e+00
1.055020690921088383e-01 8.837077120022306387e-01
9.711896074086186215e-02 1.149514556591426873e+00
2.445899913610538323e-01 2.133299132441933477e+00
3.705237929327784285e-01 2.601132135383831478e+00
1.031066611588663529e-01 2.076580384513545763e+00
6.415582302859803576e-01 1.937665082502625369e+00
7.262592121238679865e-02 9.378734943495414811e-01
2.650382728155897816e-01 1.337691414284153391e+00
7.507265925909889503e-02 8.617682634160314104e-01
9.271303039247083544e-02 1.290044155088144961e+00
8.630014824662252115e-02 9.843634293637388843e-01
7.862796646652531196e-02 6.161076688714690608e-01
5.588582319506567309e-02 7.969446582200911955e-01
9.472687300988939796e-02 5.030790266712674708e-01
9.633075794065343311e-02 7.174692981129836555e-01
2.389124793844274453e-01 1.678093648505931235e+00
3.566507412445102387e-01 1.003098818378379109e+00
6.222352726365918546e-02 9.015831858768940110e-01
9.033453685773167041e-02 1.485304935506318591e+00
1.121563244164553719e-01 1.360179895741940426e+00
7.102827040309452056e-02 1.126164772633236444e+00
1.267290338541948724e-01 1.099058574634993013e+00
1.027680377732606565e-01 1.347995958936174743e+00
5.430959470046000520e-02 6.893242396208018041e-01
5.068635366196547754e-01 1.520224730407237379e+00
7.004267633556433836e-02 6.050680752623601721e-01
6.739133424964684205e-02 8.448025996154688855e-01
7.245851352058237105e-02 7.102858505636460151e-01
6.517723644265864535e-02 1.240431909160554236e+00
1.144850656987724813e-01 9.471447859265614833e-01
1.162467835883978784e-01 6.851584200168803207e-01
1.316669043774780778e-01 5.127170053462218879e-01
4.306408662535510801e-01 1.717740673004349183e+00
2.556431754075877416e-01 7.720764738593892673e-01
4.335595814324081504e-02 7.380173761055338622e-01
6.830801913338638287e-02 1.161003434845176985e+00
4.830090383985061187e-02 7.987264586032859492e-01
3.299722340951956323e-02 7.722090935287079239e-01
3.475158575380601217e-02 4.902144644278559338e-01
3.912402794777364995e-02 6.820905477016241392e-01
6.661887769838527318e-02 7.427753913566282895e-01
6.174977922366388372e-02 1.158779689475080588e+00
7.244975760430323597e-02 7.950618860887520567e-01
9.375402381140954255e-02 7.690743592198732159e-01
6.912469765317623416e-02 6.210514399425691723e-01
8.832926770581631115e-02 8.196450221168617434e-01
9.860012385810131008e-02 9.511295710384874980e-01
1.198426912819997997e-01 7.589329612562853988e-01
8.632913345086511148e-02 6.986064607215632938e-01
8.137347007647938169e-02 5.863675963841288308e-01
6.806131551142141634e-02 8.592245880389617341e-01
6.943226531146461100e-02 6.160910825728053153e-01
4.417454574554868785e-02 7.724404140480185532e-01
3.643430469276506822e-02 5.050936389325181297e-01
8.372493309073393564e-02 5.457693793139163363e-01
3.698137065304596405e-02 5.537520299009780489e-01
3.279866321948663593e-02 6.466932559312132955e-01
8.113733593424966861e-02 1.021882271268639508e+00
3.082446383120033065e-02 8.070075883354183022e-01
3.663090985460990684e-02 4.351510536902935544e-01
5.239014735560931779e-02 6.817268596992615004e-01
9.670082102205057595e-02 5.472532911423896307e-01
8.348830911795646070e-02 1.058349712601692083e+00
6.957522740933250183e-02 4.255791119185932669e-01
6.237438272501576175e-02 7.062934230481713316e-01
7.285705045756564469e-02 7.626864098841515949e-01
5.504365219033224149e-02 7.065287540408832223e-01
4.354456650588043876e-01 2.188660064496823932e+00
5.902607593537657626e-01 2.396883837659552707e+00
3.955591719968762354e-01 1.899283052002267880e+00
1.275387575017911668e-01 1.127788569780528549e+00
1.348035112573771066e-01 1.393449889767660155e+00
8.441782388107657575e-02 1.526953461703352666e+00
1.273244443681078863e-01 8.355028266158606165e-01
8.292677297244648027e-02 7.940295405539274931e-01
1.273688191326000640e-01 7.444581159361128853e-01
6.697172758325398156e-02 8.673770004590418692e-01
9.999144369557597112e-02 1.036795518995520249e+00
1.142657170967746327e-01 8.321811353092325447e-01
9.413957519633998905e-02 1.212847526396414244e+00
7.700408167231145851e-02 7.641902787109408068e-01
1.238930192886729120e-01 9.286000821437974118e-01
9.978434991128780351e-02 5.985356696519309461e-01
1.906453270151483026e-01 7.352464896858313947e-01
1.926043056317074675e-01 1.593242392412133945e+00
8.845102245841949262e-01 2.276359716907707220e+00
4.219876596772627053e-01 2.936820767283053524e+00
6.200959431038014502e-01 1.813828833698654996e+00
1.374552995111473219e-01 9.430925594753404306e-01
7.187365585939957391e-02 6.942428961919618891e-01
1.750239695030263998e-01 1.625387858467043367e+00
1.810268146823839630e-01 9.272680271370328242e-01
1.767285614578808506e-01 8.741378062566765861e-01
1.107893415311867191e-01 9.585497936036935229e-01
1.346956251266000770e-01 9.327198554732509805e-01
1.090937635261972766e-01 1.113656725118342683e+00
1.313104607667658352e-01 6.368549415156596893e-01
1.041672398388809179e-01 9.660997076015180873e-01
1.510397146118495626e-01 7.701183361680045136e-01
2.739738616890434186e-01 1.431600820721732781e+00
5.991876047613061695e-01 1.685719295062545031e+00
4.877575636395153680e+00 2.790322633796427088e+00
1.448039492720919474e-01 7.155369205475724526e-01
1.559258172429059119e-01 9.121898286535169431e-01
2.022125155711780031e-01 1.613555122062980018e+00
3.266493050658911823e-01 1.628163508483381205e+00
5.870431742603323538e-02 1.167903928982714445e+00
6.662562354308017298e-02 1.023481370555092029e+00
1.157686467196711033e-01 1.021735746966975000e+00
4.536274975700624879e-01 2.272750413692832705e+00
6.487450729411577133e-02 1.131518564501130975e+00
1.453263169376554642e-01 1.042816003788093360e+00
8.559556355820224782e-02 8.456144688969913226e-01
6.123580415353543915e-02 6.642614585082381451e-01
7.471711507343832548e-02 1.097178224038051209e+00
1.111423834172339670e-01 1.049780239301781215e+00
1.613948383235389583e-01 7.680759164146833129e-01
1.546083181317317035e-01 1.078926582229950748e+00
1.446445669543963974e-01 7.866093098943295336e-01
1.279901733133658182e-01 6.974690820369081612e-01
8.549105084005950705e-02 6.702839945759558882e-01
4.482112511341561356e-02 7.147864189060046947e-01
4.714064808362800063e-02 8.426581475965745360e-01
5.994350655534508299e-02 7.762540430473762187e-01
3.523839245232559397e-02 7.961775642733576186e-01
3.455114950759199943e-02 6.936931100432666142e-01
3.963450358041367694e-02 9.678826691008999283e-01
3.710636035816481521e-02 1.138986495349620265e+00
7.429345412094441603e-02 8.794573274651025230e-01
9.294811739610026047e-02 6.189691492258574401e-01
2.837810642787911286e-01 8.311235448295937189e-01
6.003563984377783269e-01 1.386872171767652873e+00
9.346168531937107393e-02 1.361654069467935768e+00
3.494948889356762622e-01 1.211027704041331088e+00
1.362373065713393672e-01 8.411997908095493193e-01
1.632760637069425036e-01 7.753347724419938913e-01
2.490577479422801943e-01 1.272826685903363453e+00
5.432895596465990573e-02 6.823811956494306719e-01
3.465502462244457460e-02 5.787952306457846419e-01
3.418041610550778125e-02 6.896455683320336094e-01
3.105903025424145911e-02 8.585629808317163381e-01
3.017291006962194433e-02 4.290601514700509433e-01
3.722341043717398990e-02 1.061052343740492843e+00
6.087573238577517060e-02 6.299490922080958066e-01
1.387793044898412709e-01 1.380683782333342435e+00
8.384448100949604132e-02 1.066789744410335805e+00
7.606647787695894336e-02 8.306154016794273787e-01
6.614295040295510575e-02 3.491354200363412374e-01
2.420116573603479648e-01 1.392038337674644355e+00
1.432104251040220433e-01 1.111002603817049295e+00
4.571127035962278540e-01 1.392538886893543770e+00
2.206695789682329434e-01 1.250847103267950011e+00
8.614412617233133118e-02 1.752427159026737735e+00
2.358295146655917940e-01 1.224180712773922819e+00
1.059019955351394454e-01 1.131323624056466803e+00
1.196803755962161792e-01 1.072923913440763988e+00
6.992690022382465342e-02 5.025581797506956105e-01
8.710042698708272968e-02 9.024941055707405013e-01
7.623970009926971103e-02 9.229041053483199031e-01
6.474463941386189580e-02 7.551860378836222631e-01
3.811313228501675976e-01 1.624628348088973828e+00
8.377594676511383731e-02 9.045167928334844065e-01
2.016754464400967450e-01 9.584800661283301437e-01
7.551908767424059254e-02 9.078652807849505457e-01
5.715883041740765780e-02 7.199303838077105722e-01
1.210766790007154065e-01 7.358542283316316102e-01
2.587398558810700133e-01 1.447394616045262650e+00
3.187654989716081078e-01 8.882952137948444404e-01
1.782219843098802048e-01 1.592307869567130219e+00
1.074371005155730779e-01 1.461079979804321249e+00
4.490728062427765677e-01 1.546415811231840465e+00
2.061560742396166823e+00 2.025102422568413996e+00
9.859243675628706627e-02 6.954330702658944041e-01
7.753882181402903251e-02 6.671143203936836796e-01
6.092761331301072003e-02 6.674006979650489724e-01
8.977504359530119604e-02 4.447540289610840136e-01
1.008645913364015628e-01 1.171287155199941532e+00
1.178905259246473131e-01 1.304069306575051712e+00
9.432596669847283233e-02 1.201590305962749516e+00
1.949592333397220378e-01 1.592940941749277473e+00
1.509244092704439932e+00 2.148215340009012930e+00
1.028298622540161217e-01 8.018567863453309741e-01
1.644164027640576120e-01 7.269213082246048785e-01
4.621675074339726130e-02 4.543511174310519984e-01
5.591588257400152001e-02 8.553395317997803948e-01
1.022854017924528791e-01 1.013027543073558023e+00
5.980728546936407014e-02 7.433133983400118661e-01
2.325965396989817247e-01 1.436994441011220536e+00
4.261850874601138400e-02 4.579792987918654412e-01
6.959761068811928797e-02 9.499956676143570533e-01
3.337483624967844675e-01 1.649877290858972501e+00
1.335762853760834867e-01 1.052884515905441409e+00
2.551478093261489999e-01 1.057068911697995661e+00
7.379651614421280925e-01 1.015126906207533208e+00
1.120203792635303536e-01 1.032074192474975449e+00
1.280770766791708704e-01 1.137564538118352564e+00
1.431142791411381121e-01 9.741039540385627582e-01
1.313676508482555239e-01 9.498070221264017787e-01
1.004336102904280215e-01 1.016328100835116155e+00
2.084174544715510502e-01 9.047263589574550124e-01
6.713197415051160855e-01 1.106832503779306309e+00
5.725481645151934973e-02 7.851761906728760287e-01
1.770971796319514013e-01 9.220982566452810003e-01
5.911415462608574783e-02 1.176656971198067447e+00
8.681565743023099413e-02 6.974782863409046962e-01
2.829622157640802604e-01 1.338905829501010558e+00
4.175259135618519801e-02 7.126135617457376448e-01
3.268091252404137920e-02 9.033764918559574753e-01
3.991495471299068981e-02 1.056033027226562337e+00
4.580702625435575381e-01 1.311613106663526374e+00
1.214196109706634219e-01 1.221502630416924751e+00
9.796161470791031611e-02 7.853736749433241071e-01
9.277706263671985087e-02 1.030522827095290417e+00
1.593934571786665422e-01 9.406553079395324479e-01
9.581859559647834534e-02 7.015825050670935203e-01
1.708926875689494862e-01 4.133765443792936090e-01
9.399704829355674807e-02 1.069328889519500558e+00
1.449300230460187078e-01 7.044213488085614427e-01
7.839960907428838999e-01 6.134542762181532938e-01
1.212769009712381996e+00 1.425454180684147865e+00
9.441170654510872007e-01 1.716831976007926253e+00
4.741948015052168536e-02 6.753655812983323514e-01
4.236062978453317834e-02 8.199962408645488088e-01
3.331238839353145575e-02 7.305206037604565772e-01
2.951133321050502384e-02 8.378941773068948606e-01
3.722342235013305356e-02 1.131249960566268475e+00
3.330797119951360574e-02 6.038188650967027948e-01
5.791307148452341097e-02 6.563870791759532919e-01
8.697641141395845432e-02 1.326342260234071757e+00
5.083564984038003304e-02 8.914533423021625547e-01
6.673599397621865492e-02 8.362504353475394003e-01
5.601013087943987334e-02 8.055992824786125661e-01
6.872002374605920560e-02 1.147366034683957148e+00
1.317554381023851306e-01 5.446873946450926374e-01
3.024167897441392139e-01 1.363942368773917169e+00
7.508484965747726225e-02 8.918478174103646738e-01
6.196296931359385196e-02 4.946194557287604265e-01
1.722865614772035592e-01 1.303355947336249265e+00
1.907804104789307675e-01 8.453223613110211199e-01
3.569455658899352568e-01 1.121066692427913791e+00
1.578000241058248876e-01 1.922076403765487163e+00
2.122733048777487863e-01 1.665452367725284377e+00
7.754939746564746272e-01 2.378750763302301507e+00
2.352442259983585249e+00 3.121829428165657117e+00
1.060032287156557201e-01 8.980989584421520400e-01
1.259178477700759469e-01 7.474723177685541620e-01
8.814738430591040341e-02 7.784794580631796412e-01
1.335128463054833514e-01 1.174541973680553797e+00
1.931282605971407773e-01 1.205444921739319497e+00
1.237340208121637253e-01 4.516931612126236506e-01
1.751195522165681917e-01 9.409235818112834382e-01
6.418982600805951677e-02 6.469615280314034989e-01
1.008897163262078150e-01 8.101829196123295773e-01
5.714568735192112475e-02 6.488821969550063740e-01
5.896564765491173199e-02 5.377697769939996375e-01
4.938287655873874193e-02 4.107160011866931026e-01
1.030742817587729371e-01 6.982025845691525179e-01
9.717321306981986651e-02 1.065978532023057701e+00
5.503197395603353498e-02 8.307023544557466943e-01
5.747311225278722152e-02 1.025765363309522726e+00
1.047583412224952548e+00 1.430803638808421319e+00
8.881740307696311953e-01 2.301377756841830546e+00
8.349091899007976547e-02 8.231858680909400761e-01
3.263024678182686045e-01 8.933570027369400757e-01
9.892183946082304391e-02 8.230304806445847277e-01
7.933853006010581355e-02 8.228179365042582738e-01
1.213101502551992145e-01 1.374614158550250265e+00
7.252593559521156030e-02 3.810753340989396776e-01
5.209542956227797283e-02 7.094351782646475257e-01
8.307193125761803965e-02 6.570814296431591872e-01
4.912242784254475247e-02 4.946514300515101326e-01
5.701154899710365875e-02 1.232319123346862000e+00
5.822142691618577975e-02 6.936161440539595491e-01
4.298398049593014220e-02 9.034279498707569189e-01
7.156392365162042579e-02 1.112969453954471444e+00
8.856066527438760660e-02 1.167150960949285166e+00
1.258079463995315506e-01 1.062439357397735540e+00
7.951215512154764520e-01 8.081181255213705228e-01
2.081643277850067086e+00 1.379548301360158824e+00
2.469990491212042283e+00 1.323191693576908801e+00
1.757053056981588424e-01 6.739657878432625537e-01
8.395136774264534418e-01 1.120867415160496705e+00
7.179778344659590306e-02 9.053346297787226993e-01
8.899782872470414496e-02 7.235423766386545052e-01
7.058941495597788329e-02 1.093914244038129535e+00
7.494015447948713937e-02 8.480404780771858553e-01
2.725400971063842714e-01 1.600464594034366250e+00
1.156834085964246472e-01 1.268590678301945607e+00
1.380132225435163340e-01 1.202520822579307591e+00
4.680471183635225019e-02 8.925945842290708976e-01
7.234631895823946668e-02 5.672237257117445086e-01
5.312592900412508451e-02 6.888988627462918624e-01
4.505344406676424218e-01 6.685011728594741909e-01
6.688883671993794966e-01 1.138509338725531173e+00
7.448986069582436143e-02 6.089731550688494144e-01
8.261726578492169237e-02 5.671029638071733991e-01
1.677976319625998913e+00 6.861719844188661765e-01
8.864007514819285949e-02 8.777687192242179526e-01
6.591923131782852219e-02 7.926645070275704086e-01
1.205644511219134685e-01 2.122423573438334821e-01
6.550591112426619456e-02 7.440539646418057318e-01
1.397695105782524871e-01 8.439698262155568287e-01
1.177263201761361566e-01 6.444882001950676953e-01
4.153944580448845070e-01 8.863891861206880662e-01
4.910419310963697742e-02 9.714120600670934635e-01
4.018247494882144777e-02 6.698274836392847931e-01
3.934092302559864807e-02 6.338986494896033941e-01
4.659510770671609903e-02 8.797600898100063072e-01
3.761020881040180036e-02 6.975829710210130763e-01
5.077326759440068532e-02 9.121508064595205134e-01
2.915672955136385247e-01 1.084973773628546967e+00
1.736061880773479560e-01 8.088973544410503758e-01
5.342531234032728005e-01 1.250669962592227291e+00
7.910354614403197759e-02 8.302827012866469403e-01
5.927879604256731244e-02 1.004498137279927983e+00
6.326528711077721023e-02 8.210977013293323523e-01
5.365436008086728048e-01 1.346374566057606748e+00
8.969542980423732270e-02 6.390512861032057179e-01
9.909711662613619743e-02 8.733434460471624083e-01
1.315911185183125665e-01 5.257911863256157226e-01
1.359506909498902905e-01 6.361024088089318740e-01
1.092825143639838126e-01 7.796290284340782195e-01
1.433623310598931555e-01 9.604894792130836967e-01
7.024334318674455013e-02 1.001513869752140851e+00
7.278206592455221946e-02 8.593618529829090136e-01
8.424426107859296631e-02 8.995205150719324250e-01
9.544210710096771855e-02 1.120101201457489370e+00
1.220457424141145608e-01 9.478186577451195305e-01
1.240378551125462248e-01 1.177757064229136619e+00
1.799933533892979498e-01 1.787910037128378704e+00
1.872560241695352123e-01 1.225438734893544046e+00
1.341044962491629300e-01 1.110691908951612739e+00
9.392333745150957536e-02 7.630064434055753297e-01
8.791895666993022884e-02 5.245071377112442423e-01
1.517920000990874430e-01 7.158555285061947160e-01
8.180207966329178237e-02 5.476842343173579097e-01
8.224938033764228607e-02 9.631552229795296016e-01
4.701734673111915286e-02 7.538312036390206750e-01
6.136624539850327881e-02 8.728124657197756653e-01
6.973447186873862891e-02 1.101263821285218381e+00
6.899735311637976432e-02 8.713163724642750685e-01
6.488264286781189605e-02 1.219559241291486851e+00
5.919305980036516229e-02 6.657858304483309508e-01
8.992714219145921117e-02 9.783478694970429990e-01
8.984214399595957801e-02 1.089423788546939775e+00
1.295288690946185817e-01 6.275079575000840348e-01
6.453001793783432749e-01 1.411036376770025358e+00
3.970879958236337437e-01 1.299828646001070842e+00
2.366293570626222809e-01 8.098014649940799004e-01
1.759727289858466492e-01 8.834729214863088487e-01
1.203437951015952356e-01 1.238639539399891465e+00
9.241155426523593730e-02 6.669971471084475967e-01
6.850578866310264026e-02 7.943490449405387066e-01
6.572188582607700613e-02 6.723984245280031358e-01
7.640722112009211420e-02 9.679829646374452645e-01
7.071456855939986519e-02 7.163105848926175634e-01
8.340357982559930272e-02 9.481612236991500131e-01
6.889362985541415407e-02 1.260308337919182620e+00
1.707785201285585142e-01 1.167101367283783553e+00
1.214796555942624090e-01 1.052466116158211618e+00
5.123297085965903275e-01 1.777784006555492846e+00
5.093173479811982651e-02 1.202342478068566978e+00
5.792039060619798285e-02 1.176441325441989205e+00
5.130271914030910818e-02 5.687710308009960025e-01
5.866537955363346907e-02 1.036219443624173175e+00
6.844971966102167404e-02 8.881605953681933618e-01
1.146412193102807620e-01 1.218229486627582681e+00
8.609514314198192519e-02 9.184892809075808628e-01
2.779875812374339450e-01 8.376036717128011455e-01
6.685885259692525562e-01 7.834344019622540012e-01
1.691026126843156729e-01 5.349801927584912908e-01
9.353722015810933543e-02 1.002814215912978035e+00
7.949411898490957307e-02 7.484203523134560498e-01
2.970386943239869404e-01 6.472351399517478621e-01
7.273291436768630769e-02 6.180150067285398174e-01
6.284429566558359659e-02 7.855235483048371714e-01
1.067961884924125970e-01 1.154061730559809318e+00
2.133989513695154216e-01 1.158982377508382733e+00
7.643352709224321417e-02 9.980006724068187784e-01
1.409444802273379649e-01 1.250356169055129252e+00
1.545818340743660146e-01 1.318964103380785291e+00
5.472021639009271715e-02 9.993528095293338076e-01
4.267244448433159254e-02 7.815551888865512886e-01
5.610789932418509124e-02 8.283644971870186557e-01
8.104151556943259282e-02 9.437389887504018526e-01
4.360841647765762441e-01 1.594301445831989739e+00
1.242002848793121617e+00 1.165461108517712896e+00
9.743921324586062305e-01 2.245466944598456305e+00
1.595698760004927719e-01 8.722743391765561682e-01
1.243720961081380416e-01 1.026268048974909641e+00
5.000464174505329235e-02 7.819110436058753777e-01
8.561893268317993799e-02 6.435989255231707729e-01
5.618035470798154324e-02 6.619735203449209626e-01
7.008658540366730083e-02 9.383210323834253463e-01
8.985124362830980427e-02 6.349772792878827232e-01
1.161423232858640048e-01 8.349967071055029999e-01
9.081528423680496065e-02 7.656648917177678593e-01
6.637495658518380304e-02 5.261237622500111177e-01
3.832935356827284895e-02 1.051075052386566400e+00
3.769985778640151663e-02 8.337441162170170506e-01
4.231808947312149655e-02 5.309201625093428190e-01
6.229117969848842196e-02 6.374038362776447419e-01
7.474098649089659652e-02 7.996821921225536478e-01
3.025545415359332524e-01 1.530401859970199174e+00
1.456900923652635071e-01 1.164559175725507156e+00
7.522242959041780530e-02 6.137526130737908092e-01
2.885038283566243034e-01 1.187906957964077304e+00
3.399715336814994049e-01 8.514164865433012652e-01
1.765124367216725221e-01 6.435235219019682651e-01
9.594271427564844690e-02 5.080547521441305392e-01
9.690501913441755544e-02 1.001053898204979697e+00
1.041363112218782472e-01 9.391573701379566375e-01
8.213126798587042088e-02 8.496043860195290343e-01
1.251259980952528772e-01 1.538866444800643718e+00
5.979158139565428354e-02 5.273286638083086730e-01
6.438616095499484493e-02 1.272183326236685952e+00
1.386880499100150987e-01 1.188721631183888183e+00
6.037746123952714150e-01 1.802416668261698218e+00
9.142608907180602151e-02 6.877997854423244517e-01
1.763884073162149957e-01 9.648151575237934319e-01
3.332140730845279952e-01 1.355627462702749364e+00
1.315168569030602808e-01 7.155373132819552451e-01
3.808690205916119842e-01 2.040178777166272273e+00
4.195213904117489623e-01 2.145053142912292099e+00
1.141508332204550363e-01 1.024177336656653337e+00
9.637240358875385215e-01 2.857356909699958702e+00
1.012777296773576530e-01 9.712201075481897705e-01
7.070582567520759809e-02 8.316442558170508148e-01
8.183838400197006313e-02 8.542092922515341913e-01
7.054311578973582186e-02 9.104878278376308254e-01
8.403908881005867082e-02 1.007622338437988985e+00
6.412423454324887861e-02 6.659243999445433326e-01
6.413178145928827290e-02 5.239539263622291498e-01
6.651480632780125690e-01 2.142305972565072381e+00
2.499970728001360276e-01 1.788324246697777786e+00
3.090041250073612411e-01 1.440179844616997329e+00
2.420364167798137733e-01 1.253964735075756787e+00
2.838885493384882275e-01 1.175274609571987483e+00
3.904851547606533191e-01 1.891321871884075634e+00
1.945588570682479923e-01 1.262161741215281907e+00
2.679897971579597304e-01 1.307308050497114182e+00
1.194785134648591735e-01 1.106089228729707052e+00
7.417774146073288777e-02 9.967374152871690818e-01
1.227917444001009051e-01 5.979841108957787421e-01
1.976122616304519242e-01 1.160825855420061670e+00
2.951530167063643462e-01 1.194082268370422417e+00
2.675852469229706432e-01 1.188986837487084447e+00
1.761539367984173154e-01 1.607338633062772359e+00
4.541756958380416820e-01 1.743499571746792931e+00
8.822652433853210574e-02 1.296624125985476939e+00
1.773244179241900975e-01 1.704395424831964378e+00
1.423558339903080727e-01 1.163750477331974009e+00
1.062519900709453680e+00 1.829726882272563415e+00
9.457138092990109435e-01 1.388146940532904772e+00
7.171996508580654739e-01 1.523699852337176530e+00
2.399830030286401739e-01 1.194430329110462319e+00
5.079974582338254718e-01 1.429563860119112739e+00
3.566475539924955918e-01 1.288268640658242203e+00
7.974308520291679969e-02 8.604806960285774631e-01
1.075940432299395400e-01 9.170367006118670394e-01
2.281980740797026341e-01 7.202879227462419820e-01
3.075252051245800367e-01 1.277967258827358954e+00
4.136065873272020688e-01 1.131460333282309882e+00
6.178931197176181639e-02 1.437845479130395843e+00
8.192755126975852231e-02 1.027748704164280547e+00
1.336702714129060776e-01 1.182723622968103960e+00
5.723889426650137224e-01 1.185076445230300868e+00
2.608261170993188549e-01 1.160743697295743004e+00
7.127635312590610006e-01 8.315485423378676799e-01
1.136811288842310974e+00 7.175837313789527050e-01
1.327300600327351754e+00 2.137921687488282263e+00
1.162840077288781915e+00 3.456362312674545745e+00
5.597307717379296221e-01 2.693685671230666046e+00
4.433412554433854291e-01 1.446491015321335505e+00
2.533753633709602826e-01 1.579278752470969494e+00
3.496796163415534231e-01 7.109254085113025923e-01
1.366695183184599149e-01 1.133862333464043193e+00
8.858596423004738707e-02 5.679729302949626524e-01
8.393586691486981666e-02 8.422177946131595982e-01
7.183850819720939695e-02 8.071591868159934124e-01
7.203095015011196089e-02 6.250987144850311816e-01
1.483313383581516820e-01 9.352155814340701312e-01
1.480106392951490157e-01 1.453587181955489305e+00
8.721923551902877048e-02 8.143208862875580545e-01
5.815545516891622996e-02 1.037423166041840483e+00
3.598211655902304740e-01 6.837955598737547325e-01
7.156825096743690828e-01 1.000580088169250148e+00
1.938925703361088770e-01 7.517211661933570488e-01
3.333459503202788610e-01 1.262696899429709196e+00
1.840264360260311649e-01 1.681189390102334036e+00
3.860623033599660525e-01 9.942651336453472988e-01
1.244804221236846670e-01 9.660887519670297019e-01
1.002575540554103739e+01 1.265914816316267233e+00
3.620225187477146278e+00 1.572828684075209482e+00
2.220466490844277718e+00 6.941406008606968436e-01
9.472915206630926066e-02 9.458362629152873291e-01
7.004712092848237870e-02 4.920193281051795098e-01
5.718287466935065982e-02 8.125499334602408474e-01
6.303282353294367701e-02 8.295182604158407580e-01
2.734125762457993769e+00 4.322353413526911048e+00
4.078476146388472223e-01 2.270933619766505540e+00
2.945550689678163581e-01 2.169145038549995519e+00
1.226820913514017203e-01 1.466801690840273231e+00
1.124296143048010010e-01 9.896597807010328873e-01
6.671825859859356611e-02 1.185697215901360568e+00
7.066696461329856349e-02 7.732292807583723837e-01
9.289485723351215141e-02 1.015552131256611146e+00
1.732066488163177320e+00 2.284348746439731404e+00
2.401326010523324173e-01 1.033487083738847456e+00
1.612890666963080200e-01 7.667802686099361997e-01
2.410282794269894557e-01 1.082341127720335860e+00
1.762817004185206482e-01 6.025814315682362921e-01
9.426273664890932880e-02 1.163810541840622603e+00
6.166882728150240717e-02 3.657954866441742170e-01
1.580663864866361656e+01 6.734071286409217372e+00
3.757859170189833398e-01 2.610244436769901366e+00
7.927792399096963427e-01 3.111458747785688761e+00
5.152262501240990611e-01 1.787466108631244888e+00
4.393128453318105309e-01 1.393206506157890212e+00
1.743432955014941332e-01 1.442766539841543905e+00
1.247520186420306987e-01 1.017333061866461108e+00
2.078357495792222953e-01 1.258116036623430745e+00
1.216467026994246525e-01 6.986345493392774886e-01
9.386959843758642397e-02 1.075464122841347958e+00
6.902052632073728267e-02 9.219313623561267157e-01
3.251348816879958137e-01 1.491510525298185064e+00
1.159617362286168990e-01 1.582977541749166273e+00
9.411811937981449105e-01 1.663282345536551743e+00
1.731097384841055464e-01 1.099662206197878467e+00
1.483262589896151284e-01 1.154382694883344218e+00
5.204423669136584163e-01 1.653581419679376774e+00
1.696542265306489883e-01 8.501001851581176938e-01
2.004572068968546450e-01 1.116140711237258776e+00
2.042554886853048257e-01 1.163293285792269982e+00
9.505786819224509854e-02 5.156583811677926121e-01
8.377221474094534437e-02 9.530795196293336824e-01
5.294684616582882031e-01 1.855083461664981614e+00
4.658549075212377044e-01 1.698386786233900381e+00
2.222926670304734842e-01 6.878814867792334420e-01
7.254098270016117178e-01 1.383285328252139124e+00
7.555020176024384027e-01 7.369345794768881186e-01
1.618727174365980304e+01 1.654434125440791492e+00
1.167587234088738057e+01 2.190252057372898520e+00
2.847502530245860086e-01 1.425624122784111547e+00
3.444145977005290682e+00 1.274937322236485482e+00
6.759020975428413347e-02 9.306069943338717287e-01
1.107595487408322144e-01 1.254785236441273932e+00
1.800083182967722462e-01 1.119053374509081822e+00
1.906204129619420984e-01 1.144146921561222108e+00
2.228965178124256707e-01 8.964519337793047660e-01
1.824687919193446195e-01 6.843170543794799832e-01
3.902887733272019100e-01 1.082104744996376100e+00
2.255280206702930668e-01 7.329657959744317886e-01
3.530975203399239759e-01 9.994450894768250881e-01
6.450191815410616369e-02 8.279358385201088799e-01
7.858654490428920170e-01 1.047498439315139418e+00
4.752553925717994510e+00 8.862735844469903368e-01
2.580398659345530632e+02 2.976017235353583867e+00
8.132321018540947799e-01 1.077042767349007280e+00
2.327300251546474685e-01 9.647420078592808812e-01
1.065061766609044780e-01 9.377046786243571352e-01
1.127968728910803409e-01 9.304781571802170914e-01
2.299336561355571629e-01 1.948473435421426592e+00
9.151625458709981009e-01 1.212476949356563471e+00
3.097387440437545436e+00 6.508861795705631614e-01
2.403271251700037681e+01 1.150364173006109381e+00
2.035301673185222482e-01 7.275519119868451012e-01
1.140355963429842828e-01 6.518901857689713975e-01
1.062070424267402696e-01 6.601895273800358899e-01
1.442201091758815057e+00 1.659786760475557399e+00
4.836671520711833816e-01 1.003447225682200461e+00
2.422243581458624340e-01 1.248940046370860202e+00
2.375937892071990631e-01 9.247342216893029709e-01
1.015124398209390932e+01 1.470992509336937148e+00
6.836005915150894907e+01 1.618699054473622168e+00
3.290554230053902018e-01 1.171822386735065002e+00
1.319168078644398223e-01 6.187402060418479843e-01
4.009656305438222268e-01 1.133957675200500503e+00
2.691844507806021358e+00 1.451981068849857337e+00
4.884271914796264880e-01 9.904283891868955747e-01
1.125254162172202171e-01 1.176365490888404475e+00
3.644553854698364126e-01 1.245626996831427746e+00
2.332332511694280797e+00 1.026279787717988556e+00
5.591162016553367087e-01 1.047061724394044324e+00
3.456531384462306900e-01 1.296469216106367783e+00
7.424066018959059321e-02 4.682489676383855826e-01
5.263308741093671028e-02 5.244224252993990865e-01
8.292056635018872635e-02 5.805981480983466447e-01
9.271187371299342839e-02 6.032213857612682695e-01
1.324838901661503920e-01 6.278256095376810730e-01
1.419948488632233607e-01 1.230143489338739737e+00
7.719350231827552811e-02 7.262308808361851442e-01
8.344068550098686365e-02 6.606707785494959628e-01
8.328642309239536745e-02 1.145275979995278526e+00
2.936894652970652997e-01 9.754965582455227269e-01
1.004371768053593295e+00 7.682611384161969204e-01
1.683449759332362294e+00 1.349537004151315722e+00
2.112963876018977505e+00 7.251481887434394480e-01
2.168030210354916776e-01 8.455440099197675252e-01
6.980181098296932285e-02 5.456352006422836576e-01
8.262276855117331453e-02 8.189520375959711274e-01
4.497044241150417038e-02 7.277697681097371474e-01
5.009409818005792353e-02 6.135155707192259111e-01
8.287215795865908452e-02 7.447116464984123718e-01
1.228679813628967138e-01 1.001204289561137717e+00
2.626983597922603053e-01 9.522479588544247031e-01
9.309870814707722486e-01 1.791826958046434548e+00
3.805391483209144887e+00 3.119576297280058697e+00
1.862144274051050485e-01 1.395119976198176515e+00
1.195239724863407238e-01 8.882104107669578363e-01
1.152201104440460921e-01 1.015538131820328038e+00
2.538872432173525096e-01 1.495036649469414947e+00
4.938404061901743858e-01 1.268536727345894066e+00
1.095777584449232622e-01 6.898550988401946915e-01
3.743602744883683942e-01 1.335128736654594084e+00
1.480031354017151135e-01 1.928016862433757694e+00
4.477393658084273254e-01 1.130223247522157637e+00
4.845665876333535294e-01 2.053413128150866296e+00
1.473828416327639113e-01 1.086141156620579640e+00
8.069202418915562280e-02 1.041901743661124646e+00
5.174961863178325489e-02 5.507153784791525286e-01
4.621601262738712218e-02 6.777148925374509858e-01
4.558948636547892341e-02 5.638169514733993859e-01
1.199222540808886350e-01 1.011215990239978213e+00
5.939348098104441781e-02 4.440454435678354295e-01
1.715449056994508226e+00 1.715249448092452278e+00
1.957172174999363412e-01 1.384684513166633435e+00
1.486523323400441354e+00 1.991622462968719809e+00
5.677955824082037140e-02 8.172659035887863688e-01
2.278287993094907093e-01 1.316099443742408281e+00
8.719150174848043500e-02 1.147204777793044084e+00
1.344878632116943695e+00 8.089247729074914295e-01
1.657070100890135345e-01 1.084391153741535385e+00
3.889429622975513201e-01 1.594331467605052621e+00
1.296896792565532530e-01 1.058531110115871643e+00
1.146791732777448503e-01 7.072489460362469949e-01
7.857209370253273595e-02 6.359194840120138137e-01
1.045012735992004310e-01 8.529644414611089465e-01
7.452212871811703110e-02 6.237945436113242481e-01
1.175449917069341793e-01 9.317143341948529445e-01
4.955922856150120348e-02 8.229731819349722644e-01
6.382016872839160748e-02 6.218029595550097488e-01
8.182018694431786310e-02 1.037813130908263881e+00
5.389722626031755864e-02 7.024777976793600276e-01
8.348711950616623245e-02 9.870282553181374263e-01
9.487866574214628979e-02 7.886669215332027250e-01
1.079218769441062792e-01 6.424209171036704413e-01
1.058114243893119172e-01 6.807084310520155057e-01
1.022665372674328443e-01 1.202271234287104251e+00
5.674404691728034411e-01 1.352842726482815339e+00
1.593397958366955525e+00 1.647861940910327005e+00
5.496643105839678078e-01 1.257212596389062798e+00
2.796064810911918497e-01 8.483863373955370379e-01
9.256160469909474608e-02 7.897643586456416509e-01
9.001806142820094336e-02 1.008821332470023924e+00
6.969672058154696703e-02 6.639951312730132393e-01
6.679137288909266224e-02 6.515847004428164668e-01
1.963189808313167972e-01 1.238583498568683217e+00
1.209070118993967741e-01 1.385832680092460523e+00
9.527982050687240356e-01 1.110133962817044129e+00
2.533451791623848037e-01 1.124582869116912409e+00
6.810149276667906704e-02 8.933478705227875238e-01
1.140408271657802480e-01 9.248171526587780633e-01
1.026247728737281761e-01 1.022953807050540398e+00
2.167138278004886731e-01 1.664182438993976332e+00
1.393791471978050311e-01 1.044947482950482121e+00
9.509805330838504156e-02 1.101081708857922337e+00
2.752406097514193406e-01 1.471051294147949662e+00
7.334060965146363409e-02 8.745688931990556192e-01
2.779385657866734749e-01 1.248998387795983822e+00
7.207574880922419658e-02 7.941001800536587885e-01
1.730674664444190325e-01 8.251452210380697538e-01
9.191522353545820978e-02 1.198791215787124109e+00
1.770085698027538679e-01 8.911809423280977471e-01
1.581283237268774622e-01 1.986862119583697073e+00
4.829402170194567190e-01 2.115869807453417017e+00
5.110244262645609326e-02 8.295508051215833012e-01
5.548639684326098220e-02 5.949497229164059098e-01
6.982025180967275924e-02 4.743289850904449101e-01
5.477523415528688655e-02 3.736183420423306312e-01
1.472571086640191429e-01 8.649453651088926387e-01
5.606896400758668020e-02 9.411972427918861017e-01
2.500649592653784725e-01 1.053284345190905524e+00
9.539270037898960053e-02 8.143154820111054848e-01
1.275080680215513462e-01 8.959711506968391914e-01
7.071123026096789999e-02 7.211636653847390832e-01
1.962156946819434422e-01 1.111317238453116252e+00
1.279138577628190054e+00 1.316968693848768579e+00
1.244977297384251225e+00 1.332926275589244591e+00
1.937280291508187979e-01 7.121311467604135581e-01
7.382811843153590237e-02 8.302657671595380373e-01
5.986234682178638578e-02 7.528296207385087868e-01
5.518826891574003107e-02 6.936394589178896952e-01
1.718601719423549223e-01 8.847446417295605769e-01
5.331184929597493349e-02 5.246294976053089698e-01
1.030046068090575695e-01 6.889542145860431122e-01
5.128250023004842645e-02 7.883468086404418207e-01
6.221679320362280552e-02 4.648663442585806993e-01
7.829280059041501261e-01 1.376382775583401497e+00
2.073568556433602050e-01 1.384604432364331172e+00
1.362410698808489973e-01 1.504916556296751695e+00
1.230816469393342383e-01 1.406186153310327036e+00
1.934727723685620293e-01 1.145672302466935522e+00
5.564318886573182965e-01 1.804123136939696614e+00
1.341755800203014715e-01 1.057971200021176950e+00
1.394823499329635175e-01 1.008901520046452616e+00
1.083183625446349357e-01 1.480957242821760778e+00
1.164034309123413852e-01 8.276819462453509635e-01
9.376130456934235469e-02 7.974600090671764008e-01
5.442212187232265547e-02 5.610851716156813884e-01
7.892156464462332655e-02 1.044787429719031380e+00
5.451875192634316608e-02 9.667602214100400326e-01
5.675643592021190065e-02 6.341302100595946900e-01
5.810510016903847746e-02 5.584742268373107388e-01
5.555957373532302568e-02 9.114060889579663760e-01
4.998731056883185669e-02 6.845951073744277471e-01
8.441594992618785265e-02 1.000900181207557083e+00
7.702000847742887513e-02 8.242216731709478550e-01
1.958596860127630457e-01 1.036541242170557986e+00
6.831654627594956064e-02 7.967310074140195875e-01
2.979675480614371597e-01 1.037953254822543192e+00
6.822555747840408635e-02 6.763638582601126936e-01
8.977965241965239762e-02 1.020484699599781608e+00
6.709343820639486478e-02 6.503611619910257824e-01
1.015611987125830812e-01 8.776370987130098777e-01
7.132679075410303104e-02 9.265640305435579593e-01
1.561439982884673394e-01 4.358978143105363134e-01
1.492184666527747450e-01 1.069373200003554958e+00
5.051789544218059785e-02 8.059052723958357589e-01
5.822193631648047568e-02 7.173033578651795139e-01
5.249524750879193402e-02 6.934173672302613722e-01
5.348655801471836890e-02 6.526354292678884228e-01
8.371591510369545686e-02 1.045748312404271685e+00
6.798049721373961019e-02 5.886276476556412396e-01
8.119661119333003441e-02 7.878014217206081860e-01
5.967557041835967746e-02 8.728174584885396436e-01
2.557060273385781679e-01 7.241006750878223874e-01
1.495259829810070829e-01 4.666304615008249335e-01
5.187042489845749421e-02 8.231196381970312670e-01
1.142795131412650683e-01 1.214591459162481568e+00
2.799910349150938060e-01 7.834842038010535470e-01
1.700143111376991589e+00 1.148585367835503357e+00
1.312145597239827433e-01 7.518831126958627209e-01
6.287402102398378934e-02 9.052152195492495501e-01
8.087283695284700480e-01 4.928870739631051046e-01
7.586660753354894371e-02 1.031038386121457373e+00
7.639121691819571180e-02 9.611994182718021085e-01
1.363374975097154940e-01 9.114202994178305373e-01
1.193575811418609717e-01 1.046695371926265050e+00
7.132246395013347451e-02 6.122822651566872665e-01
1.400190569383993888e-01 1.059973620491380109e+00
1.070314070369045717e-01 6.526295021108934336e-01
8.156541783223356101e-02 9.499006875149836882e-01
6.832391296960919902e-02 8.103926811908551686e-01
1.884646702547426445e-01 6.332903747542255601e-01
1.718777673910271975e-01 1.428818728097068336e+00
1.089228304932520208e-01 6.778695198445564563e-01
1.864039865621750502e-01 1.114358669617286468e+00
5.228405359087366922e-01 1.975370473921696179e+00
1.784418364647651356e-01 1.239028332117796616e+00
5.011542512648848452e-02 6.542243641378052699e-01
4.515267657363695314e-02 4.324599019600363081e-01
4.612441933058229054e-02 6.986286334129571118e-01
5.413359931676341164e-02 6.216787604183364735e-01
5.251391615620640968e-02 7.678263105982893189e-01
4.886671568429438312e-02 7.931176356016953477e-01
1.164981645658389464e-01 7.273813672464376490e-01
2.771295270443309144e-01 6.213181730760752863e-01
8.792510761275968978e-01 8.587021835190203900e-01
1.608728151190766731e+00 1.438656570971365012e+00
5.243451209584933936e-01 1.198810645270429909e+00
7.127059247995030100e-01 1.157967351406630430e+00
6.358612041609040810e-02 8.161879548339859847e-01
1.076540223719821415e-01 9.553456524147850848e-01
6.029667078574917766e-02 8.095501888205937080e-01
5.291631716442912747e-02 8.464275841739334894e-01
5.038840680849144410e-02 6.549038905374580111e-01
4.727201480533482075e-02 5.492755006171995413e-01
4.701778909841277526e-02 2.934268638826227904e-01
6.310225407568988143e-02 3.608382935963558857e-01
1.020456488419456131e-01 9.375823871783467434e-01
8.429574102042605710e-02 5.669214897092544891e-01
1.358668606972329995e-01 1.099156543316573975e+00
6.827044987861165259e-02 8.900851223929376888e-01
1.051753650167412679e-01 8.904474383364716639e-01
8.685129915167234815e-02 7.889174441504934743e-01
6.055539670031627464e-02 7.245219593326287510e-01
6.501760345177937106e-02 4.935244951132360947e-01
2.484649505688305560e-01 1.654555551430617166e+00
7.876542460149173197e-02 5.949624481606554660e-01
6.261776901598840872e-02 8.884966703815182498e-01
7.565651359166715439e-02 8.182205669197455400e-01
5.549229787669720387e-02 7.233181416629982374e-01
2.563437954450583645e-01 1.006289837227291928e+00
6.954502911786350494e-02 5.250592452752774753e-01
5.346216235319115745e-02 8.233391379524817033e-01
5.618002355040757623e-02 3.726972625823090079e-01
5.786615737538616105e-02 4.621385489259874357e-01
5.706111318743607719e-02 6.409692757560326859e-01
6.642074397427889798e-02 6.304924294322910017e-01
6.773997147935999219e-02 5.766122452905911855e-01
8.667136053422157260e-02 8.598419107319287269e-01
7.266242050214750947e-02 8.474858406134408995e-01
8.462164491431484192e-02 5.073985096325464017e-01
3.953617246723253875e-02 5.011503331513020854e-01
9.425533067162700229e-02 9.986366015465613089e-01
5.340240532888986674e-02 6.259225964885549720e-01
5.165304714627991234e-02 6.669622709309050990e-01
4.878212298677227221e-02 4.401574093833984236e-01
4.594496928737681202e-02 6.206369473485162658e-01
4.865069559428372714e-02 5.585774663871233559e-01
8.628040327491703909e-02 7.624699908996525055e-01
5.761250725475968615e+00 1.149614075919405343e+00
5.197786383297616636e-02 6.813973931883644530e-01
3.972640712163534871e-01 8.097507700111208351e-01
6.110866848950360919e-02 1.010036704682685915e+00
7.899292061057880399e-02 7.048233314648387760e-01
6.377202342214545461e-02 6.775654740677715671e-01
8.646351961519585516e-02 5.097489096395696473e-01
6.667503937613468434e-02 4.905454625517116085e-01
5.660309229396497804e-02 5.622810946699767776e-01
4.908566553666016130e-02 7.471470232699432001e-01
7.125521992593109033e-02 9.179524845953827006e-01
5.418486991080580240e-02 8.735079566145164121e-01
7.463036509511405958e-02 6.321709260703057831e-01
3.342910772635759864e-01 1.081960854793147853e+00
1.192911654758909634e+01 1.185654473656037267e+00
9.495936246434458994e+00 1.613183116403950956e+00
6.460093227645514524e+00 5.872977292350317624e-01
3.835826892077882633e+00 7.515503153220389754e-01
1.075877451066182960e-01 6.124544996275514963e-01
1.164242666941433801e-01 8.281288211487302098e-01
1.194045539165872610e-01 1.540890911947365938e+00
1.149177777181641796e-01 1.033086055006896098e+00
6.608455309204168404e-02 9.456980520253092104e-01
7.426297295760321548e-02 7.174339873453187133e-01
1.239107321008526275e-01 6.925297471573669261e-01
1.289600457556485946e-01 1.014676520575871654e+00
1.916347510017060995e-01 5.552307274215051436e-01
1.745248746690474528e-01 1.464680417032392823e+00
6.089925339064992255e-02 7.802317355798269460e-01
1.008095041757219590e-01 8.155667835467318438e-01
5.915693093116430878e-02 5.403244975177864395e-01
1.096199032681282604e-01 1.170780139930444941e+00
5.029495901379030937e-02 4.965802440232696680e-01
5.330263061690854176e-02 4.348943348603100945e-01
7.588963970962050998e-02 6.904554506630633526e-01
6.387825119046737499e-02 6.649642564490260144e-01
6.709745147880487315e-02 6.059011361651762684e-01
5.049179778707611060e-02 4.932639919564791864e-01
4.905663712852848662e-02 3.250411526022783382e-01
6.159713605714715184e-02 4.397922442207938265e-01
1.298580187474651648e-01 7.773076436713907134e-01
4.141497210286919084e-01 9.799859269125820171e-01
3.329862434711463592e-01 7.139957151838061122e-01
7.187764810402091920e-02 5.125775215161491039e-01
2.246634801570350781e+00 8.187841530287590652e-01
1.451655624110137524e+02 1.981596402482781016e+00
4.703368544918798411e-01 9.343466768079092821e-01
5.071952256371407841e-02 6.079984370122860637e-01
1.005099445150082066e-01 9.819242784863470019e-01
9.692418692110778278e-02 8.804241927949559843e-01
6.431923085542852470e-02 6.574085675144230034e-01
6.970978994782442428e-02 6.530764007768775636e-01
5.124727052338246686e-02 5.192298002146266134e-01
5.207299151229088929e-02 4.957821566016220594e-01
5.887175487117599776e-02 7.547580161300554424e-01
4.740020294845118110e-02 6.366543051679669496e-01
9.205968664409837354e-02 8.215224988369449477e-01
6.582169956200609184e-02 5.245768079493241531e-01
5.743265523399577327e-02 4.135926113089484768e-01
6.871818679854101164e-02 7.238018381328030770e-01
4.052728753487535446e-02 4.029024961266782223e-01
3.666566324640991859e-01 5.667756782858116571e-01
4.659644945056864301e-02 6.287717624726067989e-01
5.293797253038406286e-02 5.953348301606177229e-01
4.886602677598039096e-02 5.501089889725543358e-01
5.210607479531800812e-02 6.750970847713878564e-01
4.145865285538278405e-02 9.297683866607018288e-01
3.355547793738256762e-02 7.399437484488075034e-01
7.582225203513055789e-02 6.249157761180973436e-01
3.477221441459505402e-01 1.081350583517981745e+00
1.019390500047497039e-01 7.761453840421869144e-01
4.317195381997834813e-02 7.464338219686351694e-01
5.821900017962017282e-02 6.064759849823223581e-01
1.647963686181371235e-01 1.112400411986211868e+00
3.982949088919977843e-02 5.361762631441304716e-01
4.185643419349356631e-02 5.019192905336140598e-01
4.655968398574630851e-02 6.653877455159883381e-01
6.083766197088224387e-02 7.055212107749637696e-01
4.154742306251490991e-02 7.814537138186327114e-01
4.288997642355188433e-02 4.912453029278654459e-01
4.753020594724178399e-02 3.853897896846560922e-01
4.655679126677762097e-02 4.390811994543435404e-01
5.805107845755596435e-02 2.876183283311888328e-01
4.966655928671964010e-02 8.027884938387227498e-01
4.388348340908647394e-02 4.015941983427740447e-01
2.318235214533402644e+00 1.080687312290046664e+00
4.857540801986816703e+00 7.438345348042743055e-01
2.502630998720782873e+00 1.103784966590756200e+00
8.068444398442203846e-02 6.978076100317910369e-01
1.727849333518840236e-01 7.089634019951537303e-01
1.127528256999408007e-01 6.933434202723948170e-01
1.140971665187837658e-01 7.334324747120605226e-01
1.456038421249508663e-01 1.058836699494688283e+00
9.775543483584286930e-02 3.957480081036249264e-01
1.451500316413535940e-01 8.406099292193971451e-01
5.247379957944020568e-02 4.684542755032474193e-01
3.956009518282573023e-02 9.838514864449982023e-01
4.119771171506370067e-02 5.872944606662978684e-01
5.702336436873695069e-02 5.917368910918664460e-01
4.271341043488740413e-02 6.781708896694386146e-01
8.171409924301598071e-02 5.467269978250207663e-01
4.410563881221289648e+02 1.712222257951355298e+00
8.429727744102688547e+00 1.121257905997377735e+00
5.183689015999497940e+01 1.337097906458561525e+00
1.681518700630484808e+00 1.138597122016590246e+00
2.138479231733347419e+00 1.093847902635707969e+00
1.982759397304631133e+00 2.037704835635155920e+00
3.415099932181085984e-01 1.001061973528946547e+00
2.506355922241690348e-01 1.535387963938545708e+00
1.401610448828816691e-01 9.252378383530043271e-01
1.661474777378295631e-01 8.174569215224988250e-01
5.861615697345828185e-02 8.976885737793328657e-01
6.727820378798689271e-02 7.399583119743430304e-01
9.702107299921912398e-02 8.124616984234375172e-01
7.461456036823024829e-02 7.797239497331038827e-01
8.420647685268736748e-02 8.578221768030308558e-01
4.869867791294998915e-02 7.857539457172569852e-01
4.911783218832917186e-02 7.406361251280649816e-01
6.232190993998675682e-02 8.247475457856209280e-01
6.024838767609932283e-02 9.049745351963114359e-01
5.540263009524846322e-02 8.402456235179437405e-01
1.890617724857900361e-01 1.287044514330387024e+00
1.758705432792281032e-01 8.017719459146519512e-01
1.376547015079996605e-01 8.092359779283048171e-01
8.129766931086296333e-02 5.517943418531675581e-01
1.127186630834515618e-01 7.880518791048877203e-01
6.525288998623895997e-02 6.024738539174750995e-01
6.574013231723577211e-02 6.903767681406067780e-01
1.179791125878111857e-01 5.060237896127456336e-01
8.938705020408868607e-02 6.466143040421361565e-01
7.496284956797596988e-02 6.711237513737203786e-01
1.161065930236505173e+00 1.265111061312477192e+00
7.065622898883168468e-02 5.909845325922097325e-01
4.104781800864131802e-01 9.179646686719794557e-01
1.026115068109987039e-01 5.749246067654193437e-01
4.537932268582241246e-02 7.635115952443912724e-01
3.854798681219963330e-02 5.834119522211271835e-01
4.245772331115569426e-02 6.855858863686763449e-01
1.366053255296156843e-01 9.173941236384006714e-01
8.970283273713317018e-02 9.475616362364567280e-01
8.260412422560430290e-01 1.578370573215527761e+00
2.115995356093793855e-01 1.195369622018444877e+00
1.198640047693144139e-01 9.333637056987985625e-01
5.775410495887647183e-02 5.304795451724043653e-01
5.365587098406239541e-02 3.276098600914134629e-01
5.245647366857054267e-02 7.425276719478777210e-01
6.209313405822329546e-02 8.007322917177465138e-01
4.911185160601726912e-02 6.643373786185061691e-01
1.052561071565010498e-01 8.491084266220910726e-01
4.675399651562429232e-02 6.354142868773581254e-01
3.627011420501093097e-02 5.947398604400166988e-01
4.550357328288345132e-02 7.092449078612510505e-01
3.254257826128821862e-01 8.048774619604678326e-01
1.479190302829247461e-01 6.714594630652340745e-01
8.949887226198746659e-02 4.667715917491639943e-01
1.282410020464052336e-01 7.076838573989320258e-01
1.043482445465774566e-01 7.617072476156558913e-01
5.971920704990823364e-02 4.166203740234737385e-01
7.763910986948850679e-02 8.949422226171098727e-01
6.110379438969384264e-02 6.837902785855817234e-01
8.347540248948284725e-02 7.902898750077334000e-01
5.983977056638789538e-01 8.049102714319361640e-01
3.861369332065165555e-02 5.823599664472483006e-01
4.932912275263579005e-02 5.011763355636319472e-01
6.729196107166937613e-02 1.177489082068068571e+00
5.552611642188595015e-02 4.851352868154062414e-01
5.420503956897524539e-02 7.659605143428601659e-01
7.244501704730962888e-02 2.392660763734805462e-01
7.795943063796473282e-02 6.598655640378434661e-01
1.506146303618455251e-01 1.013846367720608210e+00
1.782365133538570179e+00 1.347584846102003908e+00
1.252963121473618380e-01 6.338872060466312908e-01
2.394027085811814837e-01 7.050005919343206306e-01
1.309167962313710354e-01 1.065159144876296926e+00
4.978390193121294827e-01 1.260330441593749073e+00
9.200590377217664484e-01 1.560632639952985956e+00
2.457683544534417786e-01 5.155421898130602143e-01
7.886926059409005152e-02 7.377270651062125539e-01
1.102361648811673450e-01 7.782791396674255679e-01
5.395100376066071235e-02 7.919195309756772438e-01
4.033755303386336866e-02 6.857043028757376923e-01
4.464490807609040185e-02 5.385554812350684672e-01
4.813954174405592201e-02 9.891208246513135682e-01
6.936817736701951509e-02 8.116085812982353209e-01
4.844728610192730600e-02 5.882088192708855301e-01
1.412826137274498794e-01 4.963446451312115149e-01
1.446318303158589114e-01 1.040479941818968967e+00
2.412483815975765278e-01 1.221716456251508154e+00
3.062100393316020130e-01 1.388371535015389791e+00
1.509043744212565485e+00 1.743883207957238168e+00
1.009378576997985444e-01 1.175163385740456645e+00
1.172762450508952337e-01 1.127847825217263233e+00
1.276317366859064661e-01 8.661508932491797097e-01
1.930389609923361394e-01 1.110542558212594511e+00
3.737607199625626181e-02 6.746903179325388633e-01
5.085788788758153350e-02 1.225726664682863287e+00
3.570105830567738697e-02 8.054966907994350889e-01
3.814439445208822610e-02 4.687910552572925327e-01
9.716652758233654263e-02 1.052842457059493642e+00
1.456519172083717284e-01 1.291474599644410581e+00
3.943715082352574619e-01 2.051121554538894554e+00
9.292381716069739173e-02 1.109468001374910306e+00
8.327805106761786147e-02 8.139908628780062605e-01
5.679052369739575612e-01 1.836164451714196177e+00
6.089059826821500987e-02 6.213006638659837044e-01
8.036319308669274963e-02 5.158282701571236251e-01
5.908819178694817847e-02 6.307826369290521207e-01
6.987562439238717560e-02 4.753804830861645403e-01
7.554974828930734188e-02 4.070931866638894392e-01
5.580283000105114993e-02 7.560787555058160470e-01
3.382196323799984694e-01 5.806228638397360475e-01
5.096103147898398134e-02 9.751576891003009839e-01
5.310449151814508606e-02 9.345672248873256871e-01
8.662604441139593048e-02 9.833456622637015698e-01
8.504247035850928671e-02 1.081726744226615855e+00
4.936463498052461041e-02 7.980140415077304761e-01
6.920483257545070876e-02 1.372622901744205093e+00
6.158182225603878873e-02 6.122616742731245010e-01
1.772465051908392597e-01 1.248548648036299058e+00
9.137575519262072787e-02 1.062338742691390614e+00
5.352365295782846727e-02 6.427648283706279830e-01
6.709860624332174284e-02 6.610098831917552431e-01
1.355817325726841605e-01 1.385855546494823232e+00
7.785255101958610258e-02 7.584080312245000677e-01
7.803865481859621756e-02 5.614792902961394105e-01
8.803524134254026023e-02 1.093164339375585659e+00
7.296750189013304078e-02 7.998356199283236379e-01
5.503957568735352163e-02 1.225435983746242297e+00
6.638917584029184471e-02 9.859379261343743650e-01
1.004850506203339711e-01 6.241128549824045413e-01
6.739435437501353765e-02 4.765573814348120774e-01
1.047396072128548294e-01 6.574303795819443907e-01
6.265838224205863560e-02 4.840763224378525353e-01
1.915983469407246953e-01 8.521331962141153182e-01
6.245853878852682117e-02 6.746014968218135843e-01
3.876899745444098988e-01 8.908081659697701937e-01
5.775637838207822172e-01 7.815831536813231395e-01
2.515244230207159259e-01 1.309421561061834938e+00
7.528448583635234670e-02 7.385592988269588099e-01
6.411105488396365293e-02 1.003732614627040887e+00
7.631195100470873627e-02 1.285783804163451727e+00
9.349657582457389371e-02 1.242615996150929325e+00
8.121821240549223497e-02 7.708680752088380439e-01
7.381938912608264347e-02 7.909484585065668094e-01
8.701132884846624060e-02 1.016683880285481623e+00
8.745315064315500875e-02 8.089024057733066320e-01
1.240028335837089907e-01 9.647455798614871236e-01
1.180230347615634917e-01 9.008623134722627546e-01
2.177998454669265005e+00 1.613281874647068292e+00
5.240980252399746186e-02 5.646604585367435147e-01
5.349414779565800360e-02 7.370378668334535144e-01
4.988176230087820739e-02 7.516095317750703941e-01
7.134997194972321488e-02 8.286743701828060971e-01
6.484710465132202672e-02 4.897167061468341021e-01
1.888243134239377508e+00 2.256782785672761804e+00
7.733428959056405649e-02 1.143933837635272566e+00
1.299483661694604830e-01 1.056506317488583369e+00
1.110366835452657325e-01 1.210666999859125958e+00
5.252206271322269748e-02 8.607587336724101812e-01
4.695918833761081324e-02 6.813779943365839697e-01
5.789343332910928258e-02 3.645121373444680235e-01
7.173834944461783547e-02 6.922134543694745679e-01
1.148022870623353897e-01 9.465261402300910731e-01
8.003442155517966061e-02 6.400431845171450362e-01
6.398005309322028766e-02 6.916336097499220514e-01
6.875981448290963138e-02 5.474173145148339970e-01
1.376374553878767131e+02 5.170419568101354280e+00
1.058987782775095976e-01 1.082886101859153349e+00
7.857946997932085953e-02 9.160831630812188431e-01
5.176822477833260827e-02 7.813462552534771177e-01
7.362683733844570255e-02 1.052211510633464187e+00
9.586878082335534290e-02 1.498427382887663528e+00
5.689539741000216450e-02 8.136591117512502747e-01
6.029257343649939427e-02 9.246361814068473350e-01
9.810559136428355365e-02 1.384251213343589582e+00
4.170402820903675034e-02 5.489128021367917221e-01
4.493011603553073718e-02 9.162368924928431246e-01
7.503598092920862883e-02 1.033219931633170940e+00
7.509951243904000595e-02 7.141969719017297047e-01
6.381708446213560371e-02 6.214196666068970698e-01
6.520034510369548952e-02 8.895882094124560879e-01
6.032043255247595409e-02 7.648169201130281536e-01
1.077231453037715420e-01 1.056949205390283142e+00
6.438432030686773444e-02 5.595931591804247374e-01
5.438023214253228516e-02 7.451366440601164820e-01
5.996426592883705858e-02 4.227509524772383731e-01
5.477910015253418391e-02 5.749678470492169957e-01
7.693704742629589588e-02 6.825430270936867494e-01
5.418031931729435507e-02 4.775054766064230627e-01
1.039806945127251109e-01 9.724672885498231167e-01
8.937876868788834084e-02 9.709460129500735448e-01
5.542253088222084262e-02 6.795406559034331551e-01
5.370987889530438181e-02 7.695454260933400903e-01
5.297822496897040823e-02 8.097414488801041310e-01
1.129403479323459331e-01 8.381940653707468103e-01
1.926786340898103966e-01 7.199870428350667595e-01
1.942873288235189011e-01 6.638609115584476195e-01
7.161212315209612711e-02 1.019870283751618922e+00
2.660659772766664766e-01 1.525966358092204489e+00
5.117583021918522407e-02 1.062273987139094711e+00
5.347625236560942658e-02 7.174695127721545385e-01
4.229880654398211065e-02 1.013330298221123860e+00
4.541435437200826847e-02 7.302867378021996592e-01
3.946433197843497720e-02 7.229382539436522981e-01
4.361279786108310935e-02 2.493166928075505606e-01
7.643787491537636092e-02 5.844013949197125468e-01
8.262474522529220100e-02 4.541172653533500636e-01
1.097799495549607041e-01 1.065737225433398550e+00
7.464156130969648584e-02 7.982244387768454574e-01
4.712144318621600547e-01 1.443590362315705589e+00
2.245984526931805281e+00 2.260176350143501267e+00
5.322573230208654804e-02 9.109595473733880233e-01
9.394315977337554247e-02 9.483704507172218134e-01
6.034023968323043441e-02 9.142160982277024450e-01
6.121764571028306262e-02 1.289630347340074090e+00
5.386605488402010367e-02 1.470687479517456708e+00
9.844810987196368768e-02 8.338291416773856435e-01
7.740176792438929754e-02 9.124387301996071953e-01
6.088875015102446220e-02 1.077526636255894177e+00
4.441040598287134683e-02 9.059976632968936849e-01
1.278793256276214985e-01 7.058239822000519359e-01
3.073717695755111001e-01 1.459363128141988541e+00
8.779970926721620827e-01 1.802578381833698451e+00
1.261406425130046915e-01 6.666774486796384069e-01
1.979354943897268793e-01 1.163264480620887165e+00
8.245267092564247113e-02 7.618390600078375208e-01
2.034159092192097784e+00 2.417315613193417256e+00
3.770558732879536468e-01 1.322279068134367241e+00
6.006583372304520607e-02 1.120324958258896997e+00
8.425432987116977801e-02 6.080469007402696802e-01
4.951388260428179477e-01 1.229558009686044118e+00
1.369890714760588213e-01 9.141911348620123112e-01
5.313329811505667494e-02 8.005277480649231059e-01
5.873546378168279652e-02 6.166872372290731485e-01
4.705237510671061996e-02 6.817631988981758262e-01
6.965140398801973609e-02 6.283670909622702805e-01
9.349346406144473653e-02 6.993134324122393108e-01
1.943874716871752950e-01 1.956932429258787520e+00
2.642203052972876276e-01 1.284806774404848140e+00
4.736898475911304751e-01 2.546165465192486099e+00
9.818641744178291386e-02 6.965655225442956011e-01
7.796236494212448187e-02 1.076298129785573376e+00
7.781299334441313387e-02 6.828683972225664256e-01
6.075728470028833594e-02 1.027085325761041501e+00
7.388516329080228873e-02 8.934091338244224412e-01
2.553028436386991507e-01 1.433143299253469394e+00
9.089921975793797959e-02 5.844693291578860750e-01
1.043138074890966049e-01 9.468688679890860938e-01
7.747232319668796718e-02 8.913737840731658091e-01
6.247120190768136461e-02 7.196078300976173070e-01
4.893795654260661709e-02 7.572669471213316905e-01
5.781803502812878776e-02 7.017453410781415712e-01
7.982998749594970300e-02 1.331883379662277322e+00
5.642708174551425149e-01 2.348449612073137072e+00
9.271078166828168599e-02 8.815954134214575300e-01
7.402575183843540518e-02 1.059831750514044657e+00
5.276672840877855847e-02 9.055259245065232498e-01
5.126111955569927908e-02 7.045747687228912648e-01
4.930320297447078615e-02 6.361901451184924783e-01
4.225709616551076575e-02 8.150962821082673448e-01
1.768820638921119737e-01 1.220353477781418450e+00
7.944973446186018307e-02 1.038006529213152396e+00
8.546203962495139972e-02 1.048947112981280405e+00
1.345740619923286585e-01 1.137404628311714072e+00
5.731964616271786189e-02 7.891457389377998233e-01
9.865186070961182163e-02 6.237692763791388151e-01
1.844180940008897929e-01 7.400586724883320144e-01
8.897756839090376069e-02 9.032746194751704039e-01
6.253580025170803192e-02 8.986247373713570630e-01
9.036432043720213358e-02 1.118264357369290529e+00
1.047962969570736952e-01 1.535677853691704842e+00
1.458449808516968371e-01 7.071619310997215857e-01
1.476069623796062991e-01 1.278342444783505671e+00
5.763498147205247529e-02 1.059039938366672651e+00
9.232330755562752345e-02 1.236832925530305438e+00
1.129933136048452413e-01 6.171631122446564754e-01
8.606831651877683287e-02 7.254015979381733814e-01
6.426531903638639520e-02 7.516571793555574255e-01
4.533362681044778714e-02 1.008453001458975651e+00
1.191493280487995465e-01 9.879911784560789778e-01
6.715513405535769587e-02 6.200667130549586403e-01
9.992912954220500854e-01 1.176277668830749024e+00
1.520002810052828168e-01 6.908071089135819909e-01
6.733523313832452395e-01 1.404238599508662588e+00
1.197385435024214129e-01 1.095430610325811571e+00
3.779687599106437146e-01 1.329930577241037026e+00
7.596899386228270212e-02 7.055472526124787480e-01
5.337625391437019612e-02 1.094187743716920957e+00
4.875363646422146979e-02 6.238846133396309668e-01
6.105932045140348430e-02 8.225525151279198255e-01
9.160197334083618192e-02 6.149955752327512792e-01
1.213423829797498354e-01 9.498342875978628141e-01
8.270455476579352538e-02 8.759770426509255747e-01
8.683199602131219663e-02 8.401270080951110941e-01
7.424177622930458464e-02 7.628672487770619126e-01
8.831597105451229057e-02 1.296797191875440403e+00
4.439064892894495351e-01 1.525074821522465429e+00
9.514886019076590484e-02 6.579140917355060791e-01
6.536225165982208207e-02 5.606361443484090268e-01
1.001998294049740862e-01 8.091229725030600894e-01
5.646710360470156287e-01 1.585270680162319978e+00
5.655233941909257878e-01 1.498449725083310646e+00
5.376576353517353857e-02 7.504374817095978978e-01
1.031119164332600369e-01 1.044717601611174329e+00
3.791234278788635503e-02 5.549930834155775150e-01
4.157178847661852777e-02 1.055657929553849073e+00
5.675712360522257999e-02 5.514126483050015848e-01
9.994728449304536577e-02 8.656292742373548066e-01
2.133713276246846480e+00 1.426295731486978857e+00
7.704754426035935466e-02 6.060626951677327012e-01
6.306164797214805495e-02 8.110270320468341287e-01
1.044611206284973698e-01 9.166227874020718147e-01
7.076585757699536960e-02 7.815832804531472888e-01
5.776165144015220354e-02 9.673716247814238001e-01
6.338648879237522571e-02 7.539339997952158035e-01
1.076923364375619169e-01 8.634843987883886740e-01
5.482471727267432954e-02 1.078646084675463968e+00
1.410231525186117219e-01 1.238269360896238735e+00
5.556955380411910533e-02 9.552773227616011553e-01
4.771268852504150643e-02 5.973527946340426720e-01
5.487318255534340966e-02 9.323272524042037768e-01
6.047093814625239400e-02 7.072551744037586241e-01
5.611771500642537269e-02 8.166459507306463861e-01
2.564867512615296441e-01 8.960906988906852666e-01
8.711486976036401930e-02 9.194675969990907527e-01
1.097356325045839576e-01 1.015812539348381893e+00
1.100421398191954309e-01 6.020811799294359945e-01
1.383137000456693966e-01 9.726278697875606616e-01
6.727475130171589601e-02 9.753366804189962380e-01
1.096946700438254235e-01 1.262017177079095109e+00
9.400991383575393878e-02 1.141211187437060959e+00
1.944954387780201410e-01 1.257350465293714636e+00
6.274582380303265206e-01 1.153633991293715910e+00
1.655368074071413009e-01 1.184225269886793663e+00
5.199525677292298198e-01 1.403359556914033135e+00
5.687504403892593152e-02 1.150821732471569492e+00
7.054005828122256183e-02 1.403992659057056391e+00
7.830832617291799691e-02 1.602364261033557336e+00
9.052683372796571648e-02 1.191778661749389956e+00
8.849433684532194422e-02 1.021405760977520227e+00
7.765870644246025689e-02 8.550881712279703173e-01
6.196536246784964397e-02 5.985464540644170883e-01
1.026157612104015904e+00 3.525378954456692693e+00
1.471792134391256557e-01 1.928387635197095662e+00
1.261538139318608698e-01 1.028795044956634541e+00
6.389890709216063114e-02 8.428881133973424866e-01
7.431764609136883026e-02 8.884279867997667557e-01
1.574939175276772185e-01 9.454267894452209609e-01
2.191113841093412229e-01 1.179718346066925605e+00
3.247944165338791045e+00 2.224282946625405710e+00
1.675817952717197079e-01 9.114377555175842138e-01
1.156589773475629329e-01 8.432195904515342733e-01
4.438760342852384605e-02 1.164976920249799708e+00
1.060162973193974623e-01 9.911592525875304593e-01
7.776211855560055675e-02 5.784503193527380516e-01
7.570715677895173412e-02 1.176751079562989633e+00
9.338611799095998534e-02 9.345097686461762976e-01
6.116854315114786389e-02 8.640266186511156299e-01
7.545013104053858999e-02 6.259340846999621455e-01
6.726862070304677477e-02 9.634214205307927159e-01
8.245877997937256509e-02 1.052374124475323525e+00
9.520383376238193696e-02 8.024359214450481614e-01
9.634953241346760899e-02 8.211605397668221284e-01
6.448045423968562506e-02 9.878906529888210608e-01
7.374411937699211494e-02 7.875651257870038835e-01
8.416647844115113242e-02 1.068367658080872085e+00
6.179091863240862015e-01 1.229464953330053456e+00
1.036246368236966031e-01 1.073345078308884704e+00
1.399185047393062542e-01 7.330295944166677069e-01
6.709914925380182638e-01 2.076180472007703504e+00
1.405047642830059340e+00 1.891091527275171158e+00
5.867374086020142876e-01 1.580781318842620742e+00
6.319992562739396025e-02 7.188371026722962798e-01
7.021755211970601152e-02 5.203783075784934598e-01
1.370739700785539028e-01 7.290731583859842990e-01
1.209975672707740008e-01 7.182400746719501683e-01
8.880779089139712035e-02 7.404071235109498383e-01
9.662080202190043154e-02 1.039949114736171465e+00
1.497458455378531672e-01 1.196389729915620537e+00
2.522098669003414173e-01 1.122566973918637023e+00
5.963625181071986470e-01 1.638371971747315081e+00
4.106414323960557722e-01 1.512232657152372539e+00
1.141973749444155917e-01 9.970700883138862158e-01
1.949124759042953070e-01 1.329981297460835599e+00
2.863662174235438451e-01 2.373810032509148016e+00
3.817722059784204314e-01 1.412000646466513132e+00
1.717020971338588387e-01 9.471254171016241230e-01
5.560725673532491975e-02 1.241939619650862303e+00
1.204288213229358639e-01 1.479964422708005323e+00
8.010145255876326142e-02 9.005834187414311076e-01
9.825443369249797776e-02 6.875144441953030539e-01
8.220504535320198869e-01 6.440572022935258101e-01
3.020343318543625699e-01 1.003187078604650173e+00
1.137360512035467397e-01 8.598518327143015449e-01
1.128957846541106980e+00 1.610013821586795180e+00
6.402183328859337164e-02 1.006779217834752549e+00
6.810512769312039583e-02 8.178401157911973085e-01
5.200055524248985844e-02 1.038433180370653686e+00
1.235200933595465150e-01 1.152341714015455265e+00
2.568999954469687874e-01 1.547058861607900182e+00
8.660795190297589097e-02 7.163196803305763583e-01
1.060130150010284295e-01 9.973498920909285026e-01
3.531713155797601145e-01 1.645099007912986133e+00
5.778118758415106138e-01 1.477588727689296277e+00
4.782687659616103454e-02 9.951341550945614900e-01
8.202508825234257339e-02 7.809825646065268190e-01
1.128141063095579599e-01 1.241694206675738599e+00
8.418697234215853642e-02 1.198740914307667271e+00
8.360863900889715927e-02 7.574450481113577105e-01
1.926955359328229589e-01 1.256336728769997579e+00
7.479836641627041205e-02 4.961109088918027044e-01
4.745135936178441205e-01 1.282171488668913506e+00
7.720387059548396158e-02 9.317942591675025810e-01
5.233559588093489312e-01 1.471178022718752976e+00
6.704765483224744971e-02 1.066959379201088742e+00
2.075410654229400131e-01 1.178901476820531924e+00
8.288475566674187445e-02 9.183250004360692387e-01
5.839415307366443431e-01 2.012425123177133734e+00
6.066562727756491524e-01 2.239132781249284054e+00
4.142903059165362611e-01 1.880954341882726810e+00
7.339317256710693460e-01 1.831054836467451707e+00
1.038075016967115183e-01 1.200477920530741871e+00
1.767761327631978407e-01 8.765064575659943236e-01
1.260076237218609174e-01 8.911861923094720472e-01
1.025071291812088281e-01 1.282073876449322469e+00
1.421912148874639736e-01 1.398653241832321426e+00
7.271667047042960907e-02 8.281351929796159084e-01
6.096328191531853041e-02 9.294620197325617061e-01
5.593464264237681116e-02 6.537210566941193957e-01
5.604468583326006892e-02 8.216429434920211605e-01
9.338828985121028214e-02 9.003052193890739296e-01
7.821266543244516367e-02 6.887190667147408130e-01
1.790111546417491595e-01 6.122464716924278516e-01
2.533917253759290777e-01 1.165171216976960133e+00
6.802792285829480090e-02 8.034895730881711495e-01
1.656439187036448379e-01 1.049885689703527580e+00
1.194046697987315997e-01 1.122441217807680802e+00
2.516660177674274745e-01 1.042091265138072487e+00
5.140028774539544543e-01 1.609761518869237351e+00
8.058348178081319035e-02 8.727381573578427698e-01
1.333810158053918560e-01 1.643968556362276345e+00
9.593913408385998376e-02 1.084345403212027215e+00
2.349232873401958244e-01 1.387723924872164005e+00
1.115751450311543297e-01 7.097365623483948838e-01
7.414497631359036334e-02 9.070297709024196520e-01
7.802401598924101067e-02 1.090491553321105700e+00
8.930359458365566550e-02 8.331222776289387566e-01
8.661672984099294537e-02 1.175206196035788020e+00
5.504475790219404835e-02 8.290549340336687001e-01
8.578620576905073014e-02 1.055402743747069438e+00
1.583196635024333443e-01 1.190349265710161086e+00
1.722298779886990983e-01 1.122938424835945748e+00
7.564478280612986494e-02 8.607380249161780128e-01
7.426232375179792067e-02 1.087045671909165678e+00
8.232496216773173281e-02 1.165247088646424123e+00
6.432341853312631419e-02 6.669740835802175916e-01
6.795263601879429627e-02 1.038746700905315290e+00
5.190210886657614653e-01 1.538635882566502744e+00
1.167687017224526280e-01 6.804382680259261074e-01
9.699226760775978007e-02 8.289037461241343108e-01
5.265624643274591232e-01 1.053125764987321800e+00
4.951063556774371044e-01 1.326817825928610306e+00
1.659653752549502537e-01 9.463136118330219837e-01
2.975830965339055223e-01 9.600082651287568103e-01
8.103827995163435938e-02 8.761773783034888519e-01
9.222478308545768722e-02 6.839522133270684590e-01
1.080656008699501930e-01 1.230938962760998345e+00
1.141763737014569180e-01 9.744172575247965762e-01
1.558250329842869042e-01 1.040616023495608333e+00
1.286000403619551868e-01 7.368562848961475176e-01
2.815934651233069630e-01 1.027487448186389374e+00
8.378169647186048397e-02 1.125864745333858830e+00
2.316626691098202240e-01 9.282644491127846065e-01
6.462950262408496960e-02 5.851096520184716487e-01
1.421620157237835635e-01 9.312937571370619727e-01
1.460358858703863782e-01 6.257316806549996224e-01
5.274908634490295123e-01 1.891095296446898999e+00
3.318013088035339231e-01 1.200657059916443004e+00
1.201702304862300730e-01 7.858502376951218560e-01
1.687847385800609057e-01 1.230055139790566576e+00
2.040585935384405580e+00 1.548326514253372865e+00
2.682448133038938254e-01 1.057030368073695215e+00
6.433905453374534622e-02 6.850962991959316239e-01
6.816233369858558377e-02 6.850311282293102266e-01
1.355838345425963154e-01 8.827725824125490783e-01
5.999121289028594428e-02 9.288145536009437819e-01
1.041561455080901311e-01 6.455239796561342835e-01
1.343043196275060247e-01 1.382057605054892946e+00
8.834388706114365553e-02 1.233621131704651708e+00
9.097349929823765613e-02 7.277599459402749327e-01
1.313711712081378491e-01 8.288572447028647039e-01
1.304414682079611809e-01 1.218319935802559373e+00
1.106792433752868537e-01 1.096056117801739616e+00
3.392038373908248805e-01 1.167689437296484778e+00
6.710183951222883914e-02 1.038121260806147417e+00
6.975717699671914185e-02 5.923258835135034595e-01
1.495626197325201356e-01 5.527134317831573496e-01
8.025425052408069471e-02 1.016295661377482729e+00
7.545921859393180109e-02 1.201359563697312671e+00
2.833196547107167396e-01 1.263372786105794843e+00
1.367076121676681355e-01 1.067612918954966572e+00
1.809892988665153801e-01 1.313839105592496947e+00
1.058300811512120770e-01 1.442838080039876125e+00
3.607262875328891560e-01 1.356870684466135346e+00
1.985717012065733589e-01 1.159510315209334896e+00
1.798483124479685891e-01 1.314553950466394783e+00
1.039594800141718511e-01 8.528974312294832494e-01
7.484878537753292260e-01 1.448166213630597277e+00
4.317463458549961053e-01 1.329906147938989092e+00
1.169272968676371011e-01 5.533211015343901806e-01
7.859491384455830065e-02 8.647738769966978323e-01
7.341853162669868815e-02 7.115235447766584675e-01
1.256949238966352522e-01 7.626570450437547555e-01
5.365984233060991371e-02 5.340105458790943560e-01
2.235054062786161477e-01 1.067947933730171606e+00
1.423564486261129358e-01 5.337080241735856490e-01
9.940303669527206232e-02 6.729698217143006422e-01
1.565683639253606096e-01 1.513123574722265774e+00
1.841639139752221932e-01 1.021668329815933918e+00
9.989948703513376049e-01 1.791732116045793077e+00
1.501380646999947721e-01 1.373307398904457521e+00
9.718624432884952202e-02 1.113090511290408813e+00
7.999395525006941510e-02 1.260050262573957802e+00
6.314713807431467929e-01 1.628783683550868444e+00
5.629414673579423711e-01 1.027156137567137639e+00
6.969354885146719636e-02 8.547511113729476806e-01
2.048525306483828246e-01 8.932211330270426464e-01
6.903245790796398718e-02 1.036156316896493568e+00
8.382709101044996669e-02 5.736812685611877294e-01
3.000387634224284672e-01 1.124170887908822136e+00
8.336062735021777803e-02 4.152134360312000338e-01
9.957919599815877321e-02 1.012309437896023345e+00
1.913507640725473080e-01 9.394477158184620924e-01
1.931131824213259407e-01 1.436809960495626592e+00
3.675590432180597111e-01 1.723112418432046766e+00
3.697259088362614410e-01 1.343902639669511290e+00
1.302237825114030689e-01 8.699053941649491639e-01
4.369568160209305607e-01 1.010754136501878397e+00
5.287459104754391737e-01 8.907463353806184259e-01
7.801761676632668063e-02 7.122951656971663326e-01
8.979492332399935384e-02 1.048806415575504580e+00
1.639015756163508530e-01 5.391217959327841980e-01
1.112155791132347360e-01 7.475065462019144791e-01
6.864875970584306819e-02 5.689661551332911849e-01
8.556972317716206311e-02 1.087594589720347615e+00
8.389423086991575074e-02 9.086984505545695479e-01
5.627681997451901286e-02 8.402428669102394165e-01
6.638123423221611863e-02 6.646772343731526256e-01
1.319014787020681145e-01 6.981195326689769720e-01
2.457271446955408556e-01 9.982075029161640023e-01
5.059266123387640146e-01 1.020612627562855756e+00
6.327038604555453027e-02 4.419966330053481940e-01
5.887188188576434333e-01 1.158716559999726892e+00
3.325406397790298740e+01 2.866807883651207423e+00
4.623798037156193530e+00 1.887869350365000365e+00
6.914731986102488071e-01 1.226669750900101441e+00
1.617230461660349450e-01 1.234693286600637263e+00
2.362747160197608831e-01 7.479039879125153334e-01
1.376023034673822254e-01 9.634016841708351597e-01
1.002274873912393893e+00 6.897792189662359519e-01
7.548594872793501498e-02 8.592710991155635414e-01
2.488555609411599867e-01 6.745077830270597152e-01
5.319166977366623222e-02 5.285033567594523696e-01
6.455793168307327745e-02 9.084281315448666794e-01
9.685651786663750096e-02 3.987163115529349100e-01
1.319977053589586891e-01 8.660779893641322724e-01
3.498064793847425857e+00 1.681622764605068987e+00
1.103158523261342644e-01 7.707477551610457667e-01
1.858314946707422166e+02 4.886436346730796743e+00
6.744182695951614903e+01 3.893370820991995718e+00
4.274065373058984818e+00 1.691982953695722713e+00
1.256098977828022933e-01 6.880091024189308735e-01
9.434055449147176198e-01 1.372833975941881057e+00
1.335946257448641927e-01 1.002553877817289996e+00
9.545696904173751884e-02 1.062670435418931580e+00
6.020938583927779031e-02 1.070224083655336944e+00
1.096488825124364852e-01 6.912708689112788685e-01
1.900166024608033744e-01 7.443950270396658686e-01
9.734896562847057677e-02 1.235231819086731742e+00
7.561023298777793666e-01 1.152203912970687361e+00
8.279650250721905247e-02 7.869327716843316223e-01
1.200234666580351078e-01 5.879467531984134965e-01
5.795769464995866871e-01 1.358572604928321992e+00
1.366980491853298230e-01 1.629814834247249600e+00
1.387490177050105522e-01 3.858713079213617614e-01
1.419531299919647716e-01 1.018247691978812597e+00
6.538066559726596338e-02 4.350451856335739165e-01
6.522206897390676883e-02 5.077323568893956640e-01
9.438090113124875113e-02 4.552303209796902395e-01
1.270396405233232273e-01 6.715419319522726305e-01
1.261058991462846168e-01 8.742602289446533836e-01
2.287930142271145662e-01 1.000189186219507365e+00
2.429963342386034786e-01 9.721377807744793209e-01
6.422758336918228672e-02 1.006563516677764447e+00
2.003095304325618609e-01 1.444233962043243169e+00
3.275590323798152625e-01 1.281867568215417030e+00
1.814672984224195429e-01 1.460161500337742169e+00
2.733756561407887364e-01 1.593773823803783962e+00
4.152447814058465303e-01 2.325176118167452177e+00
9.054848476154713222e-01 1.679450904813234446e+00
8.440583028721070358e-01 2.242466840918357907e+00
2.049793179344726046e-01 5.854608610441770500e-01
9.332983826922623682e-02 8.087441480030029828e-01
7.726864593455293195e-02 6.357790069576675362e-01
7.618914202026266791e-02 9.379367501846352928e-01
1.364567618046985398e-01 7.208790292669330357e-01
1.481897145031705054e-01 1.445822830275867554e+00
2.097762411156383344e-01 1.098036355446561974e+00
2.028348844539888673e-01 1.007557419698491996e+00
2.200220488626862814e-01 1.266376085968772935e+00
1.958542541780369517e-01 1.227356266942022600e+00
2.807299945920319617e-01 1.404265170434910504e+00
2.570069182458029622e-01 1.385556384589176515e+00
8.271596636255368340e-02 6.423507044312594116e-01
2.524810645879206894e-01 1.615872160550197778e+00
1.804544750738583669e-01 1.209876497232005299e+00
6.268051748294007908e-01 2.352674072830638341e+00
3.242407167442589583e-02 3.567523626616724286e-01
6.650386282334366794e-02 6.585362144475453983e-01
5.094298906080035189e-02 7.518501782206475914e-01
2.540944651839843194e-01 9.206714194654327388e-01
5.654668419615351688e-02 1.101885924998479149e+00
1.769412460641356377e+00 2.093918729648813315e+00
3.809560795342743234e+01 3.325528006161974304e+00
1.005826938849634922e-01 9.016038185851477094e-01
6.792688457236142341e-01 1.157901650085640499e+00
1.329965857224743031e-01 9.834070085059468669e-01
9.856910750235999830e-01 1.278493412064177770e+00
2.324148899663885659e-01 9.370706841801718090e-01
1.707670475277356381e-01 6.694784188726675689e-01
1.229272125537941712e-01 8.675148438348848634e-01
8.701081176852945576e-02 6.703713986443912143e-01
1.156683051871995466e-01 6.079797899608105904e-01
9.514914376024427578e-02 7.140786399894096803e-01
6.918093306595821113e-02 5.083377481227953076e-01
8.101652290582243843e-02 1.068308682329725201e+00
5.539512941592256851e-02 1.232915157671310658e+00
1.526841947288834767e-01 8.516845185786131589e-01
5.405282546309841951e-02 9.059136108918005581e-01
2.284897802778006193e-01 7.026992244791473441e-01
1.677991815315450026e+02 4.297329069605007490e+00
1.261449183813389552e-01 8.844788823438612946e-01
3.238848177956146213e-01 7.852855484603713521e-01
5.252569485512836867e-01 4.595531063991430964e-01
1.360824602950976847e-01 6.467557299932196191e-01
1.044858567261891663e-01 7.093749524819784602e-01
1.088121955303609778e-01 6.195760483968263399e-01
1.023669425167588187e-01 9.980545035575549839e-01
1.398698726747386323e-01 6.766664917507277943e-01
5.888352951897283388e-02 9.740677502402458332e-01
1.052683365492503159e-01 9.824016469441744226e-01
5.916826449989116832e-02 6.584221236914999942e-01
7.831372274629283536e-02 9.254882424687306264e-01
2.847819203206095051e-01 1.018623071839199534e+00
7.077086510947557807e-01 1.242626761521406165e+00
1.195885266051062851e-01 8.882756326392255986e-01
2.419012826534355565e+00 1.677140280515995840e+00
5.031672983259106724e-01 1.314047071793519095e+00
1.085651657322996289e-01 1.039027998583654577e+00
2.640681407520145130e-01 1.101631824417886207e+00
1.267984136213660129e-01 6.474952140470205952e-01
1.293604378569598312e-01 8.094473211337845919e-01
1.058569405054141876e+00 7.296798406879432264e-01
1.399195386128831986e-01 6.473889841706563786e-01
3.507320313887258290e-01 1.144150705149601377e+00
1.285467485188077075e-01 9.166235527546332529e-01
6.768236894692979122e-02 8.686310501858404143e-01
6.200264074789311325e-02 9.347933736152359563e-01
6.787747479658785832e-02 8.924997100634750602e-01
1.153760122092771373e-01 8.690699519910648485e-01
4.231809213208394954e-02 5.440026907679588186e-01
5.619814303588197002e-02 5.431937598912136567e-01
1.163931442092751289e-01 9.882927556580791695e-01
8.110867464209638167e-02 7.616655846812464548e-01
7.863687908091766821e-02 6.278893360677133550e-01
8.020877247202394533e-02 4.048888015584670153e-01
6.603484436026732518e-02 5.406968853568071554e-01
1.019593166099688475e-01 9.386325278396597804e-01
2.852999923240499003e-01 8.523318449198938884e-01
1.105754774658320866e-01 9.424885088186033544e-01
7.469329412522822675e-01 8.602526177531686358e-01
1.330811200455213061e-01 1.319969588152786200e+00
2.572770378342343900e-01 1.753347567780552119e+00
8.721060056023990925e-02 1.068604771934990039e+00
1.377975185496360666e-01 1.080667223456943882e+00
1.005402017295048966e-01 1.128260330324004412e+00
4.768899294083678991e-02 6.680228930476687088e-01
5.197605280616869605e-02 6.348734495596062288e-01
8.941087390394440726e-02 4.289848200587245142e-01
7.981789057929315756e-02 7.663957182535653390e-01
1.246552739265894827e-01 7.598859903550305717e-01
2.363299878145194988e-01 1.311990352383059166e+00
2.402991858299000638e-01 5.368059360232023680e-01
2.343081670921680348e-01 1.355519573983712034e+00
1.034994987408840855e-01 9.726718599079428040e-01
4.588275626565920251e-01 1.910003515020760156e+00
2.884816202954471054e-01 1.321046824283054422e+00
2.732692760354240580e-01 1.348028012371061068e+00
2.267111518735687170e-01 7.562604966582732180e-01
2.379661199533641691e-01 1.378313894350200686e+00
3.335207137647119846e-01 1.753009682935162017e+00
1.057100948880938668e-01 1.300952104407668619e+00
4.221600676153307308e-02 5.710451024235069228e-01
2.968052170798591849e-01 8.887340851407364850e-01
5.341725100383538233e-02 5.846442390524130284e-01
8.596721891804061377e-02 7.013068970672909908e-01
4.123479171880004707e-02 4.857424285930553309e-01
5.287247938199766961e-02 4.456499455713156532e-01
1.509195804936878382e-01 1.087151713646940854e+00
1.540856088410695046e-01 1.028817970423917538e+00
1.963903580761815759e-01 1.045055391016410873e+00
1.734745206436718867e-01 1.101743887895642038e+00
7.342851966521585227e-02 7.875852695871867759e-01
5.024558097632093878e-02 5.194726709443105994e-01
1.094435724958214284e-01 8.718951137554404873e-01
7.947759679000815369e-02 9.602134183477518681e-01
9.924083964601417007e-02 5.809838417822391632e-01
4.044964273408127586e-02 6.316799245725598366e-01
8.021256823393879687e-01 1.127336350402502019e+00
9.970022329154974716e-02 8.628252430987114474e-01
3.099210362454457926e-02 5.020155957845418015e-01
5.819190412721726713e-02 9.498608926316141066e-01
4.879928427970285643e-02 7.106932429885796099e-01
1.010774767143950009e-01 6.910180724676769914e-01
6.801938047110832330e-02 4.436011373961524229e-01
5.405146804600306776e-02 6.774575287992624650e-01
1.004381024684782436e-01 8.288556158139012142e-01
9.630840588015560089e-02 7.714413453683525157e-01
1.131991017729766513e-01 1.044859084696889040e+00
9.457320898535429010e-02 8.325514962523236084e-01
1.784607696085053208e-01 1.180801974638447494e+00
1.150627035704884643e-01 1.163308443682165239e+00
1.329906242098214675e-01 7.762417559429576341e-01
3.892810784686389497e-02 7.807102319544917401e-01
4.873293851597682025e-02 6.991203246462139864e-01
4.108874385552616776e-02 7.131659598271703482e-01
2.974400277898429576e-02 5.981314938926279856e-01
3.113122063512908932e-02 5.871308877285009720e-01
4.829182217518406262e-01 1.909535089203459490e+00
1.412713925053623365e+00 2.479731505683476112e+00
9.368468181295958042e-02 8.069731598569385156e-01
1.234709053273397861e-01 1.012389640867217055e+00
7.187036905393053010e-02 7.900243148671352023e-01
6.407362913346299760e-02 9.729016111344316320e-01
8.212777082023871300e-02 8.452753232218892521e-01
9.902380044351770383e-02 9.345401238204681382e-01
1.202336631834430569e-01 1.301696720823503961e+00
1.019057193614453516e-01 8.362774288561526381e-01
4.944594903000461283e-02 7.659382341956891826e-01
3.738582311093552324e-02 5.008550280582841907e-01
6.639084044889460856e-02 8.217852523671508314e-01
2.933786323482529337e-02 8.105227238244413490e-01
4.406695708823905877e-02 6.438049829773374588e-01
5.669778049001937548e-02 9.584894782630198895e-01
1.084304969109224220e-01 8.043888202477905702e-01
5.914560275638374165e-01 1.601607339416509346e+00
5.638197026784639299e-01 2.209357245156692517e+00
1.515957261934015865e-01 8.310655106287047067e-01
8.589893052819859431e-02 1.009664768027560555e+00
7.520941405437275851e-02 5.692483849106845240e-01
6.798693469191863237e-02 1.233251685285286170e+00
9.609500939057213920e-02 1.003104677852708848e+00
8.728135799231458158e-02 7.501864992108598917e-01
1.091380103454644424e+00 1.615477420193768276e+00
7.949094921128546654e-02 8.789421435887332379e-01
2.498051893995852368e-01 1.399367608964925402e+00
5.735966132861026329e-02 5.282582963216061467e-01
6.347041899856178948e-02 3.790604869712062008e-01
2.237005582328578657e-01 5.094491651925782127e-01
2.381354489571582411e-01 9.111854287113221318e-01
8.306303785506188309e-01 1.425733087477172534e+00
2.348434314461222694e-01 1.202329506523323266e+00
2.086969241719196233e-01 1.449900616554913535e+00
7.757052357978261314e-02 8.526951143078386197e-01
1.918934982176201953e-01 1.396491237003554042e+00
1.578562201710952961e-01 9.973393780765449357e-01
1.035598470711826952e-01 7.290702745600179391e-01
1.247213741352637961e-01 1.118407536218329001e+00
1.967854602377524242e-01 9.295526987004271158e-01
3.065006616605931988e-01 1.154995385972312327e+00
9.717878051575368215e-02 1.016811958586096631e+00
1.000885560594773904e-01 1.108007129043612871e+00
1.588868445714223532e-01 7.991428577424205537e-01
4.983897893360040438e-02 1.100164490281897445e+00
3.175517951354669272e-02 4.647395543598933365e-01
3.203122327524537960e-02 5.735546423357719137e-01
5.218620517765668737e-02 6.291490866298231621e-01
3.501737280044100314e-02 5.923451178039437215e-01
3.861188662413071737e-02 6.418489652894791009e-01
3.468408707363462851e-02 2.698819509639259207e-01
3.866119331521242208e-02 7.015577653587200535e-01
4.929988490444395938e-02 6.045851620918559766e-01
5.399915212718919832e-02 4.725544335155301146e-01
1.581371035217558896e-01 6.555900786043288297e-01
2.399321303948309114e-01 6.561305390875213917e-01
9.123599191149460441e-02 7.287612493751822740e-01
7.509522975795515642e-02 4.003600519259268853e-01
3.920642724005347912e-02 5.732452973625462578e-01
5.051693400271908829e-02 6.707080759274116621e-01
3.346519635494035749e-02 6.651803041616658474e-01
3.721337568728941281e-02 5.174153964731167399e-01
9.030557937188667117e-02 6.925165709498705136e-01
3.075509193488456042e-02 4.736656954928646912e-01
3.385845386410271662e-02 5.662256868288090272e-01
4.121085481115232402e-02 5.437611139856485254e-01
3.741590331540408515e-02 7.252379530164144716e-01
6.351093482023818793e-02 6.142970867290594716e-01
3.968430766720770775e-02 6.252539376195692666e-01
5.417133871379703480e-02 7.794957516322164048e-01
4.573908016802691323e-02 5.442349633570857659e-01
1.396432572902365499e-01 1.359771369186677736e+00
2.466340955156073877e-01 1.951059293248504689e+00
9.548293492852026609e-02 9.862938893958941300e-01
6.938525817426789699e-02 7.629146736296821274e-01
1.034992642655699346e-01 1.189126538869991201e+00
9.805486719197725742e-02 7.354356472850843707e-01
6.200559379104089025e-02 8.713327547341828128e-01
8.951005423277565154e-02 7.024249492768394054e-01
4.848933708856462826e-02 8.251374968425420064e-01
4.064876598021737591e-02 6.439156974824328250e-01
3.895737043187622733e-02 5.811324661829767591e-01
3.399816778845687892e-02 3.620153934087983472e-01
3.642906121514501855e-02 6.297581127209007645e-01
4.875721799537024309e-02 7.019775100268841328e-01
5.095916418359813099e-02 6.485901160214241346e-01
1.228824707748707584e-01 9.341590279096706473e-01
6.145571089272474502e-02 5.383628686564645438e-01
8.237096030364761401e-02 6.341950770891320310e-01
6.976322173526669501e-02 8.308438025635810353e-01
8.355926766369052572e-02 1.026049486104408937e+00
2.447217840174609749e-01 1.591551401370980168e+00
1.881609747690096424e-01 1.223249888628799020e+00
8.604191067146263472e-02 8.031395083927140854e-01
8.826418819978043562e-02 7.889039337295695731e-01
5.931167479991464320e-02 7.293772693254259032e-01
7.185565780224136001e-02 5.251943701673372766e-01
7.980806279919587520e-02 7.228675595496505402e-01
8.299316230765156621e-02 9.105526502346048545e-01
3.699978320014150890e-02 6.599282968184366771e-01
3.909243165894964872e-02 4.237498030811067129e-01
4.735075424993590021e-02 5.897069544646883488e-01
4.775048227417799662e-02 3.968488645057117736e-01
5.182689240604158171e-02 3.284507033960563649e-01
6.231697149768828520e-02 6.983020471003028584e-01
5.106602194823431362e-02 5.569730553506676562e-01
1.154027115759395095e-01 9.811566439397593209e-01
8.799548953104094351e-02 7.418431424317829537e-01
1.233203627949137626e-01 1.070457543997433980e+00
7.520177612500676678e-02 1.123663419852377165e+00
7.390942937404722246e-02 9.089825683812944312e-01
1.298029679474279885e-01 8.738049972727713888e-01
7.202796486485753269e-02 6.449703150196470780e-01
1.031597387259425735e+00 2.264401846263444984e+00
6.806411671635482774e-01 1.826745474486213938e+00
6.353794359090457478e-02 6.787029091710813367e-01
1.038860096397366539e-01 7.223444359296883333e-01
4.869376651733855338e-02 5.921833421566302658e-01
5.943144787846271065e-02 5.259733917538259584e-01
6.899390834357878310e-02 5.587836435343701558e-01
3.585332520331106498e-01 1.338813915661326126e+00
1.588027489317139496e-01 1.093751886676850749e+00
4.958570888675061239e-01 1.455967145159626108e+00
3.760009037432529566e-01 1.219488580621133744e+00
1.403345981706235479e-01 8.897792848189496340e-01
1.212137611509618157e-01 1.016623382744151094e+00
1.564327031388118294e-01 1.261704667599030216e+00
5.524603788787803282e-02 7.345637266976545732e-01
1.352021165556432369e-01 1.457898123988107253e+00
7.271235646545427811e-02 8.954786445635791736e-01
1.185352805156317385e-01 1.067747316786993972e+00
8.391842438451509179e-02 1.142149028839129832e+00
8.345621425324632747e-02 5.546146255061638053e-01
4.766167057664846829e-02 6.320386115509474267e-01
3.032036567298439927e-02 6.527488010136444085e-01
3.347670504666982322e-02 4.143643025885541675e-01
4.341232319108692672e-02 8.498644959289918255e-01
4.603750805021503134e-02 5.925121142138592978e-01
4.198308438051875924e-02 8.161008104037256183e-01
4.316500915347728368e-02 5.013381252817467049e-01
3.626471815866751103e-02 7.741617938052356429e-01
9.594096953155126228e-02 6.462766384070296466e-01
4.844140445842654019e-02 5.030034464052739462e-01
2.151509440342597168e-01 8.453821479167515918e-01
1.252522247649472953e-01 8.439187496269012767e-01
5.794417350315082121e-02 6.832244250847242517e-01
5.958346171763272137e-02 7.646078339195487850e-01
9.276514798974844211e-02 7.227533319761837438e-01
6.408831386700525323e-02 1.002153517231620716e+00
1.074791968460348940e-01 9.644696430429714473e-01
1.565307460907111592e+00 1.021684131938417339e+00
2.891153550308136477e-01 6.694825800365121760e-01
6.745079696183643725e-02 6.081228485026317632e-01
4.180509693137213212e-02 4.536956810992489042e-01
3.746185824781939067e-02 8.547987675003785313e-01
4.638211190118270849e-02 8.122621588653377023e-01
3.880522870920819628e-02 5.468722141634924094e-01
5.598529838605756370e-02 1.179163494694734471e+00
3.920115729635501728e-02 6.336125363459861326e-01
7.304305877408288905e-02 7.216967794197842734e-01
9.464426482044918654e-02 6.190313541895785532e-01
6.853250221884146787e-02 9.219095075401589900e-01
5.418339008454066408e-02 1.024439904089856856e+00
1.136045421427777924e-01 1.202996951793825042e+00
9.607322290084674421e-02 7.742381707053537232e-01
9.302308057573289990e-02 9.315759037996468317e-01
5.711803970473322556e-01 1.347818856438385060e+00
3.568172580069028377e-01 9.715485448398788471e-01
1.473337086158936216e-01 1.033827810150911519e+00
3.911192134836753015e-02 6.695857964123895778e-01
7.168275941266133433e-02 7.080115439288690027e-01
7.499917928523748556e-02 1.341792931786114806e+00
5.495568724740814565e-02 9.487373033127931565e-01
6.084623251475806960e-02 7.112401322931471981e-01
5.769185836845935195e-02 6.149212028479921210e-01
7.155268703479018833e-02 9.703002334110703009e-01
1.715341241278829643e-01 2.153148963349475142e+00
1.055930663642427880e-01 1.140284064276094966e+00
1.046340994648211342e-01 9.532137443179925507e-01
6.305398430335311388e-02 6.233588731654319259e-01
8.256233121715496337e-02 7.261099960477853665e-01
6.411521217442876786e-02 1.035204665217487552e+00
6.497978331305823141e-02 4.963118774490489771e-01
5.620887810364318116e-02 4.764361875405354052e-01
5.205536829731120113e-02 5.732757740881865294e-01
4.704694535904553609e-02 8.718070802316638668e-01
6.026781419399420553e-02 8.566541991728540140e-01
8.676183911000644178e-02 9.298462838034957656e-01
5.508658493300275238e-02 9.936175402935253365e-01
6.833083002263713734e-02 7.334861604642650690e-01
5.997566300173898246e-02 1.026886665313414992e+00
4.913866096298550451e-02 1.293012598272539782e+00
5.027567975671473621e-02 7.846301380920271962e-01
3.560823423473373772e-01 1.768878673349578490e+00
6.044541396818360335e-01 2.021812750665112457e+00
4.375962150995987843e-01 1.954991146451841688e+00
6.346704302491391891e-02 6.741033644894981469e-01
8.418975934225098046e-02 6.481349018297489772e-01
8.148732035596376044e-02 8.142943531816845271e-01
1.001596327756963806e-01 1.111708250721262559e+00
2.011595227764820526e-01 1.089938756987325785e+00
1.948258297428419050e-01 1.552172491960984280e+00
5.657847149723482100e-02 7.184825097125210336e-01
4.150680991922373747e-02 6.136036554499182394e-01
5.957773898505697163e-02 6.924876364385429417e-01
8.792115076592624257e-02 7.479367359214067479e-01
7.367373830318472983e-02 7.060934322959916409e-01
5.484536239947014613e-02 8.948012236436055922e-01
5.980058490810296473e-02 7.948485273431883380e-01
2.613804089563394051e-01 1.230825952627896624e+00
3.166382873108262164e-01 1.365152743173507544e+00
7.540902624476042426e-02 7.635437542964172986e-01
9.828229045842235001e-02 7.559934239500304409e-01
6.461209426904175601e-02 9.978597613818595002e-01
7.277821130018859164e-02 8.086749926514307241e-01
4.958669076174473250e-02 8.050047290565148783e-01
5.859778996741646373e-02 6.969049033557795925e-01
8.623186512712099905e-02 7.879948705235686468e-01
3.016204158513169711e-02 8.426447041110417535e-01
6.577397838606488523e-02 8.745513826812065794e-01
6.698478179907513264e-02 7.965558157548887630e-01
1.067863882974774137e-01 9.149730872681058891e-01
3.714009438810937647e-02 7.745363929950266346e-01
1.118780053946800412e-01 1.061148243845784211e+00
3.681123732799761877e-02 9.277322733842421343e-01
3.016417740123743946e-02 4.682286206496448777e-01
4.488056211211888247e-02 1.204475840137772424e+00
5.965540018717489096e-02 9.096177098531784688e-01
4.766488572873927437e-02 5.238691448337430279e-01
4.516512499059377461e-02 8.156937913815899277e-01
3.969800305048608313e-02 5.949591497009844021e-01
4.651505580024364872e-02 4.842779708539575734e-01
6.560562304944997369e-02 7.598171798517513453e-01
4.666747164101456291e-02 7.797244763688254698e-01
4.993543926983295272e-02 7.126427093275155000e-01
6.064420037119172546e-02 8.800515736205953843e-01
7.558544735349310983e-02 7.531194762262050091e-01
6.315261136880453985e-02 1.045932933303171497e+00
7.333530764935990154e-02 6.712566606152875481e-01
1.556534907528708545e-01 1.190285254842095686e+00
2.210661377148376294e-01 1.571031923184213142e+00
2.188846198821497069e+01 2.088614766819226531e+00
2.494935171066677526e+01 2.280340108083915851e+00
1.394748949893260992e+01 1.840633600917296775e+00
4.271976968297141325e-02 6.171415442413809016e-01
4.591136987734838193e-02 6.386332010492100641e-01
4.184336336050967220e-02 1.013493010385970949e+00
7.945138228007511683e-02 1.624442001588155549e+00
7.266493638905355268e-02 1.398310020000177012e+00
6.156243817722931166e-02 8.372129833013927103e-01
4.621191859101567850e-02 1.157417629856150265e+00
5.592852674231829635e-02 8.659399230056671337e-01
6.591247227093692540e-02 5.124724226827782614e-01
5.494675465884683169e-02 1.155211798363380948e+00
6.063706651661929237e-02 9.455635891348771471e-01
8.711563289974175173e-02 1.298635637921185415e+00
2.244684675112506855e-01 1.657359952285537785e+00
2.105788653243431396e-01 2.062616506288102780e+00
1.430564375119393605e-01 9.483358477263829078e-01
7.401436305274418093e-01 1.644751705035397471e+00
1.364409032621109463e-01 1.037188732542583702e+00
2.175544141490051431e-01 9.484792875702390269e-01
1.039036774825941922e+00 1.530286095278752034e+00
1.159829838438736216e-01 1.541530849884957144e+00
9.277027693506709194e-02 9.855158408931616876e-01
4.184778021702156847e-02 1.032135972259262902e+00
7.910480391352800456e-02 1.155754472401269162e+00
6.814638086539520634e-02 1.172444787715868797e+00
8.726132126050292759e-02 1.036441146743165342e+00
4.980195254117394943e-02 1.053834670314688138e+00
6.696553266753919875e-02 1.027406371389762318e+00
6.178821800821537175e-02 9.424128109831171329e-01
5.653425258503777528e-02 1.239496086255293728e+00
7.772963229719741240e-02 1.156032309205002218e+00
7.447593710595720728e-02 8.228753943834368201e-01
7.101019374500594505e-02 9.315283027163204776e-01
8.945598614284873407e-02 9.564139489799514671e-01
1.391662332413060033e-01 1.032960124956777692e+00
1.418861249335235719e+00 1.792396331510780927e+00
1.614294300953710071e+00 1.870564509113301632e+00
2.128011506015135557e-01 1.148564857305446774e+00
1.533943322668539222e-01 9.478989838272967594e-01
1.265243061356809140e-01 8.557951140244696164e-01
9.040952226249759915e-02 7.142229177905713433e-01
5.215015824975292869e-02 1.008750612028677329e+00
4.414398765041456507e-02 6.907233501355820593e-01
5.294903227821078778e-02 8.160016697313384748e-01
5.104019702527996111e-02 8.418138849566089155e-01
5.219883609560520971e-02 1.000638976622600707e+00
8.002762561895816751e-02 1.010100810288780737e+00
7.518447307334288898e-02 6.466915036570011210e-01
7.658707842759902851e-02 9.393377185366640347e-01
7.219551322175403463e-02 6.103971890993847849e-01
9.291612416959585397e-02 6.634368693262250316e-01
6.014379398875572408e-02 7.256850068483849947e-01
5.465195652093438744e-02 8.818064192262106138e-01
6.175954039941479456e-02 5.423570323001468685e-01
6.247408429313690281e-02 4.290497680559776650e-01
5.925877553302320855e-02 5.891345563371955807e-01
6.654504569777633383e-02 5.075493989754646940e-01
4.889474811508687235e-02 9.254828388734880340e-01
9.530499029988416526e-02 9.878409478539756927e-01
6.292598348389981389e-02 8.453652194656284813e-01
1.204156394263288937e-01 6.734483237474445660e-01
1.223228323465623546e-01 1.110882926152404915e+00
7.037773397373094098e-02 8.238744749905038134e-01
4.344792895318131953e-01 1.596339339617279363e+00
8.392675969687519999e-02 6.257507761867733276e-01
1.822321165837272605e-01 1.539992897781723435e+00
7.586708200269341729e-02 7.592279903133652974e-01
4.818550974993598968e-02 6.076253577817218865e-01
4.764798318294220791e-02 6.110174772766981954e-01
3.872627477934181162e+00 1.848201210902691072e+00
6.757699395160626787e-02 6.052688330893561952e-01
4.154588391935331443e-02 7.477770067318463276e-01
3.973158734124938168e-02 3.860780134901280469e-01
5.632709666808358162e-02 6.623671396852044424e-01
9.856580710031101478e-02 8.835986614403336104e-01
6.525189938818529156e-02 4.951895836546804652e-01
5.511557258743069593e-02 9.280987004861298573e-01
5.364460142436756895e-02 5.868314127390100721e-01
5.200304260524850342e-02 3.581323515475853259e-01
5.118094312690386893e-02 1.077366274397374646e+00
1.990765850811431481e-01 7.330845441656089756e-01
5.954588160098932270e-02 5.074559335092350132e-01
3.470851434148312098e-01 8.906722367369432902e-01
6.734711961168703409e-01 1.738350966993502666e+00
9.347660942884260526e-01 1.980898352166255982e+00
1.251884264337088937e-01 1.020594804258774024e+00
1.998461936471426781e-01 8.211360020648367231e-01
7.413270466356548793e-02 1.025207455609480123e+00
1.011784054409703010e-01 1.426769159491746430e+00
6.269434022192098277e-02 1.044404594969813527e+00
6.557332516553177060e-02 9.208113599869603982e-01
6.151374842355401829e-02 6.665399603672482742e-01
5.882121149004062438e-02 7.865979007805062873e-01
5.777044088705184099e-02 8.156718794119663940e-01
6.565645148030584133e-02 1.292491152386296527e+00
5.210877039549520473e-02 7.460873823653143555e-01
2.090820327574268445e-01 8.645020647517652757e-01
1.713533062577104749e-01 1.158074540900225990e+00
2.058277411431554960e-01 9.675673330744093414e-01
1.746417760882657821e-01 8.069434768204416519e-01
2.337584026672913928e-01 8.802204249993504925e-01
7.281885133533054499e-02 1.015526189604858631e+00
5.761823864572584303e-02 1.217018091058712725e+00
5.684911371488210463e-02 7.231915647854250118e-01
2.305759033442175143e-01 6.485679080488596648e-01
5.959056044533247304e-02 9.135379946468008550e-01
2.404114640551421600e-01 1.200184379324142903e+00
7.569863250460255599e-02 1.302594700751776635e+00
5.638943856568461727e-02 9.272177789573038398e-01
6.584990666807374882e-02 7.434536473639492549e-01
1.033144410744673697e-01 7.906449302611501251e-01
3.163704441361382624e+00 2.340533925710825525e+00
1.761224527342612756e-01 8.747128056853742395e-01
1.851152776410730505e+00 1.655616732952118753e+00
3.215613766460925227e-01 7.575650732073381244e-01
1.661660822408325133e+00 1.230096337336830103e+00
5.194536252552542921e-01 1.148850219369614178e+00
1.778240166365610275e-01 1.213736768964110757e+00
4.815287982892806351e-01 8.464345737976550765e-01
5.970615633323666377e-02 7.070631284446348142e-01
9.652939174673728917e-02 7.485621944394443839e-01
6.423687354637534763e-02 8.520590640102634339e-01
1.019617128017708818e-01 1.477530211741359567e+00
8.241573312580416366e-02 1.311855639705714838e+00
5.134837626799344079e+00 2.371874855979688501e+00
9.979069172059217008e-02 9.035089756153636964e-01
7.077417568258892455e-02 6.393211932832266742e-01
9.845477884923127532e-02 1.478169604512522328e+00
8.363166755486081683e-02 9.887327279325043294e-01
1.257775083770807378e-01 1.276518312308621450e+00
1.777190140588579548e-01 9.710089517804244563e-01
6.875146607718828351e-01 1.422809268338956379e+00
2.510922516620781031e-01 9.469263746270505377e-01
6.455241662763983035e-02 6.560207741734044307e-01
2.843417975536115527e-01 1.359150497099295363e+00
1.629266748618466154e-01 9.489603165871929313e-01
7.982029148031855037e-02 9.988939914953475219e-01
4.685875770644536975e-01 1.765518149959922178e+00
9.378357643648128905e-02 1.162226455948440540e+00
5.472493762442026677e-02 9.278216393036201604e-01
8.802144415747764628e-02 1.313733858979949209e+00
1.075175228118642606e-01 1.194913141942581580e+00
7.558311512424749357e-02 1.285308657562041823e+00
8.915168419387732301e-01 1.150528738154189545e+00
3.499284239424176768e+00 8.914499817591100550e-01
5.983000948407890540e-01 1.090488486051522710e+00
6.798482509380196492e-02 4.826950340416751861e-01
5.865603609835492310e-02 7.977388207649444007e-01
5.877258729253651698e-02 5.871867515556453698e-01
6.657486393129967428e-02 9.329599213676798009e-01
8.344749238760085230e-02 5.235913012519087806e-01
7.010768643450347726e-02 1.132978345119449726e+00
6.515947765392948732e-02 7.088205131872730158e-01
1.085548963466048678e-01 8.943421281759502683e-01
4.395045233492429759e-02 4.489835916552416539e-01
5.674444223999533521e-02 8.717470114182827023e-01
5.292819454660086659e-02 6.620809525657699313e-01
4.454685535060865648e-02 5.401720591875972532e-01
8.194712139837527498e-02 6.426496969318061803e-01
6.230840213577456405e-02 5.602874962503952005e-01
6.615909424327048871e-02 5.652016732033072755e-01
5.661985680986254821e-02 7.380256440473683677e-01
5.972342616123539616e-02 9.778427839078153161e-01
1.258211120910114056e-01 9.550143744721539818e-01
7.752529293586596371e-02 6.744036837428968312e-01
9.103545803811816106e-02 9.993577722025942522e-01
3.087004906690149486e+00 1.105750777414890029e+00
1.536004855410555703e-01 8.734444527191030927e-01
7.980562000102009446e-01 9.295885038540866452e-01
5.310626738690613635e-01 1.155021198904498947e+00
9.813639715060126778e-02 8.221734302342351697e-01
1.232358877046941248e-01 5.667540907754181623e-01
7.903632646889172109e-02 1.167340247798327457e+00
1.348317337607775057e-01 6.381707050377569690e-01
5.186535515518411049e-02 8.349102838252849823e-01
4.739125041347367479e-02 5.003356597186694454e-01
5.157511739681425178e-02 6.271745521991418659e-01
6.041239549784881840e-02 5.616981855959000125e-01
1.000212602871459466e-01 8.227386471208030239e-01
4.801021268270218995e-02 6.628070705439031984e-01
5.847797555657786167e-02 5.651672521300245000e-01
7.788396169323852369e-02 7.394612685700425736e-01
9.118021515209881467e-02 8.043981807753669555e-01
7.040608818850560557e-02 8.337231356950679517e-01
6.634088552195686883e-02 1.021732789685349196e+00
3.369922208873880054e-01 1.050488787912243760e+00
3.079451481553275305e-01 8.275940991836669980e-01
5.767701545522371243e-01 1.805007494643131594e+00
1.172866506122153540e-01 1.142446829919735007e+00
2.275321778134342110e-01 1.770574618565054159e+00
1.627221238892272881e+00 1.016762814902730794e+00
3.881933292243282541e-01 1.634432648491549678e+00
3.528337628797751924e-01 1.544341408228665502e+00
1.946283630521643548e-01 6.487014227410005107e-01
6.081100809553261627e-02 7.011788003412192660e-01
5.657943729325213417e-02 1.209910020848405043e+00
3.723929649826566712e-01 1.269661624801205813e+00
8.643124447672210220e-01 7.777975438342439318e-01
1.192732335667622823e-01 1.085565993744487479e+00
5.653088184388792292e-02 6.326217363070538724e-01
2.753874952716601210e-01 1.338864906786505715e+00
9.928282200102379884e-02 1.077735171952500792e+00
1.658409261621413278e-01 1.296207925787275173e+00
1.728943161419634889e-01 9.999771099353914616e-01
1.878648500953367384e-01 9.213821993044728487e-01
2.728889044990616131e-01 1.500405777194852019e+00
1.273196836326742631e-01 6.520032337834765768e-01
8.266487327126596785e-02 7.893108027445591146e-01
7.664153875950989458e-02 7.339268072673442722e-01
4.987250138701377483e-02 6.111631777039280289e-01
8.058810299314850267e-02 6.545883783526639244e-01
1.217209771430667054e-01 1.193906055035116154e+00
1.158043813838185443e+00 1.828473935881779644e+00
6.931432920293587041e-02 7.332622631100701449e-01
6.098386025218030859e+00 1.486905768049603394e+00
9.966904112824057904e+01 3.128396829001639734e+00
5.770551165590626397e+02 3.450144479716215073e+00
1.590625793385179634e+02 1.788329071210941423e+00
4.331566570300948271e+00 1.182387731535917696e+00
8.699591852820183491e-02 9.141494206233110598e-01
3.161570513605483357e-01 1.154517339722415104e+00
2.629508565270827214e-01 8.806335907863783730e-01
9.767166186794137839e-02 9.575497163789661315e-01
1.190293007204325099e-01 9.732360946271119140e-01
1.396983064101576522e-01 5.525987566091177250e-01
1.098202551347536304e-01 7.304551736416193819e-01
1.053803807584710733e-01 1.147513367255103223e+00
1.365158001051344494e-01 1.379508422568657799e+00
1.004945490600738789e-01 1.123341987642765938e+00
2.599880328045993672e-01 1.640737615823584905e+00
7.207697266996077268e+00 2.698158835175674231e+00
2.462286750814335790e+00 1.539173278743372286e+00
9.896552332712894584e-01 1.099815859254698713e+00
6.937946539177067273e-02 9.943367935550441183e-01
7.798110505897259959e-02 1.056549752343885595e+00
1.699953186108918157e-01 8.837724894575235135e-01
9.164125240209541889e-01 1.319458825678941905e+00
8.766335602541149019e-02 1.199850974357529632e+00
5.592745115331927697e-02 4.880954379684110389e-01
6.784817007586615989e-02 1.224223931856411207e+00
8.471216558552309428e-02 5.811945143385242041e-01
1.316022899635053423e-01 7.301340814231217502e-01
1.473904884198898424e+00 8.898051277074192633e-01
5.349570081790025466e-02 5.570093523232345634e-01
8.927709914310490158e-02 7.429693096412620656e-01
3.429909554418766882e-01 9.203034035367000376e-01
4.459343178043525882e+02 3.521474652677991646e+00
8.431848446126563204e+02 3.871264346986559080e+00
1.453691966196258401e+00 1.106301720465548311e+00
1.052611403182280025e-01 1.363753180095868656e+00
2.141093907408405661e-01 1.176479806440389408e+00
5.053861808531521366e-02 4.500086602036858507e-01
8.493017000696752306e-02 1.330924070285039340e+00
7.022855270498125357e-02 7.689096121364000780e-01
5.584762389078733180e-02 3.228664134835262378e-01
7.072068930240157925e-02 1.002196713175026010e+00
5.449867932469257270e-02 6.500785169827149046e-01
6.396926828824760214e-02 5.544727378672559270e-01
6.711422301110135658e-02 7.807319139630507498e-01
5.445157882459224913e-02 6.210512174882847347e-01
7.065132336865820317e-02 7.468281837626128405e-01
2.937020998822582607e-01 8.841594039693765339e-01
7.790533752369943610e-01 1.594043802713384528e+00
5.025272887667796340e+00 1.739449515546249714e+00
4.943340498982850550e-01 1.036168931317765773e+00
1.338888544574511457e+02 2.910763548973815062e+00
2.921216470378774632e-01 1.666000981915559898e+00
3.102083567741232839e-01 1.697177486265556645e+00
3.804466311098392839e-01 1.929069867663846916e+00
1.664171196362036476e-01 1.886265045294271303e+00
1.563593035286834909e-01 1.235557464559856600e+00
4.812396057138327854e-01 7.493722842657692951e-01
7.131191179235504829e-02 9.429120448083936346e-01
1.511288239136346634e-01 9.731214974221907843e-01
7.159870433231868558e-02 5.658853041398370642e-01
8.291290783256512198e-02 2.977948426916615099e-01
7.788926971790148535e-02 4.181307761081747287e-01
1.238661375836485612e-01 1.218866110134913638e+00
2.626678797988835079e-01 1.380613333352970207e+00
2.460269994442378094e-01 1.380333506352040773e+00
3.958245496748494130e+00 2.067256995254519225e+00
1.281043800801488963e+01 2.939423273252366631e+00
8.439145250835090872e-02 1.128043256973953801e+00
1.597614520982625075e-01 1.218604903831104203e+00
9.442221303334059901e-02 1.136919874746208370e+00
1.337938922838022293e-01 1.194217058956536848e+00
5.371547051259983885e-01 1.381655217595422203e+00
4.376581300650875250e-01 8.087415718035435575e-01
1.085357801854518467e-01 5.253646839537582380e-01
7.127057686580511031e-02 1.007507019641374235e+00
6.903986818293575412e-02 4.106777899958998224e-01
1.256734181226624725e-01 9.696119577005469781e-01
9.707125180697373512e-02 1.004747476987612798e+00
2.726848171217723493e+00 2.018909438869399775e+00
1.336799978832567681e-01 1.060656774981301842e+00
2.087009833186846919e+01 3.509411569368559913e+00
4.222850161376114353e-01 1.287197020533264791e+00
3.617232077076029673e-01 1.496896719200702996e+00
2.152403405789277691e-01 3.809697592837275049e-01
9.439355244546443480e-02 1.078522714316669129e+00
2.418115219543202910e-01 2.108572099031361446e+00
4.866824776837003763e-01 1.853709268283129097e+00
1.865533607691992612e-01 9.492172917573280522e-01
6.288417439223529248e-01 1.171368218600164157e+00
7.005001806959691990e-01 1.447656258088396042e+00
1.269846050451783059e-01 1.300849391979954417e+00
9.160957718290234364e-02 1.049474488848790354e+00
5.444507391007767927e-01 1.506194862170447735e+00
6.178487952269576255e-02 8.793999031242893949e-01
8.221588951836839021e-02 9.714905524436661111e-01
1.255786861464951998e-01 1.032716551822370876e+00
9.016742219493546762e-02 1.006653572043797462e+00
1.435413476979659209e-01 1.581509124511954134e+00
2.688167021726962091e-01 6.113827206943008852e-01
6.649137554786531679e-01 1.479174735911908733e+00
1.472061969299498063e+00 1.551782992079903556e+00
7.440475482134991658e-01 1.624204122591694999e+00
1.834914432943718920e-01 9.917674081225253957e-01
1.156349230029371927e-01 1.181929226145465250e+00
3.106406707684306601e-01 1.103941461151810133e+00
2.317466716139617577e-01 1.921254992989694044e+00
9.064012480150945850e-02 7.266292220104982880e-01
6.839652760475188886e-01 1.849329536440714961e+00
6.244035339166954801e-02 1.215932296304556459e+00
5.781222376467047563e-02 4.314738505418390102e-01
6.166793366489307926e-02 7.019394229580978584e-01
1.301759721293066219e-01 6.375265898270228160e-01
3.422706462711987974e-01 7.223540308444323932e-01
1.459200299874180151e-01 5.738143137735137733e-01
1.475518434208497043e-01 7.697880818311352291e-01
7.384666926883910743e-02 9.056245855866743577e-01
4.880360855035579259e-01 2.015759489301861329e+00
9.436697585141190503e-02 7.200566173686606675e-01
6.348666909497749700e+00 1.744846260146471595e+00
1.804882519680248620e+01 1.868787608716091286e+00
1.146036179528652665e+00 1.191753089201858629e+00
2.316909424215549684e-01 9.390060580186622152e-01
2.421833173970956710e-01 1.007173564717446235e+00
1.466981769788982537e-01 9.299829559170206261e-01
5.992259173843866166e-02 7.745056257642702890e-01
7.724908924330942117e-02 1.108727633252221345e+00
7.234837679604314009e-02 7.587305001131966486e-01
4.507486580443311602e-02 7.378861952457153039e-01
4.735505598658608373e-02 7.822054621940989216e-01
4.724773890977882612e-02 6.549058251579822354e-01
8.904698451859381636e-02 1.108412753290685338e+00
1.306796598684211164e+00 1.524522893238507093e+00
8.366981662565146916e-02 7.844447705978859764e-01
1.331988292327886125e-01 7.821160529929017668e-01
1.327711496342663500e+00 1.427525563099111716e+00
4.617313050390476903e-01 1.816640086116309449e+00
9.432352847262168716e-01 1.750887579605610922e+00
7.972667571584183577e+01 1.877069743840954930e+00
5.369343230055505511e-01 1.310989826833779182e+00
1.715980919224880108e-01 1.601659229033109755e+00
1.101365493461640560e-01 9.988727301053073049e-01
9.602722114048460600e-02 1.340538138825543735e+00
1.061218427904594280e-01 1.471120273208001761e+00
5.333141723146205687e-02 7.389937019844059485e-01
9.673510984140909486e-02 1.050882597825581799e+00
1.117821626290995130e-01 8.679907524725880563e-01
1.441784067725211671e-01 9.781792674773148732e-01
9.297218161217471466e-02 1.119306424720331039e+00
2.287360202035710055e-01 1.358742750147969192e+00
3.818974750552003306e-01 1.712011004670970671e+00
3.241130927975200304e+00 2.323035272560089570e+00
2.249586318879739921e-01 1.140286641517587407e+00
7.597197880621131549e-01 1.661301841317368355e+00
9.281228017907122707e-01 2.177611375681767214e+00
1.012256371311796022e-01 9.982644886347172841e-01
2.002905768562712185e-01 8.716894827019538994e-01
1.110280511815793930e-01 1.585469723810623011e+00
2.138042138755960886e-01 1.104053404630919388e+00
1.084321864538529273e-01 1.067003115823236925e+00
3.219190456197076888e-01 1.016005093276654003e+00
8.134347021419360835e-02 9.268229834380748988e-01
6.614524877032565420e-02 5.132164390170618207e-01
5.155376882936611033e-02 8.455903699036082521e-01
1.037404412070847548e-01 7.692132669788153132e-01
1.343053628549953082e-01 1.294903680160367054e+00
9.184280443196507493e-02 1.211089954262689838e+00
3.659909433615829433e-01 1.519735181235558619e+00
3.529787244141409541e+00 2.541884008855234356e+00
6.593372285057914439e+01 4.407031244851830287e+00
1.286831950451855278e+02 5.450434887410629869e+00
9.853907859034260142e+00 3.258491136210643457e+00
1.344744987513833423e-01 9.965914901832940709e-01
1.749286380267710550e-01 1.095974193909203587e+00
1.819519466684029474e-01 6.791447203461634663e-01
1.805107788696516946e-01 6.805281581618677356e-01
4.604307386816535730e-01 1.363301402092233161e+00
1.604271890633024167e-01 1.458731664221716073e+00
7.962466998906723992e-02 7.399506323174279698e-01
7.836256356498144671e-02 5.366309618441479357e-01
1.547873576707702037e-01 6.241707655638314423e-01
1.176596547897338640e-01 1.137265567641497777e+00
1.270316027730636343e-01 7.739597260460276962e-01
8.709385156829028973e-02 7.923814361378690441e-01
2.074336883467555459e-01 1.149027431969128932e+00
6.355713026020337608e-02 9.491245596071870017e-01
2.108364634752658562e-01 1.306320515371736102e+00
3.644973776077252703e-01 1.538314262330531479e+00
1.214082664090707642e-01 8.645661176770759182e-01
1.820361181501386760e-01 1.305119086998738132e+00
7.829879082278553559e-01 1.315052166866776728e+00
1.419614273461428933e-01 1.207931503919301042e+00
1.124716949855835424e-01 7.620761568478515713e-01
1.433246548094022077e-01 1.203886127081973845e+00
2.660279808731183859e+00 2.301764424131773179e+00
2.144884764054200421e-01 1.338238039887745146e+00
2.298720573663409761e-01 1.547976190513412176e+00
2.200053822469201781e-01 1.169164855390251612e+00
8.115469182961984052e-01 1.228691069589160634e+00
2.699149889060186158e+00 1.482938907533751793e+00
1.534813423534341637e-01 8.877578640962374701e-01
8.198496651597607376e-02 6.538272286355120144e-01
3.869025067626026271e-01 1.958056973311162352e+00
1.187464399039165203e-01 1.137696801196259599e+00
8.351825826186494439e-02 4.245379626489770852e-01
1.065900601315566965e-01 1.256114148235413674e+00
7.052850300513716086e-02 1.093434172668708682e+00
6.104397977911276557e-02 5.967935652757057063e-01
5.235018035274631443e-02 8.803203220098914095e-01
5.306011475473716016e-02 9.333655537764579124e-01
1.834108793941844895e-01 1.097755993459813117e+00
1.229804583610458052e-01 9.476679980451768737e-01
8.000410677110104951e-02 9.827852500519421719e-01
8.597152887858854342e-01 2.583998610939720830e+00
7.522578223522149998e-02 8.157330427172442278e-01
7.004756255483890470e-02 1.114726402941736971e+00
6.074430453238824357e-02 5.338730812702358053e-01
7.303088604388717486e-02 5.177664988293686488e-01
1.305398154998180793e-01 6.634636670422405791e-01
6.463357350213268238e-02 6.025474464414325437e-01
9.210142319329681082e-02 8.716175179564134012e-01
8.206311631955802433e-02 1.014522461308714929e+00
8.233914260452818157e-02 4.798279788973003335e-01
5.030367748941599881e-02 9.505960188333651972e-01
6.252079645533836771e-02 6.970012579087919713e-01
7.486604740932301105e-02 1.140390753904708010e+00
9.229155886908493867e-02 8.622589897057645336e-01
9.673037825602855133e-02 1.274123474424049940e+00
1.784765393268237799e-01 1.728280641564500897e+00
1.704415965632297414e-01 1.105945565870078307e+00
6.830330730974130959e-02 8.698222650139283418e-01
1.299476276098086025e-01 6.660307069264969071e-01
2.736136432887019687e-01 1.064626212957348050e+00
1.297376277612021511e-01 1.109258789910108733e+00
8.954444320184135053e-01 1.148093475398576979e+00
2.434744471136964239e-01 5.311494625518893287e-01
1.559800182980176919e-01 8.188231974189855711e-01
8.206038085262253035e-02 8.439971408107102002e-01
2.017457412165607200e-01 8.535966719078752485e-01
1.478791497808160937e-01 1.006808973995530598e+00
4.875322285148142587e-01 1.157377989194796175e+00
5.663231454615223759e-02 6.059679315536959932e-01
1.437185079174174707e-01 1.346819849502392863e+00
1.384701314101421943e-01 1.076254864612992357e+00
8.376167431162759303e-02 6.525574880599217531e-01
2.589007460148012307e-01 1.525226683297023378e+00
1.460635041691297209e-01 7.400283727521473898e-01
1.131575140930943940e-01 8.443656400245416194e-01
3.277206120678207935e+00 2.068513986490804868e+00
9.056189905142955077e-01 1.753271162871546052e+00
5.828057095849886338e+01 4.169395269180548702e+00
1.503292999596630986e-01 1.120418927427454303e+00
9.199483882497881682e-02 7.926817370858465495e-01
9.836976693116285253e-02 5.486919090305241165e-01
1.624463884629651078e-01 1.078630366868790658e+00
1.599829102314201390e-01 6.954486648534806692e-01
8.422149601796707907e-02 6.929709905831105132e-01
8.573633990272061522e-02 1.032581313389933308e+00
5.292792455120613748e-02 4.799318750970051894e-01
6.170354998189927359e-02 5.889537798371063948e-01
1.127589511076438067e-01 7.604643025354896890e-01
1.096847500863562391e-01 1.094255372191800912e+00
1.693581306015335963e-01 1.184774342761359955e+00
1.042808916234390371e-01 9.403893627906239061e-01
1.676421509787452413e-01 1.440698246321367781e+00
1.482999868169747326e-01 8.738279166258782205e-01
3.135483426547770458e-01 5.798078880468175988e-01
1.785026161410067980e+00 1.599430124481774129e+00
9.151518275260432655e-02 1.092732733860570571e+00
5.187127890171193689e-01 8.959783615147546287e-01
6.514042513606337081e+01 2.528394775611804590e+00
1.655110341472509350e-01 1.161130333158350902e+00
2.335288335576848340e-01 1.095955712166698737e+00
5.446376207238852185e-01 1.671568949555628292e+00
6.282949181621262646e-02 6.313646695648290619e-01
8.328421614270699325e-02 9.103917717332418169e-01
9.322947211519559685e-02 9.051017283178741657e-01
1.595068632201002978e-01 1.006264971662550911e+00
1.891021821517941681e-01 7.247179037898318077e-01
3.115810972278326152e-01 1.483082109585005526e+00
8.762834257420022699e-02 6.632435211042662093e-01
3.835155671572837988e-01 9.544100676337161637e-01
1.793967943590313030e-01 6.596908285079464695e-01
5.988385924933204985e-01 9.916303159999038108e-01
6.865296607625205605e-02 9.345920152902662537e-01
5.972579751957021038e-02 8.508293746447622707e-01
9.218483435816102189e-02 7.688716281644749628e-01
7.927207522189176625e-02 6.621957304739910510e-01
7.938277657299613876e-02 7.067125152696954737e-01
9.783965327091594111e-02 9.230358180688685854e-01
6.752812630931502580e-02 1.154202675681578194e+00
6.385245929519578478e-02 6.415022351866012107e-01
1.580380154990641550e-01 1.077940379404437321e+00
2.565843331164973651e-01 1.240819168336440681e+00
4.037033835295948947e-01 1.568406209353377490e+00
1.140854092578513779e-01 1.078663778414624241e+00
1.332493458640113815e-01 1.030929811508320526e+00
7.635529717711138087e-01 2.364919185785194333e+00
1.995124440556557133e-01 1.186365565237831987e+00
1.053229282706114739e-01 9.849421188581634068e-01
5.673775336184542356e-02 7.402834725597592369e-01
6.379655337989559305e-02 8.107471337744837081e-01
4.725815445412005072e-02 8.282901461798397591e-01
5.419171337011489259e-02 6.010157062452354815e-01
8.685760182439840049e-01 1.373097705406581825e+00
1.397699830417465650e-01 1.483420533627420212e+00
6.745787177962193903e-02 6.531170410189521824e-01
1.568010910891219634e-01 1.369450527345063007e+00
2.580426489776940224e-01 1.614651362379610822e+00
1.111263435195109367e-01 9.767949259904155079e-01
8.258609002597877558e-02 7.318998755010225343e-01
1.071361548057304519e-01 7.880084791895619611e-01
1.653633924098511510e-01 1.104428695909058789e+00
9.595793122070812864e-02 7.521322279375034503e-01
1.410931107801412510e-01 7.780692352129828793e-01
1.200082343392745443e-01 1.329095225335395369e+00
1.339851754753582369e-01 8.763056528670531975e-01
1.011335137217424518e-01 1.090645239568054370e+00
3.363644232258070632e-01 1.618330089568702945e+00
3.516346467604070103e-01 1.697735661379272232e+00
9.185178272046916337e-02 8.565452076586798080e-01
2.488108526001337195e-01 1.192187831637290918e+00
1.780773170158493623e-01 9.439481360011297006e-01
1.227560029521730822e+00 9.807165847636669653e-01
2.204377817172133713e-01 1.313251588541018089e+00
9.579272636081757053e-01 1.438346928200290975e+00
5.112521239525149586e-01 9.589023854691380855e-01
6.465608586686133474e-02 9.508194711642167229e-01
6.626860235222624407e-02 7.023664339661698230e-01
1.093009566379521819e-01 1.041472553109032084e+00
6.476513043345354104e-02 7.354650674445557534e-01
1.512783711728181713e-01 9.272623436517185569e-01
1.431945981525113987e-01 8.468778037843414097e-01
1.102106846550698904e-01 8.157915559578577946e-01
1.483261543091830004e-01 8.245823300555122914e-01
8.531525605182632699e-02 9.153252548080047513e-01
7.391144196156138046e-02 4.964785073453689690e-01
1.488308037911574511e+00 5.954945221778530362e-01
6.850467355074061349e-01 1.253313494157335839e+00
4.013467138509112964e+00 2.842233697252885438e+00
2.445928680799242194e+00 2.153073382989823426e+00
2.885215885085954390e-01 1.511087705732973907e+00
2.046191176131346434e-01 1.006534607303646522e+00
3.144582417336423852e+00 1.028621372395967404e+00
1.457961887385554212e+00 1.195094560007096574e+00
8.482780870233416759e-02 8.094052499359883912e-01
7.422082941803280487e-02 7.439796128097747596e-01
1.145399647364556961e-01 8.200789920670382704e-01
1.134439110982149723e-01 5.852163356073860623e-01
1.276606730143162727e-01 4.537943258126695967e-01
7.320756150360765990e-02 7.637760406907836419e-01
3.180990161654133064e-01 1.195594363621310885e+00
8.725381938529847003e-02 5.963853348027681189e-01
8.963455015302344842e-02 6.209729323850710081e-01
2.413211748121835698e-01 8.869687041742606581e-01
7.755261057411897809e+02 7.199619237449630837e+00
1.715891421314267618e+01 3.292312982756788298e+00
1.997332293093584954e-01 1.262178411742391759e+00
1.081101556093519434e-01 7.202485623954845151e-01
9.792692626836964342e-02 8.521599547041845968e-01
6.705050980565137320e-02 9.305925883751093863e-01
6.191071741408330636e-02 7.105075404659731975e-01
8.935496864862184363e-02 9.237284648543843124e-01
9.127902386364794562e-02 1.040987812039891436e+00
1.517325441765851046e-01 9.712556835949793799e-01
2.460080951288113604e-01 1.315548944547859866e+00
7.984306357017306732e-02 1.112949535868317685e+00
3.789988463213643799e-01 1.294175078125198608e+00
4.076400860501977697e+00 1.855686429328504028e+00
1.638048838030310650e+00 1.584761915297342449e+00
4.661813971273437440e-01 7.879188467221910352e-01
8.076035021837106587e-02 1.005970432475736587e+00
9.575775737753887407e-02 9.491124570782371039e-01
6.186539881315161749e-02 9.449836108220547315e-01
1.218220590799450331e-01 8.683522475410163644e-01
6.995275137455851666e-02 6.761893747235965257e-01
8.210292358213482078e-02 1.270284698924008415e+00
3.961848431319828778e-01 1.487078816605257536e+00
6.923251525241851112e-02 8.304267873442805481e-01
1.123532082226876144e-01 9.803638278842617959e-01
1.375921804103469037e-01 1.266503045040481723e+00
2.941620190224605857e-01 1.631544948389191063e+00
1.760633777209657524e-01 4.790011051465814518e-01
7.875479851788336205e-02 7.643684158319786759e-01
2.946351794195443685e-01 1.193122528093940149e+00
1.915628638958502272e-01 9.801091115576667789e-01
9.044620449877280310e-02 9.794806749772512200e-01
5.888147675987524809e-02 9.762341374889569323e-01
5.126871194469961868e-02 7.557937145390675182e-01
9.782840436497566849e-02 1.541141240510983224e+00
1.635185679179172458e-01 1.394975653208481603e+00
4.693945242140421525e-01 1.533211557879222253e+00
7.148971406916949656e-01 1.267171362804000667e+00
1.130608067282284024e+00 2.693709491472406015e+00
1.264786741982561746e-01 1.219606972476913409e+00
1.642894655802346060e-01 1.543162328858500798e+00
3.193781865517690277e-01 1.526071048208671899e+00
1.355744629365808751e-01 9.952183086416716007e-01
1.014478548118048079e-01 7.930514815885424396e-01
8.969884965631108598e-02 1.025932022421359502e+00
9.773771528693227240e-02 8.454771474569909850e-01
5.771232397077088322e-02 5.525678795817491329e-01
6.089280411951752264e-02 5.516101264732714560e-01
5.261671501766621017e-02 9.160237980673602287e-01
7.379841379610288521e-02 1.013897963383248113e+00
5.261020803589789435e-02 1.052862992220971572e+00
1.631997902450082472e-01 1.155714682227504175e+00
1.417536413985268362e-01 1.048393568598387393e+00
1.439416488777832126e-01 1.211387986029014874e+00
1.634998438394192344e-01 9.605077964217819675e-01
7.997722002168407285e-02 7.779886078384335990e-01
6.133667832774931661e-01 1.983399806594932313e+00
5.524238306419786415e-01 1.990360979406367692e+00
9.403241364934851465e-02 7.846042953656651164e-01
7.550352571258107937e-02 1.517236112571783480e+00
1.391849006042692460e-01 9.745841838443530802e-01
6.937401259578859780e-02 9.874848735214541984e-01
1.555108703324255548e-01 9.603261703743487532e-01
1.912949034164650175e-01 1.032873884666748898e+00
5.137653713597924998e-01 2.097686918445746951e+00
1.044567428391679070e-01 1.269241418452491832e+00
8.708214999888835850e-02 7.680583120475149572e-01
8.444119973617095765e-01 2.578308017180792167e+00
1.790785803555939304e-01 1.182086330050190703e+00
1.105238084164644474e-01 1.148220637826198987e+00
9.835265645866292372e-02 6.929405353791963096e-01
9.159958499390064013e-02 1.000655680028144312e+00
8.239747719423290429e-02 1.238494434230188901e+00
8.394537165680120150e-02 8.522983696075810967e-01
9.410293569517737267e-02 8.678447154849019407e-01
1.826287700829345440e-01 1.335601741025798317e+00
7.819873415848904719e-02 1.035545435685335969e+00
1.147692570589111533e-01 6.451973075085072340e-01
6.520210668725710812e-02 8.860277510850801397e-01
4.854523072113941379e-02 7.749339058105043643e-01
8.065188459118279862e-01 1.611463208118387058e+00
2.431191292670316084e-01 1.165462550156769250e+00
1.825430050506323010e+00 2.369639124361425875e+00
7.692345625130678322e+00 3.744716132386215701e+00
2.926731961718763153e-01 1.274159674911191198e+00
1.140851767088901653e-01 1.388025124086957662e+00
2.344423198118280871e-01 1.562448667202443575e+00
6.243727775978179517e-01 2.277498683240056998e+00
1.166168070092572506e-01 9.884397597847338623e-01
7.927018903609157896e-02 9.114367569945786007e-01
6.277132840324135821e-02 1.267819219318786272e+00
5.309873291893132952e-02 6.537804808035668769e-01
7.019897867266014502e-02 1.054077883930968129e+00
2.560082247438788539e-01 8.347685199490791907e-01
2.058263136487406830e-01 1.156988253022577018e+00
7.945388099850289598e-02 5.561964163092706359e-01
7.771827519099511195e-02 1.164072574738314714e+00
1.477806544284065993e-01 6.767564884821082316e-01
1.668436151601699613e-01 1.196709214060780679e+00
7.093837849828091291e-02 8.778068473743165789e-01
1.785017437458044975e+00 1.551133354254413677e+00
2.822745926677033834e-01 1.132299487059903464e+00
1.030938648131467933e-01 1.277375036676473785e+00
1.149716131823577958e-01 9.425978770975081966e-01
9.838150660291214988e-01 1.973938437467076534e+00
1.355480425613456164e-01 9.703705983214904185e-01
7.240559894823542231e-02 1.553626441165024907e+00
1.171147330275760512e-01 1.194148729727189329e+00
8.689984544077894446e-02 9.294309302816872176e-01
1.823366170198230107e-01 7.587357365627451777e-01
9.179322186019156504e-01 1.967063701816594845e+00
4.413887267692003236e-01 1.369051037229069623e+00
1.726674005704058878e-01 8.184857236818577908e-01
1.316837230554914084e+00 9.802647922996720053e-01
2.659897402334116534e-01 1.262889940258899779e+00
3.533844471684586264e+00 2.152239016111263670e+00
2.006107897942323581e-01 1.188725078802219448e+00
1.732641445646859735e+00 1.971218612475899690e+00
8.419424972157872611e-02 9.318182878810667980e-01
7.817080261809070119e-02 7.974661787111493316e-01
8.470762159831184135e-02 1.201087314201402023e+00
7.753304692147543198e-02 7.152640920273856118e-01
6.280155290312622318e-02 1.049196593425538060e+00
1.004719778089515625e-01 1.144573162165116287e+00
8.908763024019471233e-02 7.619480146779639140e-01
5.290950021884368443e-02 6.413945255799212708e-01
2.127806156552783379e-01 9.847936817981285396e-01
1.749877139960594186e-01 5.999647946326692738e-01
1.013810241537325962e-01 1.129562294003740197e+00
9.221792101932041463e-02 8.697718959020616092e-01
8.403818822490063400e-01 1.684331767603732599e+00
1.007333196938422715e+00 1.654685896699429337e+00
2.080721627476316282e+00 1.613588814460713339e+00
2.004964525865290947e-01 1.183245625864373540e+00
1.462543300351409892e-01 1.074360208640053660e+00
4.371980264875286459e-01 1.042494046944868691e+00
4.935488990214519367e-01 1.462268965475366445e+00
1.099557158789688793e-01 6.220775440930107480e-01
6.406966969787976363e-02 6.914022435740593275e-01
6.694533515367402654e-02 9.292636982294139036e-01
4.825505560406617711e-02 7.990414693930693035e-01
5.161814283310196122e-02 3.773975797760640849e-01
7.701539920049034482e-02 5.764058840541530504e-01
1.362806158832197412e-01 1.147739863514436909e+00
3.225651136886906190e-01 1.367540785746740539e+00
5.731026856239923584e-01 1.481771675784006703e+00
1.362468374304602881e+00 1.128673399380084597e+00
1.719619119957941367e+00 2.480722288071352200e+00
4.429342533186986230e-01 1.306210611711360103e+00
3.218591122422852502e-01 1.641532472823253874e+00
1.068872742063085246e+00 1.794460174473176961e+00
2.819805159594842014e-01 1.424415338847723866e+00
1.208954702473743203e-01 1.434004159202583173e+00
1.016841490322377556e-01 1.163586491002110312e+00
7.583768176638994163e-02 1.185786400547542696e+00
1.642075743688050371e-01 9.715314861309476413e-01
9.510771836001372104e-02 9.161641225086553098e-01
7.647386676342600442e-02 9.014385260187358639e-01
6.518189538394944527e-02 7.650761745588033902e-01
5.111815110947381946e-01 1.628029362792756229e+00
9.584227633777754607e-02 9.344291076138477870e-01
1.056535281702025569e-01 6.479238422172047818e-01
1.320752407520253413e-01 8.974208816504655184e-01
9.041088041199425718e-02 7.058073781477337549e-01
3.183981409586294498e-01 9.080483861410316715e-01
1.152419589155639634e-01 1.790338192939870510e+00
1.599279172736544352e-01 1.079001360166684131e+00
2.205251068952542304e-01 1.706208990165164030e+00
6.864249884567742710e-02 1.259947512071898812e+00
1.362085905852498113e-01 9.510360236377156662e-01
6.635785230359113329e-02 7.256129105410055180e-01
4.902908426753246202e-02 6.775015478409590619e-01
6.482605200757680930e-02 7.685573319606139320e-01
7.263644993622989099e-02 7.619403375804999490e-01
5.333384879720770577e-02 6.555198606442517173e-01
1.022081893322974722e-01 1.052740987544463769e+00
6.951863444781819501e-02 8.204845459320160295e-01
4.745235837368555476e-02 7.565112602228728500e-01
5.089798687400563793e-02 5.527791486785269548e-01
3.908695325012153110e-01 1.830728273642443282e+00
3.437647792922496337e-01 1.298981801897377997e+00
1.089297888222889171e-01 8.911021509378004302e-01
7.876685149418971577e-02 5.433107207962214469e-01
6.124938058711431460e-02 7.580224433613921287e-01
7.149149116490685629e-02 5.666164340323276427e-01
1.036864274888519150e-01 1.032106404021195356e+00
6.195009914097813208e-01 2.279630323137345371e+00
1.947683436356306141e-01 2.083593654825348640e+00
3.188457071717136415e+01 5.040536346441300886e+00
1.180260689918562589e+00 2.160106805349186310e+00
2.634846809599585282e-01 1.350674651830322093e+00
6.881183924919562211e-02 1.055461111332490098e+00
7.285162844897664913e-02 1.076277951568928026e+00
6.643532965366064080e-02 1.112262434357687679e+00
1.250127759820099660e-01 7.337988244348325750e-01
1.084943443913636840e-01 1.026703306672371196e+00
1.527607045767550298e-01 1.083786424011085936e+00
8.918844302506873101e-02 9.449281074914260836e-01
6.148486135901660987e-02 9.357841641336603900e-01
9.415482205631021950e-02 1.123525500403809163e+00
1.371029468241577176e-01 9.595188183155197725e-01
9.871410614588628507e-02 6.654043932796022132e-01
6.359567976226496167e-02 9.389134206225399071e-01
4.642122443978796698e-01 1.627537238332344094e+00
5.187724615834683473e-01 2.165861577726038600e+00
2.092761928119383219e-01 1.265403661612703567e+00
2.347557068011902059e-01 9.818994458735397224e-01
2.109773493700865532e-01 1.761076200380039536e+00
1.575321895392446658e-01 1.322248951254255234e+00
6.388975263031719531e-02 1.079559086470917695e+00
6.247723036007027386e-02 9.513898475628824736e-01
6.796266586510438246e-02 5.572823396298279830e-01
4.542589251876390233e-02 7.323861721625730681e-01
5.920489810691176302e-02 8.408676769957290631e-01
9.444528204261484761e-02 6.871145294249679791e-01
2.005831135037340618e-01 1.539214161263649849e+00
1.095169524482445089e+00 2.828051719059662350e+00
1.122872570166606465e-01 1.184707659231412746e+00
1.899117444592605952e-01 1.254937829596178167e+00
1.069815167482486701e-01 7.341019270058380952e-01
1.480853587163179774e-01 1.275511789576116994e+00
6.545992034540482063e-01 1.102712816625041059e+00
4.346929407847948124e-01 1.119347066608219032e+00
7.216559468297405189e-02 7.756716116432406105e-01
6.294691027305146513e-02 4.793025670826721041e-01
5.507043980106734321e-02 4.711073725331460516e-01
4.401504410395833122e-02 5.121083168398375962e-01
4.054356926383261006e-02 5.883882914905731454e-01
8.904968161566673146e-02 7.245752062973197516e-01
4.995603125719468018e-02 1.100588459173150957e+00
8.719473597274091103e-02 9.123458522241468804e-01
1.070343745351395592e-01 8.362078918233918357e-01
8.952255490234606317e-02 5.946222421939322267e-01
3.543295143225898558e-01 2.536855022790914571e+00
2.910026685287436243e-01 1.781303063804817732e+00
4.902292385164611632e-01 2.206227102742439161e+00
3.440316975560062662e-01 1.727222148478374963e+00
1.238700436224547535e-01 9.117005910269925240e-01
1.298898776848915748e-01 1.106429258415295047e+00
6.645902738471646254e-01 1.304630428426811761e+00
7.915181849023152083e-02 8.980084396787638701e-01
6.164869309142224918e-02 8.259791291012815728e-01
4.756802209188130265e-02 6.213981067809101200e-01
7.820464261404425077e-02 4.747461735815330930e-01
9.114953879139474358e-02 6.804171724033407642e-01
6.078788967587175213e-02 8.519204580114334568e-01
1.087165827644632488e-01 6.604438727931351005e-01
1.099912384250224390e-01 7.889198632395247879e-01
2.030168076553001133e-01 6.095265528007632883e-01
2.618019264826915160e-01 6.715353268725383629e-01
2.021256589227544143e-01 9.698324953262414949e-01
1.961420044824812858e-01 9.923320885796641511e-01
1.450974969470395504e-01 1.608424613023551997e+00
5.348940692324265500e-01 1.558202626648188760e+00
1.005559836016292341e-01 5.899157132902864697e-01
6.755345034239906843e-01 1.844930944027228792e+00
1.944209082605709848e-01 1.115953513898691130e+00
1.956684356461355356e-01 1.387418662260791136e+00
2.631941332371475206e-01 7.064369199753728346e-01
1.610422559822899946e-01 8.659132499439664565e-01
1.528488990747449705e-01 1.217063936927791135e+00
9.809222863167525730e-02 8.478969546229109255e-01
7.003376298490435192e-02 7.201491005967426418e-01
1.164486438676890501e-01 1.394297605519268179e+00
6.935080393183892800e-02 1.132208990195147313e+00
3.317359245169690940e-01 1.123400863192441701e+00
6.224166841651246340e-01 1.735692326232752380e+00
1.365863337735370442e-01 1.263829869224422753e+00
1.166327042129220865e-01 5.075527609789981520e-01
7.101834719343325109e-02 4.206366011664486315e-01
1.309432000975967736e-01 1.014978788984254754e+00
3.052520024034353630e-01 1.050044496247429571e+00
1.434719524376122102e-01 1.166064202038685993e+00
2.321801100581873278e+00 2.885600477178801526e+00
1.778117812046715596e-01 9.462147245586578492e-01
1.404150318833891076e-01 1.305308913493895773e+00
5.790293847743111649e-02 9.945305530755371715e-01
2.584852143338456365e-01 1.314834079989511295e+00
5.056510225181988227e-01 1.810276465736405216e+00
3.149047898561593284e-01 1.223828720183963270e+00
1.973215704270341875e-01 1.689697948958003515e+00
5.963149411068886102e-02 1.141509954377922131e+00
6.009092369880805057e-02 4.871788083709775452e-01
5.407291785129009209e-02 6.777202464958745898e-01
1.203126052099107723e-01 4.385633420388718728e-01
1.169750570349318841e-01 1.116112962830702715e+00
7.528429293367570885e-02 1.210660607684298951e+00
7.981859779177294389e-02 1.177966663696875749e+00
6.222302241475243662e-02 9.404324954767343536e-01
2.467521953610487540e-01 9.995933723101980695e-01
1.012606857359655554e-01 7.858002184666889045e-01
2.107264477852078821e-01 9.990076623409097634e-01
5.665797924322948931e-02 1.062414563472923623e+00
4.542387263105004264e-02 9.759744949747971576e-01
6.942639373533519842e-02 1.314925777510285831e+00
4.685073944927790890e-02 7.156147971272527331e-01
4.761218305815542728e-02 7.828896236050829627e-01
4.088346444808328706e-02 8.212305152828500709e-01
4.660125219019723569e-02 9.954681346647819007e-01
4.930219696139402641e-02 1.445373101801755267e+00
6.382839430504676226e-02 8.360802719739147681e-01
9.851508074052746367e-02 1.213368670902771784e+00
1.001532973338958438e-01 1.147025995593816239e+00
6.622163857389512520e-02 6.265710770278766217e-01
1.295137402568793950e-01 8.568684933836664408e-01
9.739753637853687529e-02 8.011887931577591493e-01
2.855755416521483236e-01 1.291420304630871874e+00
1.964774366379775372e-01 1.561944430657949967e+00
3.538447144406166589e-01 2.311774528691775021e+00
6.704073079251871015e-02 8.189986968811210355e-01
7.760473093979027015e-02 7.301541733440951587e-01
1.574251829911689493e-01 1.266881847432138164e+00
8.464729702559650737e-02 7.958276525975693794e-01
7.772542524343066805e-01 1.558268787038783465e+00
2.980848272336403260e-01 9.942590879869324105e-01
7.258341930861783586e-02 5.073738478711284916e-01
8.957498628296084453e-02 5.793295254927169902e-01
1.607175969872674803e-01 1.395155663494588971e+00
2.523247606433475787e-01 1.365766999272311155e+00
1.009595978474890909e-01 1.488200418575758022e+00
7.598210326658901836e-01 2.200196338015373954e+00
2.776440149888053655e-01 1.143922676818659001e+00
9.254664107819898788e-02 1.164110564591018582e+00
4.143848881214185487e-01 1.294416204560853823e+00
1.789685097032890138e+00 1.468434153099093864e+00
1.222004555124227149e-01 1.176962413902041815e+00
8.795327576554752558e-02 1.045871081705195493e+00
8.720877270951600257e-01 1.616194868881964952e+00
7.075335735666572479e-01 1.644033348089075863e+00
1.626397931533603292e-01 1.267869362661615096e+00
7.434770114172692956e-01 1.017986206519480463e+00
4.171070317719134390e-01 9.692389559592947679e-01
2.302410764507171470e-01 8.219034349998658451e-01
2.495296975463054678e-01 4.798959113399745569e-01
1.911067298103513168e-01 8.326663458800774853e-01
6.533358737474207478e-01 1.307554086828717210e+00
9.818174237305624108e-02 6.676794286198401984e-01
1.576403140689607574e-01 9.281351875022699760e-01
1.622458659036253303e-01 1.352807619791796201e+00
1.538361869395452164e+00 7.684650109108798199e-01
2.937210709430020383e+00 2.594390677171106496e+00
1.765978159160242145e+00 1.819391797043151238e+00
1.965448458879221860e+01 4.031753878110706957e+00
9.963189425123183396e-01 1.036826803726172530e+00
1.130515835455013912e-01 7.722215241573593403e-01
6.371897747453018901e-02 8.371442566952307374e-01
2.110499228490312351e-01 1.136589987835245230e+00
3.058812846347426229e-01 1.062185357193443869e+00
1.047262488413513104e+00 2.049483113529726452e+00
1.249466062535252719e+00 2.157004585576984823e+00
2.694584262105891859e-01 1.214467511791256671e+00
1.398543093637885315e+00 1.464209152260514069e+00
2.244532731043067386e-01 1.177326007752043102e+00
1.838991033305951817e+00 1.623671173456044059e+00
2.297863537583950955e-01 1.036237045063191475e+00
2.991463378546164731e-01 1.008194128967800696e+00
2.209788915338884996e-01 1.357045838668955895e+00
9.664165024383294944e-02 8.939025780930679455e-01
8.910115270448556446e-01 9.390882137857681222e-01
1.645465785860513175e-01 8.568361067686222077e-01
1.224581875209089371e-01 7.526038586158447785e-01
1.077881247669765674e+00 1.786575210716845774e+00
3.248878931863089736e+00 1.879298234424849445e+00
5.349030661424464261e-01 2.316006926958547485e+00
1.980844718551828532e-01 1.071914274726051941e+00
1.647387377573106271e-01 1.429118957069892559e+00
6.179477881038560050e-02 9.139887054962306800e-01
6.316604576236770074e-02 7.724478373484640059e-01
5.601607648415247998e-02 8.289521152925646286e-01
5.961561361725871422e-02 9.245386660405648938e-01
9.067250641803273337e-02 1.197691342144970639e+00
8.752747739187222153e-02 1.367496437458876501e+00
7.870525447844442524e-02 1.288900860519204050e+00
5.771341779716385872e-02 1.220733267236177477e+00
2.842551605621106425e-01 2.259954456047816862e+00
6.385155807350992863e-01 3.359167710887936309e+00
6.542320628835236740e-02 8.945909089006732762e-01
2.901215523484102499e-01 1.744802109882590768e+00
7.995152990579550145e-02 7.278317835324457086e-01
6.863365429231649273e-02 6.625924562853283684e-01
9.803780078473436910e-02 7.298542634004969720e-01
1.847510550872528412e-01 9.672435488745411147e-01
5.766484308843797951e-02 1.162855959639078840e+00
3.397479902700142884e-01 1.163555259596406932e+00
1.744895313942528281e-01 1.362590763037353048e+00
4.617909751740409408e-02 1.074294885582798731e+00
7.117108811698295845e-02 1.353146695159376245e+00
1.076936208584164251e-01 1.708490382013253983e+00
1.548029492410606389e-01 2.049009117847534700e+00
1.055279380168462483e-01 1.108357351344793740e+00
2.455933609152380348e-01 1.894426352862332408e+00
8.035122929384280743e-02 1.242759413049133288e+00
2.028919007029105770e-01 1.620497818175126392e+00
1.115713785247045425e-01 1.476705554878894766e+00
1.266010110931490851e-01 1.037530650510270158e+00
2.558570193146099681e-01 1.662840749127170836e+00
6.843140789975452609e-01 1.462780464498622202e+00
5.860660916846268664e-01 1.488260005756383508e+00
7.864019024848640793e-01 5.926042569433439544e-01
8.698593037518671522e-01 1.188526398239692083e+00
6.964013617728403993e-02 1.005854036153187137e+00
6.310865547565432110e-02 5.365240064229896966e-01
7.136805116505749724e-02 1.019561749895636416e+00
7.002746549379360030e-02 1.468195896678724077e+00
1.237933480477210885e-01 1.514287199375086379e+00
1.235201050149707269e+00 1.557896946469808697e+00
1.279666216237498877e-01 1.477350325843483025e+00
1.413254368202849220e-01 1.170006099947887401e+00
1.335636170095353126e-01 1.213561963570208180e+00
6.524637173935028678e-02 7.408702723242518440e-01
6.545128755731671744e-02 1.074854640876052869e+00
5.548739408709563170e-02 7.671682636829174617e-01
2.767067067420060922e-01 8.899227221861233383e-01
6.281273063337927676e-01 2.197870237940406923e+00
9.770118623635468680e-01 2.479765111946322431e+00
2.527004841770128074e+00 2.255477621858069437e+00
3.878754437608874728e+00 2.210976875032120148e+00
1.742775529631340703e+02 4.905315570964680738e+00
1.404020981882339481e+00 1.744914993121588820e+00
6.158012289579357645e-01 1.495503863230308816e+00
1.299181784713492327e-01 1.397730742364510670e+00
8.538050655348622398e-02 1.184928749457708763e+00
1.621080928173401769e-01 1.011959425012899372e+00
7.637555731004276593e-02 5.773933169511639152e-01
3.597706456516122642e-01 1.054556291654796585e+00
1.074340526678630586e-01 8.220274760490792199e-01
1.514943476953209966e-01 1.053654828678878053e+00
6.461576593354478870e-01 1.660493014835403125e+00
5.938319410784361096e+00 1.937918964723263082e+00
1.806135266395232364e+00 1.114699907616098828e+00
1.538962477089851066e-01 7.375974491974445213e-01
1.488383767209933706e-01 6.677980665119082060e-01
9.777456474788609464e-01 1.061247629149549176e+00
3.403169008708238352e-01 8.115237527728691447e-01
2.399276695190614983e-01 1.094848579995985061e+00
3.412101687617814605e+01 2.970532795209526622e+00
2.140691490555221321e+01 3.266177839938940508e+00
1.137584491018289734e+00 1.462152360606099322e+00
1.214232629317928136e-01 9.077693857022021140e-01
2.347806910886752085e+00 1.557602043918159929e+00
1.587522678021089639e+01 2.737269467959710934e+00
1.457472141581614533e+00 1.890167707740737946e+00
1.996572290739028421e+00 1.553389216280945284e+00
1.645470624266426318e+00 1.653677938299675354e+00
1.095969796755345671e+00 2.119171840174414623e+00
1.742215009933586745e-01 1.065176294562699910e+00
1.662441479872969197e-01 7.853130341962307748e-01
6.393989685433074110e-02 9.337568953473726063e-01
3.330596479506429675e-01 8.812825802240319417e-01
3.851793129044706054e-01 5.902796246413986037e-01
1.503120288637342650e-01 1.308269032737858772e+00
1.933146496928931091e-01 8.160718366563872728e-01
1.655695831324761058e-01 8.773926736551508343e-01
4.579703170443706894e-01 2.078316970588741430e+00
2.097023632739306309e-01 1.645718249382885467e+00
7.179199240078622257e-02 8.570961801486176590e-01
9.571677683752977117e-02 9.250082462016416818e-01
1.432809123750385383e-01 9.888967827171767366e-01
2.524583957547935076e-01 1.215804750465605766e+00
6.232753962828635474e-02 8.902321764594245401e-01
1.404385711190308528e-01 1.339046694534036464e+00
1.458335271930014665e-01 1.487499519372384116e+00
8.826034788550189691e-02 1.517410863567792090e+00
9.068892536046067876e-02 1.539297545450862614e+00
1.189357178494740014e-01 1.001996397218987589e+00
9.868015459675606726e-02 9.689510031659791522e-01
6.109877587490393225e-01 2.632489054186491817e+00
1.460150415915010824e-01 1.726688705432427140e+00
8.136666229411858298e-02 7.601696654531892028e-01
1.529219905165361826e-01 9.187604766484339658e-01
2.234373892319460597e-01 1.262762452033481253e+00
1.058305477973057324e-01 1.235081291815602889e+00
1.057830537899471235e-01 8.941705867130834706e-01
1.205416082106243042e-01 6.405475071964229494e-01
9.544146704062245190e-02 6.890104377621998344e-01
1.232601061671512732e-01 1.107621585989301272e+00
5.303543119662056798e-02 9.464977198145266835e-01
3.726489210854246337e-01 1.907566808610852815e+00
1.029979165631619981e-01 1.240171114436997568e+00
3.116869390191942646e+00 4.779003581392083255e+00
1.629731788436178608e+00 3.361727668223493115e+00
1.013012876014703911e-01 1.093865483924995496e+00
1.119531324334823580e-01 8.570567898612660995e-01
3.491849248451578958e-01 1.986352165517438761e+00
1.722324636493523520e-01 1.467744654659572268e+00
1.381492301609480167e-01 1.524260903212136808e+00
3.474815182074593167e-01 2.134501734294801611e+00
2.540040490655940952e-01 1.685829471286429238e+00
1.200652594800865614e-01 1.025447781177095452e+00
8.185832483797031434e-02 8.578504220902091193e-01
1.071411369319279355e-01 7.849586642193638886e-01
4.697345086053464902e-01 1.167192615093327168e+00
1.100816137736606998e-01 8.718395905687211789e-01
9.019220457221344134e-02 6.643434767278943998e-01
7.836727919330814529e-02 8.167512898711200009e-01
7.640937467001155392e-01 1.046028081976658974e+00
1.284023375007678824e+00 9.133018182047832889e-01
1.359725782701775074e+02 1.260626747354453903e+00
1.861377798814863593e-01 2.097267824297990746e+00
2.713565118006724397e-01 1.424866216520616513e+00
5.605240638887760973e-02 5.909454435484954304e-01
4.556087591223469818e-02 4.138585477564014625e-01
4.866054894577441503e-02 6.491879566108784694e-01
1.040792434507952086e-01 1.150699754816290277e+00
1.361424322414692689e-01 1.278642408547850273e+00
2.191946779197881112e-01 1.545859561721567133e+00
2.150547214211509228e+01 3.419170996771889293e+00
1.105987167477882060e+00 1.908592592178698366e+00
1.038650345871668357e+01 3.054997346751064047e+00
3.045028021116824024e-01 1.008691600652325437e+00
3.399898091866561334e+00 2.122912775480521486e+00
1.068499603465702941e-01 1.124933867590211856e+00
7.462954973291552330e-02 8.054681010827101639e-01
5.391446003427516342e-02 1.084504239077115351e+00
1.809199434895669978e-01 1.168858382023567843e+00
7.027746027471352963e-02 7.837481871111648957e-01
2.238101694883892634e+01 2.522564525569597205e+00
7.930061591063305437e-01 1.240455746883708965e+00
3.501549309942628696e+01 2.471830090906834698e+00
3.104773111352971959e+00 1.994610088233967460e+00
5.810752155549511050e-02 7.138700117194095585e-01
1.744069501897610730e-01 1.343772461550739150e+00
8.353544275770581617e-02 7.131100828045995321e-01
7.952724576248518251e-02 5.136674924061769287e-01
5.489104539023265811e-02 6.826419370378751239e-01
5.028947207496218402e-02 6.661507831950943537e-01
1.349031150267822887e-01 1.058346458882718721e+00
1.068455768999475863e-01 7.360081631959282111e-01
1.429214266815468093e-01 1.434927121796916616e+00
7.722955449510668302e+01 3.519210970320207466e+00
1.001663314171942964e+01 2.734227391833028431e+00
9.860907819173178046e-01 1.351899757609034358e+00
7.810009393215527895e-02 1.163632038629069720e+00
8.747332959617135084e-02 5.916200404986234895e-01
2.774933624938428767e-01 1.433566708696364600e+00
1.265224619354131619e+02 4.090532922946386485e+00
7.866739050080816753e+01 4.000316695215800245e+00
6.921345430905869733e-01 1.201968501650466425e+00
1.554284192944208054e-01 1.072578680416799601e+00
1.241540263841953567e-01 8.296186670720184786e-01
7.132856459743462663e-02 8.038251909932504491e-01
6.934740145729434424e-02 7.138597049534447514e-01
8.355316073694703249e-02 7.060543188745885823e-01
7.086400677946644855e-01 1.901110536022622810e+00
2.186426814227184490e-01 1.620769187084065921e+00
4.058085290153969904e-01 2.132150664562261877e+00
4.892774661950977655e-01 1.324783478470137554e+00
3.229720936389225727e+01 2.807642332673735197e+00
1.284545967158631230e+00 2.729890885775633880e+00
7.181111878757157063e-02 1.025254998089700997e+00
3.654816138525382452e-01 2.075431378169954488e+00
1.046959585254044894e-01 1.106934894339500763e+00
1.770120747680859474e-01 1.126961969742471759e+00
6.988788879070605420e-01 1.835170362117831466e+00
1.810202790209278767e-01 1.288155835814773331e+00
1.682641464546037191e-01 1.640309390644401732e+00
1.761714591952961706e-01 1.635921170243886946e+00
9.084660165991675917e-02 6.055058839216135302e-01
7.829865280088005308e-02 4.987951698791179278e-01
8.493710189500995600e-02 1.028261351707843607e+00
1.205405638990321299e-01 9.101809210484823609e-01
1.987658350017667552e-01 1.293379065685889451e+00
9.674358165016344602e-02 9.181158265674023156e-01
2.475337114160648666e-01 1.241495941564825678e+00
8.028610117734211737e-01 2.118970160647125400e+00
2.466524123275195268e-01 1.445644320929927673e+00
1.882402162629741860e-01 1.036889369029610153e+00
4.724743342899381249e-01 9.150474325708435330e-01
4.290534294520962355e-01 1.556190957396730523e+00
3.041481444079034979e-01 1.121779005910332527e+00
3.886394282579065940e-01 1.007760423272513473e+00
3.253155545077153210e-01 1.348916893772332370e+00
1.445504421294772079e-01 9.947438032327754476e-01
1.445293210980592435e-01 1.111490669503040429e+00
6.281571291609508445e-02 7.592545114267007511e-01
5.181990825689263003e-02 7.172695231057079068e-01
1.002632738953183333e-01 8.520819431601656113e-01
6.442249200567873313e-02 8.543001511414628490e-01
1.020939353743509637e-01 1.092005014991929812e+00
3.187696711651715642e+00 2.507058490479722845e+00
3.451192032245513075e-01 8.117741669498864665e-01
5.178599122525101572e-01 1.369097705283540689e+00
1.588921548972362929e-01 7.556799726323925048e-01
6.178794282272769278e-01 1.287475218018656387e+00
7.260122922219608199e+00 2.933865675030597142e+00
3.706716476583032716e+01 4.089210483199835267e+00
1.504330583781301189e-01 1.651938941750556333e+00
1.091940897100289881e-01 8.770631970235158725e-01
4.386997171051260080e-02 1.148618039281395165e+00
5.701333925816366027e-02 5.481973110391566983e-01
6.109927879273307355e-02 4.132575326605645860e-01
8.843677057314724976e-02 6.342266378952942096e-01
4.794503017064964401e-01 1.572935844101881697e+00
1.610712486997391446e+00 2.213269357629728873e+00
2.024697370875753744e-01 1.032464107142383236e+00
8.505247265734150464e-02 8.284569199926433702e-01
6.959868050888987079e-02 6.928823720133286956e-01
7.621211515302760142e-02 8.141936379114858013e-01
6.144611513187705348e-02 5.209912436249043433e-01
2.097422050693609652e+00 2.039897740113378433e+00
1.954954203468181051e+00 1.040550036904848374e+00
1.067779061111070575e+02 1.435071915613505000e+00
4.108508617374674827e+02 2.288215907205400246e+00
9.307030993430186472e-01 1.453969773625850559e+00
1.228410835651436994e-01 8.967603040181842955e-01
5.870555498074402079e-02 8.162820872665200733e-01
6.538440384766355806e-02 8.788344346223825321e-01
9.565139519254436951e-02 1.079324025601841930e+00
1.060582916095964279e-01 1.295529990381931285e+00
7.376434264610792768e-02 7.376939761604943691e-01
4.479102841268892132e-02 6.448909851462782949e-01
6.731031074869274489e-02 6.408136065117183700e-01
6.764889324734114917e-02 6.505916292614183360e-01
9.505956111533114816e-02 1.169402672364269202e+00
6.054893099449118465e-02 8.241991119395278842e-01
9.709238247560661450e-02 8.787534462592453410e-01
7.775097341676458218e-02 1.023220979885823168e+00
7.743173976633972722e-02 9.016136496867805938e-01
3.261482076611950109e-01 8.858464828259200452e-01
7.448679585495887601e-01 1.377197982018392608e+00
1.373908428546262162e-01 1.176859600777677484e+00
2.857815156552140357e-01 1.263651582974318233e+00
9.416205628815408346e-01 1.017556898799293563e+00
8.151193757573424459e-02 9.053961838767304871e-01
1.359501236870609142e-01 1.279963377846893513e+00
1.276734927094317351e-01 1.549825260690725459e+00
1.603909315027140514e-01 1.307187620749249435e+00
7.047078105742179965e-02 9.851539621781221223e-01
1.117080547322546608e-01 1.161221722850343196e+00
1.054998203765028952e+00 1.407344339724391657e+00
7.761792635424465958e-01 1.871333407384158987e+00
7.568044291251221911e-02 9.933395663283649535e-01
8.833877219237125378e-02 1.099127304636470903e+00
1.273917756663852097e-01 1.498058580699075604e+00
8.464197852942144384e-02 8.897586334587010981e-01
4.372338709702098036e+00 1.119370888499507055e+00
3.537421568587589271e-01 1.569622091570993527e+00
3.141051196231405829e-01 1.220944995827979662e+00
1.818670728969311867e-01 1.927362960045317264e+00
9.641176831787914847e-02 7.454611611031767282e-01
9.117572131811586822e-02 5.356980120790889588e-01
3.186586032244027034e-01 1.419836756776207798e+00
1.395637194614708365e-01 7.931656754474426529e-01
1.467238180184279039e-01 9.987924524383767766e-01
1.833977999514077306e-01 1.018442342619592988e+00
1.271672785710999121e-01 8.516235323176729599e-01
1.477626579762890469e+00 1.555393200778737217e+00
9.763921109209743043e-02 8.450732260341347057e-01
2.158301222525704777e-01 5.627652252344196304e-01
7.604140450719344690e-02 8.868288446706419359e-01
4.264111791108234351e-01 7.030948265467601432e-01
1.129711463170074703e-01 6.774780549894691140e-01
8.243267992679988165e-02 9.099874436140763523e-01
8.360702117098861574e-02 7.678562448454832046e-01
8.127784380754353721e-01 2.235373658982088951e+00
8.965503904944190916e-01 1.930252977286911031e+00
1.601178267386292042e-01 1.463065214347499809e+00
7.179014489561957868e-02 7.606234296866484224e-01
7.431977700242888007e-02 6.770272184750156796e-01
7.189584122553357992e-02 8.492172963853866774e-01
1.670597827311743888e-01 8.800128864428026221e-01
1.553633740656324702e-01 3.139954047520784330e-01
1.866047065665256688e-01 5.119422323938789265e-01
1.521086425809783926e-01 9.834759128551794349e-01
7.148114474526398587e-02 1.101742467455652408e+00
1.334203631979401505e-01 1.263179837812557382e+00
1.022116638959837509e+00 1.285730655432646863e+00
1.238617759959564635e-01 9.852875053021818985e-01
1.397944407835764180e-01 1.190346830935645306e+00
8.172556247720660916e-02 7.374658620102795270e-01
8.839159527805795502e-02 1.275945735361529332e+00
2.275788524062835050e-01 1.133134132906312042e+00
1.252724585429869364e-01 1.229055072767071488e+00
5.752188764520584779e-02 1.021585193910024891e+00
7.791796094459127464e-02 6.745049939124498906e-01
7.384418891662203333e-02 7.698996884095627991e-01
6.226022125450444977e-02 9.284242759732288519e-01
7.228053219307929711e-02 8.469274667611456087e-01
5.675287936460586546e-02 6.347850886484626143e-01
7.167537231214771154e-02 1.120993380969002695e+00
6.242860402089491639e-02 7.237944306786733284e-01
2.030323438147232928e-01 1.127957299628579380e+00
5.007230400076178450e-02 8.688609810263422384e-01
9.186569111192062487e-02 8.161446840768508126e-01
7.625634486376148269e-02 3.612619508256586509e-01
1.012707508837129150e-01 1.476186844123698494e+00
2.086268020303973236e-01 9.157896891956407437e-01
4.340001515837724200e-01 9.585560561653149181e-01
1.419349691683420844e-01 7.299103906940948017e-01
4.805176432786106844e-02 9.111311806093684851e-01
6.237452103549966098e-02 7.970067948033240368e-01
9.539768482214258660e-02 1.539406485090300203e+00
7.515227457844834980e-02 8.436068502074739461e-01
8.787196609868157260e-02 9.883755749936354862e-01
5.492314655299778553e-02 6.658908890455980112e-01
5.995604608598475299e-02 8.658005767384610030e-01
6.842095120309366063e-02 7.697883800160402190e-01
6.790763487432871504e-02 1.064604772046678915e+00
5.401586511725238460e-02 4.217035709232015428e-01
5.042860865000371035e-02 6.470061526569729216e-01
2.185026258169601998e-01 6.690179643661728903e-01
5.194093012247723573e-01 6.358439702702118890e-01
1.207283084779251087e-01 7.847211839395821231e-01
1.468804742095110583e-01 1.750767137063673262e+00
8.842902788043967288e-02 9.947391410719560456e-01
6.533588560964120884e-02 1.036132719166486860e+00
9.067894219894094554e-02 9.724298816153900127e-01
1.088739269131744070e-01 9.062102072248312545e-01
1.264182163917461910e-01 9.685403572717076193e-01
8.934722572733609647e-02 1.361638288435691679e+00
8.509425382997995446e-02 9.897181648708371915e-01
8.551157826118617467e-02 8.091075991521029520e-01
6.439712687135434876e-02 9.791185413786577252e-01
1.554051251651586696e-01 8.258145318876198848e-01
1.416987127714578742e-01 9.048434281758721554e-01
5.456652843635395600e-02 4.703091810785393623e-01
1.198545998100656595e-01 6.879910900389476502e-01
5.987126877651919449e-02 6.911946078075003053e-01
5.359961491286294177e-02 8.360692093445467599e-01
7.302151636665485390e-02 5.556743243178980940e-01
8.232844757974695782e-02 8.771623073129628523e-01
1.625163652517623625e+00 1.192546285114684190e+00
8.469152225237606968e-02 9.803958245213237888e-01
1.966680725886571723e+00 2.165878675921453222e+00
9.649885232521737688e-02 5.854913174906203333e-01
1.423734052215571977e-01 1.161721564247765848e+00
1.042240142865654140e-01 6.210323682268454881e-01
1.123979993635033509e-01 7.695542677375132312e-01
4.039705694990077256e-01 1.030770760628293425e+00
6.605357975636677592e-01 1.404704223064576318e+00
2.444375841136076366e-01 8.400714798919910464e-01
1.493418780351306041e-01 1.346678032286698468e+00
3.459679649604957552e-01 9.408128540799598483e-01
8.261652802150771802e-01 1.573141310100554691e+00
8.304168265774861113e-02 9.881572234498846585e-01
7.443063289365974000e-02 7.292361078857858558e-01
1.545167017062873127e-01 1.417217804640512391e+00
9.017159992956431946e-02 7.392065950172602706e-01
9.025466088080566496e-02 1.096621116492766168e+00
3.432126650290601155e-01 2.416216133826775359e+00
7.997660986198594502e-02 8.039760274239832194e-01
1.351307489297899900e-01 8.036782314859242105e-01
4.665841057562417765e-02 3.994915738319523846e-01
6.542624352751535977e-02 7.557837149066148896e-01
1.571240503693024815e+00 1.044574929241663064e+00
1.884852610950134899e+00 1.254036030446832539e+00
3.424206143017078374e-01 1.194307554874111110e+00
1.249055756711684312e-01 1.377114549184432102e+00
9.634331716666399981e-02 1.297901499488085975e+00
9.138843793098205825e-02 1.044763877636763594e+00
1.056869956162535817e-01 1.065989726290792028e+00
8.860365391329511064e-02 9.414556249769212570e-01
4.660783920154826232e-02 5.063212019525537011e-01
3.934115152369677820e-02 6.224117303301833770e-01
1.289921782440470177e-01 8.848376256049567123e-01
7.389787161420044437e-02 7.611698831261578535e-01
1.569163164216233752e-01 1.024405772846730178e+00
8.208323878234746740e-02 9.514002073497187517e-01
6.018270187820086436e-02 8.702686953063233366e-01
5.871314196100014399e-02 1.106498548312632613e+00
6.858938777304406098e-02 1.079028097221367277e+00
8.740540609223063084e-02 9.430194211751929956e-01
1.115567543435816711e-01 1.104849319614854553e+00
1.025678914572761141e-01 9.685492736385671320e-01
4.786885413114633919e-02 8.857197992015591881e-01
7.716525812991582856e-02 7.132734065761967557e-01
7.759860494168201173e-02 1.120923543644606335e+00
8.452357486509057272e-02 9.127298098538479953e-01
7.896400401651613998e-02 7.036944149479600341e-01
5.174492777706350688e-02 8.907984119317600147e-01
8.290229926067116395e-02 6.460476226280967849e-01
5.902452238224362852e-02 9.875980524308253239e-01
7.145495116558987780e-02 9.194078487830874558e-01
7.585147654746862700e-02 1.127198824864097393e+00
9.065386153261460744e-02 1.406662741709934883e+00
7.628148945492975452e-02 1.041017164106209592e+00
5.718798542060041928e-02 8.002045681606757555e-01
1.340440209195863652e-01 1.337386116869103247e+00
5.314921069892131200e-02 1.093701204576954522e+00
1.641900967288301427e-01 1.508931280095229477e+00
6.803677230040218460e-02 1.014378928124439083e+00
4.518297222378847566e-02 7.524439958257493899e-01
4.961705583679360682e-02 5.299233294099886526e-01
7.498739610890781115e-02 7.773307464448092619e-01
5.806729882217894628e-02 7.755095526761048852e-01
7.707348548440387526e-02 6.833284954629524899e-01
6.189875377072841939e-02 9.424599039966290448e-01
2.040087263896608050e-01 6.948908148869449297e-01
5.657502700395183881e-02 9.083003731495882249e-01
5.509828961555799515e-02 7.583138310158759055e-01
9.338443092713304416e-01 1.518045288295460038e+00
2.341070597181569013e-01 8.805031603559539954e-01
1.481197007830434009e-01 1.480949616380835110e+00
1.592288511385725747e-01 1.335071296616318293e+00
2.093380849429548718e+00 1.914910629931750874e+00
8.765197555527894091e-02 9.562725329599214286e-01
1.225745080631704120e-01 1.028497962005586297e+00
3.828204546654181972e-01 1.431598129401858932e+00
6.438022144093175081e-01 1.949039776275850677e+00
1.731621629413558627e-01 1.067597074200779650e+00
6.252571760658585942e-02 8.920757206687920382e-01
7.676941541719309314e-02 9.803872009131712195e-01
4.818296547722029227e-02 7.155147009950687531e-01
5.551016736630702553e-02 5.219695512185599240e-01
1.076463235135086127e-01 1.139403450801098616e+00
1.008441566344978335e-01 8.020656159085147729e-01
9.343910547150136026e-02 5.765999583725347488e-01
1.068732011478612381e-01 5.113901302178305297e-01
1.335048930307189685e-01 7.123875532475936190e-01
1.060027503516773606e-01 9.657060303940271373e-01
6.239069803056417063e-02 4.885084190153130002e-01
1.416216231050851371e-01 9.692708531596206933e-01
2.148463441731838508e-01 1.277535639601713457e+00
2.549480644676858643e-01 1.345668673299015294e+00
1.365411154618528244e-01 1.356525063464192771e+00
1.386924061492777749e-01 1.262565177852072784e+00
1.870180426294133502e-01 1.156206344395376062e+00
6.405841976496601253e-01 2.031068312130722031e+00
1.517023805749379284e-01 1.166709680749120404e+00
2.201575961806413184e-01 1.549670907128218644e+00
1.485380317879994860e-01 6.789517141713973247e-01
4.329705574962125492e-02 4.907222338319383592e-01
5.731262482493904714e-02 7.304437903068071725e-01
5.268813273782760320e-02 6.020926582173188324e-01
1.054474800556312181e-01 5.506551447522037845e-01
1.888912097125174383e-01 6.763420731510326744e-01
3.502332730526606097e-01 8.705849900639744954e-01
1.062263975860364695e-01 1.060278966852242988e+00
1.029603937492608728e-01 1.235449344819653961e+00
7.271142209442144067e-02 1.055442611241454776e+00
1.217300266612513920e-01 1.230917350263187160e+00
9.213340599297240030e-02 9.370389638382996544e-01
9.533361610049960466e-02 1.152354047216521904e+00
1.694921816631594358e-01 7.406839494238953714e-01
1.219474948006875337e-01 8.283466149862784844e-01
1.015128806181881116e-01 7.506804192748818272e-01
8.924834460270389402e-02 6.735276808598622544e-01
1.815696467107454082e-01 9.671539503573750585e-01
4.205105225337574248e-02 5.730967022599687821e-01
4.855887208921878112e-02 5.149436776309722630e-01
4.537802426801038069e-02 5.158476946254763051e-01
5.515949046177953674e-02 7.571592426283478838e-01
6.564329440009000760e-02 6.154848669182325649e-01
7.013332512969801258e-02 8.203312362431282034e-01
5.478664995254547282e-02 7.999251846540736954e-01
8.180210302487610219e-02 9.169871166410987762e-01
2.357591502457690169e-01 9.686391213501887032e-01
6.753448425558168655e-02 8.709027200313994577e-01
1.083771076269240130e-01 1.009040079565284076e+00
1.714119843402600873e-01 1.234431386885851190e+00
1.172325357337923174e-01 1.461605209662710569e+00
1.208920256484617428e-01 1.105633711119509366e+00
1.899586057743535283e-01 8.514294395229882184e-01
2.667607699657630893e-01 1.283271127463178951e+00
4.685621111670349587e-02 6.827420391601193295e-01
4.046968995981092831e-02 7.289861120571231590e-01
3.971561914449073250e-02 7.112615002729155700e-01
4.229104129649766119e-02 8.788387654901508306e-01
5.292001922064099723e-02 9.204118120510695888e-01
6.521115160377453923e-02 1.233907279103326760e+00
4.666880737898498888e-02 8.668165273832917350e-01
5.928143504434390393e-02 9.160428800885646039e-01
5.813666849978713635e-01 1.428941568505092574e+00
1.814492131423654508e-01 1.187143155109717574e+00
9.763155605644700807e-02 7.430092262713103857e-01
1.255390042493658986e-01 9.731020525606943750e-01
2.440978692975032949e-01 1.416427614238353838e+00
3.002044054178436006e-01 1.885721081000222510e+00
8.483118417840050662e-02 9.879701116071469835e-01
6.178236153479218368e-02 1.242184732752311893e+00
2.054341788677186975e-01 1.566584599564712077e+00
1.068997163940607897e-01 1.324967479923450986e+00
1.088445946940597570e-01 8.259251738528098352e-01
4.900515649439169535e-02 7.898591356801879515e-01
6.500925682894989621e-02 5.716920594853326376e-01
5.388691987407977224e-02 9.764210026963903166e-01
5.453386081130985608e-02 8.720034666943853319e-01
5.181289590513030174e-02 8.776336682753839158e-01
1.014226853781171472e-01 8.935680184734228204e-01
7.247693088459657151e-02 1.028186087217773270e+00
4.500938991591209581e-01 1.169951308739918261e+00
6.371425514112349919e-02 5.398403827655445797e-01
7.751106886444678046e-02 1.079925973459464617e+00
1.688624208366404367e-01 1.214344132266202081e+00
7.272691873799518036e-02 1.307786719993629054e+00
1.808181346624161412e-01 1.051132967296265486e+00
7.880585393474660860e-02 1.011265994368393484e+00
1.208770567311428373e-01 1.387153691878563633e+00
5.985520320784660370e-02 8.729003277025881857e-01
5.807000037372286871e-02 9.634135362394592450e-01
5.160769335657921369e-02 6.362177515455815779e-01
8.325788790537676232e-02 6.259522598107399860e-01
6.336958039111674490e-02 7.279881099408632705e-01
6.660672285268578463e-01 1.150734090363419559e+00
3.200765824161566075e-01 1.175215798980279613e+00
1.783101910330182616e+00 1.834835630921278549e+00
1.538236398330752042e-01 8.173543460746127698e-01
1.081065411223071510e-01 1.117464918701131849e+00
1.192424839501005085e+00 1.414552035435187927e+00
1.507606685517577927e-01 1.789964690971776351e+00
2.703754920689215857e-01 1.577495229549837674e+00
4.120593317069546901e-01 1.084090235902209320e+00
2.320597642395449967e-01 8.133241641872080985e-01
2.083424823887997657e-01 1.015216588530795327e+00
2.336630267070355649e-01 1.422373788789989435e+00
1.844488722535040648e-01 8.420860465313365628e-01
7.717071922752423430e-02 1.479166372641486094e+00
6.657997939534107679e-02 6.164400736517028356e-01
6.997156111653854427e-02 6.144302902155875934e-01
5.032409497209526517e-02 7.320483337469783081e-01
6.490314394284182886e-02 6.609866069618866025e-01
1.112146864727350665e-01 8.750120633742001219e-01
6.929798492219060857e-02 6.981923593905663417e-01
1.970538056999668330e-01 7.511603421423961313e-01
1.206773957387170526e-01 9.723981495630239502e-01
7.191199453763767735e-02 9.658675637587670337e-01
7.185380727220236352e-02 1.067457791092135899e+00
6.117894300147593695e-02 1.440857371779932450e+00
1.576087713707487736e-01 1.622375530716456682e+00
1.072122405629763464e-01 8.302556237697763519e-01
1.036287677831178727e-01 6.334214410708418619e-01
1.342035348648377147e-01 8.842071903411575784e-01
9.214389307399484252e-02 1.138873287499155840e+00
8.014156683694644012e-02 7.558027586359624683e-01
8.181333421249180338e-02 1.023548700484095297e+00
7.022652065153493772e-02 8.347417492006052875e-01
7.604955397895207803e-02 9.400693290371652244e-01
8.915298234971699709e-02 7.277212108504603760e-01
5.260559850879607119e-02 8.436049033794881247e-01
4.987782939186801573e-02 6.160738597195316579e-01
5.918007651625122045e-02 7.671277187441472023e-01
4.537583580190702320e-02 8.936921608758892077e-01
7.104441908551303864e-02 9.119581981169972984e-01
7.576483201444658699e-02 1.140064903159632381e+00
6.284222189858353069e-02 1.145170937777988618e+00
5.837095816477842758e-02 8.867930040775698908e-01
1.175577197111848660e-01 1.134682649422732892e+00
1.614498008956624098e-01 1.085903623749379543e+00
3.739461296764345355e-01 1.205629344005823889e+00
9.206180595052679272e-02 1.159561858295768078e+00
8.895662855938642199e-02 1.079115716384766666e+00
8.639286477378575746e-02 1.029670232196846058e+00
4.894320043325935121e-02 5.096778418538764344e-01
4.479483548894246103e-02 7.933771172441775876e-01
4.405997868708298043e-02 6.072802337385203586e-01
5.134616735743922911e-02 7.585029554972084753e-01
4.464869825531665032e-02 7.050203828117442839e-01
4.149869987826983186e-02 6.308175859999325397e-01
7.484962051503149527e-02 5.223354295168060046e-01
8.734163789294796532e-02 9.111553501557821955e-01
1.509924909302771678e-01 8.317172488872609515e-01
7.058134244020776438e-02 1.001225815742337266e+00
1.666160813832891219e-01 1.115612349316222440e+00
1.086635130674096228e-01 1.038424007016563122e+00
6.853072528471239322e-02 1.128020625162021950e+00
2.359360546872957543e-01 1.364347079919164374e+00
9.596130949762235463e-02 1.123656545864597289e+00
8.162700842247205824e-02 1.236200420596783145e+00
7.270145205567825342e-02 1.001898847901156353e+00
1.023723199598579325e-01 1.170121715591581735e+00
6.672086269832239180e-02 7.496348199653278810e-01
5.630199219758943996e-02 1.386256429060687578e+00
7.599238238001326806e-02 1.575416689173583462e+00
9.263656288362119573e-02 1.767395445514224006e+00
5.365631042983463189e-02 7.127510538978003574e-01
6.385042757773680411e-02 5.315665217736488257e-01
8.386887654601464515e-02 5.462265841183917559e-01
5.285764285477470570e-02 4.810975449388870673e-01
5.078521290788117620e-02 6.767466708178176971e-01
8.075928960975273241e-02 1.248224301035852912e+00
1.106820583960593102e-01 1.069174315727217994e+00
2.347237935443977352e-01 1.322470079437776391e+00
1.841280070666194146e-01 5.627223411843812473e-01
7.785001599374739845e-02 1.111153204511200698e+00
3.498809394553521468e-01 1.151078689981615000e+00
2.395300780568742627e-01 1.067843831988508407e+00
6.269024379250819068e-02 1.251977233387559840e+00
3.355077286069083620e-01 8.353725914008592879e-01
6.980907473717208600e-02 1.052726129742431738e+00
5.449166546642963960e-02 7.009852995151585331e-01
2.669141382305380561e-01 1.131835597316699138e+00
2.941483570416510429e-01 7.450780365863751697e-01
7.609270361076519995e-02 7.415217536574171264e-01
1.031304884757679313e-01 8.846460847585078113e-01
1.267855344494429881e-01 1.111078375762716952e+00
7.965442784995956371e-01 1.558546059854651444e+00
8.371018920819707221e-01 1.881915120416755682e+00
2.747855151069498181e-01 1.896154098974600188e+00
4.404631660016896100e-01 1.663519850523463850e+00
9.637785577761819045e-02 1.417095501068225794e+00
3.095360453844774318e-01 8.238418773680972196e-01
1.481388172052594543e-01 1.322437155557744104e+00
8.959603805874041815e-02 1.255383683093484137e+00
9.688602392481149295e-02 9.910983970881854788e-01
5.171109155405235330e-02 1.062102510903962349e+00
6.634951079913174732e-02 4.431045490107910489e-01
7.248551056338550791e-02 6.765293403892830293e-01
7.300569558270593451e-02 8.894084534795635433e-01
2.542881865745267311e-01 8.685443196787216991e-01
4.070575351590151048e-01 1.062795823157980157e+00
7.962993102262090617e-02 1.040804898810880896e+00
7.748597047525394854e-02 7.571053921440841217e-01
1.050912702864894022e-01 1.244514108954189346e+00
1.215762232437663931e-01 1.213038482354781289e+00
8.271249582239018072e-02 1.060059316245212324e+00
7.043824920360410025e-02 1.023051697828097240e+00
1.294702801479833132e-01 1.194359218687479185e+00
1.054076258283098561e-01 9.421448310430718953e-01
1.533979521398774193e-01 1.527012235530534001e+00
1.105684752441525726e-01 7.613258733357457508e-01
7.549847673655858682e-02 7.213804381466081272e-01
7.780660269388268990e-02 9.574794676329725363e-01
6.100702207566244956e-02 8.408422133724674508e-01
5.325333387670387608e-02 4.131807414413865565e-01
6.266699976256336069e-02 5.558763886827368106e-01
6.070017629612811660e-02 6.921786086336140231e-01
5.508475137032365493e-02 7.887414678482339569e-01
5.245948505768666809e-02 7.098307772323567688e-01
5.268269342577895642e-02 9.715328317129262592e-01
5.869574308507902877e-02 9.042844043448380331e-01
5.684814051576814881e-02 8.881852996266853539e-01
7.256263911593296978e-02 1.119911376757252608e+00
1.223614559546432889e-01 1.018408850330655646e+00
8.249101700485129973e-02 7.892735323446019580e-01
8.327090221550291493e-02 7.800048722021331038e-01
8.724784728604847439e-01 6.914874253787338665e-01
1.205622910918904972e-01 1.486285463153681929e+00
1.125803634848002999e-01 1.283126608875533536e+00
6.341341119085394662e-02 9.573226301823828388e-01
6.023940820656934619e-02 5.236107577280755265e-01
6.133637017707611883e-02 7.202538316996663914e-01
6.403934111207988666e-02 5.596286472390907818e-01
4.884769515924152622e-02 5.568712358736793711e-01
4.567717483891807484e-02 5.793954992543768334e-01
4.916667604440396605e-02 5.320139178262239810e-01
6.944084102161134087e-02 6.752104170587961418e-01
7.735924404989480418e-02 1.180761664339671224e+00
1.119042197188316462e-01 9.189022327511300325e-01
6.875024294291996740e-02 6.399418366152214155e-01
9.824681651539023119e-02 7.090458319822662281e-01
8.131271733271232260e-02 7.948050680359971532e-01
8.348956048502459426e-02 9.508367352560301855e-01
1.843431105820075022e-01 7.915609833412698970e-01
3.837761225965296563e-01 1.012707269287456802e+00
7.994060517769557839e-02 8.529038961504568084e-01
9.610525638827337180e-02 9.296617025319150462e-01
1.471632578683471082e-01 9.930084825314633434e-01
4.865486410503704062e-02 8.334833920505207994e-01
7.683174113942763117e-02 9.015722987202430261e-01
6.111148618645082659e-02 7.234095330393337520e-01
7.453494883955352757e-02 1.046642982489025764e+00
7.992129817556993532e-02 5.449339384821656473e-01
7.621670470598454483e-02 7.486999440243592430e-01
2.030606835421466805e-01 7.501174458960315761e-01
8.183270273762621727e-02 1.297568889678818005e+00
8.499245050062352591e-02 9.426676566559453185e-01
6.454541007543289355e-02 6.556221375501498638e-01
7.146639646539874879e-02 1.025556676208856821e+00
3.669508695615483762e-01 1.507906312650492131e+00
1.875416084250468296e-01 1.076460545451983108e+00
9.868514192350984204e-02 1.038928789991953705e+00
1.843331581486216675e-01 1.447861524315611215e+00
1.018097517686060161e-01 1.130627266007223408e+00
1.660703510121591397e-01 1.130383165809461410e+00
2.552073257773603832e-01 1.255056264908156916e+00
1.040006628149895418e-01 1.046739392526693235e+00
5.899011185339039787e-02 9.228608210018102165e-01
1.246694722027133079e-01 6.883106758013247672e-01
1.586004149454627032e-01 9.740412110695390036e-01
1.150020876316066448e-01 9.062311043319611903e-01
1.551042835030485845e-01 7.764656216787314547e-01
3.022975067083136791e-01 8.878266597183865905e-01
1.190952928772951447e+00 1.689182588333705271e+00
1.170669296108988594e-01 1.125194981579005438e+00
2.937138392844714230e-01 1.517459896920673179e+00
1.071846434078787685e-01 7.718804614458086855e-01
1.734573116471594956e-01 1.674226130375611632e+00
2.267377368833909668e-01 1.443099403124665558e+00
2.845119238832645170e-01 2.195655539082948859e+00
1.093993670097635207e-01 1.072349546584854929e+00
1.214426652108334809e-01 1.089533553511048636e+00
5.990869715090816477e-02 9.376655039357406629e-01
6.798329669899981498e-02 8.143766350852436053e-01
1.057991944940509382e-01 1.203177899762020608e+00
2.053891006900104288e-01 6.606500991316625049e-01
1.294413538368210381e-01 9.117809974532625761e-01
1.876278869510022151e-01 9.545337195795319252e-01
5.977911137025482963e-02 1.340918420152345858e+00
7.037204280455708338e-02 1.032000986593731628e+00
1.056996184011032569e-01 1.383887091437863148e+00
2.364845406426356045e-01 2.054914290806157506e+00
2.034486416901699901e-01 1.304155236208027757e+00
1.398827920116752777e-01 1.009408419584465255e+00
1.851621574812916671e-01 9.408465899309114144e-01
8.549999750831631384e-02 6.838198250419772473e-01
6.898904089566382236e-02 1.009207172861228630e+00
1.810339952129777219e-01 1.066848998973209506e+00
1.173400168403234134e-01 1.268647729753628939e+00
1.243188836817300108e-01 1.053116093708238443e+00
4.215269711065695174e-02 7.674940579527073092e-01
5.912146188832865384e-02 9.202819314537387108e-01
7.156209062250555586e-02 7.700106002313643616e-01
8.587492443288261001e-02 4.419020327262798697e-01
2.049004793347771192e-01 7.140927096896673154e-01
6.693164190662004298e-01 1.040054142467773168e+00
3.339981204515211299e+00 1.095462133151733797e+00
5.658446567479014783e-02 1.060717993924964686e+00
1.146337741191427034e-01 9.348370506657266432e-01
9.442045456462473674e-02 9.089724249732776817e-01
5.051065223802889831e-02 8.196982024470602646e-01
4.062469247576160070e-02 9.882008109417291797e-01
6.713457210262097075e-02 1.143374054402664486e+00
2.440224328155615297e+00 1.195510757519734568e+00
5.334587239143833592e+00 8.879698094998061952e-01
1.564706088992143529e-01 1.713536614462475738e+00
2.981507644230909904e+01 1.835361364532450024e+00
1.327451355541113265e-01 1.094375789364177010e+00
1.011031457062071953e-01 4.768295156775161359e-01
8.442728099519224150e-02 1.356199264778498614e+00
6.696494103932221220e-02 6.756246617912804453e-01
4.996523560045647294e-02 6.411384240377918653e-01
5.467236890498267110e-02 7.901687624546914757e-01
5.399197539757905062e-02 5.863048323901417502e-01
4.449342961241989358e-02 6.521898751696469931e-01
6.291820690893129564e-02 6.335993242157487160e-01
1.269932177721055377e-01 1.012141524219316802e+00
1.191793724324252957e-01 1.379445753210153169e+00
1.124024937527850210e-01 8.887060807516382610e-01
1.591883581350515275e-01 5.113737359746433064e-01
8.089693169775785675e-02 9.953240228246232890e-01
2.365809798644629147e-01 8.773654250977567237e-01
1.282224300417466045e-01 6.523338900559690900e-01
3.206164589971129408e-01 1.299333903445021976e+00
7.116292250641756967e-01 1.436794941941484494e+00
7.283169044969760308e-02 8.197860456119262507e-01
6.534104556544843845e-02 8.443271238660692291e-01
5.121882100700984181e-02 8.686315059237181835e-01
5.019572013609702177e-02 7.898637275200224295e-01
6.824821386328185080e-02 1.024273786402326802e+00
7.858184971028009391e-02 6.109790044353465843e-01
1.810270516309147593e-01 1.066475942054201598e+00
1.250868185075437178e-01 1.239265669289846938e+00
1.127405505285318105e-01 5.066031485320944272e-01
6.567884563475033521e-02 9.335591301632941708e-01
1.081193701120551076e-01 1.121785401431090845e+00
7.547796853696603359e-02 1.637429318646499654e+00
8.091468102230174597e-02 1.345799627528883269e+00
1.049273404984744640e-01 9.409070712439603357e-01
7.091361523826700264e-02 9.891913761229772506e-01
7.597898495506043293e-02 7.426438700635941137e-01
3.178422283248639180e-01 1.789327561559986179e+00
3.739892513934004459e-01 9.044303958471625604e-01
5.316932649177779080e-01 1.054201487438598539e+00
3.836188263019748024e-01 7.818530463166523115e-01
1.521699038419378203e-01 7.520531936354551972e-01
1.465294967878627008e-01 8.368456918765545538e-01
1.303650626880357155e-01 9.789206668132354183e-01
2.957607655692729431e-01 1.341637887967578102e+00
2.130606677531937110e-01 1.321386722712112993e+00
1.743002060151398747e-01 1.334607491122796974e+00
1.146859155960251730e-01 1.361655874918709763e+00
7.678788043423281917e-02 9.034484565638930542e-01
1.158945104466954784e-01 7.222621770356586479e-01
9.008392426092860783e-02 9.691931532637710900e-01
1.322243176200719739e-01 1.071496292053543353e+00
1.753458918868560090e-01 9.519366949092727959e-01
1.532197201331355896e-01 8.720252717619967342e-01
1.197407474927324467e-01 1.332873478302620596e+00
7.054403573319089071e-01 1.203444403708618937e+00
1.152431892138219061e+00 1.362995550899786634e+00
2.899194850776922183e-01 1.724811759036713354e+00
8.317163342473510301e-02 8.233404658938158205e-01
4.702981272362307535e-02 5.931266521002822589e-01
1.019154655542455767e-01 1.060359016567301582e+00
8.438426708098667461e-02 8.400569888438637056e-01
8.706582154476866231e-02 1.521019869387752577e+00
7.307646695019817673e-02 1.066595228585809796e+00
1.919830303081310752e-01 1.751170705018881613e+00
2.149063657375492320e-01 9.606877161810403187e-01
7.262789151380644626e+01 1.904836856546292312e+00
1.030255837278587094e+01 1.399946784694756419e+00
3.047026462870511487e+00 9.546320025746179994e-01
1.587730497512922501e-01 8.787796188524028551e-01
2.108502911561238313e-01 1.125334035595878523e+00
1.469947051483254663e-01 7.248000135799586019e-01
1.266934333306215799e-01 8.910686328042087823e-01
7.889903609576962018e-02 7.245993594329931398e-01
1.211288807614595703e-01 5.267978571289516632e-01
7.325777886710685971e-01 7.149498444591350088e-01
5.685814425215338780e-02 4.717487919776210403e-01
1.449317556893960635e-01 7.892528563635368144e-01
2.298579722093807010e-01 9.420327107178853021e-01
1.237637142482703752e+02 2.094516100521055080e+00
8.730906988048786621e-01 1.295954307053057253e+00
1.684260105474058689e+00 1.706243569783615355e+00
7.280734083301061699e-02 8.927628937728545599e-01
1.325110578282677976e+00 1.157788399879631891e+00
1.841995703149248709e-01 1.419740826425628155e+00
8.768600084943312112e-01 1.814726709192382215e+00
2.279063328239575270e+01 2.644268395911554048e+00
1.165827710490417030e-01 7.906185898069235662e-01
1.159158518257586701e-01 4.535057586518536077e-01
1.100837538451327619e-01 5.004628063556449957e-01
5.350614797737510836e-02 5.888039247868700476e-01
1.578833434858354368e-01 3.949892031244614521e-01
6.345490440800885534e-02 5.570710462059137447e-01
8.573886087643410592e-02 6.980442906507150491e-01
2.395438631941590735e-01 1.749354879046333799e+00
1.095333133348165983e-01 6.194102377046853958e-01
1.338661733788097108e-01 1.180863343795140574e+00
1.428153212773405623e-01 8.886654761749982478e-01
4.109784488393581015e+00 1.211855578869887040e+00
9.996589419164928492e-01 1.192345600453089682e+00
7.636652591656738487e-01 1.165049644515262495e+00
8.127647344638341820e-02 7.054176534897939055e-01
6.700694261739208180e-02 6.616224237612482462e-01
2.658654232935720341e+00 1.549215734774636921e+00
5.299162484379853905e-02 6.247286167619140462e-01
4.685811718644476015e-02 5.712916368347837892e-01
6.536745341557179123e-02 7.404704066807893392e-01
2.616807166037491417e-01 1.161206620189604743e+00
2.508857730333837743e-01 1.327997219637987891e+00
6.805848701689415359e-02 3.151052942985834715e-01
1.407074716165591655e-01 6.358846807341992369e-01
7.838807519167248494e-02 1.180693628824871277e+00
5.941605034422731135e-02 6.605605290478298031e-01
8.452494226755367934e-02 7.084442822149914498e-01
1.873181628686758915e-01 1.074780521400938049e+00
9.947104833273130720e-02 7.934836339678282835e-01
5.747591062634982428e-01 8.288701049206091964e-01
9.315798892768253903e-02 6.607593528787992776e-01
3.239934128048856943e-01 1.070038925623219894e+00
2.369503998953880197e-01 8.421769789367550274e-01
7.948024520813963545e-02 6.030953012264559376e-01
6.025215053252568759e-02 5.602828222720158680e-01
8.887571779875423628e-02 1.024860925353228813e+00
1.382626348176098363e-01 1.592399938788291003e+00
3.286521411387753333e-01 2.267027988981735298e+00
1.736197766732482106e-01 1.492026103808454351e+00
2.598105002195782443e-01 1.436435880671672605e+00
1.243325412977404482e-01 1.014228637868605842e+00
1.135186768021958503e-01 1.093811872633575710e+00
1.051009741591038688e-01 7.080484344036278577e-01
5.606235057481409600e-02 6.863860455374317660e-01
5.843417065128076598e-02 8.341487928617700165e-01
7.062077981344312694e-02 1.061991439401221760e+00
2.704861204855725232e-01 7.159060596915830521e-01
1.247156510922593720e+00 1.754353001619798791e+00
9.661516526148264394e-02 8.106803707783202251e-01
1.058209924386825929e-01 8.438552408554004236e-01
1.834711546584236741e-01 1.282065262482726231e+00
1.062314922321781374e+00 8.464587375245890000e-01
1.575560061882035900e-01 1.580679176219562221e+00
1.712009375677329692e-01 1.456580965299446140e+00
1.857870591438853802e-01 1.548753796668123961e+00
7.786325244170698434e-02 5.290057714372711217e-01
9.965992294336832591e-02 9.054805983341868147e-01
3.478572593281993863e-01 8.993258223334489321e-01
7.437006978630326948e-02 9.677622269248441489e-01
1.024294034957332344e-01 9.760574187833576110e-01
1.182563161609692243e-01 6.140958057029223260e-01
2.277112076653256545e-01 1.136157835564091112e+00
2.435977193674644936e-01 1.399835142193756488e+00
3.298005634108769346e-01 1.171000635288037994e+00
7.683381504738635848e-02 8.398424269031933287e-01
6.874667005178685120e-01 1.014423323301103297e+00
1.189258639727104327e+00 1.120000102694733046e+00
1.173433803510938594e-01 1.052065343510626638e+00
6.833850129107237326e-01 1.773540837831504069e+00
5.898638633048675778e-02 7.967420807279556039e-01
1.072186854711830173e-01 1.209804553687141127e+00
9.379340340003608500e-02 6.157085985840030640e-01
1.479868638367920763e-01 7.195462442834180683e-01
5.861909188798340997e-01 8.285438591256909513e-01
9.841475243065712919e-02 8.005764596365647634e-01
7.115504697402935674e-02 7.285724018797777868e-01
7.343738559073680061e-02 7.777827372222745339e-01
7.053588005648389614e-02 1.332661888979199016e+00
1.400150811889155633e-01 9.536409895310015150e-01
1.663464172520093820e+00 1.102173256330546858e+00
1.230368846020137426e+02 3.850764655172007611e+00
3.891323452566487617e+01 2.964633677120323441e+00
1.181250410472140244e-01 9.285328190700185003e-01
1.476520937003673040e-01 7.545561052879659059e-01
8.515156190821465687e-02 6.308588490602887733e-01
3.020306230774506551e-01 8.460461027799390799e-01
1.360142644634207421e-01 7.236762561465607257e-01
1.453172152710813514e-01 1.435378487638586442e+00
7.583708570191108334e-02 6.782466332080326898e-01
6.322950935486308932e-01 2.655363701466532333e+00
7.918020636867170725e-02 6.506362709601627436e-01
2.988640167774379020e-01 1.243128223471861693e+00
1.135074622992973403e-01 9.266112076644472673e-01
6.305632541274723557e-02 7.459753487417914997e-01
8.820635297947145015e-02 8.238960265540571370e-01
7.380928668713054863e-02 4.757324730572844440e-01
6.322234776195348460e-02 4.356623942719219933e-01
8.064185402220928889e-02 9.440845822733052728e-01
2.784677547398575204e-01 1.385004942367957570e+00
2.910610890969087539e-01 9.031761230069634827e-01
6.710321595548972284e-02 4.696726752933504945e-01
9.835400745554151447e-02 8.168464203186777128e-01
6.153726455074236962e-02 6.525416770497397545e-01
7.671249402636144687e-02 5.605830521321754079e-01
2.472205826929312900e-01 1.703459313317484236e+00
1.015701594746995368e-01 5.586119070348455340e-01
8.362587284627957807e-02 6.805931672488115813e-01
2.051619625653590961e-01 6.979684004771863348e-01
9.756987879795896157e-02 8.247850747294172002e-01
6.730008890955174738e-02 6.401621230123836215e-01
6.464206342943806805e-02 9.277972389903211825e-01
1.121260959752470865e-01 7.653744419201956584e-01
8.360644611456910513e-02 8.575073694268192659e-01
1.665103441503441861e-01 8.004380876116253818e-01
7.327647606216693144e-02 5.982576594806037207e-01
1.598618996025203687e-01 1.056469735786776276e+00
2.839056833681574132e-01 1.161704256484960007e+00
1.052290339022325383e-01 8.776523176393004055e-01
9.200753903413871893e-02 6.804468220297734682e-01
3.227102717305470048e-01 1.413145571971862857e+00
3.368576386438156822e-01 1.901506429032386647e+00
6.607813262915179786e-02 6.523584878073757087e-01
1.559600185167142050e-01 1.486597707539679014e+00
1.005284409675452351e-01 1.010795003347197740e+00
1.587203832901296352e-01 8.556713391839717575e-01
1.153641949722840482e-01 1.193068411232494741e+00
1.162825407686907536e-01 9.348547850107271628e-01
8.673472202606972159e-01 9.378019748322538041e-01
5.405811472547990965e-02 7.301206328804005219e-01
6.657886477424056204e-02 6.408238848448796210e-01
6.387976246375254297e-02 6.936756119251290542e-01
7.799537739786022161e-02 8.911834988958782233e-01
1.679030772049749931e-01 9.258029774955973679e-01
2.214032604100150958e-01 1.236050778737649125e+00
1.740889771807908604e-01 9.427644796408752859e-01
1.121624896112917158e+00 1.343152240787297336e+00
1.061187213988588757e-01 8.011104589805158049e-01
7.198985111350489352e-02 1.201559465124722115e+00
1.328955022091748983e-01 1.259583373925728056e+00
7.778273199196966692e-02 5.728112894581943726e-01
7.655602903373572021e-02 5.068111715046471621e-01
1.235174802577423542e-01 1.333965468514636044e+00
9.759353153845719275e-02 1.019793168964383989e+00
1.015914962558923107e-01 1.036717985473874171e+00
7.419040437982929448e-02 1.108522596314710951e+00
6.624685924530199221e-02 1.086355067724797729e+00
1.456806976921893038e-01 8.104751998857229189e-01
9.846341340136961773e-02 1.058260629801995423e+00
2.845960013222102458e-01 9.870768414903429155e-01
1.642048779586730567e-01 1.387441870915739450e+00
3.863948287403594639e-01 1.463183549898467106e+00
2.864150667716595322e+00 1.661599271627971275e+00
7.945739795489677182e-02 9.364827559982414895e-01
3.926148993117238861e-01 1.399764163183154331e+00
6.723604576193881188e-02 5.976024744048569204e-01
1.196963294405965494e-01 1.068339993651362452e+00
1.714292093823149565e-01 1.417973499745103227e+00
1.454151589123771349e-01 6.136405086362127781e-01
4.603357291250614880e-01 9.881534053989495803e-01
7.700112559729590522e-01 8.492322433084811273e-01
9.130033351869397407e-02 1.130666408640786491e+00
8.732659808884242481e-02 7.186896890412889372e-01
2.472156645319444901e-01 1.036099056187897105e+00
5.211195826960643984e-01 8.624140760029573860e-01
3.259153686743977651e+00 1.822248608227186040e+00
3.653860610353867173e+02 4.424913504128036301e+00
1.207829602778857092e-01 1.083920950944959660e+00
7.608407866921464147e-02 7.421624121928339646e-01
7.389569283628244500e-02 7.274019729900537135e-01
1.421689248941414851e-01 8.915478585591403160e-01
1.113992078160749716e-01 1.047519798559030102e+00
1.359197324836179110e-01 9.791594034356515541e-01
2.667122776375877025e-01 1.991293596001215249e+00
2.644063831599627323e-01 1.427101746500169854e+00
1.646687932715225899e-01 6.757228039191196522e-01
3.504806252214672235e-01 1.110500830327029176e+00
5.702290128705543859e-01 1.547305648501121178e+00
7.173175564114607494e-02 6.649870135781971170e-01
8.368647474022879174e-02 4.626865378117753225e-01
6.001821376601983865e-02 7.111173259656317081e-01
8.815008619443190363e-02 5.856010518303427226e-01
1.845697747726278981e-01 9.499379183949816507e-01
1.170167271547303267e-01 5.574471156503605362e-01
1.795577676695932767e-01 1.358093574718060692e+00
7.616571511340074208e-02 6.970295036398995725e-01
1.606917571684376711e-01 1.292661204728924540e+00
7.288441289307623361e-02 4.373252744489053434e-01
8.464179771789855089e-02 5.685054709780142934e-01
6.041794167232623913e-02 1.000468606757053402e+00
1.607744884568506893e-01 1.762021648130876805e+00
1.231023010737474360e-01 6.543265899471691904e-01
4.302046164070317813e-01 1.821391713387907174e+00
2.134425139537992067e-01 1.622393126549059872e+00
4.020738459386037911e-01 9.767856159496597357e-01
1.321208640607309526e-01 1.147485959215092777e+00
1.537229256618688755e-01 5.371089044186773132e-01
1.627776015499585727e-01 1.002061979157023552e+00
7.449254209051989206e-02 5.649117798690161951e-01
5.613184758623247783e-02 7.996140058052464417e-01
1.409921874344535475e-01 1.054043415304035891e+00
8.535941107702908759e-02 6.882174516610528592e-01
1.149786821450847762e-01 1.029403278866617644e+00
6.743269429007905935e-02 9.402802469991337064e-01
1.124503045477832780e-01 8.511173798680570224e-01
2.882696032784772266e-01 1.022234975322205530e+00
9.161630111063251425e-02 8.811117452611627598e-01
9.163874073211882854e-01 9.166236438350234828e-01
1.188862179224516868e-01 9.393457870732544457e-01
2.825973252180218331e-01 1.344931117257661013e+00
9.281545748834506282e-02 8.197728042482336219e-01
9.280392662014026739e-02 5.906251193135204636e-01
1.997021575258873249e-01 8.806670929028420636e-01
7.651198145096656245e-02 7.662008981564835119e-01
1.216442917379562810e-01 6.402390679423294317e-01
1.274534923546147003e-01 8.831675201098013739e-01
2.917593537368678991e-01 6.997541119217292049e-01
7.704523127471196720e-02 1.212235842560847487e+00
1.372383870908030490e-01 1.004118195936249736e+00
1.162601076490935997e-01 1.193706876541454465e+00
1.413008465936706204e-01 1.867796510256301223e+00
2.389112149221369608e-01 1.824421823172992729e+00
1.475121509976187184e-01 1.418104205729944001e+00
6.044248097017859700e-02 9.123012318802402598e-01
8.704596441647358129e-02 7.691494665574428735e-01
6.132686961021478755e-02 7.621512116743415222e-01
1.540610045633599712e-01 1.260991178482740338e+00
4.811935089026723178e-01 9.112340551981569226e-01
7.648614694516335522e-02 7.379536449831251010e-01
4.784744659056030525e-01 1.446291445220617922e+00
1.043554641253799098e-01 1.283976711638721291e+00
6.301221384873866016e-02 1.363505070985003620e+00
1.094309833130570758e-01 1.332927093360844140e+00
1.051073248771902530e-01 5.419609576542926410e-01
1.607294879456488135e-01 1.000554465219393174e+00
1.869229038682210242e-01 1.331704151264943237e+00
1.918689769950911450e-01 1.802194106909815297e+00
1.050244873562918013e-01 1.184703835137874472e+00
8.749694513266856322e-02 1.190046799998378146e+00
2.842190743179347501e-01 9.579047087429346519e-01
4.671014913136953273e-01 1.440417541668204793e+00
3.156337948042126640e-01 1.267329269990030927e+00
2.317381980572824629e-01 7.526438647123853132e-01
3.448434433819542178e-01 8.405307392907657160e-01
1.663343422045612807e-01 1.439141810501693319e+00
7.480855424888620264e-02 7.534632844828778042e-01
1.266885927583366878e-01 1.061931244064254543e+00
1.606563551946796065e-01 1.241279510517558471e+00
1.315451919327828012e-01 7.494619302808452899e-01
7.798433749112836100e-02 9.870393504278595076e-01
6.582279324284666389e-02 6.517670809153489619e-01
9.899619739183491973e-02 6.116525803089495339e-01
2.272224938627177560e-01 5.958833703730906928e-01
6.486665625645579780e+01 3.247642596876048504e+00
5.375737576157878506e-01 1.199704198176321901e+00
4.297166577987793223e-02 4.806783829616376735e-01
5.882097087514304851e-02 5.257905602763465192e-01
5.824959648804714507e-02 6.814999058337137816e-01
5.133978376903204632e-02 7.226202312666808458e-01
6.569712235235390663e-02 7.882045056225500668e-01
8.493146706871027019e-02 9.771234158781944013e-01
9.713566727920433519e-02 1.086566929407589699e+00
3.375758685698375117e-01 1.744340035228280961e+00
1.971869512078358311e-01 1.217136825707729741e+00
5.054898124310072127e-01 1.357135644603018720e+00
1.058236558214658452e+00 9.060120160502732611e-01
2.809165721167255492e-01 8.677496120731981177e-01
1.046503659144666643e-01 5.296255540263689054e-01
7.445851161844416755e-01 1.349720214807676788e+00
2.032465709779100738e-01 1.161795245780457675e+00
5.921924397783183414e-02 7.134652083032140268e-01
8.856458180394688462e-01 2.077174786241656523e+00
8.448258442477898922e-02 8.744932029977716681e-01
7.615431533531050179e-02 8.127226530879454458e-01
4.856460162059903635e-02 9.314027945036696954e-01
5.662323588074965469e-02 4.621369509643215578e-01
5.027994604308759496e-02 8.933063175477714557e-01
5.738592352267562341e-02 8.767721484984138947e-01
1.670917737629615818e-01 1.174800723111243395e+00
3.702976107618838886e-01 1.689840408495189683e+00
8.792404267273241925e-02 1.037323867586689374e+00
1.008209433355842788e-01 8.854185076269286414e-01
1.194659510408946634e-01 6.719738848320475633e-01
2.421101142512237514e-01 9.159073577894956131e-01
8.094893700129020264e-02 1.019556791478643420e+00
8.434671665885548619e-02 9.495607655022140214e-01
8.490939655712109735e-02 7.541570688345826667e-01
6.344656322400278603e-02 8.030230075598397965e-01
7.734059739778625930e-02 1.008338083872759583e+00
2.356814599087600770e-01 6.779005666787961681e-01
1.664186060308371351e-01 1.182209222312516239e+00
3.620709567184005051e-01 1.890939517495880962e+00
7.529521349154331133e-01 2.025565311396651413e+00
6.543871872967645109e-02 7.444675435064694868e-01
2.228283116096673178e-01 1.870796732848346799e+00
1.944430545028376367e-01 8.964102458894375181e-01
1.725722901423424327e-01 9.332249553208417092e-01
6.445661902360746986e-02 8.234193440168594558e-01
5.870931578637507420e-02 6.721824651473070622e-01
7.622960885428288480e-02 8.775527546406785007e-01
1.513643547285873359e-01 1.776489450817989590e+00
5.331054469938963092e-02 6.365580267648001112e-01
2.898763090058241176e-01 1.517759888661922796e+00
1.748395509862908925e-01 1.428618219273863010e+00
2.141744056942970487e-01 1.357913410923053510e+00
2.234998278489332080e+00 1.974694338918768999e+00
3.364544305072670882e-01 1.593136342278330231e+00
1.697284107398553121e-01 1.248086945700566330e+00
1.109267614778469829e-01 8.175195399099105531e-01
3.707742149620665839e-01 1.640812113123624627e+00
1.851466423741258138e-01 8.933024947104651892e-01
1.937162329613859035e-01 1.161886181057599332e+00
1.287724281916943492e-01 9.349760092782138932e-01
9.043226445404160818e-02 6.727987118145244416e-01
1.048063786104441036e-01 8.461830682528783676e-01
8.674828113431040655e-02 9.357781238835504167e-01
6.179670920736290984e-02 5.672869905585610217e-01
4.567233422785148961e-02 9.323035772099034224e-01
1.008103957214267488e-01 1.233703851990894274e+00
2.161131705089194555e-01 9.600936735827012569e-01
1.209390811889820005e-01 1.073826851621139999e+00
2.442743318526834628e-01 1.051594477100533220e+00
1.117147025450682812e-01 9.420833522756515421e-01
9.662457947170814687e-02 9.131867672038108674e-01
6.086234192077130123e-01 2.315495734907327297e+00
3.805489517527160248e-01 1.705159031350177878e+00
4.004530344859591473e-02 8.594098534292570202e-01
4.500645200112404765e-02 7.786340995640799179e-01
7.333803875045442899e-02 5.016303686918007765e-01
6.716450891226151410e-02 5.716302413052016806e-01
8.514020016708756522e-02 6.967992492514761826e-01
3.852662740334403813e-01 7.597928291653776034e-01
1.081961206851459328e-01 7.392199378810664356e-01
8.296353902938245761e-02 7.266567942688465509e-01
1.016042752275817251e-01 9.188022529733713695e-01
7.420701375934600774e-01 9.029563188730321821e-01
4.846008549377753272e-01 1.350115853863441018e+00
1.496672138744526148e-01 7.417970117966566912e-01
4.252051532649032128e-01 1.231038683797301525e+00
1.228526320075303963e-01 1.123290397217927117e+00
1.153523474944035537e-01 1.212543341442756883e+00
9.040343176792919877e-02 1.303724658941027181e+00
1.127252950175872404e-01 1.303246393945549197e+00
1.314970581486288592e-01 9.275905103623722781e-01
1.561972133662004325e-01 8.543993504666489436e-01
1.311919668890572321e+00 1.242022818284994612e+00
5.138361567809653085e-02 4.198319674105664423e-01
1.103348680908185220e-01 1.063675029566393704e+00
3.743612357218243369e-01 1.189806140847471161e+00
8.935876698424108366e-02 8.805136505609431063e-01
8.040552625282500199e-02 5.240103797021796739e-01
2.248519011865336426e-01 1.070867015451174353e+00
9.678286947028698350e-02 7.408117029269650766e-01
8.000478137241487375e-02 1.220323917965275839e+00
8.974087985935153000e-02 8.735596133341939629e-01
5.794813468986429461e-01 1.567361043044114721e+00
2.337171677125801095e-01 1.760719063866628131e+00
1.108417425000916279e-01 6.187824131799889438e-01
3.181530818875924815e+00 1.754962519639049701e+00
4.486419960699303267e-01 1.688205714939727597e+00
1.004851595583455964e-01 1.181393499345758213e+00
8.552394386013426053e-02 5.141984675692073958e-01
7.161297729196798578e-02 1.064765046199088516e+00
1.508710300412720862e-01 6.667506915219814090e-01
1.340551773487574094e-01 1.196756336078540039e+00
8.797182459795201137e-02 9.561014368422875442e-01
8.030433667786163188e-01 8.143858888692857567e-01
6.976784428060503473e-02 7.667539914303568294e-01
1.504898739477944780e-01 1.123168602547262696e+00
2.329112872430055825e-01 9.204679639193923402e-01
4.505771302147655866e-01 1.843367351028684320e+00
3.788789593868991945e-01 1.440377840905703755e+00
2.057551597388016518e-01 7.356493753070659780e-01
2.624793521531015861e-01 1.410198497073616997e+00
2.843448096419611826e-01 8.929037497423010228e-01
1.195409247413410925e-01 1.047200295938401249e+00
1.508039572120360439e-01 1.189300932861065974e+00
1.908305212030899922e-01 1.256345899947358680e+00
9.090637344991818469e-02 7.273503880606370098e-01
8.219192925954203754e-02 8.843641477450083777e-01
1.300458421453772606e-01 1.033990060378316755e+00
1.455565087421157866e-01 6.787678886992014604e-01
5.558618646231494598e-02 9.176266469364330325e-01
1.442287910349767388e-01 1.200472259321083479e+00
1.005815012196269592e-01 6.266513432744796885e-01
7.262817570532373312e-02 1.062283538568998820e+00
1.507366787787890683e+00 1.880800069100506233e+00
3.332907597649687546e+02 2.404631687174551669e+00
4.093108715479638060e-01 9.745895452618049681e-01
3.671552665989423758e-01 1.335106389934730631e+00
1.926396618469755184e+00 1.121485404354096049e+00
3.519696130658007860e+01 1.977432450972518296e+00
1.091241156389440192e+00 1.468649009508104619e+00
2.287737035367868044e-01 9.733760468589808257e-01
1.130164407875818844e-01 5.918435258097058949e-01
2.760765804953458358e-01 1.327939917465370323e+00
1.452438766936909598e-01 9.059210218969849793e-01
9.800056406888693616e-02 9.243661113996800571e-01
5.490821448159791812e-02 6.134675476495986546e-01
9.093626718618304239e-02 8.473941270947532578e-01
1.091728740716138679e+00 6.898290925729702039e-01
1.015235142668308721e-01 1.107149872930735413e+00
2.574851106378580057e-01 1.707355561601716643e+00
4.139755681641188456e-01 1.659974403903133222e+00
1.480224189100059207e-01 9.562285134543934140e-01
1.825658328687603671e+01 1.986847043910062949e+00
1.530695872959965982e+02 2.222462925508940312e+00
3.596738319631476721e-01 1.106616257580498974e+00
8.200132425062807151e-01 8.584485356866796701e-01
1.483944849917459896e+00 1.161636039838287893e+00
3.216221095538664976e-01 7.773627826718508826e-01
1.420678170978662280e-01 8.662610119761522398e-01
8.145891448077352548e-02 7.433041055097895367e-01
7.007005852562114834e-02 5.485988085665217673e-01
1.182246035928646299e-01 8.990069295692270090e-01
1.966746847423137823e-01 7.871269728916253650e-01
6.983944983234388615e-02 9.756742879712166916e-01
7.092989305357068064e-01 1.297595122419423541e+00
8.502053690646325934e-02 8.888567538433770343e-01
1.329328330617458864e-01 7.008255034451695842e-01
8.267718762234113061e-01 1.113044339265875093e+00
1.291819152792967174e+01 1.357362812115616046e+00
1.079223618373508636e-01 6.846115435722257558e-01
1.261365991815215715e+01 5.754879318959181811e-01
8.997606850532333111e-02 7.325096337062051433e-01
5.526018197163353740e+00 7.950152358959624577e-01
1.238596427336080996e+00 8.937098092527951954e-01
1.742799055189768742e-01 7.798256734761013220e-01
1.109938501041187325e-01 1.176483808371844075e+00
8.427673402670605995e-02 6.757868146839904888e-01
5.476961272143318626e-02 7.156921746643525317e-01
7.659694696316340923e-02 3.809808646721943304e-01
7.182465878846554241e-02 9.063612671556221523e-01
9.408431263267043321e-02 5.330660903682813423e-01
9.802940390404991933e-02 6.260725277481008488e-01
3.160220902777237106e-01 9.314616060944240772e-01
8.754332738901905719e-02 4.307625458569527832e-01
3.257944636033880959e-01 5.154121726883723609e-01
2.537663424074520613e+00 7.439882702569259321e-01
7.047608410705119564e-01 9.922867175231627757e-01
9.721256926021604183e-02 8.677021590819604668e-01
7.547906962349036630e-02 7.204810176450594517e-01
6.218309453850146690e-02 9.184566000414869924e-01
1.377701236137783281e-01 6.689462392539345936e-01
2.213379107698425496e-01 1.406760419569166309e+00
1.007758604903272320e-01 7.329532183733956652e-01
2.435010767231357565e-01 9.274928668997746151e-01
8.916734281428635722e-02 8.974495932407480225e-01
1.486728659672649888e+00 1.430685763364831109e+00
9.174772968769190351e-01 1.126557383658109091e+00
1.548903867875822959e-01 9.537002489545501893e-01
2.479915908265736546e-01 1.456581425716745981e+00
1.092672500329556068e-01 1.249190209516995997e+00
1.808517599105361473e-01 1.371293415390599790e+00
1.970293439756158338e-01 1.073124374327365738e+00
1.890449658615455109e-01 6.747570930899834396e-01
2.253364023618382450e-01 7.586859445380187417e-01
3.349015923809031126e-01 6.503660638201852473e-01
8.469014223934390184e-02 7.250968193179141430e-01
1.785110335608272869e-01 4.679643417274595429e-01
2.804361208671876105e-01 5.092446444776921322e-01
1.153049133072206606e-01 1.516769722180202784e+00
6.989064587666003747e-02 6.492445462638929410e-01
8.999750264501944763e-02 6.023246257268918269e-01
3.313161845193579036e-01 1.130796617074136590e+00
8.315620725465916463e-02 7.330471004439537142e-01
1.046546834718477814e-01 1.267456760927420989e+00
8.613188718027563195e-02 1.238023048177785190e+00
1.397855040570784857e-01 1.291503636749306239e+00
1.102846868160879956e-01 9.813533613397470434e-01
1.239983798891144684e-01 1.146354245653660842e+00
2.205548508578787925e-01 1.034687048919488150e+00
3.545842062387875027e-01 1.323543870650752075e+00
5.058723122814549056e-01 1.071326781206819012e+00
2.479503917737125862e-01 1.011588038065610595e+00
8.986639230862526750e-02 9.118822828993327079e-01
5.712950293939899477e-02 4.734110227873961629e-01
4.704620641274230575e-02 6.763797346012215828e-01
6.748391046121070547e-01 8.681275216991349852e-01
1.174726374422178976e+00 1.389173312130451032e+00
4.081402518748085129e+00 2.005755400957479839e+00
1.762898777729534316e+01 2.006470028035747255e+00
5.467767208610877816e+01 3.090391506230135032e+00
4.714491424564757338e+00 3.455252465863052791e+00
7.100875267134070246e-01 2.033213998169441705e+00
9.867358269253811986e-02 6.565753772145931366e-01
8.325402317444231814e-02 1.145778212193208079e+00
9.354633001130287229e-02 8.978556283753079681e-01
7.254171364969271008e-02 7.506826186662917122e-01
7.829602361299829727e-02 5.787520074295643413e-01
1.254931742112464776e-01 9.535715829432982460e-01
1.404391497115274612e-01 5.740584271302117125e-01
1.155112963491248812e-01 7.356481243463347530e-01
6.670679822173639195e+00 1.428050249877911293e+00
8.134501233951532684e-02 5.355949415662294433e-01
6.417709152542089290e-01 1.064269215109579392e+00
4.513897422207136856e+00 9.068930820502668633e-01
2.645412649716133213e+00 1.557074762256002609e+00
2.180416894653796955e+00 1.224809823034457068e+00
4.398333912336683582e+00 1.183394435691703217e+00
2.018697808236313007e-01 1.272738149331091195e+00
3.243349606514320249e-01 1.800401216118699077e+00
3.318220708845877054e-01 1.311595816351740940e+00
1.563230658983843224e-01 8.005517209266127532e-01
9.103495626573077093e-02 4.989171533941707537e-01
9.719613791615552834e-02 9.825196340164333852e-01
7.800483673272301521e-02 7.445151177980756652e-01
1.645520802181650866e-01 1.236235858400417387e+00
3.052757171070556441e-01 1.034476160390475741e+00
9.618776002983617235e-02 8.071078825564937942e-01
1.065505660009687661e-01 8.156510649082596709e-01
5.107834708780490729e+01 2.272080769804067923e+00
1.531084663396512224e-01 9.131042862834942708e-01
1.444674388413267063e-01 9.041840739881455979e-01
1.018197449215999972e+00 8.672704249691092215e-01
1.494539789763655868e-01 6.069210253020024259e-01
8.637946222140802099e-01 1.418866168425096275e+00
1.247210107460966083e-01 8.545235514891178497e-01
1.380018159138501621e-01 1.172196308024265887e+00
5.571789637821476099e-02 2.160258662935628793e-01
9.777489199990077595e-02 7.626197239369675307e-01
1.226366976826766680e-01 1.256477543566748123e+00
1.615488636710503412e-01 1.061727701575528648e+00
1.943231708749790509e-01 1.144084122916502411e+00
1.032576317777693209e+00 1.086798216121950711e+00
6.411103509554093582e-01 9.787277648323956525e-01
6.493217872351475517e-02 5.944735233083752179e-01
1.004241140189506415e-01 4.542110647836765658e-01
7.606286550538388092e-02 7.561153292693331140e-01
6.284967672901362601e-01 5.013609395651869027e-01
5.085491693680629366e-01 7.593726900318800155e-01
2.737045725253571815e-01 9.254497354463805392e-01
2.174748615527427875e-01 1.100737344309446364e+00
1.075856175559279232e-01 1.183371327110104287e+00
3.074299424932367963e-01 1.150492541881964037e+00
9.920303513519633520e-02 4.148547556781188028e-01
7.229058076283868817e-02 6.884406474599917836e-01
8.397122792789993295e-02 6.472102704779791882e-01
1.119744418366603878e-01 8.806641560056398532e-01
1.818709053687862787e-01 9.997934971275087568e-01
1.339708345885356755e-01 8.581162527291774644e-01
8.663316545712888839e-02 5.882318178443345369e-01
8.635282314951105154e-02 5.927800399102789441e-01
2.123316627161086212e-01 6.264926259186350821e-01
2.044390366126656311e-01 4.106611748531530104e-01
3.949344369296268198e-01 6.540300112145752687e-01
2.302331650067017677e-01 9.252945690530469669e-01
9.373743821499379292e-02 8.741687691822992434e-01
8.094983994127291638e-02 8.565409728334113515e-01
1.055768196231459399e-01 9.038230885094821199e-01
8.874302601982141103e-02 4.749872407008937092e-01
9.424240544973570832e-02 1.269350177359197529e+00
1.357543806543818898e-01 1.202424624658169128e+00
1.509016744799792920e-01 1.041355447270408519e+00
1.812920921105395378e-01 1.144197991317403851e+00
1.704269255102685565e-01 8.870274036152587804e-01
4.410053247369323248e-01 8.028704596660413140e-01
8.284705488001092855e-01 1.143100349899294654e+00
1.177519377614353047e-01 4.730297092078544208e-01
6.824647319954997571e-02 9.617418440368448174e-01
6.909098190913535997e-02 7.435829525382793292e-01
1.059141115108799824e-01 1.191534179323452625e+00
9.855274646300871133e-02 1.093793646547173593e+00
7.006167671144505338e-01 2.007654165558080184e+00
5.047118964653876660e-02 4.346622170006395058e-01
6.782651809936111886e-02 7.674751898915711523e-01
6.603623476098473277e-02 8.418480382776597493e-01
5.362063509115883031e-02 6.250272998020708348e-01
7.323831425005652984e-02 8.067762341719876273e-01
8.355794028302872267e-02 1.240422592031225513e+00
1.010900332165301785e-01 1.069346608848254832e+00
1.116923432335629879e-01 7.053944243575402950e-01
1.893123245576831537e-01 6.613910632380853860e-01
7.255001349172525427e-02 8.437886887040478845e-01
4.684196560283630101e-02 4.858244731657825888e-01
3.769169385412573514e-01 1.047306793758267629e+00
5.213613318535802454e-01 2.303866289238603926e+00
5.353491254290955181e-01 1.716819917206362289e+00
7.327434048657106846e-02 6.657983309070195643e-01
6.013710599733405882e-02 6.946489353639971887e-01
6.322068293226373870e-02 8.438746582990098721e-01
1.116524793699876228e-01 1.229012430296211322e+00
9.502671247017754896e-02 1.082592938361362389e+00
2.647892026068894289e-01 1.080748166823123135e+00
1.972326425597613619e-01 1.573810790241815250e+00
9.411415045351321851e+01 2.777923858951821146e+00
2.298431418756430866e-01 1.208698395598647890e+00
2.342755571005823712e-01 1.369220707178080199e+00
7.709769491910367645e-02 5.082764906644793301e-01
1.191457005138225195e-01 6.627560570413733032e-01
1.261390768965548470e-01 6.505945474955127095e-01
4.311259834294411397e-01 1.918190220118885847e+00
1.112437920891862081e-01 8.160235683466240397e-01
1.257500838984577096e-01 1.306455256273512999e+00
1.551354638001836428e-01 1.048987977028548846e+00
2.022863431558122593e-01 1.214646338162537864e+00
1.876766903651636564e-01 1.350732759662076177e+00
8.912624436909982739e-02 9.461528922833436495e-01
3.109193760562486419e-01 7.654294667873213776e-01
1.634566095875935321e-01 1.066764913428472683e+00
3.300328224839136348e-01 8.949124424436497582e-01
2.503649614307435489e-01 1.162528977073024938e+00
1.354730486852814830e-01 1.070103233229301232e+00
4.289759189431063824e+00 1.666990239913178184e+00
9.142092482166638834e-02 8.441967267935533981e-01
9.742361356932467686e-02 9.521573384773107662e-01
1.196477180543651930e-01 8.019918856593194478e-01
6.506627766164264914e-02 6.580055084443120483e-01
7.593680649445556929e-02 9.924733946183428301e-01
2.896815338419286290e-01 9.352929622764630802e-01
4.964730170384110686e-01 9.594594684145132391e-01
9.392034101688066794e-02 8.270870113235303522e-01
1.060816886375484658e-01 3.823529123847147493e-01
1.060590292142039454e-01 1.050651174769471341e+00
1.035288442640153878e-01 8.228114877671789396e-01
9.760932491748314233e-02 9.863326865708866853e-01
7.464841065418241495e-02 9.950788009196496198e-01
3.442332326983702506e-01 1.151877583887533474e+00
1.129593652099658563e-01 7.475008829396020404e-01
3.181801661952204929e-01 8.798517121051606660e-01
2.029626684446465545e-01 1.457653162883416398e+00
1.249058096803382090e-01 1.306392591125173253e+00
1.342435099233130202e-01 1.257372983875891137e+00
9.604699374600866868e-02 6.738895128170007132e-01
1.048041148307080339e-01 1.207192196016323660e+00
1.153619679092337119e-01 9.895781002352722622e-01
3.009912682361032821e-01 8.003948903524199521e-01
3.360304716584058271e-01 1.111958317985160427e+00
2.099380758332530517e-01 1.509483994916811289e+00
8.671939323737574978e-02 1.201030075152650367e+00
7.556546397866965858e-02 1.082783174958193984e+00
7.356948343680630442e-02 8.982120984747248293e-01
8.542236710908562847e-02 1.235188606114949517e+00
8.952921131192155546e-02 8.549213834674129764e-01
1.823698360880876002e-01 1.249386401212420283e+00
6.852213344889758473e-02 5.328637618169693724e-01
8.709892139834070346e-02 9.503884542994839313e-01
2.164051815405214907e-01 6.631848185183483180e-01
2.627103600904461267e-01 1.551000838508315383e+00
8.958469973391301744e-02 1.535940254906084990e+00
8.541579477103157514e-02 1.226248890114172818e+00
1.040538434569743959e-01 1.213450873195454749e+00
8.953427054250959194e-02 1.144387087554864513e+00
3.284715204145880474e-01 1.306798722751034703e+00
4.823299867770695915e-02 6.266828647627172844e-01
7.815744041333820558e-02 6.680105149629320671e-01
6.102161832020661092e-02 5.822171550193425693e-01
5.310884255330197007e-02 8.805036802275510999e-01
5.643176419989425624e-02 1.086661527076057787e+00
6.503069249667323137e-02 6.375903898238287626e-01
5.228477021551052734e-02 9.163501346501318201e-01
5.246356619227179885e-02 8.613337444431280465e-01
5.525918207898529444e-02 1.284465477073020168e+00
1.465481034147747830e-01 9.857370025471356989e-01
4.762241926367420386e-01 1.856127673657055555e+00
5.030072258874185298e-01 1.826027884714627847e+00
1.942289196774558802e+00 2.506399811890373641e+00
3.756298709577415851e-01 1.633384765562549079e+00
1.481879759782647743e-01 8.975519696815982273e-01
4.955186682738291215e-02 4.243832214598585728e-01
9.078415270041151341e-02 6.603212040133175087e-01
5.606802798271719179e-02 6.254111261352287565e-01
6.291447340498196317e-02 8.651972824668753281e-01
1.918744223916585279e-01 1.103267215120633971e+00
5.044601654349212955e-02 5.736800406829168919e-01
1.002660011555767255e-01 9.958151914814461492e-01
5.202731126751485718e-02 7.195489025353268842e-01
5.287878565622548821e-02 6.616495462632034918e-01
4.907939684393489155e-02 6.025718779661872748e-01
1.789539221526134649e-01 1.490118167457461729e+00
8.888842617405816326e-02 9.831116295692349238e-01
1.290972457729072931e-01 1.368384615770755319e+00
1.628576221447390338e-01 1.398283301209167107e+00
2.635107256196122307e+02 3.508689972502382570e+00
1.232270283356254464e-01 1.591141003154175948e+00
2.758206316927562796e-01 1.022197165078012393e+00
7.370555449296583017e-01 1.436692704996200165e+00
6.839577833038258670e-02 6.274037079587485577e-01
5.894726567669501816e-02 6.051593133032140415e-01
7.908745027533438388e-02 4.687371141932152874e-01
8.898409240991418667e-02 9.476938819998089736e-01
9.971933776252428494e-02 6.897502309640169971e-01
5.924884148782561671e-02 2.713185580170419109e-01
8.114623666290834980e-02 8.464724470494070507e-01
1.123867881521940504e-01 8.762750783283896894e-01
1.910054160327681716e+00 1.340269259923895673e+00
4.242130756717887863e-01 8.240248712453022151e-01
1.676624963560645831e+00 1.637179569094127318e+00
9.113902484879686516e-02 1.097714160889641688e+00
2.682489910984498516e-01 1.416788824720093487e+00
6.502227238370456019e-01 1.609447694968846543e+00
9.851694764160219553e-02 7.245277349103013131e-01
1.244920972742151882e-01 1.052221447764583040e+00
7.872410912474593625e-02 5.795343536961450326e-01
1.093271951631829692e-01 5.626764956732572820e-01
8.477802478240785700e-01 1.381794702801581565e+00
8.943474617464088061e-02 9.355912457732719067e-01
2.735286149843785264e-01 1.311827386760035852e+00
7.486779164718405932e-02 7.729983676384755142e-01
1.036656276837177176e-01 1.074361770910579494e+00
5.199113420413205011e-01 1.530752368629636706e+00
1.450942748422933415e-01 1.052133278186822452e+00
2.067161912138879010e-01 1.108882797155962496e+00
1.150905791114922860e-01 8.175726895994480659e-01
1.203536106266060446e-01 1.505325395229062169e+00
3.563618825846573968e-01 1.498574082529420037e+00
1.231815201208930344e-01 8.513524461242560903e-01
5.895855421108321393e-01 1.030837260229481966e+00
2.458280549026778061e+00 1.381971346031275472e+00
1.802156534763167117e-01 1.016204226552371859e+00
1.670968453160489808e+00 1.076919405475598834e+00
5.482719452334701149e-01 1.509213396641204019e+00
3.269887090606604652e-01 1.463322355258253493e+00
9.525387510002308877e-02 9.608386887519420050e-01
9.819994243006491264e-02 8.989926678310564689e-01
1.101871905936936125e-01 1.264843429520273732e+00
6.867081846744356455e-02 9.600013672709822865e-01
7.299348845054710877e-02 8.643282079897494086e-01
1.223500179276726524e-01 1.141240942772378197e+00
9.343738359239006641e-02 1.293346422613313340e+00
1.263906501026458018e-01 1.208498003821662392e+00
3.817256416228091420e-01 1.482938608466816355e+00
1.344531611612803101e-01 1.451707397173809921e+00
1.851470058852626277e+00 2.004338734859536064e+00
1.582899188786683620e-01 1.275331947225796680e+00
5.895848451069597013e-02 5.945025449432340681e-01
6.336334842165708414e-02 1.033715236489682665e+00
9.257474047217705004e-02 8.475412020555289638e-01
9.037030942233723052e-02 8.999961411788360843e-01
9.556814741919469891e-02 5.932899254805293898e-01
1.367543395449211663e-01 9.950679496283916237e-01
1.726484799550619675e-01 9.568613410244789508e-01
6.639744755373831742e-02 1.029253545209287246e+00
7.158794223437325854e-02 9.997600827652718403e-01
6.706763319392984590e-02 8.510412767291340996e-01
5.927839193375234600e-02 9.927581218471636104e-01
5.953044852557382027e-02 6.245843993406613448e-01
3.732240715511511708e-01 1.730686532277643463e+00
6.897771537483357029e-01 2.689673721065205303e+00
9.885029953974580619e-02 1.264595204726643329e+00
1.312008111323089254e+00 2.007471446320415520e+00
1.545630151671497921e-01 1.162995271622008664e+00
1.426075782568700101e-01 1.018946291982526509e+00
9.726653117726816178e-02 1.104983078650878747e+00
7.853560738310463862e-02 9.682105170587584908e-01
1.211784180145718537e-01 1.032686330728549207e+00
1.134124522932304230e-01 6.776005625184121639e-01
5.943378185264295427e-02 7.834777492910628416e-01
1.203426378502091554e-01 8.529730487992802646e-01
1.900734174036705082e-01 6.617297256865218857e-01
1.464453789206752732e-01 7.532842411103132241e-01
5.498205675927970298e-02 7.142153480684312328e-01
7.327986029769283094e-02 6.982848397336581803e-01
1.113173232022824644e-01 9.948688313070709333e-01
1.043240824628615393e-01 5.545924113120320742e-01
2.890897331458681108e-01 1.339068250815043770e+00
2.279635694392274925e-01 1.568782500154363602e+00
1.853254903880412696e+00 1.723627720807884955e+00
2.160658874905362070e-01 1.296039447110513221e+00
6.435205015884561419e+01 2.217012617289963128e+00
2.643658254142991382e+00 1.673935173966252465e+00
7.933615502344585346e-01 1.408942773712984264e+00
1.502353012357582118e+00 1.955788415522027757e+00
3.980485875352830494e-01 1.293006572631830942e+00
7.495171966114311246e-02 5.902347550512846430e-01
4.334935593631065731e-01 9.298027670459202421e-01
1.659819839711103862e-01 8.023415610839537138e-01
1.103232507660841660e-01 7.083866099627895707e-01
7.598954731106173643e-02 9.453025239238453947e-01
7.951384118597959461e-02 5.149994455527654447e-01
7.087967995767500973e-02 6.177550461513476865e-01
9.946543979132013713e-02 6.187692710494743231e-01
1.001483009067096042e+01 2.295445511780334069e+00
1.268335520441600028e+00 2.129181620636936501e+00
8.911878791972388525e-01 1.760936214954493595e+00
2.651082388325038397e-01 1.197524065055027842e+00
1.401358544034745357e-01 9.809473944707350901e-01
1.438653932864434326e-01 1.141682326093415689e+00
1.494617606239622698e-01 9.907106697796258521e-01
1.774577787975110954e-01 9.596032460884931226e-01
1.471924410123378324e-01 7.201940499126338047e-01
1.423121321184546428e-01 9.040655286444255756e-01
1.821912351056148016e-01 1.393020888659269652e+00
6.300960294836223385e-02 3.596349153582427682e-01
5.380809577085718387e-02 7.071533163514150955e-01
6.410707340147480116e-01 1.400542862324665405e+00
1.759073696686214994e-01 1.320469907120935371e+00
1.067513105127426004e-01 9.676781963998585256e-01
1.059747791615690549e+00 2.009103824222354451e+00
4.465633106166015942e-01 2.031310417677021807e+00
3.630988177358323021e-01 2.308685443874967547e+00
2.091367341319534390e-01 1.875334855583368876e+00
2.330686862666654924e-01 2.055151980302403647e+00
4.116394921619415115e-01 1.162864036338128182e+00
3.973319901041952318e-01 1.408341194159950627e+00
4.679584611272760597e+00 2.072348545577403112e+00
1.492434948937770622e+00 1.625340614080330370e+00
1.124289955774023797e+00 1.999797988609439692e+00
1.780512941486642742e-01 1.107511021093798398e+00
9.952254511579357310e-02 1.249717510433772105e+00
3.047180358929077459e-01 1.090068043260836950e+00
1.253516273743848997e+00 1.130151853183014365e+00
2.880206541613950511e-01 1.708420462369639070e+00
2.248070099100643593e-01 1.358301437068237361e+00
1.894699763719561170e-01 1.648351991727257326e+00
2.344437747964824015e-01 1.294773031569826260e+00
1.124243142270108797e-01 9.134440909055968616e-01
1.016743202988630440e-01 1.127258032190264769e+00
3.485815967806968341e-01 2.016756313383097243e+00
1.134140949135711146e-01 1.200832842234628162e+00
3.864675249407951152e-01 1.678765000014773134e+00
1.098079852265772399e-01 1.684798798141343923e+00
2.577598475219636254e-01 1.802348816339626625e+00
3.600452450481987920e-01 1.721251944734449424e+00
5.922885578684280311e-02 5.874374651375405820e-01
9.598488231716185981e-02 9.495153247735214075e-01
1.001284734164456097e-01 6.549021267262211676e-01
6.368549603318322816e-02 1.151745599160674205e+00
8.456452567499715689e-02 6.448614426377164977e-01
2.057726462248858634e-01 1.172889455732835096e+00
1.811530027399428644e-01 6.596404435831896285e-01
2.932892662257925442e-01 9.559836791829726677e-01
4.336913407436416290e-01 1.203167594133722984e+00
6.179005956298454505e-01 1.442153603935866668e+00
3.302162026396389671e-01 1.061449518125517244e+00
3.626132244019062423e-01 1.520645103911409057e+00
1.114074412849519191e-01 7.579863857004657257e-01
3.318701157221519704e-01 9.099078597519535405e-01
1.704158658425493633e-01 1.063407933052583632e+00
1.109235942522666551e+00 2.930796702122241637e+00
1.291552612653581733e-01 1.255383779836650282e+00
5.630671647022466447e-02 1.054046325794478323e+00
5.730756012593987009e-02 7.232425905869037663e-01
1.321323804277289293e-01 1.342882360996882740e+00
1.133313636673919933e-01 1.064032530183954384e+00
1.408316170692126834e-01 1.080665141713818889e+00
1.654350957881657591e-01 1.099321915706944486e+00
9.692883484916178793e-02 1.121159645579381969e+00
1.116209812723314987e-01 8.074010160582809625e-01
2.127860976762923073e-01 1.048359322969492746e+00
3.168074982225096425e-01 1.509725864992261135e+00
1.539001400542938880e+00 1.919109558892756473e+00
4.263836481416601210e+00 2.696211233767123350e+00
2.023612453470027717e+01 1.953054810278729292e+00
1.390272232022489729e-01 1.179115092918540553e+00
3.372120498554180834e-01 1.253812095878956034e+00
1.026231616751037690e-01 1.238239467240410896e+00
9.147724696556593094e-02 7.565320138100544156e-01
8.304208054645864090e-01 1.670569471639232972e+00
3.630485416990940073e-01 1.899032650133044342e+00
9.707690982556402837e-01 2.716456816158038468e+00
1.553562441561358476e+00 3.131498923137026935e+00
3.670874231405014676e-01 1.802319236057345675e+00
2.620156094869000585e-01 1.210634712109541988e+00
1.764218910756015224e-01 9.350229962867807609e-01
5.248920270581585168e-01 1.208344813089538672e+00
1.034070221626064573e-01 7.736534156073949786e-01
8.569645389469568442e-02 9.359176619431627264e-01
8.581353059956570162e-02 6.558467895360732269e-01
6.816615323134060656e-02 7.908675244708046614e-01
7.293117432511894704e-02 1.205404277429263926e+00
1.357146529792254419e-01 1.417039817382934830e+00
3.852384729870505620e+00 1.233155371794488309e+00
2.184422640261098003e+00 1.565394696170376632e+00
2.450378604177289255e+00 2.053602290048802459e+00
3.090183634965955051e+00 1.905239451777720916e+00
2.666881283840625838e-01 7.674530683673648213e-01
2.091098144058475550e-01 1.516941673314632366e+00
1.323994349515920377e-01 7.024171258491458403e-01
1.801966313431030358e+02 3.183944412497659915e+00
2.044267828162975587e-01 1.274854963617313652e+00
2.980552380113932198e-01 1.200611835241148118e+00
1.439038128870920197e+00 2.973035279358813288e+00
3.456079960800549911e-01 1.277118543796199601e+00
2.065179469141855129e-01 1.667567154420271258e+00
3.401389472445594531e-01 9.120373102806013099e-01
1.509455269256884113e-01 9.086743512715790283e-01
1.406517998386864476e-01 1.002002493244558812e+00
9.660268612990018100e-02 9.430412752301932100e-01
5.240280092102976850e-01 1.710230169461506300e+00
3.040871669361373542e-01 1.272526120869688970e+00
2.317015245348960639e-01 1.347966583135798979e+00
1.549496677986325288e+00 1.826298665401662191e+00
3.941553808076201926e-01 2.046333397632681628e+00
2.356235083540586805e-01 9.588369123284380402e-01
2.085600824773316264e-01 9.153822242015555721e-01
2.174865034549918474e-01 7.796269063512704101e-01
1.920722068501440616e-01 1.256953896657426961e+00
3.977186454688296902e+00 1.159751995585579065e+00
1.539089148497069515e-01 1.092959785831728370e+00
1.480618156269920549e-01 1.148436915084195986e+00
7.556365478628003507e-02 1.024685234026928349e+00
7.702709678827308892e-02 1.031533249924067253e+00
9.116740560197818255e-02 6.811073042308751768e-01
5.312829014877623601e-02 8.607838638474462067e-01
7.337434450846500034e-02 8.283873262842332830e-01
2.090436098509799723e-01 1.690781487206791445e+00
7.882171758925594907e-02 1.219757456672670548e+00
6.203986221813664881e-02 1.383296512825667790e+00
1.354829372584143432e-01 1.117641396080091498e+00
1.239880771170505103e-01 1.449078152789778473e+00
3.461203946165750667e-01 1.663915566503405996e+00
3.309838346459174629e-01 2.050608894393958437e+00
1.476436677513311146e-01 1.086278655409528726e+00
1.684254008887174359e-01 1.381106808471455727e+00
1.005329221097943371e-01 1.269248119234911210e+00
2.900169602087224185e-01 1.464576634512516184e+00
2.409516102679510219e+00 1.758238216465431991e+00
2.010065032977464416e-01 1.029723849135161018e+00
4.202018040132973198e-01 1.020466669172167551e+00
2.296426761199919786e-01 1.399526048212389462e+00
2.651585793312371542e-01 1.301432739215207635e+00
9.351897102163779507e-02 8.813399077176734542e-01
8.586521030684120259e-02 1.022361931025850934e+00
6.217586501335158333e-01 1.227384991821325988e+00
2.154108298547707245e-01 9.450811967128149860e-01
4.228855812421600247e-01 1.298591367028491872e+00
3.975784944494494821e-01 1.408192554639236649e+00
6.051140515740477399e-01 2.388810001410157202e+00
3.234771020462102187e-01 1.308080000745573068e+00
1.748383626778310385e-01 1.007211427342597387e+00
2.867434305629845137e-01 7.542094823735818743e-01
1.605218801742920587e-01 1.572431105019248321e+00
2.467680950034570886e-01 1.036453284839711886e+00
2.358157605826400049e-01 1.323612135393706479e+00
2.936014326651997797e-01 9.737911729831040253e-01
3.184465658753187767e-01 1.711356849701224148e+00
1.075840697970353171e-01 7.508473597829229407e-01
4.132526230346395546e-01 1.361110548309211410e+00
1.037784640403795200e-01 6.639862729030817645e-01
1.127263580840961316e-01 8.638722992796029621e-01
1.549104809038948094e-01 1.170482896748572754e+00
3.411856901740391024e-01 1.092628150344263416e+00
1.786201804116256953e-01 7.304818045889938105e-01
1.874351055940213451e+00 1.265001843425719086e+00
5.367991675474196311e-01 1.122240660289895997e+00
1.925333072835039849e-01 7.865899339852823191e-01
3.756709793609431247e-01 7.377702437339160868e-01
6.754661363958372466e-02 1.238269585435258335e+00
2.905479425500848478e+00 2.154461172564121174e+00
3.053924707670936378e-01 1.810242212900042391e+00
5.369001243551940750e-01 2.215144481444510038e+00
1.045986084804181870e-01 8.477094568861561763e-01
1.612430080703453061e-01 1.065718141265978192e+00
8.100280874483552218e-02 7.046218082157550411e-01
9.407731787562893799e-02 6.100126751832705141e-01
7.932386109867291257e-02 1.020311851446259466e+00
6.929532916641022167e-02 5.825826073410719230e-01
3.522672368896153650e-01 1.485430263710751264e+00
1.974329388659703810e-01 1.054657209372796833e+00
6.654078170829805794e-01 1.299694569096131902e+00
1.850865603148895699e-01 9.800440565328495390e-01
8.969267542558759243e-02 6.969618704443796275e-01
2.747946099879544635e-01 8.216703516265418950e-01
2.150013596343245126e-01 7.156182620474207390e-01
3.884558592048529047e+00 1.986705819505175663e+00
8.597547614730324250e-01 2.211379918190606642e+00
6.406171990370422842e-01 2.558063620338425270e+00
3.464269687280510546e+00 4.476502454647714124e+00
4.526189378957625742e-01 1.738940247964346542e+00
7.038147487997847840e-02 1.166989599848211157e+00
1.124032444120460078e-01 1.281697798280480027e+00
4.001158860847316978e-01 1.107764037083351694e+00
1.480832905702215707e-01 6.053164465795624061e-01
6.214128445495557818e-02 1.177863478305809952e+00
6.800684542692601864e-02 8.277660818418931532e-01
2.327810379217130909e-01 1.212539081211522873e+00
9.013343631322177918e-02 1.154962069099098265e+00
1.754763689709632479e-01 1.224626605333356322e+00
7.843358877035436216e-02 9.210796193216189698e-01
7.038664731289161203e-02 7.084088131274463018e-01
5.078683986577578469e-02 8.262401368463692108e-01
6.167254684548130472e-02 7.223116663728960107e-01
2.719727137382642046e-01 1.330072183897142324e+00
2.385213532910481771e-01 1.614111373180995734e+00
2.500487122661227413e-01 1.686961814981554175e+00
1.139534283160885814e-01 1.561615085872801956e+00
8.047115691727954601e-02 1.147763555005692160e+00
5.769083537478233298e-02 7.828608489559720773e-01
6.827870781842430847e-02 1.053915692126657477e+00
1.008499978606621494e-01 1.169511683196726715e+00
4.420725327992625769e-02 1.015382905976369043e+00
5.825879534467564430e-02 1.206742896928905573e+00
6.378197715476613405e-02 9.615293567359485261e-01
1.165575345267409468e-01 1.448686267296636077e+00
1.042108148627636510e-01 6.347299777111325980e-01
1.883879963038244398e-01 1.114726351997643361e+00
2.577479321337953211e-01 1.432093915710285215e+00
6.107951309600992418e-02 1.151190794217020086e+00
5.349760425901023408e-02 5.954358746998256180e-01
2.174992241236430590e-01 9.524434073984728855e-01
6.438410258820437271e-01 1.423972321195253299e+00
5.902458394548164289e-02 8.423459714445712399e-01
5.602265257049782576e+01 3.004634767215470514e+00
1.771578579082655924e+00 1.383323646280488761e+00
3.495632786833007710e+00 1.835820154789653991e+00
9.714579961177161049e-01 9.650818246913873688e-01
1.411701117251588922e-01 7.120900127543737801e-01
1.191962770391777338e-01 5.738471551828198125e-01
8.909792861848293832e-02 9.824045889681490840e-01
9.927049163818793542e-02 1.177186196688761788e+00
2.799168853620188080e-01 1.274613568336639746e+00
2.085516470593473948e-01 1.167342243403497237e+00
2.520405153080878535e-01 1.138714160759741523e+00
1.616879020730427330e-01 1.408770809610012442e+00
8.579329287420016381e-02 1.042465536922944080e+00
9.420632708018736312e-02 1.010962368972693648e+00
9.182788597439768552e-02 6.352979475848841151e-01
6.993927835796263925e-02 9.976817402888101816e-01
5.501294371564107166e-01 1.055224785510007424e+00
5.509980626626829331e-02 8.786574798095538874e-01
4.232198976122161782e-01 1.455142583978603854e+00
1.269868375337977473e-01 1.454804599619125227e+00
6.957521269577812695e-02 1.003118225289037158e+00
6.914380526726236764e-02 7.187692842165982476e-01
5.376169757720731385e-02 8.062413037001139315e-01
6.760994645516966994e-02 8.377403893282614478e-01
5.491217509168887928e-02 6.775487834912287122e-01
1.961555943040025340e-01 1.204465842060054026e+00
2.860312062252472476e-01 8.688962850538969329e-01
1.124985952067790590e-01 9.859814290160470174e-01
1.487904594989341023e-01 1.386354846794463969e+00
1.208528754338585864e-01 8.831773483925435819e-01
1.971327885893098264e-01 1.336866199696953528e+00
8.251132396994795282e-02 1.121870202135903716e+00
6.566649965714268511e-01 1.619221219817398527e+00
1.450156899582014658e-01 1.025418084570614008e+00
6.590116096756581943e-02 1.140753805057893588e+00
6.194362362352856533e-02 7.869605983615074463e-01
6.367752332384291059e-02 7.718683402181985009e-01
1.895740827625061742e-01 1.578949175491008106e+00
7.876844518871185807e-02 9.035921819417067624e-01
1.049933165532414003e-01 1.398998878989416106e+00
8.036291940077572304e-01 2.195954096748891970e+00
2.167007042525336546e-01 1.745282544397605440e+00
7.349163482208932729e-02 1.245556258205817501e+00
1.545957799613906503e-01 1.433557052139604382e+00
1.379592380141634045e-01 5.077543758374641891e-01
7.124610384998517065e-02 9.840659534641815753e-01
7.277093517466011463e-02 7.312505690569510719e-01
4.229753430063463993e-02 7.260729957239999699e-01
5.230733279283043824e-02 5.488463122535421901e-01
7.121134128528272811e+01 4.096074325684996076e+00
2.754380375803938907e+00 2.361882620479844430e+00
3.631615292027829955e+00 4.053590125260011945e+00
3.958208220097529928e-01 2.783737806699896566e+00
5.903847684809238744e-02 1.233617732385096533e+00
6.338101747520913376e-02 1.054330519530059185e+00
7.043172906233542696e-02 1.473056331341747516e+00
6.028797816049549785e-02 8.106999243483098416e-01
1.130848949425920791e-01 1.470576514749360797e+00
8.024829242889167102e-02 1.521775916456978628e+00
6.186930710707963521e-02 8.433831074905914216e-01
6.756418308420118757e-02 6.987971871283703562e-01
8.513125839977471465e-02 1.019521613728455067e+00
9.937947359875644315e-02 1.238604932939752823e+00
6.531403793327503204e-02 7.583242030941108602e-01
4.927817986676879397e-02 7.636419790314651346e-01
5.001463858076099500e-02 7.253002180669598786e-01
6.511609552726589645e-02 6.591013783086049349e-01
1.219973239926659819e-01 1.269301248277815874e+00
3.281845387251693391e-01 1.859414888172161051e+00
1.081906653501486099e-01 1.401366709841950886e+00
3.953804563594548682e+00 2.541646360233227764e+00
9.123152242621417052e-02 1.664094956197952113e+00
2.685652515004749996e-01 2.450748768635895747e+00
7.811312349038677105e-01 1.251760824526378268e+00
1.943372786218422743e-01 1.246313544563374176e+00
9.690621938273512315e-02 8.681581138942018327e-01
4.777982995607719247e-02 1.113902670987454657e+00
6.608960849409016569e-02 1.212826923020102088e+00
6.091590632732359067e-02 9.318248171751434272e-01
1.074389544675347363e-01 1.421410224079177276e+00
5.268626104061400334e-02 9.179655608680384882e-01
6.296527369681248487e-02 8.519970644500235446e-01
5.673101503387565497e-02 7.653721221143700015e-01
6.448778220213875756e-02 9.092761062025891405e-01
6.612226539028118188e-02 8.153560969479115572e-01
9.979786511568557172e-02 8.015001796246753463e-01
7.481884715302342115e-02 6.374750146525264283e-01
2.331746818794333820e-01 5.668745134058299495e-01
9.392978619521573369e-02 1.398884390403216438e+00
2.017917255213723948e-01 7.054211562234935506e-01
1.613729886772488908e-01 7.600842503087554825e-01
1.389669492428916353e+00 2.047351101587729705e+00
1.210942925691956135e-01 7.093653652606267679e-01
1.918515831058860699e-01 8.384592338482077523e-01
8.898684761488209749e-02 8.683006034566478348e-01
6.766988759251940655e-02 4.793180786109503821e-01
6.463374599106659624e-02 4.845945660384047282e-01
9.540735639680486546e-02 7.672340863549748091e-01
8.051269427061774620e-02 7.799465482029567243e-01
9.974543052220061212e-02 1.083627024552186846e+00
2.869866306702735237e-01 9.975101835414967866e-01
2.660932937791264941e-01 1.627159164915317646e+00
7.873548400978271078e-02 1.351460116196720129e+00
2.073782029208977862e-01 1.538377954987241614e+00
7.695215539685716644e-02 1.337639867956111450e+00
8.408361980400266833e-02 8.777598951976681718e-01
6.499177885333164151e-02 1.133093548564226172e+00
7.662911167436056714e-02 1.414688215443663966e+00
6.574917197838632543e-02 1.011379064477428980e+00
7.554890112627247190e-01 1.176247813783856566e+00
8.063997665022670791e-02 9.869616784865230530e-01
4.922795588521895055e-02 1.003658508143217887e+00
8.550844752012763672e-02 7.620692628316544370e-01
6.383704489945787874e-02 9.397314240928510420e-01
6.252905020100102407e-02 1.117029367732471856e+00
1.039925811379041470e-01 1.299149136780082037e+00
6.810933370081381777e-02 8.485178726553715967e-01
1.304388726446601143e-01 8.729422465543782428e-01
7.745018389988771179e-02 8.940551135206705746e-01
1.690854586912892699e-01 8.253000382975219651e-01
5.006066186162726472e-01 1.419734846084400592e+00
3.260065620152205468e-01 1.413370398081301937e+00
1.326210436920019775e-01 6.616158159185978604e-01
1.158766485125010126e-01 1.336789550774559077e+00
7.536851403139954719e-02 1.215000742688703506e+00
7.578983806301459181e-02 1.054409957169431644e+00
5.752092285131850391e-02 1.026882203350620637e+00
5.174206173216158028e-02 7.772950646486674886e-01
9.356314860304863756e-02 9.678272195113493126e-01
8.228734830534990830e-02 6.780290215522130071e-01
9.353312045568920596e-02 8.372671457457031563e-01
3.099658410896747873e-01 2.201281731322000557e+00
2.416983861208523432e-01 2.039127461593875701e+00
1.020071839073803388e-01 1.293679801837111620e+00
7.687126408397766675e-02 9.272484323112774041e-01
6.565923799221928814e-02 5.657097325390157971e-01
5.338860900915758795e-02 7.787309592245442724e-01
5.997419300988698909e-02 8.463541028283780854e-01
1.098723114445976368e+00 2.199268394058604859e+00
3.756294429242851285e-01 2.053282287936013084e+00
4.249572886420995843e-01 2.831798259190302147e+00
6.329474343161341221e-02 1.480557623935101930e+00
7.574685398356027777e-02 1.504184653353439982e+00
5.372757412119955750e-02 1.010099277037519006e+00
5.736647598174068191e-02 1.540430134048079047e+00
6.683319498211455489e-02 1.879443420683437616e+00
9.164550616216809997e-02 5.549589787801376684e-01
1.180885190512988153e-01 1.421796149254656028e+00
9.459626973425928897e-02 1.365620672277238823e+00
1.680218340540328426e-01 2.214462211315817886e+00
7.433076304583091654e-02 1.048396107309031988e+00
7.754880572059866251e-02 1.349121135174870867e+00
6.014046896589744784e-02 8.832553662394192484e-01
5.699022219648672977e-02 7.919040829697950867e-01
6.548676979746329008e-02 5.938837085030727048e-01
5.552852983779957979e-02 7.768706350257051918e-01
7.038352415304256759e-02 1.065058544644553074e+00
6.839496674505557428e-02 6.202867579801668585e-01
1.891050230719342196e-01 2.160789227592320838e+00
1.331037485650826691e-01 2.113731593719413215e+00
6.742078136641953268e-02 1.883499385943056437e+00
1.384034780833458544e-01 2.641940873731825068e+00
1.685674503860799256e-01 1.822149934304926555e+00
9.276487083047556259e-02 1.144145150096028241e+00
7.429056632737153498e-02 1.174096736634914429e+00
5.954361819712072207e-02 1.364655304187510687e+00
9.960671631219393529e-02 1.559748338400212875e+00
7.173388549941864256e-02 8.226347873559287649e-01
6.642993010940134724e-02 8.573011597738776635e-01
6.512888945621689296e-02 6.140346630340414169e-01
4.767158157423551090e-02 6.875187766033644676e-01
6.071373988354487883e-02 8.158209196174569522e-01
3.912735432598345442e-01 1.804162838618182052e+00
2.502431252833373643e-01 1.688149545967624787e+00
1.268998836890423698e-01 1.401698868454478664e+00
4.368279268667017989e-01 1.075076375343875013e+00
1.033691350186294322e-01 9.570949889446641601e-01
1.165825155086533116e-01 7.288348900760114324e-01
8.075777073090809055e-02 8.378378706066497150e-01
4.776450635234712194e-02 6.650483041767873971e-01
4.691959611062120061e-02 6.003619039665725188e-01
5.967839789813753765e-02 7.917778378666605610e-01
7.697522134637854729e-02 8.620862027896084578e-01
7.112519161549248070e-02 5.838303259542385604e-01
8.350176548391173570e-02 5.484672338437002193e-01
6.553224225513644419e-02 5.598276680633228475e-01
7.095694331770785457e-02 8.670940848458291716e-01
7.003433543444388676e-02 1.004397951757064922e+00
6.962446091222516953e-02 5.741215559097030408e-01
9.415688148866808993e-02 6.314732077808756783e-01
5.542296623761963636e-02 7.810774874238598509e-01
7.182386772093875271e-02 5.831329421084454623e-01
6.168446753724807219e-02 1.185590344521873396e+00
6.631102249597257969e-02 1.201356850384109221e+00
7.268627189157775281e-02 1.048906227283931125e+00
8.637067770972202407e-02 1.194141599660293984e+00
6.085550502481738150e-02 1.332863504982212399e+00
6.793964341785051209e-02 1.192929434627871599e+00
6.555115708993064505e-02 1.381825809581907594e+00
5.959172065321126366e-02 1.033009360072814076e+00
7.473394685937892468e-02 1.457304169123666782e+00
4.960473026610235509e-02 1.066185663739751321e+00
6.648420411146452325e-02 7.733748664829297459e-01
5.428561919915487338e-02 1.028227544293718765e+00
7.313140224322613181e-02 9.120671186430590049e-01
7.879082517998087232e-02 5.575453938677986665e-01
6.835088062985707202e-02 6.153382212215570135e-01
6.991618278623797089e-02 1.205663166970158073e+00
7.555899857846871959e-02 7.770153110711034428e-01
7.435557383326694969e-02 1.125289080137775954e+00
7.119988303841684463e-02 8.432469072432807744e-01
1.180528559842247277e-01 1.652375572935831149e+00
8.919711054119132398e-02 1.608540105559399969e+00
1.109146137374148883e-01 1.983951602187297381e+00
1.528852490104533890e-01 1.935619294482245456e+00
1.096135781415628063e-01 1.610471151802752354e+00
7.920345596431120627e-02 1.703372156059855369e+00
6.862385770751115721e-02 1.243421327646384134e+00
6.576645362635789860e-02 1.189664736750307705e+00
6.427997888497441470e-02 1.031001052073489577e+00
7.683806938372547690e-02 1.161420601782163997e+00
9.172016575778886571e-02 1.546988170259271156e+00
5.813801939862346668e-02 7.380432554868305850e-01
5.555119051754530551e-02 9.193832987031801407e-01
5.655418917627831610e-02 1.030246564243904484e+00
5.492826906462171949e-02 5.268340684651641181e-01
1.360100554432462083e-01 1.145030689860546014e+00
6.544235956435218160e-02 7.794303607829182745e-01
6.320016635571955310e-02 6.049497237771813696e-01
6.731706537449415328e-02 8.775823766132164749e-01
1.062585077653513121e-01 1.561353639150959927e+00
1.131033538172803998e-01 1.423658021914764094e+00
1.038177276158997880e-01 1.470057888592011475e+00
2.764512738647455503e-01 4.997954289645747394e+00
3.859847051122802242e-01 4.048947373279279560e+00
9.000304708981554658e-02 1.037839469582139351e+00
9.617735592395176836e-02 1.881338735228606396e+00
1.966652175683167858e-01 2.222264827283076727e+00
4.058848172725171843e-01 2.573071734697509161e+00
1.331219328817901393e-01 1.166341047160543321e+00
1.353346094030160873e-01 1.489291574077957092e+00
5.352165659863780678e-02 9.584520145802152280e-01
6.201186978307629549e-02 9.819266906062656952e-01
6.385903770336295859e-02 6.182684163938909627e-01
5.998483920325440449e-02 4.891367900196143537e-01
5.379689829203820189e-02 6.362904201691091943e-01
5.921750785745830137e-02 6.741327676292171445e-01
1.034356081392310556e-01 1.756866487453001779e+00
7.014744250995176567e-02 2.186340101632179955e+00
5.632325539447601004e-02 1.916813387779410016e+00
3.070159274189078191e-01 5.069665840347628460e+00
1.199107436243739416e-01 3.987984476631444064e+00
7.012402502276127159e-02 1.640388281335220411e+00
2.672892276094173125e-01 2.436175817835392277e+00
1.127611875094276933e-01 1.309142340640073066e+00
1.327916223334470736e-01 1.679301021509103542e+00
8.205230001381218219e-02 1.342347781597040823e+00
1.062877856955525419e-01 1.659066302311218211e+00
7.931908277864246903e-02 7.301015339692163986e-01
5.885213565135333919e-02 9.272214335927758677e-01
5.094502295231014000e-02 5.939279411852228518e-01
5.008255108335830930e-02 5.195767154097979956e-01
5.119802537425992284e-02 5.603378127167818468e-01
5.264136405977001137e-02 8.065371644038292764e-01
3.463416633093179797e+01 3.412764669923786354e+00
5.546997111318614504e-01 1.368252887916501237e+00
3.021198140803795784e-01 1.233345360812843516e+00
7.036692489616215573e-02 7.981190247596602338e-01
1.185513183270903159e+00 1.503729174351904563e+00
2.563519768363413109e-01 1.371800809589652559e+00
1.458983039510557134e-01 8.682871216206530240e-01
2.542166191498290706e-01 1.323593371713019939e+00
7.419468689354964674e-02 7.679063996847891316e-01
6.858166659024909906e-02 6.956105388440511073e-01
6.650453548530299575e-02 9.932043708864900511e-01
2.362972213052660642e-01 1.185580773633574614e+00
1.287025528806923502e-01 7.974504674760379830e-01
8.915546182726871716e-02 6.232299326471576473e-01
7.834242301254248919e-02 3.913770998123863865e-01
7.443770333582606924e-02 6.667931404525466732e-01
3.351330147511087376e-01 1.568697949582754214e+00
1.448355340837538807e-01 2.957909752623969268e+00
1.016124850198155405e-01 2.175602894830733103e+00
8.377903623497649777e-02 9.794135020658414348e-01
7.127572411293643662e-02 1.172398945603350784e+00
5.887311719772141128e-02 1.281915109970052313e+00
5.200169171029345866e-02 3.973145349182973796e-01
6.310494093325738629e-02 1.152976336132127466e+00
8.466561301824947205e-02 9.368878359787725651e-01
8.005803740825837012e-02 8.871095803459768669e-01
8.259099588448282070e-02 1.226249031472635531e+00
2.570673292852836411e-01 8.618793273426416102e-01
9.834482056594691102e-01 2.416958938074648344e+00
6.169740442329337826e-01 2.726484123757619837e+00
3.098743511731752442e-01 4.026192195807900553e+00
3.113900393591825799e-01 4.069832263568873287e+00
1.140934612606978732e-01 3.361129265638380215e+00
8.625794046892934497e-02 1.433253383459866415e+00
6.656825215886347236e-02 1.817568052138123003e+00
6.162461086019783985e-02 2.078468608341548229e+00
6.684801558763180107e-02 9.406520831686813189e-01
7.070991060673295636e-02 1.099351122013065840e+00
3.113334690444404251e-01 2.242960760465551928e+00
9.207787858629505606e-02 1.285938918515659557e+00
6.259508421454339222e-02 7.205840427412085747e-01
1.620736134642547510e-01 1.064680445757828720e+00
6.142262699599686238e-02 9.158214105395376947e-01
2.433122884789165885e-01 1.685040991349680439e+00
1.626273439285717548e-01 1.200603076363300437e+00
1.451349177156246451e-01 1.064307609382773467e+00
2.265498248027659201e-01 7.340109037559651162e-01
8.962730066185584099e-02 6.524850602325026339e-01
7.011931772606169178e-01 6.655286459123524345e+00
1.220615974765518613e-01 2.180978332355358429e+00
7.540033011456453993e-02 1.613276823706304208e+00
2.588200488687150802e+00 9.583399069263096592e+00
3.546549660457785524e+00 1.053743922338290240e+01
4.604560247139874463e+01 1.927899171159593195e+01
1.455289551216948918e-01 3.788119135205992194e+00
1.871264100879462822e-01 4.504323974170748812e+00
2.072888702117695325e-01 4.209840378263905336e+00
7.442292836776370768e-02 1.907355866068596972e+00
5.470535741036754163e-02 1.109819262549949004e+00
3.067776436846821886e-01 1.455361544280319608e+00
4.797069848742008813e-01 1.179528235774767841e+00
6.259980561480781025e-02 6.525160294536376249e-01
6.391283228766626856e-02 6.893196335364283334e-01
5.704201443429719742e-02 9.981970047628943021e-01
5.850465309963889110e-02 4.299926488236400224e-01
2.485948144971732721e-01 9.452702982157096256e-01
6.730088430072875272e-02 2.031097037236802461e+00
2.794520994625104837e-01 4.817713237884667876e+00
2.165346351857761475e-01 4.785131427642693502e+00
9.732014486377872642e-02 1.908849989768460986e+00
7.389860048071839049e-02 5.511306311115248269e-01
1.251173485088618031e-01 1.981359669657992262e+00
6.192331636769118908e-02 4.271627265823158548e-01
6.005941744677648075e-02 8.015377291409956362e-01
4.826869184361533976e-02 8.446217151142874080e-01
1.054600511800809354e-01 5.528408901718099289e-01
5.223488910953433956e-02 9.254064363040909180e-01
5.615456807503164949e-02 4.848853120907978820e-01
7.765439168731286257e-02 7.026386557452494186e-01
4.704684951278990945e-02 5.359290019491017576e-01
5.216419214061708554e-02 4.993016406789315131e-01
2.052273229956097789e-01 8.135568364774962147e-01
1.024035032362537456e-01 9.791231394016371992e-01
6.126478932813384654e-02 1.026571059701953947e+00
7.736688641688091450e-02 8.636175729618069674e-01
6.546923646383207007e-02 1.011917165038328070e+00
1.066680668467695908e-01 8.422445521458316042e-01
1.270789722106088204e-01 1.693885095893962855e+00
1.631189928910589337e+00 1.791574045977027296e+00
1.692311881327343004e-01 7.854229360219459055e-01
5.148228904370302783e-02 7.946945015350893593e-01
5.684926020457043983e-01 1.338605558403076712e+00
7.564780064096326972e-02 1.057874434578214506e+00
1.387610701540607783e-01 1.023726323700136831e+00
2.492155986218163310e-01 1.737683680032129585e+00
1.937775791013088555e-01 9.226482091873554614e-01
6.525590198580295820e-02 1.067722517237762458e+00
4.854735224681936551e-02 6.205288605346178654e-01
8.037562102351207549e-02 7.335279580344397088e-01
5.636663650970316075e-01 1.717941836641622144e+00
1.851170058304753008e-01 5.616679826284934895e-01
1.439194610987654943e-01 1.511551532004044907e+00
1.136543492862677335e-01 1.262598483166638808e+00
6.388497362728255691e-02 7.757043558250090731e-01
6.433696590858239972e-02 2.273440924608075786e+00
9.214273386238562569e-02 1.026294205539284965e+00
6.125996741757402941e-02 1.307175261880095585e+00
1.768462618319979474e-01 1.256419696472548253e+00
5.819122591971092467e-02 8.625876184804571745e-01
2.192992593241397392e-01 1.271517778012223099e+00
5.776975705315779558e-02 9.307202641253883302e-01
2.364820786301416455e-01 8.592521920799075508e-01
5.031118728115690358e-02 1.015795820698532470e+00
1.074065078730640915e-01 8.870778664625819099e-01
3.280492081026633588e-01 1.596194842944962389e+00
8.667178067299806388e-02 9.851826644043306658e-01
1.387152880100050723e-01 1.007630373509814214e+00
9.393585052085603460e-01 3.015858532233211875e+00
1.688161278216801509e-01 2.209357910622542054e+00
3.426253886876526322e-01 2.671107970217240446e+00
1.623630289523903258e-01 2.585749728195602781e+00
2.360941435560494628e-01 1.424278412369474944e+00
1.015942610853530104e+00 7.531843219240790255e+00
1.169124403609660690e-01 3.995752777257895350e+00
6.820039476649746024e-02 2.800915191193234843e+00
9.500026395935046164e-02 2.105668571100025144e+00
3.169655807886934684e-01 1.982561089853341230e+00
6.727653916995074423e-01 1.689803417017473164e+00
4.419640501791856635e-01 9.002551157384500735e-01
1.426534967865042303e+00 9.649214998222067630e-01
6.405198400310624374e-01 9.363425656138254505e-01
6.881672120026773032e-02 9.300160833542504557e-01
1.496247772036226886e-01 1.072845897046772468e+00
1.884622718346037340e-01 1.143971091300327370e+00
2.111447227153871176e-01 1.049443821095627394e+00
9.534963119400011733e-01 5.469985204904413756e+00
3.531753120548740910e+00 9.072441668050336361e+00
1.905667571438208197e-01 3.160534955043466265e+00
3.409882737140316777e+01 1.817833444120324771e+01
4.468956246204757399e+00 1.054825153541123406e+01
6.017412227470355219e+02 3.756707646678052015e+01
1.234459819796588143e+01 1.474142627098073000e+01
1.000442440451710657e-01 2.808597325721488236e+00
5.724587770168181045e-02 1.511179031440416987e+00
6.118807713239009238e-02 1.179641671055573049e+00
1.777694054990767158e-01 2.020488432085963293e+00
5.169325642014828137e-01 1.497403865070434881e+00
1.337464605100213477e+00 3.761357612580384480e+00
1.466279457034654343e-01 8.591369486174990078e-01
7.286858190801696888e-02 7.964242074287674056e-01
8.424229857627320295e-02 8.322201372624425941e-01
1.150007922140032501e-01 1.114436631808454647e+00
6.857965373986665836e-02 6.790288183743120598e-01
5.496072224896092484e-02 5.044106631756654080e-01
7.455886178962978228e-02 5.593378104468346157e-01
7.812170172494288523e-02 6.390187891622322036e-01
7.057100919505245040e-02 1.340354251762635229e+00
9.919058870429611763e-02 2.341955558561466866e+00
8.629829685123142913e-02 2.542937977376112269e+00
1.990612364972865578e+01 1.661397245429229130e+01
1.641901590198526772e+00 8.271408341448220014e+00
8.323972871410995067e-02 2.583782344856188296e+00
6.739634401205624181e-02 9.382676653883114115e-01
5.731374342867977256e-02 8.960452546769710480e-01
1.111705013599924990e-01 4.682379210091000554e-01
7.192232218462409066e-02 9.771131037456451951e-01
1.545284802047963424e-01 9.787125300154931873e-01
4.518545746302077976e-02 9.150933705017035846e-01
7.017311936840790743e-02 6.878004704823301729e-01
5.984411931060437673e-02 6.000347410115541846e-01
1.148377802924904628e-01 5.348625045668599087e-01
5.257810713860883861e-02 9.807878125650275614e-01
6.498394657272323072e-02 1.386562638865464381e+00
1.425256204034472396e-01 1.458839546719468361e+00
1.144252436748560697e-01 8.816917746111175846e-01
1.149332964212487623e-01 1.027743982436565284e+00
9.125322647407323184e-02 5.227679521391491724e-01
4.841355898943475872e-02 7.079062093998679250e-01
5.011146476357743185e-02 9.618240719025168417e-01
5.503905868155473807e-02 7.593204961874953085e-01
2.056435582858037403e+00 1.718222491396768747e+00
1.902435968888982198e-01 8.890983828080103457e-01
8.500006676379305570e-02 9.965087624346286033e-01
6.461486319898755715e-02 6.867815387185703946e-01
8.170340997358110924e-02 8.545755644431940468e-01
2.765984632990717285e-01 1.242266806027924053e+00
4.658912122365188591e-02 1.040000058860837129e+00
7.851829716856077723e-02 1.305622280141396807e+00
5.955599414123582264e-02 1.669172614426706502e+00
7.170856487597877804e-02 2.226087004526751567e+00
5.628169812980048786e-02 1.523444661359721897e+00
5.526060839225698657e-02 1.002923408454500898e+00
4.545812262230782691e-02 1.120570994089438166e+00
4.244904077012353477e-02 8.962933547999085704e-01
1.113505006828100774e-01 1.065418471583268634e+00
2.488631971775314700e-01 2.198480224577398445e+00
3.012617821212199565e-01 1.228422935630465451e+00
6.913484638911379099e-01 1.086577591525317521e+00
8.038719207878790485e+01 2.330663845338210916e+00
1.550320517630363881e-01 8.563284099612517020e-01
1.516765340520229433e-01 7.404276841972222689e-01
2.510495157069013716e-01 1.060641786109931095e+00
8.651465569384664267e-02 1.230130879240198816e+00
3.442488203468805907e-01 1.835216145580943925e+00
2.628320195485902566e-01 1.453446442783346670e+00
1.946755151353506408e-01 2.328298454043195687e+00
1.705567889303344076e-01 3.319630871183233634e+00
4.841875482430578470e-02 9.991704685408401287e-01
5.204472470450078464e-02 1.456867404062411220e+00
5.785177362487312763e-02 2.407894792832539377e+00
1.153383376971921920e-01 2.088050098582130421e+00
3.331505977692226783e-01 2.069120024141561487e+00
3.223543001105378281e+00 1.432644018283525833e+00
6.877611273198076560e+02 2.677380904216843494e+00
1.853797777117813723e+02 2.336498081020039308e+00
5.247709296376171784e-01 1.089251235760410053e+00
7.450208483110543067e-01 1.349976991077154409e+00
7.833061762317025667e-02 1.059740800555333040e+00
1.104115220298082511e-01 1.003608509730615772e+00
5.685591254545749873e-01 4.438754319276841720e+00
1.238443344734333262e+00 4.974579278678060490e+00
1.096030486093167333e+01 1.334981721955520406e+01
7.554620325205996245e+00 1.225907198319059965e+01
1.214100261129600256e+02 2.602314489708481915e+01
3.627456249310330616e+00 1.036757889521543952e+01
1.475995649361016571e-01 4.454801828214812964e+00
3.016034527748930882e-01 5.457094392835355912e+00
5.587719031473805525e-02 2.233636068928987140e+00
5.443303713869109689e-02 1.366553049894370764e+00
9.291641975406551845e-02 1.820872898188729883e+00
9.401741767813130701e-02 1.131470923521595839e+00
1.455708406581266712e-01 1.082705243587922306e+00
1.586747318962108855e+00 1.485472366476076056e+00
1.308514225985441648e+01 1.010319125055959555e+00
8.479079134237471749e+01 1.759576154646029567e+00
1.305591188725429008e-01 8.684459495447266475e-01
6.525396972262366424e-02 7.284844270992194559e-01
4.341711114996268245e-02 7.497731155308965389e-01
8.077589121366844649e-02 5.863300543604804682e-01
6.578699141301092013e-02 1.416667768731572297e+00
1.294009060130845601e+00 3.719657726774229900e+00
3.206675291506377867e-01 4.498862833048566934e+00
5.486105253103630286e-01 6.211641586026733997e+00
5.707953496780378000e-01 6.579849503486154383e+00
4.001436925403284994e-01 5.516733204477691110e+00
8.017874985642772789e-02 2.606003242478815540e+00
1.115072625151382751e-01 1.628564903902645078e+00
1.157306999336813746e-01 7.842109387985644053e-01
3.967953295436432715e-01 1.502483311847837122e+00
1.367719320673222438e-01 7.546107901042781174e-01
9.964264918855984809e-02 9.160802236537808341e-01
1.688148986063871204e+00 7.794923373891552432e-01
4.797424963325662428e-02 6.962652348860980389e-01
1.429002918230523611e-01 8.325274141235330383e-01
4.755350377132594453e-02 6.053657073443420300e-01
2.201097313366323083e-01 9.696582805700263430e-01
4.400305453330357469e-02 1.134606930534583391e+00
5.211324284843448645e-02 1.008118272531372206e+00
6.437806485834918213e-02 1.248481279981973335e+00
6.583217370705596316e-02 8.799772195632414862e-01
4.436988231778923181e-02 9.044791515709694751e-01
6.243105874141122863e-02 8.420851654994262470e-01
5.291034115887695288e-02 5.314744927098346006e-01
2.468396088364784025e-01 1.190243409752435255e+00
4.413087742478454256e-01 1.750100240161611254e+00
6.328067151537326573e-01 1.982931291731493628e+00
2.299344146472455941e-01 1.818529654086114222e+00
3.787742180082505072e-01 1.891149404919357790e+00
5.093292129089090903e-01 1.849043570316186935e+00
1.287176558301658424e+01 2.146540992108689316e+00
5.183996451344841994e+00 1.458556825143412672e+00
3.388190507866999934e-01 1.208952642766426777e+00
1.185417869848872791e-01 1.507719592779542594e+00
1.160712978698102416e-01 9.514053265506641210e-01
1.388410797169877808e-01 7.096721434366303205e-01
1.806502831531153763e-01 6.685445169323062098e-01
6.730255777831659070e-02 1.170927144063912184e+00
5.194828452588316076e-02 1.722777250636088775e+00
3.975005461771427551e-02 1.032917455705866017e+00
3.873796822154966513e-02 8.135892181760796538e-01
1.308884494080223837e-01 1.197407883775763571e+00
6.443467332859205421e-02 8.950005185854482681e-01
1.405798047121171457e-01 1.151185099208617002e+00
7.394214568567785140e-01 1.918661854802264477e+00
1.238772486099166681e+00 2.490780802610918165e+00
2.256673080950743593e+00 1.585875346143906794e+00
2.946917455222088478e+01 1.927494017164091966e+00
7.174244918845310015e-02 6.893840262854924461e-01
9.691135182355958833e-02 5.660596728487932161e-01
3.637995518100994308e-01 1.198995870741955905e+00
6.813995753121122878e-02 2.438569882231362396e+00
2.437340958317440742e-01 4.715037256775299390e+00
1.154696979236587540e+00 6.986132831151997458e+00
6.369686503954373469e-02 1.465032033548903767e+00
3.827883564653856291e-02 1.287527254660631337e+00
3.626813423080078175e-02 9.659255500043925080e-01
6.203479518976317414e-02 3.136179629616840714e+00
1.128956203172442746e-01 1.450870668441557099e+00
2.455945318612742512e-01 7.735140299670303365e-01
8.992006296672218346e-02 1.263859278583160828e+00
5.689649219942192193e-01 1.953022675462406710e+00
4.450685284897007432e-01 9.360817088249672180e-01
8.727471194248055397e-01 1.182143512996058021e+00
3.046599730477086432e-01 1.064653097795390968e+00
4.416677463411486926e-01 9.402774860613144492e-01
1.211655073831506557e-01 7.821133312108020652e-01
2.223166791131107600e-01 7.500167956653277512e-01
4.972620853209677727e-02 8.128533183375304949e-01
1.163022520389670328e-01 1.264489471376399443e+00
7.133558602214121191e-02 2.911827811536254362e+00
4.868319371056230305e-02 2.163189029569528632e+00
4.206217985142193111e-02 1.686681821749424826e+00
4.656000575702960720e-02 1.329821086276580022e+00
4.197751511828270443e-01 1.229815973642480742e+00
1.172676475080391273e-01 7.262849131359589983e-01
4.056938180497587365e-01 1.074839675926189342e+00
1.435200156055188303e-01 9.752370008315423000e-01
6.333984227352285057e-02 7.950637215696368942e-01
8.857942195709120337e-02 5.885872972837042916e-01
9.048869907193306250e-02 7.949960974983039108e-01
7.693403064117854129e-02 8.774126458595666866e-01
2.572429663364545482e-01 2.971018337716274882e+00
3.296173330664529111e-01 5.290648517643153248e+00
1.903385222270582711e-01 4.994428296363065733e+00
1.016621582548632580e-01 2.170082436809763760e+00
5.655624956228899602e-02 1.933814749752000850e+00
5.655239799568334558e-02 1.228584676176158963e+00
1.169976651515767102e-01 1.197827136182592289e+00
2.410796880606312920e-01 1.177931546382905426e+00
2.788175324469189809e-01 1.365477180732056484e+00
9.880570431689882083e-02 9.227489638911614556e-01
1.112342685992426111e-01 8.374667013910576108e-01
3.022379935985518018e-01 6.725043813118652958e-01
1.875684850217457511e-01 1.045293439864638740e+00
1.964722607827192047e-01 7.429577597117941190e-01
4.907072158016719254e-01 8.782399727513282572e-01
4.936050618279063523e-02 1.064313200477417398e+00
4.689682144504300765e-02 7.347557370772938024e-01
4.199516346877400080e-02 9.842795647109746637e-01
5.635084863372295805e-02 7.974225947536739412e-01
1.197547927862577244e-01 8.319628662698644872e-01
5.481943775344004510e-02 4.665508207072240343e-01
1.099888831401369532e-01 8.742493361197061219e-01
1.188567147380953926e-01 8.084580076014692418e-01
7.380249828484951313e-02 6.230988963543092618e-01
1.098874294274643920e-01 8.226481795604287939e-01
2.313352312858621695e-01 1.435358706047613397e+00
1.150206895227213477e-01 6.607847813184343222e-01
1.388671919605809213e-01 1.005425981850941675e+00
2.351596135405779331e-01 2.049097908678923385e+00
1.911248807941894612e-01 1.780035561229065033e+00
8.609593951675850731e-02 5.871053337619405177e-01
1.386377212383435309e-01 1.358902440416425383e+00
1.596485033114865004e-01 1.142437681324639298e+00
6.987953521590825612e-02 1.031784273410619956e+00
5.356801927496562810e-02 1.353324340647126256e+00
5.067183475349254507e-02 1.289170719228402318e+00
3.889964683844855664e-02 8.038442492510148307e-01
3.765807504819740359e-02 1.136308370364277787e+00
3.443982263380894471e-02 1.059616104504976120e+00
3.857931531310821588e-02 6.338050486143499418e-01
4.134382111315001995e-02 6.132298097543822379e-01
4.651937851892651299e-02 3.739880098710177680e-01
9.666539994337167152e-02 6.601498354268041657e-01
2.674272283478764112e-01 1.177314376756365855e+00
5.922562606120266443e-02 6.156864801892042438e-01
1.225420538441765184e-01 8.968559427635670600e-01
6.913017549370520376e-02 7.312869383410598445e-01
5.451605640564602395e-02 1.143395186122811102e+00
9.135425316411031060e-01 1.977143074787155896e+00
2.212447913955717660e-01 1.059095199974390722e+00
5.779316398825853213e-02 6.626387734147888287e-01
1.011278055866632053e-01 8.875690297693733521e-01
5.311654234885668929e-02 1.172241016656987211e+00
5.213633847816570577e-02 1.877372544714872804e+00
3.865723389523809811e-02 1.306997604009030978e+00
4.794961709176971676e-02 2.028467526283564748e+00
5.935301504909937242e-02 2.539019393741704267e+00
3.720259966273416902e-02 8.624210674007413147e-01
4.171720626482352395e-02 7.620440783940075624e-01
1.387428883141274272e-01 1.456388484138332551e+00
8.186161109495054822e-01 1.050940200638382560e+00
1.129352795790669606e-01 7.235471430523477965e-01
5.689179395907818515e-01 8.572253309977672098e-01
6.469973103877926790e-02 8.341041807524472995e-01
9.607375403332564512e-02 7.485668174700679245e-01
5.282589033167521542e-02 6.757249388944840396e-01
5.252093430005359831e-02 7.851459698872393922e-01
5.680595252878118534e-02 8.675257254418250463e-01
4.075476976877408231e-02 5.100654348607936983e-01
8.034155163136838529e-02 1.865973236001656765e+00
5.429603364395415438e-02 8.575594134867920992e-01
5.974646578310496836e-02 6.465475575698537147e-01
5.411652779043526346e-02 1.468177504564729174e+00
6.645237950181293041e-02 1.760834169626327439e+00
8.132310462019401442e-02 2.104061101970629899e+00
3.744313507099560068e-02 1.432661228901443096e+00
5.419916048608517528e-02 1.501795272031769102e+00
4.387971919685726419e-02 6.837232380146582855e-01
5.712595051586683015e-02 6.276183667418974155e-01
4.092267048204050184e+00 1.870287495481921525e+00
2.382074747911935741e+00 1.151852770691828454e+00
9.132103740142530346e-02 8.151349166895824894e-01
6.865599426463087074e-02 6.617163113319800560e-01
8.081939792325817939e-02 9.339542961898535944e-01
7.240968779807069322e-02 6.795840966669400851e-01
1.162557070663346181e-01 1.539765299723387715e+00
5.701794850340314441e-02 5.620136872569571063e-01
4.024110175553406721e-02 8.728887618395924086e-01
4.086674160961073499e-02 8.571068850755491075e-01
6.830554857419890435e-02 1.201279019936223991e+00
5.497846519814131999e-02 1.749496548030452736e+00
2.320002492583012887e-01 3.148965167173766844e+00
2.438958147754830552e-01 1.788137687878495585e+00
3.599069707724377176e-01 1.964880700054582263e+00
6.433048282803825735e-02 7.677932592826265390e-01
6.465351048557411995e-02 5.412367325584922506e-01
2.472463175360521959e-01 6.528955025175906535e-01
3.736255116825722977e-01 1.208289631169023215e+00
1.252184117344479208e-01 1.321741073860664084e+00
8.888045020516407990e-02 1.527411400411215370e+00
2.242984773293442702e-01 1.518216544648514743e+00
2.063528798627431993e-01 9.620362615435181786e-01
1.761460907927248631e-01 1.150607606025025653e+00
2.489204692203163261e-01 1.574549355569702103e+00
2.044441506284019050e-01 1.226814853718820153e+00
8.837068750031638886e-02 9.006470718068423364e-01
4.556934106611031932e-01 1.012516864872096578e+00
5.091835318210111844e-02 7.385421089837539421e-01
4.707662604325779099e-01 4.222990506171620417e+00
5.666284725050803328e-02 9.153587977994188662e-01
4.526914243094299489e-02 6.718303196545997169e-01
4.424398988888949419e-02 7.102221599716579403e-01
5.146846096521916214e-02 6.656507129472298834e-01
4.312182999545630113e-02 5.827512335694360335e-01
1.063203705648662484e-01 7.232255747815706792e-01
6.561018358243579651e-02 6.582761724319275976e-01
4.025017345412080366e-02 7.063621621600394418e-01
5.809701445078561954e-02 4.399868025897266111e-01
5.455067328602697385e-02 7.322065396414529914e-01
4.799014289195002031e-02 2.974025116083370279e-01
5.910073640387492749e-02 8.373926292987229347e-01
1.599320789310295088e-01 1.418111489281356219e+00
9.266488201157531412e-02 8.278765521492451596e-01
8.510318985889120391e-02 1.097101230506505987e+00
1.670177099709751478e-01 1.001595432449094103e+00
8.339005064577059700e-02 7.226888755279294863e-01
5.820102034392665019e-02 1.174843975423560005e+00
8.824748021438309775e-02 8.641887228026859935e-01
1.008812402400883490e-01 1.449434800295321457e+00
4.761193175138072470e-02 9.867097498015399148e-01
5.340892533166746725e-02 8.897451822138129351e-01
3.764146958599870474e-02 6.991570849973149926e-01
5.173500521811535274e-02 8.172273722829340725e-01
5.871058670229423182e-02 6.956461838578285040e-01
4.290110569470068080e-02 4.857854842180377997e-01
5.115830802837229019e-02 2.376699748127594214e-01
5.198924647358799112e-02 4.215827230996826991e-01
7.289007226644400594e-02 4.935092135894066367e-01
6.415991913352715736e-02 5.123731208246141700e-01
1.079199768125794490e-01 9.403931696036641474e-01
8.614701037360557312e-02 8.700425725212613814e-01
8.331048114443802277e-02 7.122518164137452423e-01
1.101821112426509680e-01 8.939339962707428811e-01
9.732581587507570242e-02 1.095608323914576632e+00
7.756883605297003326e-02 6.846617199504030360e-01
6.093025183930768363e-02 1.318662481547827392e+00
4.350342847004198127e-02 1.156039690396567510e+00
4.057930074678184340e-02 1.189238381591374294e+00
1.270163571524187962e-01 1.592518185226079241e+00
6.627283186068176624e-02 1.523404819750996175e+00
6.228843639740622856e-02 5.596695879512471050e-01
5.516780585784513552e-02 5.385342144211454629e-01
4.597549508571256022e-02 5.656443746185367827e-01
8.756557898309307031e-02 7.142941350131074563e-01
5.391239685659560826e-02 5.138664827235347454e-01
7.161143650225382240e-02 6.637061732948006387e-01
7.682655540657931659e-02 7.130287665447241352e-01
6.468123298143628463e-02 4.484988084782772222e-01
6.199073582041381147e-02 4.766026825198625971e-01
6.558462358956579363e-02 6.041154258549484846e-01
6.344727165058988705e-02 6.439065627086897337e-01
5.893473022391484267e-02 8.608836413253273534e-01
4.237993895962199192e-02 1.144731602423974204e+00
5.393804606332040091e-02 1.515969418723961404e+00
6.821264551730779613e-02 1.574286643890919768e+00
3.955638066964656252e-02 1.052072340289307517e+00
5.888216418230490107e-02 4.652379811065399662e-01
5.074376492276879563e-02 1.147766050197850163e+00
8.015607163217998432e-02 5.039710281612141962e-01
5.644576906197307231e-02 4.622170654083543329e-01
4.594713510863454586e-02 5.959638331714439685e-01
1.140099959289677667e-01 7.866038730818388780e-01
6.550842104378694353e-02 7.667349485608315751e-01
3.279246032027037239e-01 1.097018077417084347e+00
4.216716523662323440e-02 6.016334587269196454e-01
8.957037814575129209e-02 6.167022750446409241e-01
7.192969867152314289e-02 6.096110606518297947e-01
6.733776333217907084e-02 1.321693985580085551e+00
8.485911991956586464e-02 1.600260241145782025e+00
1.651371154239586192e-01 1.355644360054716557e+00
6.647755421505933959e-02 8.249892831301357532e-01
7.486034917667687416e-02 9.568248851129913524e-01
1.153246653888501255e-01 7.849395732972263007e-01
8.211966198580278320e-02 1.000245190088311142e+00
4.411002061128345142e-01 1.105343344999627719e+00
1.526879693104714608e+00 1.729245004656486229e+00
9.778914895223705939e-02 4.112686187396490944e-01
6.621833253436230915e-02 8.290446354317112521e-01
7.613721293387927525e-02 1.015272497877357960e+00
5.043536335514740149e-02 9.932804144999618501e-01
7.195381820458471300e-02 6.906057667240546039e-01
5.884900600075149146e-02 7.276107470706544289e-01
8.322386482212995595e-02 1.063293971205259147e+00
6.106759474121075532e-02 7.383161331488983237e-01
4.789126796680361065e-02 6.105856594459645459e-01
4.851066982714351966e-02 5.631875157488764883e-01
5.248700647632397603e-02 3.977832388113991535e-01
3.764537985240130891e-02 6.318355063181364528e-01
5.377985289361903593e-02 9.933942944486586768e-01
4.529184190570369889e-02 7.797130457236910450e-01
7.819531698695289523e-02 5.474211665370202207e-01
4.525241902460577781e-01 1.188698824165899559e+00
2.264029331147634772e-01 1.283522996639442804e+00
7.255905159426895290e-01 1.588487646536443920e+00
7.433461038735561521e-02 1.075065220846394665e+00
2.070200658427766016e-01 1.590707741076330839e+00
6.347633762686077930e-02 3.377514205310490625e-01
5.921870336014135872e-02 8.962663352767528124e-01
1.983363421762141254e-01 1.000549891435632999e+00
1.361485589338364000e-01 1.390887801640303900e+00
8.601036968971129126e-02 1.074126060304344987e+00
4.863252491844434477e-02 6.818670535192844495e-01
5.326923280021761409e-02 9.610006964450082956e-01
5.563341994921612577e-02 6.955584312271329006e-01
8.335681621015217369e-02 1.084784598262734656e+00
6.771821617708902175e-02 6.418158835493003034e-01
6.059230138935685350e-02 5.031387710672005076e-01
1.699394709201303422e-01 7.248564265661056050e-01
1.232373155624175015e-01 2.943195601985085230e-01
2.202834973193412704e-01 1.109707055427571420e+00
1.349922401887898582e-01 6.607206993369313386e-01
6.079510569895973243e-02 7.373055289322278938e-01
2.080197604955818236e-01 8.793958058615333195e-01
7.809391346365543440e-02 1.148857725429657473e+00
8.100635296132079055e-02 1.138954190847834669e+00
2.214006086372284077e-01 1.243142460914110625e+00
7.174246327710370741e-02 1.425217909194373966e+00
1.237984998844181006e-01 1.865476711793635722e+00
5.496534324566940133e-02 1.147743100299082775e+00
8.441155463091175315e-02 9.751012108613408280e-01
1.300331508125559254e-01 1.055801743277660076e+00
8.920931822571552539e-02 8.408895113900376472e-01
5.314670718943768218e-02 4.340097893088988301e-01
6.631803509151992793e-02 4.732486072947437172e-01
6.377446343353046498e-02 4.484292064918347087e-01
6.748518456972225910e-02 5.208342161723115149e-01
6.859325691005187242e-02 5.364400916603980773e-01
8.252699651802426761e-02 6.611309481575388114e-01
5.087615022571730788e-02 5.685737196170084218e-01
6.800722948638945886e-02 7.631127483231141539e-01
5.870384941041058985e-02 7.313022636617526606e-01
8.188871803749993294e-02 7.213402941033563165e-01
7.950832203538291121e-02 1.396994307315551076e+00
9.502213441161401486e-02 1.292201546420773672e+00
9.469859762577868822e-02 1.019028549260892147e+00
1.451338348002931267e-01 8.989917977833653540e-01
5.230014796972823343e-02 9.936353619723581332e-01
4.720059338556206047e-02 6.338170062535217752e-01
4.481299638981088573e-02 8.648724644806451423e-01
4.499223958004312796e-02 4.629159605512994102e-01
5.241931314300479761e-02 6.253874823975040798e-01
7.364423989210273913e-02 6.122178491922226629e-01
5.729262155510964072e-02 5.995406067963117147e-01
6.730966674712092479e-02 9.853241012795309617e-01
1.465716851040171076e-01 8.803487782749309654e-01
7.672020954583919083e-02 6.501447244268834247e-01
6.595889307101654442e-02 3.713952285709914425e-01
6.774517688616470135e-02 9.630950818259313984e-01
4.850252964718927695e-02 5.668278402923890846e-01
9.876438955005167886e-02 7.774548943093423370e-01
7.926172960976983484e-02 1.164752401770487999e+00
1.473267212576881979e-01 1.560608022535761918e+00
5.038747953002069291e-02 1.103969797807609732e+00
9.376296695388024183e-02 1.170402178964135897e+00
7.844106976211111248e-02 7.960645297642597873e-01
7.741830464975904547e-02 6.740127725576231521e-01
7.846639216591554111e-02 8.091703433419262792e-01
1.524530563985854181e-01 1.088513500462028327e+00
1.074508292160172990e-01 5.865963719536212428e-01
1.539040003778691379e-01 1.318560254001742926e+00
1.471244321214612849e-01 8.564511644060127660e-01
8.018283190597821908e-02 6.299708448480685341e-01
6.462479986214378358e-02 5.448385237288625449e-01
7.075590470380864472e-02 6.910758692055334329e-01
4.676205224196666732e-02 5.876090167737701986e-01
4.160475928290179037e-02 4.886876892203533274e-01
5.007382058901648642e-02 9.896052853211845246e-01
5.725619806566605713e-02 9.259046800924993770e-01
6.865877384247036364e-02 9.639627908025261149e-01
5.118559892343566703e-02 9.106486334282379858e-01
7.885004172545476142e-02 8.466258215796736986e-01
5.980352490655064385e-02 1.054553249542385496e+00
5.174485860639555651e-02 7.990362102015110546e-01
7.328090375318958849e-02 6.263318543108622460e-01
6.634648447500765545e-02 7.700628380956507923e-01
7.381842413385696078e-02 5.833725926925530381e-01
7.502585029990913035e-02 5.739324181360162536e-01
1.110689827784857586e-01 8.269972194100895235e-01
4.219971357853697508e-02 7.274234925324957191e-01
5.794381824787425694e-02 8.298167685491714129e-01
1.028353610406771562e-01 6.000971106438737213e-01
2.232831848080154280e-01 8.897016863750843996e-01
2.007157981238663069e-01 1.081738376499152610e+00
6.643813863583040991e-02 7.534735981812148431e-01
2.594206380457111938e-01 1.595690866062254187e+00
5.854078219850106235e-01 1.041369825131374327e+00
1.183840103994154153e-01 9.217053001485525643e-01
1.844807612627508975e-01 7.143281069266412819e-01
8.281861533925430341e-02 6.494311708667566130e-01
3.630485965867760734e-01 8.488211406141198401e-01
5.540813727207209716e-02 7.970018467454034194e-01
5.042085808486498205e-02 7.572191401174191983e-01
5.326876325064511253e-02 7.979016368841578277e-01
4.523989997014642855e-02 5.796853179639771536e-01
7.207686686610798033e-02 4.339261770011265118e-01
1.097929770110179504e-01 6.610041336225850328e-01
6.736332444253535778e-02 6.526977144780877760e-01
5.066304787148075139e-02 6.686792769348000043e-01
4.898924851568476485e-02 6.797406391832817585e-01
7.617242780297843463e-02 7.340222578575926748e-01
8.250306238113702673e-02 6.071183537155472321e-01
6.834650179443023388e-02 4.024759438651157595e-01
1.851207639661026361e-01 9.606729506821546360e-01
7.959088599640158634e-02 5.290287880406939758e-01
6.157378854940109142e-02 8.764779878653778944e-01
4.755681170615819742e-01 9.342367993017314243e-01
3.937387688677703168e-01 8.678061283403361026e-01
8.333686463519733578e-02 8.128950457809250851e-01
4.151640670442134640e-02 5.325425771175195111e-01
5.252587733190384328e-02 6.487671480989420925e-01
7.180570812090120159e-02 8.971056114340055787e-01
5.382744216417798683e-02 4.028370530227382562e-01
5.190845557460808946e-02 6.780741029041731371e-01
4.439782030392165624e-02 4.778112867798520735e-01
5.639085702068086237e-02 6.380449452199130622e-01
5.496811498517126249e-02 8.951078942933002880e-01
6.141812977982134131e-02 4.405868538110112032e-01
5.725545502842011719e-02 4.816122131845326226e-01
7.085219794151423334e-02 4.637354496200454257e-01
7.446040198147141354e-02 6.307674403293871412e-01
6.011069424072196243e-02 6.611249641432305202e-01
1.095037773888603710e-01 4.389464050703988929e-01
2.791671407617223877e-01 1.148833746157579938e+00
9.862380890713123849e-02 1.149751783527529936e+00
6.647147132461216079e-02 6.730043662324599607e-01
7.189009254804941407e-02 7.794473458241278907e-01
5.038011019552945946e-02 5.155589027229187105e-01
5.316658376836353589e-02 4.690113198137924044e-01
8.871103543317042373e-02 9.488821859538202341e-01
8.905543263362594719e-02 4.318351377524211610e-01
6.787317924367851363e-02 5.496388872587872898e-01
6.266174360499265905e-02 7.735699223812666503e-01
5.248830330474332090e-02 5.846332542385576092e-01
6.172287567605199560e-02 5.698411138140460075e-01
6.809550454703514055e-02 4.758482948488378383e-01
8.292770443505793898e-02 9.141763356226816351e-01
6.839378650355107392e-02 7.964859713721342827e-01
1.474526631475899796e-01 1.298962958250368116e+00
7.889428877075396751e-02 1.322386092730631457e+00
7.192294299891953402e-02 9.296046061573260966e-01
4.207831462585887028e-01 1.555779382767265240e+00
6.029024773919013785e-02 1.020470379238097358e+00
1.556921340975595536e-01 1.036769855085442060e+00
6.111929989559138771e-02 7.330228674619636564e-01
5.572001559778549246e-02 8.114656659494325908e-01
9.066816355694096163e-02 8.820954327516217219e-01
1.858377256148945889e-01 1.106904913314950889e+00
1.009682753689703366e-01 6.283120623366817981e-01
6.361967971969161029e-02 4.793590823543971147e-01
8.882535519016469816e-02 8.569530249516894571e-01
4.911997987245334679e-02 7.439929566340274247e-01
7.530870131774254628e-02 1.071248967734045765e+00
1.451268338557104021e-01 1.383798530162105633e+00
2.668284474647291127e-01 7.277689917792579122e-01
4.743761191974380648e-02 8.164329331428001879e-01
6.358904265448096782e-02 9.627387031140303142e-01
1.013033102619298326e-01 6.817467582999513498e-01
1.973872689105332923e-01 8.366969602152987129e-01
1.217253493773265277e-01 1.111261001340446253e+00
1.065321535087486865e-01 9.354985333981050699e-01
6.290437248045710472e-02 5.504433315091178391e-01
5.980153367974714446e-02 6.399984055740072231e-01
7.842135988943775560e-02 7.699064257682647350e-01
8.372039574396288042e-02 4.079373321635537120e-01
7.553281334561802451e-02 7.636926570798870939e-01
1.065731402950813589e-01 7.201809121680771142e-01
1.192835582618282514e-01 7.222000381838694638e-01
1.100401115467256746e-01 8.648902321871719812e-01
3.702448025041083501e-01 7.356898253190166104e-01
8.832458016604731732e-01 8.505683135283298446e-01
2.985800371163510047e-01 5.517201184721157725e-01
2.572930188087841352e-01 6.947100010932173442e-01
5.361159556517916536e-02 8.493453239326044235e-01
6.392663905230526467e-02 8.478620421937081986e-01
6.663038865833902091e-02 5.521410100491933592e-01
2.629349112671158228e-01 9.031688838136738839e-01
6.345318501632507546e-02 7.999167122840781241e-01
4.397539929728232905e-02 6.918813502325730225e-01
5.934510651524799868e-02 2.210942268688133316e-01
5.226136102990253107e-02 4.628111256085001290e-01
7.298069902841256007e-02 5.131592260878893308e-01
1.137007296673648027e-01 4.605111178370634994e-01
5.684226087359907365e-02 6.384636040545048630e-01
5.754933946999346572e-02 9.238510699459530073e-01
1.611672165963767833e-01 8.817111830953803242e-01
8.435917747644475218e-02 6.848394939981653495e-01
7.578092847153077016e-02 4.788017283982684558e-01
8.850967138593653083e-02 1.177875221328957833e+00
6.516551004673093450e-02 5.651547671243325466e-01
5.712733139003745020e-02 8.598837969336435849e-01
9.714162489755488739e-02 7.350516929945208888e-01
4.920973916905038020e-02 4.317159332815558859e-01
6.090441389869775957e-02 5.053546835082063371e-01
4.605595588109441529e-02 4.891966459648782184e-01
4.893572606010685583e-02 5.791116676976012512e-01
4.273781822763973032e-02 6.996898577204153646e-01
8.219689269667442011e-02 8.005736409189984082e-01
5.968733123230115373e-02 9.987153848531002964e-01
8.145094415049462799e-02 9.023898687273655961e-01
5.193598543697800635e-02 6.461323504189120381e-01
8.419805960504550546e-02 7.821102221180549208e-01
5.622658750203114036e-02 8.687674329842560716e-01
1.214929475997858083e-01 6.704814057289389950e-01
8.161083790484946476e-02 6.739307371593956653e-01
7.765941989958545510e-02 9.052203192372699769e-01
1.301998049249716294e-01 7.657509893314234928e-01
6.727143267616293443e-01 1.128938005592084792e+00
3.674454811002213495e-01 1.360633028898599051e+00
9.186688137362868101e-02 7.319472005294301864e-01
6.089608112418954528e-02 5.254274862895443876e-01
2.957446378801060760e-01 1.357372680324354874e+00
9.115315917926279654e-02 5.925205869693961347e-01
6.607769669117841138e-02 4.865390915224329649e-01
9.443634389154335895e-02 6.046386738830281660e-01
8.448213447962353573e-02 5.947811138954621768e-01
6.600805319426675255e-02 5.049234784969905965e-01
8.348452379997067796e-02 4.895571748532255296e-01
8.214691930377575335e-02 9.012966545079903469e-01
6.580803925422840095e-02 1.102977471445151902e+00
6.077413468245961709e-02 6.976804899589418296e-01
6.984552199586044341e-02 4.458760512566831147e-01
6.302938576143478355e-02 1.090124419882181117e+00
2.004373641407422302e-01 9.146772040440119822e-01
1.351798124989406213e-01 9.855820324469943827e-01
2.071088747764969484e-01 1.102119927060896343e+00
2.147119074704343100e-01 9.943569215536834927e-01
2.625618878553018232e-01 1.535227288384112043e+00
1.292703528103397170e-01 8.724449350228060673e-01
8.768662333185955893e-02 1.074139139262723974e+00
5.641306622484273947e-02 7.066621069158296464e-01
7.641205625299292425e-02 4.892380935002928477e-01
8.102313359298972395e-02 5.423769916194994822e-01
1.086697087351540802e-01 5.653598632910253885e-01
1.982911703443607787e-01 1.431458899429027376e+00
1.913812826006391077e-01 1.277441159634419066e+00
7.117678470235239141e-02 7.891230906627547670e-01
5.781470346404525562e-02 1.031189193021002870e+00
1.767613838055014930e-01 7.829044828074307460e-01
5.582078522914579038e-02 8.910339373094036119e-01
1.325419506626243082e+00 1.168455824799014886e+00
7.294833130533628918e+00 1.502664429918188382e+00
9.704436509087144280e-01 1.032580674093338535e+00
2.946626998058657243e+00 1.915091981741849692e+00
6.737862923750750355e-01 1.462760833474770150e+00
1.204659918981272476e-01 6.857227579024204323e-01
8.203114745403922159e-02 1.109688809309512081e+00
7.250202589261338371e-02 6.553164879246601293e-01
1.074309671671872385e-01 7.597025401215603546e-01
6.729047387601508334e-02 7.494488177185186784e-01
7.311486620829600602e-02 5.785677078274303886e-01
3.140841967488651187e-01 1.083915574302624085e+00
8.869841208233857077e-02 6.783862056256344530e-01
1.827131732416880650e-01 1.266487762314736365e+00
8.580069709524396071e-02 1.018293864690816841e+00
1.367701362693063694e-01 9.470795030444966178e-01
1.354619904429581745e-01 8.274796248433927692e-01
7.426568591663726404e-02 6.198591424267759775e-01
1.809379214296485683e-01 1.374859047772209131e+00
1.203549897009203451e-01 1.076119455481570508e+00
1.639874300365151916e+00 2.088731001776260587e+00
1.383639863597176722e+00 2.103828839170169829e+00
5.276839707745172525e+00 1.895766865635750476e+00
4.432600684408129155e+01 2.419115439447210747e+00
4.363112497441160542e+01 1.852600114304876699e+00
6.185294471029225694e-01 6.787959103413233608e-01
1.593712496393222267e-01 5.147279348253023246e-01
7.995143120065474618e-02 4.432787959906906994e-01
7.113858814664526797e-02 5.186204771579525641e-01
7.126692565748263264e-02 7.140090989325585946e-01
5.171197524604567025e-02 1.133210928035712994e+00
7.708082636628232898e-02 9.013158212362003541e-01
1.236930540945009732e-01 7.417716405767054155e-01
1.111673994324126891e-01 4.850172096782603415e-01
1.052115550935700944e-01 4.585505154537977135e-01
9.850528736795612084e-02 6.578326311780683389e-01
5.666776479557330409e-02 9.693956699457606518e-01
1.000384508091273633e-01 8.239660668961493739e-01
5.604134590830679025e-02 3.479863034898815766e-01
7.061118043729595894e-02 9.942409271166999796e-01
6.796067573747545110e-01 9.952681062841869375e-01
1.036687573250519856e-01 4.665814393629817425e-01
1.765880027219263737e-01 9.736721202205121939e-01
1.596932829902612816e-01 5.800869566195966387e-01
1.322616094873778625e-01 7.359602936314936228e-01
6.448206526196009758e-02 4.272189122605039580e-01
5.213305762220388218e-02 5.968076253777140350e-01
5.426546358342534265e-02 3.408778917718613410e-01
6.570063514450331932e-02 7.420127956797886171e-01
8.428582764276820738e-02 9.272598537342112701e-01
9.493483697740155713e-02 6.335032720535087591e-01
1.156128588140605123e-01 1.072903605265958848e+00
9.918454242563884415e-02 6.500756580293683973e-01
9.328586317935400052e-02 5.588259368673239580e-01
8.590845876125523251e-02 1.079595221841699759e+00
6.682565900295134309e-02 6.178159642231501048e-01
1.389629935400981675e-01 8.373309899258515321e-01
1.007027683804555401e-01 6.302272434009218438e-01
7.420544027730238690e-02 8.325236921407258572e-01
1.145430410229398011e-01 8.817181628052077613e-01
5.477240037442877851e-02 3.955840900636959923e-01
9.020456873011038768e-02 1.132987912667232422e+00
8.074649947018516793e-02 7.252318432166414697e-01
1.843100629431794757e-01 1.127569903127027873e+00
1.170402145071230554e-01 1.711190284876434431e+00
1.060701522018145659e-01 1.091002170294717244e+00
3.654917388830614122e-01 8.326493797329298507e-01
8.406027348763921159e-02 6.082647993902318140e-01
2.213927338836058079e-01 3.888935617264449029e-01
1.207919974099256055e-01 4.452689993621071207e-01
1.404159654806078905e-01 7.518912125969560156e-01
1.139941594196666741e-01 6.324268721900216939e-01
1.144373143948806959e-01 9.412717429037953387e-01
5.685655824600658326e-01 3.103160965598833254e+00
1.603983377934258825e-01 1.582088470087704701e+00
5.074125914543738958e-01 2.481395409469072000e+00
1.997986821142609393e-01 1.443461799647084876e+00
3.383098746539056068e-01 1.059996796451556422e+00
5.128324802363928292e-01 1.680668075625943558e+00
7.930530702282655164e-02 7.183276802971279018e-01
8.825742482788744014e-02 5.476500119403314715e-01
1.270486655038348955e-01 8.766121892737276378e-01
1.095801220349268135e-01 5.897020050526435853e-01
1.242945776785304712e-01 1.232257243720501938e+00
4.905408241095042532e-02 9.002557285199022097e-01
4.624022518069482307e-02 4.067465578536486048e-01
5.143738217251868361e-02 6.889631649933440904e-01
7.671091009164236751e-02 1.058700391898989901e+00
5.284218326604925992e-02 1.053822818481395140e+00
6.857627694181929467e-02 9.610325616140054095e-01
4.318597819493801698e-02 8.583392120560690008e-01
4.592977951650407259e-02 4.478513068779359507e-01
2.260422927416798067e-01 1.099136023573614507e+00
1.553421154922047520e-01 1.002156266438756660e+00
2.564848910134908677e-01 5.975448177864414179e-01
1.485614438376054558e+00 3.044179901914732422e+00
5.489172477889962209e+00 4.411977996383427580e+00
7.247698463873517483e+01 9.698080627753467908e+00
3.421002011453551717e+01 7.634164021019956614e+00
3.104572061845269459e+00 4.399725853331297287e+00
7.886678329857285119e-01 2.668101140987750863e+00
8.421051848041408161e-02 8.464513163601168344e-01
6.712418856137880585e-02 5.527222102825107841e-01
5.062942147574461121e-02 4.346676718349334334e-01
5.060988347933937509e-02 4.487745043926092414e-01
8.167659285229780797e-02 6.411462193726102932e-01
1.598094791648654867e-01 1.011643644163406242e+00
5.812220394072658419e-02 7.249408547244055034e-01
7.079679022710756719e-02 5.528388338040916006e-01
3.521422995001607381e-01 2.161191896941715651e+00
6.135212682610169388e-01 3.517500752741694381e+00
5.536763801704828181e-01 1.649409624182564871e+00
1.771543083361227788e-01 3.977405966534471315e-01
7.510643659746250866e-02 9.581251750979230541e-01
2.891556960376902019e-01 1.014695459796409294e+00
6.520113529943440123e-02 5.428066726595334179e-01
4.917371994800667084e-02 8.785047578935790691e-01
6.369431002263875596e-02 5.818876060725219901e-01
8.745565747712572002e-02 7.775394072315068295e-01
5.935495725158212305e-02 4.434855602333337976e-01
6.715252224133461123e-02 5.746170617211076026e-01
7.829875153789632447e-02 4.943446790659487000e-01
1.052571250658770052e-01 6.318395247470620646e-01
1.177520652029886566e-01 1.030317617490503768e+00
7.548937039673236926e-02 9.517615115985731400e-01
4.768491582020521757e-02 5.736337092265849646e-01
5.837789496888141916e-02 1.100410192721060776e+00
5.988686677414228193e-02 7.064028215239178676e-01
1.603961491730074573e-01 1.690111622015882054e+00
1.426406458240115638e-01 1.249326873413090011e+00
6.637184266374472896e-01 1.776288184922481195e+00
1.242351248243360323e-01 7.161051817640169403e-01
2.825277302795927148e-01 8.813843859394054903e-01
6.303940049397614986e-01 5.769101161485198359e-01
4.067328315063519772e-01 9.022788671055111953e-01
1.410106671050721516e-01 6.300566602604510402e-01
7.998657070875385411e-02 6.284641146363630915e-01
1.435036964731433995e-01 5.876529591224669558e-01
8.307570792899689194e-02 9.090408409074219875e-01
6.557604304402113449e-02 9.806974890191845207e-01
6.776675982387626862e-02 9.521611403819840724e-01
7.381636585855096133e-02 1.029266182463455914e+00
6.334348517765689413e-02 7.595271973494009954e-01
9.545946516057071674e-02 6.615501165555439655e-01
7.211770246558237007e-02 1.151306304261881186e+00
7.770360031125846112e-02 1.269467615352734891e+00
9.041843544177388670e-02 1.018816083006120365e+00
1.183050895020941046e-01 5.125281650452464532e-01
9.130607845029246050e-01 9.760709707670521817e-01
6.665748640671906311e-02 8.986933807081890491e-01
2.729918136970484466e-01 1.038644882099996947e+00
1.176345379956821660e+02 2.220585590482511140e+00
1.045173825476978013e+00 6.150598179665215381e-01
1.812227839680368158e-01 1.569071468105818212e+00
1.280340246736599019e-01 1.020642604368401596e+00
8.207055198070327406e-02 1.021711421306382261e+00
2.099343129381148754e-01 1.377294508900617442e+00
3.002406188141415466e-01 1.666375342414523786e+00
1.082098597752578550e+00 2.511354040496613926e+00
1.599612912746039561e-01 5.067880061562547445e-01
1.554555475196245373e-01 1.586529970709576576e+00
5.203862812111213071e-02 8.617815048326348260e-01
2.598704830173677038e-01 1.458170391503243790e+00
7.115655806957739415e-02 6.949967082744628044e-01
4.152343687394056126e-01 1.215262725065552329e+00
1.264133647075518230e-01 1.272571537517158680e+00
1.760503628179080071e-01 1.043164009849566254e+00
1.976464896088918621e-01 9.646287077449198222e-01
1.147230590184456916e-01 6.488266343204714959e-01
7.497223652375099856e-02 6.951154361246382196e-01
8.786334650029634097e-02 9.938331354134769535e-01
6.738060014036849343e-02 5.222203867220586160e-01
7.884316437614573292e-02 9.781637089655704775e-01
6.335241200955234186e-02 8.353424607214673392e-01
7.703568161270767101e-02 1.106556817499829926e+00
1.081196954231509633e+00 9.031503414167675325e-01
1.284183366347129429e-01 1.235216458478224810e+00
1.419272825478796740e+00 1.096100041284317372e+00
4.946072550059872341e-01 1.501114786642814281e+00
1.115724167998075611e+00 1.111645187231810494e+00
1.130638969302215413e+00 8.682604639386829470e-01
1.794436212383904161e-01 6.769250373113825381e-01
3.293274084827715886e-01 1.405780247581722264e+00
7.316113846512535546e-02 9.208400787624206885e-01
5.872573134795384259e-02 4.815458972604254040e-01
5.525661467878154043e-02 5.836054936528040082e-01
5.667883792766816725e-02 6.137709784354704601e-01
8.491119090013167503e-02 5.041007222748993266e-01
5.667717971466983834e-02 6.706984601985794825e-01
3.701387249391744488e-02 4.881767477968017022e-01
4.501606874790727020e-02 5.326431335093881891e-01
8.893618100753054867e-02 8.467733491489820574e-01
6.547881964686032286e-02 7.183235933927724082e-01
1.292789320897233807e-01 1.392883336725901700e+00
7.157808846446186424e-01 9.009654854843582861e-01
1.045510587323799784e-01 8.813988251656148520e-01
1.030492803268304947e+00 1.642917176505793719e+00
1.157920582497686812e-01 1.313994628089544925e+00
1.666473178662903065e-01 1.850719101719483062e+00
2.107881534667215562e-01 2.215275493134774010e+00
1.247762608529753847e-01 1.308787094143250007e+00
7.962102516562565013e-02 8.149180035378940090e-01
9.082404380046180115e-02 1.038255730556246315e+00
6.202847671906811661e-02 8.573633612905099399e-01
7.117761280289690295e-02 6.857248504097152031e-01
7.572640523432870585e-02 8.590035044777036832e-01
1.209256823249230117e-01 5.135296398100158699e-01
8.346989529299560229e-02 7.186741173735936572e-01
6.225985808641478630e-02 8.172365974408112299e-01
8.307796686550544818e-02 8.260021808000935772e-01
1.989466114642415295e-01 1.246841141678080689e+00
9.205589545402642626e-02 6.826250785996940129e-01
8.348759961644047767e-02 8.793688586479442293e-01
2.269727020006048757e-01 1.461662508363381852e+00
2.883941510918469620e-01 1.302579121364571435e+00
3.170625638851971573e-01 1.141315302201135973e+00
1.290959055636179131e-01 5.700102726364861816e-01
6.588423323577243806e-01 1.187169439178101804e+00
2.933835085928836239e+00 1.239865222989948723e+00
5.912859521645287275e-01 8.534468248771092114e-01
8.088544845769161939e-02 6.839356009580915829e-01
7.873967833860782972e-02 1.115686376510074407e+00
7.949187287991162087e-02 7.929290267557457250e-01
8.514959153538471937e-02 8.899018950509075543e-01
5.859846892673002683e-02 1.016165835839287324e+00
1.038537062965145946e-01 9.130917907479734197e-01
5.811340343184668439e-02 6.211824266183451071e-01
5.425049890252129497e-02 5.794278409930549989e-01
8.317062692179005845e-02 8.185753010348181258e-01
7.932576825695365763e-02 7.277257818864963923e-01
5.900264655127551716e-02 7.077668664476247651e-01
7.049898027174222870e-02 1.178945504815105405e+00
7.122314726905425164e-02 1.075198159692670741e+00
1.655925320091397868e-01 1.626453371011495008e+00
5.742242931445092069e-02 6.961410600680006944e-01
6.197602537140907419e-02 1.116190892391768719e+00
5.897288951991842137e-02 8.216350693782694670e-01
5.808242151058517599e+00 1.550161761342193190e+00
1.233786045020910521e-01 5.297799405627019453e-01
1.774135313570825545e+00 9.577869582952053262e-01
3.970470564140811121e+01 1.577161154081473837e+00
1.591338853881839821e+00 1.110108499296591944e+00
1.069871676486419565e+00 1.617701184909972056e+00
1.677733282612774157e-01 5.353299776146099864e-01
1.252897691035739225e-01 7.220685294717043012e-01
1.016621204335226847e-01 9.228356030346146488e-01
8.610433912509338206e-02 8.432775623283484956e-01
1.478404486599244894e-01 1.187451502110818957e+00
1.827082580972823611e-01 1.154776101590609949e+00
1.220682448632575828e-01 1.469801801899689009e+00
1.045509860903142962e-01 1.268329585141766858e+00
5.562616125187592742e-01 2.569061572439126362e+00
5.727356162421082253e-02 8.963256920043973786e-01
9.041267034399391722e-02 1.115304495760057968e+00
1.345488443015910585e-01 1.040190293123412379e+00
1.389001377745381349e+00 1.782664458111754113e+00
8.393485215609441941e-02 7.953061716866981490e-01
5.785791302178596579e-02 7.493083981507071556e-01
6.745721420162217874e-02 8.375993602353487555e-01
6.193412236588846653e-02 4.339855877545417684e-01
8.242341860441750045e-02 9.889447443074077526e-01
2.841862348557873119e-01 1.281268465532647172e+00
5.299162588385987194e-01 1.143458083635110700e+00
3.298957502607920422e-01 1.567155722076676305e+00
3.330846868417277618e-01 1.348829889203763344e+00
2.568880685988016443e-01 1.253662786001634721e+00
1.637757886606129754e+00 1.428119022635905067e+00
2.958046571260990465e-01 1.033473540948511848e+00
1.726290227434268687e-01 5.396212677668389412e-01
1.560340155113371097e-01 9.932566371961851770e-01
2.799785433944630975e-01 1.603196059066754886e+00
1.018592586888516366e-01 6.836798034592387330e-01
1.012350415090687156e-01 1.064314211733400350e+00
1.170823249453843973e-01 1.002193520226948520e+00
6.761836484728145358e-02 9.556299512617593139e-01
1.306001082691952142e-01 7.210374846682436889e-01
7.954386317161511732e-02 1.033339937599817793e+00
8.242254423546080400e-02 7.537069752766081265e-01
1.388023908193418421e-01 4.158426022733238692e-01
5.973250821269416450e-02 1.126403164730421791e+00
7.253155368587402285e-02 1.263332824030210855e+00
1.227665810484908498e-01 1.289749812052874978e+00
8.091727500261555739e-02 8.900060549501483953e-01
1.579584617137424207e-01 9.839913813131534459e-01
5.487230382168418741e-01 1.588165972041447160e+00
1.365131044987539788e-01 1.121874079314049588e+00
1.295326178820462582e-01 1.241028156346623446e+00
1.508619504021167235e-01 1.332720007450524990e+00
1.140186290223315524e+00 1.272715092943985882e+00
1.098824102819806053e-01 9.215896658856981283e-01
1.291843324267453741e-01 7.375523016861595949e-01
9.862253971358669880e-02 7.323414807294529316e-01
6.483059481444589101e-02 9.326384915308371104e-01
6.238028105470980189e-02 1.063603368714689745e+00
8.038188712090493793e-02 1.018772330789248670e+00
1.016070117980376747e-01 9.018038074716067110e-01
1.305514085228743903e-01 1.054273305282777295e+00
1.111903731410192608e-01 9.017142516930052309e-01
3.861233753943405511e-01 9.934303598199067942e-01
4.877676278343937022e-01 1.149998831814350142e+00
1.246818635416729742e-01 1.069284706690710296e+00
1.226621493921454670e-01 1.498082141519807564e+00
1.530691769924804879e-01 1.180538277203948327e+00
2.228053254588647503e-01 1.236008272859523416e+00
1.510329523529626294e-01 1.852676040089886955e+00
1.336328080851691413e-01 7.502337896903861214e-01
1.544098622521928588e-01 7.687836559415583970e-01
4.758873177299340895e-01 1.291351191165585055e+00
1.184719757447688232e-01 6.649254069282337642e-01
2.263662996637003655e-01 9.727048729517809855e-01
8.586305598502612380e-02 6.146795292129215715e-01
1.011138784428812637e-01 6.197228586290687291e-01
1.062531256647301359e-01 1.075692240741180861e+00
1.135900003741500547e-01 7.097741656207331440e-01
8.343817172628117951e-02 1.194354310429048160e+00
7.417624039792145019e-02 7.926578746737110714e-01
8.867327375447518756e-02 6.968339253199795635e-01
1.249720616948788582e-01 9.465385042364982127e-01
1.317740303489080278e-01 8.129175028917208223e-01
1.049686702325086513e-01 1.263919726631853813e+00
1.332971209009603530e-01 1.026220625908637052e+00
7.608335615170915833e-01 2.552974771828869560e+00
1.139492921153406835e+00 2.124718866841665221e+00
9.859247780912368253e-02 7.274249491327914319e-01
6.547904234955456815e+00 1.192810223986356499e+00
8.644917467997162319e+00 1.508034572226653935e+00
2.305915583628320054e+00 1.078585641370239268e+00
3.097368351680650278e+00 1.998729974844176027e+00
7.441471113851222396e-01 1.427010283528376666e+00
2.260052764610878950e-01 1.289825442055262172e+00
8.562147241666667741e-02 8.917329322673769321e-01
1.430530737194524171e-01 8.377678466462857854e-01
1.944702235438856841e-01 2.107749862458588641e+00
1.045611487203360057e-01 1.168972742649948771e+00
3.482461804823658302e-01 2.281328266717120190e+00
3.240882828139524663e-01 1.474093018291793067e+00
6.932273201199633528e-01 2.396436423479608724e+00
9.544956223753271463e-01 2.188201486610708457e+00
8.377185951384681639e-02 8.460139217361182240e-01
2.184927390062434971e-01 1.707416746745730629e+00
8.760839946930180921e-02 1.188602702291490232e+00
5.695869647441444972e-01 8.686852512870427701e-01
5.174464287151792075e-01 9.365779298012917309e-01
2.749326830830333690e-01 9.618269962098983106e-01
1.919809656475944259e-01 6.406618420211667164e-01
1.760877159620740096e-01 1.194402215205659701e+00
8.605242504024049333e-02 9.382612857502827808e-01
2.030080333330618603e-01 1.130528340734175297e+00
1.461020455757352232e-01 1.056357691792573439e+00
1.898580373091282913e+00 1.572598322160445372e+00
3.064417153202734223e-01 1.117120551989265964e+00
1.361601826631810563e-01 9.423276029001743659e-01
5.546807638165953680e-01 1.488620759786641656e+00
1.346940674223743861e-01 9.578439665678365467e-01
7.288806384688883977e-01 1.458484633349057313e+00
2.160800069742738194e-01 1.873207922535695680e+00
1.866312701361105553e-01 1.315615553782227387e+00
1.829037460884773425e-01 1.525382956224041520e+00
8.229325503133963493e-02 5.863623601540632890e-01
1.132020304593977511e-01 1.184383045012132429e+00
1.138963829213449908e-01 9.177734300990570970e-01
8.748621013918059242e-02 7.335054275004941893e-01
1.555406464078879225e-01 1.471143853250847400e+00
1.447513512952467163e-01 6.971887749711020987e-01
9.312706969047788996e-02 4.714153730385547969e-01
9.432013320331331108e-02 6.806630958390568198e-01
6.629626501754228018e-02 6.795897867940144943e-01
5.728378244379899592e-02 5.599512056775063362e-01
9.234343977687322624e-01 1.583572885437102284e+00
1.004763745399776115e-01 1.501676928022745772e+00
1.811538625668250546e+01 3.166720391389671985e+00
1.788221857665341474e+01 2.267201154238396299e+00
3.306965696879913263e+00 1.774588572932110919e+00
2.474015194194291445e-01 1.566726344042371322e+00
9.804146370056378290e-02 1.608270083302334896e+00
1.099643661671366873e-01 1.680928082661276690e+00
1.456781231949697997e+00 1.424699978365469022e+00
6.762628559324379562e-01 1.360512637143769910e+00
8.154850119861764557e-02 9.045406654570874450e-01
1.236190108525641179e-01 9.133123236572053827e-01
7.236495501746749437e-02 3.471468307677342824e-01
6.063364552753725684e-02 6.816421636167905307e-01
7.095268392467289631e-02 1.323858930785541732e+00
6.777739128098389521e-02 7.155071845399131325e-01
8.013206999038061107e-02 1.201393075047814563e+00
4.416797071121242868e-01 1.169816013850508929e+00
2.600654822593557181e-01 1.605444122747726965e+00
1.679682128167348798e-01 2.141954022530191182e+00
1.347771988876853844e-01 1.633669800958389873e+00
1.555981736419553008e-01 1.879116539022513521e+00
4.723443225611322349e-01 2.869831064332856396e+00
8.400659520000933189e-02 4.299798507600762210e-01
1.191793241647559620e-01 6.095128045367560476e-01
4.964011922327175586e-01 1.001362099727140409e+00
8.037966119312792146e-02 6.574111606712006450e-01
7.220130738241631319e-02 1.141813642409499785e+00
1.428990447294809230e-01 5.665097488316462870e-01
1.348390852486265334e-01 7.054269823092750302e-01
7.551236598504454389e-02 1.295955209183562884e+00
7.580407133645851447e-02 7.441784211312612030e-01
2.628050998940948402e-01 1.092901086898655949e+00
1.203568092907161546e-01 9.302214983422473216e-01
9.659381618752348186e-02 8.572559179956948938e-01
8.990429191040508194e-02 4.685872390618476824e-01
9.654628287892244587e-02 1.287928610471394508e+00
1.309813214866798192e-01 1.276317269356372686e+00
1.606726305337310978e-01 1.481416889719580299e+00
1.263385272246246582e-01 1.685190384835695498e+00
1.933238722994098102e-01 1.897425596626511224e+00
1.740284938393585890e+00 2.460569403138053612e+00
7.459544271433925233e-02 7.483497364691319431e-01
3.981345142855834407e-01 8.343628024681351008e-01
1.165596810485836354e-01 7.421446510030809129e-01
1.167479300990303809e-01 6.595633539022257574e-01
9.157728728580948052e-02 9.764575354986130273e-01
1.033418931246291167e-01 9.628659270552043514e-01
2.868962331061972182e-01 1.222995667025685185e+00
1.176663530465451357e+00 1.339175392315080204e+00
1.242100011627835093e-01 7.314489295511842348e-01
1.542450349098093976e-01 5.646594783112035554e-01
3.074836085128140883e-01 1.467680787373929263e+00
3.223266860066993922e-01 1.219202690367034103e+00
7.687056784470951143e-02 1.049806165634373123e+00
3.293673389522886463e-01 1.984125117868414279e+00
2.159398023789704246e-01 1.530195994203634280e+00
1.283051367066119497e-01 1.373879967517532164e+00
1.327050868707172482e-01 1.429489325303223479e+00
8.096013536331350680e-02 9.572775477424965151e-01
5.905912149816543860e-02 9.865789324791486292e-01
1.050170053508749785e-01 8.645327820482977543e-01
1.007143997847644301e-01 1.128349546803100401e+00
9.543385127616690888e-02 2.983546088609775881e-01
1.178955186812788991e-01 7.931931698226746263e-01
2.041519968848959921e-01 8.124438975154267828e-01
3.065701757517081405e-01 9.224594269081421993e-01
1.300289657829286349e-01 1.425743799976638471e+00
6.458249948592074963e-02 6.242521826402691598e-01
9.460944907119249458e-02 8.184909133647139123e-01
1.013054317493108786e-01 1.004008636109136487e+00
1.490853489763367123e-01 7.273482266102626603e-01
1.362086791572507949e-01 7.767163592395819327e-01
1.637938526449184584e+00 1.814307666420696519e+00
1.862184461841081884e+01 2.892503034362345460e+00
1.122700293158638063e+00 1.753081146359380504e+00
2.492111418593194827e+01 2.430205945532551315e+00
8.522739349377829177e-01 1.569820638518582001e+00
9.276258267369363875e-02 1.649225004566096109e+00
1.112844138463084942e-01 1.041557493326560335e+00
7.596782788706311906e-02 1.268616030525692606e+00
5.727501066819378622e-02 9.521984200030287893e-01
6.842769244250521132e-02 3.871150842895088595e-01
2.369028826451966274e-01 9.192995994836842266e-01
1.466521534481287636e-01 6.880529828299352113e-01
9.792753870184674192e-02 6.740683809892601408e-01
6.583761003456667371e-02 9.249816900165938049e-01
1.386642961691280929e-01 1.125763862224593126e+00
1.803231865155484059e-01 9.341678038594626310e-01
8.426768007604035216e-02 8.633630366234993359e-01
3.987477103243907695e-01 6.502067649655299819e-01
7.832626824382471487e-01 1.307280675171589523e+00
1.507342282786022336e+00 9.958504529705605179e-01
1.363230959306719337e-01 1.723346696543968548e+00
2.523861566532777934e-01 2.345382043591321075e+00
7.297842522415161348e-02 1.366716402003998132e+00
3.694085328591079076e+00 4.296171212511784354e+00
6.796116829940609949e-02 4.198025410828180592e-01
9.993216846443629675e-02 6.042067189955155904e-01
1.086253582088456265e-01 7.820360526778991073e-01
6.213049933783201112e-02 6.042412036506632500e-01
5.542677198072146205e-02 6.720829113715027781e-01
6.280850342923002816e-02 9.505420951050345124e-01
1.836235280142817228e-01 1.203052570936402832e+00
1.497503022651481552e-01 8.038213221313817991e-01
7.747496796799703545e-02 1.211442105756433518e+00
6.606738222095195900e-02 9.860025169094184250e-01
6.362790743518437209e-02 8.541187365971874002e-01
7.933749324330989505e-02 1.469777407093244781e+00
1.951514393831265681e-01 2.440681283169810811e+00
2.413612024060761141e-01 3.016880220768287213e+00
3.436022062477603001e+00 5.538494220086744413e+00
1.112702866165501403e+00 3.500804024475614451e+00
7.025905917808381029e-02 7.768227542610496306e-01
8.081381335777375330e-02 9.854003846759010754e-01
4.559027047227857954e-02 5.061401418167689181e-01
7.208064665321299580e-02 6.504862239876813002e-01
5.649679935918808238e-02 7.378068328115469088e-01
1.161213480704675061e-01 1.358832785120668518e+00
5.359016386097914530e-02 4.609231578659793160e-01
2.554479077577349599e-01 1.266537116639390170e+00
2.255488143198283169e-01 9.009500253820640348e-01
1.075858646241881211e-01 5.810840161214347876e-01
1.320398941594433107e-01 9.023156223637714968e-01
1.544123677811091999e-01 1.562682982917554142e+00
4.713166139984892866e-01 2.416140071633310349e+00
6.954656804124573766e-01 2.875785481118911857e+00
7.423492909589370081e-02 7.437696248283840461e-01
1.978448115133001894e-01 2.039861704820300492e+00
6.547210464899835825e-02 5.979792649643552727e-01
5.360842634365014375e-02 5.028940110642042827e-01
6.538700084210936903e-02 7.047042307339794753e-01
1.158289363937108074e-01 1.105363993977925396e+00
9.267366935236440173e-02 1.252710666252347060e+00
2.933530336488778256e-01 1.185866069639203824e+00
1.032077321257501429e-01 7.730967770157900487e-01
1.606830177775917301e+00 1.446433353322802873e+00
1.682076507422334277e-01 6.790272085969654148e-01
1.241873923371785260e+00 1.227165509079330974e+00
1.279954105077459658e+00 7.963461411479787477e-01
5.365193154766564332e-01 1.147134280172981358e+00
1.366302777883262876e-01 6.594427007193792711e-01
1.870740428439386649e-01 1.081955931425174766e+00
2.535183440637990837e-01 1.305305301398092643e+00
2.653485619313434296e-01 1.551339349394512235e+00
7.185830774304723112e-02 6.758062606245948123e-01
1.147537292754859245e-01 1.005892836286849557e+00
6.130067016875546948e-02 9.874503410446688889e-01
6.595210721050773217e-02 7.711340584632809803e-01
7.069341410825093208e-02 7.831400403529213960e-01
2.486547164211951877e-01 6.406582661442575821e-01
1.043709485310101021e-01 7.524208464575666833e-01
1.352609163261773995e-01 5.170692686853767261e-01
5.132206149035697940e-02 6.804306412515986890e-01
1.368267458719324425e-01 1.126426304150090152e+00
8.351488891357412847e-02 7.308181694445656795e-01
1.475668990281135684e-01 1.161212594404588794e+00
1.096738241919959361e-01 1.060521403566539789e+00
2.424858547201079184e-01 1.242076136324983038e+00
3.583859532052141583e-01 8.396648195548420679e-01
1.130751722878239551e+00 1.297426337245699557e+00
3.318400343496293314e-01 6.886137111723629189e-01
1.872995589235842140e-01 1.845464464852350828e+00
8.987743143000026524e-01 2.300680178413097021e+00
1.173239952177965034e-01 9.918402435478502754e-01
8.105131865964589066e-02 7.217189921659259433e-01
7.342888502092556613e-02 5.272355656250767852e-01
9.226486436545638936e-02 6.534420226844515067e-01
1.267836948984166212e-01 5.103165521168263608e-01
1.224596807180604319e-01 5.447651611671863181e-01
4.846986245350198841e-02 7.821999728075580416e-01
2.754401430111378946e-01 1.319936210095255857e+00
1.701373299480709866e-01 1.311574738188854949e+00
1.101197253073309623e+00 1.638398234355964211e+00
5.140756349807621417e-01 1.173636929032944920e+00
1.618569434520459538e+00 1.764231966384524952e+00
1.302423652642830110e+00 1.413976234591323156e+00
6.955927176486554897e-01 1.541786585192353343e+00
2.631710800053677080e-01 1.531517880593435299e+00
1.083996061526410204e-01 1.516399165239213032e+00
3.495734662571712281e-01 1.489541394860063761e+00
6.201894487935325634e-02 4.601507577212326505e-01
1.749991757804306713e-01 1.195140886575584149e+00
5.697273986686144376e-01 1.156394069620553466e+00
2.581133902905795807e+00 9.788573241459190832e-01
7.382653271925353200e-02 5.326514723461692746e-01
5.628340964821281628e-02 8.114718523545718654e-01
7.505073418539506824e-02 5.077301908174060019e-01
1.315291206052310313e-01 1.088385277844365895e+00
7.443673008104817468e-02 5.634794557640698809e-01
1.763349063210887524e-01 9.992817873710063692e-01
1.585091220546193114e-01 1.189623881860547572e+00
1.367193744935437938e-01 9.029399137305352818e-01
1.029380497694683816e-01 5.787127449922326861e-01
1.009133914784908215e-01 9.907333468048999947e-01
1.260990819249429296e-01 1.597405529902035326e+00
1.028083958391197011e-01 1.764644943256331366e+00
6.185036245078190120e+01 1.038317993756084689e+01
4.935722102606069583e+00 5.170351922501627229e+00
1.461302887500890790e+01 6.572837811699277388e+00
1.946500536305972306e-01 9.560358867283946793e-01
1.458172315756157689e-01 1.004818826960258038e+00
7.338644760857543359e-02 7.005498038823566587e-01
9.126260431788989214e-02 9.759135453256742032e-01
1.273919022504791942e-01 9.849374304817771764e-01
3.267004285489445436e-01 1.233990093471391658e+00
4.921566885633212962e+01 2.870639639168557355e+00
1.262795421090308901e-01 8.659989569867309056e-01
7.374717376753758824e-01 2.573411764372784294e+00
1.361927620721941623e-01 1.404037781056243217e+00
3.366671653421191479e+01 9.358273012045275507e+00
1.157754667299222939e+00 4.248988393820751774e+00
8.091332508918251676e-02 9.432357188856478336e-01
7.323151160344812394e-02 6.948618876936283328e-01
9.437868874615133741e-02 1.228831369807107832e+00
9.179457661221823717e-02 1.018620237167275455e+00
5.353789437256266381e-02 6.110780202557513086e-01
1.408991188809886608e-01 7.400983096272190087e-01
1.848931408263056186e-01 9.052625644775066371e-01
6.240702752463833658e-01 1.131980913491637430e+00
1.610473492409269340e+02 3.926795427830748419e+00
3.775642028617148260e-01 1.040959595366569124e+00
6.559858142976278117e+00 1.831181371586479090e+00
9.194032522517028849e-02 1.034378708848071815e+00
8.696023944028035135e-01 2.687306827525210107e+00
1.012222531421762967e-01 1.429135814736301802e+00
8.267386479381252928e-02 8.280406948300788050e-01
8.580923976155518940e-02 8.479674868746936989e-01
6.508141346633744551e-02 6.395716103599805580e-01
2.548692004772803443e+00 7.225275667488354481e-01
1.174561711001856218e-01 5.715453228832211297e-01
9.948762789498531711e-02 7.436412178707603182e-01
8.865091192362857531e-02 6.105752403948674356e-01
1.013213624905841964e-01 9.245746835529246033e-01
1.674253815244138577e-01 1.062371739584472286e+00
1.723914405633835134e-01 1.062641146868068320e+00
4.227810466863495265e-01 7.091183876514760565e-01
3.804635222307422571e-01 1.618509996950572072e+00
2.053635688789220981e-01 1.109470133245146428e+00
1.856586139912717037e+00 1.778319252614601664e+00
1.286481390125967794e-01 9.395656337746428610e-01
2.459922829203462780e-01 8.198335812408302781e-01
1.562068725000608227e-01 7.270843969803669760e-01
4.173666023377833323e-01 1.068967151459399467e+00
2.210697671238083806e-01 9.689416985816609040e-01
1.540460386920480262e+00 1.934918681913372351e+00
3.146112452871387410e-01 1.381499582011933347e+00
1.743748480271165302e-01 1.261793022361197059e+00
8.131491632919245205e-02 1.510788919215959814e+00
6.928543560166348925e-02 5.872159813211540458e-01
1.501639626798675353e-01 9.190570178271763035e-01
3.247240836326133717e+01 1.638395118417080409e+00
9.968055627187988321e+00 9.608573484373850171e-01
4.970952225228785437e+00 6.263945453185821854e-01
1.132992925875979384e-01 9.255100650484617830e-01
5.519162129909592485e-02 5.410558565954026733e-01
7.910423036865532609e-02 7.438761479076211325e-01
1.523549899774367389e-01 8.933051288431803627e-01
1.701899297280099699e+00 1.295013058725909660e+00
4.609714130941693910e-01 1.111197716742045705e+00
3.987782483837209568e+00 1.549185610913579536e+00
1.856290022309058929e-01 1.375751668915911052e+00
7.284398766396011915e-01 2.318398409016064754e+00
2.211727118785942192e+00 3.008137350631415519e+00
1.281216231654126736e-01 7.438263125372123197e-01
9.948290143214658099e-02 8.370808486186250841e-01
1.125221820729559730e-01 1.643667959085876040e+00
1.262092608398501792e-01 1.386348112024586854e+00
8.601340565220265688e-01 1.596274234765899358e+00
1.721174755694609004e+01 1.771027291612682575e+00
2.438213950487058690e-01 5.724844248065463770e-01
1.237752079663175658e-01 8.297289233564658639e-01
6.147526721797541560e-02 7.399674217306474455e-01
2.133766059377610325e-01 9.821445330498077553e-01
1.537652744127384341e-01 9.307371178672187995e-01
1.464878921177207860e-01 8.797944633696889172e-01
2.123384163962425686e-01 1.126978111341350397e+00
1.882425684148213985e-01 1.122816214898594955e+00
1.011829026916466340e-01 1.182978554638990154e+00
1.539031163979664441e-01 1.116702889590264203e+00
1.029650020955517192e-01 1.198220847895962615e+00
7.350491935704409063e-02 5.006632262001172728e-01
1.262163850139122467e-01 1.479091804514667929e+00
7.798938286886109017e-01 2.960247448581122764e+00
1.477867057862362055e-01 1.501661513970450557e+00
3.713138927186811600e+00 2.513406686238233601e+00
2.087972653895179553e-01 6.600345147647181943e-01
6.574689809726881329e-01 1.586589327861328558e+00
1.093803292200410837e+00 1.370289205387390963e+00
2.368719649537903149e-01 9.003344733306185566e-01
3.816910295522748964e+00 1.684542427451001911e+00
3.149652325220416160e-01 6.771396557966754548e-01
7.257835690575764609e-01 1.329622805525389806e+00
2.072801676739043641e-01 1.865363480485733971e+00
1.234059995772787133e-01 1.644113437920671883e+00
1.444929795154714114e+01 7.184954753698508334e+00
1.897847318495809343e+00 3.750602905898146044e+00
2.603928021240160096e+00 3.827776485836884124e+00
1.480215948718865138e-01 1.076262630996338343e+00
8.709556062675767596e-02 9.194363703782074682e-01
2.220650385689748596e-01 1.160309548953372571e+00
9.520211653050968115e-02 5.116441685036989817e-01
5.564186877424959210e-02 6.820877453091047649e-01
1.796948678491867291e-01 9.294381644383763463e-01
1.210354822658936819e-01 8.383792185385612328e-01
5.295927881274532789e-02 6.128642062079016073e-01
1.542299366628993029e+00 8.651763354166414066e-01
8.272554643081575509e-02 1.094258686724669749e+00
1.354476891472342626e+00 1.572861790227850776e+00
2.640669678619408600e+01 2.999158073313397121e+00
1.922348879527016496e+00 2.012027359439238605e+00
4.805527931708048186e+02 5.349128028790449463e+00
2.399796426750333111e+00 1.795536028445762211e+00
2.451937792028544005e-01 2.086992063987224366e+00
4.276461994222335861e+00 4.982122854484445362e+00
1.231308947932811815e-01 1.343835470934916287e+00
1.077587302256562130e-01 1.444982828906012928e+00
8.248499107276918707e-02 1.112480658000070788e+00
1.434206122944428896e-01 1.133946302626425595e+00
5.797390641334272676e-02 5.456023583517332076e-01
4.791225830740137442e-02 5.913044482093997578e-01
4.769796387766393753e-02 6.931340952532437649e-01
5.224232912699773579e-02 4.457846648252917210e-01
1.563524473052879116e-01 8.763388734499178989e-01
9.229924017212286502e-01 1.057410751308233587e+00
1.235057361719722052e-01 1.055099807147751534e+00
9.521742882629649629e-02 1.004811464088464668e+00
1.026565130589180280e-01 6.345468479151455954e-01
1.227900073923592572e+00 2.321797495247249099e+00
1.237868548337588970e-01 7.611618519752777479e-01
1.619653254419703980e-01 1.409957262189293958e+00
7.028383196688281487e-02 1.598444077251531370e+00
1.489091642775018487e+00 8.075479138037681137e-01
1.961156457220019356e-01 1.340417287058501161e+00
2.804279013652223873e-01 9.389836034793409558e-01
6.004062883586305105e-02 7.349668734655695479e-01
3.114920502509263001e-01 1.994384079372419238e+00
4.815078339487046111e-01 2.093197590348371939e+00
2.413725695435922913e-01 1.537225923390403537e+00
1.121523834060664387e-01 1.166943282405986659e+00
9.277559896971319942e-02 8.041689396871832818e-01
1.584699503577624013e-01 1.432896650454740461e+00
1.147422853964238654e-01 8.075600247915374341e-01
2.337183103527558092e-01 1.399260757742331052e+00
3.124953197173848451e+00 3.600200495544608970e+00
9.076345700690756357e-02 6.951531004365668620e-01
1.033941342292526711e-01 9.131363581186966449e-01
1.077881909781691211e-01 1.377068859657802902e+00
8.114765116264079092e-02 1.228937245921460475e+00
6.137784127258143485e-01 1.033193462138533247e+00
6.208941748771900082e-01 1.684396473338231504e+00
3.517627363780260339e+02 2.330379933997836606e+00
1.065722467786923033e+02 1.531856116494650477e+00
7.892069768182008449e-02 1.024783652371539233e+00
6.018668741739605643e+00 1.419263930783181138e+00
1.836417818293984094e+00 7.831420647157222303e-01
1.579132700967127434e-01 8.679340190432381918e-01
2.603302961256254155e-01 6.960738102351730072e-01
1.877606215861021277e-01 9.100943286103783114e-01
3.887204124431264396e-01 2.108637360595641663e+00
2.604774982332695998e-01 1.363870975422826204e+00
8.673435363811306253e-02 8.598416542421410957e-01
4.705139819448399263e-02 9.137693459864718593e-01
7.120693365528661667e-02 1.097872425287632625e+00
1.228898517224558257e-01 1.252965054640136300e+00
7.923041220261193285e-01 2.116163831592093647e+00
2.166375632766717740e-01 1.456922695119467592e+00
1.126050395357772960e+00 2.399582003862293256e+00
4.328001761072272635e-01 1.268449884822192342e+00
6.099506319385758601e+00 1.015808240916132865e+00
4.245245453597709107e-01 1.359448246591652643e+00
1.830418545626179838e-01 9.429185928219118162e-01
1.043840123684542043e+01 1.367119973808593292e+00
1.213039561731205918e-01 1.115982247632926194e+00
1.280241331822187800e-01 6.007873391337086311e-01
1.070502541170024746e-01 8.544839720565672314e-01
2.065970779552026571e-01 1.066160592886124858e+00
1.929964098502688352e-01 1.403197974270651294e+00
8.516805258769233333e-02 1.142192473351850923e+00
5.730091273586952749e-02 9.331370541348293912e-01
1.571298976387532076e-01 1.351489222104004684e+00
3.373095943229801330e-01 1.359454314881592074e+00
7.163199423241898067e+00 4.569207694712313916e+00
6.939235994979398026e-01 1.604238256980940136e+00
1.234719898172431524e-01 9.040827119310793636e-01
1.877452049371690357e-01 4.736612060620485898e-01
5.750582586308462529e-01 8.597216918331603841e-01
9.379043885117212265e-02 4.913490896319137047e-01
1.626337082159203529e-01 5.437584929566586789e-01
3.280184300040727696e-01 1.034895380990046299e+00
1.037138847722986479e-01 5.028796428266183449e-01
1.528162954080325708e-01 1.656763204786188881e+00
2.402272041116225443e-01 1.064679013690980502e+00
7.059976496982284244e-01 1.318822734858491552e+00
7.663697133617348278e+00 2.445346459328747724e+00
1.503403950326999416e-01 1.488586438371183540e+00
5.783252106313214735e-01 2.165139949218775506e+00
1.340809407614330651e-01 1.585692569165694676e+00
9.642661622578950764e-01 3.165333669966586161e+00
1.379823010609529388e-01 1.499999505088275953e+00
1.804260544465507154e-01 1.414418176126438054e+00
1.747930170978440889e-01 1.042275753312025266e+00
1.343208510499234176e-01 8.352424844824787309e-01
7.508370177872542017e-02 7.610683262865113319e-01
1.232775066696265992e-01 9.763496953654741128e-01
1.371774670973605337e-01 1.140968168459254084e+00
4.980591512761093492e-02 7.758942574616362053e-01
4.852102597230935344e-02 6.070740006760857455e-01
5.577926658274886401e-02 5.417051318774838142e-01
3.944714877795739705e-01 9.527163471238390136e-01
5.609679057895626542e-02 6.560677865849244839e-01
1.557428967121232022e+00 1.280611433715003411e+00
4.215190282068106420e-01 9.761307684895053072e-01
1.592591619184698382e-01 6.566149710719955124e-01
1.121747417206050562e-01 9.877377145228755095e-01
7.587383527525340399e-02 7.144452533985522491e-01
4.302933005232102426e-01 1.435162996915454015e+00
8.508355058846001073e-02 1.134517434460979413e+00
3.709017471601722682e-01 7.514917784609763673e-01
1.388536492612404138e-01 1.386040405867888792e+00
4.970735708589914259e-02 6.809692573425674134e-01
4.782270779982392139e-02 8.346894083323487257e-01
6.167462264316607434e-02 1.241681561495182384e+00
5.940180274711868991e-02 9.486278544707776872e-01
1.073832569403440629e-01 9.066487888936535233e-01
1.269738412486066947e-01 1.063255867299646606e+00
7.862108378638626993e-02 5.647664416764319739e-01
4.565710482316129304e-02 8.019342513127040162e-01
5.187397460245336128e-02 9.530299055701006994e-01
6.214421262087352349e-02 8.177386722710749956e-01
4.724308691697618606e-02 4.694423484460819584e-01
1.069053582164293664e-01 8.299198991495502220e-01
2.427285102340027423e-01 1.039656678624395703e+00
9.498857986625559857e-02 7.964481433525575360e-01
9.379898898344843361e-02 8.133921471983381890e-01
3.858074900487379888e-01 1.303644857011110769e+00
5.139657585351368185e-01 1.876039490268422538e+00
8.350177726591423433e-02 1.094630582530207175e+00
2.701715787913686606e-01 1.787441714955025462e+00
6.909111977089207879e-02 9.324165124166273744e-01
5.229254774403667427e-02 6.694605367107778759e-01
7.451956346496166339e-02 1.370722491094790385e+00
5.047554521982949155e-02 8.015345794895060161e-01
3.371130599736031352e-01 6.619955398048230633e-01
3.002862262287912531e-01 1.003211497480784198e+00
1.353723535053511229e-01 1.049748678507611110e+00
4.835598418531302234e-01 1.305665089843649485e+00
6.228505544537918381e-02 6.374508331507832137e-01
9.565459628600456177e-02 7.575490466005770918e-01
6.272960101765368002e-02 6.707543904254095191e-01
8.285642911338599037e-02 8.144020322397901301e-01
1.912508800882349591e-01 6.309539230225957862e-01
1.104870002551526231e-01 1.293725361660408524e+00
2.381018313148625387e-01 1.471520667928480464e+00
2.170734030751546029e-01 1.337207614459996030e+00
4.789358609564936531e-02 8.789951985763609921e-01
7.361749947912640257e-01 1.153712644435672230e+00
1.665737121370537699e-01 4.111546412793662952e-01
5.672996878747513239e-02 6.302812184745427704e-01
9.499944036771519607e-02 9.285287171011513685e-01
6.559534595918870004e-02 7.428857705865282712e-01
1.029588258701998327e-01 8.779187116171017768e-01
2.560801989252613486e-01 9.491029658134362279e-01
7.781662660632251982e-02 7.770810399146684810e-01
9.667450853075823525e-02 1.135439378381611464e+00
1.116525683434930055e-01 1.346207348961366179e+00
6.186795733723879365e-02 1.074450444317376574e+00
1.165328182099384102e-01 1.465487046961540640e+00
2.441720099618926165e-01 1.334109039453814871e+00
6.939376650538789382e-02 8.714195808144470368e-01
7.020263551535538271e-02 6.871123202004518760e-01
5.461557283726400230e-02 7.639327914786827600e-01
5.550488127076421696e-01 9.665772679347419682e-01
7.803796517955101375e-02 6.565293400793191791e-01
5.990089011959190413e-02 4.553634454794741049e-01
1.248470465922609102e-01 9.188484039060164088e-01
1.061105099340252100e-01 9.185383782496637783e-01
7.982958151609007569e-01 1.462166277593634156e+00
4.139644890432433999e-01 9.603243534754172250e-01
5.334507348877391697e-02 8.058147885763263796e-01
4.591496126742786177e-01 1.077564231848626042e+00
8.896501410841896329e-02 1.651529638016574930e+00
9.024239005128813218e-02 1.273309912990943538e+00
5.784205903001599092e-01 1.486411025303347344e+00
4.727737413614531703e-01 8.599187801697221190e-01
1.904301550513624597e-01 9.918341071694490862e-01
2.746951671765247571e-01 1.184319489979300810e+00
7.026344341891216372e-02 8.020310133355029736e-01
1.447205806539800577e+00 1.019276556116170962e+00
1.010519495949574881e-01 1.014925933539282399e+00
5.119636788631400093e-02 7.979827836148012388e-01
5.802580845055197584e-02 1.122055047977940534e+00
4.277615793465113642e-02 5.992285841150143400e-01
3.614802500787599876e-02 3.849153074980400935e-01
5.796862838137806229e-02 6.198930752784965748e-01
6.816502214882740052e-02 2.975441010505652240e-01
1.908111016039457652e-01 6.518694266317869301e-01
6.203049737779538220e-02 6.868169712653866554e-01
8.602527002990707772e-02 1.100953709963865990e+00
1.176777960697666381e-01 1.155394102425647551e+00
1.196762224739526953e-01 7.020657385031952025e-01
4.621779225593869445e-02 8.767505901831927906e-01
9.262321232065957866e-02 7.056211358585744442e-01
9.725195570943263867e-02 8.166629412557729895e-01
6.339795403483698688e-02 6.663996150416252595e-01
5.217395871305455235e-02 3.819098276387674074e-01
4.342020333859594045e-02 5.736380363954133310e-01
4.107583484492385167e-02 3.149692265132386093e-01
4.901353868092655358e-02 5.263877854251055588e-01
7.217028613627966827e-02 5.474564666106332966e-01
6.259324437936034102e-02 7.930106162882140097e-01
7.457591488756318276e-02 6.769290506565764920e-01
1.088696494707379891e-01 9.748910313466035982e-01
1.507915442918718596e-01 4.472504379325815127e-01
1.720429171603065077e-01 9.040464897028290814e-01
3.157115429499562365e-01 8.388519795768862863e-01
7.929722974946377956e-02 1.154896805954213734e+00
7.901746517221248933e-02 9.550912912699028867e-01
5.038210365336070334e-02 6.650184600736595009e-01
5.238291831845684476e-02 9.059563002338048010e-01
5.532880840724756916e-02 1.507700965004889149e+00
7.723918639987961687e-02 6.147772768985048097e-01
1.124351555842692946e-01 5.641273415708550898e-01
4.815998741884281592e-02 5.309242506163732722e-01
4.737937216728908135e-02 5.309940359044978964e-01
5.421193432053769690e-02 5.620083631940364643e-01
4.960486207246932178e-02 6.373179543713552997e-01
6.978048723319602020e-02 7.131821316047656234e-01
6.936986993822061298e-02 7.562462257380898611e-01
2.874979024496871483e-01 8.220800155446429391e-01
2.144027957664931705e+00 1.023454738859957525e+00
1.509563845741728194e+00 1.591495356079188461e+00
1.077723249283514484e+00 1.761865832997971060e+00
1.473175256432992242e-01 1.178628612615016946e+00
5.605778576514083150e-02 9.695095725767863826e-01
4.304135493989451333e-02 4.760176334571392665e-01
4.441867655264471887e-02 9.496942008720598016e-01
5.205090948004544721e-02 1.019001315950568420e+00
6.443330858468927780e-02 6.636339710557034310e-01
5.647336888768707264e-02 5.667898931842548782e-01
6.052800171131961227e-02 5.668863757369004830e-01
5.612632160506629553e-02 3.894246268098488506e-01
5.852757147526019277e-02 8.032617804255256511e-01
8.404487772106546128e-02 8.256722487306010771e-01
7.119279651724648439e-02 7.281571138049655056e-01
6.437133261070773771e-02 5.909090277095326860e-01
1.779804022436729527e-01 1.185699364504615216e+00
2.782535267879540641e-01 9.013502149442560452e-01
1.802433863540075509e-01 7.216666211523238283e-01
2.403653758220838099e-01 1.080378314927267658e+00
7.011893474277272609e-02 8.936565451455065201e-01
6.065700588817068278e-02 1.131315214706648975e+00
5.506307466105180015e-02 6.802899176300870598e-01
6.160148556809798281e-02 6.984969538240700659e-01
2.570660248869355291e-01 8.193300330556837485e-01
7.016835026402634679e-02 8.662032267032385713e-01
7.664804390309146731e-01 9.278047287601930426e-01
7.816787074525785584e-02 7.349083510157075061e-01
5.079085319738721460e-02 5.927481118130699667e-01
3.576493475501819203e-02 5.775745252136177399e-01
4.789332881148593984e-02 4.347586176949067571e-01
5.186214465532801299e-02 6.466443824883040259e-01
3.235043025239214831e-01 1.249848145788161391e+00
2.723742314807686693e-01 1.266587280577883279e+00
2.896254149870445826e-01 1.094173756467296199e+00
5.935393399260241454e-01 1.748020308588199567e+00
8.284369394868525138e-02 9.633831790036767595e-01
9.223428136843807301e-02 9.524720784611105939e-01
1.823344119237207961e-01 1.336064125310289619e+00
9.608759611877865092e-02 9.497161810435429397e-01
2.426399637201561155e-01 1.355468207338189179e+00
8.542676380813148118e-02 8.469986455684105353e-01
8.882821453840805681e-02 1.234700209209993238e+00
1.484127201693494547e+00 2.041533304875674304e+00
1.243473731322984749e-01 8.877360237073236293e-01
9.148825891740205996e-02 5.989245651608620102e-01
7.087753025116799721e-02 8.809919329678478350e-01
4.495981692335333790e-02 7.841987411205239011e-01
7.124446054241460879e-02 5.950925403407895109e-01
1.070276286228572654e-01 1.209758793694020840e+00
8.296785614276802612e-02 7.369808653242789775e-01
1.907474280419994284e-01 5.374841652015631688e-01
5.947391814447118563e-02 5.589928506756189908e-01
8.754778120810476072e-02 5.549166575944880497e-01
1.626682676355592772e-01 1.210849735631926549e+00
6.894994263143268409e-02 1.113368864897863464e+00
6.483178790610867603e-02 1.005421569234383528e+00
5.311561266965306172e-02 8.002982501102408053e-01
4.593804128948721782e-02 7.719501058386649683e-01
4.822544914029900515e-02 5.894602608366074081e-01
4.764894002651812871e-02 1.188203612456979252e+00
6.824026659080756341e-02 6.246263760368283569e-01
6.854881084842438799e-02 4.822161827433797954e-01
1.364187579444914589e-01 1.012696035924707916e+00
3.845265783077003036e-02 4.095996401716928137e-01
4.534859094200820867e-02 5.752374909501439815e-01
6.893881443202727610e-02 3.110326003554967356e-01
1.365330687267354015e-01 1.031304065175548512e+00
1.903088590867368923e-01 7.476470884040140596e-01
2.059445014407827179e-01 6.101832237035914597e-01
6.546870395161297207e-02 7.900285348468362168e-01
1.480991322084441730e-01 7.660926244397766594e-01
8.194552195936723182e-02 1.015745826793946760e+00
6.342560265523596030e-02 7.732842050899947361e-01
4.282130223466539681e-02 6.218587878629294741e-01
1.266191774867180264e-01 1.004813893734703756e+00
1.007488870061094832e-01 1.432623111911667246e+00
6.466769001685571117e-02 1.393723449818421445e+00
7.906904920200664988e-02 6.026079543041568121e-01
4.807466208555253445e-02 5.169085702042907071e-01
4.438297461243859154e-02 2.485332977444444091e-01
4.824983193627943590e-02 4.571712129938484970e-01
5.451185593068041263e-02 5.696929881355717873e-01
9.403671988759758349e-02 6.467147446413544776e-01
5.631216195341352121e-02 6.617457874348366964e-01
1.286683604605432796e-01 6.364605605507541730e-01
1.109219651872221518e-01 9.088773113607609977e-01
7.082030439964311086e-02 1.133673131435003700e+00
1.334064834800630095e-01 8.370399641283485792e-01
7.022607114346995916e-02 7.131904443183834097e-01
5.973151773293468303e-02 7.619467155757346788e-01
4.627094919205117923e-02 4.434434418762642771e-01
4.109080230382834015e-02 6.230202664717717775e-01
3.945214549904975387e-02 7.493656290893743188e-01
4.771034407535375971e-02 8.596328695157575694e-01
9.770936017036001286e-02 1.114340922770302056e+00
5.175759496514571040e-02 4.526532951538064786e-01
4.904460146785704494e-02 4.458378612217074877e-01
4.870066882593249158e-02 6.892215408876997129e-01
4.639122941820306156e-02 6.961368750139454997e-01
7.878153933518040886e-02 1.255887384480332658e+00
5.725374297332242596e-02 6.656772672937583124e-01
1.098661901657575074e-01 6.160327760487016580e-01
7.547876210575518718e-02 8.718917074826538771e-01
9.298196162994307179e-02 6.244647379143952737e-01
1.970835954020015435e-01 1.155850250287568048e+00
1.398411406658210121e-01 8.540199353248438818e-01
4.351142538257641440e-02 7.847897450795618957e-01
4.609150897008443964e-02 6.399606461123209522e-01
4.458513064760882133e-02 7.939640054969733240e-01
7.357575064074074744e-02 8.059765574081003692e-01
7.741607279007134412e-02 8.603287525196310348e-01
4.026736487426514632e-02 2.803607114112617871e-01
3.767498655287756376e-02 4.387909001383749619e-01
4.795283125435524652e-02 5.851473164855426345e-01
4.878042085647484732e-02 8.831599642741069234e-01
7.921409922442013141e-02 6.601453306552795830e-01
1.229296987296400884e-01 1.135446609785161876e+00
6.773198273875254138e-02 8.097283165931986604e-01
9.817925764610931083e-02 8.667100407924133165e-01
1.923609669254619237e-01 5.789049908096364216e-01
1.537558495255162971e-01 1.042658808504655310e+00
2.845311101410364363e-01 1.379215944008622685e+00
6.061137750681571540e-02 8.989754676116127330e-01
5.318416196691427150e-02 5.668555688272438609e-01
4.956796477018855784e-02 6.016288795494623143e-01
8.401585801324949754e-02 7.437969816964140612e-01
1.963135217010902600e-01 5.466363356013808072e-01
1.024846241657927648e-01 7.024088260108936055e-01
1.691488564725173449e-01 1.675336756833092577e+00
5.041311792834833883e-01 1.827712286945036624e+00
1.122160560016775971e-01 1.188042456257997204e+00
5.085380872866158281e-02 1.011197075724525662e+00
1.118099993247996804e-01 5.546449188100061045e-01
1.191174405849009799e-01 1.043205478674565256e+00
1.300263730083857372e-01 8.437632338194624992e-01
1.260700872922748128e-01 7.401786127089547973e-01
1.539309895364309178e-01 8.376864166076115614e-01
5.764794589025382665e-01 7.920502359435402928e-01
1.114591862040563486e+00 1.003117428336709471e+00
5.055301318366995922e-01 1.103893117088085019e+00
8.062690041800404939e-02 8.260724703790107704e-01
4.807007875465115626e-02 1.044218833023047521e+00
9.665334538994477254e-02 6.432839349206638246e-01
5.429903445975196863e-02 7.262604443558933198e-01
6.872571841343558252e-02 5.776780100293669173e-01
3.877617023371524030e-01 1.067365814689410941e+00
4.745969737540253752e-02 5.649889478364172879e-01
6.363384800811378028e-02 5.608490931937456514e-01
5.167228642639879604e-02 5.034245519925028001e-01
7.355989360345351058e-02 5.757875768528023519e-01
6.851667668899841246e-02 6.390367865663250102e-01
2.416163622394312815e-01 7.507791132192654926e-01
1.659575905593273226e-01 1.147180000751237161e+00
1.210013722399291280e+00 1.032140266710413146e+00
3.806572521115672014e-01 1.125659378089610030e+00
2.382938832570438703e-01 9.891163910996528807e-01
1.569705529224545149e-01 6.700941521086205555e-01
1.072198274831796527e-01 5.547032354089331818e-01
5.040260268617959005e-02 7.730371788553856982e-01
5.883367729044558514e-02 9.615540736599283989e-01
6.262098555112992349e-02 8.524790737841246857e-01
5.149847080807409133e-02 7.540112289334981455e-01
4.381289977642671002e-02 4.730096282159448329e-01
6.218817873737272212e-02 6.877138616613601707e-01
7.736618108067966348e-02 1.137001687898047564e+00
2.332376553537756636e-01 1.166540365381529609e+00
3.201657871125658250e-01 1.796872774342732404e+00
2.613640349776321092e-01 8.656405086913784297e-01
1.929532134312552383e-01 9.169916504624890941e-01
1.007228449884583765e-01 5.252170439456883555e-01
1.070216296416401092e-01 7.151523890336494160e-01
9.299636842819496152e-02 7.083738305129513302e-01
6.371868832976136654e-02 6.775396453808921748e-01
4.882076279303379507e-02 4.983756763312674476e-01
4.027864459000520675e-02 7.685262532588201800e-01
5.038723929077759678e-02 5.409371436321576132e-01
4.632506923771798762e-02 7.974906124768798010e-01
5.453644163256338856e-02 6.962978206784010693e-01
7.076598238547880670e-02 8.886839414795540959e-01
4.159795404123443202e-02 4.186672007200697987e-01
5.614201992298712557e-02 6.158683413017432828e-01
5.023868514827015824e-02 8.383913891210058589e-01
5.776347610557096279e-02 8.034286335224208875e-01
1.713173252208712027e-01 6.993488571908997864e-01
5.114130070063382938e-02 9.001492945979346905e-01
4.691708536278963587e-02 8.934561804082430392e-01
7.826677623924541138e-02 8.300295341264750659e-01
5.702819183257513969e-02 7.518826868546488740e-01
7.672062085998361536e-02 6.543745519924798471e-01
6.951649235599140220e-02 5.527048252642798865e-01
1.021113607905390630e-01 8.222087217412462623e-01
6.018256409208718599e-02 4.999186762795519434e-01
4.349786233818239700e-02 8.167313672744401787e-01
5.002619770677261407e-02 5.411992361261409590e-01
1.660276173412580936e-01 6.838811669913660296e-01
3.838525970821234784e-02 6.399420403294050486e-01
4.055791623650519678e-02 6.670643638860559443e-01
5.468302581906095416e-02 7.726941301015397556e-01
6.454083801541904419e-02 7.865641962628204809e-01
4.752244496520655059e-02 6.953283895374265944e-01
1.053214878481538302e-01 5.507134842150157583e-01
1.374069396830985390e+00 1.390087898224588114e+00
9.601639925029856193e-02 7.332080325984967617e-01
2.293311024319550362e-01 9.290504391451963606e-01
8.768417557373418825e-02 6.748379956900144583e-01
5.895611622581855421e-02 5.637590771245933885e-01
2.010877047640292348e-01 1.140609060893783555e+00
1.703990434187588887e-01 8.508788908214525160e-01
1.862839938639058390e+00 1.914270924595111056e+00
8.883927085956321024e-02 6.831695362988693399e-01
1.015845279684808755e+00 1.508855534524225606e+00
1.607980723809413204e-01 1.115241127254760656e+00
9.110075215811108684e-02 7.597081439028589012e-01
1.210669399661775114e-01 1.043777423549212324e+00
1.438325831201198168e-01 9.002795005145461937e-01
1.034071668161583163e-01 9.159894295935818720e-01
1.326309022894787137e-01 8.690950133860170235e-01
2.469227050416594738e-01 7.139529530604779017e-01
1.230424161402456223e-01 5.921063048011024899e-01
7.231460516990548260e-02 6.450730882694878376e-01
9.189043243815331330e-02 7.105046769300269460e-01
3.513118928473403790e-01 1.269653346130202864e+00
7.336853782200346286e-02 9.591122850593857274e-01
4.881161340819260147e-02 8.962957989315613050e-01
6.498744195535581525e-02 6.758237515650326044e-01
1.462310836402875291e-01 6.330881721377272786e-01
5.162321175770825249e-02 5.877645788772114521e-01
8.341685530074378907e-02 1.044755546395830237e+00
1.363821333423444471e-01 8.924391806116002135e-01
2.881898271522402299e-01 1.319035140768067826e+00
1.845881997179611989e-01 9.500923753711495445e-01
3.461659694180646563e-01 1.396918925589310190e+00
8.772060248508237179e-02 8.075544326944322782e-01
1.083243454748504253e-01 8.327133788790391788e-01
9.771450441386816954e-02 6.274167925608483687e-01
1.426470546138799700e-01 1.161410193556304149e+00
7.200108511063461891e-02 6.783229070822515139e-01
6.616093725444636975e-02 6.800799271601739582e-01
6.639078030655316820e-02 9.615698484882582164e-01
7.238979642237573786e-02 1.059511156767785733e+00
6.179413531051505121e-02 1.033164500195274949e+00
1.460386975036003510e-01 1.229745958528708494e+00
1.845378337298889393e-01 7.896797474345352841e-01
3.309001558960878442e-01 1.357487645403800292e+00
2.057828631809084374e-01 1.083163483228581692e+00
3.109257127611591565e-01 1.674730052816065795e+00
1.183484851578569114e-01 9.440349739043126798e-01
9.384868492492928760e-02 1.048070187121382002e+00
7.060993635390698520e-02 8.668591213327682121e-01
4.986509078458137983e-02 7.354065057447597420e-01
5.179857582956351458e-02 8.233198855984750208e-01
5.820424938121098596e-02 5.895427190888854474e-01
5.845652781088327837e-02 8.249627304460634969e-01
7.103328571169351124e-02 8.480696583037898861e-01
7.362875039405805677e-02 7.245289593446649912e-01
5.016480490247621216e-02 5.152574068272407493e-01
5.820306367275237397e-02 6.391122015466305095e-01
6.186852333621234434e-02 8.696098762024897511e-01
8.376011935860679103e-02 8.351073325604851938e-01
5.688066226272080472e-01 2.062887844570812312e+00
1.520686552307426720e-01 1.088550769423285658e+00
1.476012032194930490e-01 1.127871848856444537e+00
2.971601441497807583e-01 1.580224256665800908e+00
1.424939809669109048e-01 9.585542588011105591e-01
7.523160884587273833e-02 9.442616753917315586e-01
1.298423012451310754e-01 1.000663168215509602e+00
[truncated: 291,251 more chars]
