# Supplementary material for: Persistent homology elucidates hierarchical structures responsible for mechanical properties in covalent amorphous solids
Source: Nat Commun. 2025 Sep 25;16:8226. doi: 10.1038/s41467-025-63424-z (PMC12462471; doi:10.1038/s41467-025-63424-z)
Supplement: Supplementary file 4 — Source Data 2 [file 41467_2025_63424_MOESM4_ESM.zip › SupplementarySourceData/SupplementaryFigure8c.txt]

# freq_org pr_org demix_freq pr_demix
0.000000	1.000000	0.000000	1.000000
0.000000	1.000000	0.000000	1.000000
0.000000	1.000000	0.000000	1.000000
0.426318	0.404601	0.426318	0.404601
0.426500	0.561079	0.426500	0.561079
0.428685	0.716767	0.428685	0.716767
0.429466	0.627463	0.429466	0.627463
0.431929	0.589075	0.431929	0.589075
0.432501	0.660766	0.432501	0.660766
0.434132	0.742104	0.434132	0.742104
0.435229	0.728775	0.435229	0.728775
0.436583	0.628582	0.436583	0.628582
0.437256	0.797617	0.437256	0.797617
0.438232	0.708169	0.438232	0.708169
0.438960	0.684841	0.438960	0.684841
0.569777	0.005375	0.611112	0.449222
0.582129	0.028881	0.611126	0.617943
0.585090	0.094539	0.614052	0.595428
0.594453	0.339738	0.605569	0.569114
0.595073	0.343310	0.605505	0.630603
0.600024	0.319460	0.611533	0.637168
0.601018	0.492132	0.606315	0.645563
0.604997	0.645774	0.607120	0.649828
0.606961	0.605504	0.607827	0.607205
0.607677	0.549965	0.608626	0.596430
0.609164	0.592970	0.610383	0.598956
0.609959	0.685650	0.614864	0.686734
0.611009	0.640875	0.612546	0.648372
0.612055	0.653005	0.612770	0.655099
0.613327	0.558829	0.617207	0.560310
0.613823	0.608614	0.614913	0.612138
0.614228	0.623688	0.614228	0.623688
0.614789	0.573947	0.615049	0.572984
0.615988	0.664557	0.617025	0.681797
0.617125	0.600629	0.617804	0.604893
0.619551	0.701321	0.621808	0.716167
0.620576	0.638759	0.621657	0.641705
0.622030	0.595520	0.622585	0.600726
0.624238	0.605294	0.624731	0.604810
0.650904	0.004001	0.634549	0.000760
0.671582	0.001827	0.676560	0.000572
0.695948	0.008007	0.733478	0.000563
0.710415	0.010364	0.752456	0.000850
0.724556	0.013111	0.740276	0.509254
0.729128	0.078885	0.790779	0.590280
0.734612	0.484164	0.746991	0.627567
0.736686	0.260597	0.746753	0.512784
0.738962	0.510854	0.747417	0.532708
0.740267	0.433940	0.754598	0.507759
0.741801	0.489405	0.746480	0.571204
0.742181	0.612842	0.752107	0.656745
0.742628	0.610480	0.750955	0.619537
0.747977	0.516946	0.753398	0.645830
0.748583	0.513152	0.754067	0.616066
0.752760	0.457415	0.763227	0.570455
0.753134	0.481640	0.760418	0.615246
0.758552	0.051564	0.763059	0.618231
0.766652	0.031824	0.754744	0.601834
0.775715	0.008454	0.737024	0.001171
0.781632	0.012784	0.747328	0.495413
0.808305	0.006581	0.827604	0.000903
0.816331	0.068180	0.981747	0.464720
0.824060	0.029538	1.049460	0.004202
0.830666	0.091645	0.954773	0.500414
0.839367	0.143895	0.948171	0.560591
0.842319	0.160704	0.968602	0.441717
0.846120	0.167450	0.952350	0.578852
0.849302	0.281928	0.883414	0.685834
0.850529	0.236246	0.915624	0.605407
0.855219	0.086124	0.942777	0.413525
0.857255	0.310465	0.896199	0.545296
0.861396	0.188323	0.914919	0.437982
0.867588	0.071579	0.941791	0.537439
0.869363	0.237695	0.904289	0.577637
0.876701	0.027005	1.089958	0.000335
0.880149	0.036159	1.177053	0.000678
0.884593	0.022814	1.077945	0.000301
0.887073	0.052691	0.991255	0.386849
0.895375	0.049335	1.003989	0.000549
0.900730	0.128681	0.976820	0.470098
0.903749	0.066016	1.136123	0.002240
0.909222	0.138839	0.981189	0.537385
0.911404	0.142516	1.000593	0.497169
0.913367	0.109619	0.997068	0.487817
0.916389	0.198267	0.982824	0.529926
0.917214	0.265953	0.988348	0.529092
0.917971	0.283816	0.969676	0.573534
0.922803	0.152190	0.983987	0.506625
0.923482	0.304294	0.958869	0.581434
0.924023	0.349988	0.960105	0.517807
0.927680	0.314076	0.963427	0.575412
0.929193	0.327207	0.986355	0.490196
0.930504	0.371683	0.960288	0.596360
0.931579	0.363674	0.956052	0.594009
0.934462	0.156140	0.978433	0.526392
0.936011	0.305929	0.985939	0.549064
0.937931	0.301973	0.985200	0.534014
0.938816	0.454687	0.966908	0.580520
0.939166	0.493109	0.963942	0.560354
0.941399	0.485169	0.956628	0.591880
0.941980	0.406991	0.965726	0.535629
0.942902	0.425906	0.967089	0.568307
0.945505	0.409647	0.974470	0.552259
0.947184	0.471059	0.969207	0.588988
0.947956	0.317688	0.981731	0.524931
0.949830	0.455653	0.972002	0.630021
0.949863	0.520738	0.962797	0.571663
0.951519	0.433164	0.975439	0.615296
0.952904	0.384427	0.979290	0.562963
0.954023	0.432505	0.970466	0.581696
0.954716	0.159261	0.990446	0.557899
0.957024	0.272800	0.981542	0.562459
0.957564	0.434801	0.985068	0.560647
0.958657	0.493934	0.982656	0.564927
0.959658	0.450208	0.973142	0.535341
0.960584	0.510078	0.971109	0.604789
0.962575	0.441856	0.983436	0.596993
0.962875	0.456252	0.984421	0.589403
0.963538	0.475681	0.972498	0.583290
0.965154	0.482538	0.979752	0.570404
0.965894	0.428975	0.993611	0.590748
0.967748	0.347524	0.992021	0.517609
0.968588	0.496866	0.986817	0.564464
0.971489	0.370231	0.996898	0.586659
0.973239	0.248556	0.999607	0.579413
0.976590	0.269074	1.004902	0.567791
0.977950	0.281124	1.005918	0.549484
0.978782	0.398500	0.996537	0.549300
0.981392	0.061236	1.164634	0.000979
0.982084	0.176213	1.011177	0.491686
0.984292	0.180176	0.996683	0.557892
0.986198	0.134157	1.035410	0.387382
0.987411	0.239704	1.018841	0.451328
0.989049	0.183982	1.019589	0.499300
0.994364	0.098405	1.031563	0.550896
0.996810	0.064285	1.065104	0.324602
0.998258	0.126063	1.137588	0.015365
1.002655	0.148842	1.034520	0.557248
1.004395	0.199061	1.066354	0.491281
1.007471	0.226374	1.048090	0.383266
1.008382	0.116947	1.024982	0.506114
1.012287	0.109483	1.059042	0.423313
1.013342	0.319525	1.039950	0.547499
1.014601	0.314914	1.043044	0.509355
1.016731	0.259640	1.067692	0.541725
1.017959	0.344569	1.044357	0.473052
1.020582	0.211480	1.057288	0.549871
1.021120	0.130519	1.048045	0.484725
1.024749	0.214532	1.078803	0.461910
1.026299	0.315861	1.050779	0.538738
1.026771	0.318027	1.046153	0.526753
1.027860	0.278139	1.088753	0.556394
1.029078	0.259002	1.076428	0.543091
1.030670	0.322512	1.052869	0.532243
1.033426	0.038317	1.123116	0.001256
1.034871	0.358759	1.055857	0.493804
1.035853	0.159626	1.054177	0.399251
1.037381	0.404003	1.049118	0.576305
1.040251	0.354406	1.054837	0.582646
1.041514	0.169012	1.052705	0.469542
1.042106	0.343131	1.057729	0.565456
1.043910	0.345137	1.063796	0.570809
1.045817	0.175852	1.055332	0.532930
1.047157	0.361528	1.059443	0.557346
1.048102	0.460103	1.059955	0.582730
1.050037	0.194415	1.085337	0.514750
1.050279	0.372778	1.068094	0.577532
1.052031	0.422920	1.062976	0.575390
1.052933	0.382138	1.064732	0.564691
1.053948	0.328950	1.068120	0.560562
1.055347	0.199691	1.072003	0.554229
1.057618	0.218084	1.075364	0.565117
1.058940	0.344545	1.069015	0.541825
1.061325	0.227125	1.075659	0.586695
1.062587	0.268691	1.090260	0.589010
1.063204	0.177669	1.071194	0.589671
1.065796	0.319236	1.085216	0.551316
1.068105	0.320609	1.080338	0.563388
1.068757	0.025680	1.000683	0.000683
1.071979	0.075577	1.066373	0.323460
1.073039	0.275469	1.085440	0.514813
1.075041	0.210201	1.095089	0.468589
1.077859	0.070040	1.052242	0.434201
1.080336	0.035491	1.113362	0.001131
1.082830	0.061885	1.050304	0.001375
1.085068	0.101448	1.069557	0.337982
1.087727	0.063178	1.183699	0.001158
1.090261	0.057376	1.076344	0.001085
1.092043	0.097004	1.078313	0.414963
1.093468	0.018634	1.128990	0.000471
1.096552	0.019460	1.015856	0.001079
1.101564	0.030407	1.174870	0.001056
1.103869	0.038586	1.025434	0.000838
1.107730	0.065713	1.100769	0.001503
1.112722	0.061812	1.181681	0.001118
1.116054	0.069867	1.165816	0.001177
1.117247	0.012583	1.154306	0.000804
1.124181	0.079992	1.105339	0.001624
1.125110	0.050878	1.039038	0.000626
1.127504	0.064058	1.069497	0.271736
1.130425	0.043361	1.032147	0.000607
1.132700	0.057524	1.084868	0.000927
1.133719	0.046007	1.077157	0.000586
1.135581	0.072270	1.195173	0.001073
1.140507	0.044334	1.127218	0.001176
1.145905	0.058209	1.161401	0.001314
1.146466	0.071786	1.042424	0.000617
1.149170	0.071947	1.170692	0.002936
1.150184	0.138998	1.209660	0.002559
1.156802	0.095243	1.131691	0.001559
1.158080	0.095403	1.201065	0.002334
1.159252	0.026069	1.046868	0.000809
1.161627	0.047022	1.124180	0.001501
1.163059	0.043506	1.116092	0.003351
1.165345	0.101783	1.273960	0.001045
1.166371	0.074165	1.174412	0.002921
1.167366	0.132376	1.223926	0.001678
1.171727	0.143850	1.118713	0.282376
1.174154	0.198173	1.168647	0.251069
1.177626	0.158864	1.221427	0.002274
1.178985	0.131889	1.048068	0.257916
1.180741	0.222091	1.223074	0.363216
1.181527	0.111508	1.137832	0.328004
1.182470	0.263022	1.211677	0.308124
1.186156	0.140889	1.242040	0.001709
1.188769	0.185512	1.358020	0.001645
1.191740	0.167185	1.149689	0.326836
1.193136	0.159167	1.139222	0.280053
1.194275	0.230755	1.206562	0.330598
1.196049	0.182521	1.164796	0.343535
1.197604	0.226216	1.208051	0.293604
1.197996	0.201628	1.197281	0.263939
1.200738	0.251420	1.263866	0.329011
1.203764	0.184332	1.157501	0.291286
1.204159	0.178151	1.165993	0.283050
1.205877	0.245052	1.221500	0.313191
1.208435	0.163628	1.143895	0.327435
1.209490	0.206086	1.213115	0.319039
1.210522	0.207550	1.234103	0.297784
1.213173	0.204775	1.221979	0.277847
1.213817	0.239919	1.270879	0.428048
1.214256	0.274856	1.238151	0.348664
1.214911	0.179418	1.288990	0.003467
1.217696	0.190918	1.211489	0.314158
1.219028	0.210775	1.250623	0.389892
1.220043	0.309279	1.227835	0.360752
1.220966	0.302790	1.235375	0.376056
1.224779	0.250141	1.268917	0.383137
1.225990	0.209625	1.361630	0.002043
1.226619	0.263422	1.265738	0.297847
1.227698	0.222380	1.228602	0.352543
1.228641	0.224634	1.236628	0.344450
1.230417	0.284930	1.234455	0.334389
1.232938	0.213415	1.244954	0.383860
1.234101	0.219999	1.247747	0.274799
1.235079	0.200241	1.214232	0.384636
1.236081	0.220129	1.240093	0.360155
1.238024	0.251279	1.273644	0.376839
1.239238	0.256626	1.395654	0.001879
1.240563	0.223151	1.260166	0.264911
1.241074	0.245179	1.290992	0.385017
1.241954	0.271138	1.252465	0.338385
1.243694	0.243607	1.249250	0.347057
1.244259	0.290601	1.261203	0.389313
1.245503	0.277555	1.252290	0.355481
1.248076	0.335420	1.258611	0.369782
1.249513	0.296899	1.254450	0.300889
1.249605	0.203067	1.600464	0.000868
1.252321	0.258825	1.253447	0.293853
1.253581	0.295123	1.263424	0.334055
1.254703	0.245124	1.284589	0.420467
1.255726	0.388176	1.252366	0.452192
1.256660	0.284102	1.284728	0.364682
1.257997	0.266177	1.301906	0.395012
1.259716	0.264435	1.271801	0.325193
1.261227	0.341039	1.261895	0.427612
1.262944	0.236339	1.321569	0.298734
1.263267	0.284922	1.271812	0.382920
1.264161	0.230669	1.337248	0.251284
1.265402	0.279091	1.280609	0.306640
1.267008	0.327075	1.274553	0.354580
1.267167	0.246338	1.302784	0.325642
1.267708	0.262804	1.292052	0.332842
1.268662	0.339683	1.273437	0.397696
1.270681	0.208028	1.317514	0.364375
1.271717	0.316060	1.277941	0.376160
1.273229	0.400712	1.280033	0.449928
1.273841	0.298298	1.278122	0.373891
1.274608	0.273861	1.271361	0.367032
1.274733	0.254858	1.308831	0.295253
1.276668	0.308984	1.286658	0.412616
1.277275	0.313542	1.291926	0.399141
1.278208	0.373670	1.289784	0.427129
1.279221	0.302937	1.269970	0.382509
1.280032	0.331411	1.284351	0.425390
1.280843	0.371570	1.283576	0.408787
1.282470	0.307283	1.289023	0.366944
1.283266	0.376203	1.287157	0.422227
1.284848	0.341707	1.280652	0.429273
1.286420	0.292369	1.287434	0.340375
1.287348	0.379634	1.290356	0.461138
1.287999	0.329715	1.285848	0.393728
1.289168	0.305842	1.288407	0.421092
1.290590	0.370376	1.291668	0.429911
1.292227	0.185416	1.497832	0.001498
1.292992	0.390775	1.297508	0.427081
1.293801	0.288220	1.298539	0.423631
1.295365	0.357676	1.297619	0.441284
1.296079	0.309745	1.298635	0.329382
1.297271	0.275182	1.302180	0.346418
1.297679	0.318781	1.295531	0.331467
1.298903	0.382953	1.304531	0.423774
1.300683	0.375816	1.299186	0.451293
1.301225	0.399712	1.296889	0.456097
1.301673	0.297756	1.301968	0.387664
1.301876	0.334203	1.294277	0.396530
1.304303	0.352724	1.309866	0.399663
1.304822	0.294611	1.293667	0.361908
1.305850	0.229027	1.304937	0.357015
1.307637	0.163619	1.249332	0.271546
1.308568	0.362074	1.309159	0.428692
1.309444	0.288082	1.324609	0.380456
1.310498	0.405208	1.312783	0.477998
1.311063	0.292624	1.316046	0.411918
1.313115	0.347650	1.310896	0.399135
1.314035	0.347260	1.311543	0.415669
1.315046	0.369790	1.309228	0.437924
1.316288	0.415167	1.310041	0.440794
1.316697	0.413208	1.322029	0.484232
1.317460	0.332249	1.314490	0.373618
1.317783	0.359522	1.315798	0.462072
1.318607	0.318827	1.323619	0.436932
1.319978	0.341223	1.320548	0.454898
1.320929	0.411107	1.315847	0.458752
1.322382	0.237361	1.334661	0.269647
1.323356	0.328780	1.323843	0.447695
1.323785	0.291576	1.320095	0.300269
1.324697	0.195032	1.297180	0.364574
1.326210	0.264389	1.328150	0.453988
1.326719	0.319034	1.324228	0.364527
1.327786	0.268246	1.357200	0.388851
1.329102	0.203160	1.339981	0.265744
1.329234	0.343465	1.327607	0.395046
1.330743	0.321311	1.316646	0.411071
1.331283	0.359582	1.334832	0.425896
1.332550	0.355442	1.323269	0.409928
1.333398	0.210378	1.349552	0.001859
1.334217	0.287162	1.336606	0.427469
1.335885	0.326196	1.335232	0.457241
1.337695	0.285407	1.336185	0.381230
1.338768	0.411982	1.332188	0.447090
1.339646	0.371877	1.339590	0.453070
1.340288	0.268642	1.326326	0.385538
1.342654	0.317871	1.340203	0.422811
1.343143	0.317513	1.341013	0.381296
1.344228	0.312781	1.338832	0.398122
1.345158	0.313930	1.339894	0.335656
1.345631	0.381795	1.342556	0.420804
1.347109	0.294937	1.338079	0.339952
1.347586	0.103258	1.209334	0.001248
1.349346	0.332296	1.343172	0.422286
1.349964	0.296104	1.342533	0.370889
1.350275	0.299988	1.339899	0.305306
1.351125	0.308435	1.343069	0.408316
1.353341	0.306507	1.347401	0.356452
1.353907	0.332254	1.347454	0.367856
1.354892	0.294066	1.348531	0.400857
1.355857	0.294147	1.348489	0.371896
1.356179	0.276846	1.346795	0.382689
1.358087	0.245598	1.367707	0.310930
1.358812	0.297231	1.345183	0.329224
1.360586	0.225328	1.343304	0.282863
1.360771	0.314112	1.350860	0.340794
1.362091	0.203029	1.320499	0.335156
1.363329	0.312343	1.361199	0.383054
1.364546	0.293158	1.357684	0.317394
1.364850	0.299453	1.365321	0.403432
1.365826	0.267948	1.360922	0.320395
1.366116	0.337080	1.358399	0.393189
1.367914	0.240502	1.348267	0.276281
1.368609	0.319828	1.370558	0.369730
1.369094	0.283965	1.364887	0.364137
1.370153	0.283248	1.368045	0.350438
1.371729	0.315289	1.371727	0.406852
1.372122	0.201666	1.330705	0.325962
1.372856	0.227681	1.423918	0.001440
1.374006	0.282005	1.361891	0.373739
1.375485	0.332082	1.370439	0.391692
1.376520	0.255806	1.385598	0.281512
1.376843	0.248730	1.387503	0.301012
1.378703	0.266716	1.380514	0.310383
1.379921	0.311752	1.372321	0.322241
1.380675	0.257276	1.371377	0.323990
1.381782	0.312567	1.376501	0.379049
1.382909	0.337795	1.381780	0.362494
1.384406	0.268014	1.375106	0.303587
1.385319	0.239810	1.440569	0.001503
1.386728	0.290174	1.386133	0.324441
1.387671	0.311907	1.380132	0.457618
1.388730	0.233202	1.309566	0.257264
1.389644	0.213138	1.365710	0.318662
1.391027	0.296401	1.384457	0.336167
1.392535	0.251053	1.459451	0.001178
1.393219	0.268012	1.381986	0.380026
1.393411	0.239083	1.387025	0.357049
1.394942	0.230325	1.378853	0.284619
1.396071	0.207142	1.384280	0.349342
1.397653	0.203123	1.380574	0.304707
1.398875	0.284478	1.397393	0.347901
1.400106	0.302100	1.397937	0.328083
1.400718	0.225744	1.383337	0.328748
1.401310	0.304452	1.396592	0.390120
1.402475	0.201549	1.384656	0.293901
1.402573	0.263495	1.413118	0.305088
1.403749	0.335140	1.405288	0.412171
1.405095	0.332696	1.403629	0.380233
1.406921	0.307103	1.408505	0.377161
1.407191	0.279133	1.408357	0.301817
1.408632	0.277550	1.404961	0.321633
1.409256	0.259567	1.417646	0.371654
1.411467	0.316758	1.409643	0.353820
1.412368	0.307092	1.412876	0.291009
1.413857	0.284730	1.412481	0.288996
1.414809	0.250231	1.416661	0.296397
1.415920	0.238458	1.404390	0.328473
1.416114	0.297118	1.416140	0.350122
1.416909	0.294304	1.413499	0.333295
1.418395	0.340635	1.421386	0.375011
1.420301	0.238004	1.417257	0.358559
1.420715	0.329970	1.418123	0.377384
1.421709	0.295245	1.421134	0.289658
1.422746	0.269916	1.429053	0.304802
1.424078	0.306123	1.423029	0.340373
1.425088	0.319990	1.425109	0.353832
1.426469	0.276269	1.425364	0.331644
1.426940	0.268763	1.425503	0.367610
1.427903	0.295721	1.429868	0.308135
1.430001	0.209418	1.440618	0.273190
1.430356	0.301138	1.430830	0.382015
1.430872	0.272627	1.429313	0.318076
1.431224	0.207641	1.635628	0.000821
1.433252	0.245997	1.411753	0.333254
1.433606	0.288466	1.427330	0.291824
1.434866	0.251039	1.441683	0.288613
1.435469	0.285685	1.432108	0.297261
1.436953	0.245804	1.628331	0.000563
1.438079	0.282244	1.437103	0.295253
1.438882	0.213237	1.412625	0.291825
1.440980	0.306211	1.439635	0.336227
1.441172	0.254745	1.423384	0.282787
1.441866	0.234597	1.447308	0.319559
1.443742	0.268252	1.433809	0.263518
1.446120	0.246754	1.537588	0.288113
1.447304	0.300122	1.449010	0.332035
1.448085	0.258645	1.442014	0.325030
1.448646	0.290522	1.447150	0.301364
1.449778	0.236366	1.442652	0.271609
1.450191	0.191502	1.301979	0.001080
1.450769	0.234186	1.416077	0.341640
1.453167	0.224606	1.448524	0.309430
1.453398	0.265880	1.448509	0.281057
1.454942	0.278241	1.452285	0.342652
1.456092	0.286408	1.455601	0.363071
1.457433	0.294306	1.456242	0.321479
1.458286	0.306780	1.458665	0.312974
1.458771	0.297671	1.457906	0.347946
1.459354	0.188395	1.400299	0.001823
1.460768	0.268950	1.459845	0.314037
1.461017	0.188697	1.353994	0.001347
1.462254	0.203770	1.415848	0.274035
1.463660	0.265787	1.444054	0.306764
1.464049	0.209098	1.460704	0.267322
1.465401	0.301435	1.464100	0.327398
1.466466	0.322961	1.467763	0.341832
1.466626	0.223796	1.455149	0.288598
1.468098	0.280715	1.462602	0.295182
1.468397	0.236761	1.462030	0.290429
1.470379	0.333664	1.468698	0.344580
1.470598	0.291827	1.468522	0.329904
1.472156	0.356534	1.472425	0.356613
1.472646	0.249268	1.472195	0.298588
1.473908	0.310726	1.473424	0.315756
1.474922	0.227458	1.466863	0.280818
1.476509	0.301653	1.474009	0.341212
1.477413	0.255016	1.459595	0.278379
1.478315	0.263300	1.478293	0.306870
1.478984	0.340176	1.478299	0.350150
1.480315	0.209670	1.466017	0.329049
1.481499	0.270675	1.477528	0.279978
1.482850	0.205315	1.448214	0.304721
1.483593	0.253651	1.482806	0.302478
1.484915	0.323423	1.483207	0.351800
1.485062	0.215777	1.452752	0.289575
1.486853	0.231111	1.463736	0.001319
1.487846	0.294104	1.487592	0.360495
1.488702	0.267762	1.482189	0.259655
1.489707	0.242356	1.474618	0.262595
1.490414	0.276722	1.485806	0.294438
1.491191	0.256525	1.473424	0.276683
1.491607	0.274064	1.483450	0.291437
1.493622	0.247920	1.531725	0.001100
1.494103	0.236556	1.550142	0.000886
1.494979	0.264440	1.492683	0.293368
1.495897	0.277904	1.488236	0.316019
1.497844	0.320733	1.494473	0.334607
1.498907	0.248225	1.486609	0.282835
1.500550	0.246162	1.494071	0.280419
1.501277	0.285663	1.501681	0.301987
1.502371	0.286833	1.497685	0.294417
1.502905	0.221896	1.479502	0.265317
1.503221	0.208661	1.514210	0.313460
1.503389	0.274699	1.485714	0.309706
1.504613	0.261828	1.505793	0.305439
1.505263	0.293151	1.499764	0.306414
1.507196	0.274993	1.503147	0.261980
1.507980	0.249448	1.489323	0.263116
1.508338	0.306337	1.505825	0.319541
1.509022	0.269128	1.505617	0.284738
1.509803	0.318228	1.508551	0.341219
1.510207	0.308024	1.506821	0.307732
1.511794	0.318545	1.507750	0.327171
1.513307	0.268046	1.505588	0.284154
1.514083	0.280155	1.506302	0.283695
1.514212	0.296382	1.506990	0.298066
1.514868	0.264339	1.504695	0.298409
1.516562	0.237158	1.480222	0.335657
1.516817	0.254111	1.509813	0.285939
1.517353	0.268837	1.503262	0.282629
1.517727	0.309203	1.514869	0.312238
1.518842	0.246405	1.496105	0.320018
1.520372	0.267727	1.499005	0.322268
1.520424	0.290009	1.511747	0.311328
1.522555	0.242637	1.483524	0.335877
1.523385	0.279596	1.520444	0.263398
1.523981	0.234998	1.506717	0.275767
1.524658	0.315961	1.522231	0.318384
1.525844	0.304685	1.520714	0.323869
1.527033	0.293422	1.523501	0.306030
1.527998	0.279972	1.520310	0.284661
1.528231	0.324131	1.527173	0.332977
1.529460	0.307589	1.525827	0.323700
1.530011	0.282108	1.525080	0.298996
1.530848	0.303465	1.529457	0.341435
1.531224	0.241716	1.518856	0.269324
1.532903	0.272127	1.521804	0.288585
1.533339	0.246666	1.525648	0.272524
1.534749	0.280082	1.528440	0.274769
1.534984	0.276088	1.528695	0.296562
1.535434	0.287083	1.524307	0.304362
1.536794	0.293153	1.533038	0.301509
1.538080	0.330846	1.538096	0.354290
1.538657	0.292432	1.532877	0.314175
1.539423	0.299425	1.535832	0.318677
1.540336	0.293274	1.536542	0.303289
1.541013	0.256861	1.528961	0.307604
1.542104	0.280065	1.533944	0.293924
1.542800	0.293532	1.542351	0.315015
1.543773	0.284711	1.538679	0.334144
1.544672	0.357198	1.544023	0.370545
1.545075	0.299005	1.541407	0.295603
1.546764	0.321197	1.543851	0.335848
1.546968	0.324447	1.545301	0.355544
1.547644	0.301982	1.546494	0.305395
1.548292	0.351365	1.547859	0.372490
1.548933	0.315330	1.545106	0.335600
1.549145	0.312188	1.544407	0.315000
1.550182	0.338429	1.550686	0.345340
1.551745	0.286854	1.548990	0.307599
1.552655	0.230507	1.547555	0.258094
1.553379	0.301062	1.549809	0.304470
1.554324	0.311678	1.552596	0.306981
1.554717	0.316013	1.554122	0.323444
1.555155	0.334581	1.548767	0.360728
1.556529	0.319178	1.555112	0.341476
1.556793	0.309051	1.553125	0.312291
1.557998	0.251002	1.547404	0.286412
1.559113	0.306117	1.553563	0.378802
1.560092	0.297128	1.554735	0.288412
1.560663	0.301686	1.555660	0.311210
1.562026	0.199400	1.600609	0.291939
1.562237	0.324014	1.559646	0.343379
1.563237	0.336903	1.562278	0.355054
1.564350	0.319247	1.561823	0.318475
1.564692	0.310081	1.563673	0.348958
1.565231	0.327404	1.564164	0.331890
1.566486	0.280739	1.557293	0.279539
1.566742	0.236714	1.564176	0.254314
1.567172	0.263543	1.542052	0.330040
1.568195	0.282905	1.562864	0.281666
1.569482	0.370234	1.568663	0.378229
1.570344	0.332583	1.567709	0.340630
1.571153	0.291070	1.563045	0.320634
1.571887	0.331767	1.569667	0.335565
1.572786	0.317612	1.568498	0.341809
1.573024	0.308743	1.571460	0.301538
1.573179	0.273947	1.568590	0.335109
1.574475	0.309075	1.568058	0.338791
1.575513	0.312514	1.570276	0.324305
1.576094	0.302758	1.568037	0.307297
1.577093	0.328948	1.572608	0.335155
1.578344	0.257325	1.735809	0.001634
1.578886	0.336317	1.575239	0.347805
1.579558	0.380470	1.579175	0.393183
1.580613	0.282435	1.570877	0.312252
1.581035	0.294158	1.576537	0.291750
1.581398	0.355378	1.580904	0.365848
1.581990	0.318467	1.579981	0.320620
1.582933	0.353276	1.583956	0.364536
1.583883	0.309868	1.579539	0.310336
1.584585	0.332782	1.583358	0.334800
1.585612	0.334633	1.582799	0.348489
1.586914	0.288711	1.574049	0.358237
1.587336	0.298144	1.584566	0.294702
1.587814	0.267525	1.576928	0.307446
1.588700	0.308635	1.582170	0.339235
1.589205	0.274695	1.580715	0.301568
1.590316	0.357056	1.590485	0.364373
1.590758	0.299100	1.579619	0.292513
1.591852	0.210769	1.597745	0.253363
1.592214	0.316123	1.588469	0.312106
1.593180	0.305306	1.588435	0.347316
1.595242	0.271956	1.584974	0.303200
1.595841	0.258853	1.570162	0.257774
1.596610	0.271556	1.580958	0.346245
1.597902	0.314166	1.590899	0.322935
1.598111	0.252792	1.573375	0.358308
1.598877	0.314258	1.595347	0.317275
1.599525	0.393195	1.599084	0.397468
1.600564	0.300805	1.593814	0.308541
1.600774	0.315323	1.595707	0.339521
1.601570	0.284031	1.590681	0.295975
1.601757	0.275288	1.590359	0.303671
1.603217	0.311055	1.601025	0.304612
1.603864	0.335346	1.601748	0.334009
1.604335	0.333224	1.599352	0.349100
1.604732	0.309350	1.599649	0.284537
1.606067	0.286677	1.593664	0.311813
1.606784	0.280130	1.599831	0.290713
1.607982	0.295438	1.600335	0.332156
1.608815	0.346711	1.606980	0.360424
1.609658	0.321312	1.607346	0.320158
1.610178	0.299649	1.606109	0.305147
1.610873	0.206402	1.678079	0.001063
1.611046	0.197634	1.698032	0.000575
1.612720	0.319614	1.609763	0.336812
1.613523	0.292529	1.607242	0.314088
1.614061	0.194403	1.744240	0.000749
1.614510	0.348474	1.611132	0.382811
1.615224	0.270485	1.603948	0.314517
1.615849	0.291399	1.609280	0.295203
1.616761	0.293142	1.610658	0.307586
1.618091	0.340705	1.616042	0.336911
1.618824	0.343559	1.619995	0.355969
1.619124	0.322779	1.615188	0.332717
1.619947	0.278791	1.611948	0.291964
1.620843	0.339377	1.619306	0.345354
1.621297	0.295503	1.610859	0.301777
1.622220	0.339476	1.618973	0.342012
1.623178	0.310922	1.620054	0.313219
1.624356	0.310261	1.622275	0.310007
1.625271	0.345315	1.622006	0.348926
1.625333	0.270105	1.610351	0.288428
1.625654	0.275671	1.610176	0.305278
1.626558	0.297569	1.619797	0.318661
1.627630	0.251899	1.596116	0.282931
1.628248	0.268087	1.611582	0.273031
1.629990	0.304842	1.624497	0.304774
1.630548	0.308926	1.626417	0.337368
1.631475	0.358695	1.629185	0.362783
1.632599	0.266253	1.621065	0.333761
1.632907	0.270069	1.614403	0.290972
1.633671	0.281695	1.616543	0.294321
1.634838	0.334885	1.631335	0.341024
1.634904	0.285928	1.625960	0.300706
1.635617	0.286450	1.629356	0.296796
1.636329	0.255340	1.597849	0.271250
1.637589	0.185471	1.364893	0.000906
1.637955	0.326618	1.636271	0.366477
1.638042	0.282102	1.628675	0.297075
1.639369	0.274189	1.631552	0.336791
1.639824	0.309462	1.632800	0.316665
1.640305	0.266192	1.607890	0.289079
1.641680	0.262088	1.622375	0.301764
1.642982	0.272793	1.627984	0.284562
1.643329	0.338000	1.642534	0.351958
1.644777	0.338199	1.644233	0.364698
1.645590	0.286131	1.633748	0.324806
1.646211	0.282435	1.639657	0.292333
1.646860	0.270374	1.640131	0.288536
1.647397	0.318199	1.645510	0.335928
1.648037	0.292236	1.640732	0.308272
1.648553	0.244172	1.619417	0.362285
1.649338	0.311624	1.645496	0.320565
1.650057	0.244506	1.577465	0.000699
1.651265	0.258034	1.635277	0.310187
1.652228	0.336273	1.649063	0.335629
1.652755	0.322431	1.649328	0.332368
1.652823	0.320548	1.648851	0.329862
1.654155	0.304611	1.648778	0.308649
1.654503	0.291074	1.648284	0.311051
1.655625	0.261733	1.624758	0.342636
1.656319	0.315679	1.650355	0.328261
1.656753	0.295236	1.651085	0.317425
1.657107	0.290300	1.653364	0.336343
1.658740	0.315545	1.655780	0.326357
1.659318	0.279726	1.656494	0.295561
1.659379	0.338645	1.657541	0.343275
1.660114	0.216099	1.652672	0.286779
1.660682	0.268204	1.652469	0.270426
1.661774	0.286412	1.657471	0.276316
1.662148	0.271000	1.650791	0.305007
1.663055	0.277387	1.653472	0.305686
1.663592	0.313238	1.659336	0.327905
1.665178	0.256004	1.646289	0.285555
1.665487	0.302510	1.660427	0.318771
1.666665	0.268277	1.655819	0.275415
1.666945	0.291109	1.656863	0.293436
1.667119	0.319852	1.664791	0.321837
1.667430	0.263483	1.653276	0.289159
1.669428	0.268210	1.652758	0.296253
1.670082	0.278359	1.662451	0.289811
1.670836	0.265336	1.645997	0.252437
1.671816	0.276860	1.665093	0.296340
1.672206	0.334289	1.670060	0.337248
1.673585	0.290742	1.665384	0.296631
1.675035	0.253433	1.640097	0.313650
1.675315	0.331798	1.674776	0.349548
1.676067	0.254861	1.628728	0.315636
1.676846	0.334230	1.671782	0.351596
1.677502	0.263196	1.659202	0.300795
1.678716	0.302783	1.672909	0.307349
1.679150	0.286210	1.675169	0.284862
1.679835	0.294549	1.676766	0.297589
1.680447	0.333291	1.678394	0.346462
1.681214	0.311746	1.675251	0.344310
1.681649	0.302755	1.678954	0.304516
1.681993	0.315500	1.676305	0.331223
1.682862	0.295925	1.675959	0.315072
1.683708	0.302387	1.679864	0.303538
1.684771	0.293028	1.677441	0.299491
1.684885	0.301875	1.676514	0.311274
1.685769	0.318851	1.681736	0.322018
1.686074	0.280558	1.674525	0.304958
1.686658	0.299362	1.681829	0.315413
1.687345	0.320120	1.685294	0.330202
1.688191	0.280074	1.680606	0.290469
1.689044	0.245454	1.660847	0.287971
1.690249	0.250577	1.668491	0.279127
1.691033	0.305835	1.686209	0.308434
1.691407	0.302623	1.688321	0.304216
1.692264	0.323707	1.687297	0.325067
1.693177	0.317117	1.688961	0.324591
1.694012	0.199465	1.516755	0.000555
1.694160	0.279142	1.684779	0.367653
1.694662	0.307072	1.686706	0.314234
1.695800	0.310856	1.691200	0.313668
1.695912	0.242384	1.652699	0.291214
1.696054	0.316961	1.693027	0.324908
1.697482	0.344404	1.694675	0.346193
1.698838	0.242083	1.664103	0.312481
1.699095	0.316988	1.695308	0.309006
1.700844	0.299181	1.692982	0.301491
1.701520	0.302934	1.695305	0.312232
1.701943	0.294473	1.698073	0.293753
1.702383	0.306475	1.696232	0.311720
1.702884	0.233932	1.694193	0.250782
1.703610	0.307523	1.697407	0.312848
1.704238	0.320351	1.701947	0.322914
1.704726	0.278564	1.693633	0.285882
1.705424	0.313976	1.696371	0.330746
1.706404	0.367842	1.703706	0.369744
1.707212	0.311619	1.703685	0.318441
1.707633	0.284322	1.696076	0.301014
1.708974	0.310148	1.702287	0.323615
1.709586	0.276083	1.696267	0.304418
1.709924	0.340759	1.707399	0.343225
1.710861	0.275565	1.699132	0.283023
1.711294	0.300484	1.702486	0.315549
1.712120	0.316667	1.707596	0.314647
1.712306	0.330156	1.709378	0.337170
1.713043	0.330112	1.709538	0.332469
1.714890	0.308981	1.709398	0.312227
1.715017	0.341889	1.712754	0.344224
1.715868	0.330183	1.712866	0.333525
1.715905	0.292033	1.704745	0.310906
1.716215	0.280145	1.709941	0.273363
1.717848	0.268694	1.707720	0.289103
1.718286	0.323787	1.713590	0.330205
1.718914	0.388513	1.717184	0.404270
1.720087	0.198634	1.728491	0.000644
1.720137	0.315245	1.717692	0.320437
1.721321	0.338785	1.718352	0.343263
1.721867	0.330417	1.715956	0.334592
1.722281	0.297853	1.715682	0.316945
1.723278	0.316507	1.717243	0.324345
1.724132	0.307099	1.717595	0.318524
1.724620	0.322343	1.720630	0.325908
1.725855	0.302010	1.720241	0.289488
1.726133	0.322730	1.722549	0.332001
1.726873	0.362357	1.723491	0.363834
1.727769	0.325193	1.724470	0.320798
1.727985	0.295704	1.720348	0.293821
1.728561	0.292298	1.720492	0.310277
1.729673	0.298287	1.725808	0.308102
1.730113	0.297422	1.720973	0.325545
1.730575	0.359714	1.728624	0.365902
1.731027	0.330860	1.726852	0.339845
1.731424	0.260318	1.708171	0.301386
1.733030	0.316371	1.729322	0.316138
1.733482	0.311074	1.726593	0.332568
1.733727	0.295524	1.724987	0.311332
1.734440	0.319872	1.730243	0.318623
1.735131	0.325389	1.733754	0.327356
1.736092	0.337885	1.731222	0.342621
1.736731	0.352903	1.733867	0.361675
1.737308	0.325618	1.735195	0.326214
1.737632	0.327482	1.733613	0.330561
1.738571	0.277005	1.725749	0.305356
1.739580	0.267528	1.730111	0.291039
1.740288	0.320265	1.737484	0.328750
1.741011	0.332105	1.739398	0.334040
1.741344	0.331407	1.738014	0.332163
1.741986	0.305580	1.739200	0.308390
1.742826	0.344127	1.740225	0.361192
1.743006	0.315541	1.737535	0.328577
1.743371	0.251473	1.673965	0.298817
1.744733	0.301685	1.739235	0.307371
1.745720	0.302678	1.737168	0.312584
1.746530	0.352927	1.744180	0.352760
1.746744	0.351949	1.743525	0.374739
1.747431	0.284119	1.734994	0.306000
1.748017	0.297868	1.739455	0.330103
1.748925	0.303588	1.739553	0.329217
1.750144	0.324815	1.743502	0.340642
1.750181	0.331870	1.748222	0.333513
1.750533	0.314648	1.745877	0.322075
1.751156	0.308163	1.745965	0.310419
1.751672	0.361007	1.751196	0.362430
1.752295	0.313940	1.741948	0.343626
1.753369	0.332010	1.748100	0.338062
1.754278	0.272880	1.730441	0.358441
1.754876	0.275995	1.740467	0.319169
1.755466	0.290779	1.744115	0.296912
1.755742	0.322428	1.750738	0.334464
1.756404	0.186550	1.810491	0.000381
1.756988	0.314946	1.753061	0.318221
1.757565	0.338738	1.752953	0.353290
1.758052	0.316221	1.752405	0.326580
1.758805	0.309038	1.754500	0.315650
1.759341	0.275653	1.748559	0.285143
1.760476	0.322262	1.756803	0.333153
1.761233	0.338479	1.758495	0.338804
1.761795	0.349935	1.756813	0.354675
1.762555	0.373577	1.760929	0.378322
1.763488	0.345561	1.757226	0.350376
1.764036	0.268629	1.727407	0.309175
1.764238	0.372167	1.759726	0.369073
1.764482	0.353260	1.762866	0.358903
1.765319	0.347424	1.762900	0.347742
1.765593	0.260324	1.711193	0.318986
1.766668	0.322895	1.764960	0.324576
1.767636	0.377190	1.765397	0.377405
1.768021	0.338253	1.765651	0.342827
1.768343	0.291995	1.756459	0.333119
1.768901	0.363453	1.767246	0.366610
1.769175	0.285340	1.759544	0.287222
1.769838	0.311382	1.761577	0.364948
1.770741	0.336218	1.766357	0.344982
1.771635	0.323893	1.766416	0.330037
1.772416	0.340680	1.768961	0.351166
1.772590	0.261823	1.748381	0.299023
1.773218	0.314108	1.768204	0.321394
1.773940	0.360551	1.773144	0.362569
1.774267	0.347166	1.769226	0.345334
1.774456	0.316394	1.770763	0.318086
1.775292	0.321212	1.769173	0.340664
1.776773	0.253374	1.747783	0.281535
1.777513	0.307158	1.773873	0.307043
1.778152	0.322533	1.773771	0.327963
1.778318	0.347452	1.776118	0.355526
1.779536	0.291615	1.774994	0.297942
1.779712	0.307794	1.774734	0.308755
1.780639	0.315283	1.775864	0.327180
1.780931	0.331717	1.775918	0.328039
1.781702	0.318239	1.776992	0.323285
1.782156	0.341069	1.781107	0.340232
1.782586	0.320342	1.780203	0.325059
1.783710	0.342017	1.780634	0.339352
1.783913	0.339528	1.778162	0.337380
1.784755	0.318633	1.781549	0.319602
1.785094	0.341895	1.782911	0.343514
1.785840	0.311509	1.780869	0.311082
1.786145	0.343297	1.781460	0.342650
1.787059	0.294241	1.774687	0.327070
1.787672	0.336560	1.784602	0.363595
1.788654	0.323641	1.784891	0.331600
1.789110	0.343076	1.784957	0.364271
1.789559	0.358324	1.786821	0.361723
1.790010	0.325179	1.787393	0.330451
1.790339	0.264626	1.769940	0.288571
1.791166	0.348334	1.789730	0.346008
1.791970	0.354234	1.788210	0.356538
1.792596	0.336749	1.789188	0.342905
1.792757	0.369914	1.789564	0.370633
1.793403	0.326125	1.792944	0.328338
1.793870	0.331458	1.788175	0.336741
1.794825	0.297008	1.786748	0.306816
1.795600	0.321553	1.790386	0.351774
1.796069	0.359224	1.795455	0.357525
1.796333	0.353171	1.795364	0.354291
1.797817	0.345119	1.794746	0.347116
1.797950	0.309983	1.793463	0.312131
1.798522	0.325544	1.796808	0.329731
1.799071	0.323471	1.796409	0.322501
1.799388	0.370345	1.797761	0.373237
1.800188	0.338308	1.798695	0.341267
1.800492	0.285914	1.788397	0.317202
1.801177	0.344000	1.798062	0.352751
1.801652	0.348203	1.799864	0.351025
1.802226	0.364771	1.797294	0.364964
1.802690	0.331331	1.796784	0.351923
1.803949	0.294995	1.796923	0.304450
1.804020	0.357656	1.801880	0.359300
1.805806	0.301499	1.793060	0.331030
1.806294	0.277541	1.801338	0.286161
1.806730	0.357754	1.803422	0.368349
1.807004	0.367540	1.804990	0.377527
1.807501	0.344400	1.807143	0.344288
1.808332	0.308660	1.805611	0.307922
1.808596	0.267195	1.783895	0.295542
1.809238	0.352095	1.804484	0.365266
1.809725	0.322770	1.800306	0.331917
1.810649	0.338340	1.805177	0.341743
1.810996	0.346251	1.808292	0.355351
1.811419	0.351782	1.811027	0.353436
1.812296	0.332760	1.809637	0.332660
1.812533	0.326229	1.807733	0.326182
1.813408	0.352717	1.811817	0.356505
1.813850	0.338089	1.810178	0.333471
1.814660	0.366595	1.812136	0.370531
1.814880	0.395019	1.813350	0.395133
1.816287	0.307195	1.808785	0.312083
1.816902	0.354949	1.814773	0.356648
1.817497	0.331835	1.815211	0.341425
1.817690	0.330837	1.817223	0.334253
1.818608	0.276496	1.808752	0.284589
1.818881	0.318678	1.812054	0.326384
1.818914	0.337416	1.812891	0.349169
1.819741	0.336184	1.816394	0.343583
1.819927	0.365110	1.818251	0.363795
1.820239	0.311411	1.815922	0.312465
1.821793	0.335766	1.818492	0.339890
1.822152	0.377258	1.820569	0.384501
1.822428	0.380635	1.819281	0.382534
1.823751	0.325964	1.818127	0.349581
1.824128	0.334508	1.820765	0.336955
1.824574	0.323223	1.823463	0.326558
1.825659	0.308656	1.821009	0.311766
1.826062	0.311963	1.820465	0.306602
1.826220	0.338925	1.826220	0.338925
1.826314	0.343857	1.824790	0.344212
1.826928	0.346959	1.823693	0.345853
1.828159	0.363174	1.826781	0.364729
1.828580	0.335658	1.824977	0.334951
1.829309	0.293606	1.823159	0.303770
1.829662	0.371847	1.827331	0.371836
1.830294	0.359285	1.826725	0.366914
1.830854	0.305619	1.823671	0.322685
1.831526	0.378331	1.829519	0.396843
1.832712	0.375968	1.831577	0.379357
1.833296	0.357072	1.828865	0.363461
1.833428	0.318273	1.831558	0.323370
1.833820	0.301064	1.829361	0.304715
1.834428	0.363846	1.834131	0.365026
1.835340	0.387129	1.835340	0.387129
1.835470	0.342765	1.831948	0.342509
1.836110	0.377579	1.833422	0.376484
1.836383	0.346918	1.836383	0.346918
1.837240	0.367724	1.835847	0.371428
1.837843	0.333628	1.834076	0.346845
1.838601	0.368173	1.836968	0.369120
1.839163	0.381893	1.836760	0.381762
1.839692	0.346334	1.835612	0.355185
1.840460	0.361182	1.837191	0.355983
1.840884	0.358774	1.839863	0.361207
1.840990	0.337362	1.838230	0.334048
1.841467	0.342854	1.836822	0.354985
1.842246	0.327104	1.838300	0.333357
1.842445	0.349492	1.841289	0.351344
1.843229	0.298468	1.839260	0.293363
1.843390	0.366613	1.842522	0.364576
1.844326	0.313367	1.842631	0.303654
1.845047	0.370833	1.842717	0.368241
1.846159	0.322122	1.841291	0.321413
1.846725	0.343683	1.844328	0.346574
1.847171	0.328945	1.845010	0.338690
1.847293	0.356929	1.846313	0.355233
1.847866	0.362285	1.844477	0.366648
1.848137	0.373231	1.848137	0.373231
1.848393	0.336119	1.847027	0.339057
1.849561	0.368776	1.847703	0.375681
1.850716	0.313653	1.846348	0.298182
1.850847	0.386021	1.846030	0.379023
1.851356	0.349333	1.849238	0.354047
1.851864	0.334478	1.851279	0.334474
1.852230	0.327954	1.847451	0.341520
1.853090	0.364510	1.849562	0.367280
1.854214	0.345350	1.851207	0.345093
1.854815	0.319206	1.853580	0.321143
1.855158	0.338049	1.855158	0.338049
1.856025	0.235045	1.838920	0.256559
1.856373	0.351529	1.855898	0.351930
1.856516	0.311777	1.850772	0.341229
1.856743	0.316371	1.852239	0.329190
1.857643	0.348528	1.853758	0.347095
1.858079	0.319201	1.851667	0.330376
1.858992	0.336250	1.858389	0.344376
1.859281	0.344200	1.857246	0.349892
1.859869	0.307118	1.856190	0.306581
1.860494	0.369930	1.859045	0.370708
1.861085	0.391177	1.860212	0.395421
1.861251	0.365115	1.855469	0.366678
1.862109	0.351275	1.860176	0.358482
1.862307	0.347246	1.859038	0.348283
1.862618	0.346559	1.861235	0.351561
1.863367	0.360107	1.858588	0.361610
1.863827	0.341625	1.860342	0.346167
1.864664	0.328083	1.861444	0.330411
1.865264	0.316440	1.863163	0.312543
1.865539	0.350140	1.863541	0.348028
1.866660	0.355068	1.866179	0.357567
1.866747	0.375074	1.865512	0.376111
1.866907	0.361346	1.865620	0.360706
1.867398	0.347496	1.862834	0.359485
1.868396	0.357066	1.865784	0.355408
1.868970	0.380761	1.868457	0.383746
1.869606	0.342191	1.868301	0.345386
1.869797	0.375994	1.868893	0.374797
1.870413	0.370134	1.870413	0.370134
1.871619	0.339695	1.867927	0.340767
1.872302	0.338255	1.869514	0.341918
1.872431	0.363491	1.867373	0.359640
1.873057	0.360957	1.869921	0.361705
1.873910	0.325301	1.872003	0.325221
1.874299	0.376128	1.873953	0.379702
1.874419	0.359716	1.871168	0.361286
1.874921	0.383718	1.871306	0.382331
1.875646	0.356627	1.875030	0.358019
1.876582	0.372017	1.875975	0.372926
1.876782	0.360160	1.874190	0.360518
1.877354	0.315300	1.874071	0.315979
1.878411	0.334139	1.876138	0.335670
1.878493	0.376053	1.876731	0.374956
1.879229	0.270408	1.870092	0.273493
1.879834	0.330512	1.873933	0.332380
1.880164	0.360295	1.877779	0.370720
1.881064	0.351275	1.880381	0.353676
1.881680	0.331658	1.880948	0.330166
1.881977	0.361416	1.878466	0.365826
1.882956	0.313698	1.877624	0.307985
1.883305	0.332689	1.878836	0.328885
1.883443	0.342420	1.880582	0.345956
1.883616	0.342224	1.882100	0.352709
1.884714	0.328092	1.878689	0.336563
1.885537	0.321173	1.881126	0.326580
1.885703	0.340797	1.883719	0.341615
1.886105	0.345059	1.883034	0.342300
1.886835	0.321270	1.882554	0.323654
1.887143	0.373903	1.886514	0.374082
1.888519	0.314386	1.880952	0.309174
1.888754	0.378806	1.887556	0.381029
1.889582	0.376307	1.885343	0.379026
1.889816	0.328611	1.887274	0.331631
1.890410	0.343035	1.888771	0.345745
1.891200	0.349355	1.889581	0.347007
1.891322	0.376312	1.891322	0.376312
1.891879	0.359771	1.890102	0.361667
1.892179	0.347659	1.890447	0.349581
1.892579	0.328952	1.885335	0.358381
1.893548	0.349407	1.889977	0.350605
1.893890	0.346493	1.888947	0.354454
1.894373	0.314488	1.889469	0.323013
1.895322	0.321350	1.890194	0.328193
1.895522	0.301750	1.890513	0.300043
1.895827	0.360915	1.892983	0.361228
1.896025	0.330114	1.892960	0.328807
1.896717	0.387429	1.894606	0.389812
1.897062	0.377600	1.895987	0.377966
1.897261	0.350695	1.894487	0.350389
1.897776	0.379713	1.897776	0.379713
1.898667	0.373936	1.896878	0.384703
1.899425	0.365498	1.896065	0.365142
1.899787	0.322795	1.894183	0.326666
1.900425	0.368141	1.898270	0.369122
1.900947	0.380527	1.897075	0.384250
1.901935	0.327017	1.898016	0.326438
1.902859	0.374335	1.899127	0.375049
1.903093	0.332967	1.902045	0.334309
1.903983	0.389573	1.901926	0.393858
1.904771	0.341244	1.902733	0.339501
1.905211	0.352743	1.902814	0.361312
1.905785	0.372992	1.904749	0.374183
1.906062	0.360540	1.905460	0.361018
1.906392	0.366818	1.904144	0.366472
1.907102	0.374205	1.905208	0.374438
1.907562	0.293086	1.898299	0.289379
1.908269	0.383590	1.905133	0.385395
1.908513	0.383906	1.906182	0.385467
1.909220	0.367711	1.908493	0.368054
1.909568	0.345568	1.908359	0.343364
1.909940	0.316670	1.907453	0.312828
1.910965	0.366811	1.908703	0.368766
1.911435	0.338111	1.909319	0.339859
1.911974	0.336217	1.909832	0.339535
1.912313	0.351506	1.910490	0.353350
1.913090	0.330506	1.912230	0.331324
1.913472	0.354187	1.911115	0.355411
1.913519	0.367396	1.910945	0.371119
1.914133	0.351698	1.910946	0.363309
1.915337	0.323134	1.909894	0.326027
1.915617	0.377160	1.914906	0.376922
1.916279	0.307601	1.915227	0.305878
1.917224	0.355949	1.913461	0.353071
1.917472	0.364714	1.915651	0.364283
1.917768	0.334199	1.912492	0.337779
1.918123	0.312743	1.913257	0.311042
1.918873	0.343898	1.914113	0.345075
1.919560	0.344976	1.919561	0.344976
1.920158	0.357175	1.919489	0.358829
1.920918	0.349339	1.918512	0.350371
1.921227	0.359325	1.918652	0.357854
1.921620	0.341417	1.917238	0.345937
1.921888	0.330861	1.920831	0.328972
1.922363	0.321680	1.917332	0.322818
1.922699	0.306935	1.919186	0.310989
1.922947	0.384788	1.920695	0.386122
1.923695	0.344618	1.916317	0.350841
1.924480	0.350775	1.924480	0.350775
1.925537	0.314541	1.921603	0.320524
1.926103	0.364519	1.923633	0.378080
1.926230	0.358430	1.925439	0.358367
1.927333	0.316199	1.924935	0.316765
1.927585	0.330650	1.924135	0.329102
1.928317	0.349450	1.928317	0.349450
1.928978	0.373466	1.926991	0.374185
1.929137	0.391796	1.926489	0.390526
1.929465	0.333184	1.927209	0.332320
1.930043	0.330566	1.926896	0.328966
1.930607	0.328287	1.928099	0.329586
1.931063	0.337784	1.929710	0.338799
1.931541	0.378223	1.930792	0.378105
1.932574	0.350227	1.930909	0.358732
1.933285	0.366292	1.930353	0.366118
1.933412	0.342981	1.929364	0.344197
1.934036	0.311010	1.931662	0.312668
1.934847	0.323312	1.929945	0.325704
1.935572	0.322082	1.931196	0.322030
1.935858	0.346148	1.932746	0.347378
1.936565	0.327113	1.935104	0.329130
1.937229	0.349683	1.936293	0.350381
1.937431	0.339458	1.934227	0.341853
1.938356	0.322370	1.937058	0.329857
1.938623	0.406326	1.938623	0.406326
1.939355	0.360792	1.937771	0.362505
1.939475	0.393374	1.938578	0.392033
1.940266	0.372498	1.939109	0.371439
1.940871	0.350891	1.938570	0.351092
1.941371	0.367645	1.940311	0.366816
1.941726	0.296171	1.940201	0.295192
1.942193	0.359343	1.940841	0.360583
1.942585	0.324083	1.941577	0.325419
1.943058	0.351624	1.939744	0.351401
1.943433	0.387066	1.942855	0.385385
1.943961	0.359461	1.940599	0.358418
1.944690	0.387174	1.944690	0.387174
1.945190	0.339323	1.943764	0.340499
1.945665	0.363378	1.944950	0.364373
1.945803	0.338734	1.943659	0.340841
1.946042	0.379681	1.943692	0.382260
1.946805	0.341404	1.944822	0.354110
1.947123	0.379856	1.943484	0.380264
1.948072	0.366927	1.946125	0.362004
1.948639	0.355567	1.945080	0.359830
1.949104	0.387089	1.947698	0.394249
1.949429	0.368789	1.946363	0.369539
1.950013	0.349776	1.945974	0.352458
1.950487	0.322927	1.947964	0.325074
1.951090	0.343179	1.949485	0.344056
1.951371	0.353252	1.948515	0.355440
1.951845	0.334535	1.950880	0.331961
1.952497	0.381187	1.949231	0.382316
1.952881	0.369322	1.948751	0.369443
1.953135	0.319083	1.953135	0.319083
1.953800	0.356602	1.953800	0.356602
1.954360	0.360480	1.950046	0.355769
1.955446	0.376179	1.953209	0.375420
1.955893	0.375118	1.955031	0.374434
1.956179	0.346645	1.952748	0.349156
1.956436	0.362228	1.952787	0.362552
1.957297	0.371634	1.956075	0.371475
1.958085	0.355503	1.955366	0.356046
1.958244	0.248399	1.942757	0.251843
1.958603	0.338076	1.958603	0.338076
1.959573	0.360729	1.957488	0.362616
1.959881	0.345365	1.957908	0.349228
1.960227	0.366971	1.956688	0.376246
1.961151	0.342813	1.959874	0.341040
1.961388	0.351858	1.960539	0.351650
1.962204	0.369705	1.958545	0.372838
1.962937	0.350847	1.961398	0.351736
1.963545	0.351193	1.959662	0.354478
1.963658	0.360341	1.962253	0.361965
1.964838	0.354349	1.964838	0.354349
1.964971	0.366965	1.964060	0.366403
1.965522	0.341480	1.964489	0.343332
1.965935	0.354039	1.965935	0.354039
1.966450	0.322386	1.963958	0.323946
1.966911	0.360399	1.964679	0.363205
1.967505	0.332617	1.966304	0.333494
1.968104	0.366588	1.967336	0.369432
1.968852	0.345543	1.966485	0.348428
1.969120	0.358518	1.969120	0.358518
1.969800	0.393972	1.969800	0.393972
1.970139	0.359658	1.969004	0.361924
1.970958	0.338489	1.967202	0.336698
1.971376	0.384112	1.968189	0.383542
1.971780	0.376904	1.969515	0.376348
1.972543	0.361316	1.968784	0.363782
1.973129	0.396476	1.971604	0.396687
1.973656	0.354534	1.971610	0.355407
1.973991	0.369768	1.972622	0.369118
1.974741	0.373304	1.973074	0.374802
1.975138	0.369691	1.971628	0.371475
1.975347	0.319964	1.972847	0.321006
1.976085	0.372917	1.975143	0.372269
1.976213	0.343540	1.976213	0.343540
1.976585	0.383005	1.976585	0.383005
1.976986	0.326879	1.974400	0.328139
1.977285	0.388497	1.975445	0.387349
1.977743	0.342170	1.976099	0.343032
1.978636	0.346245	1.974682	0.350831
1.979003	0.350563	1.979003	0.350563
1.979356	0.345398	1.976431	0.345759
1.980180	0.352506	1.978788	0.352782
1.980536	0.364892	1.978502	0.369462
1.981143	0.365812	1.978952	0.368922
1.981671	0.378395	1.980710	0.379416
1.982461	0.359321	1.981424	0.358140
1.982728	0.361518	1.979517	0.367547
1.982986	0.385311	1.982986	0.385311
1.983561	0.375217	1.982607	0.375353
1.984416	0.369865	1.983282	0.370679
1.984743	0.375450	1.984743	0.375450
1.985176	0.333156	1.983729	0.330765
1.985327	0.349390	1.983067	0.354028
1.986191	0.359967	1.986191	0.359967
1.986376	0.313141	1.986376	0.313141
1.987235	0.352762	1.985951	0.352701
1.988415	0.374639	1.986322	0.372581
1.988894	0.355535	1.987815	0.354001
1.989518	0.387184	1.988778	0.386647
1.990123	0.378929	1.987670	0.378769
1.990265	0.323820	1.988529	0.323671
1.991070	0.341692	1.988799	0.341626
1.991254	0.368748	1.990266	0.370345
1.991454	0.354418	1.990358	0.355596
1.991885	0.387543	1.991885	0.387543
1.992546	0.339861	1.991485	0.336263
1.993007	0.359300	1.990441	0.358836
1.993329	0.361150	1.991032	0.360849
1.993724	0.389505	1.990858	0.386457
1.993896	0.330376	1.989396	0.331939
1.995067	0.360554	1.991567	0.359462
1.995439	0.340182	1.993899	0.341844
1.995801	0.375166	1.994599	0.374836
1.996203	0.382237	1.995092	0.381750
1.996763	0.354166	1.995808	0.358199
1.997267	0.402492	1.994463	0.402878
1.997784	0.356210	1.996711	0.356214
1.998324	0.362431	1.997267	0.364405
1.999055	0.336186	1.999055	0.336186
1.999250	0.350926	1.996444	0.350865
2.000066	0.343569	1.998819	0.342623
2.000435	0.363211	1.993765	0.364405
2.000905	0.354334	1.998398	0.352226
2.001600	0.364874	1.998197	0.360291
2.001981	0.337059	2.001981	0.337059
2.002657	0.341633	2.000002	0.341407
2.002943	0.357279	2.001826	0.356878
2.003449	0.369818	2.002405	0.370559
2.003623	0.357253	2.002662	0.357525
2.003896	0.388426	2.003896	0.388426
2.004513	0.386315	2.001645	0.388678
2.005224	0.368793	2.005224	0.368793
2.006171	0.368134	2.003723	0.367006
2.006343	0.352461	2.004263	0.354607
2.007028	0.356389	2.005753	0.358118
2.007475	0.352420	2.006123	0.352054
2.008232	0.341064	2.005825	0.342010
2.008617	0.373081	2.007747	0.374907
2.009352	0.341312	2.006307	0.338962
2.009456	0.302004	2.003251	0.304696
2.010202	0.363340	2.010202	0.363340
2.010390	0.396244	2.010390	0.396244
2.010947	0.366544	2.009206	0.366808
2.011636	0.368153	2.010574	0.368549
2.012023	0.345529	2.009229	0.344405
2.012164	0.395414	2.009786	0.399131
2.012598	0.392275	2.010434	0.392374
2.012984	0.330937	2.012984	0.330937
2.014378	0.362561	2.014378	0.362561
2.014694	0.348700	2.013480	0.350203
2.014775	0.363817	2.013137	0.364618
2.015166	0.343211	2.013659	0.345740
2.015810	0.359635	2.015810	0.359635
2.016515	0.368943	2.016515	0.368943
2.016751	0.352767	2.014272	0.352251
2.017594	0.358601	2.014802	0.358244
2.018041	0.378649	2.018041	0.378649
2.018078	0.358302	2.018078	0.358302
2.018475	0.318149	2.016792	0.319099
2.018990	0.338588	2.017652	0.337587
2.019979	0.386448	2.019979	0.386448
2.020387	0.397701	2.020387	0.397701
2.020740	0.338530	2.017936	0.342426
2.021238	0.371585	2.020318	0.371426
2.021543	0.366105	2.020099	0.364716
2.021980	0.369111	2.020445	0.370010
2.022587	0.349412	2.021354	0.350714
2.022730	0.320416	2.021035	0.322333
2.023324	0.390383	2.022289	0.390462
2.023662	0.344907	2.022535	0.347094
2.024078	0.369123	2.024078	0.369123
2.024462	0.374054	2.023215	0.373732
2.025052	0.374168	2.023942	0.374184
2.025552	0.372877	2.024028	0.373038
2.025774	0.385268	2.024173	0.386056
2.026074	0.372034	2.026074	0.372034
2.027094	0.363654	2.021559	0.364329
2.027218	0.375444	2.024683	0.375814
2.028613	0.355044	2.027396	0.356399
2.028843	0.380065	2.028843	0.380065
2.029530	0.379583	2.029530	0.379583
2.029953	0.339819	2.028761	0.340792
2.030753	0.349771	2.028060	0.352508
2.031080	0.373168	2.031080	0.373168
2.031443	0.415598	2.029402	0.415895
2.031666	0.384499	2.031666	0.384499
2.032130	0.358426	2.032130	0.358426
2.033011	0.356786	2.031937	0.356575
2.033321	0.354699	2.031951	0.356248
2.033685	0.346759	2.033685	0.346759
2.034223	0.372196	2.033256	0.372804
2.034470	0.371525	2.033134	0.371544
2.035089	0.367245	2.033771	0.364738
2.035419	0.343619	2.030934	0.348066
2.035741	0.374997	2.032063	0.379558
2.035832	0.368723	2.034470	0.368956
2.036915	0.370962	2.036915	0.370962
2.037556	0.377052	2.037556	0.377052
2.037885	0.371454	2.036398	0.369733
2.038081	0.370075	2.038081	0.370075
2.038274	0.413346	2.038274	0.413346
2.038591	0.351448	2.036827	0.350312
2.039059	0.355047	2.039059	0.355047
2.040866	0.384728	2.039707	0.385340
2.041113	0.369969	2.041113	0.369969
2.041249	0.337703	2.039686	0.337426
2.041791	0.344757	2.041791	0.344757
2.042416	0.365228	2.041384	0.367067
2.042766	0.369125	2.041387	0.368294
2.043256	0.360586	2.043256	0.360586
2.043447	0.391631	2.043447	0.391631
2.043842	0.394245	2.040827	0.395522
2.044465	0.370972	2.041770	0.368379
2.044628	0.367234	2.044628	0.367234
2.045114	0.372355	2.044113	0.378032
2.045812	0.405705	2.045812	0.405705
2.046158	0.359194	2.046158	0.359194
2.046943	0.367772	2.046943	0.367772
2.047209	0.370196	2.047209	0.370196
2.047497	0.338883	2.047497	0.338883
2.047964	0.392911	2.047964	0.392911
2.048044	0.334275	2.046259	0.333250
2.048543	0.408058	2.048543	0.408058
2.049124	0.367941	2.047765	0.369626
2.050070	0.367945	2.050070	0.367945
2.050572	0.406519	2.049099	0.406738
2.051065	0.396476	2.049584	0.399370
2.051279	0.391760	2.051279	0.391760
2.051692	0.369822	2.051692	0.369822
2.051851	0.368497	2.051851	0.368497
2.052309	0.388157	2.051351	0.389375
2.052720	0.381112	2.050072	0.379451
2.053725	0.368129	2.050440	0.369702
2.054099	0.373395	2.054099	0.373395
2.054731	0.376659	2.054731	0.376659
2.054954	0.374778	2.054954	0.374778
2.055920	0.368122	2.054484	0.368133
2.056300	0.387199	2.056300	0.387199
2.056736	0.375846	2.056736	0.375846
2.057122	0.314753	2.054091	0.318865
2.057705	0.342534	2.054917	0.346819
2.058084	0.336607	2.056776	0.334433
2.058369	0.386152	2.058369	0.386152
2.059212	0.370413	2.055946	0.369999
2.059543	0.367498	2.057881	0.368838
2.059870	0.385387	2.059870	0.385387
2.060337	0.371672	2.058965	0.372425
2.060946	0.375475	2.059539	0.376410
2.061171	0.357106	2.061171	0.357106
2.061889	0.375231	2.061889	0.375231
2.062191	0.357066	2.061021	0.356175
2.062959	0.380197	2.060377	0.378895
2.063993	0.344031	2.062399	0.345658
2.064111	0.388240	2.062927	0.388042
2.064294	0.366667	2.062817	0.368648
2.064598	0.379817	2.064598	0.379817
2.065321	0.354695	2.065321	0.354695
2.065334	0.380672	2.062923	0.380617
2.066035	0.418145	2.066035	0.418145
2.066088	0.402090	2.066088	0.402090
2.066707	0.375574	2.066707	0.375574
2.066737	0.366334	2.066737	0.366334
2.068095	0.367290	2.068095	0.367290
2.068441	0.363389	2.068441	0.363389
2.068539	0.367517	2.068539	0.367517
2.068980	0.412783	2.066604	0.412953
2.069975	0.342367	2.068338	0.344166
2.070280	0.398413	2.070280	0.398413
2.070627	0.401963	2.070627	0.401963
2.070824	0.359824	2.070824	0.359824
2.071480	0.384993	2.069829	0.384448
2.072017	0.382360	2.072017	0.382360
2.072487	0.382601	2.070909	0.383094
2.072732	0.359731	2.072732	0.359731
2.073562	0.377877	2.072283	0.380614
2.073979	0.385142	2.073979	0.385142
2.074265	0.392897	2.074265	0.392897
2.074974	0.358369	2.074974	0.358369
2.075161	0.373807	2.073569	0.373601
2.076082	0.388252	2.076082	0.388252
2.076381	0.367983	2.075096	0.367981
2.076605	0.389094	2.076605	0.389094
2.077054	0.405273	2.076044	0.404254
2.077427	0.370729	2.075730	0.370224
2.077947	0.370752	2.077947	0.370752
2.078179	0.389790	2.076903	0.390952
2.078586	0.363175	2.078586	0.363175
2.079368	0.391649	2.079368	0.391649
2.079922	0.393080	2.078899	0.395113
2.080657	0.341308	2.080657	0.341308
2.081065	0.367116	2.081065	0.367116
2.081491	0.357836	2.079620	0.358871
2.082012	0.392071	2.079352	0.393989
2.082221	0.372461	2.082221	0.372461
2.082648	0.414114	2.081627	0.414573
2.082860	0.358681	2.082860	0.358681
2.083929	0.406165	2.083929	0.406165
2.084273	0.383275	2.083010	0.384897
2.084559	0.383881	2.084559	0.383881
2.085231	0.360255	2.085231	0.360255
2.085756	0.350000	2.084466	0.349738
2.085828	0.347141	2.084424	0.346418
2.086345	0.379657	2.086345	0.379657
2.086624	0.400050	2.086624	0.400050
2.087251	0.369167	2.087251	0.369167
2.088281	0.327387	2.088281	0.327387
2.088824	0.365682	2.087325	0.365208
2.089061	0.381875	2.089061	0.381875
2.089528	0.394192	2.087578	0.394901
2.089860	0.416234	2.089860	0.416234
2.090635	0.354125	2.090635	0.354125
2.091028	0.363171	2.091028	0.363171
2.091416	0.420399	2.091416	0.420399
2.091804	0.374638	2.089354	0.374729
2.092302	0.365115	2.092302	0.365115
2.092559	0.375549	2.092559	0.375549
2.093232	0.368797	2.091386	0.369740
2.093615	0.385430	2.092182	0.384296
2.093701	0.401662	2.093701	0.401662
2.094117	0.363612	2.094117	0.363612
2.094437	0.396392	2.093166	0.394912
2.094894	0.375340	2.093428	0.375983
2.095205	0.401888	2.095205	0.401888
2.095685	0.367603	2.095685	0.367603
2.096090	0.380391	2.096090	0.380391
2.096298	0.386373	2.096298	0.386373
2.096970	0.388633	2.096970	0.388633
2.097650	0.353217	2.096055	0.353744
2.097909	0.373401	2.097909	0.373401
2.098247	0.411199	2.098247	0.411199
2.098907	0.393595	2.098907	0.393595
2.099165	0.365367	2.097466	0.365247
2.099660	0.392170	2.099660	0.392170
2.099922	0.388834	2.098623	0.388236
2.100420	0.362684	2.100420	0.362684
2.101033	0.366689	2.101033	0.366689
2.101271	0.373520	2.096898	0.375613
2.101749	0.356559	2.101749	0.356559
2.102292	0.386938	2.102292	0.386938
2.102609	0.393291	2.102609	0.393291
2.103191	0.391344	2.102074	0.394687
2.103684	0.414481	2.103684	0.414481
2.103951	0.354226	2.103951	0.354226
2.104802	0.409483	2.104802	0.409483
2.105032	0.349808	2.105032	0.349808
2.105555	0.371819	2.105555	0.371819
2.106205	0.404947	2.106205	0.404947
2.106620	0.421306	2.106620	0.421306
2.106970	0.430105	2.106970	0.430105
2.107440	0.388951	2.106296	0.389621
2.107694	0.364809	2.107694	0.364809
2.108311	0.373969	2.108311	0.373969
2.109084	0.371646	2.109084	0.371646
2.109427	0.386337	2.109427	0.386337
2.109755	0.400175	2.109755	0.400175
2.110153	0.376999	2.110153	0.376999
2.110807	0.393572	2.110807	0.393572
2.111553	0.375252	2.110352	0.376742
2.111635	0.396786	2.111635	0.396786
2.112038	0.405725	2.112038	0.405725
2.112389	0.374092	2.112389	0.374092
2.112901	0.396881	2.111045	0.397866
2.113087	0.376738	2.113087	0.376738
2.113774	0.381872	2.113774	0.381872
2.113834	0.381430	2.113834	0.381430
2.114350	0.394674	2.114350	0.394674
2.114640	0.350839	2.114640	0.350839
2.115593	0.399641	2.115593	0.399641
2.115823	0.384589	2.115823	0.384589
2.116625	0.386752	2.116625	0.386752
2.116920	0.401541	2.116920	0.401541
2.117621	0.408331	2.117621	0.408331
2.118059	0.352640	2.118059	0.352640
2.118193	0.385658	2.118193	0.385658
2.118437	0.392338	2.118437	0.392338
2.118955	0.384465	2.118955	0.384465
2.119628	0.371151	2.118361	0.372188
2.120018	0.367564	2.120018	0.367564
2.120043	0.363170	2.120043	0.363170
2.120864	0.359711	2.120864	0.359711
2.121223	0.383993	2.121223	0.383993
2.121480	0.374272	2.121480	0.374272
2.121782	0.351786	2.121782	0.351786
2.122354	0.372317	2.122354	0.372317
2.123154	0.398719	2.123154	0.398719
2.123420	0.398359	2.123420	0.398359
2.123899	0.396106	2.123899	0.396106
2.124600	0.413857	2.124600	0.413857
2.124850	0.356608	2.123462	0.357406
2.125212	0.402371	2.125212	0.402371
2.125820	0.379487	2.125820	0.379487
2.126291	0.387574	2.124390	0.388263
2.126605	0.377952	2.126605	0.377952
2.126800	0.384034	2.126800	0.384034
2.127088	0.377879	2.127088	0.377879
2.127673	0.369831	2.127673	0.369831
2.128637	0.377216	2.128637	0.377216
2.128748	0.409480	2.126850	0.410935
2.129022	0.392869	2.127826	0.392571
2.129381	0.362726	2.129381	0.362726
2.129567	0.395139	2.129567	0.395139
2.130002	0.398704	2.130002	0.398704
2.130301	0.383457	2.130301	0.383457
2.130930	0.375303	2.130930	0.375303
2.131314	0.380785	2.131314	0.380785
2.131855	0.376863	2.131855	0.376863
2.132673	0.361382	2.132673	0.361382
2.132855	0.376570	2.132855	0.376570
2.133484	0.384309	2.133484	0.384309
2.133595	0.412047	2.133595	0.412047
2.134035	0.399734	2.134035	0.399734
2.134354	0.396863	2.134354	0.396863
2.134618	0.389609	2.134618	0.389609
2.135073	0.371914	2.135073	0.371914
2.135269	0.352985	2.135269	0.352985
2.135892	0.382114	2.135892	0.382114
2.136382	0.381115	2.136382	0.381115
2.136617	0.371274	2.135298	0.373341
2.136925	0.363970	2.136925	0.363970
2.137812	0.387870	2.137812	0.387870
2.137939	0.373483	2.137939	0.373483
2.138711	0.400605	2.138711	0.400605
2.138973	0.394331	2.138973	0.394331
2.139238	0.399815	2.139238	0.399815
2.139842	0.375208	2.139842	0.375208
2.140613	0.396516	2.140613	0.396516
2.141185	0.384686	2.141185	0.384686
2.141444	0.380145	2.140154	0.380960
2.141652	0.418480	2.141652	0.418480
2.142369	0.387533	2.142369	0.387533
2.142824	0.374125	2.142824	0.374125
2.143072	0.368809	2.143072	0.368809
2.143631	0.361462	2.143631	0.361462
2.144189	0.399331	2.144189	0.399331
2.144597	0.372698	2.144597	0.372698
2.144797	0.378163	2.144797	0.378163
2.145352	0.405996	2.145352	0.405996
2.145833	0.369972	2.145833	0.369972
2.146124	0.347371	2.144611	0.349220
2.146736	0.384822	2.146736	0.384822
2.147000	0.377806	2.147000	0.377806
2.147088	0.417680	2.147088	0.417680
2.147949	0.361404	2.147949	0.361404
2.148215	0.354783	2.148215	0.354783
2.148981	0.405739	2.148981	0.405739
2.149120	0.370755	2.149120	0.370755
2.149738	0.386215	2.149738	0.386215
2.150147	0.390552	2.148865	0.389385
2.150620	0.347454	2.150620	0.347454
2.151045	0.400651	2.151045	0.400651
2.151472	0.391783	2.151472	0.391783
2.152093	0.395137	2.152093	0.395137
2.152338	0.384960	2.152338	0.384960
2.152485	0.396791	2.152485	0.396791
2.152833	0.418520	2.151586	0.418292
2.153171	0.407320	2.153171	0.407320
2.153656	0.377992	2.153656	0.377992
2.154127	0.406878	2.154127	0.406878
2.154575	0.402396	2.154575	0.402396
2.155507	0.393880	2.155507	0.393880
2.155702	0.373535	2.155702	0.373535
2.155960	0.353688	2.155960	0.353688
2.156366	0.387056	2.156366	0.387056
2.156781	0.386991	2.156781	0.386991
2.157258	0.392515	2.157258	0.392515
2.157728	0.384913	2.157728	0.384913
2.158031	0.365146	2.158031	0.365146
2.158145	0.381962	2.158145	0.381962
2.158745	0.408566	2.158745	0.408566
2.159284	0.374637	2.159285	0.374637
2.159588	0.392839	2.159588	0.392839
2.160176	0.379456	2.160176	0.379456
2.160418	0.381633	2.160418	0.381633
2.160821	0.387444	2.160821	0.387444
2.161631	0.418435	2.161631	0.418435
2.161714	0.382498	2.161714	0.382498
2.161896	0.385687	2.161896	0.385687
2.162756	0.360546	2.162756	0.360546
2.163288	0.399292	2.163288	0.399292
2.163703	0.383730	2.163703	0.383730
2.163941	0.412312	2.163941	0.412312
2.164074	0.375904	2.162702	0.376234
2.164974	0.404254	2.164974	0.404254
2.165443	0.386797	2.165443	0.386797
2.165800	0.383658	2.165800	0.383658
2.166298	0.377163	2.166298	0.377163
2.166596	0.427064	2.166596	0.427064
2.167537	0.399852	2.167537	0.399852
2.167570	0.401275	2.167570	0.401275
2.167766	0.399588	2.167766	0.399588
2.168661	0.332936	2.168661	0.332936
2.168854	0.383244	2.168854	0.383244
2.169260	0.385763	2.169260	0.385763
2.169655	0.364588	2.169655	0.364588
2.169938	0.412669	2.169938	0.412669
2.170226	0.402460	2.170226	0.402460
2.171055	0.384452	2.171055	0.384452
2.171584	0.413330	2.171584	0.413330
2.171916	0.363740	2.171916	0.363740
2.172312	0.385504	2.172312	0.385504
2.172551	0.389078	2.172551	0.389078
2.172695	0.389872	2.172695	0.389872
2.172902	0.412171	2.172902	0.412171
2.173511	0.398747	2.173511	0.398747
2.173718	0.388913	2.173718	0.388913
2.174148	0.420122	2.174148	0.420122
2.174917	0.404089	2.174917	0.404089
2.175471	0.343291	2.175471	0.343291
2.175910	0.404604	2.175910	0.404604
2.176171	0.366290	2.176171	0.366290
2.176738	0.389412	2.176738	0.389412
2.177166	0.386256	2.177166	0.386256
2.177559	0.384298	2.177559	0.384298
2.177926	0.368448	2.177926	0.368448
2.178265	0.393382	2.178265	0.393382
2.178846	0.409073	2.178846	0.409073
2.179096	0.389932	2.179096	0.389932
2.179430	0.369597	2.179430	0.369597
2.180088	0.404327	2.180088	0.404327
2.180348	0.408317	2.180348	0.408317
2.181166	0.396994	2.181166	0.396994
2.181379	0.425416	2.181379	0.425416
2.181894	0.394001	2.181894	0.394001
2.182133	0.378816	2.182133	0.378816
2.182213	0.418745	2.182213	0.418745
2.182819	0.345838	2.182819	0.345838
2.183113	0.414680	2.181756	0.414380
2.183395	0.387724	2.183395	0.387724
2.183868	0.396528	2.183868	0.396528
2.184354	0.398832	2.184354	0.398832
2.184753	0.407165	2.184753	0.407165
2.185369	0.383577	2.185369	0.383577
2.185680	0.408923	2.185680	0.408923
2.186365	0.404798	2.186365	0.404798
2.186904	0.369776	2.186904	0.369776
2.186970	0.368318	2.185471	0.369379
2.187302	0.412684	2.187302	0.412684
2.187805	0.384454	2.187805	0.384454
2.188282	0.390327	2.188282	0.390327
2.188613	0.408656	2.188613	0.408656
2.189213	0.355745	2.189213	0.355745
2.189275	0.397782	2.189275	0.397782
2.190003	0.357568	2.190003	0.357568
2.190194	0.401519	2.190194	0.401519
2.190484	0.402697	2.190484	0.402697
2.190673	0.383705	2.190673	0.383705
2.191043	0.381697	2.191043	0.381697
2.191559	0.361891	2.191559	0.361891
2.192122	0.409548	2.192122	0.409548
2.192284	0.397935	2.192284	0.397935
2.192901	0.388994	2.192901	0.388994
2.193139	0.400465	2.193139	0.400465
2.193761	0.389624	2.193761	0.389624
2.194157	0.370690	2.194157	0.370690
2.194636	0.359029	2.194636	0.359029
2.195019	0.376354	2.195019	0.376354
2.195390	0.367701	2.195390	0.367701
2.195725	0.394516	2.195725	0.394516
2.196047	0.404487	2.196047	0.404487
2.196338	0.405686	2.196338	0.405686
2.196684	0.387814	2.196684	0.387814
2.197337	0.421315	2.197337	0.421315
2.197753	0.375153	2.197753	0.375153
2.197936	0.424381	2.197936	0.424381
2.198434	0.420334	2.198434	0.420334
2.198612	0.424922	2.198612	0.424922
2.198639	0.396036	2.198639	0.396036
2.199345	0.390302	2.199345	0.390302
2.199726	0.396869	2.199726	0.396869
2.200022	0.370070	2.200022	0.370070
2.200450	0.391355	2.200450	0.391355
2.201129	0.394543	2.201129	0.394543
2.201174	0.426837	2.201174	0.426837
2.202036	0.385659	2.202036	0.385659
2.202326	0.418759	2.202326	0.418759
2.202727	0.403682	2.202727	0.403682
2.203089	0.385327	2.203089	0.385327
2.203994	0.367726	2.203994	0.367726
2.204028	0.387287	2.204028	0.387287
2.204558	0.392923	2.204558	0.392923
2.204911	0.431841	2.204911	0.431841
2.205561	0.407211	2.205561	0.407211
2.206144	0.417097	2.206144	0.417097
2.206436	0.407120	2.206436	0.407120
2.206662	0.420550	2.206662	0.420550
2.207109	0.413619	2.207109	0.413619
2.207280	0.381182	2.205784	0.382511
2.207528	0.378552	2.207528	0.378552
2.208806	0.394115	2.208806	0.394115
2.209098	0.410919	2.209098	0.410919
2.209514	0.394440	2.209514	0.394440
2.209654	0.403964	2.209654	0.403964
2.210065	0.384437	2.210065	0.384437
2.210799	0.388992	2.210799	0.388992
2.211310	0.384368	2.211310	0.384368
2.211500	0.401954	2.211500	0.401954
2.211842	0.396103	2.211842	0.396103
2.212175	0.367800	2.210588	0.369544
2.212378	0.397992	2.212378	0.397992
2.213087	0.367037	2.213087	0.367037
2.213451	0.386165	2.213451	0.386165
2.213687	0.377890	2.213687	0.377890
2.214075	0.399805	2.214075	0.399805
2.214578	0.388211	2.214578	0.388211
2.214949	0.401113	2.214949	0.401113
2.215511	0.395078	2.215511	0.395078
2.215736	0.407120	2.215736	0.407120
2.215818	0.413788	2.215818	0.413788
2.216062	0.360895	2.216062	0.360895
2.216412	0.415124	2.216412	0.415124
2.217133	0.420022	2.217133	0.420022
2.217538	0.419111	2.217538	0.419111
2.218091	0.417665	2.218091	0.417665
2.218292	0.391460	2.218292	0.391460
2.218716	0.397222	2.218716	0.397222
2.219457	0.408817	2.219457	0.408817
2.219620	0.376601	2.219620	0.376601
2.220010	0.394774	2.220010	0.394774
2.220155	0.399898	2.220155	0.399898
2.220986	0.418820	2.220986	0.418820
2.221394	0.409691	2.221394	0.409691
2.221886	0.429003	2.221886	0.429003
2.222298	0.413761	2.222298	0.413761
2.222660	0.389008	2.222660	0.389008
2.222713	0.415110	2.222713	0.415110
2.222825	0.385474	2.222825	0.385474
2.223382	0.405050	2.223382	0.405050
2.223639	0.466498	2.223639	0.466498
2.224167	0.387573	2.224167	0.387573
2.224560	0.390799	2.224560	0.390799
2.225019	0.414149	2.225019	0.414149
2.225259	0.392987	2.225259	0.392987
2.225586	0.384455	2.225586	0.384455
2.226038	0.408945	2.226038	0.408945
2.226360	0.409097	2.226360	0.409097
2.227013	0.376980	2.227013	0.376980
2.227351	0.419917	2.227351	0.419917
2.228149	0.383565	2.228149	0.383565
2.228376	0.374425	2.228376	0.374425
2.228601	0.406911	2.228601	0.406911
2.228611	0.394650	2.228611	0.394650
2.229665	0.417310	2.229665	0.417310
2.230001	0.380159	2.230001	0.380159
2.230200	0.411038	2.230200	0.411038
2.230593	0.423464	2.230593	0.423464
2.230876	0.399720	2.230876	0.399720
2.231426	0.373087	2.231426	0.373087
2.232145	0.397998	2.232145	0.397998
2.232196	0.397002	2.232196	0.397002
2.232515	0.385101	2.232515	0.385101
2.233153	0.409784	2.233153	0.409784
2.233496	0.444889	2.233496	0.444889
2.234184	0.403223	2.234184	0.403223
2.234423	0.389607	2.234423	0.389607
2.235130	0.378463	2.235130	0.378463
2.235279	0.412891	2.235279	0.412891
2.235820	0.413472	2.235820	0.413472
2.236414	0.367805	2.236414	0.367805
2.236591	0.416589	2.236591	0.416589
2.237200	0.394788	2.237200	0.394788
2.237331	0.400764	2.237331	0.400764
2.237877	0.406210	2.237877	0.406210
2.238391	0.421004	2.238391	0.421004
2.238726	0.396633	2.238726	0.396633
2.239083	0.394000	2.239083	0.394000
2.239568	0.402936	2.239568	0.402936
2.240105	0.398940	2.240105	0.398940
2.240364	0.387515	2.240364	0.387515
2.240390	0.405350	2.240390	0.405350
2.240495	0.397706	2.240495	0.397706
2.240902	0.392396	2.240902	0.392396
2.241595	0.410522	2.241595	0.410522
2.242227	0.401267	2.242227	0.401267
2.242698	0.410274	2.242698	0.410274
2.242950	0.426033	2.242950	0.426033
2.243211	0.378259	2.243211	0.378259
2.243957	0.414162	2.243957	0.414162
2.244261	0.385622	2.244261	0.385622
2.244332	0.409996	2.244332	0.409996
2.244983	0.422289	2.244983	0.422289
2.245459	0.415385	2.245459	0.415385
2.245805	0.398008	2.245805	0.398008
2.246152	0.393789	2.246152	0.393789
2.246642	0.388244	2.246642	0.388244
2.246952	0.417799	2.246952	0.417799
2.247467	0.377508	2.247467	0.377508
2.247729	0.406688	2.247729	0.406688
2.248016	0.420978	2.248016	0.420978
2.248559	0.420913	2.248559	0.420913
2.248646	0.412928	2.248646	0.412928
2.248873	0.403034	2.248873	0.403034
2.249603	0.419088	2.249603	0.419088
2.250030	0.410224	2.250030	0.410224
2.250311	0.400334	2.250311	0.400334
2.250672	0.386476	2.250672	0.386476
2.250883	0.387430	2.250883	0.387430
2.251362	0.414477	2.251362	0.414477
2.251669	0.340281	2.251669	0.340281
2.252229	0.418008	2.252229	0.418008
2.252767	0.393157	2.252767	0.393157
2.252833	0.406823	2.252833	0.406823
2.253255	0.412122	2.253255	0.412122
2.253782	0.417202	2.253782	0.417202
2.254331	0.423116	2.254331	0.423116
2.254864	0.417217	2.254864	0.417217
2.255120	0.421634	2.255120	0.421634
2.255540	0.392659	2.255540	0.392659
2.255802	0.405633	2.255802	0.405633
2.255848	0.399818	2.255848	0.399818
2.256394	0.385364	2.256394	0.385364
2.256672	0.389819	2.256672	0.389819
2.257205	0.400132	2.257205	0.400132
2.257742	0.396776	2.257742	0.396776
2.258273	0.409150	2.258273	0.409150
2.258602	0.384123	2.256942	0.383258
2.258982	0.397308	2.258982	0.397308
2.259386	0.411039	2.259386	0.411039
2.259676	0.412160	2.259676	0.412160
2.259871	0.409499	2.259871	0.409499
2.260509	0.414817	2.260509	0.414817
2.260743	0.391105	2.260743	0.391105
2.260996	0.397101	2.260996	0.397101
2.261362	0.388570	2.261362	0.388570
2.261558	0.405369	2.261558	0.405369
2.261840	0.390220	2.261840	0.390220
2.262327	0.406793	2.262326	0.406793
2.262803	0.378945	2.262803	0.378945
2.263450	0.402223	2.263450	0.402223
2.263625	0.417370	2.263625	0.417370
2.263884	0.406190	2.263884	0.406190
2.264398	0.412873	2.264398	0.412873
2.264587	0.413437	2.264587	0.413437
2.264970	0.427739	2.264970	0.427739
2.265604	0.387251	2.265604	0.387251
2.265956	0.419970	2.265956	0.419970
2.266423	0.399705	2.266423	0.399705
2.266512	0.392891	2.266512	0.392891
2.266826	0.396442	2.266826	0.396442
2.267379	0.386542	2.267379	0.386542
2.268210	0.393005	2.268210	0.393005
2.268682	0.417583	2.268682	0.417583
2.268740	0.409964	2.268740	0.409964
2.269405	0.366886	2.269405	0.366886
2.269496	0.358732	2.269496	0.358732
2.269965	0.419285	2.269965	0.419285
2.270431	0.384660	2.270431	0.384660
2.270587	0.408700	2.270587	0.408700
2.270853	0.374024	2.270853	0.374024
2.271335	0.413350	2.271335	0.413350
2.271851	0.387334	2.271851	0.387334
2.272170	0.413894	2.272170	0.413894
2.272641	0.400378	2.272641	0.400378
2.273185	0.418824	2.273185	0.418824
2.273341	0.390385	2.273341	0.390385
2.273529	0.421469	2.273529	0.421469
2.273778	0.376606	2.273778	0.376606
2.274039	0.400537	2.274039	0.400537
2.274668	0.381718	2.274668	0.381718
2.275006	0.410251	2.275006	0.410251
2.275729	0.413853	2.275729	0.413853
2.275924	0.406475	2.275924	0.406475
2.276027	0.397425	2.276027	0.397425
2.276492	0.385897	2.276492	0.385897
2.277165	0.414601	2.277165	0.414601
2.277520	0.412152	2.277520	0.412152
2.277983	0.411257	2.277983	0.411257
2.278267	0.415484	2.278267	0.415484
2.278635	0.396115	2.278635	0.396115
2.278806	0.398784	2.278806	0.398784
2.279591	0.417732	2.279591	0.417732
2.279874	0.382922	2.279874	0.382922
2.280153	0.410576	2.280153	0.410576
2.280625	0.415991	2.280625	0.415991
2.281195	0.409032	2.281195	0.409032
2.281470	0.419208	2.281470	0.419208
2.281743	0.373529	2.281743	0.373529
2.282153	0.420978	2.282153	0.420978
2.282379	0.396872	2.282379	0.396872
2.282631	0.389227	2.282631	0.389227
2.283044	0.429585	2.283044	0.429585
2.283275	0.398370	2.283275	0.398370
2.283912	0.427432	2.283912	0.427432
2.284136	0.407240	2.284136	0.407240
2.284837	0.406520	2.284837	0.406520
2.284947	0.410748	2.284947	0.410748
2.285712	0.387439	2.285712	0.387439
2.285817	0.423050	2.285817	0.423050
2.286014	0.408995	2.286014	0.408995
2.286180	0.392100	2.286180	0.392100
2.286776	0.386996	2.286776	0.386996
2.287274	0.410115	2.287274	0.410115
2.287557	0.406041	2.287557	0.406041
2.287891	0.415337	2.287891	0.415337
2.288059	0.364732	2.288059	0.364732
2.288398	0.390555	2.288398	0.390555
2.288964	0.399824	2.288964	0.399824
2.289320	0.410487	2.289320	0.410487
2.289514	0.419608	2.289514	0.419608
2.290201	0.384553	2.290201	0.384553
2.290486	0.386162	2.290486	0.386162
2.290652	0.387380	2.290652	0.387380
2.290897	0.408846	2.290897	0.408846
2.291925	0.393675	2.291925	0.393675
2.292152	0.411677	2.292152	0.411677
2.292685	0.407431	2.292685	0.407431
2.293092	0.403084	2.293092	0.403084
2.293455	0.396553	2.293455	0.396553
2.294175	0.385729	2.294175	0.385729
2.294242	0.435512	2.294242	0.435512
2.294731	0.407341	2.294731	0.407341
2.294950	0.390667	2.294950	0.390667
2.295199	0.400941	2.295199	0.400941
2.295623	0.408818	2.295623	0.408818
2.295910	0.382582	2.295910	0.382582
2.296156	0.394522	2.296156	0.394522
2.296479	0.400436	2.296479	0.400436
2.296837	0.378398	2.296837	0.378398
2.297013	0.394774	2.297013	0.394774
2.297633	0.397512	2.297633	0.397512
2.297882	0.392440	2.297882	0.392440
2.298717	0.395581	2.298717	0.395581
2.299070	0.424154	2.299070	0.424154
2.299231	0.432329	2.299231	0.432329
2.299569	0.375919	2.299569	0.375919
2.299673	0.415637	2.299673	0.415637
2.299765	0.430545	2.299765	0.430545
2.300363	0.403264	2.300363	0.403264
2.300801	0.390563	2.300801	0.390563
2.300822	0.418787	2.300822	0.418787
2.301371	0.406785	2.301371	0.406785
2.301543	0.410576	2.301543	0.410576
2.302294	0.413916	2.302294	0.413916
2.302380	0.400621	2.302380	0.400621
2.303023	0.417114	2.303023	0.417114
2.303119	0.402837	2.303119	0.402837
2.303629	0.388846	2.303629	0.388846
2.303805	0.397773	2.303805	0.397773
[truncated: 1 more rows]
