# Supplementary material for: Persistent homology elucidates hierarchical structures responsible for mechanical properties in covalent amorphous solids
Source: Nat Commun. 2025 Sep 25;16:8226. doi: 10.1038/s41467-025-63424-z (PMC12462471; doi:10.1038/s41467-025-63424-z)
Supplement: Supplementary file 4 — Source Data 2 [file 41467_2025_63424_MOESM4_ESM.zip › SupplementarySourceData/SupplementaryFigure6cde.txt]

#group	std	mean
all	21.782759	104.022620
all	12.792601	108.793185
all	9.181855	108.733417
all	5.587933	109.334612
all	27.474330	107.738891
all	22.202516	105.211724
all	25.966940	105.489824
all	22.010018	104.877492
all	12.713717	108.205801
all	25.144808	106.737909
all	6.670319	109.279697
all	8.904806	108.863811
all	4.811238	109.233420
all	25.455564	106.843688
all	15.442965	109.025566
all	4.294802	109.424849
all	10.744210	108.621296
all	2.219223	109.472142
all	5.886198	109.371789
all	6.799799	109.143827
all	11.755054	108.241345
all	10.007056	109.303150
all	25.615364	104.679663
all	11.534866	109.075437
all	11.459328	109.255871
all	7.280907	109.015688
all	5.868925	109.486318
all	8.538985	108.872842
all	10.475110	108.300511
all	9.013567	109.026008
all	4.511649	109.338600
all	7.715877	109.612291
all	10.328350	108.140917
all	25.973339	105.211229
all	21.670659	103.899384
all	10.429644	108.966092
all	24.751234	105.645721
all	3.519027	109.398227
all	5.561760	109.301099
all	3.994234	109.391933
all	24.449469	105.455735
all	4.531286	109.489312
all	8.400053	109.344462
all	7.461757	109.534068
all	7.590367	109.481006
all	9.239487	109.464239
all	23.820678	105.691522
all	16.304504	108.536225
all	8.407256	109.110400
all	8.567331	109.067103
all	4.654474	109.367906
all	7.463775	109.229136
all	2.501546	109.439030
all	5.020505	109.336611
all	9.481027	109.352615
all	4.622342	109.248292
all	11.678411	109.340711
all	22.214339	104.469715
all	8.815974	109.460327
all	5.015708	109.247017
all	7.725263	109.354147
all	7.781686	109.560540
all	6.730891	109.427709
all	5.318532	109.376662
all	15.598451	109.128795
all	8.243733	109.587045
all	6.957437	109.446557
all	13.866497	109.729514
all	8.468256	109.627206
all	4.862782	109.377039
all	24.254904	106.474221
all	8.713384	109.619995
all	7.222499	109.344451
all	8.353819	109.535072
all	22.692131	105.423211
all	24.242860	105.542588
all	23.969059	105.311258
all	7.707126	109.205416
all	9.015704	109.333912
all	21.919260	104.525173
all	23.836965	106.135930
all	7.006074	109.426675
all	6.273182	109.203358
all	6.644723	109.462283
all	9.292084	109.191921
all	5.623178	109.288858
all	6.713295	109.098348
all	9.070499	108.876461
all	24.049709	105.596758
all	10.926058	109.734807
all	21.779343	104.215322
all	7.213827	109.433805
all	3.569585	109.356957
all	26.176941	106.740167
all	8.604736	109.217869
all	28.343812	103.587906
all	30.911000	104.256732
all	25.203457	105.227426
all	9.298369	109.000089
all	27.642559	107.510208
all	3.277294	109.421179
all	21.626445	104.115949
all	5.740696	109.271952
all	5.047495	109.430801
all	22.507267	105.378081
all	22.260872	104.975640
all	22.256766	104.820584
all	5.287121	109.330422
all	22.009113	105.327390
all	8.219221	109.573261
all	4.308592	109.293764
all	12.012152	108.757604
all	24.523510	105.744906
all	4.366744	109.374305
all	7.611148	109.590820
all	9.766960	108.440430
all	8.582167	109.201171
all	27.163059	107.554959
all	22.726918	105.553865
all	18.261682	108.218493
all	9.397696	108.981896
all	8.668202	109.048722
all	9.059141	109.482457
all	6.369790	109.365214
all	2.654989	109.444263
all	12.552083	108.747748
all	24.185372	104.900467
all	6.206974	109.490904
all	7.314158	109.002211
all	7.185345	109.119310
all	22.011974	102.929694
all	2.689496	109.493520
all	8.197774	108.622408
all	6.455118	109.030718
all	4.004101	109.357304
all	24.373534	105.820380
all	22.625434	105.498687
all	4.658805	109.281048
all	6.777273	109.339969
all	8.374380	109.077716
all	3.955415	109.375557
all	21.141683	104.022434
all	24.418689	106.294325
all	13.106277	108.750011
all	8.147809	109.535459
all	6.253306	109.349822
all	6.457909	109.486611
all	3.581105	109.389569
all	9.081930	109.649177
all	13.986874	109.543210
all	5.060556	109.497138
all	10.652987	108.544150
all	3.221424	109.426911
all	10.347057	109.668495
all	5.822147	109.410051
all	6.916746	109.412084
all	6.171380	109.334874
all	10.262865	108.540076
all	10.852781	109.578218
all	9.049992	109.636966
all	4.093707	109.458989
all	10.320790	109.373536
all	4.289638	109.381182
all	7.989913	109.533298
all	6.478890	109.094633
all	6.166675	109.457830
all	22.845942	105.305448
all	9.192074	109.441669
all	26.090549	107.196225
all	7.625374	109.380997
all	8.851566	109.360582
all	12.274023	109.123617
all	5.041636	109.495613
all	22.908064	105.345209
all	5.682991	109.346247
all	12.702619	108.726979
all	12.887991	109.384333
all	4.253050	109.329309
all	22.108541	105.123989
all	4.908546	109.254738
all	26.574227	106.995131
all	24.333604	106.378371
all	25.262918	103.601482
all	21.999746	103.915444
all	10.959761	109.130590
all	7.302930	109.444506
all	8.065450	109.284539
all	7.981898	108.938256
all	11.416850	101.264350
all	24.434008	106.116827
all	10.035718	109.508588
all	12.813717	109.068747
all	13.722381	108.946751
all	7.581387	109.180466
all	4.380593	109.474860
all	21.458572	104.721319
all	16.130067	108.482556
all	24.011559	106.259161
all	8.799159	109.491019
all	27.277589	105.758131
all	4.934214	109.233811
all	6.255225	109.337158
all	21.258725	103.346707
all	9.180064	108.979649
all	3.485874	109.387496
all	15.933587	108.268274
all	25.045459	103.758109
all	12.439354	108.418985
all	16.404514	108.521227
all	6.166503	109.366568
all	11.201097	108.770195
all	4.508818	109.309613
all	8.393889	109.333586
all	15.999735	109.865699
all	13.555256	110.007475
all	6.932348	109.376766
all	24.041850	103.731684
all	23.881295	101.328245
all	14.090698	109.850782
all	24.113658	103.617592
all	27.725152	106.813851
all	25.141088	104.898497
all	10.070005	108.282678
all	23.073746	105.771355
all	7.122124	109.456172
all	22.349095	104.749305
all	7.960351	109.382189
all	26.145609	106.338172
all	25.113845	105.416209
all	5.083139	109.518181
all	11.338851	109.747095
all	7.599191	109.548673
all	7.137946	109.510768
all	25.751072	107.010339
all	5.327823	109.408664
all	7.310997	109.105089
all	7.693932	109.564837
all	25.375017	106.840388
all	24.912190	105.487836
all	20.994486	104.931441
all	16.583647	106.839708
all	10.344664	109.674880
all	10.986367	108.709049
all	6.992645	109.228189
all	7.027957	109.027613
all	5.935999	109.311699
all	22.531925	104.432517
all	21.830723	104.837432
all	6.335521	109.270921
all	3.502883	109.476874
all	3.725431	109.451164
all	4.639342	109.482714
all	6.887712	109.383845
all	6.784713	109.298639
all	6.024469	109.211879
all	9.861611	109.176233
all	22.711542	105.421473
all	22.025194	103.964281
all	9.409850	109.037383
all	4.014450	109.436216
all	22.933642	105.942939
all	5.510752	109.340796
all	25.311238	106.442754
all	8.913824	109.094427
all	8.588453	108.807927
all	22.987296	105.704593
all	22.461251	103.989077
all	9.284820	108.814413
all	12.640552	109.777558
all	6.561062	109.386905
all	8.208540	109.289669
all	9.320008	108.831161
all	10.012602	109.251234
all	4.832291	109.280232
all	8.028305	109.338442
all	5.019174	109.297086
all	23.637490	103.712791
all	3.800765	109.448111
all	9.749700	108.947702
all	23.800143	105.687227
all	3.867337	109.377768
all	11.344373	108.399635
all	15.584803	108.646603
all	27.703660	106.588452
all	23.325858	105.400554
all	26.374397	107.367429
all	8.608925	108.973632
all	7.586459	109.256406
all	4.240873	109.286661
all	4.255366	109.493445
all	6.014142	109.422298
all	22.245695	103.014281
all	27.364757	107.338078
all	9.523085	108.894383
all	13.484901	109.293210
all	21.976486	103.840337
all	6.807231	109.391017
all	23.376313	105.324178
all	9.070896	109.494305
all	5.983318	109.297985
all	13.996265	108.848441
all	6.622197	109.236567
all	3.992621	109.370343
all	22.523395	104.740900
all	10.175531	108.593784
all	5.034760	109.393961
all	12.171181	109.273876
all	7.114526	109.586838
all	5.547461	109.296502
all	7.861036	109.507787
all	24.048240	103.132884
all	10.123571	109.305027
all	11.857773	109.098700
all	4.345285	109.347010
all	12.260007	109.261461
all	12.307178	108.948073
all	8.811276	108.674755
all	6.275898	109.451612
all	10.985703	109.843810
all	9.105183	109.094237
all	7.277962	109.032867
all	8.155010	109.399650
all	15.197338	110.126674
all	10.214040	108.962218
all	7.648026	109.404522
all	23.581401	104.939069
all	9.417872	109.151928
all	9.630679	109.101066
all	25.237295	105.706847
all	22.333516	102.579186
all	9.135237	108.964442
all	9.753425	109.758645
all	2.811136	109.430214
all	13.442194	109.444554
all	4.942875	109.416393
all	2.963459	109.433274
all	5.086677	109.433703
all	3.659539	109.379830
all	6.950647	109.327359
all	13.840280	109.340547
all	22.034845	104.541023
all	23.814357	105.280230
all	28.891857	105.932885
all	21.055225	104.589145
all	27.433018	107.359826
all	21.852178	103.840020
all	4.012639	109.370131
all	6.015281	109.463353
all	8.472050	109.614353
all	10.932829	108.634848
all	4.739436	109.401849
all	7.707219	109.628730
all	22.264869	105.498576
all	22.862887	105.984326
all	4.331900	109.449150
all	5.681927	109.306802
all	11.939309	109.654645
all	8.029929	109.231064
all	12.007241	107.614451
all	3.237712	109.404929
all	9.539753	108.323115
all	11.160501	109.045655
all	9.946402	109.056709
all	4.556587	109.388712
all	7.644390	109.273285
all	11.658402	109.424394
all	22.645397	105.721973
all	11.384908	108.412096
all	6.615367	109.360701
all	7.095288	109.509593
all	6.494975	109.298090
all	4.910745	109.314889
all	6.015709	109.264345
all	6.125943	109.525203
all	5.674722	109.165058
all	11.710569	108.658454
all	8.683345	109.154213
all	15.214640	110.143375
all	11.244827	109.291362
all	12.929323	108.926466
all	7.255036	109.375154
all	12.027330	109.526858
all	7.049951	109.418170
all	11.123002	109.524921
all	6.038390	109.331001
all	24.676181	104.375489
all	5.521807	109.292846
all	6.395390	109.260192
all	7.271948	109.353474
all	8.617676	108.891645
all	4.665621	109.355030
all	8.041338	108.822934
all	5.016159	109.311030
all	21.501103	103.135900
all	22.988807	106.176628
all	5.615091	109.170859
all	5.942318	109.555485
all	2.469864	109.450919
all	3.710638	109.377125
all	27.901714	105.834631
all	7.593368	109.578259
all	4.625601	109.344688
all	9.925725	109.545647
all	7.938574	108.885409
all	6.110180	109.187862
all	11.046364	109.837542
all	7.661371	109.362178
all	22.726918	104.737120
all	8.218843	109.092812
all	13.005080	107.687372
all	24.842701	104.214869
all	21.280231	105.061631
all	7.140258	109.215416
all	8.836776	108.833964
all	7.548310	108.942228
all	10.211595	109.500233
all	4.741327	109.235973
all	3.893836	109.432995
all	7.843725	109.366709
all	22.619985	105.603447
all	9.347188	108.851145
all	8.124148	109.010814
all	8.798450	108.746901
all	6.806681	109.435617
all	8.111055	109.367681
all	11.089049	109.320819
all	13.010484	109.182702
all	22.018328	105.582050
all	8.349054	109.144170
all	5.927647	109.095347
all	7.287035	109.507023
all	9.993435	108.839645
all	8.381830	109.187258
all	3.627422	109.409778
all	23.238548	105.698565
all	23.753853	106.334874
all	8.952471	109.021793
all	21.594013	105.278589
all	8.092850	109.479204
all	23.897908	105.794310
all	6.184745	109.504481
all	1.765798	109.462283
all	22.459505	104.478102
all	5.058582	109.329459
all	4.064535	109.475531
all	5.003715	109.377267
all	3.179575	109.452243
all	7.318806	109.283561
all	26.398501	106.802178
all	4.025569	109.377978
all	21.767740	105.469734
all	11.694959	107.763067
all	9.552733	109.012360
all	3.791155	109.395537
all	9.675161	109.516611
all	5.071460	109.387970
all	22.218819	104.346360
all	6.721047	109.380555
all	4.204448	109.441782
all	5.679247	109.235676
all	10.401340	108.509662
all	12.473590	109.401888
all	8.572349	109.131505
all	4.175433	109.399723
all	9.394742	109.078464
all	7.747293	109.436221
all	8.120543	109.623760
all	5.322586	109.430234
all	12.328114	109.333468
all	7.123002	109.419547
all	3.995347	109.384670
all	7.085360	109.076707
all	4.731421	109.340217
all	7.660925	109.310847
all	6.234237	109.391891
all	7.180617	109.171520
all	22.900704	104.898704
all	13.085707	108.801131
all	24.353676	101.312699
all	25.342069	104.410472
all	23.850554	104.668738
all	6.576512	109.200566
all	4.948884	109.426486
all	9.767544	109.501495
all	7.049706	109.513952
all	6.308342	109.409630
all	7.295823	109.206458
all	9.031174	108.916921
all	6.114417	109.384496
all	23.761470	104.917456
all	5.379138	109.333791
all	5.353991	109.353951
all	8.684170	109.096235
all	18.259091	109.364438
all	23.868643	103.963995
all	3.100586	109.422965
all	5.671496	109.287688
all	2.514395	109.431051
all	5.354623	109.247386
all	2.458574	109.457713
all	5.475531	109.291824
all	21.859018	105.618356
all	2.626429	109.441669
all	7.049513	109.102235
all	24.589952	101.883105
all	21.392778	102.438077
all	8.517236	109.099927
all	6.324224	109.469295
all	3.221916	109.411024
all	4.000347	109.439365
all	9.218798	108.877196
all	27.299847	106.763049
all	10.278344	109.084034
all	22.835633	105.753905
all	30.147492	107.490059
all	4.531582	109.408850
all	3.841321	109.365433
all	4.847938	109.457173
all	6.752389	109.153861
all	12.364072	109.178981
all	21.902505	105.587434
all	10.121500	108.462856
all	26.320599	105.872925
all	12.827232	109.190257
all	5.968625	109.492388
all	23.454523	103.456509
all	5.101951	109.327090
all	22.820480	104.505075
all	24.390200	106.416244
all	25.481575	104.372138
all	23.573258	103.674659
all	4.719770	109.461015
all	8.338461	108.704990
all	7.950893	109.475897
all	3.191254	109.405814
all	6.588886	109.192212
all	10.555804	109.773215
all	9.756528	108.923828
all	10.417009	108.435594
all	9.952136	109.076127
all	25.676326	106.978930
all	20.046995	107.194673
all	25.804472	102.223755
all	6.152236	109.217283
all	27.143225	101.277998
all	9.606803	109.123972
all	25.273710	106.438653
all	4.820430	109.342783
all	9.045267	109.159530
all	7.390497	109.419135
all	3.928401	109.362590
all	13.507316	109.070346
all	11.581053	108.420374
all	14.128635	109.513520
all	21.728674	104.749140
all	15.056428	107.742601
all	10.768332	108.416096
all	7.261939	109.247875
all	21.894308	104.925685
all	23.998655	103.565496
all	4.864378	109.362886
all	9.988999	108.847460
all	8.079374	109.279451
all	8.143702	109.070707
all	8.910449	109.130198
all	15.030023	109.293178
all	23.954751	103.409623
all	25.784264	102.017665
all	11.126447	109.282768
all	11.883854	108.344522
all	8.922988	108.980160
all	2.236792	109.448814
all	22.696104	105.274309
all	14.253933	108.835514
all	13.411624	109.138823
all	21.286143	104.510259
all	4.091112	109.415262
all	3.693543	109.390825
all	6.683305	109.338203
all	9.095572	109.291109
all	25.079074	104.709967
all	10.272556	108.718096
all	6.895141	109.112262
all	6.356717	109.495936
all	5.457762	109.346729
all	6.287774	109.148895
all	21.919743	104.229309
all	11.181668	109.464123
all	10.557206	108.768173
all	4.552658	109.390697
all	5.811689	109.330282
all	3.886974	109.372738
all	4.441375	109.387216
all	30.507240	103.904943
all	17.379763	106.403186
all	9.272677	109.145569
all	23.983856	105.146541
all	23.047386	102.998999
all	22.519807	105.806447
all	6.806060	109.115892
all	24.395637	105.767620
all	8.690476	109.423516
all	6.409555	109.293446
all	5.793704	109.378256
all	3.953756	109.331703
all	6.370055	109.394607
all	3.758430	109.438011
all	23.700343	102.857254
all	10.107666	108.799456
all	2.436988	109.465092
all	6.177677	109.529516
all	5.770745	109.360047
all	23.288113	104.940367
all	22.952925	103.229292
all	15.513568	107.772443
all	7.340319	109.289490
all	10.867096	109.109101
all	6.788457	109.194113
all	10.290953	109.183899
all	7.334385	109.310964
all	24.044044	103.137566
all	5.955199	109.455004
all	8.492863	109.197425
all	27.369480	106.475999
all	4.288698	109.319129
all	5.204944	109.420027
all	8.612339	109.371469
all	13.407247	107.265147
all	11.563845	109.669618
all	6.209904	109.243079
all	8.661648	108.980981
all	27.679335	105.284469
all	15.273938	109.102675
all	30.601198	102.619724
all	8.231766	108.898429
all	25.142405	105.709882
all	22.613544	105.955017
all	9.883918	109.553761
all	17.880704	108.086707
all	23.246507	106.015829
all	12.754412	107.895969
all	22.507482	104.888788
all	23.589132	105.482960
all	30.535601	103.166857
all	3.076980	109.399381
all	5.008818	109.370192
all	4.266546	109.459391
all	5.848420	109.446966
all	5.621274	109.212134
all	8.189454	109.604591
all	9.151394	109.456609
all	7.165322	109.229026
all	6.871830	109.119410
all	6.084778	109.549324
all	8.412478	109.185443
all	9.207343	108.644814
all	22.254443	105.256059
all	21.291363	103.836488
all	22.274113	104.284895
all	22.394852	103.781678
all	13.629478	108.619321
all	25.368305	106.910675
all	12.325661	109.100490
all	15.224940	110.021642
all	8.775676	109.034774
all	12.941415	109.429598
all	3.203667	109.407253
all	29.929985	103.061978
all	9.344775	108.816040
all	3.900395	109.413082
all	8.113187	109.426019
all	22.206099	103.560186
all	11.983998	109.283974
all	2.486843	109.413135
all	6.276975	109.439177
all	23.122358	105.682633
all	5.244557	109.362677
all	7.199546	109.470431
all	22.037776	105.353404
all	27.700600	107.334050
all	21.870415	103.356639
all	3.540266	109.365947
all	6.688947	109.060070
all	21.488609	105.169388
all	10.924960	108.292553
all	9.234371	108.991000
all	25.331480	106.868734
all	10.576954	108.722893
all	9.526138	109.090811
all	4.709689	109.364758
all	3.818550	109.353509
all	7.554931	109.376385
all	5.607837	109.339527
all	7.263934	109.040137
all	21.571349	104.075733
all	4.955968	109.276515
all	23.695305	105.051882
all	7.373640	109.291317
all	8.500187	109.316020
all	4.163110	109.395987
all	10.647543	109.564728
all	8.909156	109.022885
all	21.503568	104.652766
all	26.061915	105.684135
all	3.896394	109.354849
all	24.929713	105.397937
all	4.012565	109.367704
all	24.867640	105.107685
all	25.993656	105.802080
all	9.399845	109.009408
all	5.123106	109.307946
all	9.586847	109.077524
all	5.753131	109.395971
all	6.437969	109.194902
all	4.151331	109.376132
all	12.094939	108.671987
all	21.695218	104.468942
all	13.191520	109.042784
all	22.036299	104.735557
all	21.500666	104.159975
all	22.676568	105.537415
all	22.931233	105.952148
all	24.923637	100.341061
all	6.115044	109.177791
all	10.031422	108.850786
all	11.553248	107.926701
all	22.340684	105.201470
all	8.076945	108.871028
all	3.469449	109.389489
all	21.730570	105.311657
all	10.839825	109.107031
all	3.780598	109.336179
all	7.102421	109.179040
all	22.127661	105.388400
all	7.550239	109.285583
all	23.156838	109.644183
all	12.422815	108.887584
all	23.388240	105.448816
all	13.302969	109.865871
all	6.821871	109.456900
all	6.115388	109.384612
all	8.635501	109.305959
all	4.460510	109.314806
all	6.546924	109.197894
all	10.751394	108.920552
all	22.789502	105.548911
all	2.866407	109.467971
all	10.026367	108.786337
all	15.536727	107.656133
all	23.843333	105.597208
all	8.919715	109.239788
all	7.128837	108.992485
all	9.901262	108.741053
all	7.511956	109.152622
all	4.644472	109.469224
all	2.723344	109.405757
all	10.514986	109.531957
all	6.154472	109.483410
all	9.514733	109.061567
all	4.568018	109.441135
all	1.992589	109.437890
all	7.379848	109.477933
all	8.714009	109.098636
all	3.870601	109.381716
all	4.549418	109.532974
all	25.756838	106.767786
all	8.532565	108.897824
all	6.360599	109.462259
all	11.850542	108.411465
all	8.534689	108.967158
all	21.818503	104.045518
all	5.701944	109.259690
all	8.897686	109.624150
all	9.062927	108.956987
all	6.001168	109.215471
all	3.805892	109.393601
all	8.078896	109.013932
all	6.279512	109.238389
all	5.943421	109.266298
all	7.726215	109.400612
all	10.541407	109.395650
all	9.213343	109.039284
all	11.299695	109.574782
all	10.459620	108.893437
all	8.629449	109.621619
all	23.786600	106.230690
all	24.643806	106.724259
all	8.215674	109.245652
all	21.961860	105.340101
all	29.746708	103.704015
all	5.562510	109.305591
all	23.147565	105.805050
all	23.521439	104.399581
all	12.289123	109.254084
all	12.594900	108.957932
all	25.467558	105.826198
all	7.076051	109.447371
all	12.007088	109.234879
all	23.651129	105.691530
all	4.014605	109.361014
all	7.418124	109.110337
all	3.575099	109.372878
all	5.251234	109.366002
all	21.865151	104.603946
all	10.128262	108.347582
all	14.085274	108.983722
all	3.925833	109.420283
all	5.585465	109.181567
all	4.762491	109.341197
all	22.404826	103.968410
all	4.815615	109.457861
all	12.670982	108.576886
all	4.972695	109.282663
all	11.067008	108.929888
all	24.325941	103.634144
all	23.038548	105.721416
all	25.803405	104.381289
all	5.631285	109.205678
all	8.176307	109.015504
all	4.367536	109.325647
all	5.848541	109.127565
all	22.292984	105.359538
all	10.875644	108.581663
all	4.154530	109.334204
all	9.432057	109.702469
all	7.739494	109.102845
all	5.402823	109.200887
all	6.232144	109.268252
all	9.673283	109.678123
all	7.797593	109.455199
all	8.558097	108.987940
all	24.031806	105.672761
all	9.962070	109.376550
all	6.668368	109.068118
all	4.818155	109.267530
all	8.568985	109.507182
all	10.895069	108.838986
all	11.508374	108.549165
all	5.508243	109.238492
all	6.773414	109.344165
all	8.372797	109.243671
all	3.054537	109.462707
all	4.932281	109.441150
all	9.110480	109.649847
all	4.717141	109.406397
all	6.796568	109.568397
all	5.761742	109.376381
all	6.011268	109.290057
all	6.859862	109.151712
all	9.312769	109.438257
all	8.379151	109.269261
all	13.409028	109.491270
all	25.355700	105.814490
all	25.021769	106.407468
all	24.043871	106.643802
all	10.880492	109.271500
all	9.424164	109.708468
all	22.767483	104.064273
all	21.572678	104.030210
all	3.495237	109.415252
all	26.130856	104.678425
all	6.438739	109.416452
all	7.544405	109.265980
all	6.304634	109.358113
all	11.619560	109.169136
all	8.567274	109.156659
all	6.679614	109.528420
all	9.078599	109.412359
all	5.957803	109.487044
all	6.705712	109.175126
all	7.532646	109.490069
all	10.779432	109.088764
all	3.201847	109.405727
all	7.319246	109.019900
all	7.427926	109.428603
all	10.054708	109.095204
all	3.184163	109.426317
all	8.524574	109.126154
all	9.073169	109.337175
all	23.055025	104.840370
all	23.261970	106.111818
all	5.321161	109.356426
all	5.103505	109.288711
all	8.349397	109.333090
all	6.214772	109.307879
all	8.939506	109.344516
all	11.888105	108.616691
all	9.057241	108.923575
all	6.722302	109.151634
all	5.227443	109.290439
all	4.888450	109.348726
all	6.096104	109.148776
all	6.963045	109.325097
all	25.063023	106.634318
all	23.894250	105.230171
all	29.529641	102.306968
all	30.419757	103.675752
all	3.382706	109.390660
all	22.824174	105.255733
all	6.772378	109.114169
all	5.082049	109.295386
all	5.171278	109.192202
all	12.651653	109.678575
all	8.041591	109.551159
all	26.856436	104.910815
all	16.185294	109.853795
all	28.471779	104.729942
all	12.073926	108.254964
all	14.566687	108.067350
all	6.331743	109.463095
all	8.399676	109.280477
all	10.038650	108.945220
all	14.909590	109.958678
all	23.075086	104.865454
all	13.597454	109.389414
all	8.723166	108.935377
all	26.751994	106.852530
all	4.654961	109.343967
all	8.620188	109.528670
all	11.407968	109.244604
all	23.480343	106.222870
all	16.244613	108.136053
all	6.192917	109.371693
all	8.589985	108.873103
all	25.630766	103.740738
all	24.989196	104.555023
all	9.794323	109.476710
all	6.210222	109.489025
all	10.040061	108.924517
all	11.150326	108.196754
all	7.349546	109.281923
all	6.057281	109.449007
all	10.664146	109.112001
all	7.589447	109.173548
all	5.786053	109.444633
all	4.879961	109.262333
all	7.143564	109.546347
all	27.925558	105.090758
all	26.872583	106.624433
all	5.574317	109.421313
all	4.557792	109.338496
all	14.408374	109.570992
all	6.915472	109.247241
all	22.078393	104.859380
all	12.489539	107.996009
all	11.139778	108.668196
all	10.535414	109.481771
all	6.527723	109.287372
all	6.484736	109.297936
all	6.120903	109.195955
all	5.072213	109.513924
all	6.593842	109.093118
all	7.121705	109.291623
all	8.778142	109.318764
all	13.245239	107.285147
all	11.018115	108.352701
all	7.013033	109.113939
all	8.839674	108.996889
all	6.670401	109.563069
all	11.025737	109.617861
all	5.669093	109.331171
all	7.503822	109.346799
all	6.907750	109.184530
all	8.571542	109.220070
all	6.513584	109.256640
all	22.499794	105.469394
all	24.671744	104.322454
all	8.413040	109.509964
all	7.377995	109.219672
all	4.308320	109.378791
all	4.826398	109.395132
all	6.334154	109.304018
all	6.803146	109.133520
all	8.010618	109.532694
all	5.055477	109.334770
all	6.737578	109.096608
all	6.999162	109.211227
all	4.617256	109.403437
all	5.161264	109.412060
all	5.997886	109.469635
all	5.981971	109.413983
all	8.956025	109.117951
all	27.837987	102.592289
all	22.227303	102.079618
all	6.594670	109.012609
all	7.687480	109.274701
all	23.695198	104.878882
all	22.252630	105.064961
all	5.613636	109.422388
all	11.665859	109.618315
all	8.995339	109.009809
all	10.665529	109.235306
all	6.820386	109.440434
all	24.675143	105.879379
all	6.197895	109.308559
all	5.035426	109.314527
all	6.761372	109.365948
all	7.160388	109.221088
all	5.617602	109.427635
all	24.403088	105.293249
all	11.927211	108.228488
all	22.245224	103.471331
all	22.215351	105.164994
all	9.369308	109.058594
all	4.577767	109.433760
all	22.405592	104.787637
all	5.650173	109.456091
all	5.713706	109.288012
all	25.671302	105.590504
all	6.847899	109.191165
all	6.511527	109.409578
all	8.898335	109.078336
all	21.870464	104.259877
all	11.511155	108.399982
all	9.596158	108.863654
all	3.280438	109.434386
all	6.554071	109.099368
all	7.849748	109.291431
all	6.945513	109.535295
all	13.309583	109.278602
all	9.706431	108.682148
all	9.425154	108.846866
all	10.660866	109.502528
all	4.947504	109.324939
all	22.931500	104.598122
all	7.270108	109.558730
all	22.668993	104.826645
all	9.110800	109.069739
all	8.333659	109.030204
all	8.762401	109.400432
all	6.080070	109.103543
all	4.684126	109.505050
all	21.324025	105.299078
all	7.269108	109.454847
all	4.577975	109.497022
all	10.762234	108.323726
all	9.260206	108.896990
all	5.825968	109.378692
all	10.783469	109.485788
all	8.628000	109.044016
all	6.460795	109.518172
all	5.070273	109.381162
all	8.788401	109.501336
all	7.110868	109.221355
all	8.295507	109.053218
all	7.010197	109.164443
all	10.530874	108.921473
all	7.105418	109.488311
all	5.670907	109.288409
all	4.144928	109.488768
all	23.116972	105.995292
all	21.272715	104.881088
all	9.866127	109.365736
all	25.217534	103.880244
all	7.257668	109.232363
all	9.629888	108.424909
all	7.199627	109.141338
all	7.470396	109.510932
all	6.096835	109.412332
all	4.161023	109.429558
all	4.886877	109.357487
all	8.323121	109.319884
all	21.831250	105.331701
all	11.341682	109.659367
all	10.703355	109.005487
all	7.842140	109.100056
all	23.388367	102.778334
all	7.390512	109.408381
all	4.022050	109.328462
all	16.059574	110.277251
all	7.451008	109.223803
all	11.470642	109.555640
all	8.904360	109.337686
all	5.409210	109.238714
all	5.755949	109.567604
all	5.331574	109.477350
all	6.647009	108.982523
all	7.688543	109.109273
all	8.887868	109.051023
all	11.066673	109.170481
all	13.218331	108.030906
all	6.909088	109.293009
all	5.658933	109.363879
all	7.571456	109.388095
all	21.774580	104.743140
all	6.884450	109.426428
all	7.718439	109.539088
all	8.403816	109.328069
all	12.452886	108.492948
all	15.713761	109.898184
all	10.272060	108.475967
all	12.506359	109.561497
all	4.879327	109.268268
all	12.988905	109.129750
all	5.678066	109.276789
all	16.048076	109.086723
all	4.242332	109.488654
all	2.442259	109.442101
all	2.888668	109.439600
all	8.074236	109.217378
all	5.968810	109.160001
all	13.076988	108.300066
all	10.290627	108.823466
all	7.892018	108.803359
all	7.365151	109.275269
all	21.887097	105.205004
all	24.160795	105.522019
all	21.577377	104.497187
all	6.263659	109.425508
all	8.346573	109.185260
all	4.871840	109.444254
all	2.390119	109.421584
all	2.677298	109.408218
all	3.260682	109.416995
all	2.816773	109.487865
all	3.402558	109.368928
all	2.576178	109.432139
all	2.551071	109.452547
all	7.056987	109.031450
all	6.645517	109.049523
all	12.416834	108.863948
all	7.638246	109.088067
all	8.579200	109.561029
all	6.421322	109.565050
all	11.698767	109.403252
all	6.074216	109.414090
all	4.349963	109.283887
all	8.679957	109.154154
all	23.035385	100.725651
all	7.932163	108.906015
all	24.369310	104.999670
all	22.519716	105.610976
all	6.708780	108.975023
all	9.610419	109.001724
all	9.931054	109.202224
all	9.083512	109.217943
all	4.816616	109.470363
all	2.388746	109.454867
all	5.746179	109.254826
all	22.076979	104.825565
all	25.700584	103.990629
all	9.111180	108.805284
all	9.099228	109.184709
all	7.465013	109.336598
all	26.196203	106.312620
all	7.696254	109.403041
all	10.357578	109.048508
all	5.043210	109.301414
all	24.169187	106.288134
all	9.647973	109.287393
all	13.915538	107.593984
all	4.101043	109.344443
all	26.460032	105.571183
all	9.547142	109.024861
all	9.248196	109.451955
all	5.987050	109.378360
all	5.081710	109.207479
all	6.569408	109.093330
all	12.153842	109.196648
all	7.693631	109.197755
all	16.307549	109.701861
all	17.000492	109.824370
all	8.825024	109.277362
all	22.556781	105.151647
all	9.703879	109.284331
all	6.878386	109.486479
all	22.875056	103.568805
all	4.350743	109.353493
all	3.145872	109.427471
all	29.868822	103.916965
all	7.406605	109.187424
all	4.557407	109.283291
all	9.563882	108.820623
all	5.050014	109.337265
all	6.292166	109.233133
all	11.028254	109.458924
all	8.443226	109.061790
all	12.549297	109.625474
all	6.453556	109.055005
all	9.963505	109.670213
all	22.543615	104.381555
all	3.586389	109.411952
all	1.932643	109.452964
all	2.679982	109.457765
all	3.001225	109.412567
all	7.341527	109.199130
all	4.949886	109.298360
all	10.113559	109.381982
all	25.117344	106.750293
all	6.047933	109.222401
all	8.427795	109.556194
all	11.287392	109.385126
all	8.887299	109.380495
all	5.551514	109.443570
all	6.303387	109.061639
all	8.023218	109.465777
all	6.807921	109.564025
all	5.634842	109.289481
all	2.783472	109.488163
all	7.390718	109.038658
all	1.740860	109.445415
all	3.295934	109.478327
all	23.900890	102.797978
all	1.979516	109.480319
all	1.799602	109.475097
all	10.700992	109.026260
all	11.472707	109.403042
all	7.015831	109.030488
all	8.381429	109.064662
all	6.328397	109.330775
all	9.341995	108.734584
all	8.599724	108.845194
all	19.125681	110.337292
all	26.070306	99.854811
all	22.717751	103.573933
all	14.587381	107.913356
all	7.955717	109.276933
all	5.397065	109.382844
all	5.340100	109.443674
all	7.243970	109.561392
all	25.321262	105.472974
all	5.382149	109.264699
all	4.465775	109.419581
all	6.609134	109.290106
all	5.555745	109.217862
all	4.794228	109.457584
all	5.091223	109.478590
all	9.348794	109.276045
all	22.292411	105.809128
all	21.895106	103.263449
all	26.256088	102.335480
all	30.280718	100.735439
all	23.729741	104.775118
all	8.272921	109.301805
all	7.975205	109.122343
all	19.088575	106.846790
all	26.340390	106.419361
all	7.469137	109.421523
all	8.186130	109.486422
all	24.408858	104.675206
all	4.870755	109.315949
all	24.056731	105.724451
all	6.585263	109.532431
all	25.337695	104.712501
all	22.885157	105.257674
all	12.222307	108.509663
all	25.994709	104.447218
all	23.865526	106.283601
all	15.372762	108.521259
all	8.356481	109.529334
all	13.481840	108.854897
all	7.682298	109.283233
all	5.213756	109.348739
all	23.570809	103.928917
all	30.045115	102.774671
all	10.332118	109.373426
all	23.513072	105.049312
all	7.662847	109.085136
all	25.258136	106.354773
all	8.736310	109.288706
all	5.735508	109.257633
all	28.800177	102.220714
all	5.506719	109.256578
all	23.191759	105.675155
all	25.833938	104.252941
all	21.895130	105.010953
all	5.788979	109.567473
all	5.885269	109.447359
all	6.479053	109.365885
all	7.816159	109.405678
all	4.742545	109.302760
all	5.481587	109.387846
all	6.680164	109.169389
all	6.376295	109.203489
all	18.330841	107.679119
all	21.350255	104.019524
all	24.209967	102.244521
all	7.889663	109.279182
all	9.176195	108.653005
all	21.648329	104.526528
all	22.872724	105.122441
all	22.619647	103.465710
all	7.674804	109.411590
all	2.497542	109.460812
all	2.346241	109.465625
all	2.687153	109.485289
all	1.745531	109.469307
all	5.153281	109.523131
all	6.489684	109.210556
all	25.528059	106.774571
all	12.682656	109.171255
all	22.869358	105.535605
all	6.940835	109.530274
all	19.093831	108.868006
all	5.706275	109.321529
all	4.047065	109.354328
all	3.011833	109.470878
all	7.352034	109.284373
all	23.163661	106.190311
all	12.619544	108.089436
all	5.205484	109.270410
all	3.342102	109.413174
all	22.459191	105.385240
all	10.210641	109.356603
all	8.040986	109.585566
all	22.355398	104.225167
all	21.702383	102.938639
all	8.455688	109.411401
all	12.647874	108.232858
all	4.044238	109.397913
all	10.751149	109.178125
all	21.081644	104.132143
all	23.833248	104.527978
all	8.535477	109.452740
all	9.328849	108.964448
all	10.890176	109.286398
all	24.590465	105.479666
all	9.643011	109.128209
all	5.330656	109.210619
all	9.897161	108.518033
all	10.724341	109.398577
all	5.503737	109.529034
all	6.365642	109.396128
all	22.816262	105.653569
all	28.075057	105.389176
all	26.580275	102.669690
all	23.580065	104.957866
all	6.294604	109.327041
all	10.029464	109.588391
all	3.476485	109.484489
all	3.167437	109.439110
all	4.186233	109.506142
all	9.286870	109.344472
all	4.948908	109.243455
all	7.416080	109.159364
all	21.288210	103.971889
all	8.791310	109.261944
all	5.899464	109.481683
all	5.976533	109.229657
all	9.053596	108.968834
all	9.948252	108.941347
all	15.671252	106.202051
all	23.568722	105.891922
all	9.154760	109.301634
all	25.498678	107.020111
all	22.672363	104.052324
all	22.182650	105.627623
all	23.492234	105.569025
all	5.966219	109.126680
all	10.906744	108.970377
all	9.741148	108.870792
all	3.857064	109.359044
all	7.334608	109.060267
all	3.122443	109.426127
all	27.048703	105.223270
all	7.233122	108.997704
all	22.146522	105.251877
all	14.639078	109.399916
all	16.520603	107.944610
all	22.581986	105.784131
all	10.401721	109.527061
all	3.382866	109.441991
all	5.776748	109.168097
all	27.041178	103.138501
all	14.633857	109.299023
all	20.870409	104.932213
all	25.130344	106.789158
all	4.767507	109.519308
all	3.078866	109.459991
all	10.567350	109.351554
all	8.043469	109.214247
all	2.263072	109.458365
all	25.752551	106.897815
all	11.184080	109.189337
all	25.367389	106.716949
all	7.206887	109.314899
all	5.578016	109.480267
all	2.962718	109.484295
all	6.564224	109.543077
all	5.992449	109.136663
all	5.792330	109.338630
all	24.310887	106.430136
all	22.879891	103.497382
all	27.365795	107.012533
all	23.116790	101.614034
all	7.297889	109.224188
all	7.580108	108.971397
all	23.897259	104.666136
all	26.312014	106.027221
all	3.145153	109.397017
all	5.033790	109.373180
all	6.773409	109.145517
all	8.754823	108.836562
all	11.241551	109.464983
all	8.304601	109.631590
all	23.114480	106.050750
all	5.999289	109.354599
all	11.924220	109.843586
all	4.633550	109.431823
all	5.692402	109.334430
all	2.328128	109.462599
all	14.470085	108.990181
all	24.528437	106.189560
all	6.831109	109.459849
all	3.425292	109.448605
all	9.502930	108.797931
all	25.800882	105.539683
all	4.184014	109.456735
all	24.224107	104.913368
all	9.518322	108.740994
all	5.669658	109.277422
all	10.789955	108.629973
all	9.860754	109.294867
all	12.181782	108.962490
all	11.009998	109.041818
all	11.162935	109.467559
all	7.495602	109.159456
all	5.859896	109.404577
all	5.878402	109.477489
all	10.696505	109.157677
all	10.660629	109.566322
all	10.058922	108.930519
all	6.592355	109.364147
all	23.901761	105.702706
all	23.333451	102.890832
all	7.097400	108.929459
all	6.451863	109.563008
all	9.548936	109.523875
all	15.928938	107.473866
all	8.878694	109.655929
all	21.735748	104.808534
all	14.794020	109.007875
all	23.072376	105.798110
all	22.828407	105.056551
all	5.366969	109.404015
all	9.398108	109.267896
all	6.816889	109.145802
all	23.530878	105.979668
all	20.371705	109.933010
all	8.599133	109.040525
all	6.761350	109.382754
all	27.027244	107.385813
all	8.025728	109.249878
all	4.486391	109.355608
all	24.750702	105.872077
all	15.667552	108.739449
all	9.518776	109.189893
all	3.152736	109.475957
all	23.259216	106.284476
all	7.152083	109.493778
all	6.635563	109.430344
all	8.079824	109.289902
all	6.734986	109.137556
all	7.284317	109.453109
all	8.014355	109.550651
all	10.262999	108.920955
all	10.245184	108.870344
all	10.117971	109.662280
all	6.720859	109.289203
all	8.053172	109.102342
all	13.029458	109.794545
all	23.497737	105.186843
all	11.588893	108.826102
all	4.599309	109.347630
all	22.508695	105.867937
all	5.346128	109.378310
all	1.733146	109.464756
all	11.306544	108.933114
all	4.021824	109.483217
all	9.203470	109.076384
all	8.749630	109.251934
all	9.520885	109.378615
all	10.852047	108.845971
all	8.532479	109.412640
all	7.610186	108.969645
all	12.111290	108.754835
all	23.339658	105.763552
all	4.376119	109.364508
all	4.425298	109.347667
all	6.082654	109.454499
all	10.724625	109.289702
all	12.018104	109.923015
all	5.485187	109.508785
all	3.773582	109.341896
all	5.839169	109.318476
all	5.513149	109.462473
all	7.240920	109.616404
all	6.194500	109.346699
all	6.359235	109.484511
all	9.220978	108.721345
all	24.223548	103.311923
all	24.313007	104.158560
all	3.439033	109.410156
all	12.196187	109.390696
all	10.070587	109.167541
all	22.832149	104.173821
all	3.704800	109.394694
all	6.731859	109.516351
all	8.771727	109.148775
all	8.517067	108.866187
all	6.045310	109.205432
all	2.022384	109.455291
all	13.384403	108.540252
all	8.388725	108.939651
all	7.196580	109.280752
all	12.936024	108.270181
all	8.924589	109.579704
all	17.687102	106.687050
all	9.433108	108.880178
all	7.432324	109.137566
all	7.491049	109.063428
all	3.101139	109.415846
all	9.438065	109.767800
all	21.618046	105.238828
all	4.450732	109.374627
all	19.843706	110.867176
all	6.769414	109.590286
all	22.072080	104.380081
all	22.441760	103.671901
all	22.919526	105.681865
all	7.962604	109.467773
all	7.707031	109.641148
all	9.471628	108.597677
all	5.794309	109.450564
all	23.552758	106.035151
all	20.861962	107.630899
all	3.777613	109.411439
all	5.495613	109.434215
all	4.482135	109.287940
all	25.013637	106.880980
all	5.247857	109.497810
all	12.203366	108.925020
all	6.579062	109.078731
all	5.603277	109.393883
all	11.910612	109.108637
all	7.099992	109.444416
all	12.064082	109.508906
all	7.061591	109.109095
all	30.058756	102.644055
all	4.954028	109.322128
all	6.763863	109.099897
all	6.941324	109.510488
all	8.961901	108.857659
all	12.551798	108.759321
all	4.352684	109.347098
all	9.339653	109.462370
all	4.305220	109.321172
all	3.614805	109.449365
all	2.953651	109.409500
all	7.885102	109.344713
all	9.349991	109.439397
all	6.453793	109.234754
all	11.802782	108.942838
all	23.132203	105.636634
all	9.039889	109.466545
all	11.244366	109.176078
all	11.000880	108.603601
all	8.570951	109.558578
all	6.530981	109.546823
all	2.370406	109.424872
all	7.166050	109.535558
all	22.619060	104.983164
all	26.521292	104.856876
all	9.023032	109.183815
all	21.299752	104.894717
all	7.242987	109.108646
all	21.958053	104.152453
all	9.964356	108.638569
all	32.770584	99.242206
all	22.164179	104.707874
all	22.218138	102.054856
all	22.558648	104.761703
all	6.270259	109.229176
all	9.656136	108.972529
all	3.140634	109.419818
all	9.308107	109.265412
all	11.254370	108.466231
all	6.040868	109.294061
all	22.932463	106.043179
all	10.360448	108.772024
all	26.524720	102.898089
all	21.910210	104.055800
all	5.759571	109.199908
all	21.436823	103.287190
all	11.878144	109.321875
all	6.366151	109.483517
all	6.831356	109.315916
all	22.680995	104.025789
all	24.269662	105.471119
all	11.680453	109.544484
all	22.959167	105.167641
all	11.065201	109.220505
all	5.337215	109.408133
all	8.995088	109.283728
all	10.384418	108.719420
all	4.404913	109.449508
all	12.103574	108.054913
all	14.753789	109.061987
all	13.325915	107.689246
all	24.078537	105.142789
all	13.174514	107.939562
all	23.248072	104.424397
all	11.680068	109.250419
all	5.314164	109.416216
all	7.135241	109.094313
all	29.462204	101.099746
all	22.360348	104.732990
all	21.538419	103.162696
all	21.620537	104.044153
all	9.905372	109.413957
all	7.316183	108.957082
all	8.755271	108.740349
all	15.860246	106.971993
all	6.066480	109.337300
all	22.066801	103.690799
all	23.128588	105.308155
all	11.107396	108.734626
all	28.122211	102.906755
all	22.168370	103.918992
all	23.680827	104.858984
all	8.991450	109.457687
all	14.735209	109.454942
all	3.162177	109.435622
all	5.288518	109.483776
all	6.274261	109.158001
all	6.559957	109.503269
all	22.065384	104.782935
all	24.143474	105.699015
all	9.713344	108.675971
all	5.248905	109.423383
all	11.876800	108.614140
all	2.981086	109.481970
all	8.056597	109.051398
all	8.828700	109.198277
all	8.699968	109.715221
all	22.457591	103.806271
all	6.989834	109.171549
all	9.094256	108.982302
all	11.182618	108.165152
all	15.736651	106.532388
all	21.345486	104.890155
all	9.872551	108.672598
all	8.392625	109.037967
all	5.006710	109.449682
all	26.230768	105.736625
all	5.282069	109.296823
all	24.980871	106.005145
all	26.599774	104.708433
all	24.318865	106.609444
all	4.475835	109.357555
all	4.202770	109.432812
all	26.204476	106.435875
all	27.240383	105.708865
all	11.137911	109.750524
all	16.736793	109.108066
all	12.877620	107.642596
all	5.704838	109.433579
all	22.284947	105.407886
all	3.520927	109.505922
all	5.593722	109.318833
all	21.049837	104.406237
all	12.548116	109.059883
all	9.619509	108.682664
all	24.549330	106.639731
all	10.990776	108.823956
all	7.262277	109.119494
all	8.820295	109.527409
all	10.593979	108.633487
all	22.862763	105.922408
all	6.564764	109.273603
all	25.296225	103.711852
all	7.003399	109.568973
all	21.994631	104.734167
all	11.275287	109.563135
all	9.205040	109.293517
all	23.721802	105.617265
all	26.288612	102.513617
all	6.132529	109.469442
all	22.945468	105.397140
all	5.289124	109.381035
all	9.150516	109.570971
all	26.945496	106.279176
all	12.810766	109.645055
all	7.436779	109.560141
all	11.113243	109.220714
all	9.137656	109.602845
all	23.175176	105.597778
all	24.277489	103.676985
all	8.376199	108.884051
all	11.381495	108.332398
all	9.803459	109.234918
all	7.275007	109.471101
all	8.482056	109.000257
all	26.198596	107.025129
all	24.290396	105.432201
all	7.354936	108.957820
all	26.118813	101.462860
all	10.017195	108.836769
all	9.942596	109.070458
all	5.137434	109.450079
all	8.179606	108.947449
all	21.316501	104.977005
all	14.083856	108.945218
all	7.824738	109.544713
all	30.262389	103.328052
all	3.983596	109.395295
all	13.012343	109.015790
all	24.374815	104.536064
all	12.497159	109.321495
all	23.081136	105.767657
all	7.640908	109.535507
all	6.276998	109.113847
all	4.587959	109.371106
all	6.488873	109.444507
all	22.138174	104.575091
all	10.630074	109.459711
all	10.557706	108.633062
all	9.413727	109.318414
all	11.626197	108.578003
all	8.003331	109.166738
all	10.710333	109.771372
all	9.832012	108.712323
all	15.888390	108.174678
all	18.178424	107.018351
all	24.492719	105.249762
all	11.139764	109.399208
all	7.221854	109.124149
all	26.968685	107.100251
all	16.042324	107.765085
all	28.515685	104.209206
all	4.481339	109.309725
all	6.635670	109.564518
all	6.567729	109.340398
all	5.698128	109.367654
all	5.312902	109.328158
all	16.782622	106.760119
all	7.519334	109.464009
all	12.215995	109.490446
all	28.039498	100.051154
all	22.995394	105.354278
all	22.667286	105.192169
all	15.559162	108.982814
all	10.529589	108.878411
all	6.871005	109.295292
all	10.140546	109.299564
all	4.580788	109.410718
all	9.190893	109.063664
all	9.489434	109.569208
all	4.258396	109.441267
all	7.453901	109.323242
all	22.217467	104.736049
all	25.442310	107.199270
all	11.196768	109.167323
all	9.616052	109.621884
all	6.382443	109.248076
all	9.267731	108.458097
all	22.400765	105.477878
all	27.625645	102.176781
all	5.971912	109.194261
all	26.292700	106.965613
all	25.263046	105.508056
all	12.289076	108.308429
all	23.149636	106.103857
all	9.872340	109.217506
all	28.195256	103.129499
all	3.141568	109.489040
all	4.316151	109.307382
all	4.221020	109.316650
all	7.554851	108.970280
all	22.360776	105.399978
all	10.798913	108.966891
all	8.238043	109.246118
all	4.369901	109.310866
all	11.460906	109.455811
all	9.707829	108.856027
all	7.440257	109.352483
all	22.438622	105.787092
all	6.598172	109.457830
all	26.156778	107.221560
all	7.812875	108.802046
all	21.988423	104.810588
all	8.026136	109.273658
all	22.442335	105.336250
all	6.951227	109.188980
all	4.175642	109.325394
all	8.132450	109.605425
all	6.300075	109.425866
all	6.982067	109.603377
all	7.490860	109.091257
all	11.682380	109.390596
all	5.617493	109.203235
all	10.078303	109.571079
all	6.608525	109.465393
all	12.736752	108.113180
all	10.206904	109.283908
all	11.035402	109.759438
all	4.695439	109.471634
all	17.435655	106.696692
all	6.344215	109.258293
all	28.593197	101.043209
all	8.700686	109.353121
all	4.407186	109.436223
all	11.076723	109.491405
all	12.894762	109.654625
all	11.668106	109.904461
all	23.309902	103.731893
all	6.910406	109.280682
all	23.614901	104.089217
all	4.196780	109.423818
all	26.592222	106.568102
all	10.047318	109.504315
all	9.865556	108.654111
all	14.032549	108.454255
all	5.218743	109.320483
all	10.081625	109.037228
all	8.525174	109.643466
all	8.575262	109.215748
all	23.573938	105.691402
all	22.075099	104.861814
all	30.214594	98.498773
all	22.635113	105.906395
all	7.689003	109.152051
all	8.098975	109.596030
all	5.826098	109.525144
all	5.181417	109.257261
all	7.734415	109.086761
all	9.147498	109.012858
all	14.058375	108.676406
all	10.560833	109.527477
all	9.618989	109.352218
all	5.204670	109.357649
all	22.626519	105.145496
all	9.949523	108.529501
all	5.782673	109.215286
all	6.758431	108.995036
all	11.350566	109.239592
all	6.567868	109.478042
all	7.844931	109.190463
all	5.852487	109.188688
all	8.866587	109.193192
all	7.959143	109.398642
all	4.349414	109.489137
all	10.834083	108.452369
all	23.084114	111.165490
all	13.998560	109.121768
all	6.490611	109.073973
all	22.754122	104.788820
all	13.273405	109.007776
all	10.321402	108.657233
all	26.870332	107.398227
all	6.379887	109.230929
all	22.881226	105.724307
all	9.451300	108.966152
all	8.583216	109.015983
all	2.973264	109.407000
all	22.768060	105.546988
all	4.343016	109.347643
all	9.456424	109.663843
all	7.095045	109.309170
all	8.102957	108.990748
all	7.687925	109.201758
all	7.154690	109.368270
all	6.652171	109.196930
all	10.041866	108.914033
all	5.066140	109.263028
all	23.183103	105.719984
all	9.684775	109.383093
all	8.862542	109.048229
all	4.168719	109.447133
all	8.745145	109.113786
all	9.294092	109.325587
all	10.971637	108.522947
all	9.189167	109.497893
all	4.288412	109.492900
all	23.041311	105.879737
all	8.484445	108.867063
all	9.822077	109.453331
all	14.059540	104.907757
all	21.537893	103.918096
all	22.175357	105.080980
all	5.745016	109.388118
all	12.416653	109.177581
all	4.433657	109.361971
all	4.652111	109.296786
all	8.121454	109.566585
all	9.781055	109.008026
all	23.091507	106.158262
all	9.361867	108.880286
all	8.000839	109.459456
all	13.367182	108.444256
all	5.621128	109.243252
all	10.558200	108.821348
all	11.452913	109.048385
all	6.523461	109.564897
all	8.499437	109.037732
all	4.236711	109.398750
all	6.124542	109.226408
all	6.197223	109.523532
all	11.364161	109.785871
all	24.707908	106.725420
all	17.873353	107.693472
all	5.771843	109.178489
all	5.395960	109.564334
all	26.256960	107.019433
all	7.201492	109.519146
all	4.897734	109.371920
all	6.889034	109.033828
all	10.968766	109.362584
all	4.247992	109.344924
all	4.775137	109.441232
all	13.277402	109.156114
all	7.408061	109.070947
all	14.073583	108.966613
all	26.444202	105.602165
all	9.207865	109.527487
all	7.451469	109.160504
all	5.791902	109.558724
all	8.131469	108.936857
all	24.761427	106.437709
all	12.405967	109.707003
all	7.614170	109.298823
all	11.914008	108.600350
all	22.014601	104.698695
all	22.284775	104.075897
all	24.626806	105.452870
all	8.237156	109.108616
all	8.581026	108.662909
all	5.076243	109.459798
all	9.316987	109.276468
all	6.800705	109.180877
all	11.671855	109.208952
all	18.472283	108.160449
all	7.247561	109.598417
all	21.590063	104.146268
all	4.523420	109.527954
all	4.700275	109.261549
all	7.329443	109.241165
all	8.701489	109.312868
all	11.337142	109.413883
all	5.265351	109.203797
all	5.266593	109.318259
all	24.678409	106.528688
all	24.924805	106.875503
all	5.686125	109.167033
all	7.370131	109.565626
all	7.234755	109.093411
all	11.601297	109.475203
all	6.391411	109.513430
all	25.547153	105.810728
all	23.749314	106.067937
all	27.974783	106.687344
all	26.474594	106.254889
all	8.438690	109.264253
all	3.011715	109.496918
all	3.908656	109.366869
all	3.584109	109.449879
all	5.549749	109.494216
all	6.539570	109.226200
all	8.288084	109.665924
all	10.919705	109.594946
all	12.422927	108.859407
all	8.958980	108.658151
all	7.869429	109.596639
all	7.925932	108.965558
all	8.080994	109.512543
all	7.161373	109.427945
all	2.709284	109.408067
all	4.827493	109.243261
all	9.966585	108.286265
all	7.525941	109.488500
all	12.866858	108.571871
all	10.476946	109.194692
all	31.260723	106.679520
all	25.080061	106.763861
all	4.696743	109.250703
all	6.394163	109.117481
all	22.446453	105.225702
all	16.868588	106.211604
all	10.640843	109.004670
all	1.853398	109.441405
all	6.082520	109.570662
all	9.164542	109.539065
all	8.672983	109.575902
all	7.284655	109.533267
all	10.492824	109.489898
all	7.463534	109.289026
all	11.580561	109.555156
all	7.991421	109.533036
all	7.058733	109.275006
all	7.438400	109.377560
all	3.686815	109.482422
all	11.257472	109.442924
all	11.190087	108.984421
all	4.526495	109.382573
all	9.822670	108.890336
all	7.136598	109.232873
all	6.467779	109.153007
all	5.526655	109.465126
all	21.785559	105.114819
[truncated: 11,855 more rows]
