# Supplementary material for: Persistent homology elucidates hierarchical structures responsible for mechanical properties in covalent amorphous solids
Source: Nat Commun. 2025 Sep 25;16:8226. doi: 10.1038/s41467-025-63424-z (PMC12462471; doi:10.1038/s41467-025-63424-z)
Supplement: Supplementary file 4 — Source Data 2 [file 41467_2025_63424_MOESM4_ESM.zip › SupplementarySourceData/SupplementaryFigure8b.txt]

# freq_org pr_org demix_freq pr_demix
0.000000	1.000000	0.000000	1.000000
0.000000	1.000000	0.000000	1.000000
0.000000	1.000000	0.000000	1.000000
0.488075	0.587893	0.488075	0.587893
0.490663	0.674106	0.490663	0.674106
0.491737	0.613050	0.491737	0.613050
0.492430	0.705534	0.492430	0.705534
0.495483	0.712487	0.495483	0.712487
0.496632	0.759706	0.496632	0.759706
0.498468	0.735682	0.498468	0.735682
0.499216	0.754435	0.499216	0.754435
0.500398	0.654900	0.500398	0.654900
0.503299	0.610904	0.503299	0.610904
0.504813	0.635943	0.504813	0.635943
0.507255	0.693901	0.507254	0.693901
0.667150	0.063025	0.721501	0.624308
0.671973	0.153780	0.707276	0.593237
0.675405	0.289528	0.703468	0.619655
0.680709	0.375247	0.695381	0.601552
0.684018	0.167325	0.703818	0.616152
0.687679	0.585165	0.696428	0.627659
0.690540	0.527052	0.697807	0.626705
0.691103	0.592558	0.700085	0.628645
0.692278	0.586378	0.703307	0.644634
0.694035	0.634247	0.706273	0.700309
0.695748	0.512014	0.705753	0.673830
0.697857	0.602517	0.702204	0.646903
0.699386	0.532765	0.702120	0.555329
0.702285	0.570889	0.705125	0.586451
0.702650	0.563151	0.707619	0.573772
0.704476	0.613383	0.712433	0.647716
0.706107	0.624172	0.707615	0.644186
0.706466	0.648552	0.710272	0.652233
0.707690	0.694887	0.711781	0.699534
0.708715	0.584022	0.713885	0.601864
0.710530	0.706412	0.711582	0.706535
0.712151	0.619704	0.716886	0.623766
0.713846	0.594040	0.715248	0.598636
0.715206	0.611786	0.719586	0.621222
0.784149	0.009195	0.802306	0.001974
0.789436	0.008199	0.795280	0.000744
0.803057	0.015309	0.940510	0.000998
0.816262	0.005209	0.829230	0.000698
0.822098	0.056876	0.847956	0.605881
0.832468	0.205829	0.844183	0.592102
0.834065	0.050437	0.879722	0.501071
0.842125	0.404155	0.853927	0.641004
0.842492	0.267298	0.855536	0.667558
0.845956	0.221050	0.873192	0.638416
0.851120	0.279182	0.854962	0.674506
0.851640	0.508555	0.856836	0.631791
0.852250	0.499125	0.857720	0.591719
0.854748	0.308455	0.858359	0.637735
0.859011	0.355830	0.862406	0.669100
0.859901	0.425744	0.868248	0.581335
0.864872	0.072061	0.894155	0.646078
0.869592	0.308586	0.873576	0.649607
0.879876	0.041675	0.866068	0.565191
0.880808	0.100475	0.891144	0.555364
0.896267	0.024007	0.969128	0.001193
0.909375	0.002970	0.941211	0.000600
0.919458	0.026650	0.980347	0.002174
0.926071	0.012368	0.869693	0.001124
0.933926	0.020745	0.939537	0.001447
0.943409	0.024617	0.919501	0.001619
0.947844	0.053863	1.329919	0.001566
0.956806	0.028540	1.016300	0.001039
0.962849	0.029666	0.922565	0.001816
0.966600	0.061116	0.997093	0.362354
0.971368	0.136894	1.027171	0.601633
0.974872	0.131944	1.091901	0.423237
0.980744	0.300948	1.041541	0.615362
0.984124	0.413822	1.013725	0.638557
0.987127	0.274661	1.026683	0.604495
0.991390	0.124418	1.029858	0.463336
0.997152	0.041720	1.276848	0.001324
0.998778	0.313199	1.038142	0.632442
1.000575	0.123790	1.034555	0.608192
1.001798	0.404647	1.041363	0.596150
1.016351	0.117616	1.072568	0.381302
1.024293	0.109383	1.152072	0.281356
1.026701	0.040967	1.188104	0.001161
1.029345	0.075468	1.335342	0.000715
1.036107	0.130082	1.178912	0.267734
1.039372	0.169007	1.174133	0.383220
1.043751	0.316929	1.116444	0.372959
1.047463	0.137084	1.436049	0.002559
1.049935	0.322378	1.101792	0.558418
1.053700	0.371647	1.088678	0.585618
1.055437	0.405129	1.089523	0.559544
1.056242	0.303756	1.125372	0.453793
1.060558	0.382364	1.101711	0.522297
1.061873	0.376779	1.089309	0.540547
1.063517	0.513496	1.082655	0.591485
1.064493	0.393610	1.105002	0.581990
1.068307	0.368979	1.099202	0.463556
1.068906	0.362268	1.121816	0.580683
1.069828	0.405288	1.097065	0.549882
1.071032	0.450213	1.092005	0.549029
1.076299	0.501010	1.096195	0.580291
1.076646	0.463356	1.112032	0.535887
1.077729	0.544730	1.098006	0.560481
1.078711	0.504215	1.104979	0.597048
1.081532	0.504978	1.106741	0.613367
1.082654	0.431802	1.108780	0.569545
1.084036	0.439405	1.105752	0.595944
1.085455	0.416363	1.107106	0.564022
1.086441	0.363537	1.112575	0.564054
1.088602	0.577813	1.103681	0.603028
1.089664	0.555660	1.105034	0.619507
1.092019	0.555583	1.106452	0.577129
1.092613	0.448962	1.126378	0.590909
1.094842	0.420147	1.115598	0.583965
1.095859	0.507141	1.117283	0.552001
1.096811	0.479225	1.114303	0.598863
1.098925	0.559999	1.110231	0.590662
1.099553	0.494376	1.117800	0.569554
1.103002	0.500094	1.121531	0.553302
1.103318	0.540887	1.124082	0.589272
1.103658	0.574005	1.112981	0.609012
1.106456	0.480543	1.131703	0.585543
1.110448	0.409414	1.128849	0.602772
1.111153	0.442046	1.130925	0.536736
1.112896	0.524530	1.127840	0.563349
1.115977	0.429354	1.136315	0.588897
1.116700	0.490847	1.137923	0.561685
1.119640	0.449123	1.144717	0.553391
1.121059	0.389497	1.138441	0.582104
1.121705	0.414802	1.144752	0.580941
1.122527	0.411447	1.135695	0.560083
1.126624	0.408069	1.149609	0.556097
1.127979	0.383370	1.147391	0.560823
1.128927	0.175507	1.159603	0.489281
1.131898	0.361844	1.166086	0.592761
1.135239	0.262035	1.164307	0.452635
1.137045	0.342023	1.177015	0.533922
1.141339	0.317308	1.178022	0.528534
1.147624	0.278979	1.184693	0.456119
1.150462	0.297424	1.190950	0.460048
1.152341	0.344216	1.190347	0.522961
1.153959	0.287034	1.191068	0.425592
1.155106	0.346625	1.179743	0.526097
1.156136	0.411523	1.192779	0.527404
1.161283	0.273481	1.215273	0.521102
1.163465	0.260638	1.240966	0.526381
1.164711	0.362675	1.202984	0.536616
1.166323	0.234562	1.203160	0.462821
1.167934	0.356275	1.225864	0.507374
1.170255	0.185374	1.217309	0.535596
1.170461	0.339495	1.193971	0.522837
1.173654	0.270596	1.224804	0.447192
1.175482	0.352451	1.201390	0.527015
1.177173	0.304851	1.224417	0.451013
1.180137	0.498852	1.197010	0.567875
1.181187	0.324810	1.217484	0.523159
1.183664	0.446309	1.205221	0.513046
1.186575	0.367262	1.214318	0.538486
1.187632	0.436229	1.206268	0.544555
1.189961	0.350888	1.228272	0.560325
1.192472	0.409334	1.217089	0.565790
1.193441	0.392628	1.219859	0.550148
1.194890	0.501705	1.208211	0.552644
1.196571	0.409361	1.211344	0.574948
1.198740	0.409743	1.218903	0.492506
1.199827	0.413204	1.223921	0.578361
1.201270	0.313516	1.216855	0.498662
1.203367	0.405454	1.222526	0.494903
1.205216	0.459233	1.216926	0.475652
1.206724	0.476095	1.219532	0.544993
1.208414	0.440261	1.222712	0.575796
1.209167	0.347388	1.221038	0.497293
1.211433	0.408241	1.232667	0.518785
1.212842	0.322303	1.237119	0.496841
1.214072	0.413052	1.233964	0.520099
1.216864	0.451294	1.229373	0.530786
1.218970	0.398932	1.237748	0.572500
1.220277	0.422803	1.240787	0.490325
1.223032	0.410812	1.241922	0.549956
1.225854	0.425277	1.244214	0.532349
1.226941	0.308069	1.248710	0.473651
1.230415	0.239220	1.247237	0.497464
1.233260	0.083085	1.223882	0.251848
1.237361	0.185192	1.251582	0.312860
1.239828	0.278593	1.272117	0.419927
1.242244	0.080615	1.240144	0.001275
1.246303	0.096026	1.238448	0.300627
1.249511	0.117100	1.267563	0.293425
1.251822	0.038187	1.208310	0.001415
1.254722	0.008764	1.270751	0.000478
1.260537	0.057090	1.305880	0.001175
1.262820	0.097654	1.383987	0.000945
1.266138	0.037611	1.290710	0.000902
1.274287	0.056926	1.217629	0.294826
1.275970	0.068252	1.247572	0.001854
1.279982	0.133702	1.448806	0.000903
1.282537	0.065051	1.194509	0.000818
1.285430	0.060310	1.243909	0.000887
1.290409	0.083349	1.382201	0.000570
1.293284	0.123539	1.373295	0.001835
1.295232	0.100358	1.341255	0.001261
1.297521	0.081873	1.182437	0.251325
1.298601	0.152294	1.402500	0.001727
1.301016	0.169678	1.396535	0.002192
1.306306	0.119258	1.300320	0.291330
1.308217	0.081224	1.289814	0.003519
1.311388	0.101937	1.345339	0.001462
1.312098	0.095864	1.352226	0.002088
1.313841	0.120143	1.306483	0.001742
1.317342	0.106333	1.385122	0.007613
1.318293	0.118920	1.388590	0.003714
1.322378	0.123566	1.387023	0.002410
1.324059	0.224541	1.431790	0.004458
1.325908	0.145301	1.304032	0.261600
1.327126	0.104919	1.409641	0.000893
1.329115	0.124257	1.325242	0.001739
1.333147	0.171311	1.389590	0.003436
1.334072	0.154187	1.304863	0.261993
1.336721	0.092073	1.267118	0.267877
1.340294	0.209237	1.337930	0.357910
1.340692	0.150908	1.454840	0.001054
1.345011	0.183984	1.403066	0.002280
1.346149	0.147593	1.261877	0.001960
1.347331	0.249849	1.364216	0.276142
1.349525	0.164671	1.327306	0.271422
1.350731	0.178837	1.458057	0.001247
1.354535	0.180312	1.316288	0.329532
1.355259	0.240544	1.773640	0.000661
1.356639	0.189303	1.327847	0.286040
1.357636	0.081501	1.249261	0.004954
1.360351	0.237805	1.351755	0.283744
1.361761	0.161275	1.297718	0.289467
1.365843	0.254903	1.364751	0.323957
1.368774	0.244920	1.405584	0.419104
1.371310	0.130839	1.387088	0.002347
1.371996	0.180581	1.330158	0.293640
1.373440	0.300273	1.375340	0.363430
1.374262	0.116765	1.370845	0.001145
1.378652	0.235283	1.365371	0.362258
1.379873	0.116173	1.325223	0.291366
1.381336	0.206175	1.362901	0.298858
1.382028	0.130797	1.409638	0.003030
1.385204	0.211758	1.347992	0.262232
1.385500	0.189991	1.342401	0.302835
1.387050	0.208284	1.362419	0.335043
1.389622	0.219815	1.376367	0.322032
1.390238	0.166467	1.465995	0.001473
1.391966	0.262134	1.380276	0.323449
1.393586	0.232719	1.429108	0.374338
1.395366	0.300579	1.395975	0.354690
1.397564	0.197559	1.355780	0.343280
1.398747	0.157792	1.433228	0.001670
1.400460	0.285203	1.400885	0.326422
1.401788	0.283218	1.393920	0.388314
1.402670	0.293107	1.389743	0.335662
1.405028	0.231478	1.386551	0.296272
1.406227	0.268823	1.399164	0.401526
1.407357	0.314278	1.410726	0.387158
1.407684	0.257408	1.404959	0.321608
1.408858	0.246839	1.400516	0.253147
1.410781	0.325436	1.411782	0.398392
1.413078	0.289962	1.413976	0.417587
1.413998	0.338630	1.415435	0.415581
1.416149	0.306231	1.411361	0.325802
1.418761	0.176026	1.352257	0.262321
1.420291	0.266262	1.411570	0.329914
1.420777	0.253417	1.390841	0.346580
1.423596	0.258511	1.413204	0.307216
1.425219	0.211012	1.385806	0.340047
1.426063	0.292237	1.415442	0.383701
1.426533	0.357977	1.428580	0.377484
1.428678	0.204087	1.377035	0.296043
1.430967	0.340902	1.430109	0.343626
1.431660	0.172280	1.370480	0.380518
1.433084	0.297329	1.427892	0.375000
1.434519	0.272192	1.422835	0.339191
1.435061	0.312971	1.427100	0.273682
1.438112	0.332356	1.433046	0.385752
1.438542	0.301504	1.422605	0.397852
1.440496	0.320177	1.434181	0.341413
1.441011	0.284179	1.427840	0.392028
1.442243	0.313526	1.434245	0.376554
1.444893	0.310338	1.442179	0.335579
1.446316	0.381918	1.440912	0.432858
1.447555	0.382291	1.447179	0.415013
1.448542	0.371757	1.450837	0.400388
1.449822	0.336156	1.442208	0.344151
1.451926	0.267211	1.427621	0.344989
1.452523	0.357084	1.445536	0.422361
1.454827	0.188174	1.411139	0.386527
1.455671	0.335780	1.449603	0.352391
1.456531	0.359728	1.453747	0.407456
1.457767	0.299667	1.444601	0.349912
1.458275	0.306727	1.444913	0.412743
1.458929	0.329920	1.447024	0.406708
1.463792	0.327948	1.455282	0.385048
1.464182	0.388141	1.465195	0.409814
1.464770	0.354661	1.459154	0.382838
1.465794	0.365865	1.463613	0.435245
1.466720	0.415121	1.459633	0.457499
1.467739	0.287219	1.452413	0.300364
1.469544	0.281172	1.454237	0.355272
1.470078	0.357712	1.464694	0.401464
1.470991	0.339618	1.461022	0.443776
1.471986	0.368802	1.466351	0.396396
1.474911	0.426522	1.469963	0.443197
1.475053	0.226875	1.415723	0.340371
1.476136	0.260641	1.462399	0.379661
1.477192	0.368186	1.474377	0.421326
1.478285	0.289189	1.450539	0.298768
1.479415	0.371008	1.471460	0.393578
1.481782	0.295138	1.468298	0.347834
1.481804	0.317214	1.468071	0.376217
1.482805	0.354641	1.470238	0.427310
1.483273	0.329054	1.474892	0.348954
1.485689	0.327409	1.477187	0.434712
1.486317	0.408443	1.478577	0.441897
1.487554	0.349802	1.479896	0.414124
1.488433	0.395791	1.483442	0.433517
1.490100	0.299186	1.480321	0.405942
1.490435	0.399560	1.487834	0.435432
1.491931	0.306681	1.478652	0.354817
1.493670	0.377835	1.489604	0.430184
1.494554	0.366562	1.488154	0.399221
1.494763	0.317686	1.478916	0.402069
1.496262	0.362330	1.486463	0.436706
1.497693	0.366020	1.490827	0.390381
1.498750	0.362508	1.489911	0.436798
1.500600	0.391756	1.491777	0.433538
1.500888	0.382737	1.491982	0.422945
1.501890	0.342776	1.490363	0.387775
1.502838	0.299204	1.482978	0.349210
1.503867	0.371009	1.493260	0.431088
1.505821	0.388849	1.494344	0.450254
1.507502	0.331445	1.497586	0.358867
1.507876	0.354612	1.497824	0.402331
1.508829	0.385757	1.503580	0.392699
1.510433	0.285637	1.486508	0.301374
1.511066	0.295821	1.478137	0.370516
1.513046	0.388852	1.498495	0.452447
1.513859	0.335194	1.506170	0.362524
1.514129	0.357467	1.507547	0.400776
1.516210	0.320946	1.503203	0.336898
1.518442	0.360538	1.510578	0.379277
1.518772	0.372446	1.512629	0.405459
1.519316	0.393743	1.509459	0.425823
1.519982	0.348721	1.509432	0.363613
1.520627	0.381274	1.514626	0.409388
1.522077	0.352634	1.512908	0.351227
1.522741	0.406275	1.516701	0.409062
1.524122	0.277570	1.509901	0.334322
1.525237	0.296730	1.497432	0.316569
1.526841	0.356640	1.516667	0.418803
1.527649	0.336993	1.515853	0.411107
1.528779	0.340762	1.518571	0.346919
1.529144	0.375410	1.522189	0.415997
1.529790	0.335890	1.518916	0.358473
1.531566	0.352655	1.517232	0.438808
1.532783	0.401314	1.524371	0.434601
1.533553	0.174460	1.447415	0.318759
1.535144	0.383809	1.519516	0.414415
1.537162	0.363630	1.525458	0.367494
1.538864	0.331938	1.526622	0.304761
1.539452	0.303203	1.524547	0.321314
1.541180	0.271126	1.517400	0.261167
1.542308	0.336494	1.525635	0.366692
1.543171	0.315383	1.523417	0.378559
1.544628	0.344913	1.535135	0.397807
1.546394	0.327738	1.530242	0.358411
1.547331	0.322046	1.536356	0.320979
1.549655	0.304184	1.532035	0.398156
1.550168	0.316313	1.536174	0.312817
1.550663	0.367525	1.542971	0.387145
1.551755	0.341003	1.536065	0.351884
1.553252	0.357880	1.546339	0.387145
1.553990	0.340608	1.545273	0.371747
1.554621	0.385462	1.545553	0.393849
1.555621	0.280344	1.535276	0.282127
1.557058	0.329170	1.548348	0.345259
1.558074	0.248663	1.523029	0.332506
1.559387	0.300619	1.539333	0.348525
1.561129	0.333002	1.551215	0.363421
1.562130	0.294162	1.515450	0.325425
1.563900	0.369028	1.551483	0.403653
1.565403	0.300400	1.546571	0.334442
1.566315	0.361802	1.557349	0.385533
1.568820	0.334735	1.563841	0.389981
1.569330	0.345756	1.556671	0.341651
1.569442	0.324406	1.556649	0.360015
1.571559	0.326547	1.559804	0.360791
1.572284	0.322051	1.565376	0.331655
1.572760	0.270242	1.546325	0.282956
1.573589	0.339731	1.561421	0.370605
1.575625	0.323900	1.560867	0.359176
1.577827	0.330693	1.562568	0.359344
1.578098	0.297838	1.550092	0.309085
1.579244	0.276861	1.552726	0.357712
1.579640	0.352547	1.572302	0.377099
1.581386	0.325521	1.575234	0.348245
1.582781	0.346012	1.571708	0.370052
1.583433	0.381858	1.573890	0.395489
1.584661	0.340674	1.570719	0.344413
1.585333	0.281848	1.562376	0.381385
1.587760	0.348075	1.570953	0.351715
1.589290	0.366163	1.580286	0.370047
1.589954	0.309355	1.577496	0.326850
1.591705	0.375971	1.580941	0.410292
1.592438	0.263452	1.553023	0.305303
1.593271	0.307745	1.579855	0.340622
1.594750	0.339284	1.579104	0.353930
1.595976	0.310505	1.583328	0.330232
1.596954	0.245495	1.574988	0.267522
1.598561	0.378512	1.589993	0.410920
1.598694	0.291307	1.580494	0.359249
1.601004	0.373004	1.594699	0.390106
1.602890	0.327117	1.583616	0.375710
1.603809	0.344449	1.590214	0.356414
1.604245	0.357529	1.590080	0.375802
1.605304	0.332738	1.588724	0.358952
1.605790	0.299589	1.591791	0.361581
1.606861	0.305281	1.588714	0.316084
1.608990	0.323711	1.594761	0.341738
1.609069	0.318912	1.588619	0.303185
1.611877	0.262767	1.615504	0.320349
1.612107	0.236200	1.592645	0.317592
1.613656	0.275282	1.599386	0.304560
1.614923	0.273283	1.576483	0.333732
1.617562	0.288720	1.603243	0.264894
1.618529	0.325618	1.606642	0.353039
1.619697	0.276888	1.601030	0.256820
1.620504	0.295436	1.600816	0.281363
1.621500	0.322035	1.606424	0.330385
1.622085	0.270192	1.596927	0.303283
1.624168	0.326603	1.607349	0.336019
1.624974	0.299536	1.607643	0.322219
1.626713	0.331267	1.613442	0.357302
1.628432	0.325739	1.616462	0.344975
1.629802	0.281714	1.608347	0.272908
1.630918	0.338321	1.617900	0.307259
1.631607	0.274913	1.609838	0.323551
1.633205	0.379937	1.626813	0.405227
1.633877	0.274669	1.613118	0.368191
1.634609	0.300645	1.620322	0.340481
1.636546	0.317294	1.620842	0.353690
1.636738	0.280178	1.611740	0.329916
1.637663	0.323450	1.629155	0.358524
1.640328	0.325442	1.619484	0.358685
1.640458	0.305165	1.628773	0.329128
1.641129	0.363366	1.632351	0.367491
1.642353	0.310433	1.625104	0.333527
1.643306	0.228660	1.630972	0.253819
1.644481	0.313816	1.626914	0.348932
1.644814	0.273633	1.621055	0.292353
1.646062	0.283069	1.618344	0.294186
1.648202	0.325164	1.638609	0.316449
1.648774	0.314627	1.629485	0.287639
1.649930	0.190375	1.812919	0.000519
1.650964	0.305655	1.633380	0.333232
1.651408	0.274628	1.635633	0.349579
1.653717	0.318892	1.640432	0.309493
1.653999	0.346147	1.646034	0.361828
1.656437	0.322555	1.646884	0.329247
1.656785	0.296232	1.642258	0.315239
1.657849	0.355370	1.645664	0.369488
1.658996	0.269806	1.602587	0.336051
1.659638	0.295934	1.635539	0.332627
1.661402	0.257216	1.637103	0.281053
1.661622	0.313418	1.651601	0.348845
1.663143	0.275386	1.639147	0.332181
1.664651	0.310235	1.655674	0.308939
1.666023	0.307367	1.650425	0.309099
1.667653	0.320318	1.656675	0.360900
1.668402	0.303050	1.648096	0.334449
1.669939	0.358217	1.666401	0.364656
1.670820	0.268540	1.650654	0.289162
1.672107	0.316826	1.654643	0.361940
1.673832	0.311644	1.653359	0.348110
1.674249	0.294161	1.650899	0.340605
1.675037	0.317346	1.665195	0.318870
1.676633	0.328127	1.660842	0.322459
1.677398	0.315626	1.663952	0.323006
1.678419	0.277138	1.658009	0.305435
1.680982	0.324601	1.671088	0.340785
1.681738	0.277627	1.651769	0.321038
1.682354	0.288510	1.664305	0.285453
1.683337	0.329837	1.673570	0.339110
1.684870	0.328294	1.670260	0.338415
1.685285	0.302824	1.666518	0.314882
1.686624	0.330807	1.675320	0.373655
1.687412	0.297413	1.669478	0.353551
1.689173	0.342645	1.684603	0.352272
1.689643	0.321315	1.683776	0.338365
1.690997	0.290161	1.682351	0.323963
1.691579	0.320397	1.683718	0.324951
1.693200	0.304701	1.688610	0.306796
1.694056	0.256474	1.695856	0.354763
1.694602	0.242727	1.685649	0.287178
1.696528	0.324301	1.695086	0.325003
1.699146	0.291938	1.692225	0.293937
1.700581	0.287839	1.680243	0.315895
1.700840	0.294499	1.689361	0.325010
1.701977	0.353282	1.695716	0.361194
1.702477	0.332147	1.699961	0.336108
1.703489	0.267992	1.690331	0.325812
1.705240	0.308591	1.699121	0.327505
1.705448	0.298192	1.694976	0.297277
1.706327	0.268017	1.678172	0.314356
1.708230	0.304264	1.700349	0.317861
1.708634	0.346141	1.700727	0.349218
1.709315	0.257180	1.691720	0.302411
1.710244	0.294900	1.702502	0.305589
1.711827	0.295849	1.708232	0.298221
1.713041	0.274358	1.702776	0.276524
1.715299	0.352542	1.712780	0.362090
1.715565	0.350068	1.710084	0.353747
1.716078	0.318210	1.708508	0.340652
1.716847	0.300239	1.713482	0.285430
1.719437	0.331431	1.716851	0.336507
1.721041	0.273992	1.712342	0.290616
1.721686	0.239033	1.697727	0.002053
1.722646	0.286526	1.709914	0.282564
1.724588	0.295583	1.718326	0.298312
1.725101	0.368362	1.724280	0.370711
1.727062	0.296317	1.719187	0.305093
1.728021	0.309148	1.726114	0.306366
1.728503	0.255984	1.769433	0.001107
1.729576	0.354496	1.729721	0.354376
1.730215	0.283431	1.724320	0.306142
1.730662	0.327297	1.728280	0.324256
1.731786	0.276446	1.724595	0.285624
1.733373	0.288630	1.725888	0.291711
1.734140	0.341045	1.731933	0.358651
1.734726	0.284307	1.720818	0.322458
1.735727	0.306624	1.734009	0.320920
1.736720	0.344851	1.736118	0.345268
1.737149	0.230030	1.719576	0.313518
1.737902	0.322811	1.735153	0.309686
1.739055	0.266094	1.713821	0.301528
1.739406	0.356440	1.737396	0.366529
1.740531	0.319786	1.738871	0.319337
1.742037	0.276009	1.730267	0.313499
1.743455	0.325666	1.740949	0.367799
1.744883	0.335196	1.743402	0.341296
1.746000	0.282913	1.735039	0.285080
1.746743	0.315740	1.745778	0.313516
1.747558	0.207509	1.772492	0.000732
1.748225	0.400742	1.748592	0.403154
1.749501	0.310134	1.747678	0.307194
1.750057	0.286783	1.744144	0.276020
1.750640	0.338029	1.748906	0.366522
1.752768	0.328384	1.750724	0.371549
1.753939	0.357459	1.753769	0.356143
1.754330	0.355135	1.754133	0.359696
1.755478	0.309130	1.752580	0.319215
1.756009	0.347192	1.754683	0.352684
1.756454	0.313643	1.755874	0.305085
1.758615	0.368519	1.758511	0.371143
1.759379	0.340588	1.758720	0.341500
1.759849	0.309312	1.757284	0.318000
1.760777	0.310157	1.758115	0.318109
1.762563	0.315683	1.761171	0.324477
1.762680	0.341332	1.761116	0.356374
1.763679	0.293715	1.755957	0.304411
1.764824	0.306394	1.762084	0.300310
1.765119	0.351978	1.763384	0.371135
1.766561	0.350329	1.765748	0.369046
1.767982	0.310487	1.763339	0.341660
1.768132	0.358870	1.767980	0.356665
1.769920	0.329868	1.763652	0.358812
1.771433	0.374231	1.770788	0.374412
1.771876	0.307394	1.766159	0.323284
1.773119	0.347106	1.772209	0.350687
1.773820	0.302585	1.768014	0.306980
1.774586	0.348029	1.773058	0.369286
1.775878	0.322147	1.770848	0.372487
1.776931	0.375012	1.776218	0.374754
1.777935	0.371995	1.777797	0.375477
1.778303	0.298630	1.770335	0.307902
1.779552	0.388368	1.779138	0.393694
1.779916	0.305561	1.776335	0.306810
1.780285	0.269871	1.740427	0.331491
1.782043	0.269915	1.768784	0.331227
1.783059	0.347053	1.782431	0.348523
1.784105	0.356807	1.783680	0.361297
1.784644	0.340767	1.782784	0.344546
1.785734	0.273672	1.766369	0.294466
1.786834	0.333471	1.783990	0.343270
1.787543	0.378442	1.787592	0.381987
1.787733	0.336267	1.785869	0.342008
1.788534	0.342515	1.787764	0.345450
1.790172	0.411714	1.789806	0.411268
1.790604	0.315357	1.786660	0.311760
1.791648	0.314698	1.789743	0.313486
1.792957	0.374886	1.792426	0.374481
1.794317	0.346157	1.793033	0.350436
1.794830	0.347909	1.792342	0.360646
1.795801	0.367539	1.794948	0.366462
1.796546	0.343234	1.794980	0.341019
1.797504	0.378649	1.797344	0.379817
1.798449	0.412161	1.798282	0.413610
1.799411	0.393069	1.799170	0.394170
1.800357	0.337829	1.798323	0.347975
1.800828	0.201558	1.780795	0.000798
1.801243	0.238169	1.792212	0.272051
1.803174	0.317070	1.803174	0.317070
1.803911	0.364139	1.803289	0.366944
1.805474	0.341055	1.804885	0.340855
1.806245	0.350852	1.804309	0.361829
1.807721	0.414740	1.807336	0.415242
1.807884	0.332136	1.805383	0.331865
1.808654	0.349327	1.806838	0.356599
1.809252	0.329676	1.805913	0.342424
1.810139	0.316886	1.806353	0.321593
1.812106	0.346172	1.811261	0.348278
1.813103	0.333446	1.810522	0.363430
1.813708	0.335087	1.807825	0.373724
1.814198	0.314911	1.810335	0.309125
1.815333	0.298589	1.807096	0.354936
1.816545	0.350824	1.815003	0.346219
1.817319	0.347731	1.816109	0.349687
1.818864	0.390515	1.818465	0.388663
1.819562	0.361258	1.818373	0.367224
1.819735	0.349986	1.817377	0.373227
1.821139	0.339709	1.820380	0.338776
1.821886	0.334831	1.820594	0.339104
1.822483	0.385723	1.822181	0.393147
1.824066	0.312214	1.819645	0.323072
1.824294	0.337075	1.823010	0.335445
1.825131	0.352443	1.822585	0.361857
1.826262	0.349811	1.825147	0.350504
1.827138	0.358168	1.826562	0.358073
1.828852	0.351395	1.827508	0.368344
1.829154	0.334662	1.827214	0.342093
1.829583	0.334645	1.827709	0.338132
1.829852	0.285244	1.827133	0.281829
1.831305	0.342953	1.828613	0.354386
1.832032	0.354532	1.832032	0.354532
1.833941	0.354392	1.832060	0.355519
1.834493	0.345427	1.831934	0.341093
1.835111	0.376238	1.833793	0.375147
1.836350	0.308623	1.835131	0.303980
1.837543	0.338431	1.834586	0.362760
1.837781	0.327262	1.835411	0.329969
1.838334	0.358809	1.837723	0.363004
1.839490	0.325747	1.835396	0.322171
1.839625	0.369784	1.837146	0.373133
1.840439	0.339869	1.839911	0.341563
1.841164	0.347626	1.840657	0.356361
1.842633	0.299857	1.840738	0.304577
1.843527	0.337179	1.842437	0.337252
1.844036	0.373618	1.844036	0.373618
1.844172	0.394006	1.843724	0.395855
1.845749	0.316575	1.838134	0.346403
1.847057	0.299263	1.836615	0.326549
1.847681	0.334739	1.846108	0.338592
1.847917	0.378556	1.847123	0.380706
1.849071	0.298339	1.838756	0.319309
1.849707	0.330610	1.843922	0.355441
1.850488	0.373208	1.849429	0.373767
1.850556	0.333152	1.848251	0.338012
1.852210	0.333562	1.849386	0.334877
1.853710	0.322726	1.850429	0.323542
1.854176	0.350596	1.853350	0.348491
1.854817	0.372188	1.854146	0.377839
1.856742	0.348058	1.855077	0.346474
1.857138	0.351513	1.856629	0.352227
1.857652	0.353310	1.855810	0.376476
1.857909	0.330174	1.850850	0.338851
1.859505	0.288728	1.849973	0.302776
1.859931	0.343726	1.859348	0.343490
1.860927	0.337323	1.858808	0.335697
1.861998	0.349463	1.860519	0.346830
1.862884	0.340483	1.862465	0.336317
1.863910	0.341206	1.863308	0.339583
1.864965	0.376846	1.863531	0.380442
1.865632	0.362801	1.864211	0.364201
1.866544	0.383770	1.866297	0.396508
1.867040	0.363894	1.866219	0.365789
1.868265	0.352322	1.866214	0.357116
1.869084	0.363574	1.867506	0.369282
1.870139	0.332572	1.868926	0.330735
1.870693	0.365570	1.868747	0.367120
1.871319	0.354390	1.869837	0.364582
1.872637	0.287408	1.863321	0.294747
1.874314	0.335756	1.873630	0.337393
1.874835	0.336882	1.872943	0.342828
1.875100	0.349926	1.871713	0.359787
1.876308	0.353304	1.874185	0.358586
1.876886	0.296025	1.872461	0.303759
1.877275	0.358807	1.877275	0.358807
1.878315	0.345991	1.876608	0.346023
1.879294	0.313614	1.876855	0.313215
1.880065	0.323674	1.878039	0.329973
1.880531	0.349658	1.879247	0.349956
1.881691	0.370577	1.880620	0.370789
1.883007	0.327728	1.878455	0.343541
1.884206	0.342211	1.878599	0.354893
1.885148	0.363150	1.884564	0.363398
1.886186	0.339155	1.884849	0.340640
1.886527	0.379992	1.885483	0.382544
1.887203	0.325116	1.878750	0.340465
1.888775	0.304254	1.879436	0.324301
1.889254	0.281694	1.868004	0.299639
1.889620	0.367466	1.886928	0.379745
1.889805	0.329143	1.889078	0.328593
1.891274	0.306868	1.886010	0.311305
1.892686	0.373732	1.890664	0.373757
1.893370	0.381576	1.892301	0.384672
1.893583	0.334514	1.888413	0.346818
1.894717	0.319804	1.889196	0.332331
1.895946	0.349613	1.894761	0.355310
1.896244	0.339476	1.893463	0.339671
1.897453	0.328489	1.889015	0.339031
1.898907	0.318522	1.894962	0.327714
1.899716	0.343636	1.899012	0.345773
1.900732	0.329566	1.899107	0.334839
1.902055	0.355943	1.902055	0.355943
1.902506	0.334930	1.900969	0.335995
1.902963	0.331342	1.901485	0.332578
1.903790	0.390743	1.902244	0.390019
1.903977	0.352510	1.901952	0.362253
1.904956	0.340733	1.903485	0.345326
1.906334	0.324590	1.903060	0.314812
1.907036	0.378637	1.905549	0.378591
1.907815	0.326973	1.904967	0.326151
1.908073	0.321922	1.903455	0.319577
1.910308	0.310937	1.908092	0.310884
1.910360	0.320692	1.906378	0.323774
1.911695	0.332569	1.909361	0.329250
1.912255	0.340278	1.910304	0.339920
1.913367	0.351283	1.912606	0.350003
1.913772	0.314232	1.909030	0.321004
1.915027	0.346794	1.912858	0.344254
1.915580	0.356750	1.913675	0.360086
1.916308	0.347529	1.915711	0.347542
1.916837	0.355289	1.913581	0.359228
1.917774	0.353349	1.916512	0.354900
1.918655	0.370179	1.917967	0.369835
1.919716	0.267675	1.907536	0.280259
1.920784	0.302095	1.914978	0.302682
1.921043	0.339852	1.916096	0.345754
1.922054	0.360120	1.920778	0.359819
1.922739	0.347195	1.920774	0.347973
1.923572	0.353448	1.922262	0.353848
1.924775	0.349971	1.923600	0.351314
1.925295	0.344505	1.923878	0.347301
1.926418	0.313907	1.923510	0.315692
1.927161	0.332669	1.926298	0.330560
1.927967	0.340032	1.927967	0.340032
1.928861	0.286320	1.910018	0.307838
1.930087	0.341806	1.930087	0.341806
1.930510	0.361136	1.927093	0.362664
1.931238	0.358236	1.927821	0.360370
1.931942	0.317110	1.928829	0.319498
1.932789	0.306299	1.927886	0.311993
1.934357	0.274207	1.909646	0.306543
1.934861	0.323362	1.932666	0.325440
1.935700	0.354538	1.934132	0.352244
1.936241	0.342972	1.936241	0.342972
1.936834	0.368467	1.936834	0.368467
1.937559	0.307681	1.932839	0.311081
1.938909	0.367277	1.937596	0.370612
1.939162	0.337509	1.936656	0.343954
1.940072	0.303791	1.934618	0.306513
1.940343	0.326615	1.938340	0.327278
1.942025	0.333861	1.940131	0.333280
1.943293	0.352458	1.940024	0.352790
1.944206	0.383041	1.942084	0.383001
1.944395	0.326563	1.940183	0.342112
1.944659	0.340452	1.942830	0.342798
1.945784	0.310165	1.942214	0.309405
1.946105	0.304422	1.937646	0.308216
1.947870	0.357141	1.945016	0.362520
1.948289	0.374996	1.947713	0.376212
1.948992	0.356763	1.948364	0.356987
1.949209	0.323937	1.947221	0.323680
1.950524	0.337238	1.947885	0.340652
1.951720	0.303166	1.946581	0.309273
1.952168	0.382797	1.952168	0.382797
1.953801	0.358045	1.952311	0.359717
1.954359	0.342643	1.952492	0.341784
1.955406	0.310504	1.948940	0.315178
1.955804	0.339760	1.953105	0.344091
1.956240	0.357214	1.952632	0.364616
1.957086	0.360249	1.955591	0.365166
1.957485	0.365305	1.956638	0.365195
1.959408	0.360732	1.958528	0.361315
1.959745	0.348966	1.958050	0.348997
1.961019	0.329939	1.957592	0.332712
1.961595	0.373897	1.959004	0.376861
1.961846	0.342832	1.961066	0.343734
1.962594	0.375672	1.960327	0.382133
1.963478	0.365750	1.961412	0.364222
1.964707	0.372285	1.962704	0.373710
1.964971	0.377789	1.964186	0.378848
1.965552	0.335217	1.964545	0.335952
1.966441	0.362047	1.964891	0.363156
1.968293	0.367374	1.965921	0.369477
1.968639	0.372281	1.967799	0.372863
1.969165	0.348831	1.966466	0.345542
1.969820	0.388708	1.967245	0.390824
1.970412	0.406726	1.970412	0.406726
1.971612	0.356267	1.970681	0.358629
1.971861	0.368528	1.968576	0.371194
1.972457	0.333349	1.968918	0.333205
1.973082	0.313649	1.968632	0.315724
1.973485	0.353808	1.971441	0.351860
1.974094	0.358095	1.973155	0.359714
1.974554	0.374919	1.971065	0.375785
1.975508	0.307378	1.973369	0.309414
1.976240	0.349783	1.974504	0.350849
1.976328	0.340241	1.974495	0.340476
1.977394	0.350523	1.976606	0.353301
1.978091	0.350919	1.976365	0.351875
1.979654	0.398025	1.979654	0.398025
1.980985	0.362448	1.980985	0.362448
1.981199	0.334456	1.979250	0.337176
1.981791	0.365968	1.978888	0.364680
1.982847	0.339984	1.979749	0.344486
1.983742	0.334755	1.982708	0.333651
1.984359	0.341050	1.981413	0.350028
1.984938	0.359923	1.983963	0.363148
1.986286	0.343520	1.983363	0.347315
1.986512	0.331031	1.984468	0.333283
1.987773	0.353651	1.986973	0.354810
1.988635	0.385745	1.987767	0.385006
1.989233	0.365612	1.987336	0.367249
1.989995	0.393337	1.988908	0.392621
1.990572	0.357405	1.988214	0.356056
1.992210	0.366726	1.988262	0.365761
1.992482	0.383249	1.991593	0.383415
1.993239	0.385807	1.991670	0.386890
1.993314	0.381511	1.992403	0.382461
1.993964	0.339721	1.989187	0.354116
1.995055	0.363479	1.995055	0.363479
1.995422	0.389877	1.993010	0.392349
1.996336	0.371386	1.994147	0.372812
1.996729	0.353470	1.994711	0.354717
1.997591	0.356310	1.997591	0.356310
1.998253	0.350369	1.994781	0.352955
1.998802	0.344803	1.997691	0.344138
1.999379	0.390534	1.997660	0.388624
2.000573	0.353377	1.996515	0.356549
2.001206	0.300647	1.998645	0.300311
2.001900	0.358505	2.000905	0.359030
2.003257	0.338229	1.998573	0.346201
2.003943	0.407712	2.003943	0.407712
2.004386	0.338018	2.003219	0.337129
2.005072	0.352083	2.002577	0.353486
2.005671	0.367658	2.004694	0.368405
2.007195	0.366859	2.006381	0.366124
2.007838	0.347668	2.005312	0.348014
2.009279	0.369730	2.008293	0.369495
2.009609	0.382663	2.006923	0.383783
2.010129	0.389351	2.008033	0.388395
2.010952	0.351132	2.010952	0.351132
2.011397	0.372674	2.006284	0.373010
2.011606	0.382359	2.010632	0.380695
2.012614	0.348168	2.012614	0.348168
2.013332	0.369917	2.012310	0.370428
2.014656	0.324359	2.012210	0.328818
2.015375	0.407987	2.013536	0.409592
2.015490	0.343977	2.012878	0.345196
2.016550	0.381511	2.015578	0.380911
2.016927	0.371172	2.015926	0.378986
2.018139	0.378382	2.016348	0.378242
2.018467	0.375924	2.016454	0.377895
2.019456	0.385310	2.018479	0.388502
2.019809	0.365861	2.016325	0.367379
2.020994	0.344619	2.020022	0.342868
2.021265	0.375762	2.020431	0.378065
2.022048	0.387392	2.020137	0.391668
2.023101	0.364814	2.020803	0.364847
2.024187	0.356475	2.021111	0.359695
2.024683	0.316886	2.022218	0.321831
2.025060	0.355321	2.025060	0.355321
2.025737	0.337030	2.023324	0.343294
2.026521	0.402392	2.026521	0.402392
2.027267	0.381301	2.026231	0.380452
2.027733	0.287317	2.025098	0.287270
2.029335	0.398109	2.027559	0.399073
2.029557	0.353073	2.025969	0.355980
2.030315	0.396836	2.029493	0.398954
2.030983	0.385216	2.026880	0.387315
2.031665	0.378475	2.031665	0.378475
2.032794	0.349898	2.030464	0.348537
2.033539	0.387601	2.031671	0.391587
2.034669	0.376011	2.033624	0.374917
2.035398	0.398512	2.033192	0.398351
2.035891	0.375474	2.033657	0.378806
2.036333	0.356375	2.033855	0.354942
2.036994	0.352450	2.034303	0.351030
2.037576	0.394022	2.036599	0.394911
2.037971	0.392204	2.036710	0.392032
2.038306	0.350346	2.034424	0.350021
2.038713	0.386479	2.037415	0.388084
2.039345	0.319713	2.036341	0.321617
2.040601	0.344026	2.040601	0.344026
2.041480	0.354341	2.036405	0.363158
2.042406	0.378893	2.040460	0.381225
2.042813	0.371780	2.041882	0.374335
2.044919	0.365246	2.043971	0.364845
2.045050	0.319867	2.042362	0.320744
2.045991	0.376191	2.043513	0.376881
2.046617	0.333288	2.043632	0.336179
2.046894	0.372672	2.045782	0.374804
2.047649	0.373357	2.044292	0.378219
2.048998	0.390578	2.047950	0.390328
2.049415	0.390360	2.049415	0.390360
2.050203	0.366348	2.049050	0.366125
2.050891	0.318193	2.048193	0.322652
2.051718	0.361421	2.048989	0.361785
2.052224	0.352189	2.052224	0.352189
2.052910	0.381628	2.050872	0.381892
2.053682	0.373775	2.050447	0.370841
2.054299	0.362159	2.053310	0.363284
2.054469	0.325193	2.047557	0.326903
2.055343	0.327721	2.052773	0.333023
2.055554	0.362328	2.054009	0.362011
2.057220	0.394322	2.055259	0.392147
2.057494	0.385961	2.057494	0.385961
2.058099	0.295069	2.052034	0.296307
2.059115	0.343480	2.053783	0.349289
2.059624	0.347979	2.057267	0.351664
2.060221	0.349121	2.056645	0.347438
2.060933	0.402612	2.059894	0.402028
2.061356	0.361723	2.056506	0.372073
2.061805	0.405839	2.060516	0.405556
2.062592	0.351173	2.059736	0.353305
2.063121	0.374218	2.060518	0.373917
2.063843	0.377643	2.060333	0.379605
2.064590	0.385572	2.063465	0.386176
2.065437	0.374584	2.063107	0.375382
2.066135	0.333909	2.064423	0.333579
2.066279	0.388850	2.065317	0.388645
2.067782	0.381581	2.065634	0.381680
2.068058	0.360054	2.066453	0.361562
2.069318	0.382958	2.067004	0.376980
2.070148	0.353698	2.070148	0.353698
2.070388	0.398796	2.069286	0.398658
2.071055	0.373941	2.067370	0.378748
2.071675	0.350406	2.071675	0.350406
2.072126	0.355578	2.072126	0.355578
2.072657	0.390270	2.070393	0.391441
2.073065	0.377199	2.073065	0.377199
2.073352	0.379219	2.073352	0.379219
2.075205	0.399450	2.074233	0.398680
2.075591	0.382608	2.075591	0.382608
2.076338	0.352778	2.076338	0.352778
2.076972	0.287050	2.067510	0.297703
2.077508	0.379488	2.077508	0.379488
2.077953	0.375933	2.075541	0.376472
2.078347	0.408691	2.075912	0.409959
2.079310	0.355736	2.078211	0.355881
2.079705	0.386348	2.077514	0.387751
2.080219	0.367490	2.080219	0.367490
2.080639	0.369957	2.077865	0.374187
2.081517	0.395566	2.080513	0.394729
2.081591	0.420529	2.080596	0.420874
2.083111	0.367403	2.083111	0.367403
2.083420	0.382990	2.081181	0.381718
2.084130	0.368297	2.081806	0.372623
2.084692	0.381148	2.083506	0.383175
2.085174	0.335213	2.085174	0.335213
2.086077	0.377903	2.086077	0.377903
2.087015	0.362016	2.085732	0.360876
2.087772	0.337238	2.087772	0.337238
2.087841	0.364027	2.084917	0.364899
2.089160	0.380156	2.089160	0.380156
2.090184	0.367134	2.088564	0.366611
2.090738	0.402054	2.089593	0.403991
2.091395	0.396176	2.090205	0.396184
2.091855	0.365827	2.089284	0.365614
2.092979	0.382882	2.092979	0.382882
2.093444	0.374374	2.091901	0.374818
2.094770	0.379574	2.094770	0.379574
2.095515	0.386458	2.094448	0.386208
2.095719	0.378562	2.095719	0.378562
2.095852	0.412448	2.094462	0.413636
2.096200	0.412738	2.092659	0.414524
2.096987	0.359354	2.096987	0.359354
2.097430	0.385243	2.097430	0.385243
2.097641	0.345915	2.097641	0.345915
2.098759	0.356945	2.096066	0.358709
2.099322	0.389122	2.098092	0.389740
2.100370	0.368680	2.098729	0.371098
2.101433	0.430100	2.098812	0.429641
2.102564	0.415204	2.102564	0.415204
2.103248	0.415788	2.101834	0.416641
2.103900	0.349360	2.100715	0.348190
2.104500	0.371133	2.101862	0.374336
2.104966	0.331412	2.104966	0.331412
2.105218	0.376321	2.103941	0.377260
2.106317	0.372629	2.106317	0.372629
2.106569	0.347831	2.105120	0.346901
2.107756	0.335425	2.104492	0.335675
2.108826	0.346976	2.108826	0.346976
2.109098	0.405700	2.109098	0.405700
2.109433	0.309934	2.107894	0.308429
2.110491	0.386525	2.106445	0.387525
2.111504	0.369362	2.110147	0.369370
2.111849	0.350263	2.111849	0.350263
2.112255	0.367790	2.110910	0.367295
2.113296	0.313494	2.111677	0.313312
2.113985	0.395223	2.111496	0.395943
2.114151	0.408013	2.111462	0.407970
2.115086	0.403804	2.112367	0.404096
2.115858	0.379781	2.114563	0.379149
2.116102	0.387501	2.114836	0.387967
2.117311	0.404143	2.117311	0.404143
2.118252	0.387711	2.116713	0.388551
2.119063	0.377640	2.116152	0.374470
2.119179	0.360176	2.119179	0.360176
2.119443	0.366571	2.115310	0.370050
2.120914	0.393189	2.120914	0.393189
2.121241	0.323562	2.116483	0.325879
2.121844	0.323155	2.121844	0.323155
2.122555	0.361722	2.122555	0.361722
2.122800	0.338867	2.118276	0.339138
2.123950	0.397594	2.122659	0.396107
2.124647	0.389496	2.123330	0.388776
2.125388	0.385615	2.124064	0.385335
2.125634	0.346188	2.122269	0.349516
2.126404	0.403010	2.126404	0.403010
2.126917	0.415536	2.126917	0.415536
2.127431	0.387375	2.126102	0.389328
2.127888	0.396017	2.127888	0.396017
2.129275	0.344106	2.129275	0.344106
2.129773	0.400941	2.128459	0.401386
2.130209	0.386656	2.130209	0.386656
2.130571	0.319783	2.130571	0.319783
2.130916	0.403027	2.129609	0.404063
2.132528	0.425220	2.132528	0.425220
2.133256	0.387914	2.133257	0.387914
2.133897	0.391701	2.133897	0.391701
2.134127	0.381711	2.134127	0.381711
2.134629	0.374450	2.134629	0.374450
2.134775	0.398057	2.134775	0.398057
2.136210	0.394244	2.136210	0.394244
2.136486	0.384006	2.136486	0.384006
2.137882	0.346291	2.136366	0.348142
2.138300	0.373523	2.138300	0.373523
2.138759	0.362941	2.138759	0.362941
2.139515	0.404593	2.139515	0.404593
2.139920	0.408632	2.139920	0.408632
2.140677	0.397401	2.139104	0.398268
2.141210	0.371789	2.141210	0.371789
2.142791	0.378369	2.142791	0.378369
2.143042	0.354066	2.143042	0.354066
2.143724	0.388557	2.142368	0.387062
2.144143	0.381084	2.144143	0.381084
2.145130	0.379825	2.145130	0.379825
2.145523	0.388109	2.145523	0.388109
2.146354	0.388214	2.144962	0.388435
2.146958	0.373078	2.145487	0.373773
2.147548	0.387458	2.147548	0.387458
2.147889	0.382669	2.147889	0.382669
2.148726	0.403393	2.148726	0.403393
2.148942	0.376753	2.148942	0.376753
2.149599	0.408250	2.148214	0.409989
2.150467	0.358675	2.148978	0.359549
2.151027	0.392906	2.151027	0.392906
2.152316	0.370686	2.152316	0.370686
2.153464	0.368329	2.153464	0.368329
2.153959	0.381253	2.153959	0.381253
2.154904	0.369499	2.154904	0.369499
2.155007	0.367091	2.155007	0.367091
2.156125	0.364365	2.154602	0.365686
2.156245	0.386824	2.156245	0.386824
2.156677	0.401799	2.153699	0.403594
2.157306	0.375664	2.157306	0.375664
2.157778	0.383333	2.156077	0.384958
2.158245	0.382884	2.158245	0.382884
2.158426	0.361230	2.158426	0.361230
2.159401	0.361146	2.157878	0.361391
2.160130	0.343898	2.160130	0.343898
2.160457	0.366287	2.160457	0.366287
2.160759	0.392563	2.159104	0.392709
2.162164	0.399304	2.162164	0.399304
2.162193	0.357868	2.158763	0.364158
2.162762	0.379411	2.161043	0.382603
2.163185	0.398106	2.160112	0.397453
2.164147	0.378383	2.164147	0.378383
2.164427	0.376247	2.161456	0.377122
2.165504	0.363919	2.165504	0.363919
2.166423	0.346435	2.166423	0.346435
2.166954	0.329808	2.166954	0.329808
2.167990	0.416122	2.166373	0.417452
2.168024	0.407299	2.166394	0.406781
2.169182	0.390200	2.167489	0.390530
2.169461	0.386024	2.169461	0.386024
2.169922	0.380703	2.168411	0.381370
2.171161	0.377189	2.171161	0.377189
2.171419	0.418711	2.171419	0.418711
2.171972	0.353270	2.171972	0.353270
2.172702	0.343745	2.172702	0.343745
2.173209	0.402943	2.171757	0.405004
2.174064	0.390684	2.172598	0.391456
2.174976	0.402957	2.174976	0.402957
2.175788	0.379451	2.175788	0.379451
2.176021	0.393290	2.176021	0.393290
2.176072	0.386000	2.176072	0.386000
2.176781	0.397748	2.176781	0.397748
2.177158	0.385649	2.177158	0.385649
2.177415	0.388998	2.175952	0.390651
2.178088	0.378652	2.178088	0.378652
2.179505	0.381736	2.176447	0.382931
2.179936	0.380139	2.179936	0.380139
2.180735	0.390157	2.179270	0.389973
2.180907	0.402161	2.180907	0.402161
2.181460	0.385749	2.181460	0.385749
2.181704	0.367349	2.181704	0.367349
2.182810	0.373483	2.181242	0.374142
2.183196	0.356112	2.183196	0.356112
2.183624	0.361751	2.181674	0.363636
2.184491	0.373889	2.184491	0.373889
2.184645	0.365306	2.184645	0.365306
2.185910	0.367881	2.185910	0.367881
2.186465	0.383818	2.186465	0.383818
2.187216	0.338362	2.187216	0.338362
2.187914	0.382411	2.187914	0.382411
2.188563	0.327647	2.186754	0.327076
2.189064	0.404944	2.189064	0.404944
2.189216	0.378763	2.187670	0.379453
2.190547	0.357960	2.190547	0.357960
2.190938	0.371761	2.189344	0.373052
2.190961	0.350521	2.189311	0.349980
2.191716	0.363456	2.191716	0.363456
2.192650	0.364516	2.190685	0.365452
2.192930	0.399924	2.192930	0.399924
2.193419	0.407694	2.193419	0.407694
2.194275	0.329582	2.190372	0.329697
2.195059	0.388176	2.193272	0.388905
2.195091	0.375404	2.195091	0.375404
2.195788	0.368509	2.193842	0.365139
2.196264	0.370944	2.196264	0.370944
2.197762	0.356358	2.196110	0.357675
2.198377	0.390894	2.198377	0.390894
2.198998	0.374678	2.198998	0.374678
2.199197	0.404864	2.197462	0.405895
2.200682	0.371831	2.200682	0.371831
2.201007	0.397443	2.201007	0.397443
2.202046	0.397941	2.202046	0.397941
2.202442	0.422614	2.202442	0.422614
2.203139	0.278293	2.199348	0.280652
2.203675	0.388557	2.203675	0.388557
2.204050	0.371110	2.202114	0.370968
2.204660	0.372232	2.204660	0.372232
2.204911	0.368669	2.204911	0.368669
2.205370	0.373040	2.205370	0.373040
2.205775	0.382582	2.205775	0.382582
2.206358	0.390230	2.206358	0.390230
2.207238	0.377498	2.207238	0.377498
2.207717	0.375577	2.207717	0.375577
2.208482	0.387696	2.208482	0.387696
2.209023	0.364101	2.209023	0.364101
2.210140	0.410670	2.208563	0.412315
2.210908	0.353715	2.209209	0.354627
2.211178	0.378424	2.211178	0.378424
2.211724	0.385142	2.211724	0.385142
2.212557	0.386890	2.210713	0.385115
2.213151	0.381776	2.213151	0.381776
2.213318	0.383161	2.211714	0.383665
2.214012	0.396653	2.214012	0.396653
2.214471	0.393672	2.214471	0.393672
2.215081	0.396618	2.215081	0.396618
2.215692	0.353945	2.215692	0.353945
2.216341	0.376286	2.214434	0.372858
2.217243	0.388412	2.217243	0.388412
2.217473	0.420822	2.217473	0.420822
2.217706	0.361166	2.217706	0.361166
2.218757	0.384788	2.216872	0.386500
2.219122	0.386095	2.219122	0.386095
2.219581	0.374368	2.219581	0.374368
2.220321	0.368952	2.218323	0.369515
2.220716	0.390613	2.220716	0.390613
2.221528	0.396902	2.221528	0.396902
2.221820	0.373966	2.221820	0.373966
2.222426	0.371464	2.222426	0.371464
2.223360	0.394423	2.221518	0.394034
2.224128	0.368682	2.222109	0.367003
2.224756	0.388582	2.224756	0.388582
2.225488	0.409703	2.225488	0.409703
2.225693	0.373979	2.223720	0.371659
2.225802	0.384614	2.225802	0.384614
2.226366	0.387093	2.226366	0.387093
2.226764	0.393651	2.226764	0.393651
2.227959	0.383648	2.226288	0.384568
2.229016	0.413596	2.229016	0.413596
2.229291	0.343661	2.229291	0.343661
2.229524	0.368877	2.229524	0.368877
2.230437	0.435564	2.230437	0.435564
2.231714	0.390003	2.231714	0.390003
2.232087	0.374851	2.232087	0.374851
2.232318	0.398324	2.232318	0.398324
2.232501	0.403243	2.230837	0.403716
2.233691	0.351354	2.233691	0.351354
2.234172	0.407047	2.232540	0.405373
2.234618	0.372781	2.234618	0.372781
2.235907	0.386060	2.235907	0.386060
2.236722	0.394802	2.236722	0.394802
2.236830	0.414021	2.236830	0.414021
2.237388	0.337777	2.237388	0.337777
2.237632	0.414303	2.235972	0.415884
2.238523	0.444726	2.238523	0.444726
2.238994	0.376619	2.238994	0.376619
2.239276	0.397153	2.239276	0.397153
2.240173	0.362773	2.240173	0.362773
2.240701	0.390127	2.240701	0.390127
2.241303	0.395144	2.241303	0.395144
2.241686	0.375599	2.241686	0.375599
2.242555	0.377275	2.242555	0.377275
2.242601	0.373064	2.242601	0.373064
2.243773	0.359886	2.243773	0.359886
2.244920	0.423819	2.244920	0.423819
2.245184	0.372271	2.245184	0.372271
2.245605	0.403028	2.243929	0.402270
2.245962	0.377238	2.245962	0.377238
2.247051	0.354072	2.247051	0.354072
2.247329	0.390766	2.247329	0.390766
2.247984	0.392181	2.247984	0.392181
2.248260	0.390224	2.248260	0.390224
2.249012	0.406820	2.249012	0.406820
2.249498	0.392736	2.249498	0.392736
2.250452	0.406755	2.250452	0.406755
2.250548	0.387937	2.250548	0.387937
2.250904	0.403889	2.250904	0.403889
2.251576	0.384896	2.251576	0.384896
2.252007	0.394907	2.252007	0.394907
2.252742	0.414465	2.252742	0.414465
2.253178	0.409036	2.253178	0.409036
2.253413	0.383505	2.253413	0.383505
2.254602	0.384340	2.252842	0.386048
2.254983	0.411703	2.254983	0.411703
2.255976	0.348518	2.255976	0.348518
2.256904	0.399913	2.256904	0.399913
2.257361	0.418040	2.255673	0.417000
2.257786	0.365868	2.255951	0.366385
2.258778	0.404878	2.258778	0.404878
2.259306	0.403638	2.259306	0.403638
2.259871	0.408899	2.259871	0.408899
2.260712	0.389147	2.260712	0.389147
2.260894	0.422431	2.260894	0.422431
2.261891	0.350411	2.261891	0.350411
2.262178	0.353642	2.262178	0.353642
2.262231	0.377994	2.262231	0.377994
2.263149	0.398950	2.263149	0.398950
2.263528	0.371566	2.263528	0.371566
2.264551	0.406552	2.264551	0.406552
2.265056	0.426021	2.265056	0.426021
2.266277	0.392208	2.266277	0.392208
2.266781	0.384952	2.266781	0.384952
2.267070	0.391974	2.267070	0.391974
2.268081	0.365651	2.268081	0.365651
2.268695	0.398226	2.268695	0.398226
2.268946	0.397150	2.268946	0.397150
2.269573	0.400632	2.269573	0.400632
2.270075	0.403281	2.270075	0.403281
2.270375	0.420579	2.270375	0.420579
2.271029	0.397953	2.271029	0.397953
2.272382	0.357783	2.272382	0.357783
2.272489	0.392448	2.272489	0.392448
2.273042	0.394796	2.273042	0.394796
2.273723	0.410049	2.273723	0.410049
2.274393	0.387454	2.274393	0.387454
2.274694	0.384952	2.274694	0.384952
2.275076	0.378031	2.275076	0.378031
2.276074	0.389444	2.276074	0.389444
2.276848	0.399256	2.276848	0.399256
2.277225	0.371712	2.277225	0.371712
2.278010	0.378782	2.278010	0.378782
2.279142	0.410030	2.279142	0.410030
2.279418	0.349542	2.279418	0.349542
2.279495	0.349274	2.279495	0.349274
2.279993	0.379268	2.279993	0.379268
2.281051	0.380983	2.281051	0.380983
2.281307	0.401730	2.281307	0.401730
2.281964	0.392697	2.281964	0.392697
2.282275	0.416993	2.282275	0.416993
2.283245	0.381419	2.283245	0.381419
2.283968	0.401884	2.283968	0.401884
2.284205	0.395208	2.284205	0.395208
2.284918	0.391722	2.284918	0.391722
2.284926	0.369902	2.284926	0.369902
2.285795	0.403333	2.285795	0.403333
2.286403	0.400230	2.286403	0.400230
2.286674	0.395582	2.286674	0.395582
2.287251	0.393338	2.287251	0.393338
2.287372	0.380968	2.287372	0.380968
2.287753	0.410855	2.287753	0.410855
2.288664	0.393881	2.288664	0.393881
2.289136	0.363761	2.289136	0.363761
2.290415	0.385928	2.290415	0.385928
2.291038	0.403678	2.291038	0.403678
2.291273	0.404990	2.291273	0.404990
2.292520	0.392633	2.292520	0.392633
2.292861	0.405038	2.292861	0.405038
2.293076	0.379731	2.293076	0.379731
2.293651	0.399041	2.293651	0.399041
2.294335	0.413407	2.294335	0.413407
2.294604	0.415691	2.294604	0.415691
2.296015	0.416372	2.294197	0.417721
2.296273	0.423857	2.296273	0.423857
2.297038	0.392069	2.297038	0.392069
2.297250	0.376613	2.297250	0.376613
2.297522	0.401738	2.297522	0.401738
2.298127	0.415754	2.298127	0.415754
2.298603	0.377984	2.298603	0.377984
2.299730	0.417030	2.299730	0.417030
2.299940	0.395289	2.299940	0.395289
2.300329	0.388066	2.300329	0.388066
2.300539	0.391010	2.300539	0.391010
2.301556	0.356892	2.301556	0.356892
2.302596	0.410012	2.302596	0.410012
2.303009	0.410972	2.303009	0.410972
2.303593	0.371941	2.303593	0.371941
2.303845	0.393724	2.303845	0.393724
2.303971	0.365540	2.303971	0.365540
2.304852	0.394521	2.304852	0.394521
2.305117	0.368417	2.305117	0.368417
2.306274	0.389206	2.306274	0.389206
2.306523	0.374038	2.306523	0.374038
2.306826	0.403145	2.306826	0.403145
2.307688	0.386687	2.307688	0.386687
2.308394	0.404315	2.308394	0.404315
2.309095	0.426196	2.309095	0.426196
2.309920	0.380202	2.309920	0.380202
2.310340	0.410891	2.310340	0.410891
2.310629	0.408202	2.310629	0.408202
2.311030	0.427865	2.311030	0.427865
2.312516	0.397626	2.312516	0.397626
2.312869	0.379415	2.312869	0.379415
2.313221	0.404922	2.313221	0.404922
2.313710	0.364440	2.313710	0.364440
2.313814	0.431188	2.313814	0.431188
2.314261	0.392006	2.314261	0.392006
2.315304	0.365877	2.315304	0.365877
2.315592	0.387654	2.313651	0.388143
2.316492	0.366151	2.316492	0.366151
2.317296	0.418262	2.317296	0.418262
2.318165	0.396837	2.318165	0.396837
2.318281	0.390416	2.316348	0.390293
2.319240	0.385703	2.319240	0.385703
2.319594	0.371720	2.319594	0.371720
2.320050	0.402610	2.320050	0.402610
2.320872	0.418427	2.320872	0.418427
2.321100	0.412709	2.321100	0.412709
2.321346	0.392213	2.321346	0.392213
2.322040	0.388323	2.322040	0.388323
2.322624	0.390576	2.322624	0.390576
2.323302	0.394627	2.323302	0.394627
2.323950	0.397392	2.323950	0.397392
2.324295	0.404561	2.324295	0.404561
2.324582	0.378834	2.324582	0.378834
2.325230	0.416772	2.325230	0.416772
2.325806	0.339647	2.325806	0.339647
2.326181	0.368341	2.326181	0.368341
2.326742	0.422656	2.326742	0.422656
2.327698	0.362248	2.327698	0.362248
2.328024	0.393025	2.328024	0.393025
2.328428	0.413076	2.328428	0.413076
2.329040	0.400630	2.329040	0.400630
2.329972	0.390357	2.329972	0.390357
2.330229	0.389111	2.330229	0.389111
2.330430	0.419890	2.330430	0.419890
2.331651	0.397273	2.331651	0.397273
2.332090	0.404876	2.332090	0.404876
2.332680	0.414840	2.332680	0.414840
2.333342	0.383579	2.333342	0.383579
2.333937	0.417119	2.333937	0.417119
2.334305	0.418451	2.334305	0.418451
2.334832	0.416486	2.334832	0.416486
2.335305	0.402782	2.335305	0.402782
2.336018	0.425830	2.336018	0.425830
2.336368	0.367848	2.336368	0.367848
2.336775	0.418887	2.336775	0.418887
2.337090	0.416664	2.337090	0.416664
2.337536	0.419777	2.337536	0.419777
2.338525	0.398080	2.338525	0.398080
2.338828	0.363417	2.338828	0.363417
2.339506	0.415827	2.339506	0.415827
2.340553	0.392933	2.340553	0.392933
2.340860	0.423162	2.340860	0.423162
2.341537	0.397847	2.341537	0.397847
2.342239	0.426147	2.342239	0.426147
2.342929	0.405154	2.342929	0.405154
2.343471	0.427925	2.343471	0.427925
2.343781	0.379382	2.343781	0.379382
2.344069	0.403647	2.344069	0.403647
2.344605	0.418335	2.344605	0.418335
2.344967	0.343872	2.344967	0.343872
2.345595	0.406891	2.345595	0.406891
2.346585	0.389287	2.346585	0.389287
2.347032	0.403306	2.347032	0.403306
2.347144	0.360295	2.347144	0.360295
2.347686	0.389414	2.347686	0.389414
2.348177	0.402801	2.348177	0.402801
2.348901	0.396538	2.348901	0.396538
2.349457	0.444615	2.349457	0.444615
2.349878	0.401545	2.349878	0.401545
2.350813	0.393896	2.350813	0.393896
2.350965	0.385081	2.350965	0.385081
2.351156	0.389538	2.351156	0.389538
2.351407	0.436244	2.351407	0.436244
2.352403	0.416410	2.352403	0.416410
2.352791	0.409424	2.352791	0.409424
2.353036	0.407386	2.353036	0.407386
2.353769	0.382895	2.353769	0.382895
2.354555	0.410220	2.354555	0.410220
2.354773	0.401643	2.354773	0.401643
2.355076	0.421739	2.355076	0.421739
2.355625	0.409733	2.355625	0.409733
2.356115	0.410366	2.356115	0.410366
2.356487	0.413659	2.356487	0.413659
2.357887	0.416153	2.357887	0.416153
2.358516	0.397411	2.358516	0.397411
2.358944	0.426244	2.358943	0.426244
2.359335	0.401789	2.359335	0.401789
2.359895	0.421430	2.359895	0.421430
2.360345	0.426309	2.360345	0.426309
2.361251	0.424865	2.361251	0.424865
2.361876	0.402437	2.361876	0.402437
2.362549	0.421445	2.362549	0.421445
2.363086	0.410199	2.363086	0.410199
2.363141	0.397314	2.363141	0.397314
2.364162	0.396107	2.364162	0.396107
2.364261	0.417772	2.364261	0.417772
2.364678	0.385261	2.364678	0.385261
2.365401	0.437451	2.365401	0.437451
2.365651	0.393038	2.365651	0.393038
2.366632	0.423720	2.366632	0.423720
2.367260	0.386630	2.367260	0.386630
2.367920	0.419591	2.367920	0.419591
2.368341	0.421526	2.368341	0.421526
2.368639	0.391410	2.368639	0.391410
2.369357	0.402044	2.369357	0.402044
2.369737	0.402893	2.369737	0.402893
2.369861	0.422819	2.369861	0.422819
2.370932	0.399325	2.370932	0.399325
2.371387	0.411773	2.371387	0.411773
2.371556	0.400708	2.371556	0.400708
2.372390	0.382861	2.372390	0.382861
2.372783	0.421259	2.372783	0.421259
2.373219	0.423857	2.373219	0.423857
2.373544	0.431697	2.373544	0.431697
2.374482	0.400094	2.374482	0.400094
2.375251	0.399484	2.375251	0.399484
2.375582	0.408169	2.375582	0.408169
2.375977	0.417621	2.375977	0.417621
2.376464	0.409452	2.376464	0.409452
2.376794	0.406077	2.376794	0.406077
2.377559	0.399165	2.377559	0.399165
2.378143	0.412962	2.378143	0.412962
2.378382	0.391183	2.378382	0.391183
2.379233	0.405905	2.379233	0.405905
2.379512	0.422727	2.379512	0.422727
2.379606	0.392162	2.379606	0.392162
2.380353	0.429662	2.380353	0.429662
2.380926	0.387662	2.380926	0.387662
2.381078	0.415397	2.381078	0.415397
2.381557	0.399401	2.381557	0.399401
2.382952	0.373906	2.382952	0.373906
2.383319	0.417164	2.383319	0.417164
2.383702	0.403023	2.383702	0.403023
2.384119	0.409557	2.384119	0.409557
2.384822	0.418272	2.384822	0.418272
2.385324	0.413909	2.385324	0.413909
2.386333	0.421073	2.386333	0.421073
2.386758	0.427773	2.386758	0.427773
2.387070	0.397357	2.387070	0.397357
2.387957	0.418579	2.387957	0.418579
2.388200	0.417586	2.388200	0.417586
2.388511	0.377993	2.388511	0.377993
2.389257	0.428282	2.389257	0.428282
2.389824	0.440899	2.389824	0.440899
2.390449	0.397542	2.390449	0.397542
2.390847	0.412139	2.390847	0.412139
2.391009	0.385532	2.391009	0.385532
2.391877	0.433496	2.391877	0.433496
2.392285	0.404755	2.392285	0.404755
2.392493	0.440073	2.392493	0.440073
2.392769	0.418138	2.392769	0.418138
2.393535	0.416119	2.393535	0.416119
2.394170	0.396770	2.394170	0.396770
2.394787	0.408400	2.394787	0.408400
2.395090	0.408683	2.395090	0.408683
2.395199	0.404840	2.395199	0.404840
2.395884	0.448658	2.395884	0.448658
2.396564	0.411046	2.396564	0.411046
2.397048	0.405514	2.397048	0.405514
2.397450	0.407032	2.397450	0.407032
2.397913	0.383006	2.397913	0.383006
2.398313	0.424722	2.398313	0.424722
2.398522	0.434342	2.398522	0.434342
2.399531	0.382137	2.399531	0.382137
2.399754	0.413119	2.399754	0.413119
2.400191	0.396683	2.400191	0.396683
2.401012	0.376145	2.401012	0.376145
2.401533	0.376028	2.401533	0.376028
2.402734	0.399290	2.402734	0.399290
2.403037	0.376486	2.403037	0.376486
2.403196	0.437733	2.403196	0.437733
2.403616	0.426343	2.403616	0.426343
2.404523	0.408020	2.404523	0.408020
2.404834	0.406523	2.404834	0.406523
2.405524	0.411131	2.405524	0.411131
2.406015	0.411854	2.406015	0.411854
2.406646	0.415498	2.406646	0.415498
2.406909	0.404575	2.406909	0.404575
2.407882	0.414751	2.407882	0.414751
2.408205	0.429391	2.408205	0.429391
2.408534	0.427211	2.408534	0.427211
2.409292	0.407278	2.409292	0.407278
2.409423	0.423931	2.409423	0.423931
2.410018	0.424617	2.410018	0.424617
2.410304	0.426244	2.410304	0.426244
2.411056	0.377903	2.411056	0.377903
2.411339	0.429887	2.411339	0.429887
2.411686	0.425284	2.411686	0.425284
2.413025	0.385166	2.413025	0.385166
2.413370	0.411957	2.413370	0.411957
2.413713	0.394621	2.413713	0.394621
2.414310	0.414861	2.414310	0.414861
2.414700	0.408158	2.414700	0.408158
2.415042	0.420000	2.415042	0.420000
2.415380	0.429521	2.415380	0.429521
2.416300	0.395114	2.416300	0.395114
2.416552	0.391235	2.416552	0.391235
2.417224	0.407351	2.417224	0.407351
2.417368	0.421534	2.417368	0.421534
2.417750	0.395856	2.417750	0.395856
2.418073	0.424981	2.418073	0.424981
2.418926	0.415643	2.418926	0.415643
2.419003	0.371979	2.419003	0.371979
2.420184	0.443724	2.420184	0.443724
2.420501	0.396720	2.420501	0.396720
2.421418	0.421958	2.421418	0.421958
2.421840	0.441443	2.421840	0.441443
2.422330	0.422784	2.422330	0.422784
2.422956	0.386582	2.422956	0.386582
2.423177	0.410549	2.423177	0.410549
2.423923	0.421191	2.423923	0.421191
2.424595	0.405956	2.424595	0.405956
2.424738	0.405590	2.424738	0.405590
2.425685	0.403039	2.425685	0.403039
2.426049	0.424297	2.426049	0.424297
2.426316	0.383200	2.426316	0.383200
2.426372	0.376417	2.426372	0.376417
2.427280	0.371518	2.427280	0.371518
2.427554	0.419416	2.427554	0.419416
2.427982	0.431458	2.427982	0.431458
2.428339	0.402961	2.428339	0.402961
2.428962	0.427218	2.428962	0.427218
2.429847	0.406249	2.429847	0.406249
2.430132	0.406583	2.430132	0.406583
2.430667	0.414685	2.430667	0.414685
2.431202	0.407432	2.431202	0.407432
2.431681	0.418993	2.431681	0.418993
2.432314	0.420802	2.432314	0.420802
2.432542	0.401700	2.432542	0.401700
2.433250	0.405696	2.433250	0.405696
2.433761	0.389114	2.433761	0.389114
2.434527	0.395462	2.434527	0.395462
2.434870	0.444640	2.434870	0.444640
2.435237	0.410152	2.435237	0.410152
2.435929	0.435139	2.435929	0.435139
2.436317	0.398669	2.436317	0.398669
2.437433	0.420428	2.437433	0.420428
2.437777	0.387274	2.437777	0.387274
2.438106	0.446872	2.438106	0.446872
2.438483	0.432253	2.438483	0.432253
2.439927	0.423102	2.439927	0.423102
2.440286	0.405254	2.440286	0.405254
2.440770	0.435258	2.440770	0.435258
2.440970	0.443398	2.440970	0.443398
2.441911	0.433293	2.441911	0.433293
2.442178	0.427145	2.442178	0.427145
2.442275	0.407425	2.442276	0.407425
2.443030	0.424431	2.443030	0.424431
2.443282	0.400790	2.443282	0.400790
2.443517	0.425780	2.443517	0.425780
2.444067	0.435966	2.444067	0.435966
2.444744	0.401202	2.444744	0.401202
2.445228	0.383380	2.445228	0.383380
2.445509	0.389308	2.445509	0.389308
2.446016	0.401669	2.446016	0.401669
2.446589	0.423557	2.446589	0.423557
2.447412	0.421615	2.447412	0.421615
2.447878	0.404481	2.447878	0.404481
2.448520	0.431553	2.448520	0.431553
2.448746	0.373212	2.448746	0.373212
2.449071	0.419165	2.449071	0.419165
2.450073	0.430118	2.450073	0.430118
2.450600	0.408265	2.450600	0.408265
2.450799	0.435142	2.450799	0.435142
2.451109	0.413703	2.451109	0.413703
2.451329	0.387545	2.451329	0.387545
2.451547	0.440637	2.451547	0.440637
2.452121	0.424043	2.452121	0.424043
2.452857	0.397025	2.452857	0.397025
2.453704	0.434557	2.453704	0.434557
2.454035	0.390680	2.454035	0.390680
2.454388	0.438713	2.454388	0.438713
2.454591	0.403089	2.454591	0.403089
2.454964	0.435462	2.454964	0.435462
2.455731	0.416419	2.455731	0.416419
2.456400	0.388994	2.456400	0.388994
2.456659	0.432514	2.456659	0.432514
2.457167	0.394030	2.457167	0.394030
2.457408	0.381190	2.457408	0.381190
2.457881	0.409798	2.457881	0.409798
2.458887	0.407641	2.458887	0.407641
2.459674	0.442578	2.459674	0.442578
2.459888	0.428159	2.459888	0.428159
2.460351	0.421288	2.460351	0.421288
2.461091	0.449151	2.461091	0.449151
2.461560	0.439910	2.461560	0.439910
2.462510	0.400478	2.462510	0.400478
2.462743	0.386217	2.462743	0.386217
2.463024	0.429207	2.463024	0.429207
2.463726	0.413566	2.463726	0.413566
2.463921	0.426474	2.463921	0.426474
2.464600	0.429583	2.464600	0.429583
2.465168	0.401802	2.465168	0.401802
2.465465	0.440953	2.465465	0.440953
2.465571	0.436059	2.465571	0.436059
2.466326	0.409666	2.466326	0.409666
2.466793	0.391882	2.466793	0.391882
2.467335	0.429716	2.467335	0.429716
2.467574	0.415916	2.467574	0.415916
2.468115	0.411562	2.468115	0.411562
2.468657	0.422792	2.468657	0.422792
2.469115	0.422544	2.469115	0.422544
2.469707	0.424484	2.469707	0.424484
2.470074	0.423884	2.470074	0.423884
2.470515	0.390903	2.470515	0.390903
2.470894	0.407803	2.470894	0.407803
2.471718	0.430367	2.471718	0.430367
2.471963	0.398784	2.471963	0.398784
2.472508	0.399853	2.472508	0.399853
2.473288	0.470607	2.473288	0.470607
2.473639	0.437271	2.473639	0.437271
2.474255	0.457796	2.474255	0.457796
2.474551	0.416307	2.474551	0.416307
2.475434	0.435672	2.475434	0.435672
2.475781	0.416328	2.475781	0.416328
2.476020	0.422276	2.476020	0.422276
2.476237	0.373593	2.476237	0.373593
2.476815	0.366635	2.476815	0.366635
2.477403	0.415049	2.477403	0.415049
2.478255	0.401553	2.478255	0.401553
2.478830	0.438190	2.478830	0.438190
2.479265	0.428330	2.479265	0.428330
2.479838	0.423528	2.479838	0.423528
2.480239	0.433472	2.480239	0.433472
2.480743	0.425604	2.480743	0.425604
2.481017	0.414715	2.481017	0.414715
2.481416	0.446244	2.481416	0.446244
2.481949	0.431477	2.481949	0.431477
2.482174	0.414204	2.482174	0.414204
2.482569	0.442373	2.482569	0.442373
2.483024	0.427799	2.483024	0.427799
2.483999	0.403321	2.483999	0.403321
2.484416	0.436664	2.484416	0.436664
2.484922	0.417742	2.484922	0.417742
2.485215	0.422840	2.485215	0.422840
2.485794	0.422938	2.485794	0.422938
2.486169	0.415119	2.486169	0.415119
2.486628	0.414695	2.486628	0.414695
2.487207	0.414533	2.487207	0.414533
2.487645	0.396944	2.487645	0.396944
2.488120	0.427945	2.488120	0.427945
2.489000	0.409559	2.489000	0.409559
2.489153	0.414590	2.489153	0.414590
2.489490	0.433050	2.489490	0.433050
2.490302	0.426586	2.490302	0.426586
2.490876	0.419555	2.490876	0.419555
2.491154	0.391629	2.491154	0.391629
2.491330	0.394583	2.491330	0.394583
2.491850	0.423931	2.491850	0.423931
2.492950	0.404258	2.492950	0.404258
2.493212	0.421449	2.493212	0.421449
2.493673	0.431867	2.493673	0.431867
2.494321	0.421661	2.494321	0.421661
2.494516	0.403225	2.494516	0.403225
2.494848	0.439454	2.494848	0.439454
2.495202	0.443575	2.495202	0.443575
2.495826	0.431109	2.495826	0.431109
2.496342	0.424814	2.496342	0.424814
2.497099	0.404961	2.497099	0.404961
2.497310	0.414614	2.497310	0.414614
2.497569	0.411730	2.497569	0.411730
2.498002	0.401350	2.498002	0.401350
2.498334	0.418892	2.498334	0.418892
2.499295	0.429844	2.499295	0.429844
2.499735	0.408992	2.499735	0.408992
2.500621	0.406268	2.500621	0.406268
2.501197	0.431891	2.501197	0.431891
2.501838	0.426425	2.501838	0.426425
2.501995	0.423264	2.501995	0.423264
2.502453	0.420543	2.502453	0.420543
2.502484	0.428013	2.502484	0.428013
2.503148	0.402794	2.503148	0.402794
2.503963	0.420612	2.503963	0.420612
2.504401	0.418647	2.504401	0.418647
2.504687	0.414865	2.504687	0.414865
2.504796	0.418966	2.504796	0.418966
2.505541	0.420504	2.505541	0.420504
2.505962	0.439835	2.505962	0.439835
2.506769	0.451526	2.506769	0.451526
2.507236	0.430726	2.507236	0.430726
2.508052	0.423188	2.508052	0.423188
2.508770	0.436169	2.508770	0.436169
2.509266	0.434433	2.509266	0.434433
2.509833	0.405567	2.509833	0.405567
2.510385	0.429461	2.510385	0.429461
2.510815	0.441258	2.510815	0.441258
2.511021	0.443632	2.511021	0.443632
2.511482	0.424169	2.511482	0.424169
2.511717	0.412031	2.511717	0.412031
2.512818	0.419298	2.512818	0.419298
2.513164	0.439632	2.513164	0.439632
2.513425	0.417435	2.513425	0.417435
2.513679	0.435781	2.513679	0.435781
2.514395	0.439190	2.514395	0.439190
2.514607	0.449099	2.514607	0.449099
2.515013	0.400011	2.515013	0.400011
2.515651	0.425902	2.515651	0.425902
2.515707	0.419027	2.515707	0.419027
2.516054	0.406694	2.516054	0.406694
2.516443	0.403550	2.516443	0.403550
2.516796	0.419337	2.516796	0.419337
2.517309	0.443158	2.517309	0.443158
2.517652	0.433976	2.517652	0.433976
2.518142	0.438655	2.518142	0.438655
2.518350	0.386457	2.518350	0.386457
2.519226	0.400831	2.519227	0.400831
2.519457	0.415248	2.519457	0.415248
2.520092	0.414870	2.520092	0.414870
2.520404	0.426661	2.520404	0.426661
2.520975	0.433378	2.520975	0.433378
2.522177	0.392502	2.522177	0.392502
2.522465	0.424860	2.522465	0.424860
2.522863	0.413359	2.522863	0.413359
2.523105	0.427480	2.523105	0.427480
2.523529	0.430974	2.523529	0.430974
2.524083	0.424053	2.524083	0.424053
2.524608	0.423172	2.524608	0.423172
2.524859	0.440234	2.524859	0.440234
2.525083	0.427621	2.525083	0.427621
2.525338	0.458187	2.525338	0.458187
2.526339	0.434825	2.526339	0.434825
2.526509	0.426130	2.526509	0.426130
2.527233	0.429786	2.527233	0.429786
2.527442	0.423075	2.527442	0.423075
2.528216	0.431004	2.528216	0.431004
2.528726	0.429417	2.528726	0.429417
2.529117	0.431147	2.529117	0.431147
2.529775	0.416640	2.529775	0.416640
2.530516	0.416064	2.530516	0.416064
2.530831	0.417797	2.530831	0.417797
2.531226	0.416257	2.531226	0.416257
2.531878	0.404168	2.531878	0.404168
2.532004	0.426863	2.532004	0.426863
2.532434	0.438888	2.532434	0.438888
2.532528	0.421071	2.532528	0.421071
2.533281	0.432632	2.533281	0.432632
2.533430	0.449840	2.533430	0.449840
2.534074	0.402107	2.534074	0.402107
2.534180	0.441455	2.534180	0.441455
2.534883	0.411538	2.534883	0.411538
2.535684	0.416803	2.535684	0.416803
2.536150	0.415532	2.536150	0.415532
2.536692	0.432173	2.536692	0.432173
2.537438	0.422431	2.537438	0.422431
2.538221	0.430517	2.538221	0.430517
2.538840	0.447326	2.538840	0.447326
2.539050	0.442638	2.539050	0.442638
2.539188	0.410816	2.539188	0.410816
2.539655	0.431115	2.539655	0.431115
2.539911	0.425203	2.539911	0.425203
2.540535	0.414814	2.540535	0.414814
2.540644	0.406597	2.540644	0.406597
2.541390	0.432568	2.541390	0.432568
2.541694	0.435238	2.541694	0.435238
2.542245	0.433700	2.542245	0.433700
2.542670	0.423679	2.542670	0.423679
2.542829	0.418896	2.542829	0.418896
2.543531	0.409522	2.543531	0.409522
2.543702	0.434190	2.543702	0.434190
2.544021	0.398714	2.544021	0.398714
2.544645	0.437280	2.544645	0.437280
2.544807	0.447019	2.544807	0.447019
2.545862	0.411651	2.545862	0.411651
2.546128	0.429498	2.546128	0.429498
2.546576	0.424612	2.546576	0.424612
2.547129	0.426279	2.547129	0.426279
2.547754	0.427193	2.547754	0.427193
2.547921	0.428481	2.547921	0.428481
2.548348	0.413531	2.548348	0.413531
2.549437	0.428158	2.549438	0.428158
2.549684	0.415892	2.549684	0.415892
2.550181	0.444909	2.550181	0.444909
2.550641	0.427958	2.550641	0.427958
2.551101	0.418520	2.551101	0.418520
2.551402	0.429717	2.551402	0.429717
2.551752	0.410309	2.551752	0.410309
2.551855	0.424663	2.551855	0.424663
2.552780	0.411449	2.552780	0.411449
2.553430	0.414791	2.553430	0.414791
2.553678	0.441427	2.553678	0.441427
2.554080	0.416051	2.554080	0.416051
2.554623	0.399619	2.554623	0.399619
2.554825	0.424970	2.554825	0.424970
2.555640	0.415282	2.555640	0.415282
2.555962	0.426273	2.555962	0.426273
2.556409	0.435091	2.556409	0.435091
2.557261	0.406909	2.557261	0.406909
2.557909	0.406533	2.557909	0.406533
2.558120	0.412591	2.558120	0.412591
2.558207	0.433297	2.558207	0.433297
2.558399	0.418926	2.558399	0.418926
2.559195	0.404772	2.559195	0.404772
2.559710	0.414620	2.559710	0.414620
2.560279	0.433202	2.560279	0.433202
2.560746	0.441166	2.560746	0.441166
2.560851	0.451521	2.560851	0.451521
2.561286	0.452654	2.561286	0.452654
2.561990	0.420165	2.561990	0.420165
2.562654	0.437207	2.562654	0.437207
2.562986	0.413158	2.562986	0.413158
2.563368	0.442958	2.563368	0.442958
2.563731	0.414553	2.563731	0.414553
2.564126	0.444608	2.564126	0.444608
2.564632	0.419872	2.564632	0.419872
2.565093	0.413261	2.565093	0.413261
2.565556	0.422878	2.565556	0.422878
2.566020	0.435169	2.566020	0.435169
2.566536	0.442808	2.566536	0.442808
2.566685	0.441992	2.566685	0.441992
2.567571	0.440791	2.567571	0.440791
2.568302	0.428017	2.568302	0.428017
2.568431	0.436704	2.568431	0.436704
2.568759	0.401385	2.568759	0.401385
2.568916	0.423685	2.568916	0.423685
2.569404	0.422036	2.569404	0.422036
2.569822	0.428152	2.569822	0.428152
2.570443	0.432047	2.570443	0.432047
2.570708	0.434448	2.570708	0.434448
2.571032	0.427559	2.571032	0.427559
2.572264	0.446277	2.572264	0.446277
2.572510	0.431988	2.572510	0.431988
2.572810	0.436985	2.572810	0.436985
2.573190	0.442517	2.573190	0.442517
2.573638	0.437481	2.573638	0.437481
2.574301	0.447891	2.574301	0.447891
2.574556	0.424514	2.574556	0.424514
2.574913	0.449904	2.574913	0.449904
2.575342	0.429795	2.575342	0.429795
2.576244	0.447704	2.576244	0.447704
2.576718	0.436675	2.576718	0.436675
2.577284	0.452654	2.577284	0.452654
2.577473	0.446987	2.577473	0.446987
2.578319	0.411707	2.578319	0.411707
2.578554	0.442103	2.578554	0.442103
2.579023	0.401398	2.579023	0.401398
2.579404	0.427212	2.579404	0.427212
2.579937	0.421672	2.579937	0.421672
2.580211	0.424526	2.580211	0.424526
2.580864	0.407446	2.580864	0.407446
2.581349	0.421276	2.581349	0.421276
2.581569	0.421579	2.581569	0.421579
2.582094	0.445227	2.582094	0.445227
2.582562	0.440116	2.582562	0.440116
2.582921	0.426123	2.582921	0.426123
2.583507	0.428664	2.583507	0.428664
2.584242	0.434557	2.584242	0.434557
2.584465	0.415305	2.584465	0.415305
2.584826	0.431396	2.584826	0.431396
2.585445	0.414414	2.585445	0.414414
2.585689	0.411980	2.585689	0.411980
2.586074	0.397096	2.586074	0.397096
2.586649	0.424165	2.586649	0.424165
2.586854	0.433722	2.586854	0.433722
2.587442	0.422637	2.587442	0.422637
2.587834	0.438910	2.587834	0.438910
2.588181	0.402323	2.588181	0.402323
2.588618	0.422199	2.588618	0.422199
2.589120	0.430852	2.589120	0.430852
2.589183	0.429514	2.589183	0.429514
2.590104	0.401998	2.590104	0.401998
2.590667	0.427359	2.590667	0.427359
2.591303	0.445069	2.591303	0.445069
2.591587	0.414033	2.591587	0.414033
2.592201	0.422907	2.592201	0.422907
2.592521	0.436142	2.592521	0.436142
2.593093	0.421130	2.593093	0.421130
2.593277	0.436595	2.593277	0.436595
2.593880	0.443252	2.593880	0.443252
2.594124	0.443103	2.594124	0.443103
2.594723	0.418987	2.594723	0.418987
2.595264	0.443519	2.595264	0.443519
2.595668	0.424086	2.595668	0.424086
2.596115	0.440526	2.596115	0.440526
2.596327	0.426587	2.596327	0.426587
2.596794	0.472069	2.596794	0.472069
2.597227	0.451954	2.597227	0.451954
2.597615	0.446731	2.597615	0.446731
2.597886	0.446580	2.597886	0.446580
2.598237	0.420985	2.598237	0.420985
2.598527	0.443635	2.598527	0.443635
2.598761	0.438138	2.598761	0.438138
2.599806	0.451708	2.599806	0.451708
2.599971	0.417021	2.599971	0.417021
2.600353	0.435725	2.600353	0.435725
2.600955	0.447715	2.600955	0.447715
2.601029	0.434703	2.601029	0.434703
2.601793	0.446441	2.601793	0.446441
2.602119	0.442699	2.602119	0.442699
2.602851	0.415757	2.602851	0.415757
2.603315	0.421387	2.603315	0.421387
2.603703	0.437620	2.603703	0.437620
2.603867	0.452905	2.603867	0.452905
2.604605	0.421163	2.604605	0.421163
2.605306	0.451714	2.605306	0.451714
2.605474	0.449180	2.605474	0.449180
2.605799	0.447748	2.605799	0.447748
2.606399	0.432222	2.606399	0.432222
2.607073	0.448409	2.607073	0.448409
2.607360	0.447789	2.607360	0.447789
2.607967	0.413562	2.607967	0.413562
2.608433	0.412940	2.608433	0.412940
2.608754	0.449056	2.608754	0.449056
2.609203	0.444903	2.609203	0.444903
2.609679	0.431141	2.609679	0.431141
2.609953	0.420321	2.609953	0.420321
2.610251	0.449915	2.610251	0.449915
2.610713	0.455905	2.610713	0.455905
2.610728	0.442813	2.610728	0.442813
2.611136	0.450051	2.611136	0.450051
2.612042	0.453375	2.612042	0.453375
2.612379	0.447307	2.612379	0.447307
2.612897	0.442951	2.612897	0.442951
2.613479	0.432102	2.613479	0.432102
2.613805	0.418521	2.613805	0.418521
2.614248	0.438333	2.614248	0.438333
2.614570	0.441139	2.614570	0.441139
2.615062	0.438604	2.615062	0.438604
2.615300	0.441526	2.615300	0.441526
2.616062	0.399381	2.616062	0.399381
2.616251	0.442657	2.616251	0.442657
2.616932	0.452324	2.616932	0.452324
2.617301	0.416870	2.617301	0.416870
2.617786	0.438735	2.617786	0.438735
2.618472	0.449740	2.618472	0.449740
2.619217	0.443141	2.619217	0.443141
2.619352	0.447702	2.619352	0.447702
2.620011	0.435978	2.620011	0.435978
2.620543	0.442453	2.620543	0.442453
2.621013	0.432653	2.621013	0.432653
2.621930	0.439244	2.621930	0.439244
2.622288	0.426950	2.622288	0.426950
2.622973	0.444509	2.622973	0.444509
2.623027	0.435391	2.623027	0.435391
2.623500	0.427595	2.623500	0.427595
2.623741	0.444255	2.623741	0.444255
2.624439	0.415416	2.624440	0.415416
2.624892	0.440190	2.624892	0.440190
2.625505	0.441916	2.625505	0.441916
2.625999	0.433110	2.625999	0.433110
2.626318	0.447844	2.626318	0.447844
2.626510	0.457793	2.626510	0.457793
2.627319	0.432793	2.627319	0.432793
2.627607	0.441467	2.627607	0.441467
2.627840	0.436171	2.627840	0.436171
2.628204	0.439249	2.628204	0.439249
2.628558	0.454272	2.628558	0.454272
2.629127	0.428449	2.629127	0.428449
2.629501	0.439356	2.629501	0.439356
2.630019	0.437656	2.630019	0.437656
2.630983	0.426805	2.630983	0.426805
2.631240	0.430994	2.631240	0.430994
2.631632	0.421830	2.631632	0.421830
2.631785	0.450497	2.631785	0.450497
2.632203	0.434921	2.632203	0.434921
2.632427	0.448125	2.632427	0.448125
2.632735	0.419706	2.632735	0.419706
2.633038	0.420884	2.633038	0.420884
2.633834	0.447248	2.633834	0.447248
2.634313	0.418047	2.634313	0.418047
2.634739	0.435751	2.634739	0.435751
2.635079	0.429636	2.635079	0.429636
2.635652	0.430324	2.635652	0.430324
2.636082	0.423661	2.636082	0.423661
2.636354	0.427934	2.636354	0.427934
2.636649	0.456652	2.636649	0.456652
2.637245	0.455020	2.637245	0.455020
2.637934	0.429607	2.637934	0.429607
2.638296	0.417328	2.638296	0.417328
2.638690	0.429245	2.638690	0.429245
[truncated: 1 more rows]
