# Supplementary material for: Persistent homology elucidates hierarchical structures responsible for mechanical properties in covalent amorphous solids
Source: Nat Commun. 2025 Sep 25;16:8226. doi: 10.1038/s41467-025-63424-z (PMC12462471; doi:10.1038/s41467-025-63424-z)
Supplement: Supplementary file 4 — Source Data 2 [file 41467_2025_63424_MOESM4_ESM.zip › SupplementarySourceData/SupplementaryFigure9b.txt]

N	omega_p	PR_scaled
13824	0.441039	15.805231
13824	0.707610	21.568282
13824	1.078150	44.139545
13824	0.562970	79.704676
13824	0.872774	85.446943
13824	0.607727	85.561450
13824	0.767391	88.087157
13824	0.865169	93.243394
13824	1.082321	183.957143
13824	1.076364	222.468415
13824	1.095251	389.321455
13824	0.793796	402.459923
13824	1.020059	408.483924
13824	0.946367	451.441507
13824	0.944964	483.940169
13824	1.110775	651.336671
13824	1.499623	656.694854
13824	1.100995	727.102172
13824	1.207930	766.623302
13824	0.926084	825.361809
13824	1.487473	905.098628
13824	1.043196	960.008178
13824	0.967409	1195.852972
13824	1.453545	1308.422661
13824	1.041140	1394.820588
13824	1.471798	1445.253304
13824	1.468431	1473.775949
13824	1.461264	1526.167388
13824	1.553404	1589.253212
13824	1.481275	1601.639654
13824	1.446751	1867.079117
13824	1.464396	1936.391685
13824	1.517322	1961.699697
13824	1.201900	2007.928950
13824	1.532700	2009.081042
13824	1.164538	2009.870945
13824	0.787926	2023.588362
13824	1.534307	2047.390387
13824	1.489469	2118.786785
13824	1.545259	2164.214246
13824	1.495966	2195.237376
13824	1.429377	2202.299919
13824	1.192168	2219.919713
13824	1.442035	2220.125829
13824	1.320619	2272.298296
13824	1.133448	2275.559654
13824	1.525660	2279.373420
13824	1.557874	2320.536038
13824	1.472968	2351.402127
13824	1.485704	2388.633892
13824	1.562913	2411.272212
13824	1.510259	2413.193610
13824	1.575989	2422.502692
13824	1.507101	2587.534986
13824	1.540069	2626.200852
13824	1.502423	2628.962888
13824	1.187119	2651.132298
13824	1.457811	2692.603192
13824	0.783336	2731.464392
13824	1.512991	2754.493240
13824	1.522676	2758.308664
13824	1.136451	2771.436764
13824	1.186080	2792.580296
13824	1.504840	2803.367301
13824	0.782042	2807.054577
13824	1.671045	2820.217098
13824	0.599189	2861.622605
13824	1.363482	2871.502341
13824	1.526491	2873.185966
13824	1.475302	2874.255667
13824	1.493242	2875.883443
13824	1.167497	2886.892324
13824	1.564702	2890.770785
13824	1.325499	2898.862940
13824	1.449081	2922.667868
13824	1.621057	2976.229233
13824	1.443245	2985.372703
13824	1.613223	3022.200392
13824	1.580125	3031.203133
13824	1.197458	3043.165732
13824	1.601764	3043.994066
13824	1.529278	3050.024371
13824	0.976710	3092.389955
13824	1.551538	3142.885432
13824	1.573051	3151.518935
13824	1.227489	3171.107267
13824	1.595008	3173.216118
13824	1.425020	3204.254316
13824	1.585455	3212.287027
13824	1.245151	3236.016200
13824	1.571206	3241.125135
13824	1.291043	3305.635523
13824	0.842594	3318.629115
13824	1.638563	3327.838802
13824	1.547754	3330.636503
13824	1.578195	3347.763057
13824	1.652148	3434.496077
13824	1.578322	3457.727724
13824	1.637832	3469.131003
13824	1.179183	3481.151800
13824	1.653236	3509.000801
13824	1.238448	3512.266030
13824	1.602730	3514.393958
13824	1.290241	3528.450202
13824	1.658981	3546.890450
13824	1.432871	3558.462659
13824	1.421729	3559.394120
13824	1.540748	3564.254362
13824	1.939950	3603.623455
13824	1.669829	3619.073157
13824	1.656314	3627.878769
13824	1.629884	3634.653635
13824	1.748206	3635.026191
13824	1.550697	3642.998077
13824	1.897345	3654.689172
13824	1.660258	3688.825190
13824	1.568305	3692.843827
13824	1.555293	3699.527593
13824	1.691435	3707.379901
13824	1.115913	3712.938532
13824	1.335285	3717.394975
13824	1.643304	3723.836959
13824	1.599472	3761.704627
13824	1.622450	3772.070830
13824	1.388415	3772.773919
13824	1.829633	3779.685642
13824	1.537615	3793.894779
13824	1.152212	3803.206764
13824	1.615452	3805.991470
13824	1.418427	3810.238618
13824	1.156321	3822.737311
13824	1.682370	3831.530204
13824	1.715922	3832.266056
13824	1.628796	3835.284111
13824	1.832544	3841.014159
13824	1.648843	3841.220413
13824	1.592849	3844.819354
13824	1.606645	3846.030474
13824	1.633482	3854.979579
13824	1.694315	3869.229220
13824	0.574529	3877.249490
13824	1.590258	3900.779044
13824	1.129896	3905.625047
13824	1.593883	3908.907832
13824	1.683484	3917.053486
13824	1.566148	3920.781957
13824	1.153949	3929.907732
13824	1.351766	4001.680420
13824	1.435660	4031.411005
13824	1.209970	4033.514465
13824	1.220423	4040.718152
13824	1.610732	4048.194171
13824	1.450485	4050.547707
13824	1.400368	4059.200010
13824	1.598533	4060.791844
13824	1.281611	4072.411054
13824	1.318787	4076.111048
13824	0.963827	4083.995290
13824	1.938575	4088.902671
13824	2.033461	4094.537610
13824	1.801134	4096.467579
13824	1.624662	4097.961953
13824	1.865855	4158.642816
13824	1.144098	4163.607014
13824	1.697683	4170.841528
13824	1.679894	4172.220887
13824	1.000990	4186.207181
13824	1.124219	4187.464059
13824	1.341296	4187.774684
13824	1.382353	4199.195382
13824	1.684762	4208.666066
13824	1.635371	4215.060495
13824	1.688293	4231.733345
13824	1.675392	4231.911537
13824	1.356258	4246.608522
13824	2.084010	4247.802363
13824	1.225569	4267.725373
13824	1.689024	4291.278290
13824	2.068434	4295.809382
13824	1.762191	4295.943337
13824	1.852380	4315.025987
13824	1.645503	4322.361416
13824	1.877188	4323.534520
13824	2.019745	4326.763392
13824	2.129076	4327.195254
13824	1.802613	4348.122993
13824	1.604462	4351.502408
13824	1.843536	4363.869358
13824	1.707418	4366.088940
13824	2.006341	4366.929439
13824	1.907125	4373.956593
13824	1.424127	4381.686282
13824	1.734826	4384.647383
13824	1.837744	4386.230646
13824	1.872138	4388.730025
13824	1.719648	4395.513047
13824	0.800128	4398.190341
13824	1.204686	4404.116413
13824	1.982694	4408.134359
13824	1.587195	4417.449800
13824	1.933530	4419.520358
13824	1.803793	4425.893499
13824	1.849584	4426.023030
13824	1.853873	4428.448312
13824	1.664030	4430.712545
13824	1.776919	4432.566897
13824	1.977494	4433.671158
13824	1.347383	4450.360735
13824	1.672132	4450.365850
13824	1.765925	4455.030344
13824	1.714420	4461.426017
13824	1.869038	4464.625859
13824	1.965629	4466.684667
13824	1.196992	4466.775491
13824	2.326064	4468.587679
13824	1.888589	4468.824622
13824	1.946588	4474.331689
13824	2.168343	4476.347643
13824	1.901220	4478.204344
13824	1.653759	4478.344658
13824	1.813169	4484.721254
13824	1.970843	4494.888530
13824	2.260888	4501.084585
13824	1.740002	4502.488136
13824	1.947660	4510.397261
13824	1.899926	4518.592266
13824	1.909547	4526.795151
13824	1.987895	4527.173652
13824	1.813531	4528.043873
13824	1.678911	4539.324948
13824	1.949140	4543.198433
13824	1.662925	4547.967437
13824	1.810128	4550.520038
13824	2.138752	4551.148063
13824	2.304236	4552.003907
13824	1.733436	4552.096942
13824	2.033574	4562.156390
13824	1.806159	4564.001756
13824	1.880037	4567.045801
13824	2.046040	4570.253245
13824	1.228872	4577.766313
13824	1.625771	4579.521546
13824	1.798904	4580.820035
13824	1.647649	4584.896732
13824	2.433693	4594.542843
13824	2.044960	4602.069181
13824	2.209280	4602.999675
13824	1.992592	4605.757148
13824	1.950398	4612.645371
13824	2.011534	4628.362844
13824	1.656023	4632.597827
13824	2.213324	4635.122504
13824	1.413280	4639.596088
13824	2.231702	4644.231828
13824	2.238420	4647.559542
13824	2.233629	4647.895327
13824	1.996388	4649.638671
13824	1.967614	4654.030694
13824	1.273880	4655.605801
13824	1.735755	4656.195256
13824	1.364600	4656.960276
13824	2.179030	4658.551142
13824	2.014797	4665.193021
13824	1.759565	4665.442268
13824	1.849699	4665.473510
13824	2.085697	4674.920832
13824	1.724218	4686.440509
13824	2.167428	4699.781499
13824	1.919548	4701.665848
13824	2.197890	4705.264097
13824	1.623528	4706.665298
13824	1.998501	4711.889664
13824	1.750825	4716.418130
13824	1.261413	4718.721485
13824	1.609458	4719.907860
13824	1.699514	4720.109691
13824	2.216045	4722.103250
13824	2.092389	4722.747448
13824	2.229799	4725.137341
13824	1.345573	4725.767025
13824	2.185520	4728.857380
13824	2.091005	4731.002726
13824	2.072116	4732.500557
13824	2.023694	4732.981494
13824	1.770402	4733.380454
13824	1.963704	4736.244234
13824	1.862151	4736.621353
13824	1.915738	4741.448003
13824	1.993879	4741.995018
13824	1.746178	4751.096740
13824	2.081483	4755.251128
13824	2.010569	4760.684928
13824	1.795448	4766.022374
13824	2.324265	4773.541524
13824	1.358277	4777.128438
13824	1.313629	4778.980439
13824	1.709401	4779.510728
13824	2.143782	4780.254597
13824	1.841612	4780.377492
13824	2.064791	4786.646400
13824	1.942859	4789.826335
13824	1.721592	4791.948042
13824	1.400339	4793.208929
13824	1.823581	4795.153690
13824	2.330069	4797.162179
13824	1.927681	4798.666092
13824	1.673006	4812.571377
13824	2.237613	4817.499080
13824	2.113148	4819.547796
13824	2.058548	4824.089810
13824	2.305622	4824.708296
13824	1.937943	4826.472100
13824	2.234546	4826.893732
13824	2.132024	4828.147154
13824	1.819986	4830.011320
13824	1.677700	4834.931697
13824	1.328102	4836.169912
13824	2.101178	4836.837059
13824	1.692745	4837.399557
13824	1.728517	4837.994127
13824	1.112613	4839.639183
13824	2.027332	4840.541614
13824	1.928999	4841.814666
13824	2.206601	4844.056919
13824	1.978287	4844.094797
13824	1.702455	4845.513692
13824	1.737079	4846.247747
13824	2.292410	4848.312084
13824	2.021836	4849.087058
13824	2.015806	4849.398927
13824	1.915332	4853.925043
13824	1.857217	4856.292956
13824	2.442661	4857.601260
13824	1.771387	4860.853356
13824	1.217520	4870.623468
13824	2.242846	4871.113252
13824	0.981973	4874.822093
13824	1.817701	4882.848860
13824	1.666959	4885.375473
13824	1.258693	4887.114670
13824	1.788027	4887.917153
13824	1.998802	4889.396321
13824	2.205102	4890.204196
13824	1.956153	4891.023406
13824	1.992208	4891.756216
13824	2.219447	4892.012790
13824	1.839333	4900.393866
13824	2.217104	4903.842401
13824	1.962115	4905.886556
13824	2.355889	4907.526912
13824	1.861054	4908.637532
13824	1.840679	4910.858634
13824	2.128011	4912.336143
13824	1.962216	4915.345905
13824	1.959452	4918.737900
13824	2.093924	4919.788800
13824	1.785869	4921.362524
13824	2.037216	4923.138908
13824	1.975385	4925.040399
13824	1.935644	4925.613681
13824	2.270558	4926.806692
13824	2.225041	4931.861437
13824	1.354228	4931.921019
13824	2.087735	4937.876260
13824	2.261745	4939.199355
13824	2.004524	4942.389934
13824	1.835441	4943.147075
13824	2.330913	4943.553224
13824	1.921850	4943.757128
13824	2.197268	4944.184566
13824	1.406497	4951.212273
13824	1.966026	4951.299226
13824	2.256491	4951.315400
13824	2.159242	4955.091149
13824	1.886375	4958.025293
13824	1.782620	4958.467799
13824	2.206401	4958.575488
13824	2.394258	4961.309184
13824	2.381243	4961.702062
13824	2.249190	4962.661862
13824	2.108845	4964.270838
13824	1.993523	4964.642842
13824	2.214087	4971.206200
13824	1.399654	4972.364237
13824	1.774056	4972.564270
13824	2.067923	4973.709036
13824	2.218595	4977.422991
13824	2.250565	4978.798341
13824	2.191703	4982.126746
13824	1.865978	4984.130949
13824	2.147186	4985.924198
13824	2.120406	4986.335462
13824	1.274280	4989.999652
13824	1.647119	4990.408566
13824	2.217727	4992.495990
13824	2.371047	4993.492285
13824	2.125892	4993.858345
13824	2.175595	4998.043976
13824	1.803416	4998.895534
13824	2.061488	5002.449546
13824	1.954568	5003.170330
13824	2.042687	5003.956777
13824	1.694875	5008.799877
13824	1.924150	5012.604104
13824	2.169206	5012.817270
13824	1.614805	5013.220239
13824	2.106170	5014.477532
13824	1.752999	5021.682048
13824	1.923799	5023.243884
13824	2.291904	5023.458985
13824	1.814813	5025.576269
13824	2.008548	5027.541627
13824	2.189926	5032.203080
13824	2.041240	5035.105152
13824	2.136216	5037.566100
13824	1.779334	5037.765719
13824	2.103848	5038.570829
13824	1.726535	5043.078559
13824	2.193636	5043.211131
13824	1.882037	5048.275277
13824	2.059976	5051.842145
13824	2.369434	5051.913892
13824	1.830577	5053.405640
13824	2.039999	5056.726856
13824	1.707979	5057.600118
13824	1.729332	5057.825449
13824	1.941342	5058.743086
13824	1.239186	5059.661276
13824	2.385006	5060.380954
13824	1.718581	5065.741763
13824	1.750523	5068.370534
13824	2.202791	5074.549309
13824	2.057425	5074.766623
13824	1.826824	5076.281733
13824	1.641758	5076.287124
13824	1.213244	5081.589734
13824	2.158467	5081.623880
13824	1.753972	5081.848105
13824	1.761488	5082.991764
13824	2.102661	5083.191107
13824	2.041142	5087.203799
13824	2.415265	5087.301120
13824	1.796839	5088.432338
13824	2.347669	5090.372398
13824	2.193338	5092.395955
13824	2.169812	5094.813358
13824	2.210278	5100.608655
13824	1.903634	5104.875986
13824	2.296184	5104.995840
13824	2.282739	5107.333893
13824	2.052613	5110.606725
13824	1.953087	5111.102454
13824	2.316049	5111.112960
13824	2.183325	5111.533210
13824	1.972831	5112.438958
13824	2.100247	5113.438710
13824	1.758317	5116.734490
13824	2.029151	5116.964383
13824	1.376948	5117.773778
13824	2.301905	5118.616212
13824	2.353271	5120.151644
13824	2.087455	5123.044731
13824	1.821604	5127.677153
13824	1.883388	5129.794990
13824	1.723002	5130.665073
13824	2.088705	5131.489536
13824	2.162514	5133.039759
13824	2.401594	5134.110290
13824	1.833411	5135.385969
13824	1.236744	5135.524070
13824	2.294540	5136.551332
13824	2.086851	5137.859497
13824	1.903055	5141.340795
13824	2.070813	5141.533778
13824	1.846230	5141.840118
13824	2.195245	5142.401510
13824	1.890223	5143.086351
13824	2.077929	5145.079634
13824	2.332776	5146.260204
13824	2.293425	5147.129318
13824	2.266060	5148.434442
13824	2.156929	5151.561569
13824	2.204326	5152.766054
13824	2.202216	5152.799232
13824	2.013830	5162.798684
13824	2.154276	5163.354271
13824	1.666434	5165.668823
13824	1.784392	5166.656271
13824	2.239823	5169.981635
13824	2.095381	5171.443937
13824	2.310492	5177.674829
13824	2.005376	5178.305756
13824	2.000792	5180.212362
13824	1.921519	5181.132073
13824	2.321698	5184.300672
13824	2.337390	5187.572951
13824	2.094488	5188.008407
13824	1.301620	5188.216458
13824	2.174617	5188.937380
13824	1.789209	5192.830495
13824	1.773034	5194.078387
13824	1.755874	5198.617636
13824	1.919896	5200.723031
13824	2.001813	5201.711862
13824	1.710290	5205.265459
13824	1.869728	5205.325455
13824	2.231598	5205.424850
13824	2.290576	5206.500219
13824	1.696751	5206.932634
13824	2.300200	5207.483658
13824	1.991186	5207.761521
13824	2.325496	5208.492119
13824	1.911912	5210.072064
13824	2.055867	5210.466463
13824	2.212572	5214.227282
13824	2.418289	5214.885719
13824	2.233834	5215.580099
13824	1.757550	5216.967475
13824	2.342621	5217.725169
13824	2.248935	5221.429033
13824	2.223291	5224.207380
13824	2.322537	5225.987497
13824	2.259747	5226.405120
13824	0.984014	5227.020012
13824	2.307484	5234.084490
13824	1.986760	5235.923220
13824	2.064831	5236.507699
13824	2.153630	5238.984269
13824	1.808206	5239.076751
13824	1.910420	5240.262436
13824	1.989820	5241.416602
13824	1.931813	5241.570186
13824	2.030889	5241.913574
13824	2.018501	5243.112253
13824	1.969364	5248.080461
13824	1.743293	5249.333745
13824	2.124215	5250.322852
13824	2.188857	5250.866964
13824	1.979816	5254.103163
13824	1.756516	5256.081101
13824	2.051693	5256.466376
13824	2.375710	5259.957212
13824	2.263200	5262.952458
13824	2.407416	5265.979085
13824	1.961172	5266.316667
13824	2.173189	5268.753838
13824	1.981728	5269.390986
13824	2.241195	5270.869740
13824	1.243717	5272.048374
13824	2.030731	5275.382170
13824	1.957891	5276.446894
13824	2.276896	5277.018931
13824	2.390046	5278.771538
13824	2.382614	5279.110226
13824	1.928068	5282.117222
13824	2.002068	5282.915420
13824	1.904736	5284.774057
13824	1.776600	5287.938509
13824	1.973588	5288.704358
13824	2.157889	5288.804721
13824	2.271807	5291.285852
13824	2.032906	5291.824297
13824	2.161554	5292.196854
13824	1.865159	5294.795766
13824	1.847521	5295.404575
13824	2.377499	5295.490836
13824	1.883900	5296.567864
13824	2.343468	5303.315912
13824	2.097480	5310.160312
13824	2.048352	5314.700943
13824	2.335391	5316.031365
13824	1.712488	5316.820024
13824	1.834536	5317.506109
13824	2.325133	5317.970734
13824	2.117245	5318.257029
13824	2.310190	5319.571415
13824	1.848502	5321.916933
13824	1.843053	5322.427868
13824	2.346333	5324.780436
13824	2.357984	5325.193221
13824	1.912293	5325.654943
13824	1.778881	5327.215534
13824	1.309544	5328.934963
13824	2.391096	5331.152471
13824	2.021456	5332.335391
13824	2.105113	5335.886638
13824	1.891893	5341.239567
13824	2.113041	5342.508472
13824	1.894174	5350.022922
13824	2.076921	5351.102577
13824	2.274999	5352.802376
13824	2.149115	5353.481272
13824	2.446987	5354.558024
13824	1.764762	5355.159091
13824	2.180272	5357.571379
13824	1.878812	5360.283510
13824	2.026515	5361.340078
13824	1.339553	5362.939377
13824	2.151615	5363.855770
13824	2.301650	5364.287078
13824	2.294241	5366.893870
13824	2.286261	5367.570002
13824	1.276692	5367.670088
13824	1.974305	5368.572933
13824	2.127292	5372.117960
13824	1.224086	5372.210166
13824	1.792432	5373.566438
13824	2.409660	5374.781430
13824	2.243305	5374.941650
13824	2.151933	5375.225318
13824	2.050401	5375.374065
13824	1.984627	5375.397704
13824	2.176169	5375.966147
13824	1.814175	5377.951964
13824	2.429967	5378.613996
13824	2.252544	5379.584993
13824	1.874731	5382.224410
13824	2.035545	5382.814418
13824	2.442214	5383.434977
13824	2.121989	5385.677783
13824	2.340120	5387.263811
13824	1.893265	5389.775908
13824	2.038040	5390.266245
13824	1.373933	5390.951639
13824	1.742002	5391.539297
13824	2.227290	5393.471063
13824	2.228562	5397.194281
13824	1.983688	5399.907794
13824	1.861282	5400.859023
13824	2.309485	5401.211535
13824	2.145316	5402.887972
13824	2.326627	5404.561091
13824	2.074564	5405.038986
13824	2.014489	5408.109435
13824	2.066794	5410.130918
13824	2.347413	5410.434493
13824	1.369220	5410.783135
13824	2.406105	5410.948332
13824	2.108083	5416.071229
13824	2.208340	5416.529495
13824	2.360915	5416.838738
13824	2.306947	5417.168855
13824	2.223910	5418.456422
13824	2.044228	5425.390817
13824	2.248315	5426.263250
13824	2.160387	5428.138614
13824	2.389669	5429.350702
13824	2.284027	5429.858458
13824	2.267050	5430.132035
13824	2.260214	5431.695391
13824	2.283435	5431.968691
13824	2.130383	5432.512804
13824	2.337485	5433.757102
13824	2.281013	5433.850138
13824	2.071613	5433.853455
13824	1.899413	5437.394196
13824	1.725859	5437.802557
13824	2.221453	5440.196874
13824	2.185750	5443.696973
13824	1.410601	5444.132705
13824	2.067436	5444.792940
13824	2.253996	5445.940608
13824	2.167673	5446.272522
13824	1.985226	5447.134172
13824	2.316636	5448.598410
13824	2.146074	5448.917053
13824	2.367158	5449.648067
13824	1.317090	5450.378527
13824	2.073411	5455.300562
13824	2.055800	5457.848463
13824	1.855839	5458.251018
13824	2.235327	5458.679977
13824	2.151024	5460.890435
13824	2.198738	5461.557443
13824	2.321316	5463.083197
13824	2.150163	5466.566431
13824	2.408180	5466.726098
13824	1.717505	5468.345580
13824	2.437116	5471.225257
13824	1.387518	5471.478513
13824	2.192637	5472.258601
13824	2.280063	5472.452552
13824	2.301072	5472.993347
13824	2.100537	5474.507351
13824	2.236099	5476.435246
13824	2.378164	5479.080330
13824	2.277909	5482.994181
13824	2.376247	5484.724393
13824	1.860364	5485.400110
13824	2.190214	5485.882015
13824	1.945167	5486.134026
13824	2.135196	5488.450514
13824	2.141895	5491.014728
13824	1.851489	5494.250926
13824	2.137169	5494.391931
13824	2.252119	5494.700206
13824	2.384400	5494.885724
13824	1.997141	5495.045253
13824	2.396444	5497.461688
13824	2.119088	5502.153277
13824	2.335866	5503.719951
13824	1.769860	5504.169231
13824	2.212099	5506.259835
13824	2.022564	5510.076088
13824	2.240317	5514.323651
13824	2.063792	5514.454702
13824	2.247547	5517.940700
13824	2.048712	5518.088340
13824	2.414564	5519.981952
13824	2.276248	5521.202611
13824	2.425429	5521.758060
13824	1.944115	5523.428966
13824	2.317710	5525.689605
13824	1.791315	5526.240215
13824	1.926453	5530.717394
13824	2.452729	5530.814162
13824	2.311620	5531.045161
13824	2.174410	5531.738711
13824	2.298812	5532.764867
13824	2.182050	5535.502433
13824	2.341581	5539.634565
13824	2.450362	5543.034716
13824	1.885229	5545.974252
13824	1.805639	5551.695176
13824	2.354272	5554.944230
13824	2.107424	5555.678147
13824	1.799428	5555.711739
13824	1.897862	5555.814866
13824	1.631430	5557.882660
13824	2.274175	5561.985070
13824	2.122684	5562.257818
13824	2.165205	5565.902100
13824	2.425958	5566.311706
13824	2.267129	5567.469051
13824	2.131438	5567.550889
13824	2.243210	5572.312704
13824	2.177419	5572.593469
13824	2.312905	5575.668618
13824	2.038125	5578.857953
13824	2.049601	5581.785738
13824	2.054493	5582.554353
13824	1.943854	5583.085885
13824	2.142931	5585.499141
13824	1.952139	5586.535250
13824	2.165826	5587.967969
13824	2.269490	5588.322002
13824	2.148658	5590.182851
13824	2.265112	5592.023516
13824	2.273052	5595.133363
13824	1.795429	5599.568932
13824	2.075576	5603.402880
13824	2.399701	5607.908536
13824	2.093585	5608.036961
13824	2.312307	5608.512092
13824	2.348378	5611.099116
13824	2.155177	5612.820204
13824	2.114272	5614.330476
13824	2.255394	5614.996931
13824	2.253246	5615.079322
13824	2.271527	5615.664077
13824	2.374729	5618.369987
13824	1.700785	5618.378972
13824	2.134624	5622.326001
13824	2.382149	5624.821233
13824	1.792774	5624.939013
13824	1.825139	5625.634360
13824	2.119686	5627.899284
13824	2.380765	5628.483072
13824	2.135615	5631.711114
13824	2.200520	5634.252104
13824	2.303301	5635.248814
13824	1.934848	5635.823892
13824	2.344633	5638.424325
13824	2.403821	5638.490819
13824	2.297510	5639.635999
13824	2.345912	5640.417884
13824	2.121800	5641.171845
13824	1.818669	5641.251057
13824	2.027776	5641.558779
13824	2.358939	5643.249454
13824	2.298065	5643.462620
13824	2.171307	5657.954458
13824	1.267537	5658.519306
13824	1.686661	5658.566031
13824	1.367069	5659.509243
13824	2.328410	5659.997092
13824	2.404653	5665.415409
13824	2.433010	5667.874145
13824	2.434042	5669.490171
13824	2.246672	5671.415025
13824	2.221548	5672.649923
13824	2.278477	5680.089170
13824	2.185134	5681.334159
13824	2.366652	5687.253181
13824	2.456619	5690.259210
13824	2.373866	5692.172314
13824	2.382758	5694.160481
13824	2.443750	5695.634396
13824	2.411107	5699.696440
13824	2.341501	5701.048289
13824	2.376819	5703.674296
13824	1.298983	5705.411558
13824	2.079900	5707.580406
13824	2.397932	5708.583752
13824	2.251057	5708.711900
13824	2.365019	5710.381010
13824	2.368090	5713.271470
13824	2.187278	5713.429478
13824	2.244277	5715.292262
13824	2.081827	5716.281923
13824	2.318327	5718.727803
13824	2.287757	5719.253391
13824	1.704198	5724.997402
13824	1.380909	5727.481021
13824	2.360552	5727.502172
13824	2.338976	5728.606019
13824	2.319381	5728.787389
13824	2.286943	5729.668946
13824	1.333782	5735.631375
13824	2.369810	5736.393216
13824	1.917926	5736.589379
13824	2.333746	5737.915791
13824	2.361748	5739.740698
13824	1.880628	5743.468892
13824	2.139948	5743.931996
13824	2.413087	5747.054423
13824	1.748717	5747.744517
13824	2.354593	5751.978947
13824	2.428821	5753.733074
13824	2.372984	5759.279539
13824	2.299455	5760.133586
13824	1.294625	5761.088271
13824	1.890937	5761.967201
13824	2.226787	5763.032479
13824	2.418885	5766.260521
13824	2.288122	5766.574740
13824	1.305474	5767.379850
13824	2.110768	5767.629512
13824	2.314549	5768.403517
13824	1.767932	5769.967288
13824	2.428129	5772.755589
13824	2.445876	5777.285990
13824	2.350752	5777.856092
13824	2.440374	5778.072300
13824	1.397804	5779.946419
13824	2.434731	5782.266363
13824	2.408985	5787.739423
13824	2.313999	5789.332500
13824	2.431115	5791.060086
13824	2.453993	5793.611305
13824	2.394532	5794.467287
13824	2.012928	5798.504310
13824	2.387457	5804.561710
13824	2.133588	5809.363338
13824	2.164151	5819.248604
13824	1.404476	5823.180979
13824	2.362514	5828.277059
13824	2.413378	5833.401754
13824	2.395961	5836.254474
13824	2.405646	5837.635907
13824	2.413865	5840.089114
13824	2.356343	5840.779484
13824	2.257840	5841.294013
13824	2.062304	5843.142559
13824	1.360308	5843.295314
13824	2.199074	5845.940813
13824	2.308864	5850.390482
13824	1.731632	5850.417715
13824	2.110919	5850.526510
13824	1.703171	5852.046044
13824	2.416084	5853.152379
13824	1.906255	5858.700918
13824	1.743822	5863.088379
13824	1.873892	5864.621599
13824	2.364488	5866.347940
13824	2.215127	5872.420132
13824	2.395227	5872.536530
13824	1.263247	5877.227566
13824	2.207936	5879.331579
13824	2.357504	5882.894853
13824	2.333043	5883.680748
13824	1.270310	5893.088256
13824	2.449000	5894.524846
13824	2.411605	5899.030088
13824	2.379767	5902.307067
13824	2.445529	5905.116657
13824	1.262191	5906.747612
13824	2.431719	5909.827599
13824	2.383512	5909.884692
13824	2.290116	5915.683722
13824	2.098739	5916.838026
13824	2.366385	5917.369144
13824	2.114839	5917.512499
13824	2.452383	5922.489692
13824	2.455655	5923.029796
13824	2.268691	5923.767997
13824	2.399499	5924.878756
13824	2.423211	5931.863332
13824	2.402688	5938.963615
13824	2.423691	5947.247232
13824	2.349078	5948.443561
13824	2.283028	5955.667292
13824	1.828471	5957.743380
13824	2.435936	5976.915195
13824	2.438119	5977.281946
13824	2.329383	5986.826865
13824	2.372312	5987.075835
13824	2.350080	5991.144515
13824	2.439391	5999.829996
13824	2.264701	5999.920543
13824	2.096697	6001.549839
13824	1.415670	6001.625457
13824	2.183948	6003.826376
13824	2.441041	6008.141123
13824	2.422576	6019.147100
13824	1.254080	6030.112435
13824	2.400760	6038.790589
13824	2.424123	6039.945170
13824	1.246721	6048.485361
13824	2.442941	6048.602726
13824	1.298088	6050.104151
13824	2.448396	6054.350884
13824	1.378129	6055.571681
13824	2.392279	6073.093325
13824	2.392648	6077.598428
13824	1.278183	6078.153600
13824	2.427777	6083.034025
13824	2.415018	6084.044421
13824	2.140538	6091.016417
13824	2.418387	6095.897948
13824	2.433357	6106.884572
13824	1.234255	6112.787420
13824	2.426459	6115.022208
13824	2.450058	6117.311601
13824	2.355096	6126.015329
13824	1.348225	6129.745874
13824	2.351883	6135.255706
13824	2.451769	6140.576010
13824	1.379271	6151.612124
13824	2.444410	6161.382513
13824	1.780988	6165.434189
13824	2.420180	6179.197640
13824	2.403321	6192.684611
13824	1.258515	6205.301361
13824	0.979069	6229.467510
13824	1.781571	6238.247962
13824	2.388042	6239.444982
13824	1.739684	6241.255096
13824	1.385548	6242.132920
13824	1.326569	6245.597353
13824	2.410628	6257.567002
13824	0.824236	6258.030520
13824	0.581018	6274.388598
13824	2.388601	6303.574656
13824	1.419446	6322.437089
13824	1.256356	6446.167142
13824	1.285463	6450.320010
13824	1.283137	6460.583777
13824	1.391906	6465.835377
13824	0.791230	6652.585866
13824	0.995617	6680.550436
13824	0.813696	6737.552041
13824	1.401497	6779.074913
13824	1.295248	6796.060186
13824	1.242852	6945.333535
13824	0.806327	7035.522278
13824	1.255554	7072.058696
13824	1.303611	7127.174707
13824	1.312002	7241.534438
13824	0.827352	7245.074765
13824	1.252339	7291.927480
13824	1.287697	7459.599468
13824	0.821836	7577.833098
13824	0.831487	7653.013263
13824	0.985213	7724.501591
13824	0.993144	7799.487805
13824	1.012301	7898.005094
13824	0.823151	7919.336218
13824	0.568534	8135.162726
13824	1.004593	8223.776364
13824	0.834788	8266.654541
13824	0.588613	8307.040527
13824	0.810437	8314.103209
13824	0.826764	8334.860360
13824	0.806727	8396.416420
13824	0.825698	8404.084178
13824	0.582648	8410.315622
13824	0.572572	8485.066829
13824	0.839444	8708.804951
13824	0.818536	8770.220974
13824	0.991988	8884.055808
13824	0.585122	8995.989012
13824	0.815397	9011.935411
13824	0.574251	9091.109053
13824	0.816486	9239.144878
13824	0.593141	9299.199099
13824	0.586738	11073.025935
21952	0.909375	65.193991
21952	0.816262	114.338340
21952	0.789436	179.979630
21952	1.254722	192.394588
21952	0.784149	201.845615
21952	0.926071	271.507846
21952	0.803057	336.061851
21952	0.933926	455.393494
21952	0.896267	526.998239
21952	0.943409	540.400243
21952	0.919458	585.029295
21952	0.956806	626.515941
21952	0.962849	651.228142
21952	1.266138	825.637353
21952	1.251822	838.282626
21952	1.026701	899.302557
21952	0.879876	914.852498
21952	0.997152	915.846594
21952	0.834065	1107.188985
21952	0.947844	1182.395220
21952	0.822098	1248.542347
21952	1.274287	1249.636742
21952	1.260537	1253.233863
21952	1.285430	1323.925252
21952	0.966600	1341.608861
21952	0.667150	1383.527676
21952	1.282537	1428.010001
21952	1.275970	1498.260660
21952	0.864872	1581.882216
21952	1.029345	1656.665436
21952	1.242244	1769.670578
21952	1.308217	1783.025055
21952	1.357636	1789.118557
21952	1.297521	1797.284021
21952	1.233260	1823.892655
21952	1.290409	1829.673099
21952	1.336721	2021.189372
21952	1.312098	2104.401040
21952	1.246303	2107.963674
21952	1.262820	2143.703769
21952	1.295232	2203.053987
21952	0.880808	2205.638176
21952	1.311388	2237.713780
21952	1.327126	2303.171571
21952	1.317342	2334.216748
21952	1.024293	2401.169030
21952	1.379873	2550.227720
21952	1.374262	2563.234061
21952	1.249511	2570.569322
21952	1.016351	2581.916091
21952	1.318293	2610.525474
21952	1.306306	2617.959299
21952	1.313841	2637.381331
21952	1.293284	2711.925933
21952	1.322378	2712.510515
21952	1.000575	2717.436543
21952	1.329115	2727.692737
21952	0.991390	2731.227448
21952	1.036107	2855.567967
21952	1.382028	2871.247841
21952	1.371310	2872.174874
21952	0.974872	2896.435347
21952	1.279982	2935.030475
21952	0.971368	3005.088966
21952	1.047463	3009.275212
21952	1.325908	3189.636576
21952	1.346149	3239.968561
21952	1.340692	3312.732416
21952	1.298601	3343.148449
21952	0.671973	3375.780536
21952	1.334072	3384.709951
21952	1.398747	3463.858765
21952	1.361761	3540.319337
21952	1.349525	3614.868329
21952	1.390238	3654.288633
21952	0.684018	3673.118180
21952	1.039372	3710.046713
21952	1.301016	3724.769480
21952	1.333147	3760.617316
21952	1.431660	3781.897146
21952	1.533553	3829.745700
21952	1.128927	3852.731859
21952	1.418761	3864.117484
21952	1.350731	3925.833556
21952	1.354535	3958.208365
21952	1.371996	3964.111478
21952	1.345011	4038.810621
21952	1.237361	4065.324467
21952	1.170255	4069.321267
21952	1.454827	4130.806185
21952	1.356639	4155.576383
21952	1.385500	4170.673432
21952	1.649930	4179.119903
21952	1.397564	4336.807704
21952	1.800828	4424.606484
21952	1.428678	4480.127702
21952	0.832468	4518.351183
21952	1.381336	4525.950966
21952	1.747558	4555.227470
21952	1.387050	4572.242465
21952	1.340294	4593.171502
21952	1.425219	4632.139814
21952	1.385203	4648.501957
21952	1.389622	4825.371197
21952	0.845956	4852.500137
21952	1.324059	4929.117885
21952	1.475053	4980.369000
21952	1.643306	5019.543661
21952	1.737149	5049.609340
21952	1.405028	5081.404397
21952	1.393586	5108.646390
21952	1.166323	5149.114902
21952	1.378652	5164.931977
21952	1.612107	5185.056912
21952	1.360351	5220.297336
21952	1.801243	5228.283034
21952	1.721686	5247.254172
21952	1.230415	5251.346684
21952	1.355259	5280.423864
21952	1.694602	5328.335640
21952	1.368774	5376.479889
21952	1.596954	5389.109533
21952	1.408858	5418.599191
21952	1.558074	5458.659176
21952	1.347331	5484.675370
21952	1.420777	5563.011740
21952	1.365843	5595.639876
21952	1.728503	5619.358353
21952	1.694056	5630.123834
21952	1.709315	5645.616019
21952	1.661402	5646.413535
21952	1.407684	5650.624587
21952	1.423596	5674.823594
21952	1.163465	5721.519668
21952	1.476136	5721.587281
21952	1.135239	5752.194515
21952	1.391966	5754.374129
21952	1.611877	5768.263160
21952	1.592438	5783.300719
21952	1.739055	5841.290220
21952	1.420291	5844.973985
21952	1.451926	5865.813457
21952	0.842492	5867.732062
21952	1.919716	5875.999624
21952	1.703489	5882.953579
21952	1.706327	5883.501501
21952	1.670820	5894.992275
21952	1.406227	5901.199862
21952	1.658996	5922.774946
21952	1.780285	5924.216973
21952	1.782043	5925.171885
21952	1.622085	5931.257199
21952	1.572760	5932.356994
21952	1.173654	5940.117684
21952	1.541180	5951.767611
21952	1.434519	5975.147808
21952	1.614923	5999.101391
21952	1.161283	6003.445473
21952	1.644814	6006.798202
21952	1.785734	6007.647305
21952	1.721041	6014.664262
21952	1.934357	6019.384381
21952	1.713041	6022.715158
21952	1.651408	6028.632319
21952	0.987127	6029.363101
21952	1.633877	6029.542230
21952	1.631607	6034.895444
21952	1.613656	6042.990684
21952	1.663143	6045.267764
21952	1.742037	6058.957251
21952	1.731786	6068.552251
21952	1.579244	6077.652233
21952	1.619697	6078.237693
21952	1.678419	6083.738644
21952	1.524122	6093.211591
21952	1.681738	6094.460879
21952	2.203139	6109.083985
21952	1.239828	6115.681219
21952	1.147624	6124.150301
21952	0.851120	6128.611825
21952	1.636738	6150.471627
21952	1.555621	6154.112586
21952	1.469544	6172.279183
21952	1.889254	6183.743615
21952	1.629802	6184.190996
21952	1.585333	6187.131028
21952	1.746000	6210.512542
21952	1.646062	6213.932664
21952	1.401788	6217.192316
21952	1.730215	6221.882141
21952	1.441011	6238.300042
21952	1.734726	6241.113191
21952	1.400460	6260.765500
21952	1.829852	6261.667507
21952	1.510433	6270.302107
21952	1.928861	6285.291811
21952	1.722646	6289.827313
21952	1.750057	6295.470733
21952	1.153959	6300.977832
21952	2.076972	6301.315453
21952	1.467739	6305.027976
21952	2.027733	6307.172247
21952	1.872637	6309.169879
21952	1.700581	6318.639533
21952	1.682354	6333.375471
21952	1.733373	6336.000052
21952	1.617562	6337.981440
21952	1.859505	6338.151788
21952	1.478285	6348.279562
21952	0.675405	6355.721510
21952	1.413078	6365.254824
21952	1.690997	6369.619321
21952	1.598694	6394.779606
21952	1.699146	6408.621659
21952	1.426063	6415.188600
21952	1.402670	6434.277181
21952	1.763679	6447.637827
21952	1.674249	6457.430614
21952	1.562130	6457.438956
21952	1.700840	6464.836340
21952	1.710244	6473.649629
21952	2.058099	6477.365225
21952	1.481782	6478.870474
21952	1.620504	6485.415243
21952	1.724588	6488.631430
21952	1.511066	6493.866763
21952	1.711827	6494.486907
21952	1.659638	6496.341851
21952	1.876886	6498.338385
21952	1.656785	6502.891669
21952	1.727062	6504.753418
21952	1.525237	6513.806862
21952	1.433084	6526.963354
21952	1.687412	6528.803590
21952	1.150462	6529.041111
21952	1.578098	6538.131434
21952	1.705448	6545.912540
21952	1.849071	6549.137508
21952	1.815333	6554.629240
21952	1.778303	6555.521150
21952	1.490100	6567.741609
21952	1.502838	6568.129281
21952	1.847057	6569.413034
21952	1.624974	6575.417784
21952	1.605790	6576.567850
21952	1.457767	6578.295472
21952	1.842633	6582.465254
21952	1.716847	6590.850040
21952	1.373440	6591.594433
21952	1.565403	6594.374653
21952	1.395366	6598.320306
21952	1.559387	6599.184337
21952	1.634609	6599.748723
21952	2.001206	6599.805798
21952	0.980744	6606.401496
21952	1.438542	6618.623491
21952	1.920784	6631.594708
21952	1.773820	6642.339993
21952	1.685285	6647.590033
21952	1.668402	6652.554917
21952	1.951720	6655.092788
21952	1.539452	6655.902378
21952	1.056242	6668.062029
21952	1.940072	6668.819593
21952	1.549655	6677.446729
21952	1.888775	6678.985564
21952	1.708230	6679.195864
21952	1.946105	6682.669768
21952	1.693200	6688.788230
21952	1.177173	6692.094640
21952	1.640458	6698.975494
21952	1.606861	6701.528073
21952	1.779916	6707.678804
21952	1.650964	6709.737901
21952	1.416149	6722.393449
21952	1.932789	6723.877404
21952	1.764824	6725.967454
21952	1.735727	6731.017731
21952	1.491931	6732.256922
21952	1.458275	6733.270226
21952	1.891274	6736.366995
21952	1.666023	6747.324335
21952	1.975508	6747.553075
21952	1.771876	6747.916600
21952	1.937559	6754.213532
21952	1.593271	6755.624167
21952	1.226941	6762.740127
21952	0.854748	6771.194062
21952	0.869592	6774.087555
21952	1.705240	6774.189852
21952	1.836350	6774.890559
21952	1.755478	6786.027028
21952	1.728021	6786.420408
21952	1.759849	6790.018561
21952	1.589954	6790.951082
21952	2.109433	6803.675997
21952	1.749501	6808.059812
21952	1.760777	6808.570196
21952	1.945784	6808.734836
21952	1.664651	6810.283110
21952	1.444893	6812.543508
21952	1.642353	6814.616216
21952	1.767982	6815.816551
21952	1.955406	6816.180954
21952	1.595976	6816.203126
21952	1.910308	6825.681999
21952	1.673832	6841.216771
21952	1.824066	6853.723704
21952	1.435061	6870.328416
21952	0.998778	6875.346204
21952	1.661622	6880.148424
21952	2.113296	6881.816995
21952	1.201270	6882.298183
21952	1.442243	6882.533728
21952	1.879294	6884.453869
21952	1.756454	6885.097502
21952	1.973082	6885.226360
21952	1.644481	6888.893003
21952	1.926418	6890.879439
21952	1.913772	6898.011644
21952	1.407357	6899.040973
21952	1.648774	6906.697392
21952	1.791648	6908.248520
21952	1.814198	6912.928467
21952	1.790604	6922.716864
21952	1.543171	6923.286079
21952	1.677398	6928.617781
21952	1.762563	6929.880899
21952	1.746743	6931.131066
21952	1.550168	6943.708025
21952	1.845749	6949.451546
21952	1.672107	6954.965011
21952	1.810139	6956.279716
21952	2.024683	6956.290911
21952	1.043751	6957.222115
21952	1.803174	6960.329860
21952	1.931942	6961.195208
21952	1.481804	6963.490070
21952	1.636546	6965.233278
21952	1.141339	6965.551582
21952	1.675037	6966.376319
21952	1.494763	6973.841535
21952	2.050891	6984.971638
21952	1.716078	6985.342188
21952	1.898907	6992.202188
21952	1.653717	7000.314550
21952	1.609069	7000.747224
21952	2.039345	7018.330556
21952	2.130571	7019.879709
21952	1.740531	7019.951931
21952	1.894717	7020.327530
21952	2.045050	7021.724116
21952	1.440496	7028.517601
21952	1.667653	7031.628639
21952	1.691579	7033.344846
21952	1.910360	7039.820906
21952	1.516210	7045.412958
21952	1.689643	7053.495904
21952	1.908073	7066.833281
21952	1.621500	7069.307710
21952	1.547331	7069.562353
21952	1.572284	7069.662674
21952	1.775878	7071.759968
21952	1.212842	7075.197871
21952	1.049935	7076.852393
21952	1.656437	7080.726482
21952	1.853710	7084.474566
21952	1.737902	7086.344438
21952	2.121844	7093.895048
21952	1.934861	7098.448112
21952	1.637663	7100.378351
21952	2.121241	7102.835878
21952	1.880065	7105.297795
21952	1.608990	7106.106945
21952	1.575625	7110.247971
21952	1.949209	7111.068097
21952	1.696528	7119.063674
21952	2.014656	7120.338427
21952	1.569442	7121.356780
21952	1.906334	7125.403192
21952	1.680982	7125.636103
21952	1.181187	7130.224071
21952	1.887203	7136.942920
21952	1.648202	7138.002543
21952	2.054469	7138.625980
21952	1.410781	7143.978755
21952	1.640328	7144.105418
21952	1.581386	7145.838309
21952	1.618529	7147.960189
21952	1.743455	7149.010812
21952	1.628432	7150.629114
21952	1.839490	7150.800998
21952	1.571559	7168.348988
21952	1.944395	7168.713391
21952	1.624168	7169.591910
21952	1.940343	7169.845236
21952	1.907815	7177.704491
21952	1.602890	7180.867116
21952	1.837781	7184.050375
21952	1.730662	7184.827695
21952	1.485689	7187.277319
21952	2.188563	7192.512871
21952	2.055343	7194.131831
21952	1.883007	7194.284836
21952	1.546394	7194.503478
21952	1.463792	7199.108130
21952	1.676633	7203.054221
21952	1.684870	7206.704180
21952	1.752768	7208.685788
21952	1.897453	7210.994040
21952	1.483273	7223.383969
21952	1.889805	7225.346038
21952	1.557058	7225.931937
21952	1.900732	7234.640076
21952	2.194275	7234.985601
21952	1.809252	7237.053479
21952	2.166954	7239.936435
21952	1.683337	7240.590824
21952	1.769920	7241.265190
21952	1.458929	7242.411523
21952	1.961019	7242.829270
21952	1.857909	7247.978770
21952	1.849707	7257.549622
21952	1.577827	7259.374273
21952	1.686624	7261.864508
21952	1.986512	7266.786146
21952	1.626713	7271.975160
21952	1.902963	7273.609706
21952	2.104966	7275.145468
21952	1.719437	7275.570897
21952	1.507502	7275.887884
21952	1.538864	7286.710220
21952	1.807884	7291.056497
21952	1.702477	7291.294017
21952	1.438112	7295.874083
21952	1.911695	7300.560176
21952	1.870139	7300.630642
21952	1.927161	7302.743741
21952	1.605304	7304.272040
21952	1.561129	7310.068904
21952	1.850556	7313.346557
21952	2.046617	7316.344542
21952	1.972457	7317.678785
21952	1.813103	7319.815592
21952	1.786834	7320.354294
21952	1.852210	7322.354561
21952	1.942025	7328.907233
21952	2.066135	7329.971685
21952	1.981199	7341.984698
21952	1.893583	7343.247596
21952	1.829583	7346.128357
21952	1.829154	7346.490565
21952	1.568820	7348.098988
21952	1.847681	7348.199089
21952	1.983742	7348.536272
21952	1.821886	7350.200014
21952	1.902506	7352.391263
21952	1.813708	7355.838166
21952	1.513859	7358.171005
21952	1.744883	7358.232690
21952	2.085174	7358.600166
21952	1.965552	7358.679852
21952	2.107756	7363.254649
21952	1.874314	7370.526249
21952	1.455671	7371.034218
21952	1.529790	7373.453548
21952	1.449822	7379.295853
21952	1.787733	7381.727916
21952	1.542308	7386.709922
21952	1.874835	7395.243542
21952	1.527650	7397.676044
21952	2.025737	7398.484536
21952	1.824294	7399.467546
21952	1.843527	7401.751652
21952	2.087772	7403.038039
21952	1.950524	7403.039356
21952	1.860927	7404.905715
21952	1.939162	7408.987251
21952	2.237388	7414.886631
21952	1.800357	7416.018915
21952	2.004386	7420.163014
21952	1.750640	7420.411510
21952	2.003257	7424.806959
21952	1.630918	7426.820616
21952	2.187216	7427.719990
21952	1.837543	7429.237751
21952	1.413998	7433.594784
21952	2.122800	7438.812116
21952	1.886186	7445.127487
21952	1.594750	7447.968954
21952	1.896244	7452.178908
21952	1.170461	7452.590508
21952	1.470991	7455.292360
21952	2.325806	7455.938847
21952	1.821139	7457.301188
21952	1.993964	7457.564173
21952	1.573589	7457.774912
21952	1.955804	7458.418764
21952	1.921043	7460.420348
21952	1.840439	7460.807142
21952	1.982847	7463.329646
21952	1.927967	7464.384659
21952	1.976328	7468.964944
21952	1.912255	7469.777168
21952	1.944659	7473.598133
21952	1.862884	7474.277767
21952	1.759379	7476.580312
21952	1.553990	7477.030987
21952	1.584661	7478.485307
21952	1.904956	7479.770596
21952	1.528779	7480.410278
21952	1.784644	7480.511257
21952	1.430967	7483.488826
21952	1.551755	7485.699612
21952	1.734140	7486.619840
21952	1.984359	7486.723234
21952	1.805474	7486.847482
21952	1.863910	7490.154332
21952	1.762680	7492.919186
21952	1.930087	7503.333215
21952	1.137045	7508.083408
21952	1.884206	7512.213677
21952	1.788534	7518.886865
21952	1.954359	7521.688819
21952	1.689173	7521.741284
21952	1.501890	7524.622484
21952	1.961846	7525.855089
21952	1.831305	7528.512159
21952	1.936241	7528.911685
21952	1.796546	7534.666621
21952	2.059115	7540.074716
21952	1.986286	7540.949503
21952	1.899716	7543.496813
21952	2.229291	7544.037491
21952	1.859931	7545.477323
21952	2.172702	7545.898143
21952	2.344967	7548.684291
21952	2.160130	7549.241652
21952	2.015490	7550.986177
21952	2.040601	7552.056118
21952	2.129275	7553.821717
21952	1.152341	7556.226339
21952	1.603809	7561.351473
21952	1.925295	7562.564101
21952	2.020994	7565.081776
21952	1.998802	7569.117432
21952	1.736720	7570.167615
21952	1.544628	7571.529737
21952	1.834493	7582.806918
21952	1.569330	7590.046468
21952	2.097641	7593.532227
21952	1.878315	7595.194432
21952	1.582781	7595.647521
21952	1.708634	7598.492500
21952	1.653999	7598.615651
21952	1.794317	7598.845050
21952	1.812106	7599.168183
21952	2.125634	7599.517659
21952	2.137882	7601.769934
21952	2.166423	7604.934315
21952	1.155106	7609.103878
21952	1.915027	7612.822547
21952	2.108826	7616.817811
21952	1.783059	7618.504383
21952	1.773119	7619.665424
21952	1.756009	7621.548906
21952	1.922739	7621.630128
21952	1.209167	7625.862254
21952	1.916308	7628.950242
21952	1.841164	7631.087269
21952	2.007838	7632.009034
21952	1.817319	7633.380595
21952	2.106569	7635.588746
21952	1.794830	7637.289148
21952	2.059624	7638.837862
21952	1.774586	7639.942925
21952	1.856742	7640.567021
21952	1.587760	7640.941302
21952	2.012614	7642.994473
21952	2.255976	7650.670209
21952	1.519982	7655.116587
21952	1.969165	7657.530429
21952	1.959745	7660.494168
21952	2.060221	7663.896948
21952	2.279495	7667.251872
21952	1.808654	7668.434426
21952	2.103900	7669.156867
21952	1.861998	7671.405410
21952	2.279418	7673.141155
21952	1.895946	7674.694039
21952	1.880531	7675.696148
21952	1.976240	7678.444099
21952	1.487554	7678.851967
21952	1.826262	7679.043389
21952	2.032794	7680.957384
21952	1.875100	7681.575113
21952	1.924775	7682.573709
21952	1.819735	7682.896623
21952	1.715565	7684.696687
21952	2.111849	7688.983035
21952	1.766561	7690.412330
21952	2.038306	7690.800441
21952	1.998253	7691.309288
21952	2.071675	7692.116463
21952	2.261891	7692.218979
21952	2.190961	7694.629089
21952	1.977394	7694.687262
21952	1.854176	7696.278563
21952	1.816545	7701.279009
21952	1.806245	7701.900250
21952	1.189961	7702.700620
21952	1.978091	7703.378278
21952	2.010952	7708.042639
21952	2.062592	7708.958477
21952	1.913367	7711.373855
21952	2.233691	7712.912691
21952	1.828852	7713.820845
21952	1.857138	7716.405693
21952	1.765119	7726.627861
21952	2.005072	7728.918113
21952	2.052224	7731.263465
21952	1.868265	7734.169251
21952	1.825131	7736.829395
21952	2.036994	7736.988108
21952	1.175482	7737.011377
21952	1.943293	7737.155162
21952	1.903977	7738.297983
21952	1.715299	7738.995618
21952	1.579640	7739.105378
21952	1.522077	7741.019812
21952	1.531566	7741.489365
21952	2.076338	7744.175631
21952	2.029557	7750.665960
21952	2.171972	7754.978211
21952	1.701977	7755.246464
21952	1.876308	7755.722822
21952	1.857652	7755.853876
21952	1.917774	7756.706931
21952	2.000573	7757.325099
21952	1.923572	7758.888081
21952	1.996729	7759.380026
21952	2.262178	7763.157306
21952	1.987773	7763.338191
21952	2.070148	7764.375642
21952	2.210908	7764.749046
21952	1.973485	7766.803314
21952	2.215692	7769.805030
21952	2.143042	7772.461881
21952	2.247051	7772.587227
21952	2.041480	7778.488803
21952	1.871319	7779.578719
21952	1.833941	7779.613843
21952	1.729576	7781.895533
21952	1.832032	7782.690635
21952	1.935700	7782.821908
21952	1.507876	7784.450746
21952	1.482805	7785.068695
21952	1.464770	7785.509930
21952	1.754330	7795.917154
21952	1.916837	7799.306323
21952	2.025060	7799.998470
21952	1.657849	7801.082899
21952	2.072126	7805.641231
21952	2.079310	7809.112282
21952	0.859011	7811.177745
21952	1.902055	7813.663370
21952	2.183196	7817.381380
21952	1.971612	7820.783721
21952	1.167934	7820.938483
21952	1.997591	7821.716900
21952	2.197762	7822.761816
21952	2.036333	7823.140488
21952	1.739406	7824.580978
21952	2.024187	7825.347103
21952	1.526841	7828.964353
21952	1.915580	7831.381049
21952	1.948992	7831.650839
21952	1.784105	7832.616947
21952	2.301556	7834.493623
21952	2.098759	7835.650493
21952	1.452523	7838.699407
21952	1.947870	7839.960110
21952	1.956240	7841.572265
21952	1.990572	7845.752365
21952	1.753939	7846.939529
21952	1.514129	7847.124145
21952	1.604245	7848.475291
21952	1.470078	7852.493385
21952	2.272382	7854.043196
21952	2.162193	7855.927995
21952	1.553252	7856.190760
21952	2.190547	7857.932652
21952	1.426533	7858.319446
21952	1.953801	7859.812621
21952	1.974094	7860.897269
21952	1.827138	7862.513156
21952	1.669939	7863.582218
21952	1.931238	7864.000843
21952	2.001900	7869.909663
21952	2.150467	7873.631405
21952	1.877275	7876.527532
21952	1.838334	7876.579997
21952	1.768132	7877.905679
21952	2.096987	7888.534179
21952	1.456531	7896.758276
21952	2.243773	7900.220545
21952	1.984938	7901.021793
21952	2.068058	7903.897725
21952	1.922054	7905.365216
21952	2.119179	7906.588381
21952	1.957086	7908.181438
21952	2.347144	7909.199352
21952	1.518442	7914.536762
21952	1.959408	7918.792376
21952	1.930510	7927.655057
21952	2.159401	7927.884456
21952	2.217706	7928.308129
21952	2.158426	7929.715692
21952	1.819562	7930.328152
21952	2.051718	7933.903255
21952	2.122555	7940.524198
21952	2.061356	7940.540881
21952	2.183624	7941.151147
21952	1.566315	7942.277065
21952	1.131898	7943.196415
21952	2.087015	7946.981598
21952	1.966441	7947.657720
21952	2.054299	7950.110417
21952	2.327698	7952.071169
21952	1.068906	7952.508014
21952	2.055554	7953.815914
21952	1.496262	7953.864867
21952	1.980985	7956.455203
21952	1.498750	7957.786153
21952	1.164711	7961.450820
21952	2.240173	7963.602994
21952	1.865632	7964.198552
21952	2.138759	7967.281930
21952	1.885148	7971.871873
21952	1.641129	7976.620969
21952	2.338828	7977.728667
21952	2.191716	7978.584575
21952	1.995055	7979.084861
21952	1.086441	7980.360053
21952	1.869084	7981.177765
21952	1.537162	7982.410809
21952	2.289136	7985.272252
21952	1.867040	7988.202844
21952	2.165504	7988.744839
21952	2.087841	7991.131680
21952	2.209023	7992.752177
21952	1.803911	7993.570328
21952	2.156125	7998.546627
21952	2.313710	8000.194124
21952	2.192650	8001.852159
21952	2.023101	8008.391879
21952	2.044919	8017.884582
21952	1.957485	8019.170092
21952	2.184645	8019.200166
21952	2.303971	8024.340007
21952	1.870693	8024.989567
21952	1.989233	8025.918575
21952	2.268081	8026.762849
21952	1.963478	8028.946634
21952	2.091855	8030.627938
21952	2.019809	8031.382209
21952	1.465794	8031.465626
21952	2.257786	8031.532580
21952	2.315304	8031.735636
21952	1.981791	8033.721414
21952	1.497693	8034.876089
21952	2.316492	8037.755752
21952	1.589290	8038.004029
21952	2.160457	8040.736614
21952	2.050203	8042.078321
21952	1.494554	8046.758926
21952	2.119443	8046.959787
21952	2.476815	8048.381398
21952	1.992210	8050.376396
21952	2.007195	8053.282841
21952	2.155007	8058.387559
21952	2.090184	8059.324031
21952	1.186575	8062.140473
21952	1.938909	8062.460972
21952	2.181704	8064.049638
21952	1.968293	8064.601292
21952	2.083111	8065.231095
21952	1.889620	8066.623291
21952	2.080219	8067.130821
21952	1.550663	8067.909898
21952	1.795801	8068.217445
21952	2.005671	8070.832367
21952	2.112255	8073.716641
21952	2.336368	8075.003028
21952	2.185910	8075.716029
21952	1.477192	8082.424560
21952	2.084130	8084.865403
21952	2.153464	8085.557110
21952	2.326181	8085.812851
21952	1.725101	8086.276477
21952	2.305117	8087.499204
21952	1.936834	8088.578145
21952	2.195788	8089.507592
21952	1.758615	8089.718551
21952	1.971861	8089.923802
21952	2.204911	8093.023425
21952	2.100370	8093.270604
21952	2.224128	8093.305069
21952	1.471986	8095.933601
21952	2.229524	8097.598880
21952	2.220321	8099.240670
21952	1.068307	8099.816691
21952	1.563900	8100.894095
21952	2.111504	8108.235283
21952	2.154904	8111.236560
21952	2.009279	8116.312082
21952	1.839625	8117.501880
21952	2.284926	8120.096168
21952	2.013332	8120.413594
21952	2.080639	8121.301991
21952	1.918655	8126.172481
21952	1.881691	8134.907182
21952	2.152316	8137.295340
21952	2.196264	8142.960273
21952	1.479415	8144.372665
21952	1.503867	8144.390227
21952	2.204050	8146.614842
21952	2.104500	8147.103274
21952	2.016927	8147.959841
21952	1.996336	8152.661740
21952	2.222426	8154.368947
21952	2.427280	8155.567526
21952	2.263528	8156.608929
21952	1.053700	8158.388139
21952	2.277225	8159.822922
21952	2.319594	8159.992391
21952	1.448542	8160.804396
21952	2.190938	8160.900106
21952	2.042813	8161.323121
21952	2.141210	8161.520031
21952	2.200682	8162.423575
21952	2.303593	8164.847515
21952	2.419003	8165.679715
21952	1.777935	8166.026557
21952	1.854817	8170.273391
21952	2.204660	8171.239718
21952	2.245184	8172.102870
21952	1.968639	8172.321073
21952	1.964707	8172.405588
21952	1.518772	8175.939421
21952	2.106317	8179.947637
21952	2.046894	8180.906720
21952	2.011397	8180.934380
21952	2.234618	8183.295976
21952	1.601004	8188.192150
21952	2.205370	8188.967275
21952	2.242601	8189.497855
21952	2.146958	8189.805402
21952	1.850488	8192.666626
21952	2.448746	8192.743238
21952	2.047649	8195.941425
21952	2.182810	8198.695084
21952	2.138300	8199.578213
21952	2.476237	8201.119463
21952	1.844036	8201.661458
21952	1.892686	8204.166620
21952	2.053682	8205.100678
21952	2.184491	8207.616377
21952	1.961595	8207.783432
21952	2.382952	8207.973975
21952	2.071055	8208.755905
21952	2.221820	8209.299656
21952	2.225693	8209.579764
21952	2.306523	8210.873176
21952	2.063121	8214.825633
21952	1.771433	8215.115180
21952	2.219581	8218.121946
21952	2.093444	8218.267048
21952	2.134629	8219.929254
21952	2.065437	8222.870383
21952	2.198998	8224.926846
21952	2.232087	8228.719274
21952	1.792957	8229.496374
21952	1.974554	8230.232644
21952	1.948289	8231.922948
21952	1.776931	8232.270888
21952	0.680709	8237.430486
21952	2.195091	8240.860705
21952	1.529144	8241.006686
21952	2.035891	8242.396248
21952	2.207717	8244.666743
21952	2.241686	8245.151663
21952	2.157306	8246.580738
21952	1.962594	8246.750427
21952	2.021265	8248.734449
21952	2.018467	8252.283868
21952	2.077953	8252.474191
21952	1.591705	8253.314294
21952	2.034669	8254.188862
21952	2.401533	8254.570168
21952	2.401012	8257.129991
21952	2.045991	8258.145710
21952	1.835111	8259.169771
21952	2.164427	8259.376120
21952	2.216341	8260.239931
21952	2.105218	8260.995519
21952	2.426372	8263.109716
21952	2.403037	8264.620013
21952	2.297250	8267.410552
21952	2.238994	8267.545776
21952	2.148942	8270.479880
21952	1.061873	8271.059194
21952	1.864965	8272.515709
21952	2.171161	8280.055123
21952	2.073065	8280.262350
21952	2.245962	8281.119137
21952	2.242555	8281.947605
21952	2.207238	8286.838291
21952	2.119063	8289.957451
21952	2.063843	8290.021551
21952	1.964971	8293.230714
21952	1.493670	8294.238530
21952	2.086077	8295.716119
21952	2.411056	8295.722046
21952	2.298603	8297.499280
21952	2.388511	8297.711336
21952	2.262231	8297.715727
21952	2.275076	8298.536951
21952	2.142791	8305.965288
21952	2.018139	8306.241225
21952	2.164147	8306.258348
21952	2.211178	8307.167160
21952	1.787543	8307.563833
21952	2.031665	8308.284517
21952	1.598561	8309.098936
21952	1.847917	8310.063288
21952	2.095719	8310.189512
21952	1.907036	8311.833277
21952	1.797504	8312.104165
21952	2.178088	8312.160801
21952	2.189216	8314.595498
21952	2.278010	8315.021147
21952	2.324582	8316.155846
21952	2.042406	8317.456721
21952	2.073352	8324.619220
21952	2.279993	8325.690038
21952	2.343781	8328.191249
21952	2.162762	8328.832028
21952	2.312869	8328.927958
21952	2.175788	8329.714718
21952	2.077508	8330.524088
21952	2.094770	8332.400106
21952	2.293076	8335.848107
21952	2.115858	8336.955585
21952	2.145130	8337.911595
21952	1.633205	8340.387341
21952	1.886527	8341.594701
21952	2.179936	8344.820548
21952	2.089160	8345.181000
21952	2.309920	8346.203743
21952	2.169922	8357.196207
21952	2.287372	8363.003609
21952	2.281051	8363.347377
21952	2.144143	8365.554870
21952	2.084692	8366.950579
21952	2.457408	8367.872343
21952	2.153959	8369.271564
21952	1.520627	8369.719384
21952	2.027267	8370.320211
21952	2.283245	8372.915156
21952	1.993314	8374.935838
21952	2.016550	8374.937375
21952	1.893370	8376.345815
21952	2.067782	8376.469844
21952	2.052910	8377.488636
21952	2.134127	8379.317896
21952	2.179505	8379.866916
21952	2.213151	8380.740825
21952	1.583433	8382.550328
21952	1.446316	8383.857789
21952	2.399531	8388.664399
21952	1.447555	8392.058618
21952	2.011606	8393.551793
21952	1.060558	8393.662650
21952	2.187914	8394.696809
21952	2.205775	8398.433039
21952	2.075591	8399.019377
21952	2.009609	8400.222127
21952	2.147889	8400.347912
21952	1.500888	8401.849429
21952	1.952168	8403.156451
21952	2.372390	8404.559623
21952	2.092979	8405.034664
21952	2.158245	8405.064080
21952	2.353769	8405.302259
21952	2.069318	8406.692479
21952	2.083420	8407.406358
21952	2.397913	8407.738712
21952	1.944206	8408.505934
21952	2.213318	8411.157516
21952	2.426316	8412.015181
21952	1.992482	8413.073487
[truncated: 2,992 more rows]
