# Supplementary material for: Persistent homology elucidates hierarchical structures responsible for mechanical properties in covalent amorphous solids
Source: Nat Commun. 2025 Sep 25;16:8226. doi: 10.1038/s41467-025-63424-z (PMC12462471; doi:10.1038/s41467-025-63424-z)
Supplement: Supplementary file 4 — Source Data 2 [file 41467_2025_63424_MOESM4_ESM.zip › SupplementarySourceData/SupplementaryFigure10a.txt]

# original demixed
2.230059 2.046748
1.690762 1.561654
1.648338 1.371680
1.425486 1.296517
1.421783 1.134900
1.353188 1.081725
1.262788 1.118628
1.128507 1.065022
1.142471 0.991617
1.169472 0.930166
1.075545 0.884252
1.048768 0.990951
1.024976 1.086260
1.176343 1.302103
0.894532 1.072087
0.781973 0.965540
0.764838 0.964917
0.784817 0.720146
0.882167 0.738817
1.433299 1.153438
1.471498 1.300672
1.563306 1.534150
1.336369 1.107166
1.372716 1.111403
1.290752 1.038364
1.243510 1.044002
1.243337 0.888364
1.264051 1.036394
1.268065 1.252173
1.265084 1.341094
0.879486 0.867837
0.973565 0.965909
1.486288 1.200106
1.495890 1.721567
1.513932 1.973100
1.298218 1.225533
1.284992 1.230179
1.306505 1.148864
1.362006 1.092169
1.293831 0.960288
1.220577 0.993036
1.294796 1.015134
1.321344 1.121351
1.233288 1.051168
1.265298 1.146467
1.293401 1.400315
1.222597 1.685072
1.231278 1.294585
1.061580 1.227766
0.990661 0.986870
1.016348 0.881501
1.312366 1.077071
1.237698 1.003550
1.282569 1.128084
1.590192 2.297378
1.410378 1.890685
1.304007 1.443770
1.371679 1.317274
1.316219 1.194934
1.346417 1.166221
1.354754 1.139433
1.306627 1.092045
1.330178 1.123929
1.388902 1.261078
1.249882 2.241495
1.316312 2.617726
1.244577 1.361833
1.116046 1.118535
1.247273 1.047277
1.253888 1.052834
1.276019 1.226810
1.211511 1.137794
1.239200 1.097247
1.231519 1.061004
1.340267 1.165866
1.395087 1.282704
1.279301 1.018631
1.393305 1.163260
1.331042 1.124841
1.376617 1.157663
1.352902 1.497698
1.505771 1.536731
1.290391 1.426648
1.408151 1.380974
1.234553 1.299001
1.148776 1.044461
1.070020 1.036413
1.701461 1.417533
1.620808 1.457875
1.396056 1.221861
1.245227 1.011977
1.031886 0.956894
1.102682 0.926520
1.092919 0.898565
0.994470 0.935493
1.023056 1.000821
0.922012 0.890732
1.068307 0.922319
0.910085 0.923361
0.847416 0.938399
0.901752 0.828223
0.975812 0.989766
0.910081 0.791008
0.871125 0.843216
0.989929 0.819210
1.432560 1.215066
1.444061 1.468075
1.423664 1.264349
1.324226 1.218529
1.262589 1.022658
1.278942 1.137889
1.122225 0.936457
1.215369 0.920477
1.246786 0.903997
1.149903 0.853526
1.194112 0.851572
1.164175 1.016281
1.150712 1.245912
1.220105 1.180266
1.125885 1.049038
1.049891 0.981048
0.964025 0.979982
0.982602 0.845924
1.016264 0.849337
0.926554 0.815446
1.004643 0.790832
1.317121 1.062060
1.306697 1.094516
1.213455 1.070507
1.237041 1.078033
1.226557 1.058195
1.278891 1.101431
1.202910 0.960037
1.271955 1.058040
1.260458 1.095094
1.243879 1.236915
1.192914 1.164878
1.242040 1.280920
1.106682 1.322289
1.056732 0.905943
1.121089 1.133715
1.040013 1.139096
1.242657 1.480142
1.010765 0.971167
1.261851 0.998446
1.286370 1.054054
1.261660 1.020420
1.306292 1.116237
1.263306 1.118544
1.187098 1.121489
1.227129 1.091241
1.242899 1.095084
1.267868 1.159547
1.296052 1.214221
1.278405 1.568976
1.274254 1.197600
1.181606 1.166266
1.246460 1.560216
1.064715 1.269484
1.278435 1.138899
1.218220 0.985421
1.219098 0.996073
1.213896 1.030821
1.237072 1.002905
1.223330 1.125696
1.284142 1.058063
1.316677 1.167020
1.300187 1.195049
1.277443 1.203548
1.307230 1.228759
1.288013 1.188399
1.239981 1.188409
1.227929 1.340114
1.284176 2.121114
1.213751 1.491848
1.074827 1.305973
1.142827 1.232858
1.074633 1.194194
1.084036 1.503664
1.138291 1.214392
1.460996 1.351688
1.438285 1.234969
1.644608 1.882585
1.474733 1.592666
1.349122 1.326504
1.138160 0.967452
1.102400 1.060681
1.081980 1.124801
1.085836 0.913684
1.028572 0.931916
1.053221 0.961690
0.943898 0.903695
1.064816 0.895835
0.979492 0.874236
1.106203 0.956954
1.087494 0.877325
1.037525 1.006034
1.444313 1.329159
1.362330 1.386482
1.485903 1.863357
1.215407 1.156298
1.146981 1.072997
1.130003 1.088835
1.119439 0.995926
1.159535 1.021213
1.101365 1.000054
1.129464 1.118101
1.127847 1.040375
1.120001 0.903742
1.070241 0.828714
1.077128 0.841689
1.131420 0.870692
1.410622 1.184015
1.359778 1.164822
1.285239 1.228262
1.241979 1.102147
1.230926 1.094911
1.175238 0.960845
1.147468 1.159239
1.203445 1.135560
1.194513 1.076948
1.187848 1.166149
1.161873 1.327720
1.099728 0.871355
1.161392 0.900958
1.148871 0.863570
1.165236 0.977227
1.088666 0.880070
1.138022 0.955574
1.248742 0.994204
1.232550 1.026927
1.214965 0.992077
1.210185 0.988162
1.200884 1.064819
1.258353 1.115209
1.290035 1.166816
1.205105 1.069966
1.276832 1.461978
1.291101 1.512104
1.266046 1.269963
1.252859 1.390174
1.308805 1.645395
1.169014 1.215280
1.173138 1.339467
1.152045 1.144774
1.143165 1.156608
1.124121 1.279944
1.192541 1.324512
1.316471 1.173551
1.244945 0.987412
1.246618 0.946886
1.250608 0.978862
1.261619 0.997410
1.238415 1.003098
1.269262 1.027701
1.254418 1.032701
1.223895 1.282385
1.319905 1.743140
1.237957 1.468692
1.246687 1.853885
1.279438 1.408048
1.147032 1.322955
1.159631 1.106923
1.097714 1.179998
1.101048 1.192774
1.590565 1.787806
1.596377 2.117348
1.399774 1.711764
1.244875 1.189807
1.284496 1.330670
1.160158 1.186480
1.053728 1.074834
1.094046 1.240785
1.034090 1.095421
1.055767 1.043278
1.111860 0.979302
1.132644 1.018335
1.153510 1.072114
1.173754 0.887030
1.191044 0.967677
1.185813 1.032271
1.194179 1.076975
1.270048 0.924962
1.210215 1.056650
1.712440 1.783869
1.798929 2.089799
1.694679 1.891467
1.157201 1.211714
1.093482 1.049099
1.094601 1.142390
1.058062 1.158239
1.081318 1.113949
1.070001 1.244530
1.165509 1.173751
1.132699 1.189518
1.129346 0.991493
1.185782 1.042026
1.176579 1.048389
1.150016 0.911847
1.158798 0.980483
1.191457 0.911092
1.216654 0.988404
1.228661 0.918133
2.256707 3.397011
1.424131 1.473793
1.560306 1.824073
1.510594 1.857050
1.232416 1.268369
1.131170 1.087736
1.103141 1.107628
1.194170 1.075487
1.219118 1.145903
1.148345 0.939488
1.164456 0.860393
1.211865 0.912250
1.214367 0.860455
1.222018 0.899512
1.419892 1.425909
1.254690 1.065198
1.197928 1.076573
1.218758 1.027418
1.156887 1.091238
1.235603 1.047556
1.164215 1.092890
1.177366 1.059776
1.253018 1.222369
1.241467 1.100157
1.226181 1.252900
1.237323 1.271106
1.215775 1.170015
1.179845 0.987274
1.213690 1.029203
1.273872 0.933349
1.249507 1.139436
1.363730 1.105260
1.318346 0.981153
1.303212 0.999887
1.295553 0.964592
1.279265 0.997577
1.358548 1.184869
1.275612 1.096675
1.317303 2.270891
1.297151 1.152285
1.382841 3.255815
1.369438 2.538088
1.232242 1.137257
1.203644 1.368837
1.194517 1.121147
1.278055 1.032670
1.548705 1.787419
1.431217 1.604638
1.447988 1.542301
1.508081 1.736245
1.227466 1.441517
1.128157 1.290441
1.057010 1.141601
1.086000 1.120187
1.143449 1.134755
1.161644 1.085334
1.225236 1.228490
1.190432 1.060698
1.233714 0.966944
1.136551 1.105162
1.234393 1.046054
1.244240 1.021829
1.402481 1.522746
1.416125 1.645131
1.338075 1.510068
1.288952 1.501411
1.095022 1.179030
1.191154 1.378551
1.080690 1.191129
1.135234 1.390945
1.097757 1.204480
1.148534 1.109018
1.153209 1.035975
1.143303 0.987904
1.183572 1.154622
1.216626 0.977516
1.238698 1.007440
1.264621 1.016183
1.332067 0.952702
1.249465 0.927942
1.280433 0.957626
1.964412 2.443141
2.124329 2.674755
1.267490 1.359119
1.218946 1.274296
1.182863 1.285623
1.103910 1.306798
1.141412 1.109009
1.197722 1.610642
1.230122 1.345582
1.235673 1.223965
1.184432 1.041297
1.182496 1.064525
1.252901 0.840523
1.270634 0.855781
1.327392 0.899115
2.008143 2.846589
1.330373 1.355238
1.382332 1.360385
1.172094 1.120572
1.243734 1.195237
1.236541 1.129084
1.205503 1.194750
1.274466 1.116674
1.253474 1.298457
1.244087 1.190881
1.249205 1.083558
1.237100 1.313705
1.309846 1.201104
1.235165 1.015611
1.191927 0.925057
1.202821 0.924990
1.245336 0.941296
1.289537 0.903217
1.314814 0.877090
1.600419 1.817203
1.331419 1.091975
1.329395 1.080863
1.301264 1.108973
1.327350 1.071333
1.281831 1.108701
1.297045 1.017995
1.278238 1.115650
1.325441 1.150917
1.200667 1.246388
1.294732 1.087663
1.260919 1.027408
1.273088 0.985057
1.270412 0.932966
1.232183 0.872085
1.297485 0.979345
1.416978 1.449354
1.499487 1.662558
1.438280 1.800406
1.214072 1.509796
1.104375 1.268374
1.263805 1.365797
1.121004 1.206239
1.074975 1.120238
1.164815 1.202013
1.143763 1.140086
1.172899 1.194443
1.147729 1.042419
1.165600 1.000621
1.243926 1.022626
1.221816 1.045995
1.466725 1.577618
1.741559 2.054563
1.418573 1.743076
1.451895 1.883142
1.368164 1.685062
1.271767 1.413223
1.152717 1.430311
1.224295 1.373172
1.173689 1.187161
1.096670 1.157208
1.162315 1.246748
1.157984 1.276352
1.216502 1.374500
1.186866 1.066719
1.179105 1.033288
1.241499 0.987758
1.206685 0.921819
1.243464 0.947782
1.231244 1.018801
1.520690 1.718305
1.547417 1.861193
1.364006 1.713556
1.323634 1.470021
1.327891 1.621973
1.223418 1.301749
1.196481 1.261503
1.187658 1.272483
1.424450 2.727379
1.201230 1.191773
1.226838 1.739038
1.263700 1.725744
1.189342 1.299183
1.172697 0.920396
1.222636 0.915862
1.260610 0.852230
1.285336 0.886390
1.269306 0.950445
1.274525 1.169595
1.331662 1.338064
1.335525 1.416062
1.297400 1.302660
1.277094 1.196616
1.296698 1.441806
1.279647 1.393982
1.311651 1.340315
1.251322 1.361770
1.262502 1.537989
1.213220 1.267333
1.227801 1.101964
1.228450 0.835619
1.192101 0.852212
1.295867 0.988124
1.327069 1.110630
1.383452 1.035663
1.371494 1.182368
1.476643 1.372720
1.309360 1.456187
1.331693 1.194067
1.290686 1.171956
1.271325 1.245531
1.269267 1.254766
1.300535 1.143829
1.312164 1.237033
1.309836 1.159057
1.305711 1.156132
1.260357 1.159503
1.234693 1.113510
1.283045 1.063414
1.278069 0.944785
1.283252 0.952002
1.353157 1.160351
1.302343 1.006915
1.265794 0.929020
1.340578 1.002517
1.336182 1.061813
1.940841 1.766536
1.878907 1.830337
1.480782 1.728474
1.654708 1.811095
1.294104 1.455364
1.428067 1.895427
1.371747 1.520764
1.084662 1.159148
1.199280 1.294757
1.178214 1.057737
1.136991 1.083437
1.070207 0.929609
1.122745 0.952742
1.215412 1.102763
1.148446 1.045482
1.146162 0.909263
1.086875 1.018698
1.791576 1.975948
1.538192 1.826305
1.410486 1.677863
1.281542 1.688844
1.317903 1.342670
1.287000 1.571124
1.199583 1.062805
1.177626 1.084708
1.139787 1.000136
1.149739 0.988362
1.126545 0.912136
1.098270 0.904865
1.200850 1.217288
1.153983 0.941321
1.157483 1.182192
1.120152 1.287831
1.405428 1.433617
1.662164 1.763275
1.373922 1.805581
1.320674 1.622890
1.233877 1.222502
1.300491 1.336947
1.284251 1.350690
1.221219 1.481683
1.244968 1.106204
1.302712 1.377874
1.428629 2.429477
1.225423 1.271470
1.225456 1.219264
1.183709 1.080772
1.151726 0.892355
1.137837 0.922236
1.119395 1.007271
1.156656 0.958724
1.253081 1.100807
1.348887 1.323010
1.309031 1.198641
1.328995 1.433393
1.330735 1.341089
1.312883 1.512237
1.292470 1.335552
1.285891 1.238293
1.319740 1.844925
1.303569 1.514795
1.371339 2.273434
1.272693 1.272644
1.252280 1.335042
1.186798 1.037058
1.210891 0.963723
1.223038 0.980802
1.173681 0.916123
1.173891 0.860950
1.427942 1.508525
1.202890 1.052830
1.171137 1.040597
1.187180 1.061075
1.245020 1.348748
1.274975 1.211255
1.259352 1.115174
1.295043 1.171480
1.309769 1.200144
1.292926 1.050911
1.207254 0.981472
1.280328 1.053012
1.245335 1.135072
1.233226 1.045102
1.333617 1.091553
1.312185 1.140719
2.182470 2.160759
1.565563 1.773338
1.923775 2.060043
1.107452 0.819028
1.469145 1.678519
1.873015 2.108095
1.470053 1.505619
1.345272 1.449765
1.322235 1.152280
1.338064 1.314349
1.219643 1.083264
1.123805 1.016400
1.100990 0.955221
0.967765 0.896512
0.985253 0.912970
0.942377 0.932210
0.996026 0.955622
0.918797 0.888281
1.722155 1.778433
1.616722 1.932190
1.504967 1.861219
1.558361 1.924622
1.418890 1.786686
1.569111 2.435268
1.428484 1.504046
1.302793 1.234018
1.259982 1.396325
1.344149 1.149044
1.279258 1.192252
1.176071 1.223678
1.061366 0.950208
0.979522 0.896908
1.017314 0.908303
1.013018 1.057124
1.008623 1.095974
1.696309 1.884556
1.568123 1.753104
1.485869 1.639645
1.374374 1.478152
1.425934 2.045759
1.385137 1.604824
1.276034 1.284533
1.363654 1.200403
1.306973 1.096891
1.359743 1.121737
1.311922 1.123596
1.311962 1.183772
1.249388 1.125653
1.202172 1.121282
1.157667 1.023867
1.083555 1.043428
1.106081 1.111056
1.085487 1.113086
1.071284 1.113316
1.091945 1.028713
1.452138 1.504904
1.271726 1.198172
1.423028 1.534212
1.413119 1.588113
1.314171 1.359679
1.296695 1.405641
1.320712 1.129744
1.340493 1.296468
1.289557 1.074323
1.250447 1.108270
1.224852 1.032034
1.073027 0.927062
1.104312 0.849473
1.126921 1.006720
1.119719 0.848017
1.162049 1.003718
1.240524 1.185414
1.278515 1.265271
1.012075 0.811249
1.216145 1.083540
1.218587 1.157600
1.313305 1.358723
1.275049 1.075799
1.291976 1.035721
1.279298 1.252596
1.245821 0.933451
1.187232 0.869878
1.165370 0.914024
1.223348 0.934223
1.164182 0.910592
1.233698 0.941163
1.255894 0.972333
1.190562 1.015437
1.680234 1.714908
1.874421 1.758236
1.841156 1.707771
1.871884 1.894646
2.283687 2.542162
2.515725 2.588667
1.690114 1.770046
1.538085 1.462084
1.302780 1.074405
1.277384 1.108031
1.218511 1.070826
1.044737 0.945301
0.948096 0.877334
0.831221 0.847596
0.832383 0.850499
0.817158 0.833561
1.505989 1.576514
1.524461 1.557949
1.762480 2.089955
2.146765 2.767231
1.549326 1.479176
1.393075 1.243194
1.453335 1.292052
1.461420 1.346691
1.275375 1.118002
1.214714 1.163137
1.207629 1.039678
1.108008 1.079303
0.976179 0.893483
0.887386 0.860514
0.938398 0.893047
0.805396 0.846710
0.847246 0.850779
0.896959 0.992894
0.830771 0.859183
1.335441 1.412517
1.568978 1.913094
1.370857 1.462371
1.923263 3.285769
1.689287 2.373706
1.587686 2.515445
1.613710 1.563076
1.449929 1.432946
1.365787 1.080613
1.312713 1.125961
1.380552 1.145961
1.208656 1.076411
1.096408 0.944892
1.034706 1.005152
1.022903 0.950578
0.957979 0.980114
0.910321 1.021127
1.039034 1.138087
1.369443 1.444319
1.338829 1.584367
1.377017 1.820228
1.322784 1.521054
1.407040 1.283230
1.354481 1.284527
1.316145 0.991418
1.300310 0.972380
1.265678 0.958200
1.202099 0.962115
1.267467 1.053528
1.163815 0.975057
1.171341 0.926282
1.034381 0.876110
1.047013 0.800861
1.102015 0.878979
1.040278 1.090097
1.026752 0.900556
1.270336 1.314416
1.284151 1.294719
1.198595 1.069350
1.213662 1.211379
1.259347 1.243687
1.291416 1.388106
1.304111 1.148709
1.316679 1.027507
1.304575 1.095370
1.253180 0.886684
1.189120 0.813231
1.193449 0.819347
1.124390 0.859850
1.072674 0.792615
1.143514 0.823262
1.134630 0.898018
1.838587 1.543968
1.890500 1.665586
2.292169 2.259201
2.634945 2.463711
1.999694 2.314000
2.197354 2.359917
2.108995 2.095220
1.641156 1.606617
1.513251 1.441834
1.736962 1.565809
1.071527 0.914177
1.411845 1.250116
0.939392 0.768010
0.778372 0.755431
0.997134 0.913220
0.799892 0.792475
0.804711 0.811270
0.766706 0.762320
0.784958 0.819018
1.410444 1.304912
1.511810 1.377882
1.929588 1.784117
1.751321 1.798387
1.752058 1.751224
1.872011 1.746239
1.588079 1.469386
1.677343 1.638653
1.463375 1.298986
1.400140 1.309837
1.273301 0.961085
1.259066 1.040851
1.277711 1.144268
1.179527 0.985202
1.180174 0.966522
0.947858 0.738411
0.881239 0.783058
0.849074 0.808287
0.826776 0.946048
0.824772 0.861444
1.291599 1.199166
1.339107 1.286714
1.336329 1.265306
1.934419 2.580409
1.724831 2.092401
1.663231 1.688402
1.496799 1.286572
1.446724 1.197005
1.415526 1.161820
1.271471 0.990906
1.270503 0.930347
1.309943 0.954778
1.158637 0.843863
0.884113 0.857473
0.857905 0.954478
0.898761 1.018621
1.212140 1.112928
1.361129 1.732743
1.293330 1.300433
1.299604 1.329366
1.443646 1.309714
1.118496 0.776444
1.348467 1.019680
1.204031 0.870316
1.161323 0.771151
1.097178 0.907157
1.118642 0.743498
1.048116 0.758616
1.014987 0.765364
0.946993 0.938724
0.935125 1.114442
1.037456 0.887443
0.982340 0.801009
0.929991 0.917555
1.083276 0.899923
1.157441 1.009608
1.219971 1.190478
1.202846 1.131103
1.270181 1.166565
1.311815 1.260197
1.337016 1.046029
1.265658 0.973542
1.225622 0.804004
1.265766 0.855167
1.068725 0.760220
1.117043 0.812873
1.056986 0.719106
1.083300 0.766088
1.910691 1.634043
1.589440 1.386607
1.967899 1.768535
2.444039 2.151979
1.971452 1.713317
1.952774 1.672321
1.434629 1.204044
1.588032 1.453601
1.486225 1.496075
1.921603 1.833029
1.108689 0.833673
1.080300 0.812506
0.983035 0.722764
0.956722 0.745231
0.900415 0.752113
0.841179 0.659486
0.871718 0.713464
0.833981 0.739947
1.570819 1.440103
1.713962 1.523452
1.702486 1.438219
1.676886 1.471445
1.625643 1.372762
1.462836 1.245892
1.482170 1.451619
0.987039 0.819656
1.147090 0.841647
0.943319 0.733154
0.914676 0.764694
0.885247 0.762282
0.813881 0.793480
0.914435 0.743658
0.844754 0.786190
1.339209 1.099671
1.424282 1.232374
1.394281 1.234297
1.540075 1.428386
1.483931 1.408018
1.513741 1.338382
1.482549 1.363316
1.527780 1.525978
1.412217 1.195344
1.369294 1.075952
1.342403 1.024436
1.191242 0.844801
1.182540 0.887256
1.092139 0.747926
1.007047 0.743920
0.928045 0.747764
0.893095 0.863771
0.885343 0.703987
0.918462 0.733659
1.199125 1.012527
1.202959 1.014928
1.409524 1.275604
1.265492 1.140330
1.286827 1.109274
1.309783 0.981714
1.322161 1.074985
1.308567 0.958725
1.285544 0.908180
1.183457 0.755367
1.190226 0.725088
1.093364 0.700784
1.026448 0.720064
1.036407 0.759454
1.031764 0.883884
1.005441 0.797424
1.158627 0.948280
1.309061 1.095407
1.312455 1.076576
1.302604 1.183654
1.301668 1.103867
1.256388 0.917391
1.280740 0.879710
1.224365 0.809564
1.164554 0.723447
1.192533 0.794634
1.099842 0.688063
1.094586 0.680887
1.101938 0.749025
1.061294 0.731621
1.056947 0.756803
1.065213 0.754258
1.618704 1.343073
2.042729 1.817462
1.809023 1.634763
2.629932 2.330151
1.671010 1.426049
2.254083 1.973490
3.972730 3.564421
1.913350 1.672527
1.543375 1.242308
1.479573 1.262584
1.203746 0.946896
1.098665 0.866892
1.337161 1.004701
1.069325 0.856296
1.012910 0.774178
0.951046 0.711726
0.970682 0.715983
1.360684 0.864240
0.867160 0.634208
0.913818 0.676869
0.972510 0.715279
1.457114 1.253590
1.662443 1.420586
1.524657 1.293201
1.394826 1.083498
1.571026 1.197448
1.301446 0.883858
1.362313 1.051394
1.183444 0.804055
1.071847 0.778227
1.026184 0.745175
1.036043 0.765019
0.943927 0.763785
0.977281 0.689828
0.943302 0.653899
0.947860 0.699990
0.958412 0.688354
0.998684 0.664708
1.317391 1.160032
1.274142 1.062299
1.461355 1.219291
1.414593 1.110880
1.360014 1.071498
1.335560 0.998016
1.371885 0.953622
1.260865 0.916027
1.175974 0.700642
1.308638 0.892519
1.148861 0.690455
1.119597 0.744777
1.091717 0.767478
1.064215 0.696530
1.005083 0.710937
0.991450 0.730160
1.000234 0.698159
1.026963 0.674474
0.963551 0.687647
1.324377 1.091023
1.331859 1.037830
1.387889 1.159012
1.406433 0.954357
1.398792 1.043760
1.372876 0.980916
1.385825 0.951443
1.240755 0.889060
1.142265 0.644296
1.112566 0.691669
1.075061 0.680206
1.133969 0.684352
1.047970 0.732277
1.155262 0.716345
1.081783 0.722466
1.160254 0.964529
1.193339 0.949611
1.333321 1.059201
1.293989 0.967237
1.383972 0.956587
1.301438 0.947293
1.285736 0.896312
1.281870 0.915120
1.227422 0.819033
1.217830 0.847910
1.189695 0.679598
1.199230 0.770301
1.124829 0.700994
1.180030 0.699795
1.090371 0.714489
1.135096 0.719113
1.057189 0.752857
2.263576 1.980568
1.874655 1.626631
6.000657 5.637235
3.445341 3.163384
2.289268 1.956022
2.035177 1.805743
1.738215 1.484786
1.422202 1.117871
1.261814 0.898072
1.257280 1.117557
1.178460 0.875090
1.198435 0.897473
1.041021 0.806369
1.132648 0.958069
1.020032 0.728923
1.013896 0.663192
1.050681 0.653853
1.056588 0.673595
1.754849 1.509302
2.305483 2.088398
1.779034 1.563933
1.509809 1.135076
1.210449 0.782023
1.248463 0.824315
1.222151 0.756489
1.161393 0.806893
1.050864 0.781347
1.038542 0.717208
1.069797 0.718194
1.141557 0.654406
1.185193 0.714388
1.368704 1.114980
1.512582 1.247545
1.645244 1.364560
1.573999 1.295700
1.636731 1.332937
1.530472 1.142537
1.520682 1.056894
1.404489 0.926573
1.394059 0.937386
1.319737 0.838156
1.133113 0.726439
1.154518 0.755935
1.098961 0.760939
1.175497 0.752306
1.166732 0.756646
1.178903 0.718621
1.062258 0.678052
1.376935 1.046905
1.495044 1.126135
1.471863 1.008406
1.482450 1.015455
1.510854 1.027100
1.361048 0.872185
1.363330 0.913145
1.298168 0.841811
1.201242 0.712560
1.271793 0.724490
1.190921 0.733988
1.218326 0.742541
1.200176 0.784223
1.086586 0.710572
1.086471 0.695455
1.166509 0.745537
1.290276 0.925761
1.352023 0.931428
1.386375 1.017620
1.398484 1.022850
1.467919 1.012689
1.403291 0.955079
1.384803 0.987028
1.330091 0.879497
1.343281 0.853238
1.307998 0.767581
1.263759 0.691848
1.243646 0.735732
1.310787 0.701651
1.292258 0.736921
1.321429 0.821103
1.263403 0.747370
1.256404 0.729149
1.198544 0.710466
1.208261 0.717056
1.165272 0.713246
2.158084 1.952916
2.183521 1.869664
1.774403 1.589349
3.737192 3.478003
1.606767 1.373721
2.633202 2.435994
1.501138 1.346546
1.370257 1.127944
1.352918 0.990193
1.359877 1.091507
1.143142 0.893510
1.123056 0.883432
1.117869 0.975766
1.078706 0.787910
1.221240 0.838067
1.186146 0.812241
1.215419 0.786172
1.184305 0.750112
1.473667 1.261116
1.939104 1.791431
2.388226 2.207951
2.229848 2.013780
1.975996 1.797189
1.505349 1.145165
1.583244 1.236174
1.380603 1.045112
1.405541 0.993802
1.328930 0.904666
1.375660 0.892663
1.213686 0.797484
1.098722 0.763239
1.156999 0.823300
1.226273 0.924853
1.266017 0.833945
1.577877 1.283789
1.827124 1.610894
1.726626 1.456495
1.619049 1.213678
1.550924 1.138002
1.610914 1.161290
1.487769 0.991352
1.536822 1.185249
1.385600 0.845666
1.352218 0.834038
1.268530 0.793147
1.277853 0.815179
1.257866 0.844542
1.288977 0.830444
1.204460 0.782729
1.324614 0.895845
1.255733 0.802566
1.539248 1.061077
1.494619 1.026365
1.574264 1.108842
1.476808 0.957915
1.481642 0.985462
1.451279 0.931258
1.444659 0.878786
1.414764 0.880552
1.339747 0.768667
1.412417 0.818908
1.270382 0.784297
1.323576 0.779477
1.318948 0.827125
1.320752 0.844474
1.248473 0.777089
1.180495 0.762392
1.236683 0.799003
1.297787 0.814169
1.458746 0.964087
1.452644 0.927764
1.353838 0.827934
1.532241 1.008752
1.480381 0.990060
1.375623 0.806236
1.433639 0.930673
1.397585 0.847844
1.343274 0.756587
1.367209 0.748124
1.336034 0.786908
1.272859 0.769986
1.290651 0.762443
1.325437 0.820243
1.241716 0.746734
1.756747 1.545428
1.856213 1.631336
1.684747 1.437927
1.466556 1.198567
1.183604 0.886874
1.680453 1.382153
1.168810 0.908333
1.234933 0.932103
1.304248 1.092760
1.258298 0.909706
1.273969 0.933747
1.098230 0.948039
1.100286 0.904087
1.124952 0.886966
1.210948 0.865744
1.236792 0.828569
1.280792 0.816992
1.605385 1.360200
2.012005 1.869016
2.508199 2.355526
1.648269 1.362636
1.650631 1.324985
1.513797 1.172387
1.398292 1.075368
1.341517 1.078163
1.396165 1.044381
1.490300 1.018783
1.457722 0.995309
1.305096 0.884059
1.365805 0.888235
1.168814 0.881629
1.213538 0.910646
1.272830 0.979280
1.324604 0.966982
1.361870 1.233218
1.296902 0.829142
1.329484 0.893701
1.873196 1.742461
1.792109 1.678446
1.795548 1.480278
1.652143 1.268839
1.671810 1.239046
1.561572 1.199812
1.512617 0.948543
1.483529 0.950815
1.469730 0.878500
1.408002 0.834147
1.341579 0.837654
1.378030 0.900628
1.357648 0.942635
1.292860 0.896298
1.383043 0.910696
1.338374 0.865984
1.454720 1.067626
1.595849 1.118598
1.656268 1.215709
1.618088 1.136484
1.563659 1.031920
1.524515 1.001418
1.545804 1.036709
1.518379 0.973394
1.391128 0.814879
1.428973 0.823933
1.380893 0.921039
1.489969 1.083819
1.367008 0.867991
1.454344 1.009284
1.358293 0.876867
1.357832 0.893582
1.433475 0.963938
1.401583 0.960330
1.532805 0.980992
1.488401 0.932000
1.477293 0.961303
1.431478 0.891368
1.453346 0.924481
1.419866 0.878786
1.402030 0.959606
1.424543 0.828329
1.417300 0.847597
1.363111 1.161451
1.359350 1.129046
1.358338 1.105561
1.389100 1.159995
1.396064 1.127561
1.786336 1.470109
1.439347 1.140894
1.451991 1.148475
1.346631 0.997478
1.286290 0.898735
1.196312 0.904653
1.206922 0.888942
1.111526 0.826947
1.168567 0.987158
1.126680 0.900839
1.131203 0.915758
1.188381 0.868994
1.261448 0.813623
1.483473 1.155180
1.500392 1.156649
1.568309 1.296320
1.593212 1.215774
1.554242 0.971926
1.455262 1.216760
1.661785 1.368428
1.507604 1.044649
1.421187 1.009549
1.348831 0.864077
1.359832 0.897311
1.298295 0.869143
1.349575 0.844078
1.291518 0.849630
1.263107 0.945669
1.308971 1.118893
1.239476 0.850479
1.296205 0.907582
1.215914 0.779185
1.255586 0.808166
1.528925 1.188974
1.564539 1.209007
1.671542 1.209024
1.633412 1.093954
1.611715 1.128952
1.659484 1.274593
1.659274 1.183788
1.642482 1.178404
1.707115 1.308684
1.531477 1.027984
1.549606 0.920325
1.433748 0.877464
1.434325 0.856974
1.390151 0.878070
1.281220 0.920993
1.381510 1.024188
1.314643 0.801727
1.420191 0.942330
1.578658 1.137159
1.384659 1.015377
1.511155 1.178138
1.536548 1.063100
1.542115 0.979616
1.559752 1.009335
1.501460 1.073683
1.438332 0.890720
1.500564 0.863006
1.469411 0.814462
1.427677 0.871372
1.412372 0.870055
1.399835 0.868190
1.427866 0.955595
1.431497 0.980588
1.384563 1.014054
1.471743 1.186478
1.503450 1.182066
1.445107 0.978687
1.439392 0.968613
1.535897 0.985716
1.481902 0.951979
1.540409 1.008481
1.468377 0.946538
1.505421 0.973620
1.377940 0.971364
1.441225 0.851204
1.431366 0.881345
1.439453 0.903983
1.417666 0.941328
1.407224 0.987003
1.358840 0.968346
1.371798 0.938613
1.315610 0.835380
1.416679 1.113067
1.422096 1.163136
1.540675 1.326370
1.817685 1.510024
1.604153 1.304700
1.772723 1.579552
1.958054 1.975236
1.273011 0.931333
1.335356 0.980810
1.229086 0.851187
1.255849 0.953863
1.061270 0.914464
1.018584 0.841161
1.153166 0.903953
0.983387 0.839735
1.075016 0.876807
1.173224 0.828269
1.086680 0.835785
1.114891 0.809471
1.519120 1.141811
1.460713 1.135032
1.531736 1.035871
1.497118 1.037992
1.602238 1.280019
1.582902 1.277114
1.465557 0.994172
1.530788 1.114248
1.396086 0.886881
1.289565 0.841148
1.283348 0.850175
1.135637 0.827618
1.077838 0.827885
1.151682 0.870430
1.166848 0.786810
1.535088 1.153291
1.583124 1.164278
1.563786 1.074742
1.629595 1.076388
1.610207 1.063077
1.678420 1.184832
1.623746 1.225764
1.591979 1.307214
1.556710 1.249747
1.450355 0.900716
1.503266 1.110633
1.341582 0.782210
1.323618 0.879564
1.246897 0.822860
1.322780 0.851410
1.301934 0.943447
1.278017 0.899812
1.268272 0.910477
1.522453 1.076974
1.531835 1.143652
1.680938 1.074669
1.840235 1.371230
1.726986 1.171791
1.520829 0.882515
1.550377 0.944492
1.687462 1.464367
1.462976 0.846936
1.516648 0.877543
1.397275 0.948836
1.384001 0.867610
1.342804 0.954434
1.312252 0.889371
1.468427 1.122284
1.333713 0.926417
1.421504 0.946876
1.548160 0.999962
1.477774 0.993212
1.505867 0.993276
1.571932 1.070403
1.543638 1.285458
1.461739 1.165148
1.606937 1.102129
1.489375 0.981860
1.494296 0.911298
1.535175 0.905823
1.098746 1.084127
1.502349 0.980587
1.516102 1.015753
1.428885 0.997283
1.455518 1.040297
1.349049 0.965333
1.368187 1.031756
1.495545 1.132583
1.502480 1.142510
1.536539 1.179099
1.552551 1.224107
1.582176 1.236672
1.438611 1.111582
1.521587 1.199636
1.323991 0.981735
1.233913 0.990884
1.208830 0.870605
1.214658 0.897130
0.978650 0.877758
0.972181 0.837864
0.969038 0.846367
0.950555 0.815641
1.009453 0.834454
0.976612 0.789503
1.645346 1.247082
1.598283 1.227389
1.649649 1.191212
1.732156 1.312681
1.701132 1.244356
1.521972 1.122239
1.725671 1.406749
1.634393 1.257859
1.543938 1.186384
1.562847 1.189996
1.336008 1.005299
1.315018 0.908168
1.315143 0.818192
1.099231 0.830702
1.210521 0.855775
1.092118 0.839083
0.913643 0.878505
1.092719 0.873063
1.199082 0.936425
1.214785 0.850366
0.998204 0.988864
1.613596 1.214343
1.480087 1.131454
1.649751 1.180053
1.620431 1.217952
1.712929 1.243232
1.760787 1.410596
1.727819 1.190479
1.677068 1.210300
1.917923 1.494208
1.727059 1.206292
1.513465 1.070276
1.430842 0.964639
1.488258 1.000684
1.433825 0.863603
1.310734 0.839081
1.350869 0.915523
1.182690 0.969215
1.177885 0.895215
1.450312 1.138917
1.422615 1.168804
1.574854 1.166792
1.564459 1.026884
1.696218 1.119857
1.641685 1.104826
1.699667 1.420388
2.077458 1.804119
1.697487 1.529675
1.546003 1.071865
1.584630 0.986707
1.504118 0.866318
1.494943 1.034163
1.476678 0.941217
1.416172 0.907062
1.558886 1.051090
1.286917 0.945541
1.274904 0.945127
1.312025 0.946098
1.348101 0.894264
1.428802 0.939355
1.397565 0.991706
1.438323 1.126044
1.588462 1.216442
1.629209 1.410460
1.507032 1.219312
1.489837 1.064526
1.643880 1.230392
1.943488 1.387810
1.793130 1.203059
1.468911 1.032328
1.376117 1.023293
1.278718 0.996258
1.246631 1.020814
1.781552 1.531374
1.149338 0.982357
1.500385 1.115796
1.443477 1.102859
1.616373 1.371998
1.482042 1.123229
1.503930 1.154788
1.477971 1.234093
1.352144 1.032638
1.241821 1.172320
1.196809 1.190290
1.056666 0.846148
1.075354 1.312975
1.012077 0.858284
0.899720 0.873844
0.777008 0.867629
0.700789 0.875195
0.845459 0.859885
0.784424 0.836807
0.847420 0.819744
2.400061 2.107483
2.025250 1.631135
1.559957 1.231327
1.443754 1.239425
1.620982 1.291440
1.327808 1.199252
1.332367 1.059895
1.276314 1.023782
1.241211 0.928679
0.945199 0.868771
1.128431 0.973917
0.962709 1.038818
0.972237 1.003501
1.089057 1.070517
2.077065 1.782150
1.708966 1.596117
1.750313 1.404875
1.983961 1.698663
1.902872 1.469520
1.932260 1.645795
1.695763 1.624345
1.814486 1.598551
1.457221 1.240019
1.440235 1.397464
1.319328 1.262276
1.188180 0.901058
1.298131 0.983141
1.347891 1.147697
1.229126 0.998141
1.276441 1.177654
1.526540 1.212356
1.443542 1.178898
1.580802 1.288088
1.486796 1.292187
1.608154 1.262601
1.552158 1.338097
1.999890 1.752586
1.883416 1.700027
1.787272 1.607512
1.633304 1.374017
1.383253 1.300473
1.506405 1.241135
1.401636 1.168134
1.435841 1.088791
1.469389 1.162463
1.318680 1.052917
1.220310 0.963871
1.242376 1.090776
1.326642 1.052401
1.224865 0.978468
1.337967 1.037959
1.513844 1.105627
1.463461 1.279146
1.628491 1.470492
1.890349 1.480307
1.744813 1.542315
1.740546 1.280189
1.978137 1.505263
1.689615 1.270400
3.155930 2.353208
2.566890 1.989632
2.433921 1.929136
1.577437 1.200672
1.444477 1.081077
1.134550 0.947111
1.202893 0.937425
3.214329 3.101575
2.289148 2.053929
1.833369 1.691635
1.391500 0.974142
1.323728 1.062640
1.291561 0.954033
1.158875 0.956482
1.094037 0.953529
1.141050 1.413091
0.846484 0.986015
0.804349 0.935806
0.909085 1.107693
0.793835 0.923837
0.788398 0.906138
0.769862 0.792223
4.693843 4.225405
2.267987 1.945273
2.685428 2.366944
2.069291 1.913335
1.616970 1.357613
1.360310 1.024497
1.354121 1.005578
1.561462 1.264969
1.377780 1.027084
1.400550 1.016449
1.327544 0.943551
1.253369 1.060119
1.303702 1.015678
1.238243 1.150472
1.018677 0.941809
1.109015 1.035868
1.234235 1.370377
0.963936 1.028362
0.956617 1.030425
1.011511 1.046087
0.963307 0.891148
0.922881 0.820326
1.746603 1.602685
1.731026 1.644693
1.558773 1.348188
1.532352 1.512147
1.508844 1.429654
1.545582 1.866806
1.502391 1.968998
1.456279 1.252288
1.675225 1.881118
1.353514 1.030595
1.403886 1.149696
1.284042 1.102879
1.300358 1.068609
1.365977 1.255405
1.308909 1.218206
1.133034 1.181772
1.102521 1.082106
1.149511 1.099442
1.392963 1.186252
1.452759 1.364596
1.516830 1.591298
1.518834 2.900268
1.515185 1.389047
1.507146 1.307228
1.522208 1.211310
1.420009 1.269362
1.445640 1.341129
1.388972 1.301740
1.430210 1.684886
1.466103 2.022845
1.441170 1.304094
1.137188 1.111049
1.213041 1.054563
1.697010 1.557935
1.503825 1.257914
1.393318 1.236017
1.425678 1.226382
1.415356 1.769075
1.481716 2.333562
1.384343 1.261270
1.366623 1.231799
2.014659 1.596596
2.673357 2.053521
1.792514 1.746351
1.603272 1.355005
1.916194 1.578681
1.721896 1.663356
1.906072 1.635153
0.915506 1.002198
1.294782 1.066726
1.114653 0.936243
1.198345 1.020010
1.215740 1.098050
1.290644 1.074992
1.344797 1.225263
1.343926 1.205336
1.385690 1.354138
1.478017 1.449350
1.788344 1.706293
1.411486 1.456326
1.600782 1.630719
1.345894 1.477796
1.376237 1.260720
1.213432 1.112160
1.251190 1.128252
1.021192 0.885384
1.030124 0.895702
1.123649 1.001823
1.074584 1.060458
1.385340 1.294065
1.426997 1.378903
1.318425 1.613620
1.465712 1.356356
1.379637 1.321512
1.449139 1.515140
1.672735 1.761981
1.395735 1.417628
1.214914 1.212941
1.422424 1.383875
1.288336 1.110756
1.394858 1.301627
1.353155 1.320945
1.249465 1.152551
1.279241 1.064313
0.976394 0.899162
0.940556 0.890987
0.966283 0.921371
1.112391 1.011774
1.034128 0.946268
1.242126 1.333358
1.271331 1.158345
1.544176 2.002179
1.238292 1.126725
1.475181 1.593066
1.224271 1.313560
1.183506 1.600292
1.127853 1.205973
1.117113 1.351394
1.263124 1.183389
1.247984 1.070933
1.179425 1.022935
1.181550 0.960240
0.879725 0.976175
0.888924 1.018606
0.930966 0.870727
0.961114 0.906521
1.188185 0.870517
0.964222 0.925607
1.032914 0.977480
1.111400 0.906439
1.129864 0.938899
1.081881 0.984614
1.062570 1.061592
1.106692 1.438567
1.119954 1.696103
1.109336 1.441443
1.071142 1.293880
1.058617 1.106248
0.943951 1.063494
0.999232 0.986780
1.096839 0.918342
1.223067 1.021252
1.135691 0.979294
0.893602 1.295978
0.842911 1.063149
0.932784 0.888258
0.802749 0.894604
1.052009 0.980598
1.122864 1.133859
1.059554 1.067542
1.063033 0.948906
1.163234 1.339764
1.073749 1.041059
0.995971 1.357560
1.206550 0.897847
1.053845 1.244234
0.983036 0.903996
1.091689 0.984206
1.086221 1.009904
1.255811 1.193511
1.169264 0.976784
1.125969 0.960315
1.211061 0.957557
1.244160 0.993368
1.323514 1.080292
1.268160 1.168391
1.370462 1.166628
1.320535 1.277395
1.328497 1.238756
1.363566 1.269708
1.313137 1.296678
1.456242 1.654173
1.382114 1.459386
1.174853 1.202259
1.206438 1.099386
1.065004 0.933835
1.148125 0.879280
1.323788 1.062136
1.270674 0.919506
1.293342 0.970519
1.309002 0.952513
1.317942 0.982480
1.483652 1.292045
1.387579 1.171598
1.407826 1.122388
1.421187 1.281970
1.393414 1.355798
1.330149 1.492561
1.066281 1.081316
1.242456 1.114928
1.207321 1.026199
1.308367 1.124610
1.220061 1.025320
1.215853 0.999161
1.260953 1.048354
0.996905 0.904497
1.082453 0.856129
1.119784 0.776804
1.194772 0.852010
1.219935 0.839956
1.219247 1.061894
1.275664 0.980407
1.105661 1.144963
1.184206 0.945451
1.131119 1.236871
1.048634 0.991054
1.246141 1.031003
1.108014 0.962456
1.164090 0.964533
1.158489 0.962460
0.948309 0.985041
0.976508 0.968083
1.072722 0.760421
1.108624 0.848544
1.167860 0.823984
1.151473 0.851682
1.112102 1.030686
1.136713 0.940550
1.175681 1.012115
1.085457 0.969055
1.064485 1.297671
1.081070 1.183174
1.039945 0.894725
0.999158 0.965273
1.080981 0.976889
0.997641 1.295642
0.966588 0.934869
0.938169 0.880287
1.075645 1.081223
1.119864 0.902016
1.136048 0.920673
1.132175 0.993687
1.046326 0.898953
1.116291 0.958017
1.097989 1.205947
1.134457 1.170240
1.059528 0.895465
1.065297 1.006287
1.087793 1.092370
1.045369 0.940960
1.000255 0.818271
1.026828 0.902469
1.177223 0.986197
1.096209 0.819731
1.237736 0.947577
1.235109 0.950332
1.208490 0.942368
1.273724 0.978389
1.301650 0.987985
1.290412 1.016719
1.380663 1.094321
1.278724 1.340899
1.316687 1.426093
1.362457 1.598352
1.324694 1.226475
1.179441 1.345732
1.161503 0.937462
1.125429 1.093988
1.168466 0.947639
1.192622 0.913169
1.236073 0.901923
1.304293 0.974245
1.226391 0.863096
1.286794 1.027477
1.393142 1.082215
1.312208 0.997007
1.435715 1.123236
1.340465 1.001379
1.392027 1.078949
1.359564 1.055394
1.340712 1.056634
1.308999 1.044030
1.412688 1.267160
1.186127 0.971331
1.177462 0.924818
1.123733 0.994718
1.179231 0.964369
1.173540 1.045215
1.089484 0.899752
1.118180 0.782945
1.156561 0.828235
1.198584 0.776331
1.193122 0.792900
1.262270 0.924131
1.216091 0.891682
1.155786 0.929854
1.203484 0.932685
1.195529 0.978999
1.146823 0.850688
1.107176 0.969893
1.139933 0.863375
1.095730 0.928556
1.122615 0.910676
1.122155 0.912229
1.124922 0.929782
1.090502 0.874275
1.180948 1.431908
1.132633 0.822496
1.161629 1.062740
1.150348 0.865235
1.174569 0.937507
1.096568 0.901939
1.057493 0.939579
1.139136 0.928947
1.083125 0.861478
1.031118 0.890085
1.062275 0.926542
1.049379 0.844175
1.089792 0.825043
1.074174 0.992645
1.079561 1.668716
1.010102 1.733989
1.154271 1.425735
1.183711 1.395635
1.138141 1.065334
1.194618 0.971707
1.170536 0.976541
1.206857 1.042544
1.087764 0.925054
1.127910 0.987887
1.097006 1.102269
1.148103 1.104994
1.080493 1.099626
1.167007 1.009958
1.077181 0.985130
0.968569 0.850966
0.973110 0.809146
1.033848 0.850474
1.312032 0.973669
1.282600 0.971145
1.340131 1.027873
1.322843 1.047783
1.365389 1.046213
1.333705 1.011678
1.309581 1.024087
1.340489 1.032336
1.385415 1.103664
1.340924 1.243104
1.331753 1.188712
1.319176 1.050414
1.355526 1.379770
1.423142 2.478102
1.242341 1.109656
1.175621 0.963094
1.082215 1.148573
1.284995 1.030795
1.274529 0.991693
1.267536 1.020700
1.213694 0.915164
1.247606 0.938927
1.344546 1.012120
1.260208 0.908951
1.364646 1.057595
1.275802 0.972128
1.252226 0.950974
1.163174 0.981437
1.240669 0.915790
1.254652 1.111307
1.190927 0.868626
1.201452 0.883793
1.149476 0.886729
1.169073 0.913004
1.084972 0.911028
1.115415 0.854688
1.213650 0.931815
1.167656 1.240690
1.188739 0.829250
1.229587 0.848282
1.183264 0.853553
1.167179 0.957448
1.220690 0.909602
1.141301 0.838217
1.079267 0.803723
1.141146 0.870758
1.148624 0.821024
1.139470 0.814451
1.098710 0.806983
1.142035 0.855468
1.093706 0.812318
1.087503 0.865629
1.095390 0.823344
1.091074 1.292621
1.196738 1.433036
1.185904 1.371048
1.164473 0.933475
1.143718 0.976787
1.195053 0.938012
1.162901 0.998714
1.050992 0.977523
1.132849 0.980080
1.148610 0.907698
1.026538 0.860776
1.105395 0.848962
1.092524 0.842557
1.111113 0.828111
1.067149 0.804057
1.076162 0.806497
1.437577 3.236969
1.171069 1.655816
1.218268 2.169939
1.174820 1.494073
1.170863 1.389936
1.200275 1.476888
1.134146 1.115978
1.215478 1.185757
1.148722 1.078786
1.161704 1.134494
1.083234 0.867279
1.072067 0.960395
1.112190 0.993434
1.073716 0.952038
1.077708 0.962140
1.091513 0.840365
1.095661 0.830535
1.111973 0.787709
1.308178 0.964033
1.365835 1.092876
1.411097 1.149196
1.405999 1.099956
1.331884 1.098889
1.354757 1.069845
1.340043 1.044451
1.322218 1.058120
1.336578 1.033573
1.308983 1.051515
1.283918 1.010368
1.283694 1.020844
1.263980 1.164695
1.277976 1.008041
1.285708 1.104415
1.176422 0.956524
1.233379 0.867349
1.166347 0.926760
1.249298 0.887753
1.297353 0.967410
1.278890 0.997566
1.375265 1.172262
1.222503 0.999668
1.185102 1.005999
1.304112 0.978627
1.236384 0.920843
1.243644 0.955433
1.237561 0.937161
1.191096 0.868311
1.127323 0.787238
1.190667 0.817692
1.144588 0.848941
1.169518 0.805551
1.217331 1.095820
1.195791 1.020541
1.196406 0.983266
1.231641 0.950989
1.170725 0.952899
1.187879 0.964722
1.184281 0.967648
1.216163 0.938511
1.231115 0.956146
1.146267 0.974741
1.177115 0.849414
1.211776 0.876605
1.185194 0.856523
1.140049 0.836717
1.118892 0.796132
1.142892 0.798004
1.115585 0.797106
1.224233 1.216577
1.119863 1.415039
1.181198 1.107232
1.143276 1.138923
1.061227 0.890897
1.167543 1.129749
1.252541 1.221930
1.135781 0.923480
1.053108 0.915060
1.160356 0.873006
1.179546 0.854741
1.112790 0.794794
1.095733 0.800002
1.184736 0.836053
1.169465 0.832840
1.126576 0.805802
1.179523 0.834575
1.191675 0.865586
1.184926 1.411296
1.147099 1.142751
1.240302 1.547639
1.058670 0.992767
1.106069 0.990368
1.138518 1.035276
1.255209 1.057035
1.090059 0.854022
1.100218 0.867288
1.105823 0.875935
1.079724 0.824629
1.149146 0.966066
1.167162 1.121687
1.346891 1.245476
1.327324 1.015269
1.254393 1.034691
1.442636 1.244667
1.276751 1.106311
1.295306 1.110150
1.283954 1.002593
1.320715 1.033029
1.315642 1.050451
1.290118 0.976879
1.350097 1.099841
1.274687 0.939337
1.246344 0.936914
1.247539 0.856985
1.223344 0.842772
1.224879 0.841077
1.234483 0.807637
1.198206 0.924560
1.288530 1.024192
1.208624 1.027065
1.276171 0.983260
1.199883 0.950326
1.255150 0.976777
1.229354 0.923413
1.301894 0.998485
1.256758 1.047178
1.261162 1.021817
1.223717 0.894314
1.232598 0.791144
1.176006 0.993133
1.149672 1.052791
1.169199 1.003957
1.156627 1.039049
1.080015 1.039602
1.162721 0.926719
1.178623 0.956237
1.193830 0.966655
1.206785 0.887763
1.221464 0.871330
1.192306 0.891343
1.260602 0.884262
1.184723 0.813803
1.174151 0.777862
1.186239 0.784388
1.146757 0.747055
1.150504 0.769872
1.215477 1.212196
1.223453 1.329937
1.361932 1.933070
1.122789 1.023147
1.139100 1.071889
1.088624 0.963702
1.127821 0.940434
1.066122 0.916380
1.321871 1.410198
1.083183 0.855180
1.132720 0.878948
1.190690 0.888069
1.143570 0.816039
1.117947 0.778586
1.148864 0.782590
1.166042 0.809321
1.163169 0.848092
1.149439 0.778104
1.218264 0.829863
1.179304 0.789487
2.219708 4.163832
1.179127 1.115583
1.125499 1.073408
1.098198 0.967972
1.137421 1.096518
1.076231 1.002941
1.061898 0.838270
1.115431 0.847721
1.064669 0.902524
1.133110 0.874855
1.140834 0.838151
1.197713 0.867873
1.246825 0.915257
1.234142 0.884686
1.285179 0.937453
1.169686 0.962052
1.215648 1.125706
1.223292 1.054067
1.190230 0.982875
1.278697 1.067959
1.251072 0.989111
1.280774 1.062759
1.283718 1.001190
1.302108 0.973408
1.254059 1.071005
1.263606 0.999796
1.247548 0.911721
1.250016 0.897093
1.230802 0.876919
1.257813 0.941208
1.266767 0.885021
1.186814 1.000493
1.219559 1.155829
1.185902 0.918627
1.132742 0.964110
1.136605 0.939924
1.157188 0.967153
1.133625 0.889694
1.178738 0.885973
1.219966 0.923572
1.250819 0.960001
1.293891 0.949797
1.208092 0.885563
1.360797 1.052073
1.370998 1.251755
1.205717 0.834440
1.228185 0.943737
1.205298 0.792385
1.209816 0.791960
1.143978 0.744592
1.182365 1.130852
1.189641 1.216998
1.144807 0.991208
1.116965 0.890939
1.201870 0.954897
1.137351 1.008963
1.279013 1.232034
1.176182 0.939218
1.239713 0.928998
1.155773 0.871902
1.326164 1.199798
1.247349 0.906597
1.178711 0.753938
1.205098 0.813527
1.234463 1.553251
1.119331 1.325831
1.053426 0.980681
1.064760 0.965035
1.055637 0.973570
1.071144 0.896131
1.125991 1.000457
1.156657 1.106610
1.160224 1.015759
1.170298 1.170771
1.025701 0.810006
1.131969 0.837444
1.115901 0.863492
1.050844 0.832841
1.137084 0.831807
1.078684 0.893498
1.148914 0.802394
1.129118 0.839729
1.134295 0.755135
1.041221 1.016242
1.036692 0.963788
1.012825 1.025487
1.097621 1.068387
1.197189 1.292347
1.107107 1.100545
1.128351 0.888889
1.061078 0.775751
1.031335 0.803852
1.035501 0.822741
1.147563 0.859715
1.118666 0.860058
1.110282 0.894432
1.217387 0.871752
1.228754 0.891398
1.173170 1.009758
1.157713 1.001876
1.190896 1.063743
1.168087 0.983921
1.190877 0.981898
1.166762 0.963706
1.261039 1.120339
1.289185 1.172510
1.246068 0.994255
1.290912 0.974269
1.262054 0.986520
1.287659 0.932183
1.267673 0.924301
1.240442 0.926080
1.213629 0.876960
1.236016 0.896560
1.223860 0.837092
1.258955 1.130485
1.236599 0.880027
1.236255 1.267751
1.158113 1.027764
1.166046 1.171653
1.120318 0.969692
1.124967 0.899629
1.158681 0.878262
1.183989 0.896797
1.221257 0.935789
1.279861 1.009298
1.224265 0.938525
1.203063 0.940040
1.220078 0.918373
1.165743 0.886931
1.232622 1.030017
1.255267 0.804024
1.233025 0.790197
1.230096 0.859937
1.239678 1.243200
1.080514 1.271535
1.075775 1.021224
1.080467 1.075369
1.094674 0.915394
1.067609 0.951506
1.144813 0.873651
1.180101 0.892769
1.158772 1.210280
1.168466 0.902444
1.143109 0.902168
1.150641 0.909089
1.207748 0.815929
1.203509 0.789772
1.171142 0.770811
1.278720 0.844544
1.075296 1.022730
0.987836 1.064191
0.969752 0.949521
1.011345 0.967079
0.950558 0.956265
1.007603 0.930143
1.037249 0.951721
1.038702 0.950915
0.991071 0.966814
0.997312 0.860487
1.108264 0.985685
1.085630 1.083158
1.102315 0.868310
1.043658 0.959702
1.130192 0.820944
1.159612 0.900395
1.100505 1.000654
1.214179 0.882260
1.206472 0.951373
0.969352 1.083712
0.937576 1.053806
0.890797 0.984086
0.937199 1.006897
0.918124 1.036632
0.927311 1.011195
1.010258 0.925041
1.187230 1.419253
1.027500 1.114284
1.056280 1.084838
0.993260 0.846041
1.028255 0.853680
1.136926 1.072262
1.107526 0.997803
1.310302 1.223313
1.212364 0.985967
1.137257 0.924916
1.149487 0.939126
1.179546 1.062035
1.215355 0.956251
1.146371 0.957281
1.247000 1.014010
1.257530 0.999676
1.253819 0.964479
1.225250 0.920234
1.256335 0.886896
1.296673 0.920974
1.256313 0.882720
1.201396 0.846847
1.190872 0.804873
1.195411 0.872460
1.235470 1.083816
1.173131 0.877981
1.088816 1.109131
1.228270 1.144614
1.272583 1.387521
1.186710 1.295973
1.200547 0.988573
1.192463 0.915169
1.233698 0.974843
1.244505 0.948927
1.200361 0.930851
1.221848 0.860285
1.136565 0.875003
1.251401 0.966477
1.234977 0.984713
1.207117 0.957049
1.221202 0.844620
1.205746 0.948690
1.019109 1.148475
1.029794 1.200573
1.063752 1.093897
1.075878 1.018131
1.136381 0.986443
1.123475 1.001740
1.187536 1.052637
1.158468 1.148631
1.102407 1.075858
1.147435 0.923451
1.111174 1.223167
1.109838 0.859429
1.087942 0.821182
1.076223 0.805452
1.179777 0.845245
1.185335 0.900391
1.217662 0.805575
1.232982 0.801564
1.036521 1.083015
0.957347 0.924150
0.967425 0.935409
0.895331 0.947800
0.885683 0.968236
1.040213 1.036393
0.967891 0.980627
1.123809 1.033961
1.126727 0.958787
1.147660 1.125666
1.098195 0.993484
1.095963 1.197386
1.047039 0.825366
1.080663 1.003027
1.047192 0.845490
1.213464 0.947636
1.168637 1.092652
1.231055 0.953297
1.163928 1.004394
0.917073 0.984067
0.850154 1.018872
0.827511 1.018488
0.771483 1.045970
0.747859 1.004042
0.928720 0.977394
0.857858 0.965232
0.854569 0.909569
0.951624 0.942643
0.966772 1.027284
1.034866 1.023353
1.104253 1.170018
1.093742 1.150364
1.008181 0.923274
1.081043 0.927435
1.075544 0.944015
1.276924 1.022635
1.214502 1.041545
1.148412 0.987981
1.153839 1.090141
1.208788 1.137582
1.217507 1.222059
1.242286 1.130405
1.244173 1.012598
1.245416 0.935579
1.262947 0.918189
1.252764 0.883786
1.252568 0.828424
1.204293 0.834833
1.171093 0.828881
1.211522 0.788705
1.144847 0.802763
1.205456 0.801632
1.199967 0.777724
1.157287 0.753442
1.151899 0.789572
1.204892 1.180381
1.102755 1.049936
1.039303 1.081856
1.098754 1.198742
1.193520 1.199379
1.150322 1.093956
1.235688 1.092269
1.199569 0.969080
1.185291 0.914231
1.197381 0.916153
1.181332 0.859157
1.140682 0.896981
1.139720 0.813276
1.180776 0.848856
1.182928 0.755658
1.173879 0.797285
1.173762 0.772019
1.228398 0.850015
1.199068 0.811846
1.013076 1.136450
1.088853 1.150403
0.979290 1.063392
1.070205 1.129894
1.248392 1.439277
1.170836 1.176928
1.145735 0.869788
1.111249 0.890689
1.118254 0.854371
1.115632 0.808485
1.082407 0.777194
1.148526 0.749400
1.188408 0.757335
1.153888 0.785351
1.188941 0.760684
1.222016 0.799646
0.886139 1.019306
0.875921 0.904678
0.968107 0.958289
0.888147 0.862874
1.035786 0.867607
1.136229 0.986546
1.088296 0.874942
1.182855 1.228956
1.118191 0.877284
1.080039 0.874099
1.087275 0.811090
1.156568 0.901568
1.110615 0.794620
1.211797 0.854485
0.814787 0.853966
0.858344 0.996296
0.858357 0.965011
0.886573 0.849541
0.878285 0.841595
0.882910 0.870045
0.989882 0.869291
1.039968 0.880068
1.065497 0.868816
1.107220 0.959960
1.082120 0.987056
1.135449 1.085980
1.151934 0.977499
1.162848 1.279034
1.092634 0.915779
1.027615 0.838308
1.045803 0.804847
1.240843 1.074854
1.194220 1.039053
1.294831 1.056754
1.212868 1.079614
1.198412 0.808687
1.125196 0.735776
1.089183 0.947285
1.113512 0.912818
1.144054 0.963011
1.125598 1.049045
1.300891 1.157834
1.285841 1.220005
1.275637 1.152101
1.203307 1.071274
1.276421 1.166267
1.295000 1.114806
1.227596 0.861285
1.210566 0.855426
1.234215 0.838552
1.197067 0.742301
1.136735 0.730814
1.118693 0.774287
1.129026 0.710663
1.142149 0.719384
1.103691 0.752517
1.025747 1.094909
1.050142 1.191341
1.143003 1.275605
1.099407 0.923121
1.278471 1.209024
1.615243 2.004235
1.369982 1.501048
1.313954 1.355034
1.211235 0.975419
1.216768 0.787419
1.161441 0.762364
1.191399 0.864065
1.163130 0.726768
1.137680 0.798928
1.134824 0.704643
1.163974 0.730469
1.112302 0.776002
0.916767 1.122850
1.212676 1.584646
0.975252 1.034779
2.012298 2.925626
1.634380 2.521943
1.311826 1.550968
1.126065 0.983035
1.309843 1.279180
1.209763 0.970390
1.171553 0.795115
1.171677 0.838367
1.188622 0.778580
1.384822 0.822189
1.136021 0.714248
1.206903 0.831324
1.169900 0.727446
1.107872 0.745782
1.218620 0.872710
0.954892 1.027486
0.890434 0.839812
0.878819 0.891466
1.003522 0.920461
1.016741 0.813472
1.065279 0.845128
1.046672 0.818010
1.067279 0.810570
1.055615 0.765469
1.166385 0.715377
1.121344 0.727018
1.126618 0.833173
1.150095 0.851713
1.143784 0.808725
1.184401 0.922713
1.239683 1.076688
0.865075 1.070381
0.943140 1.064664
0.925696 0.892852
0.854205 0.788947
0.966978 0.793274
0.973049 0.776908
1.008039 0.798020
1.042982 0.884867
1.050768 0.813620
1.056751 0.802851
1.105204 0.871089
1.106269 0.895078
1.142420 0.805749
1.097584 0.747372
1.041114 0.778488
1.098133 0.899181
1.111191 0.871972
1.272379 1.140168
1.419366 0.922044
1.076396 0.902055
1.133585 0.954077
1.377245 1.169693
1.301585 0.969560
1.410199 1.425646
1.795535 2.306549
1.290567 1.099733
1.253538 1.153010
1.214463 0.936929
1.340644 1.096180
1.259984 0.854805
1.263769 0.699118
1.201632 0.704102
1.180658 0.746703
1.188971 0.736734
1.201353 0.719255
1.144912 0.706398
1.205562 0.692698
1.162328 0.692148
1.059703 0.975142
1.111288 0.933106
1.232821 1.074671
2.002635 2.953235
1.252349 1.096298
1.309834 1.103535
1.319637 1.265053
1.251450 0.911772
1.250042 0.786364
1.198660 0.694617
1.213004 0.692984
1.205813 0.728823
1.163588 0.694307
1.132910 0.698184
0.967445 0.917437
0.994102 1.011142
1.096184 1.132105
1.256096 1.178470
1.185692 0.950434
1.335411 1.339957
1.249495 1.071044
1.297714 0.975646
1.248908 0.949225
1.158647 0.725861
1.195257 0.750088
1.179951 0.876197
1.223246 0.801891
1.187981 0.784162
1.152406 0.757839
1.159499 0.729416
1.123746 0.757247
1.104437 0.736872
0.850741 0.813808
1.027391 0.803364
1.003004 0.860610
1.052706 0.967765
1.066571 0.879985
1.155879 0.862920
1.030622 0.782217
1.117953 0.776582
1.095846 0.695551
1.066770 0.698496
1.080193 0.684896
1.130800 0.924865
1.172636 0.822805
1.164836 0.807549
1.133785 0.800015
1.153438 0.834581
1.123115 0.842184
0.924901 0.791592
0.945233 0.730486
0.949752 0.773270
1.014558 0.796577
1.043110 0.811232
1.043868 0.852280
1.047667 0.740892
1.074080 0.780191
1.125806 0.698117
1.128825 0.951959
1.161091 0.977372
1.104515 0.986214
1.162131 1.024887
1.109244 0.967322
1.161819 0.964299
1.256770 0.942356
1.334502 0.939412
1.446066 1.202601
1.343146 1.004096
1.289517 0.937268
1.323910 0.834379
1.299513 0.753355
1.252728 0.753152
1.270049 0.671819
1.277558 0.727937
1.258390 0.780710
1.239171 0.718155
1.195733 0.702373
1.119498 0.931710
1.142312 0.910423
1.326794 1.035853
1.331686 0.919757
1.443266 1.296873
1.303302 0.989899
1.290241 0.827043
1.266436 0.911334
1.295508 0.884221
1.323545 0.945092
1.293936 0.751735
1.299351 0.761331
1.254778 0.734717
1.284263 0.739251
1.260812 0.785498
1.213428 0.736821
1.154585 0.803301
1.101942 0.743349
1.108900 0.796726
1.012109 0.864261
0.976339 0.944991
1.131719 0.871074
1.173277 0.784047
1.130372 0.762662
1.315010 1.039943
1.351348 1.155586
1.179825 0.783463
1.156380 0.714521
1.204895 0.796770
1.206470 0.766632
1.174943 0.795603
1.167898 0.833867
1.134539 0.804473
1.110290 0.821564
1.095022 0.764921
1.004472 0.782459
1.054614 0.783801
1.134600 0.692869
1.117957 0.731770
1.138700 0.745583
1.134841 0.738810
1.118361 0.947669
1.121614 1.018885
1.159523 0.819079
1.181340 0.827137
1.132694 0.867129
1.112704 0.831576
1.068746 0.842100
1.073216 0.840153
1.053284 1.145268
0.940789 0.906921
1.199303 0.972688
1.096588 0.760276
1.098263 0.754139
1.075936 0.798853
1.064967 0.788847
1.088748 0.897955
1.086078 0.769391
1.093131 0.746776
1.098790 0.702053
1.133477 0.905830
1.149344 0.945075
1.167995 0.974101
1.160340 0.957388
1.120569 0.913481
1.181780 1.021926
1.076094 0.850526
1.193941 0.919265
1.307237 0.967561
1.385490 0.927666
1.405001 0.921383
1.402068 0.957997
1.432143 1.012382
1.461404 0.987713
1.380606 0.876914
1.366790 0.815745
1.376203 0.823842
1.329939 0.725798
1.376755 0.761911
1.337074 0.711292
1.357503 0.776928
1.311151 0.738242
1.313762 0.756220
1.182582 0.843791
1.247925 0.921736
1.273779 0.846002
1.298232 0.847317
1.282239 0.951634
1.285321 0.869920
1.357060 0.905226
1.336817 0.858336
1.307500 0.790315
1.336154 0.864438
1.358644 0.838950
1.340597 0.797388
1.349533 0.781392
1.341925 0.931904
1.309777 0.850240
1.250737 0.845018
1.317161 0.841145
1.218085 0.807850
1.222987 0.809293
1.185943 0.721218
1.186258 0.813695
1.141374 0.833613
1.182887 0.762840
1.151759 0.729390
1.235218 0.750443
1.240716 0.757697
1.254943 0.735712
1.222481 0.763369
1.285821 0.892198
1.256123 0.827998
1.291121 0.808350
1.287898 0.865768
1.233494 0.811370
1.203117 0.942591
1.221521 0.904717
1.216802 0.866084
1.157571 0.853211
1.096456 0.760512
1.061976 0.860056
1.134921 0.851964
1.173554 0.820020
1.161369 0.690475
1.140261 0.693368
1.163283 0.739322
1.150943 0.703773
1.169935 0.710562
1.170413 0.721764
1.214279 0.739963
1.169533 0.891810
1.173112 0.865179
1.200739 0.832085
1.163570 0.846180
1.162753 0.946148
1.158854 0.933372
1.103987 0.859641
1.147106 1.279801
1.262958 1.349173
1.133702 0.794790
1.207450 0.846371
1.155175 0.749301
1.211225 0.826120
1.175446 0.771238
1.153641 0.867683
1.131468 0.740779
1.159980 1.042937
1.170451 0.883881
1.207113 1.029815
1.148450 0.948673
1.211000 1.015619
1.146078 0.969356
1.131635 0.962216
1.068294 0.944842
1.117069 0.932064
1.070736 0.973144
1.349761 1.035250
1.365523 0.977100
1.444935 0.909607
1.448897 0.934616
1.381754 0.923549
1.386930 0.905260
1.373610 0.905183
1.383580 0.857663
1.369401 0.883609
1.401685 0.813474
1.390105 0.855239
1.407346 0.877922
1.395112 0.925815
1.380277 0.849258
1.318763 0.807534
1.295784 0.815413
1.260381 0.759035
1.327949 0.869297
1.417556 1.412303
1.371399 1.158815
1.374044 0.996681
1.361126 0.931178
1.280796 0.834413
1.257896 0.912567
1.301756 0.834310
1.364121 0.920758
1.363734 0.873004
1.362509 0.860836
1.363447 0.933405
1.404812 0.901022
1.351345 0.809958
1.304091 0.913900
1.269250 0.824505
1.229922 0.777555
1.250005 1.140902
1.305817 1.092445
1.268283 1.024137
1.247003 0.808231
1.255336 0.946628
1.297875 0.895453
1.337599 0.892624
1.287892 0.887596
1.247557 0.806867
1.237626 0.912783
1.343040 1.096008
1.255735 0.937312
1.232703 0.898933
1.172888 0.851640
1.206873 0.800834
1.157707 0.806991
1.178774 0.765074
1.188295 0.785158
1.173961 0.768212
1.184714 0.822055
1.204105 0.789311
1.218970 0.882124
1.184399 0.867025
1.226818 0.798684
1.207387 0.835852
1.284711 0.871217
1.219057 0.797122
1.192255 1.173396
1.207401 1.011890
1.223472 1.136168
1.115566 1.037429
1.123132 1.001809
1.133845 0.865932
1.194177 1.000443
1.250294 1.106824
1.280944 1.133801
1.248869 0.959173
1.177196 0.808707
1.186397 0.878178
1.180606 0.845509
1.171697 0.809631
1.142565 0.802340
1.158838 0.833812
1.189824 0.878870
1.169317 1.169675
1.117628 1.097134
1.131240 1.122221
1.115543 1.072407
1.232978 1.191489
1.067191 0.997660
1.108316 0.987251
1.209884 0.683720
1.404444 0.910937
1.343380 0.976095
1.358824 0.963941
1.263797 1.064775
1.376321 0.933491
1.424117 1.102985
1.321837 0.953833
1.414966 0.909242
1.361017 0.967890
1.350830 0.979513
1.360887 0.920565
1.332045 0.946497
1.373376 0.914268
1.418873 0.924646
1.419965 0.964188
1.407315 0.922989
1.410416 0.843585
1.381392 0.940302
1.428934 0.977783
1.404882 1.009331
1.368278 0.974775
1.300248 0.970425
1.320020 1.000433
1.484674 2.103883
1.393677 2.058636
1.506347 1.963012
1.185958 0.892158
1.232607 0.964673
1.259516 0.930803
1.319912 1.012623
1.341097 0.976731
1.263800 1.050321
1.372427 0.970295
1.394937 0.971282
1.516232 1.012201
1.421785 1.086716
1.374412 1.015534
1.418748 1.012749
1.396879 1.162258
1.376192 1.202023
1.310856 1.023418
1.333878 1.359525
1.187689 0.996173
1.199603 1.028526
1.287878 1.275559
1.262584 0.972217
1.098255 0.968299
1.148146 0.882709
1.287804 0.944033
1.293845 1.025441
1.353209 1.110984
1.312962 0.965156
1.320392 0.961205
1.294817 0.954486
1.237269 1.001089
1.186482 0.999874
1.223137 0.915074
1.148771 0.877854
1.217374 0.849559
1.141400 0.963315
1.295872 1.320345
1.234101 1.421473
1.243992 1.047229
1.174749 1.033004
1.171593 1.047212
1.132844 1.025383
1.201202 0.875368
1.111387 0.878280
1.193054 0.847104
1.098072 0.832129
1.150877 0.841359
1.207650 1.006819
1.103237 1.141463
1.179819 0.989386
1.136291 0.972356
1.115251 1.074334
1.180329 0.988675
1.210527 0.952613
1.283515 0.962937
1.170809 0.988977
1.127936 0.970254
1.105448 0.886238
1.096449 0.859046
1.104943 0.951300
1.104720 0.892457
1.136940 1.075071
1.091829 1.213061
1.060699 1.103891
1.139477 1.169074
1.040811 1.131990
1.159811 1.000830
1.096368 1.005987
1.297244 0.930502
1.290917 0.906736
1.540638 1.677515
1.447294 1.060214
1.278617 0.960876
1.379831 0.970186
1.308273 0.994537
1.364965 1.100655
1.325711 0.998390
1.366129 1.004564
1.474417 0.977181
1.411879 0.920847
1.400560 0.994095
1.429647 1.060127
1.423585 1.000720
1.431990 1.156752
1.432941 1.292964
1.392061 1.424649
1.244351 0.983096
1.276255 1.097206
1.205824 1.013212
1.293407 1.042625
1.203235 1.135335
1.288987 0.997239
1.344983 1.009802
1.399465 1.006412
1.375049 1.010644
1.364261 1.068885
1.392974 1.061663
1.405186 1.296738
1.355074 1.251012
1.270465 1.146114
1.233255 1.120013
1.231010 1.087250
1.155116 0.941334
1.114307 0.956027
1.138047 1.025006
1.223015 1.398130
1.295585 1.021551
1.332937 1.452483
1.379657 1.250065
1.220422 1.155988
1.314449 1.151389
1.210115 1.126857
1.286495 1.794591
1.269687 1.322462
1.135692 1.585847
1.148306 1.300160
1.086369 1.196648
1.174070 1.216013
1.158838 1.148431
1.115447 1.213598
1.077606 0.964636
1.034904 1.125737
1.159003 1.121684
1.257597 1.222090
1.154842 1.225136
1.593251 2.314456
1.100949 1.224818
1.113341 1.216803
1.052552 1.086596
1.058867 1.139940
1.154368 1.115110
1.134237 1.070893
1.220492 1.170714
1.120245 1.020209
1.223232 0.983663
1.181908 1.093372
1.141706 1.191437
1.150444 1.023461
1.163432 1.100264
1.152411 1.026122
0.998953 0.934209
0.953668 0.976473
1.083382 1.156058
1.032368 1.000488
1.186394 1.703397
1.170879 2.090800
1.097850 1.699984
1.005398 1.173974
0.988573 1.058070
0.953624 1.080738
1.010983 0.997643
1.022649 1.029041
1.001940 1.036131
1.046106 1.019065
1.248543 1.029455
1.335049 0.927566
1.275241 0.932188
1.295275 0.972519
1.247476 0.964033
1.413048 1.189921
1.288505 1.123974
1.461562 1.197342
1.451333 1.050418
1.467671 1.140806
1.365512 1.184001
1.562614 1.067609
1.561464 1.194750
2.606100 1.858318
1.657267 1.204100
1.687692 1.287272
1.888868 1.535587
1.294118 1.010879
1.379721 1.163812
1.226679 1.118729
1.196157 0.976533
1.130489 0.865204
1.200280 0.859672
1.190855 0.997548
1.184002 1.005857
1.287287 1.169761
1.284846 1.066844
1.342418 1.173430
1.388045 1.269955
1.526704 1.376096
1.338216 1.115832
1.460133 1.258319
1.668034 1.488843
1.478556 1.470303
1.382090 1.456162
1.342251 1.311252
1.392684 1.530506
1.203203 1.502919
1.282977 1.311682
1.088932 1.084749
1.046982 1.051773
1.067697 1.025226
1.176842 1.048389
1.252422 1.455638
1.284206 1.698160
1.617313 1.412282
1.219591 1.276751
1.238973 1.552692
1.370601 1.227959
1.215218 1.332261
1.241171 1.156380
1.224656 1.272666
1.317163 1.494478
1.094554 1.141686
1.001557 1.013942
0.985708 0.981236
1.060392 0.973903
1.007385 1.028193
0.963381 1.064094
1.395539 1.914875
0.919666 0.964690
1.272414 2.333456
1.753067 4.057972
1.823702 5.700567
1.479908 4.238115
1.192943 2.180145
1.105663 1.128559
1.166321 1.381919
1.175410 1.328920
1.137779 1.082489
1.077876 1.182819
1.064462 1.126456
0.989407 1.099723
1.036572 1.141070
0.942666 1.146709
0.968978 1.039156
0.988218 1.392310
1.300369 2.547293
1.027691 2.030915
1.004943 1.715168
1.005116 1.113375
0.967386 1.074873
0.974126 1.290421
1.101083 1.678334
1.198599 0.933907
1.159874 0.879182
1.201375 0.968457
1.299213 1.045453
1.318309 1.200766
1.466938 1.585501
1.406701 1.143705
1.576903 1.317782
2.015325 1.622073
6.468907 4.684367
7.412104 5.190163
2.314389 1.702835
1.417900 1.236244
1.604062 1.390411
1.184018 0.977898
1.209355 1.181333
1.042228 0.911023
1.083817 0.860804
1.212311 0.945067
1.161534 0.966447
1.295842 1.126755
1.235647 1.079552
1.349292 1.142934
1.314929 1.197920
1.720815 1.586785
1.895606 1.785794
2.524251 2.461252
1.762493 1.706753
4.750209 3.735025
1.704422 1.493543
1.488245 1.426442
1.599728 1.499532
1.236481 1.320061
1.209274 1.247524
0.954769 1.192697
0.960034 0.976268
0.973252 1.094747
0.982039 1.011068
1.083947 1.009364
1.054407 1.090525
1.298378 1.265995
1.157233 1.335599
1.382343 1.364832
1.559717 2.041381
1.779034 2.662610
1.295799 1.361052
1.588903 1.544586
1.245474 1.312369
1.444383 1.226674
1.206319 1.329303
1.328385 1.329411
1.245595 1.265212
0.892643 0.945717
0.990646 0.984507
1.016298 1.088414
1.084580 1.141022
1.526698 1.925597
0.840166 1.125538
1.451906 2.603607
1.150149 1.720514
1.114819 1.589313
1.193292 1.429801
1.078791 1.184618
1.249909 1.358492
1.405106 1.508775
1.179275 1.198203
1.321608 1.759197
1.302727 1.673783
1.162714 1.097564
0.910633 0.982037
0.886127 1.097343
0.901052 1.020000
0.880784 1.066436
0.985119 1.147429
0.889917 1.065893
1.031884 1.159737
0.952968 1.305445
1.029871 1.563481
1.083807 1.866386
1.115793 1.510023
0.964163 1.357447
0.945697 1.021240
0.982904 1.473425
1.010079 1.114694
1.065947 1.105730
1.239258 1.480349
1.135390 0.897181
1.134978 0.927899
1.223093 0.977162
1.321708 1.123847
1.354253 1.325451
1.330091 1.240801
1.629209 1.362997
1.647726 1.371025
1.610687 1.595396
1.417123 1.287444
3.032253 2.327069
3.318388 2.769469
2.170330 1.919653
1.726257 1.419345
1.580244 1.401326
1.542247 1.292413
1.260271 1.106268
1.258659 1.131399
1.238006 1.118551
1.001241 0.855135
1.015390 0.931685
1.036733 0.927389
1.207186 1.084730
1.240329 1.446908
1.155053 1.098025
1.256989 1.199084
1.289801 1.586408
1.768471 1.774547
1.858113 2.174671
4.211759 3.605747
1.835458 1.694786
1.672645 1.281083
1.288174 1.120500
1.315650 1.171802
1.333631 1.206400
0.972604 0.920758
1.117958 1.141466
1.183211 1.092528
0.949094 1.272151
1.306281 1.265336
1.392514 1.429377
1.479751 1.655287
1.554787 2.249451
1.070871 1.456157
1.647017 1.804934
1.405972 1.670239
1.288964 1.257658
1.241507 1.223146
1.339973 1.223027
1.299662 1.138378
1.260342 1.148362
1.290309 1.248019
0.893133 0.975187
0.947017 0.989295
0.947303 0.951359
1.073412 1.125762
0.950913 1.099948
0.967973 1.066812
1.001541 1.367492
1.607067 2.036062
2.191311 3.413464
1.980232 3.736490
1.610923 2.531632
1.015392 1.314250
1.220602 1.232713
1.103612 1.081692
1.051888 1.109195
1.267571 1.327301
1.221645 1.115851
1.130943 1.002424
1.235572 1.186382
1.183635 1.103184
0.831287 1.001863
0.795777 1.023476
0.862439 0.935420
0.890956 1.017570
0.946334 0.948867
1.066692 1.150353
1.081298 1.152699
1.019043 1.137306
1.092982 1.184770
1.100878 1.494173
0.996989 1.148232
0.935788 1.170455
0.986581 1.059981
1.478740 1.806886
1.003571 1.423622
1.578650 1.338058
1.340774 1.257548
0.789524 0.982978
0.918513 1.033970
0.734451 0.926551
0.824283 0.939287
0.916027 1.137270
0.947167 1.067227
1.038148 1.049788
1.027642 1.084877
1.011396 1.016243
0.999594 0.796576
1.003783 0.920104
0.966163 0.806445
1.035469 0.921360
1.002669 0.926037
0.987052 0.810751
1.312642 1.236100
0.727139 0.967278
0.739257 0.923018
0.749211 1.012933
1.007668 1.113505
0.998139 1.083585
1.064488 0.970284
1.152371 1.086112
1.080164 0.949940
1.021325 0.903829
1.035527 0.794895
0.974093 0.791290
1.033382 0.854348
0.977901 0.856723
1.027252 0.936619
1.089015 0.996163
1.139575 1.046027
0.810246 0.981831
0.991915 1.180823
1.665250 1.600054
1.211873 1.238502
1.037642 1.210733
1.115785 1.164455
1.089296 1.093058
0.988264 0.963258
1.005608 1.022512
1.093237 0.997926
1.076875 1.059008
0.993352 0.885543
1.065946 1.034681
1.084899 0.996264
1.066005 1.011212
1.060990 1.019930
1.203716 1.326079
1.255948 1.284415
3.433125 2.749158
2.568932 2.163719
6.505796 4.739640
1.736188 1.527736
1.097537 1.089956
1.513995 1.368771
1.279652 1.270214
1.192928 1.132586
1.059770 0.948703
1.010515 0.912018
0.996462 0.856964
0.988417 0.861419
1.018166 0.941807
1.005507 0.955048
0.979133 0.901269
1.077246 0.923082
1.109075 0.948577
1.449923 1.593052
1.612974 1.802482
3.042017 2.558601
1.243087 1.238651
2.196056 1.939329
6.181881 4.904089
1.435138 1.319393
1.289913 1.271741
1.085304 1.176196
0.962714 0.878376
0.867435 0.887376
0.958442 0.923142
0.937392 0.929035
0.925255 0.968306
0.988603 1.088713
0.950047 0.978270
0.923829 0.933896
1.055391 1.106982
1.109337 1.163272
1.070678 1.043055
1.086504 0.957960
1.108328 0.889671
1.043140 0.914465
1.063594 0.875692
1.074035 0.832749
1.051749 0.821191
1.051242 0.820520
1.079369 0.898029
1.081882 0.938914
1.165892 1.058050
1.054303 0.884084
1.063441 0.954508
1.327593 1.286172
0.950266 1.067057
1.044301 1.048644
1.017611 1.046828
1.353390 1.224680
1.210036 1.053798
1.236233 1.013421
1.163403 1.196935
1.129917 0.979229
1.056083 0.847230
1.038255 0.885215
1.160529 0.981899
1.053087 0.879334
1.063249 0.918660
1.072547 0.951548
1.095959 0.958357
1.098697 0.931059
1.072794 1.020827
1.039423 1.082348
1.100014 1.225088
1.478103 1.381648
1.886021 1.730927
1.720098 1.564919
1.212006 1.123043
1.769157 1.488984
1.245352 1.166644
1.423724 1.287761
2.138042 1.625531
1.174556 1.151748
1.144507 1.117526
1.057956 0.863159
1.040463 0.951017
1.048490 0.883289
1.035684 0.867760
1.076214 0.963103
1.109043 1.007891
1.092733 0.924633
1.044609 0.987848
1.145109 0.931867
1.037524 1.138630
1.483007 1.760826
1.737345 1.705040
3.623039 2.867621
3.334368 2.538547
2.283789 1.733081
1.154293 1.171408
1.061516 1.276439
1.306881 1.398485
1.086432 1.023942
1.009977 0.913998
1.039651 0.946130
1.063498 0.924576
1.015763 0.925160
1.042932 0.876053
1.199753 1.158475
1.033419 0.876891
1.052405 0.943728
1.189732 1.236992
12.195999 8.471848
4.993557 3.675007
1.346276 1.227872
1.239747 1.157358
1.160628 1.111934
1.385656 0.895415
1.000854 0.958893
1.044951 0.902365
0.967280 0.912350
1.014730 0.919697
1.232537 1.144349
1.128127 0.964794
1.052264 1.178373
1.277078 1.507314
1.232747 1.382796
1.170116 1.197140
1.232685 1.116145
1.341677 1.082361
1.147417 0.957292
1.257390 1.045663
1.090328 0.915616
1.084059 0.908171
1.045652 1.018175
1.065327 0.857963
1.071317 0.907238
1.192598 1.000903
1.236832 1.123229
1.114407 0.899662
1.119098 1.068462
1.278874 1.265964
1.071379 1.192951
1.404835 1.215149
1.418094 1.143388
1.318096 1.104841
1.702038 1.257274
1.604961 1.254800
1.294997 1.263881
1.293099 1.369258
1.228012 1.310248
1.130344 1.050641
1.093706 0.990301
1.178230 1.098959
1.114977 1.000240
1.147068 0.945675
1.172132 0.925537
1.197791 0.946407
1.154105 1.119452
1.186028 1.052855
1.408054 1.267419
1.458722 1.199536
1.555045 1.275160
2.066236 1.611586
1.797723 1.391672
1.874591 1.477028
1.732129 1.379391
1.121039 1.015729
1.186628 1.129553
1.170483 1.125827
1.081949 0.905401
1.129144 0.933896
1.222533 1.241982
1.536719 1.322606
1.415813 1.393533
2.070118 1.681964
2.544972 1.984427
1.770059 1.357054
1.659246 1.325880
1.637686 1.415938
1.311737 1.192943
1.163433 1.091220
1.120881 1.108886
1.114511 1.082954
1.121114 1.026749
1.145485 0.925234
1.210258 0.980662
1.254802 1.076938
1.251539 0.946109
1.231002 0.931307
1.555815 1.334308
1.556001 1.295332
2.742588 2.106460
2.187089 1.736560
3.370824 2.529431
4.480874 3.429748
1.426040 1.326831
1.839314 1.428497
1.157796 1.168373
1.330667 1.284929
1.102100 1.043814
1.064819 1.044373
1.000331 0.979614
0.971536 0.928079
1.089928 0.944251
1.076417 0.970061
1.079081 0.948181
1.190751 0.960487
1.256882 0.842231
1.174438 0.860343
1.298036 0.980851
1.281289 0.917042
1.200351 1.363769
1.212272 1.190514
1.222680 1.178796
1.265460 1.225049
1.228353 1.421383
1.291436 1.143783
1.181821 0.951019
1.154277 0.980193
1.176169 1.030525
1.090875 1.075255
1.245055 1.390595
1.244577 1.321440
1.164048 1.110018
1.214713 1.462907
1.121104 0.992283
1.320198 1.676339
1.184126 0.998584
1.197983 1.605577
1.075447 0.851234
1.186555 0.866319
1.198231 1.088761
1.180296 1.024392
1.219190 1.012362
1.330666 1.128255
1.293480 1.153892
1.380734 1.131039
1.332031 1.287424
1.413399 1.309347
1.602637 1.302802
1.164894 1.012331
1.217094 1.351224
1.224927 1.542289
1.305644 1.525374
1.209237 0.991275
1.241702 1.113281
1.135240 1.295602
1.211309 0.971635
1.193537 1.061462
1.196280 1.096111
1.236608 1.037849
1.538442 1.263362
1.414494 1.170067
1.470776 1.248152
1.582139 1.272074
1.623747 1.442518
1.499379 1.341922
1.283647 1.450757
1.202191 1.542346
1.309669 1.276267
1.189226 1.270075
1.339496 1.223187
1.322803 1.251158
1.165014 0.961225
1.259780 1.024233
1.321649 1.047001
1.234446 1.014336
1.309864 0.999889
1.267621 1.181285
1.705360 1.347056
1.588153 1.351818
1.334745 1.187745
1.226166 1.111682
1.152108 1.089015
1.135902 1.082391
1.373790 1.265919
1.269688 1.060653
1.293225 1.102945
1.332979 1.128450
1.445510 1.104978
1.373999 1.054103
1.435641 0.988739
1.421197 1.181718
1.388957 1.203439
1.701024 1.389744
1.634967 1.289452
1.829556 1.478584
1.730829 1.364481
1.386663 1.109973
1.368245 1.097008
1.340928 1.230505
1.362019 1.204059
1.149948 1.031996
1.170774 1.037145
1.094307 1.011161
1.165564 1.020473
1.228854 1.080388
1.444755 1.421735
1.406281 1.097770
1.879883 3.251210
1.333775 1.814600
1.245036 1.415406
1.203375 1.167214
1.215520 1.197783
1.121023 0.987343
1.175015 1.128370
1.178933 0.975834
1.104639 0.991257
1.106955 1.008261
1.244934 0.961631
1.223397 1.000977
1.355027 1.092975
1.201369 1.046954
1.289215 1.016066
1.314537 1.210300
1.317328 1.172816
1.254710 0.970206
1.263822 0.961109
1.260464 1.430251
1.248467 1.331613
1.221206 1.087899
1.240434 1.116869
1.273066 1.075600
1.246853 0.997081
1.227578 1.019692
1.305959 1.048822
1.352569 1.121868
1.336971 1.591286
1.418009 1.147249
1.294198 1.134941
1.313500 1.099982
1.384318 1.102016
1.442536 1.203946
1.488060 1.240160
1.185263 1.005442
1.298133 1.060708
1.280602 1.000639
1.236920 0.991904
1.313094 1.071232
1.354512 1.154275
1.292513 1.000115
1.365727 1.192214
1.338705 1.171016
1.204534 1.046520
1.347442 1.300198
1.325433 1.264754
1.453230 1.282624
1.450163 1.279562
1.199335 1.058516
1.438670 1.161681
1.864882 1.366424
1.285710 1.119871
1.521969 1.256748
1.448927 1.138666
1.607318 1.321233
1.703240 1.360226
1.555327 1.265239
1.424065 1.229842
1.442984 1.262739
1.236567 1.127940
1.245557 1.139985
1.343198 1.266984
1.325858 1.233660
1.209128 1.137830
1.275363 1.293507
1.262971 1.103078
1.644349 1.518653
1.401995 1.238517
1.412005 1.192198
1.634011 1.220037
1.382300 1.175928
1.453345 1.225093
1.511840 1.211690
1.599313 1.247573
1.793662 1.484706
1.346520 1.088909
1.231377 1.172952
1.200959 1.203218
1.213294 1.107550
1.133342 1.023968
1.105933 0.943841
1.210352 1.097229
1.682716 1.302748
1.452649 1.187015
1.669974 1.592353
1.411039 1.061262
1.375706 1.024538
1.364743 0.902412
1.117076 0.927642
1.468207 1.327070
1.213535 1.384523
1.247584 1.349372
1.176482 1.095289
1.153597 0.990422
1.184862 0.966807
1.231833 0.998312
1.239388 1.040901
1.249856 0.987909
1.170055 0.959551
1.351069 1.036740
1.376193 1.159176
1.413250 1.051823
1.522652 1.191510
1.222020 1.091590
1.183211 1.016520
1.188387 1.193204
1.202550 1.077336
1.183755 1.132474
1.258607 1.065661
1.235349 0.970762
1.301917 1.002752
1.288982 1.047314
1.331715 1.064196
1.269909 1.066155
1.464952 1.436281
1.545032 1.181114
1.324074 1.075467
1.572052 1.320771
1.647556 1.326841
1.908528 1.429954
1.224954 1.084307
1.258487 1.104429
1.416597 1.277267
1.263444 1.152743
1.700087 1.821765
1.612850 1.553513
1.237799 1.052417
1.282426 1.180965
1.314618 1.172275
1.323731 1.228758
1.374268 1.112211
1.773594 1.589484
1.724298 1.307733
1.312855 1.079187
1.710143 1.382924
2.100511 1.658286
1.506231 1.030604
1.544914 1.104657
1.398819 1.508586
1.325723 1.458252
1.875764 1.608315
2.393434 2.276297
2.045777 1.914919
1.531224 1.372976
2.016647 1.664450
1.275504 1.126013
1.489971 1.427650
1.222918 1.041270
1.145923 1.033799
1.219953 1.098744
1.139449 1.078031
2.061139 2.025903
2.082023 1.635438
3.104221 2.533128
1.921572 1.447930
1.596115 1.166264
1.380978 0.962673
1.617639 1.700586
1.378652 1.366241
1.868438 2.297645
2.395818 2.591679
1.685502 1.664762
2.442816 2.437926
1.829974 1.715208
1.747816 2.141903
1.296470 1.192511
1.190427 1.150853
1.328567 1.144084
1.003162 0.906378
1.137585 1.093403
1.173729 0.936102
1.199174 0.991763
1.912063 1.459917
2.199527 1.665043
1.732073 1.438342
1.462368 1.201629
1.394878 1.103648
1.377059 0.949567
1.079687 1.082376
1.062664 0.994379
1.011428 0.967392
0.981785 1.062647
1.220060 1.266285
1.176306 1.127520
1.171751 1.001480
1.195248 1.103047
1.280780 1.281666
1.090711 0.922149
1.339393 1.304932
1.217737 0.994453
1.423966 1.053932
1.238132 1.089571
1.342980 1.130222
1.267561 0.901734
1.383426 1.010134
1.383618 1.098794
1.123566 1.043795
1.137586 1.127182
1.080881 1.071540
1.260564 1.416435
1.162187 1.201811
1.295126 1.206914
1.256248 1.106358
1.271562 1.168224
1.274803 1.094615
1.252359 1.184608
1.392980 1.346828
1.818130 1.555269
1.726103 1.353291
1.764514 1.528233
1.705921 1.543302
1.412036 1.047817
1.322435 0.994392
1.236078 1.051469
1.299711 1.198123
1.551653 1.466717
1.984593 2.249512
1.208015 1.148549
1.263098 1.148556
1.350115 1.402949
1.142722 1.089856
1.256911 1.062819
1.261194 1.109690
1.338297 1.262640
1.471961 1.412315
1.694899 1.637605
1.882489 1.795195
2.543312 1.847317
4.684236 3.693061
2.101403 1.833199
1.665949 1.507992
1.397290 1.222699
1.487383 1.049951
1.662674 1.266603
1.507953 1.352982
1.797281 1.866319
1.339362 1.446146
1.373750 1.285731
2.400622 2.158855
2.831685 3.137823
2.579027 2.589782
1.439816 1.530755
1.212050 1.059143
1.214112 1.214554
1.221051 1.104199
1.319254 1.061566
3.419732 2.673276
3.016765 2.319604
1.853412 1.647373
1.441945 1.163829
2.687692 2.916685
3.906863 4.128259
2.570641 2.676060
2.683845 2.783662
2.225642 2.537154
1.566718 1.878372
1.511071 1.424028
1.282536 1.107903
1.283740 1.130666
1.181562 1.110547
1.263950 1.195006
1.307462 1.099440
1.301442 1.113701
1.379628 1.162264
1.564119 1.350579
1.584716 1.147873
1.383095 1.015947
1.034424 1.033222
0.918556 1.077789
0.828678 1.137072
0.957431 1.039966
0.901495 1.073550
0.907349 1.173336
1.095518 1.187710
0.953659 1.094060
0.915111 1.047310
0.969916 1.059434
1.356600 1.475912
1.160602 1.118890
1.085912 0.917568
1.108396 1.031825
1.386822 1.212660
1.175935 1.013858
1.212463 1.073269
1.163176 0.966585
1.164414 1.001016
1.234434 0.979023
1.225025 0.878019
1.189500 1.318824
1.054825 1.144226
1.947627 2.523313
1.767169 2.228412
1.210740 1.357795
1.134750 1.226482
1.211279 1.265577
1.022932 1.125285
1.132334 1.186869
1.129824 1.374926
1.120997 1.243218
1.158537 1.110898
1.078437 1.173416
1.242652 1.159812
1.686249 1.468188
1.440870 1.182529
1.200323 1.064845
1.422354 1.056329
1.191907 1.376923
1.210031 1.554588
2.051972 3.293718
1.451317 1.534868
1.386157 1.691183
1.048755 1.036659
1.102556 1.110326
1.110492 1.074666
1.121509 1.178316
1.142178 1.172952
1.511441 1.348627
3.319685 2.626503
2.031633 1.668123
2.818018 2.305541
1.713569 1.433023
2.440088 1.915296
1.677041 1.218792
1.550192 1.108145
1.457990 1.006841
1.117892 1.349335
1.214942 1.165719
3.665361 4.326093
2.100720 2.290377
2.152774 3.168446
2.135727 2.694778
1.145538 1.109956
1.563196 1.654935
1.383765 1.396905
1.300384 1.257500
1.300908 1.140350
1.261161 1.106851
1.321289 1.162927
1.235738 1.050797
1.289411 1.175250
3.794110 3.067001
2.821637 2.184614
1.848592 1.513968
1.477763 1.045136
1.380012 1.329078
2.108514 2.058122
5.439428 6.140848
5.330942 5.794569
1.807511 2.195129
1.556029 1.690995
1.266686 1.239454
1.310956 1.229321
1.276760 1.143126
1.344627 1.212195
1.380710 1.214699
1.279479 1.182826
1.603879 1.383926
1.338088 1.196467
3.167238 2.712713
1.942065 1.694632
1.465852 1.023565
1.688963 1.328717
0.836909 0.962177
0.947267 1.056112
0.981089 1.162272
0.845013 1.112639
0.705118 1.010088
0.725118 0.955756
0.811837 0.970730
0.848453 1.005285
0.913402 1.024600
1.013872 1.139300
1.049726 1.235994
1.082653 1.090790
1.322215 1.276889
1.565870 1.572948
1.402753 1.253564
1.077045 1.009667
1.262037 1.233441
1.086141 1.084859
1.125458 1.010627
1.191630 1.021663
0.888326 1.094831
1.067006 1.141126
0.879321 1.169896
0.834625 0.947862
0.884915 1.058207
0.957934 1.111877
0.918624 1.005150
1.301321 1.289501
2.072997 1.969662
1.715951 1.427560
1.555951 1.465537
1.336218 1.084217
1.415192 1.477351
2.369760 2.526532
2.565349 3.099639
1.005043 1.263365
1.051168 1.262318
0.967423 1.120816
0.972239 1.016694
1.021530 1.071722
1.145782 1.223414
1.477265 1.480837
2.100305 1.746731
1.473088 1.323700
1.209263 1.089459
1.240096 1.039957
1.403463 1.055586
1.261323 0.966749
2.102877 2.163607
1.555999 1.935303
2.497757 3.702042
3.331526 5.111608
1.590869 1.885265
1.365582 1.445427
1.171205 1.252328
1.058526 1.113999
1.028415 1.074760
1.315312 1.294368
1.073561 1.042005
1.196114 1.056582
1.147965 1.026532
1.157654 1.020852
1.123442 1.012458
1.102224 0.985892
1.189176 0.898355
1.398527 1.001348
1.365069 1.376811
1.536517 1.927527
1.889440 2.208365
1.463176 1.509187
1.638441 1.854718
2.477019 2.786674
1.539601 1.601988
1.350488 1.213473
1.367033 1.206064
1.325662 1.209745
1.293639 1.134895
1.288098 1.126750
1.646528 1.618284
1.402361 1.381717
1.210969 0.960083
1.250589 0.923374
1.403028 1.076601
0.808023 0.861283
1.623539 1.685023
0.837009 0.984396
0.961308 1.008656
0.810601 0.935544
0.821033 0.887078
0.887662 0.923702
1.066447 1.032586
0.911488 0.972189
1.126478 1.206167
1.054526 1.148767
1.143051 1.034019
1.122664 1.394456
1.128471 1.021506
1.150238 1.161232
1.066576 0.901294
1.258130 1.128802
1.197207 0.992664
0.911768 0.918500
0.929040 0.968094
1.724181 1.791830
1.240739 1.346546
1.028839 1.218712
0.848216 0.882858
0.831760 0.897150
0.977361 0.979179
1.171553 1.347806
1.094307 1.256340
1.038443 1.181286
1.279559 1.334980
1.151211 1.050356
1.081669 1.035804
1.207939 1.423532
1.315249 1.181772
1.268105 1.121074
1.271814 0.987801
1.295440 1.073695
1.382609 1.326264
1.235321 1.243740
1.053287 1.048938
0.938343 0.966092
0.899391 0.974448
1.002580 1.018912
1.112715 1.085514
1.125394 1.084788
1.224142 1.132671
1.232776 1.127329
1.045646 1.105031
1.152316 1.039044
1.196261 1.083516
1.219128 0.972766
1.228320 1.078239
1.215361 1.344226
1.450606 1.577960
1.228901 1.306675
1.094477 1.073009
1.051598 1.041664
1.167231 1.156472
1.077716 1.044544
1.058287 1.049518
1.160841 1.060599
1.143940 1.048939
1.143864 1.033202
1.136918 0.983887
1.054672 0.900186
1.087117 0.893874
1.390623 1.491876
1.435473 1.486288
1.164538 1.285837
1.470468 1.463838
1.288301 1.265258
1.255578 1.099652
1.275345 1.278170
1.244050 1.062498
1.386867 1.294175
1.306542 1.152493
1.212959 1.094396
1.210266 1.162505
1.259670 1.108327
1.238064 1.147280
1.226522 1.104689
1.078330 0.901930
1.158959 1.032749
1.111051 0.859061
1.126896 0.880842
1.096117 0.869414
1.169280 0.896072
1.059234 1.320187
1.229091 1.017456
0.873543 1.145096
0.863011 0.752838
0.829120 0.827167
0.864846 0.802403
0.963888 0.816854
1.024960 0.929037
1.079535 1.108056
1.107865 0.944487
1.102477 0.943790
1.039780 0.973794
1.183462 1.121764
1.053345 0.864632
1.085227 0.891302
1.132588 0.960821
1.104273 0.881826
1.145848 0.961125
1.216707 1.112954
1.025363 0.958705
1.008564 0.865877
0.964795 0.728233
0.879246 0.759795
1.045712 0.950883
1.027543 0.963623
1.085540 1.204107
1.132997 1.022386
1.125415 1.097688
1.058168 0.966285
1.193259 0.994776
1.344691 1.153009
1.092092 0.951478
1.034713 0.815010
1.027318 0.893811
1.090073 1.017176
0.952565 0.914790
1.085632 0.901305
1.022347 0.850548
1.054007 0.957626
1.066647 1.026799
1.109665 1.030199
1.082735 1.054480
1.109540 1.116820
1.114931 1.073334
1.152725 1.030050
1.231771 0.964259
1.195683 0.995252
1.182514 1.122521
1.083199 0.952376
1.133782 1.070077
1.056552 0.900382
1.078885 0.956111
1.107843 0.927974
1.151201 1.038332
1.141914 1.015981
1.126170 1.065339
1.163304 1.104635
1.067933 0.999333
1.023748 0.995994
1.079610 0.937553
1.039785 0.884582
1.045768 0.815679
1.150907 0.930654
1.116356 0.849377
1.061700 1.107062
1.048673 1.037067
1.187628 1.317458
1.108187 1.079119
1.032189 0.961402
1.192074 1.091703
1.142312 0.987893
1.330043 1.101104
1.213396 1.172852
1.683344 1.618710
1.228860 1.122638
1.333603 1.257003
1.327463 1.302276
1.392281 1.428078
1.167748 1.118885
1.071032 0.995823
1.033256 0.944667
0.997200 0.834218
1.031952 0.814571
1.058998 0.952750
0.926955 0.788188
1.024468 0.852803
0.898993 0.754027
1.011326 0.790365
0.914788 0.737280
0.949201 0.681266
1.049405 0.778619
1.089007 0.842110
1.111450 0.838874
1.105486 0.838135
1.074346 0.784225
1.112357 0.931725
1.205204 1.045197
1.134153 0.996144
1.212195 1.030061
1.185846 0.999667
1.107772 0.844855
1.048722 0.747402
1.050701 0.757774
1.017033 0.727491
1.014668 0.815242
1.036527 0.837843
1.089811 0.888910
1.104740 0.930330
1.130011 0.913347
1.101747 0.956413
1.124266 1.063069
1.131058 0.986024
1.132836 0.991366
1.163199 0.941511
1.043411 0.990414
1.138076 0.942886
1.287920 0.981247
1.071222 0.881489
1.123787 0.915430
1.046892 0.798542
0.997888 0.751492
1.015226 0.780917
1.054275 0.780539
1.066495 0.857826
1.075670 0.889561
1.104300 1.044699
1.122773 1.039479
1.149003 1.134176
1.172176 1.144811
1.130400 0.997439
1.167872 1.030771
1.207262 1.015215
1.285560 1.024776
1.037427 0.915621
1.036010 0.899518
1.062248 0.905292
1.014165 0.808954
1.116889 0.862293
1.148208 0.924213
1.154725 0.936863
1.100231 0.911492
1.152798 1.157727
1.215624 1.106009
1.119746 1.115011
1.183314 1.139982
1.120484 1.113589
1.198802 1.169030
1.152335 0.965905
1.175635 0.902648
1.327916 0.986346
1.187229 1.165986
1.067422 1.018943
1.051697 0.929112
1.049154 0.908287
1.145759 0.974273
1.232137 1.023616
1.210201 1.000934
1.247581 1.051437
1.119446 1.019431
1.256536 1.290719
1.176089 1.106114
1.170944 1.138350
1.109914 0.987911
1.099004 1.002676
1.086337 0.975284
1.082106 0.834524
1.115214 0.936849
1.042881 0.858894
1.187281 0.832155
1.095861 0.816137
1.232398 0.865412
1.110070 0.752794
1.192104 0.861066
1.087939 0.893534
1.195790 0.957130
1.135561 0.791243
1.125018 0.781237
1.179271 0.973294
1.143263 0.791446
1.195784 0.976546
1.192868 1.065704
1.186682 1.055290
1.192372 1.025043
1.207095 1.049914
1.154293 0.954347
1.178835 1.014990
1.220355 0.970792
1.197120 0.956718
1.129822 0.811436
1.205472 0.899001
1.219988 0.824308
1.161924 0.852262
1.116826 0.778649
1.210167 0.799663
1.148181 0.796428
1.107407 0.814018
1.158457 1.006154
1.154155 0.970693
1.192381 1.067807
1.198134 1.084642
1.189661 1.108778
1.198008 1.005597
1.233976 1.010753
1.243485 0.975946
1.299029 1.088751
1.217595 1.033501
1.270579 1.003377
1.135514 0.893773
1.186002 0.881326
1.127453 0.786680
1.166444 0.832877
1.133456 0.859954
1.153126 0.893770
1.168667 0.926318
1.168661 0.984890
1.238445 1.165287
1.216424 1.218714
1.304718 1.447874
1.296856 1.048723
1.264315 1.009334
1.262284 1.169418
1.156201 1.037567
1.140635 0.995251
1.196472 0.967933
1.146125 0.904058
1.147229 0.936202
1.112327 0.865487
1.176967 0.915239
1.207218 0.987901
1.150907 1.109387
1.194135 1.054557
1.216727 1.173394
1.207242 1.213328
1.232443 1.124480
1.233254 1.198493
1.222906 1.116132
1.263074 0.987076
1.303355 1.039326
1.284827 0.978407
1.111057 1.086421
1.161882 1.131328
1.320992 1.254841
1.275554 1.225811
1.200359 1.071381
1.077537 0.933296
1.150116 1.002424
1.135805 0.903544
1.152285 0.885741
1.240008 1.031962
1.323630 1.130270
1.314181 1.128467
1.215117 1.204678
1.263476 1.078186
1.311160 1.339045
1.171305 1.257950
1.195681 0.946347
1.317852 1.133278
1.243980 0.979635
1.239238 0.920134
1.279672 0.980068
1.322998 0.984354
1.272802 0.834301
1.219344 0.839052
1.244798 0.902543
1.190560 0.961627
1.172258 0.980877
1.147940 1.024957
1.161620 0.830543
1.155017 0.893038
1.156384 1.053323
1.169476 1.146124
1.127572 1.082445
1.091972 1.003745
1.185859 1.005150
1.373224 1.035016
1.299335 0.978986
1.323776 0.965421
1.383177 0.993839
1.418714 1.184597
1.316526 0.893776
1.261940 0.815261
1.199474 0.799264
1.181844 0.910749
1.217575 0.817727
1.216548 0.893226
1.213699 1.017992
1.209920 1.008678
1.197169 1.081907
1.242217 1.154112
1.216493 1.092915
1.205354 1.074129
1.178315 1.093995
1.320998 1.063882
1.358427 1.043958
1.286018 0.953874
1.308888 0.969730
1.235447 0.846183
1.195551 0.777587
1.268659 0.818984
1.224950 0.827847
1.226968 0.939884
1.243846 1.046964
1.212535 1.097443
1.247101 1.107871
1.270772 1.340892
1.311273 1.158585
1.278996 1.250399
1.287429 1.110285
1.279151 1.060652
1.362703 1.154251
1.335158 1.150769
1.286844 1.056976
1.308726 1.083463
1.241803 0.991159
1.247591 1.004554
1.255685 0.897287
1.220738 0.859644
1.178324 0.952883
1.183670 0.892740
1.233745 0.908803
1.221015 0.929066
1.253712 1.247843
1.238576 1.231897
1.252300 1.039190
1.295231 1.130922
1.328730 1.139995
1.329220 1.157728
1.319815 1.235078
1.264853 1.128838
1.316193 1.168257
1.225444 1.026358
1.181166 0.902668
1.254499 0.989228
1.180994 0.921336
1.213151 0.923077
1.246328 0.993979
1.262119 0.967164
1.299018 1.115953
1.243641 1.119749
1.288040 1.111342
1.272498 1.107044
1.325052 1.146158
1.296042 1.051141
1.350768 1.065932
1.325378 0.968859
1.325702 0.994031
1.341895 1.067171
1.393654 1.098234
1.309160 1.006854
1.342206 1.022684
1.223892 1.045353
1.190320 1.147888
1.172131 0.914358
1.192375 1.037027
1.201815 0.951056
1.149102 1.057620
1.159640 1.139721
1.156926 1.019383
1.131531 1.127748
1.163928 1.218291
1.187538 1.198928
1.146731 1.161487
1.452958 1.124382
1.478743 1.163393
1.372655 1.103088
1.339496 1.060193
1.193664 0.879134
1.247371 0.836147
1.242444 0.910055
1.284730 1.107137
1.240473 1.078895
1.199016 1.036998
1.128579 1.173580
1.225457 1.169633
1.084013 1.187433
1.167125 1.446775
1.361862 1.332806
1.342626 1.379040
1.350536 1.106534
1.379321 1.118688
1.441731 1.143147
1.473969 1.212721
1.397039 1.157914
1.431981 1.265172
1.576634 1.733831
1.320313 0.932561
1.409412 1.127545
1.356603 1.081287
1.255745 0.804695
1.288727 0.932299
1.247443 0.859439
1.227904 1.272232
1.344779 1.695955
1.104934 1.023672
1.416046 2.065294
1.238947 1.054089
1.187583 1.134680
1.215795 1.167033
1.243584 1.144518
1.387655 1.154523
1.371187 1.168078
1.383963 1.146818
1.368665 1.103342
1.385872 1.097966
1.323837 1.146679
1.328497 1.045859
1.242138 0.892648
1.235773 0.961142
1.241077 0.959487
1.223118 1.058285
1.268868 1.171731
1.327277 1.402094
1.361728 1.594545
1.255997 1.151755
1.286694 1.161522
1.364711 1.170265
1.373859 1.157901
1.355521 1.193808
1.321442 1.123692
1.273443 0.929767
1.241117 0.968284
1.253806 0.976980
1.212086 0.911236
1.211682 1.004284
1.229005 0.924842
1.197444 1.003994
1.248846 1.154191
0.839784 0.829681
1.247056 0.985815
1.217651 1.108032
1.342070 1.087454
1.265115 1.048196
1.303002 1.211267
1.371417 1.108176
1.184120 1.021282
1.197335 1.069003
1.152205 1.021841
1.127401 1.021729
1.142685 1.094940
1.144494 1.047249
1.071478 0.952187
1.055435 1.115117
1.024862 1.142371
1.098998 1.224909
1.138261 1.326997
1.322228 1.042609
1.409820 1.114460
1.512189 1.391672
1.563793 1.501120
1.354156 1.262907
1.303386 1.080047
1.262120 0.907872
1.221597 0.929844
1.253129 0.896798
1.195888 0.961384
1.201155 0.990518
1.152866 1.076381
1.102010 0.931203
1.245134 2.221659
1.091535 1.741816
1.081229 1.532812
1.003887 1.119722
1.257731 1.605088
1.295651 1.520891
1.330683 1.168466
1.388287 1.180646
1.462239 1.270020
1.534310 1.496576
1.309594 1.044981
1.250072 1.036164
1.216874 1.066248
1.289286 2.437264
1.122114 1.180223
1.146865 1.480072
1.051429 0.876569
1.201784 1.574485
1.106549 1.159046
1.166382 1.725034
1.617105 2.896229
1.244783 1.337423
1.449384 1.212193
1.478595 1.249950
1.422639 1.197816
1.448546 1.287210
1.412468 1.191532
1.374859 1.144729
1.353622 1.212312
1.289126 1.021129
1.273121 0.928772
1.254908 0.989106
1.282115 1.406382
1.249303 1.189435
1.200504 1.094610
1.162847 0.989291
1.182730 0.952184
1.361744 2.052240
1.208355 1.014518
1.381330 1.148740
1.381706 1.182084
1.371579 1.198093
1.304225 1.091524
1.275409 0.968135
1.268968 0.994417
1.249921 0.954559
1.215641 0.947361
1.232862 0.941416
1.180678 0.958496
1.179935 0.962180
1.209252 1.095191
1.231322 0.983460
1.201301 1.099732
1.253925 1.217169
1.262341 1.036016
1.208208 0.936582
1.218587 1.022717
1.061893 1.192794
1.212598 1.230725
1.206200 1.084558
1.114767 1.118700
1.052890 1.034727
1.036418 0.962775
1.020057 1.045951
0.927298 1.065719
0.993594 1.120944
0.972079 1.080863
0.954438 1.264906
0.997032 1.741119
1.219842 1.038663
1.207700 1.169949
1.272892 1.120322
1.181654 1.378955
1.282490 1.157151
1.220439 1.133913
1.241555 1.122394
1.205125 1.065124
1.138714 1.005925
0.995342 1.105585
0.965514 1.031264
1.002722 1.113184
0.992503 1.112788
1.073027 1.314941
1.034522 1.283598
1.061363 1.538168
1.383979 1.166995
1.517197 1.506042
1.218482 1.478946
1.430812 1.171642
1.335877 1.318812
1.238360 1.086785
1.225702 1.130808
1.227519 1.074338
1.216982 1.121311
1.231225 1.213409
1.136976 1.085745
1.116915 0.987853
1.118406 0.951703
1.000597 1.016352
1.076961 1.154661
1.171443 1.703886
1.965275 4.013978
1.661089 3.161346
1.439800 1.216356
1.492757 1.307805
1.410517 1.202260
1.440558 1.342975
1.410603 1.158737
1.365551 1.150980
1.237813 1.058427
1.412550 1.381361
1.264326 1.022494
1.226413 1.111883
1.233086 0.957250
1.198351 0.912434
1.122798 0.951560
1.139738 0.951522
1.107836 0.911519
1.099268 0.993775
1.244909 1.348627
1.230738 1.352798
1.369787 1.128826
1.335523 1.136217
1.382829 1.123563
1.398429 1.155179
1.383415 1.186266
1.265581 1.017030
1.265543 1.028408
1.249322 1.026348
1.172977 0.915627
1.194183 0.889759
1.138058 0.872144
1.142111 0.916602
1.120141 0.914107
1.197397 1.204498
1.162380 0.975032
1.066599 1.133108
1.147311 1.106083
1.057407 1.152996
1.042242 1.120892
1.054153 1.225376
0.960159 1.154644
1.027285 1.126390
0.959510 1.280457
1.017083 1.158276
0.990908 1.366390
0.980061 0.849896
0.945849 1.228887
1.059664 1.741535
0.969803 1.041835
0.899628 1.084393
0.919703 1.068247
0.930958 1.029036
1.215401 1.116515
1.013549 1.387516
1.142497 1.236276
1.214704 1.555933
1.107702 1.152954
1.042773 1.129505
1.022380 1.095687
1.126649 1.127187
1.052817 1.128688
1.084790 1.098547
1.029971 1.066471
1.005404 1.165083
0.954892 1.024898
0.920124 0.976927
0.968647 1.174264
0.931884 1.199117
1.030310 1.473578
1.087506 1.359652
1.070099 1.551079
1.392672 1.837813
1.205568 1.179196
1.296071 1.367606
1.137358 1.069857
1.220707 1.120741
1.182266 1.191588
1.191435 1.173813
1.194600 1.238766
1.107952 1.169004
1.028920 0.995268
1.055141 1.058120
1.006050 1.175559
1.053419 1.344412
1.135854 1.910172
2.518487 4.853141
1.186871 1.178301
1.283265 1.068534
1.201533 1.047945
1.247205 1.177941
1.190898 1.134967
1.190830 1.166220
1.097199 1.201748
1.205640 1.232780
1.236205 1.154906
1.168215 1.164159
1.192466 1.176667
1.129453 0.997928
1.128366 1.003907
1.062003 0.997434
1.056262 1.005573
1.088553 1.176447
1.069297 1.079349
1.131589 1.178718
1.291018 1.072359
1.163523 1.164182
1.254968 1.118053
1.251433 1.061039
1.191988 1.012667
1.183304 1.017462
1.243055 1.001233
1.129966 1.171435
1.065151 1.003023
1.101885 1.114783
1.063182 0.919569
1.120817 0.959804
1.090940 0.959317
1.039327 0.900070
1.073333 0.821972
1.149181 1.138079
1.136489 0.978119
0.953267 1.050766
0.905467 1.034517
0.904369 1.098489
1.025544 1.229300
0.942899 1.129161
1.021735 1.236873
0.921454 1.155049
1.077009 1.230114
0.996002 1.089542
1.023888 1.248135
1.030770 1.405873
0.941625 1.011992
0.901693 1.115269
0.817981 1.000097
0.979297 1.047424
0.940871 1.002388
1.046631 1.208634
1.029507 1.069689
1.033124 0.996921
1.007586 1.144809
1.126820 1.224515
1.055918 1.096474
1.099471 1.117454
1.102141 1.053791
0.965052 1.082165
1.053746 1.241392
1.031162 1.045071
1.064087 1.248635
0.993887 1.058802
0.970851 0.976100
0.987797 0.968723
0.908796 1.136485
0.959071 1.041400
1.002031 1.130022
1.032429 1.186314
1.263712 1.255452
1.133036 1.143661
1.103722 1.075865
1.065446 1.176704
1.055209 1.147098
1.166180 1.121542
1.119278 1.039761
1.089114 1.055955
1.058768 1.001446
1.044757 1.031451
1.029076 1.012077
1.008567 1.043679
0.933539 0.950123
0.968121 0.915344
0.972943 0.967737
1.054433 1.108261
1.750041 3.295872
1.133335 1.281759
1.045452 1.059645
1.205995 1.169038
1.051835 1.009638
1.087719 1.022810
1.161330 1.151890
1.093502 1.130824
1.110037 1.188681
1.099418 1.221940
1.182210 1.070183
1.202815 1.206909
1.074291 1.235630
1.072943 1.128473
1.078951 0.996844
1.115850 1.160515
1.050432 1.060653
0.995620 0.889519
1.162687 1.624949
1.051355 0.930858
1.093483 1.132322
0.995992 1.013496
1.083923 1.188449
1.034649 1.044750
1.150155 1.095068
1.103307 1.247643
1.435315 1.634384
1.108376 1.043798
1.140356 1.092501
1.065495 1.054975
1.082549 1.006779
0.947877 0.860708
0.940914 0.942399
1.090734 0.875996
0.985413 0.885469
0.987728 0.900284
1.060716 1.007031
0.826186 1.071922
0.939423 1.106890
0.919494 1.165697
0.965484 0.966058
1.013456 1.235148
1.016341 1.150802
0.994158 1.166265
1.035394 0.957793
0.984651 0.956449
0.935038 1.054986
0.951116 1.025892
0.952162 0.852220
1.001910 1.117582
0.874044 0.950197
0.954292 0.947718
1.355044 1.732128
1.143511 1.199321
0.869271 1.086574
0.785286 0.988177
0.917121 1.093262
0.870993 1.009572
1.029382 1.138258
1.031339 1.024589
1.019642 1.024104
1.076307 1.054562
1.068144 0.975252
1.009818 0.955262
1.006664 0.818190
0.987974 0.963074
0.925363 0.995732
1.032424 0.958518
1.046453 1.033397
0.971673 0.955837
0.912281 0.811297
1.000264 1.369224
1.069074 1.166029
0.890129 1.012344
1.091229 1.105082
1.319413 1.271782
1.365156 1.290522
1.038962 1.177101
0.970870 1.121023
1.074329 1.139646
1.225543 1.226843
1.364647 1.323133
1.096877 1.139918
1.069020 1.115205
1.092242 1.039952
1.041141 1.022891
1.017478 0.903624
0.992898 1.008499
0.988169 0.943823
0.969690 0.961323
1.051043 0.961542
1.080509 1.050313
1.179481 1.470689
1.140341 1.206648
1.671117 1.520318
2.191093 1.917055
1.395733 1.349645
1.050580 1.151472
1.879562 1.703109
1.099632 1.112945
1.286858 1.170574
1.190529 1.082526
1.070234 1.063451
1.046091 0.999685
1.036308 1.026445
1.102258 1.415089
1.031836 0.991514
1.002121 0.910386
0.963495 0.918997
0.993921 0.933653
1.145342 0.978869
1.131752 1.000598
1.144319 1.351016
1.171792 1.638118
1.103342 1.201186
1.475848 1.519012
1.998778 1.773245
1.892244 1.946346
1.325469 1.371455
1.131780 1.152214
1.138269 1.096853
1.068908 1.096995
0.843566 0.910599
0.944026 0.952638
0.909823 0.891633
0.937723 0.904369
0.958371 0.920022
1.034444 0.964403
1.048004 0.962782
1.331781 1.135210
1.122731 0.912405
1.258383 1.044833
0.993288 1.064438
1.024715 1.329296
1.496667 3.049307
1.477447 1.661493
1.292541 1.477467
2.534152 2.629618
2.228281 3.324185
2.488538 2.291378
1.583834 1.555037
1.149667 1.221656
1.120193 1.193876
0.938516 1.075294
0.758018 0.880616
0.843199 0.859725
0.847467 0.857620
0.866706 1.187333
0.930748 0.937931
0.975967 1.080445
1.127710 1.224795
1.244363 0.994861
3.329771 3.531783
1.766719 3.425775
2.062695 1.972521
1.513612 1.822498
1.780702 2.046909
1.455444 1.658066
1.303877 1.485807
0.878140 1.089212
1.089628 1.261922
0.739355 0.858765
0.752478 0.888204
0.818660 0.829195
0.890882 1.134679
0.818955 0.862674
0.924311 1.035374
0.973353 1.179623
1.104636 1.734328
1.382229 1.261679
1.514722 2.370304
1.467029 1.465498
1.665792 2.350593
1.496223 2.061401
1.290065 1.505506
1.261924 1.466298
1.100333 1.266895
0.931247 1.145566
0.865386 1.115014
0.843146 1.063095
0.775764 1.075002
0.769250 1.018242
0.704496 0.986965
0.868133 0.964456
0.836679 1.140295
0.967127 1.413105
0.924654 1.219573
1.448924 1.372550
1.528566 1.377668
1.427161 1.431063
1.354751 1.281787
1.409458 1.600222
1.316388 1.265836
1.305475 1.514309
1.086326 1.165602
1.056497 1.352388
0.891993 1.207626
0.811129 1.093920
0.710854 1.026848
0.720526 1.062250
0.681940 1.041388
0.725069 1.171588
0.658386 1.064129
0.884478 1.233807
1.003605 1.320732
0.665687 1.039784
0.882515 0.991698
0.824827 1.081426
1.782566 1.571048
1.484975 1.348747
1.474758 1.247436
1.262415 1.327408
1.225558 1.064019
1.166023 1.233981
0.975961 0.923105
1.079734 1.094612
0.860826 1.007914
0.780515 1.029553
0.696500 1.100368
0.712202 1.169515
0.780780 0.883054
0.780329 0.808767
0.785282 0.878243
1.174449 1.160301
1.161992 1.040797
1.622308 1.968200
2.659189 2.342644
3.665560 2.928619
4.955257 3.672964
6.238508 4.540984
3.554215 3.066040
2.416186 2.196859
1.241137 1.274840
1.009107 1.039914
0.928504 1.016903
0.869760 0.916721
0.811471 0.866634
0.993241 0.922897
0.943328 0.971420
1.061987 0.825210
0.946994 1.533826
1.074758 0.915829
2.303306 2.158854
2.697847 2.778050
2.749485 2.643478
1.536238 2.083829
1.627423 2.281659
1.490974 1.572563
1.669757 1.624239
2.035964 1.874835
1.297203 1.388120
0.964923 1.076190
0.839036 0.996604
0.789899 1.005747
0.928932 1.151608
0.895600 1.074359
1.018311 1.054962
1.041648 1.003777
1.333553 2.041601
1.123220 1.090438
1.747278 1.539978
1.493683 1.849434
1.291867 1.446071
1.340991 1.757716
1.447645 1.536172
1.281073 1.475032
1.086796 1.194116
0.941425 1.044349
0.804527 1.103604
0.736276 1.064047
0.911250 1.167823
1.243978 1.534358
1.095763 1.471936
0.859255 0.856878
1.008570 1.068431
1.348606 1.081808
1.470705 1.568222
1.420486 1.588862
1.366656 1.590055
1.233317 1.275483
1.189384 1.301127
1.033686 1.122406
0.943300 1.001901
0.949040 1.003217
0.896148 0.977478
0.867636 1.058632
0.829284 1.208687
0.830935 0.962072
0.878257 0.862186
0.944150 0.911873
1.423772 1.244997
1.504742 1.294090
1.313225 1.293444
1.527516 1.402283
1.368420 1.152517
1.331326 1.164445
1.219041 1.281520
0.991330 0.983673
0.973309 0.984431
0.813533 0.999219
0.805715 1.068155
0.887307 1.001515
0.758668 1.027845
0.882224 1.089589
0.915926 0.983027
1.352789 1.388675
1.493590 1.308859
1.702639 1.367141
1.950237 1.539430
1.951330 1.642418
2.125703 1.896483
1.313135 1.148803
0.967957 1.032856
1.044629 1.027255
0.931127 0.875385
1.013351 1.017081
1.127990 0.928131
1.187370 0.935432
1.218379 0.918393
1.158660 1.015010
1.286602 1.184779
1.102903 0.985190
1.319814 1.538164
2.569366 2.178992
1.782312 1.896974
1.099939 1.110367
1.027111 1.019892
0.934909 0.991411
0.867342 1.004147
0.939441 1.014224
1.020055 1.256696
1.235234 1.124865
2.976003 3.788081
1.356432 1.221541
1.323857 1.175407
1.215729 1.143918
1.351073 1.268797
1.244204 1.209382
1.545256 1.714294
1.273873 1.192974
1.142777 1.251720
1.043985 1.088267
1.060231 1.271316
1.028215 1.199615
0.910638 0.974015
0.946709 1.057794
0.863909 1.149803
0.882773 1.044859
0.969620 1.183799
0.888481 1.080497
1.548445 2.076844
1.055546 0.971693
0.948992 0.900679
1.047894 0.920119
1.283270 1.022462
1.376777 1.095886
1.305699 1.148181
1.247444 1.229539
1.080730 1.123747
1.048418 1.140025
0.996137 1.116977
0.947203 1.041084
0.957185 1.039166
0.945773 0.991726
0.856703 1.081870
0.945237 1.007176
0.796112 1.061647
0.908528 0.974269
0.891016 0.860535
0.900150 0.954172
1.081708 0.981586
1.066897 0.936742
1.032893 0.897617
1.478071 1.300215
1.330368 1.193247
1.209502 1.249335
1.232691 1.104046
1.097997 1.052901
1.107313 1.091824
1.095297 0.997188
1.017698 1.055343
0.986202 1.026837
0.986885 0.950000
0.936925 0.987171
0.889125 1.025260
1.048801 1.045163
1.026074 0.858823
0.927188 0.874071
0.953507 0.878727
1.064547 0.932475
0.964933 0.925418
1.388329 1.142436
1.622515 1.272056
1.599422 1.341133
1.252936 1.116859
1.248535 1.115477
1.259334 1.101959
1.033204 0.975035
1.086239 0.998780
0.974642 0.941619
1.133382 1.140620
1.308331 1.325876
1.471001 1.477360
1.357703 1.513003
1.302970 1.156744
1.205998 1.010168
1.150035 0.931635
1.403023 1.306135
1.418845 1.242447
1.743235 1.512297
1.804221 1.790752
1.300348 1.140288
1.195688 1.087950
1.153624 1.026386
1.009426 0.984176
0.966432 0.963528
1.089894 1.187025
1.051270 1.066854
1.079645 1.045939
1.284547 1.218528
3.740561 4.747490
1.200273 0.971998
1.302185 1.122968
1.318706 1.293715
1.405619 1.139244
1.139899 0.892214
1.401471 1.248680
1.564329 1.438660
1.023591 1.004009
0.969779 0.951889
0.996424 1.041571
0.977671 1.079949
1.597912 1.763121
1.370566 1.399207
1.624012 1.914943
1.089259 0.931451
1.324937 1.194119
1.467382 1.352918
1.092925 0.912065
1.052097 0.931370
1.372719 1.130334
1.388459 1.299816
1.292230 1.307543
1.132661 1.091655
1.319506 1.433238
0.954293 0.921212
0.906274 0.927839
1.363246 1.600965
1.110673 1.131354
1.068782 1.037028
1.056824 1.023650
1.194082 1.181678
1.343441 1.327487
1.107467 0.912730
1.236103 1.063576
1.440393 1.598037
1.548025 1.362751
1.298713 1.346163
1.370987 1.753988
1.228075 1.399394
1.051866 0.916050
0.961577 0.896802
1.007439 1.052212
0.998999 0.994560
0.992364 1.017058
1.097965 1.115753
1.054068 0.998595
1.184299 1.097957
1.230494 1.275961
1.173242 1.042129
1.210258 1.398294
1.187278 1.020189
1.351847 1.102107
1.418938 1.179173
1.598770 1.342694
1.572094 1.289825
1.409321 1.254466
1.253014 1.140404
1.238735 1.143649
1.048628 0.975363
1.030856 0.948520
1.077935 0.942886
1.129593 0.965107
1.117807 0.967303
1.476253 1.544145
1.697877 1.398420
1.295632 0.931854
1.597273 1.723729
1.340448 0.988643
0.888450 0.804991
1.441945 1.099339
1.353604 1.237866
1.339677 1.305857
1.474678 1.325845
1.501798 1.192514
1.550080 1.395815
1.336787 1.281682
1.401658 1.286729
1.134729 1.014496
1.059548 0.992729
1.092054 1.133462
1.016728 0.953961
1.204643 1.302116
1.242254 1.250395
1.515710 1.780233
1.459636 1.319073
2.922863 3.642011
1.749216 1.935674
1.602947 1.577727
1.581089 1.588315
2.114707 1.946462
1.450824 1.244782
1.876173 1.741851
1.938149 1.829327
1.231573 1.148089
1.111608 1.028791
1.113771 1.070541
1.035981 1.088801
1.039501 1.105256
1.863946 2.776713
1.400004 1.765623
1.470829 1.664382
1.489991 1.271972
1.164236 1.085233
1.504082 1.441917
1.581354 1.483327
1.708735 1.787938
1.821103 1.722568
1.818133 1.737546
1.293563 1.249044
1.047557 1.054595
0.934931 0.940735
1.333965 1.639244
1.207555 1.425303
0.964818 1.020105
1.394232 1.818962
1.275123 1.467007
1.253245 1.468680
1.402295 1.336967
1.320479 1.416592
1.264293 1.377485
1.449652 1.478598
1.334728 1.612380
1.664403 1.827576
1.312506 1.399343
1.243789 1.052693
1.470551 1.256748
1.679586 1.695398
1.534970 1.819908
1.391068 1.444334
1.498051 1.633614
1.749693 2.077774
1.217249 1.225516
1.101300 1.141195
1.013179 1.067825
1.157861 1.270729
1.040221 1.091212
1.126035 1.312097
1.190381 1.137984
1.125490 1.127338
1.162565 1.184302
0.909854 0.930903
1.267495 0.997399
0.798274 0.813386
1.479075 1.408540
1.428602 1.413154
1.570648 1.348816
1.358761 1.347680
1.491678 1.284254
1.801751 1.659018
1.516122 1.632912
1.168106 1.106869
1.341831 1.321722
1.075028 1.074625
1.114028 1.060395
1.187425 1.021699
1.358195 1.341866
1.395889 1.029293
1.389220 0.935860
1.365682 1.035685
1.513702 1.532791
1.435231 1.188502
1.501633 1.346821
1.370525 1.378388
1.195099 1.193098
1.013078 0.990268
0.989355 1.069998
1.296241 1.283805
1.658707 1.770653
1.974409 2.251020
2.346542 2.760599
1.376609 1.146392
1.244069 1.015163
1.420794 1.096593
1.348216 1.108214
1.381076 1.555299
1.546311 1.631697
3.193863 3.000116
3.993103 3.657892
2.291338 2.140826
1.375479 1.368727
1.604051 1.514732
3.108808 2.975169
1.198319 1.187363
1.182950 1.079615
1.209648 1.241408
1.022285 0.928873
0.990279 0.993703
1.112220 1.074881
1.563277 2.245674
1.579457 1.849109
1.254900 1.525315
1.507271 1.694459
1.166891 1.011960
1.418883 1.280840
1.184909 0.932026
4.995516 5.652540
1.744793 1.793158
2.888347 2.776515
4.892599 4.577382
2.376010 2.302277
2.727141 2.645907
1.363317 1.404706
1.066988 1.227488
1.125613 1.308082
1.070814 1.135407
1.370514 1.540701
1.186357 1.279562
1.204283 1.306034
1.283390 1.497601
1.137973 1.090907
1.116335 1.007715
1.312498 1.123847
1.265655 1.041211
1.467582 1.293940
1.796528 2.124872
1.590053 1.774680
1.324645 1.653750
1.380580 1.521443
1.163560 1.170173
1.071357 1.139723
1.013249 1.058543
1.121716 1.151490
1.077601 1.148848
1.151509 1.173715
1.110097 1.033936
1.166371 1.200819
1.102597 1.073408
1.292253 1.077646
1.201155 1.062570
1.313485 1.003944
1.290304 1.018578
1.921944 1.769318
1.480677 1.696789
3.110915 3.271208
1.848694 1.868474
1.685564 1.879611
1.674632 1.722867
1.356908 1.298915
1.169276 1.091838
1.264863 1.157468
1.124490 1.258528
1.314596 1.246938
1.209407 1.325963
1.375381 1.273496
1.508499 1.436336
1.387955 1.111157
1.269828 1.052126
1.263621 1.009265
1.210967 0.986178
1.587531 1.762466
1.799417 1.844280
1.881188 2.064924
1.658373 1.770188
1.264346 1.225132
1.664615 1.819513
1.162575 1.090054
1.145872 1.039363
1.241078 1.186185
1.410373 1.390398
1.266464 1.163762
1.723230 1.733390
1.412010 1.390484
1.141986 0.928525
1.115806 0.968296
1.292771 0.946756
1.550941 1.966905
1.915197 2.052259
3.415686 3.220752
1.571572 1.627728
1.548752 1.513884
1.237583 1.216473
1.214774 1.145735
1.146533 1.069277
1.082352 1.014631
1.084627 1.159402
1.124759 1.072771
1.385308 1.485822
1.141839 1.183614
1.100636 0.994710
1.148588 1.001463
1.140299 1.011724
5.856855 5.083039
3.458098 3.306835
3.590746 3.182372
6.178297 5.576956
3.369190 3.203140
1.506448 1.468705
1.837587 1.797161
1.366527 1.474720
1.102029 1.200010
1.160768 1.051528
1.043022 0.975817
1.058415 1.220496
1.123574 1.047319
1.141590 1.165328
1.028513 0.933150
1.047940 0.879208
1.069721 0.829845
1.096601 0.882302
3.134348 2.766778
2.856087 2.587611
3.194000 2.806101
1.635840 1.592700
1.146035 1.162846
1.212911 1.186000
1.179662 1.146037
1.141382 1.070995
1.125773 0.982315
1.156584 1.038716
1.129600 0.977989
1.118267 0.972253
1.056994 0.967470
1.098460 1.042777
1.148378 1.012741
1.070168 0.822163
1.059254 0.852801
2.209045 2.109928
2.215553 2.197587
1.531294 1.442066
5.155002 5.826600
2.762889 2.794940
2.712572 3.458019
1.612515 1.992183
1.329866 1.364554
1.250712 1.257160
1.264654 1.158370
1.253642 1.111420
1.332359 1.257607
1.287074 1.134221
1.404885 1.223098
1.176981 0.905658
1.362934 0.996540
1.219633 0.916722
1.844231 1.747654
1.677469 1.589379
2.263732 2.592210
1.621515 1.546186
1.959370 2.298496
1.798838 1.914824
1.791182 1.652815
1.381018 1.243783
1.286298 1.158881
1.259220 1.090803
1.254274 1.101455
1.209664 1.203691
1.391787 1.318235
1.198611 1.035440
1.232062 0.953306
1.113052 0.922746
2.482745 2.353942
1.764419 1.658908
2.066665 2.296606
1.670019 1.676989
1.390500 1.296535
1.403579 1.186225
1.199411 1.077172
1.256415 1.204434
1.238961 1.103333
1.212404 1.124063
1.360169 1.470428
1.116174 1.129355
0.929699 0.903266
1.060805 1.021584
1.092532 0.951594
1.038193 0.966329
1.082890 0.914685
1.049372 0.795276
0.997648 0.818942
11.601249 9.721628
5.330721 4.473542
6.730251 5.780499
3.350483 3.050500
1.815562 1.627779
1.416743 1.201297
1.479309 1.305369
1.327514 1.158454
1.428146 1.316197
1.219225 1.058669
1.057190 0.992291
1.053464 0.989968
1.083547 1.034357
1.054998 1.100747
0.960339 0.956576
0.902729 0.896624
0.981844 0.834962
0.955899 0.860494
0.965942 0.881006
3.405222 2.930753
2.092695 1.977459
5.959675 5.191015
1.843767 1.773017
3.925975 3.591920
1.528252 1.729819
1.537609 1.508273
1.320747 1.342261
1.251420 1.114339
1.404074 1.258134
1.218782 1.085214
1.195369 1.054192
1.041482 0.924942
0.980138 0.908308
0.924048 0.893073
0.975708 0.889076
0.966344 0.867366
0.926275 0.877337
1.394787 1.353308
1.524433 1.486364
1.981603 1.692757
2.098598 1.934803
1.975502 1.927629
2.457267 2.208978
1.511806 1.379548
1.347453 1.319528
1.261753 1.199182
1.324542 1.204596
1.216813 1.133286
1.259408 1.195106
1.270404 1.135876
1.167050 1.071459
1.321559 1.247376
1.287230 1.182004
1.182342 0.962185
1.329938 1.159266
1.197002 0.916555
1.684406 1.522850
1.876044 1.685333
2.145920 1.856758
1.882501 1.692671
2.271206 2.436616
2.037039 1.822400
1.355051 1.146937
1.944231 1.766372
1.278167 1.154323
1.153879 1.061340
1.175772 1.060767
1.212698 1.114472
1.116953 1.063220
1.059046 1.017198
1.045258 0.942482
1.304692 1.154286
1.255668 1.003793
1.136019 0.949206
2.355635 2.004181
2.100500 1.743279
1.889018 1.708594
1.520107 1.359460
1.528261 1.285466
1.311664 1.173378
1.316452 1.081680
1.121257 1.019028
1.189565 1.084031
1.127317 1.076823
0.988559 0.985197
0.999305 0.916075
1.024188 0.867284
0.910105 0.835260
0.995157 0.824343
4.581737 3.739897
3.605530 2.908489
4.064484 3.476410
2.496593 2.204414
2.274094 1.956909
1.798475 1.587628
2.161513 2.006991
2.081879 1.899328
1.467825 1.293838
1.624393 1.565186
1.302901 1.148344
1.350180 1.205531
1.024586 0.952496
1.071639 0.927373
0.943683 0.886888
0.851146 0.896471
0.902573 0.866393
0.850946 0.850109
0.786819 0.812770
0.924831 0.823339
2.865576 2.293017
2.721371 2.231440
2.291054 2.078517
3.714116 3.504412
1.686353 1.677064
1.578335 1.502164
1.530056 1.486991
1.301819 1.124561
1.252708 1.084398
0.961720 0.962311
0.978262 0.935039
0.786206 0.831477
0.831148 0.843369
0.863052 0.873316
1.373479 1.435221
1.458748 1.359168
1.621857 1.449406
1.456910 1.444841
1.906785 1.746982
1.370804 1.227503
1.461073 1.253337
1.622563 1.402108
1.397697 1.193049
1.379500 1.222255
1.315717 1.208716
1.191906 1.087820
1.155446 1.113355
1.114136 1.036562
1.089609 0.988220
1.087193 0.959462
1.109252 0.919058
1.086167 0.910798
1.153851 0.895260
1.054042 0.874926
1.416246 1.272557
1.818385 1.598838
1.704613 1.482107
1.666823 1.477701
2.048022 1.774292
2.138018 1.890881
1.937609 1.713840
1.940520 1.717645
2.169765 1.941605
1.827078 1.566227
1.713198 1.409950
1.306602 1.121511
1.145782 1.073216
1.050223 1.016096
1.044473 0.917203
1.008453 0.893697
1.135800 0.892539
1.057588 0.888811
1.075567 0.875645
2.546902 2.100455
2.107870 1.897000
2.594485 2.312197
2.325503 2.084872
2.019944 1.848630
2.314960 2.042693
1.861552 1.590025
1.824640 1.541882
1.408186 1.126318
1.276675 1.037406
1.118848 0.986186
0.967232 0.876521
0.974185 0.930464
0.879812 0.840369
0.914619 0.872648
0.973356 0.889307
0.853271 0.813408
1.017898 0.827996
0.922075 0.806766
2.371093 1.950788
2.484872 2.023694
2.256629 2.297971
3.641892 3.474316
3.334891 3.257867
1.629658 1.421594
2.206742 2.048905
1.366792 1.263945
1.469026 1.339574
1.226142 1.044528
1.157946 1.064803
0.863220 0.811471
0.795024 0.768713
0.747408 0.802233
0.824296 0.799757
0.817084 0.795755
0.751419 0.753950
2.084331 1.630035
2.219318 1.904702
2.281393 2.066331
4.038123 3.854134
3.279834 3.288605
2.083414 2.052580
2.315477 2.441068
1.576903 1.557356
1.785763 1.816539
1.851516 1.777833
1.023393 0.967036
1.153786 1.009206
0.843372 0.836134
0.774455 0.745943
0.798468 0.739031
0.748698 0.800525
0.775974 0.805871
6.034754 6.002674
1.300347 1.227508
1.306087 1.432222
1.122323 1.087253
1.386865 1.413900
1.694277 1.493476
1.671006 1.374843
1.468078 1.360616
1.255271 1.181712
1.101447 1.039397
1.095315 0.947833
0.981105 0.930908
1.011740 0.888920
1.076022 0.899468
1.053823 0.890425
1.098881 0.913092
1.374582 1.459830
2.949930 2.674651
2.300589 2.042709
1.494792 1.268830
1.700146 1.363413
1.992354 1.603288
1.292148 1.125531
1.302512 1.199347
1.040886 1.020238
1.076020 1.025134
0.997442 0.961321
1.035898 0.970096
3.187152 3.127113
3.640785 3.254402
4.298585 3.826100
3.419416 3.124808
3.247705 2.892889
2.065181 1.723027
2.175601 1.845452
2.308086 1.911538
1.619696 1.280974
1.355576 1.155803
1.405891 1.285452
1.145933 1.068385
0.971863 0.872103
1.003258 1.066236
0.886397 0.847553
0.962807 0.911260
0.950201 0.946774
1.030712 0.874689
0.973666 0.876433
0.902619 0.775253
5.259399 4.657138
3.234085 2.731517
1.964535 1.743861
7.089919 6.393675
7.273056 6.490846
13.314255 12.166194
3.454716 3.067521
3.744269 3.368913
3.795520 3.449527
2.156933 1.924615
1.286251 0.985948
1.128371 1.058756
1.140258 1.003150
0.893362 0.819254
0.859801 0.847361
0.851769 0.740049
0.842982 0.768198
1.029433 0.801773
2.019066 1.685906
3.882955 3.482278
3.710627 3.394238
2.412255 2.260396
1.348802 1.111037
2.135340 2.027854
1.222006 0.930519
1.316061 1.112034
1.295923 1.062589
0.946198 0.889353
0.850765 0.710641
0.778525 0.693418
0.798371 0.690701
0.815856 0.695413
0.811807 0.654444
0.832128 0.776495
1.206049 1.282228
1.207118 1.227063
1.137507 1.033848
1.300861 1.227464
1.297345 1.170541
1.192805 1.084306
1.709611 1.586185
1.461397 1.240725
1.550411 1.231183
1.519909 1.420405
1.518288 1.269673
1.561065 1.416685
1.457508 1.376982
1.369647 1.284170
1.199954 1.160343
1.081457 0.849700
1.233867 0.808797
1.048976 1.050391
1.256563 1.006499
2.014777 1.919170
1.315579 1.236871
1.405320 1.191206
1.951573 1.727822
1.734929 1.440684
1.770476 1.479560
1.799400 1.644993
1.197841 1.134956
1.352490 1.347237
1.189280 1.010729
1.282670 1.206931
1.081413 0.889345
1.211892 0.989246
1.081010 1.040567
1.045027 0.885387
1.195492 0.976393
3.840645 3.606725
2.221668 2.023831
2.510452 2.283057
2.457064 2.095616
1.918314 1.699873
5.608179 5.006281
3.391261 2.895834
2.738229 2.319973
2.215185 1.859252
1.628193 1.539335
1.370378 1.526719
1.153945 1.201270
1.150164 1.328758
1.076047 1.160945
1.030468 0.753111
1.114789 0.975105
1.156028 0.847297
1.063470 0.785960
5.111441 4.646380
7.652295 6.972353
3.113158 2.669115
12.674663 11.614967
8.072473 7.280738
25.110045 23.169514
9.933167 9.099922
2.426454 2.129728
1.734040 1.431625
1.502782 1.224997
1.586923 1.426843
1.329409 1.266888
1.583954 1.739620
1.190305 1.041693
0.970530 0.824468
1.040920 0.810901
1.042694 0.920050
0.959935 0.799599
0.874414 0.680121
0.927129 0.728027
0.879799 0.679164
1.016665 0.682943
2.506301 2.092086
2.467123 2.126227
11.175210 10.345132
6.325687 5.707902
2.270084 1.966104
1.198062 0.926327
1.297606 1.001564
1.087330 0.836523
1.092267 0.783141
1.138853 1.014286
1.018457 0.790267
0.965991 0.634399
0.947818 0.644037
1.042696 0.702638
1.136723 1.098987
1.504908 1.415555
1.346756 1.261249
1.233452 1.139275
1.484716 1.273120
1.222902 1.079462
1.191404 0.914334
1.396528 1.121038
1.367570 1.113433
1.265884 1.585524
1.240773 1.140391
1.253817 1.071274
1.285391 1.017850
1.282435 1.010984
1.320623 1.092257
1.260934 1.224283
1.438633 1.366768
1.618968 1.509464
1.911369 1.788448
1.792555 1.626870
1.319729 1.147725
1.692250 1.384270
1.455837 1.213857
1.489238 1.273409
1.677178 1.630547
1.434343 1.449699
1.414716 1.463101
1.332972 2.454304
1.263671 1.085880
1.331146 1.147827
1.272905 1.094259
1.247989 0.940902
1.520628 1.324920
1.343292 1.231037
2.259268 2.095873
2.984779 2.669671
1.364565 1.183310
1.790749 1.495082
2.209265 1.952437
1.876594 1.728678
1.512533 1.385507
1.381232 1.712034
1.123222 3.201655
1.306235 2.600542
1.153358 1.121906
1.127806 1.155176
1.199587 0.957461
1.132027 0.928493
3.990119 3.685067
4.036457 3.674257
9.692203 8.940952
8.716467 8.114598
17.048277 15.734472
7.318260 6.775789
3.499803 3.134677
4.127817 3.771561
2.172835 1.901623
1.723997 1.469581
1.703319 1.501217
1.510829 1.288949
1.335999 1.036875
1.225492 1.316387
1.147463 1.559976
1.138602 2.150171
1.289622 1.103835
1.082582 0.788600
1.045982 0.711033
1.071868 0.793602
1.063933 0.773449
3.299139 3.011394
3.411441 3.054563
4.783338 4.341746
4.905993 4.439213
4.406297 3.980810
2.455461 2.164154
1.789047 1.580958
1.457691 1.206247
1.481347 1.405175
1.343601 1.056790
1.202930 1.033925
1.100193 1.183437
1.029701 0.758689
1.116162 0.704200
1.092987 0.725101
1.085482 0.758747
1.356058 1.223589
1.175957 1.103962
1.460025 1.412276
1.301112 1.174181
1.298253 1.166662
1.232907 1.075117
1.216720 0.987315
1.325020 1.246258
1.226974 1.109076
1.299383 1.493519
1.291871 1.148531
1.297831 1.230021
1.336359 1.256425
1.356311 2.074292
1.427476 1.765574
1.354124 1.277852
1.296710 1.135159
1.340225 1.124521
1.292830 1.085073
1.355968 1.129036
1.200709 0.976356
1.599699 1.484287
1.336468 1.208928
1.261317 1.124792
1.334165 1.269910
1.445117 1.266059
1.249685 1.128706
1.508593 1.818088
1.658798 1.841763
1.342444 1.533547
1.468613 2.138799
1.249066 0.977310
1.281569 0.983116
1.451209 1.218263
2.152478 2.006143
3.715397 3.415539
5.270016 4.889866
1.603772 1.472854
1.563417 1.418410
1.404638 1.212478
2.703203 2.422362
1.561053 1.471120
1.317717 1.295194
1.404637 1.243436
1.606435 1.683752
1.219006 1.128355
1.232914 1.341748
1.291941 1.185357
1.247142 1.205094
1.277887 1.059969
1.202441 1.068711
1.193739 0.855623
1.623596 1.330138
2.641061 2.411709
1.994348 1.860703
1.724585 1.567462
1.495878 1.274596
1.384258 1.219039
1.142923 0.986160
1.212163 1.061708
1.142909 0.975897
1.189362 0.950124
1.192001 0.854350
1.192191 0.956000
1.168921 0.854396
2.457596 2.129383
4.294273 3.904797
3.785413 3.378497
2.070359 1.813980
1.919135 1.716050
1.434646 1.244955
1.321348 1.189783
1.125930 0.890954
1.141379 0.984324
1.218989 0.996061
1.160582 1.012467
1.135491 1.064229
1.105513 0.961477
1.179976 0.911461
1.184606 0.989249
1.371156 1.211918
1.355005 1.173611
1.339026 1.185024
1.289478 1.122479
1.224998 1.053507
1.272774 1.123223
1.258415 1.037298
1.233656 1.145106
1.204661 1.046284
1.223909 0.992550
1.254661 1.201388
1.204405 0.997343
1.204679 1.027081
1.252791 1.100765
1.325950 1.219254
1.370423 1.115297
1.393761 1.221193
1.373092 1.072903
1.463454 1.313330
1.608926 1.478643
1.503142 1.387889
1.378184 1.229859
1.469662 1.341346
1.436358 1.290276
1.251845 1.105065
1.257611 1.106286
1.137142 0.980653
1.261088 1.174707
1.345779 1.365385
1.171231 0.987697
1.265498 1.018062
1.229081 0.962236
1.294728 0.989324
1.328681 1.289605
1.322230 1.237801
1.305165 0.927749
1.279065 0.885798
1.361828 1.132903
1.939012 1.763248
1.631507 1.472920
2.149760 1.944487
2.415133 2.190300
1.299745 1.159405
1.291473 1.151255
1.598012 1.508110
1.275683 1.210214
1.208813 1.008924
1.219660 1.146346
1.250447 0.973469
1.231596 1.050269
1.174958 0.872307
1.247362 0.898918
1.237553 0.921189
1.226965 0.835248
1.697326 1.405187
1.386215 1.178824
1.241040 1.000358
1.707599 1.492923
1.829386 1.618153
2.141575 1.936275
1.568923 1.405046
1.697752 1.540752
1.196949 1.066731
1.107415 0.965601
1.358947 1.286208
1.211764 1.137098
1.054372 0.970397
1.102036 0.916215
1.158200 0.978541
1.204431 0.961622
1.176395 0.971290
1.182032 0.869473
1.161084 0.774977
1.176728 0.789001
1.551961 1.335187
1.651835 1.408552
2.746992 2.490049
2.018719 1.823712
1.987850 1.782092
1.215026 1.045844
1.131442 0.907169
1.145341 1.006705
1.175739 1.069427
1.105975 0.959205
1.102861 0.969324
1.187445 1.122500
1.024201 0.933946
1.083438 1.000645
1.142208 0.957244
1.083936 0.986640
1.187694 0.879720
1.185362 0.954394
0.934371 0.667008
3.744062 3.406912
1.386799 1.187944
1.428802 1.237404
1.391829 1.192229
1.362397 1.163043
1.348533 1.165634
1.302925 1.121250
1.217153 0.997319
1.164759 0.871329
1.168466 0.993610
1.154524 0.871989
1.147771 0.902562
1.161244 0.913922
1.151477 0.983546
1.214718 1.011960
1.321025 1.059023
1.295381 1.014175
1.254920 0.915533
1.335929 1.172265
0.767323 0.939863
1.432332 1.286963
1.482055 1.317689
1.302761 1.114318
1.276598 1.137341
1.306791 1.075139
1.173584 0.996183
1.032922 0.857906
1.172859 1.020799
1.084078 0.921748
1.118284 0.894193
1.019853 0.832739
1.085825 0.870243
1.060959 0.851946
1.165806 0.930338
1.222732 0.866760
1.288866 0.899251
1.243963 0.817385
1.380443 1.164723
1.443660 1.252989
1.593920 1.386176
1.550056 1.392228
1.669142 1.512243
1.123568 0.953338
1.109967 0.974598
0.997475 0.856559
1.153326 0.998977
0.986828 0.833572
1.005384 0.862161
1.103829 0.938338
1.149122 0.943282
1.131289 0.877938
1.162589 0.790085
1.212136 0.749549
1.432883 1.187883
1.592498 1.346429
1.701451 1.491549
1.725395 1.547017
1.444197 1.233224
1.021331 0.885041
1.328941 1.104127
1.054968 0.913358
0.989072 0.831919
0.978221 0.847570
1.002635 0.813233
1.078865 0.891770
1.057971 0.865806
1.160963 0.798992
1.085652 0.791334
1.409766 1.173182
1.477104 1.244412
1.742768 1.509077
1.738439 1.461896
1.388576 1.140207
1.135688 0.903915
1.144120 0.933487
1.036143 0.886759
1.001682 0.958723
1.125599 1.033415
1.139823 0.830696
1.100527 0.822084
1.186345 0.805390
1.184520 0.786098
1.300457 1.121101
1.401443 1.186144
0.655556 0.923597
1.291952 1.018222
1.257801 0.992200
1.245450 0.980313
1.218634 0.981347
1.088830 0.850741
1.085683 0.848219
1.067875 0.835382
1.109101 0.907531
1.050483 1.049611
1.109107 0.968575
1.096716 1.121263
1.152498 0.908709
1.267243 1.026364
1.180109 0.816533
1.428296 1.210593
1.395669 1.265447
1.328975 1.138721
1.361912 1.208549
1.179991 1.006944
1.230626 1.058260
1.032241 0.805416
1.012598 0.844659
1.050459 0.851358
0.963058 0.815547
1.069612 0.958850
1.009859 0.906866
1.165666 0.960757
1.132552 0.899819
1.164358 0.784134
1.177771 0.861108
1.542116 1.400523
1.493462 1.304825
1.403834 1.250375
1.412251 1.204130
1.413014 1.290514
1.285812 1.101044
1.211485 1.067171
1.022324 0.861112
1.081647 0.968795
0.929155 0.826663
0.944008 0.801133
1.005374 0.827725
1.005817 0.864081
0.929317 0.831146
1.065934 0.860000
1.085300 0.781071
1.065291 0.752917
1.470485 1.211297
1.550638 1.353850
1.595305 1.368877
1.551139 1.372688
1.443636 1.309367
1.268698 1.171616
1.352882 1.166923
1.225700 1.051669
1.145160 0.977176
0.974055 0.830314
1.000939 0.853227
0.900476 0.847284
0.947883 0.838201
0.930001 0.828281
1.014771 0.866226
0.955095 0.832627
1.055958 0.772731
1.094051 0.751001
1.037457 0.748528
1.399504 1.101562
1.464692 1.244555
1.675082 1.400403
1.427360 1.205077
1.341749 1.081101
1.356892 1.110454
1.177086 0.885948
1.109465 0.894161
1.186750 0.965313
1.049052 0.869479
1.010722 0.917218
0.925454 0.867535
0.906651 0.828750
0.965842 0.819736
0.908717 0.805997
0.989110 0.777441
1.025441 0.796422
1.051932 0.765575
1.305115 1.118181
1.295815 1.096175
1.315632 1.076973
1.318087 1.115393
1.267349 1.174274
1.185917 0.974185
1.219810 1.012433
1.170117 0.973544
1.105469 0.933835
1.080374 0.977201
1.052273 0.970402
1.016929 0.817644
1.018414 0.917214
0.980405 0.905783
0.988521 0.949803
1.041953 0.955168
0.955616 0.789181
0.652142 1.005881
1.082825 0.901971
1.109668 0.875179
1.072256 0.875189
0.698634 0.951920
1.347402 1.193941
1.275567 1.171821
1.257150 1.109879
1.201151 1.042194
1.219420 1.079968
1.064284 0.969233
1.018662 0.924736
0.944738 0.913698
0.916825 0.803784
0.905335 0.797613
0.909927 0.832677
0.973109 0.872500
0.890381 0.813153
1.068182 0.898804
0.949838 0.771742
1.007968 0.768478
1.492629 1.341663
1.413902 1.332962
1.334862 1.156986
1.196738 1.083418
1.273014 1.159213
1.178082 1.063176
1.061707 0.971258
0.981532 0.916362
0.829864 0.785150
0.868850 0.805808
0.819264 0.801228
0.852654 0.794178
0.932126 0.839220
0.978872 0.832434
0.976181 0.801985
0.905638 0.802901
1.050361 0.809853
1.369581 1.260284
1.376449 1.188423
1.163325 1.025525
1.297451 1.125675
0.902550 0.851582
0.928912 0.883769
0.901349 0.854256
0.857114 0.851604
0.865595 0.803320
0.897543 0.814788
0.896131 0.784369
1.006547 0.751041
0.916137 0.762537
1.535386 1.288510
1.502471 1.170655
1.486463 1.218466
1.590956 1.358300
1.507680 1.255024
1.562204 1.463002
1.349728 1.133529
1.485731 1.244333
1.139386 0.956527
1.091388 0.913826
1.135937 0.936029
0.879292 0.908690
0.873111 0.856402
0.874709 0.828133
0.863523 0.818274
0.865549 0.811581
0.968094 0.786075
0.942338 0.815770
1.350464 1.520398
1.233199 1.079332
1.182521 1.071202
1.258934 1.328314
1.205495 1.422689
1.380530 1.464983
1.438158 1.456280
1.296513 1.251995
1.178742 1.028582
1.057536 1.002803
0.922992 0.958314
0.841461 0.877806
0.960412 0.920973
0.805415 0.770963
0.907300 0.871449
0.973768 0.869551
1.099182 1.054906
0.962552 0.832741
1.093582 0.959143
1.289382 1.231423
1.213125 1.179353
1.280258 1.119020
1.243300 1.487061
1.155535 1.213507
1.154174 1.094753
1.011084 1.037964
1.012928 0.973458
0.987690 0.966435
0.788916 0.782149
0.840167 0.748181
0.852068 0.768462
0.935445 0.806544
0.875299 0.777917
1.007070 0.783776
0.982105 0.778701
1.382604 1.156174
1.298036 1.145437
1.365543 1.331270
1.109829 0.989775
1.166726 1.047757
0.914497 0.920337
0.832349 0.873492
0.821816 0.819730
0.778870 0.898118
0.752537 0.798710
0.667490 0.804703
0.759752 0.754861
0.779535 0.828433
0.748018 0.812712
0.848963 0.881446
0.939930 0.807737
1.458177 1.260494
1.584563 1.415532
1.558894 1.438459
1.515157 1.403123
1.357635 1.140915
1.323465 1.200012
1.214976 1.177478
1.086673 1.023010
1.028588 0.965776
0.853677 0.902052
0.837536 0.846997
0.789887 0.844617
0.717607 0.806729
0.718695 0.850486
0.775842 0.834108
0.800877 0.807123
0.687814 0.863420
1.628460 1.286099
1.825626 1.662560
1.465082 1.270348
1.437467 1.221852
1.456189 1.261984
1.457499 1.345925
1.436658 1.147371
1.279946 1.084706
1.090072 0.934783
1.106551 0.925083
0.958797 0.896750
0.894718 0.893927
1.082156 0.947132
0.805580 0.923328
0.758797 0.859207
0.798741 0.791169
0.820437 0.841458
1.142306 1.182138
1.513104 1.935012
1.460321 2.302792
1.261777 1.694379
3.065911 2.689893
1.629875 1.752918
1.031310 1.132600
0.875551 0.913498
1.013872 1.010607
0.779443 0.866977
0.840729 0.804661
0.944794 0.928070
0.911247 0.817460
0.775680 0.796853
0.950292 0.916913
0.851969 0.824788
0.883674 0.852021
0.981525 0.868908
0.926013 0.852478
0.601949 0.983226
1.306603 1.381558
1.449830 1.835256
1.378996 1.625253
1.378428 2.044631
1.258519 2.719496
1.285205 2.480565
1.193502 1.589985
1.018575 1.286974
0.952857 1.158609
0.912465 1.063862
0.829875 0.886539
0.707499 0.799564
0.679121 0.772818
0.730720 0.812912
0.709142 0.821293
0.779512 0.782947
0.858441 0.774576
0.784692 0.733439
0.880485 0.908573
0.977231 0.800543
0.889770 0.819320
1.323599 1.521907
1.409615 1.315314
1.432511 1.517064
1.238817 1.363159
1.244553 1.380164
1.117858 1.205606
1.034779 1.116285
0.927994 1.043832
0.832645 0.971047
0.644140 0.880999
0.753665 0.936845
0.602018 0.924146
0.683887 0.854949
0.774204 0.892822
1.392130 1.283533
1.482004 1.272174
1.525487 1.503684
1.385328 1.440225
1.372221 1.283946
1.292905 1.402312
1.090576 1.160570
0.902002 0.877082
0.743215 0.913377
0.731306 0.918447
0.600276 0.901422
0.603166 0.872227
0.642745 1.017279
0.708710 0.937276
0.805154 1.106554
0.740017 0.903111
0.893983 0.980061
0.838814 0.937794
1.581228 1.394524
2.509694 2.340311
1.958709 1.785149
1.530406 1.375951
1.831978 1.689363
1.410645 1.185642
1.218799 1.178184
1.079548 0.923318
0.989112 0.986595
0.901780 0.970014
1.242615 1.078229
0.838660 0.810583
0.823104 0.764997
0.848297 0.770479
0.859222 0.764571
0.880403 0.761568
0.862846 0.726234
0.844278 0.709861
0.853871 0.686621
0.908703 0.703013
1.023950 0.954998
0.965590 0.968436
1.539739 1.517114
2.935050 2.722962
3.590030 3.483089
6.599411 6.065930
5.493644 5.179598
3.041848 2.840440
2.018775 1.822699
0.891251 0.797181
0.878901 0.772785
0.896297 0.809709
0.876164 0.783732
0.902776 0.795936
0.942239 0.830224
0.899989 0.845259
0.979194 0.900645
2.193113 1.961316
2.397024 2.106858
1.751942 1.556238
0.974325 0.991037
0.962324 0.882085
1.082294 1.163676
0.954160 0.918817
0.948042 0.814899
0.920638 0.807263
0.938936 0.843978
0.882874 0.787096
0.908380 0.846697
0.890256 0.843180
0.913396 0.869644
0.905073 0.887300
0.940883 0.872493
1.050805 0.910288
1.264519 1.057430
1.296062 1.133611
1.560690 1.320342
1.499109 1.332064
1.820540 1.580761
1.317071 1.034622
1.092877 1.208626
1.005737 1.258190
0.957581 1.113169
0.904146 0.914652
0.916390 0.834517
0.886797 0.904100
0.875124 0.897932
1.002203 0.882343
0.923604 0.807346
1.044054 0.962962
1.091269 0.988042
1.097907 1.041284
1.267236 1.200153
1.243446 1.106237
1.271927 1.051653
1.295574 1.088118
1.023189 1.312318
1.062958 0.989538
0.984833 1.072179
1.109287 2.442493
0.960626 1.200220
0.906257 0.990270
0.967339 1.013319
1.048622 0.911234
0.888553 0.995685
1.277058 1.245916
1.410748 1.531007
1.026562 1.057860
1.283373 1.244327
1.198942 1.046038
1.442322 1.333526
1.221508 1.031180
1.530292 1.281693
0.939204 0.899617
1.001595 0.943257
0.934043 0.839904
0.926761 0.842260
0.903517 0.801967
0.924097 0.797793
0.959281 0.748136
0.929078 0.731295
0.954707 0.789811
0.964177 0.824070
1.199246 1.442793
1.222343 1.152904
1.337949 1.697935
1.956899 1.885833
1.537250 1.652557
1.608023 1.634244
1.612715 1.460645
1.685754 1.462881
0.973483 0.836650
0.936733 0.820889
0.904608 0.809361
0.907652 0.796278
0.936574 0.884276
0.899472 0.824754
0.905217 0.757449
0.883406 0.787831
0.955381 0.876393
0.933343 0.877674
0.963603 1.018305
1.086042 1.321754
0.978463 0.941584
1.425322 1.684860
1.559345 1.303802
1.504692 1.322228
1.752329 1.456430
1.554309 1.270509
1.044414 0.881464
1.035558 0.960354
0.966468 0.858131
0.996290 0.938936
0.947285 0.893287
0.895824 0.893285
0.919617 0.861219
0.896008 0.838070
0.929031 0.908631
0.931401 0.950094
1.022850 0.929120
0.944272 0.906276
1.725150 1.573536
1.573610 1.521936
1.360556 1.305873
1.048595 1.093070
1.085078 1.303417
1.001395 1.533752
0.959078 1.205873
0.916555 0.886849
0.932464 0.909939
0.954811 0.921784
0.903414 0.996795
0.928494 0.871165
0.950516 0.897863
0.959162 0.834174
0.919908 0.859577
0.983687 0.917414
0.970062 0.918230
1.132651 1.045640
1.320448 1.196955
1.139030 1.156729
1.245972 1.195256
1.233893 1.029581
1.274915 0.970926
1.050714 1.059675
1.043621 1.607032
0.902894 1.011347
0.979673 1.363305
1.019736 2.016101
0.941680 1.384749
0.983140 1.435992
0.967808 1.055317
0.954156 0.992723
0.942354 1.020950
1.005986 0.946875
1.090028 1.060815
1.150088 1.145676
1.264756 1.285016
1.113987 1.218476
1.495262 1.647510
1.180308 1.034048
1.174487 1.084255
1.014073 0.879012
1.094573 1.090070
1.054292 0.895768
0.961129 0.742157
0.953544 0.776612
0.953920 0.847684
1.034339 0.927191
1.041377 1.012524
1.000095 0.893899
1.112978 1.156284
1.155029 1.400371
1.197460 1.282734
1.479670 1.800773
1.961424 2.033617
1.550231 1.456203
1.620054 1.593237
1.508560 1.371059
1.126824 0.906174
1.034048 0.913156
1.057673 0.896264
1.024542 0.890363
0.980302 0.885267
0.911426 0.810570
0.982390 0.890782
1.008036 0.857704
1.035490 0.898681
1.067590 0.988965
0.952501 0.915873
1.026756 1.007629
1.095247 1.182345
1.329974 1.515224
1.440393 1.216129
1.446082 1.316312
1.598056 1.342200
1.123266 1.060268
0.982610 0.925784
0.992758 0.977043
0.979071 0.912922
0.964540 0.903614
0.922481 0.841865
1.003231 0.863010
0.934008 0.887646
1.003613 0.952259
0.996071 0.884562
1.069992 1.134798
1.132989 1.220138
1.070883 1.063963
1.255987 1.257442
1.219879 1.156925
1.494479 1.297618
1.373180 1.192108
1.063348 0.956496
1.119226 1.106422
1.010993 1.263586
0.984947 1.057861
0.979761 0.976244
0.964415 0.974937
1.026126 0.944634
0.983665 0.914966
0.997389 0.948268
1.007217 0.859620
1.019746 0.898577
0.994250 0.971964
1.029401 1.043845
1.133840 1.306547
1.112111 1.161500
1.200390 1.461055
1.475576 1.665894
1.687426 2.138444
1.049925 1.174603
1.179347 1.665494
1.168512 1.690156
0.986115 1.475174
1.081611 1.430022
1.013658 1.327239
1.022285 1.175861
0.996564 0.917212
1.065369 1.013746
1.206094 1.265018
1.141142 1.197137
1.317177 1.559587
1.372600 1.495726
1.705039 1.819477
1.583612 1.820182
1.127556 1.014229
1.451468 1.483716
1.144621 0.903738
1.149087 0.940917
1.195023 0.990117
1.072145 0.878775
1.084585 0.874229
1.146272 0.955272
1.025610 0.854640
1.058776 0.945920
1.059679 1.002474
1.067801 1.151967
1.109605 1.105617
1.138783 1.180536
1.180468 1.545449
1.546695 1.594899
1.486480 1.891122
1.457636 1.571342
1.595613 1.615767
1.570411 1.495209
1.223543 0.914638
1.170234 0.882480
1.091132 0.898365
1.175004 0.909977
1.100716 0.991245
1.073834 0.954796
1.063728 0.895115
1.050051 0.946090
1.101645 1.003661
1.079872 0.995794
1.228573 1.530237
1.123364 1.128615
1.749082 2.628892
1.788747 2.639670
1.500785 1.950422
1.470734 1.590745
1.380609 1.333811
1.507451 1.491960
1.230426 1.093992
1.268008 1.016405
1.036551 0.872319
1.029089 0.912917
1.037576 0.907326
1.041037 0.889200
1.120051 0.910584
1.031795 0.829548
1.043162 1.002160
1.240492 1.540083
1.220511 1.472860
1.332522 1.697102
1.297435 1.463981
1.711627 1.726491
1.885392 2.332796
1.290749 0.965808
1.164264 1.078269
1.095130 1.069874
1.112142 0.916228
1.050083 0.827721
1.057715 0.967610
0.999913 0.893651
1.054431 0.886803
1.098704 0.849863
1.016989 1.017205
1.031894 0.955153
1.279343 1.279269
1.131819 1.110163
1.176808 1.320977
1.241038 1.472132
1.273676 1.375838
1.323485 1.409738
1.443807 1.697037
1.909687 2.694004
1.162806 1.048594
1.174697 1.263888
1.158479 0.994898
1.126993 0.956164
1.045943 0.956808
1.102611 1.001089
1.129575 1.094646
1.128197 1.134454
1.083317 1.003317
1.075457 0.950095
1.246192 0.992562
1.628576 1.381405
1.211806 1.136312
1.559158 1.429176
1.500951 1.550551
1.389301 1.349879
1.445756 1.273324
1.277315 0.981152
1.305557 1.015470
1.344173 1.281745
1.219227 0.952926
1.221105 0.888550
1.207583 0.934240
1.215502 1.034707
1.265258 1.165814
1.096801 0.914460
1.156261 1.013009
1.067883 0.933548
1.084794 0.993568
1.140437 1.188635
1.098430 1.095418
1.210379 1.725997
1.480656 2.648935
1.488170 1.817173
1.834346 2.898208
1.413276 1.613127
1.610780 1.629032
1.674099 1.773258
1.448021 1.523592
1.223994 0.862229
1.309185 0.913512
1.225986 1.006959
1.208377 0.983799
1.115672 0.922961
1.175831 0.842490
1.101087 0.960950
1.097982 0.990947
1.102660 1.070011
1.212361 1.425592
1.252372 1.564477
1.321918 1.708443
1.248024 1.408828
1.804111 2.059224
1.260882 1.484480
2.663767 3.513370
1.351893 0.944198
1.349739 0.945570
1.356115 1.002875
1.291058 0.944854
1.157495 0.806143
1.067623 0.844182
1.131880 1.079369
1.267575 1.104216
1.144645 1.048283
1.092592 1.018691
1.087886 1.005164
1.142894 1.251463
1.376478 1.656363
1.699976 1.855643
2.209352 3.177749
2.098302 2.600085
1.352564 0.961929
1.438393 1.023491
1.318460 0.909667
1.106015 0.849395
1.159153 0.841321
1.156942 0.882737
1.122817 0.894490
1.374526 1.133154
1.464439 1.266643
1.230479 1.116256
1.519978 1.457083
1.337348 1.341927
1.819024 2.060405
1.747036 2.237368
1.296003 1.115504
1.589393 1.816944
1.337343 0.955367
1.325174 0.963164
1.398549 1.019674
1.209403 1.038733
1.409367 1.077568
1.123176 1.026588
1.114332 0.936762
2.188799 1.615385
1.325927 0.994147
2.194246 1.793564
2.205789 1.753529
1.737234 1.354820
1.483944 1.116714
1.554924 1.375821
1.423840 1.381635
1.595617 1.616086
1.249064 0.956552
1.143823 0.946014
1.128861 0.871122
1.170581 0.873052
1.241699 0.936195
1.237891 1.053584
1.192392 1.027279
1.203235 1.049798
0.978027 0.785656
1.129489 1.046395
1.090300 0.882142
1.158969 1.177772
1.062837 1.114637
1.067057 1.310767
1.182840 1.267751
1.569102 1.918890
1.454309 1.634666
2.047131 2.076633
3.599296 3.394347
1.699037 1.739167
1.385385 1.037045
1.329332 0.984883
1.331667 0.910072
1.382852 1.037906
1.306678 1.022480
1.277056 0.952511
1.178999 1.118012
1.165590 1.178806
1.377731 1.639969
1.262049 1.465238
1.502497 1.879028
1.598829 2.083268
1.588278 1.972491
1.510185 1.854112
1.496075 1.732016
1.637474 1.767250
1.391686 0.997820
1.452249 1.159424
1.467649 1.236826
1.531852 1.512398
1.327579 0.979303
1.338932 0.932191
1.203113 0.933644
1.153880 1.053643
1.368514 1.128305
1.162528 1.074779
1.197978 1.104135
1.118598 1.049255
1.168529 1.080948
1.190124 1.301283
1.335343 1.558000
1.369015 1.554930
4.555781 6.310182
2.835433 3.652891
3.457762 4.724808
1.516199 1.754189
1.488377 1.162785
1.488663 1.070315
1.584588 1.141297
1.657125 1.144094
1.800487 1.385790
4.492941 3.249373
1.477581 1.428564
2.237950 2.469409
1.365273 1.419689
4.010350 5.564161
1.899869 2.544199
1.318247 1.205413
1.346639 1.336917
1.447940 1.536983
1.480033 1.139092
1.356165 0.978920
1.697727 1.131899
1.769655 1.189198
1.876184 1.401327
5.792366 3.934669
1.862123 1.663907
3.065566 2.256842
1.223194 1.056617
2.146006 2.456386
1.280686 1.237360
1.353340 1.169875
1.348713 1.152774
1.163888 0.904729
1.256704 1.335176
1.086937 1.012722
1.118150 0.972459
1.178888 0.991689
1.186908 0.918537
1.121249 0.948634
1.075629 0.997104
1.037093 0.997939
1.095974 1.120641
0.962086 1.013037
1.079412 1.264584
1.071946 1.070702
1.170252 1.317619
1.277246 1.415589
1.332969 1.703366
2.222077 2.202291
4.708753 4.152239
2.830162 2.879010
2.488134 2.427939
1.806198 1.848151
1.095428 0.886223
1.124890 0.984208
1.611324 2.099533
1.392038 1.638199
1.417021 1.548294
1.174304 1.042148
1.206823 0.944357
1.191668 1.072991
1.148887 0.999928
1.229733 1.261473
1.187207 1.089158
1.236643 1.448014
1.213218 1.370520
1.845293 2.177572
2.333989 2.783351
1.208192 1.399269
1.224013 1.421237
1.453250 1.751170
1.778162 2.126181
1.289409 1.332482
1.522016 1.946439
1.542476 1.258350
1.642232 1.264542
1.351279 1.052980
1.779552 1.386094
1.642378 1.362948
1.338091 1.261226
1.304139 1.277292
1.487059 1.306881
1.308875 1.348167
1.366140 1.449768
1.209368 1.355279
1.081672 1.270118
1.396088 1.633387
2.087561 2.577759
1.612974 1.791676
1.470814 1.696598
1.523430 1.216197
1.389427 1.344042
2.410174 1.637055
1.845900 1.353596
2.927936 1.946792
1.650706 1.515669
1.987585 1.977287
1.627365 1.852447
1.467740 1.734279
3.404139 4.682223
2.248075 2.998843
2.400103 3.166341
1.401786 1.533339
1.467841 1.538815
1.324602 1.062557
1.337870 1.017022
1.026464 0.811184
1.309982 1.051099
1.276647 1.001998
1.273958 0.848013
1.723906 1.576173
1.528772 1.024513
2.401402 1.716002
3.982154 2.813682
2.446909 1.989920
7.326127 5.113264
2.563736 2.336885
1.759414 1.918052
2.764017 3.685315
1.438517 1.430456
1.224289 1.341570
1.126838 1.087415
1.279403 1.096203
1.016356 0.862056
1.005497 0.862095
1.023687 0.893364
1.011511 0.895643
1.135541 0.949713
1.014449 1.289626
0.944473 1.030191
1.043967 1.090442
1.287405 1.452846
2.323743 2.799392
1.524387 1.805612
2.824646 2.579668
2.123085 1.900830
1.116629 1.317399
0.972553 1.081179
1.035664 1.138319
0.977187 0.865471
1.150941 1.045487
1.274064 1.248535
0.975756 0.991824
1.037992 0.989092
1.161900 1.078584
1.208905 1.206764
1.064436 1.055981
1.251854 1.404259
2.682462 3.390184
1.128840 1.451833
1.718088 1.967833
1.290696 1.774577
1.318927 1.624465
1.057040 1.312896
1.089237 1.266148
1.887412 3.292679
1.715412 2.598681
0.933527 0.920918
1.416417 1.732309
1.338115 1.471649
1.062561 1.054632
1.302658 1.351789
1.206054 1.357760
1.383759 1.727355
1.400107 1.640150
1.293046 1.420664
1.076727 1.221326
1.098303 1.241400
1.384407 1.665539
1.925026 2.526082
1.605867 1.982990
1.368877 1.375566
1.237851 1.072205
1.425244 1.327720
1.359436 1.228524
1.175949 0.908274
1.560508 1.814394
1.148053 1.065407
1.333105 1.193726
1.273531 1.253565
1.706164 1.502700
1.614888 1.591466
1.216300 1.116252
1.271289 1.255754
1.183531 1.172467
1.242009 1.373651
2.886886 4.010561
1.253999 1.560492
1.215871 1.160729
1.063558 0.975808
1.261971 1.046509
1.177602 0.854886
1.133285 0.873516
1.411300 1.185808
1.068355 0.852935
1.539441 1.135228
1.438951 1.243986
2.042096 1.639643
3.080000 2.324573
1.572355 1.377480
1.564194 1.866300
1.364833 1.439813
1.876840 2.524642
1.305133 1.451392
1.274223 1.195995
1.202532 1.133606
1.121259 0.951264
1.165220 0.963022
1.231731 1.150932
1.257047 1.147470
0.855881 0.800389
0.926330 0.800893
0.977424 0.786117
1.053184 0.990403
0.937481 0.806003
1.057642 1.331710
1.015520 1.123699
1.035463 0.933128
0.999385 0.983403
0.998476 1.001894
1.339927 1.612251
1.049589 1.065866
1.194199 1.264516
1.486478 1.612293
1.004293 1.016254
1.254856 1.166379
2.149157 1.913008
1.498672 1.556825
0.886416 0.970341
0.895776 0.925140
0.883447 0.971257
0.894095 0.838780
0.939952 0.812744
0.937495 0.875676
0.922737 0.803936
1.019573 0.975424
1.143780 1.189119
1.044298 1.030506
1.071949 0.979849
1.131660 1.163331
1.271006 1.564650
1.214817 1.330069
1.754172 1.947374
1.472646 1.639463
1.108421 1.135581
1.817458 1.775900
1.471101 1.458556
0.940321 1.181444
0.926727 1.117042
0.948107 1.028189
0.964395 1.172361
1.022251 0.867381
1.101266 1.043266
1.053202 0.949302
1.100166 1.058302
1.086734 1.039371
1.103855 1.238195
1.109688 1.322854
1.046358 1.093257
1.226276 1.227149
1.102314 1.162566
0.974970 0.941467
0.920286 0.896248
0.955400 0.983493
0.884634 0.908062
1.382332 1.104721
1.675733 1.335208
1.140669 1.079400
1.327009 1.144544
1.298882 1.139926
1.114970 0.984859
1.167365 1.163327
1.179946 1.190450
1.040516 0.898545
1.027681 1.091307
1.111083 1.024785
1.187474 1.304501
1.140146 0.853962
1.064186 0.802818
1.211161 1.036370
1.161467 0.972111
1.407620 1.186813
1.294185 1.143781
1.024245 0.824967
1.274372 1.169462
1.194526 1.062008
1.285212 1.167177
1.095662 1.060856
1.137098 1.160337
1.099472 1.012996
1.134496 1.184266
1.067807 0.897773
1.146723 1.306872
1.174216 1.123572
0.811842 0.763978
0.811137 0.816331
0.829993 0.789671
0.905530 0.799905
0.927469 0.778494
0.968341 0.825523
1.035231 1.044321
0.984324 0.835344
1.053471 0.842405
1.132125 1.035807
1.091309 1.093475
1.091704 0.965495
1.510036 1.278148
2.084955 1.699411
0.838576 0.915688
0.847667 0.844689
0.910777 0.793865
0.913211 0.838130
0.966609 0.786295
0.998349 0.873835
1.042949 0.842679
1.049035 0.879368
1.101649 1.019342
1.092351 1.019579
1.157510 1.205628
1.180438 1.122446
1.097467 0.969802
1.004593 1.059671
1.137995 0.993114
1.069589 0.982077
1.584438 1.419737
0.866362 0.861268
0.874874 0.966532
0.853329 0.846775
0.875679 0.880957
0.883814 0.869437
1.000457 0.885870
1.036914 0.894146
1.129452 0.945533
1.106882 1.014358
1.179387 1.274738
1.165041 1.343676
1.281329 1.502800
1.165784 1.124421
1.033347 0.877572
1.021036 0.868824
1.336820 1.297235
1.209872 1.103509
1.147968 0.988551
0.930217 0.853831
0.921035 0.808996
0.890701 0.799411
0.883823 0.851037
0.913123 0.875240
0.985585 0.918255
1.221307 1.001549
1.081967 0.924724
1.292918 1.136950
1.094296 1.035192
1.169987 1.027367
1.028190 0.907328
1.047924 0.849477
1.059612 0.801951
1.047184 0.887959
1.109911 1.000996
1.079231 0.908625
1.165278 1.172814
1.175109 1.058992
0.981370 0.797120
1.008788 0.746029
0.919722 0.747380
0.995601 0.783869
1.204994 1.026064
1.077274 1.010112
1.217860 1.088569
1.175812 1.159932
1.165616 1.020457
1.036430 0.982371
1.107927 0.987399
1.129426 0.987140
1.154200 1.029724
1.026416 0.853427
1.322240 1.103464
4.830458 4.122057
1.091440 0.905268
0.859641 0.766216
0.836288 0.718671
0.863153 0.738724
0.865175 0.735990
0.897168 0.778732
0.985076 0.777205
0.986787 0.812384
1.034371 0.854959
1.082161 0.919295
1.116734 0.960924
1.128816 1.043337
1.158849 0.839710
1.163994 0.828218
1.137678 0.908552
1.286568 1.008172
1.274151 0.998115
1.391344 1.103366
0.846666 0.736397
0.831353 0.815036
0.848322 0.793088
0.916975 0.747086
0.981451 0.809434
0.972341 0.838858
1.086338 0.896534
1.098683 1.013780
1.136986 0.987682
1.149101 0.972002
1.122645 0.898969
1.066611 0.878153
1.112121 0.862619
1.443853 1.213890
1.434369 1.283098
1.229883 1.072509
0.895551 0.782298
0.864603 0.747827
0.868666 0.803224
0.873203 0.809209
0.886210 0.796879
0.948134 0.801856
1.012143 0.878243
1.025361 0.823417
1.063946 0.893453
1.131578 0.673220
1.099791 0.946269
1.114330 0.931799
1.111387 0.916429
1.050147 0.845857
1.092044 0.836313
1.096036 0.892484
1.040318 0.814265
0.976010 0.745764
0.926891 0.766172
0.938902 0.723831
0.903028 0.762669
0.906346 0.783750
0.908631 0.785867
0.902475 0.801868
1.035593 0.889816
1.008072 0.901649
1.021435 0.899787
1.073096 0.989963
1.054514 0.889210
1.053403 0.799417
1.060121 0.832097
1.064683 0.838165
1.126496 0.937741
1.108694 0.921776
0.980182 0.714356
1.036692 0.722847
0.989197 0.752877
0.991159 0.737451
1.017012 0.738463
0.936458 0.918575
0.984146 0.812369
1.053506 0.860363
0.981967 0.986806
0.959950 1.016477
1.005613 1.025540
1.050979 0.845097
1.020845 0.820602
0.984792 0.827463
1.074896 0.900752
0.963260 0.721149
0.907359 0.730449
1.064916 0.830076
1.084240 0.889234
0.974961 0.767843
1.004279 0.753184
1.059127 0.769135
1.057394 0.763013
1.093999 0.854293
1.120204 0.815541
1.166474 0.788073
1.257789 0.987654
1.312623 1.034033
1.222151 0.961831
1.185649 0.879746
1.202073 0.957527
1.219830 0.884857
1.348915 1.080933
0.947971 0.704320
1.035601 0.717003
0.934339 0.701903
1.057590 0.752241
0.945789 0.761444
1.021929 0.780716
0.929270 0.786783
1.002312 0.865959
1.077642 0.865170
1.012759 0.902734
1.056193 0.892485
1.144989 0.856054
1.158906 1.015331
1.177882 0.901750
1.161563 0.885820
1.180391 0.873261
1.314290 1.103045
1.028832 0.691726
0.972757 0.703200
1.008885 0.798179
0.997216 0.816334
1.090526 0.925190
1.161810 0.941899
1.158809 0.990123
1.112211 0.998123
1.037692 0.894889
1.151497 0.940996
1.187386 0.979027
1.173310 0.909275
1.132302 0.873385
1.115803 0.843597
1.108884 0.814740
1.126061 0.862078
1.132985 0.855135
1.064961 0.754611
1.004802 0.757123
1.063213 0.794169
0.976718 0.811949
1.091748 0.831742
1.008493 0.845074
1.044465 0.783614
0.955219 0.754257
0.984721 0.807142
1.019655 0.801576
1.016104 0.834749
1.013775 0.840299
1.124370 0.913148
1.109466 0.903199
1.090976 0.842999
1.110312 0.887219
1.177219 0.978115
1.023565 0.735175
1.081934 0.756339
1.036174 0.770269
1.035119 0.730676
0.995634 0.775506
1.043096 0.929475
1.018986 1.378388
1.058788 0.944281
1.022209 1.081819
1.026699 0.986381
1.065364 0.890269
1.069656 0.969560
1.100028 0.953219
1.053477 0.836927
1.061912 0.775635
1.211763 0.866363
1.065168 0.852884
1.079612 0.839921
1.171223 0.756937
1.114656 0.824997
1.129469 0.762165
1.174060 0.814198
1.158651 0.810270
1.228626 0.837403
1.185654 0.817487
1.197274 0.890491
1.310649 1.034918
1.132865 0.937426
1.127214 0.883348
1.064684 0.680368
1.226287 0.784291
1.127638 0.788799
1.021239 0.779751
1.215530 0.848433
1.274519 0.865594
1.176985 0.795156
1.176659 0.824058
1.183351 0.836402
1.190871 0.909369
1.189953 0.856408
1.241909 0.959373
1.191229 0.863822
1.159122 0.846638
1.178310 0.841092
1.366650 1.151327
1.279621 1.037473
1.129686 0.846543
1.066299 0.844603
1.002715 0.881468
1.184544 0.831787
1.073213 0.946591
1.187836 0.929643
1.203193 0.925641
1.237778 0.910105
1.190990 0.863702
1.150281 0.817413
1.210014 0.893869
1.166675 0.876488
1.265948 0.981953
1.104081 0.783605
1.096760 0.759823
1.128770 0.828674
1.129486 0.851195
1.186134 0.869701
1.227536 0.995063
1.115967 0.925692
1.168891 0.912405
1.059179 0.900225
1.145569 0.816863
1.132903 0.799405
1.097348 0.912310
1.091074 0.926838
1.177678 0.890067
1.134886 0.907875
1.120926 0.920128
1.163404 0.869422
1.183770 0.916590
1.155889 0.895158
1.308251 0.959382
1.209999 0.890895
1.186465 0.755728
1.140383 0.812359
1.190798 0.834022
1.163032 0.845838
1.161061 0.809011
1.081819 0.837388
1.089797 0.861194
1.152219 0.840722
1.115263 0.878110
1.074289 0.992302
1.058480 0.923458
1.124008 0.906360
1.088101 0.946787
1.085046 0.976531
1.086896 0.965421
1.167970 0.915197
1.246903 0.908441
1.099090 0.874639
1.149627 0.846144
1.124670 0.822933
1.109971 0.767587
1.150137 0.801353
1.138504 0.736838
1.183374 0.859603
1.161953 0.864192
1.100949 0.784152
1.152763 0.769461
1.188048 0.849330
1.264804 0.899900
1.231704 0.876674
1.362724 1.058036
1.171007 0.864587
1.110001 0.814840
1.175676 0.913516
1.937833 1.703981
1.377476 1.166712
1.244211 0.741550
1.253656 0.784979
1.214675 0.851236
1.299729 0.811212
1.252546 0.822135
1.246069 0.852435
1.296769 0.904683
1.221353 0.840869
1.226775 0.887632
1.176965 0.849030
1.208336 0.764849
1.181598 0.786459
1.170323 0.811157
1.235345 0.908760
1.195034 0.849241
1.157926 0.807006
1.161416 0.794772
1.180313 0.817667
1.165515 0.819148
1.247408 0.913500
1.390381 1.089498
1.315202 0.809903
1.281249 0.817104
1.321873 0.826681
1.392999 0.934685
1.388272 0.973321
1.211871 0.824308
1.134649 0.807597
1.189338 0.815654
1.253751 0.842593
1.212781 0.812544
1.165236 0.812258
1.177012 0.776896
1.203316 0.860001
1.206472 0.871882
1.192399 0.882865
1.379609 1.074910
1.424033 1.150066
1.207712 0.808680
1.292671 0.856358
1.245660 0.857975
1.205080 0.860380
1.280085 0.876116
1.160993 0.844003
1.179493 0.793094
1.190193 0.768553
1.156811 0.817202
1.117590 0.797333
1.168357 0.896298
1.196162 0.928413
1.216948 0.929506
1.285475 0.982291
1.314866 1.004176
1.267410 0.790280
1.252440 0.756981
1.244690 0.786600
1.259701 0.852665
1.184694 0.884185
1.264572 0.872901
1.226985 0.939029
1.199867 0.858681
1.173544 0.896888
1.233522 0.930659
1.118289 0.813642
1.142041 0.867192
1.140880 1.004293
1.144648 0.951423
1.124716 0.876915
1.148918 0.939551
1.099236 0.913077
1.376675 1.065090
1.220980 0.952051
1.236929 0.800758
1.266812 0.809991
1.262959 0.812920
1.205556 0.810765
1.198963 0.836816
1.214397 0.841270
1.148782 0.788270
1.155682 0.804019
1.153461 0.844636
1.141349 0.818346
1.085917 0.782913
1.137369 0.950165
1.109013 0.813654
1.126686 0.880134
1.307566 1.051288
1.172430 0.961884
1.294409 0.805659
1.295506 0.863843
1.314460 0.838481
1.333298 0.854689
1.275753 0.837587
1.250122 0.839809
1.209165 0.848943
1.235251 0.769528
1.217516 0.767265
1.159120 0.781011
1.150744 0.900416
1.116932 0.804154
1.163122 0.892294
1.162615 0.945890
1.208712 0.960100
1.186513 0.974516
1.464675 1.288383
1.494465 1.276820
1.328028 0.801106
1.378853 0.856478
1.389693 0.827203
1.351163 0.891575
1.302757 0.864878
1.342263 0.810222
1.284705 0.884619
1.274295 0.787565
1.216800 0.747368
1.190703 0.742593
1.151105 0.741935
1.163442 0.736664
1.140417 0.805278
1.129381 0.746552
1.170276 0.838271
1.169128 0.876994
1.252698 0.951059
1.395515 1.107488
1.493293 1.191584
1.358269 0.935222
1.366796 0.824565
1.371459 0.807884
1.381650 0.834541
1.307979 0.838001
1.227806 0.807595
1.236829 0.922292
1.106800 0.758885
1.096873 0.790101
1.120656 0.811161
1.099439 0.877361
1.251633 1.042846
1.328104 1.010003
1.296733 0.850398
1.299167 0.811794
1.399643 0.889334
1.289428 0.814623
1.284784 0.843132
1.317398 0.855559
1.267544 0.819454
1.293925 0.921186
1.247307 0.946288
1.221963 1.012854
1.168446 0.823634
1.121026 0.819418
1.110093 0.853487
1.077245 0.803450
1.159143 0.937523
1.198817 1.000350
1.315589 1.025640
1.318683 1.023434
1.143453 0.849063
0.904199 0.761932
1.236442 0.782538
1.211201 0.803052
1.249446 0.804270
1.263149 0.811456
1.223471 0.825131
1.196539 0.839004
1.119992 0.775452
1.187414 0.806272
1.219056 0.770727
1.082271 0.742854
1.126737 0.925025
1.091894 0.809522
1.057261 0.808352
1.013586 0.822026
1.083141 0.823456
1.028723 0.837361
1.057537 0.789661
1.080923 0.851494
1.246106 1.028036
1.265586 0.778622
1.334940 0.796585
1.300421 0.776161
1.299678 0.816389
1.261893 0.843301
1.285895 0.805643
1.230298 0.815179
1.276572 0.789850
1.196015 0.775895
1.268586 0.752996
1.130774 0.740855
1.178660 0.941875
1.163177 0.942233
1.105785 0.810748
1.078218 0.978768
1.132152 1.026644
1.368745 1.414396
1.331886 1.194989
1.389743 0.868182
1.374183 0.745897
1.371017 0.752486
1.341435 0.794815
1.311998 0.771089
1.250333 0.778782
1.219472 0.766643
1.148625 0.760870
1.101396 0.789742
1.144208 1.002545
1.308398 1.284268
1.307081 1.076707
1.239841 1.159494
1.469445 1.165420
1.534495 1.480370
1.641330 1.560327
1.409790 0.824238
1.437216 0.897025
1.375432 0.806386
1.342097 0.778966
1.367241 0.805687
1.308224 0.781604
1.326115 0.799378
1.290005 0.795656
1.288420 0.850043
1.149967 0.764975
1.118408 0.768765
1.173186 0.773529
1.053537 0.736692
1.049590 0.784464
1.056903 0.981038
1.268238 1.139177
1.130948 0.929751
1.314295 0.881083
1.398025 0.919117
1.349393 0.887293
1.287559 0.872869
1.311785 0.887920
1.305290 0.852276
1.284368 0.958640
1.253351 0.959587
1.168712 0.871384
1.105517 0.779203
1.087629 0.776930
1.022165 0.743453
1.020024 0.807130
1.141353 0.951196
1.140288 0.925253
1.285447 1.200521
1.325385 1.038084
1.137766 0.801237
1.232039 0.787583
1.169691 0.771690
1.221578 0.808778
1.281295 0.843962
1.100638 0.776015
1.037714 0.752559
1.051999 0.727379
0.978885 0.816004
0.988453 0.759030
1.062021 0.842432
0.974268 0.853257
0.956639 0.851910
0.985447 0.879660
1.116277 0.931408
1.139501 0.866208
1.188749 1.141994
1.284993 1.060875
1.194372 0.765638
1.384788 0.891780
1.317839 0.748433
1.222439 0.713199
1.183451 0.741228
1.234364 0.754570
1.235824 0.781382
1.198993 0.812653
1.173761 0.768848
1.034493 0.697246
0.978232 0.851283
1.027743 0.991426
1.178451 1.276560
1.198080 1.165946
1.296140 1.292813
1.413961 1.277177
1.414469 0.882921
1.286350 0.817427
1.314720 0.774312
1.319590 0.763377
1.278447 0.754912
1.292611 0.802365
1.269097 0.775010
1.191233 0.808663
1.102224 0.731971
1.185719 0.733508
1.024641 0.808100
1.041192 0.828745
1.047547 0.980163
1.244566 1.313395
1.137009 1.030210
1.379433 0.999530
1.413066 1.078595
1.414952 1.200282
1.310488 0.843919
1.310251 0.796490
1.328900 0.748985
1.284961 0.715380
1.197486 0.741136
1.258358 0.939363
1.271575 0.887714
1.186610 0.786167
1.130590 0.720460
1.071957 0.741932
1.050961 0.767298
1.005478 0.779517
1.076008 0.994265
1.261308 1.160593
1.070166 1.184797
1.320830 1.063844
1.389673 1.030194
1.349722 0.882797
1.253639 0.797765
1.237013 0.897350
1.298479 0.754898
1.239700 0.761890
1.252667 0.773473
1.228874 0.830529
1.183749 0.766947
1.113984 0.748692
1.079867 0.750740
1.035345 0.799301
0.999897 0.811672
1.040062 0.842988
1.022730 0.851780
1.088088 1.013421
1.305533 1.312105
1.032280 0.805976
1.068115 0.825753
1.179303 0.782861
1.155339 0.836036
1.011118 0.809602
0.979521 0.776583
0.982977 0.727124
0.962359 0.789142
0.954859 0.865525
0.987517 0.892157
1.238001 1.075019
1.177889 0.998049
1.498043 1.290428
1.515507 1.214933
1.442191 1.082308
1.013398 0.806447
1.028746 0.751581
1.235943 0.904000
1.202817 0.798970
1.067877 0.845595
1.177043 0.868309
1.197518 0.794338
1.063147 0.772853
1.057070 0.739422
0.977723 0.751166
0.980977 0.749447
0.974921 0.850228
0.949165 0.777486
1.084830 0.990611
1.144701 1.229985
1.486252 1.354723
1.332144 1.122763
1.409867 1.057821
1.431927 1.062514
1.066796 0.776890
1.059616 0.808136
1.109815 0.804034
1.147942 0.739415
1.114713 0.715835
1.178462 0.767018
1.115295 0.739364
1.181524 0.798568
1.025545 0.749617
1.024961 0.714199
0.986892 0.790035
0.942214 0.824589
0.971979 0.927649
1.166708 1.002532
1.174167 0.981477
1.333713 1.031218
1.362610 1.031959
1.168025 0.802581
1.250554 0.940595
1.072463 0.820068
1.171186 0.738489
1.084828 0.686161
1.140596 0.682560
1.196532 0.760510
1.217657 0.794701
1.111671 0.724783
1.088516 0.730448
1.059500 0.727351
1.019522 0.759783
0.970143 0.758475
0.958641 0.837573
0.948023 0.862617
1.107145 0.941491
1.006011 0.896111
1.287834 1.149121
1.391426 1.271285
1.215226 0.939977
1.158987 0.891659
1.169317 0.765554
1.084878 0.773579
1.133199 0.753952
1.144839 0.808224
1.177240 0.773567
1.185582 0.790960
1.108764 0.761538
1.094990 0.758702
1.052494 0.751716
1.011106 0.819755
0.998102 0.843680
1.011264 0.889054
1.144914 0.998005
1.133237 0.922819
1.254182 0.988779
0.817522 0.760641
0.849822 0.790387
0.965060 0.783534
1.066203 0.822918
0.951208 0.809438
0.912096 0.811350
0.857859 0.771708
0.898356 0.762491
0.925493 0.816803
1.009378 0.896664
1.174250 1.033041
1.978451 1.815332
2.043316 1.863588
2.074190 1.920912
1.170734 1.083431
0.919452 0.811439
1.244525 0.926485
0.905147 0.787907
0.918084 0.793218
1.030082 0.782452
1.005847 0.750573
0.935505 0.791414
0.999900 0.770775
0.982441 0.784182
0.942180 0.829548
1.018712 0.904983
1.117179 1.040097
0.958424 0.867086
1.185268 1.088219
1.283960 1.241308
1.742073 1.647749
1.424077 1.338635
1.441927 1.148728
1.689170 1.404925
0.969390 0.873088
0.971227 0.785190
1.024076 0.764822
0.994734 0.776498
0.983897 0.737414
1.021407 0.768719
1.009632 0.738053
0.997135 0.760577
0.988988 0.855741
0.970548 0.793534
1.011372 0.914387
0.948905 0.877031
1.170481 1.096788
1.236370 1.007805
1.291536 1.169927
0.996183 1.238687
1.049512 0.917155
1.019016 0.712397
0.971680 0.704566
1.038161 0.689244
1.078205 0.699904
1.103907 0.730604
1.029885 0.767397
1.012190 0.733209
0.983671 0.792014
1.014831 0.828009
0.935186 0.821275
0.988689 0.871915
0.975821 0.845813
1.121308 1.044496
1.305634 1.236171
1.191554 1.130409
1.053831 0.957374
1.034351 0.860587
1.079972 0.844682
1.050350 0.948151
1.090481 0.762740
1.073015 0.728832
1.112306 0.755300
1.068223 0.787836
1.054724 0.823536
1.045924 0.861328
1.064831 0.971809
1.042991 0.936982
1.055111 0.904127
1.182333 1.014171
1.154578 1.018305
1.383348 1.200333
0.797857 0.787700
1.185770 0.987138
0.812184 0.779115
0.863020 0.792853
0.871189 0.766349
0.862524 0.808397
0.847861 0.773969
0.845907 0.781869
0.875603 0.749519
0.854264 0.774562
0.861316 0.750054
0.912118 0.822324
1.011730 0.936985
0.942858 0.870485
1.385852 1.315296
1.332974 1.218651
1.556776 1.461737
1.520500 1.463625
4.217997 3.984551
3.316976 3.382578
10.943814 9.940738
6.180308 5.829190
1.132688 1.110679
0.844344 0.737835
0.866210 0.751560
0.896852 0.750338
0.944394 0.765933
0.895608 0.765711
0.863636 0.743070
0.940461 0.805762
0.939320 0.848768
0.987778 0.891415
1.229593 1.165010
1.081320 0.977589
1.412238 1.425820
1.357635 1.336902
2.298596 2.107927
2.034180 1.780104
8.205704 7.354428
1.574315 1.471199
0.945009 0.804740
0.914803 0.759184
0.900501 0.738951
0.941697 0.698180
0.987715 0.759024
0.918579 0.752346
0.907671 0.742358
0.921940 0.759691
0.950677 0.797006
0.998031 0.841845
0.979552 0.820401
0.988903 0.862845
1.076625 0.977340
1.506253 1.371847
1.163589 1.136280
1.304702 1.271210
1.245767 1.103209
1.317590 1.243563
1.156987 1.392476
1.223125 1.528586
0.980351 0.814278
0.955319 0.767643
0.928680 0.770831
1.013401 0.770749
1.046479 0.816478
1.015800 0.779093
0.987255 0.795582
1.009109 0.864287
1.014068 0.912904
0.977961 0.894646
1.072115 0.993681
1.219100 1.106549
1.201095 1.093618
1.285378 1.163268
1.100526 1.041800
1.077658 1.108443
1.063987 1.090890
1.017287 1.341325
1.161327 1.597029
0.995889 1.013261
0.945226 0.796927
1.040979 0.812912
0.945691 1.035962
1.125744 0.915316
1.075081 0.914782
1.039985 0.954808
1.036834 0.997938
1.116493 1.083523
1.204587 1.077034
1.586544 1.467654
1.737169 1.468504
1.217194 1.112909
1.116873 1.063262
1.134573 1.418983
1.055361 0.997085
0.946197 1.081702
0.993163 1.145744
0.964225 0.897019
1.028738 1.004689
1.111021 1.054288
1.029440 0.964348
0.990071 0.952950
0.928626 1.128332
1.277615 1.851612
1.190972 1.221774
0.979505 1.049252
1.063125 1.030875
1.112761 1.033700
1.128870 0.990997
1.032667 0.936483
1.246867 1.032912
1.177919 1.053926
1.176753 1.075329
1.180795 1.050426
1.033886 0.920366
0.952696 0.842730
1.001316 0.994842
1.110911 1.028447
0.987542 1.004809
0.962901 0.965430
0.966280 0.935124
0.977312 0.909048
0.967628 0.887240
1.035632 0.917782
1.216750 1.078880
1.231393 1.031558
1.223531 1.105642
1.337410 1.215914
1.229339 1.061318
1.069701 1.110680
1.082490 1.083461
1.084467 1.230887
1.004341 1.002903
1.035772 0.875220
0.899716 0.806160
0.897545 0.823170
0.860870 0.820624
0.914188 0.930140
0.878124 0.865588
0.811465 0.869943
0.874691 0.837167
0.816120 0.942330
0.861366 0.968530
0.897264 0.867971
0.924353 0.859763
1.190804 1.085226
1.188721 1.217706
1.112149 0.958430
1.045569 0.954359
1.032043 0.990039
0.952549 0.853092
0.959629 0.839237
0.997455 0.899764
0.985556 0.824022
0.998904 0.828265
0.959898 0.771622
0.876860 0.810218
0.811791 0.790534
0.884252 0.780607
0.841478 0.852861
0.803871 0.897351
0.784780 0.967204
0.805713 0.990713
0.832896 0.942975
0.967185 0.789048
1.015299 0.827213
1.223251 1.273081
1.397644 1.544127
0.969235 0.872411
1.082029 0.858089
0.996900 0.817012
0.990964 0.751945
0.978894 0.794104
1.050700 0.880131
1.020986 0.822670
0.986050 0.769789
1.017027 0.787362
0.974675 0.903539
0.901740 0.977653
0.942604 1.174971
0.797911 0.858837
0.768269 0.923693
0.848046 0.933693
0.838588 1.116991
1.932731 4.322622
1.164537 1.352020
1.341888 2.265728
1.275164 1.951561
1.117193 2.404251
1.005817 1.206664
1.001385 1.289122
0.978971 1.026074
0.971599 0.955434
1.039922 0.973568
0.988032 1.005002
1.060275 1.164736
1.608951 2.149383
1.369639 1.426114
1.153861 1.304359
1.212060 1.626755
1.075993 0.995253
1.035842 1.174975
1.104167 1.029318
1.186846 1.005705
1.167345 1.059013
1.187231 1.030389
1.177343 1.296971
1.088628 0.992093
1.069594 1.328147
1.003207 0.875044
1.025915 1.096667
0.981576 0.904153
0.997435 0.959306
1.016990 0.991060
0.929989 0.904982
0.977940 0.925194
0.886592 0.938324
0.993598 1.224115
0.999147 1.068694
1.109953 1.165378
1.003352 0.974740
0.964012 0.974141
1.210071 1.158502
1.191137 1.076609
1.145662 0.860652
1.127420 0.959888
1.069493 0.934895
1.003610 1.095326
1.003305 0.966560
0.937327 0.934242
0.931575 0.880648
0.889640 0.998829
0.995081 0.997600
0.909531 0.887085
0.918010 0.975582
1.025361 0.862045
0.981383 0.959541
1.073273 0.859582
1.114236 0.885789
1.014124 0.942959
1.041925 0.970228
1.178546 1.022232
0.993253 0.936280
1.021691 0.992696
0.974432 0.872513
0.973343 0.784150
0.911444 0.806232
1.031674 0.998915
0.875719 0.921322
0.880698 0.947159
0.984415 0.789748
1.011836 0.718580
1.199435 1.184346
1.090217 1.033259
0.974890 0.766000
1.028816 0.771910
0.979962 0.767008
0.963677 0.772661
1.010827 0.988786
0.888168 0.884603
0.923737 0.982027
0.897105 0.923027
0.897285 0.974608
0.904468 0.918615
1.244238 1.605416
1.091158 1.298629
1.119318 1.292926
1.099493 1.183365
1.005150 1.233819
1.044403 1.249561
1.162655 1.381828
1.026669 0.967817
0.932487 0.909489
1.079378 1.093328
1.010087 0.937992
1.073041 1.059361
1.124089 1.062639
1.366286 1.326740
1.306087 1.218472
1.230814 1.144593
1.251595 1.010583
1.146617 0.964531
1.024967 1.034939
1.039377 1.167375
0.999856 1.061933
0.890150 0.845356
1.012783 0.967208
0.908801 0.857927
1.079756 1.142468
1.225457 1.183216
1.013645 0.988580
1.118503 1.080953
1.303652 1.563349
1.122668 1.300457
1.097680 1.004064
1.225430 1.032922
1.102992 0.856960
1.086908 0.855982
1.119887 0.882271
1.090538 0.950578
1.067083 0.970037
0.969414 0.946750
0.962826 0.935327
0.933622 0.861354
0.950328 0.864870
0.877188 0.917289
1.005413 0.959879
1.447648 1.462904
1.023488 1.146055
1.028950 1.032176
1.059257 0.931112
0.984303 1.066861
1.018772 1.274079
1.026875 1.141803
1.119106 1.083301
1.249213 1.475064
1.039337 1.024383
1.149722 1.248984
1.116207 1.211240
1.031576 0.862358
1.004868 0.776328
1.050745 0.734595
1.008768 0.807273
1.013398 0.960547
1.018581 0.947225
0.907138 0.956302
0.933223 0.908570
1.079038 1.044813
1.034449 1.140506
0.942506 0.911481
0.911774 0.915856
0.916306 1.004692
1.013086 1.088912
1.071640 1.193754
0.941471 0.942019
1.006355 1.164209
1.174663 0.731242
1.278260 0.831450
1.166566 0.856720
1.177679 0.753931
1.242452 0.804542
0.985316 0.777707
1.022420 0.739709
0.946157 0.846649
0.996245 0.829307
0.991028 0.854784
1.025243 0.826852
0.995849 0.951013
0.943054 0.848504
0.930148 0.914046
0.966800 0.875848
0.971744 0.912400
0.946067 0.970204
0.960867 0.983678
1.054937 1.176623
1.144311 0.942928
1.106685 0.914075
1.141653 1.101351
1.134176 1.167693
1.220429 1.090453
1.622184 1.370422
1.266679 1.122897
1.066716 0.921156
1.106253 1.004213
1.006497 0.921223
1.309233 1.134491
1.506813 1.186523
1.283930 1.071285
1.356603 1.252487
1.338347 1.201627
1.294965 0.994537
1.277307 0.951334
1.074995 0.894768
1.117233 1.031289
1.067065 0.937911
1.119362 1.261845
0.980092 0.983765
0.997746 0.935260
0.931325 0.881288
1.007758 0.953657
1.224257 0.995890
1.032128 0.974400
1.219055 1.102594
1.159438 1.027010
1.272837 1.129478
1.164311 1.035289
1.149443 0.997370
1.241433 1.207387
1.340340 1.285703
1.288127 0.966781
1.309716 1.027420
1.243519 1.216975
1.001261 0.798332
1.093295 0.732333
1.004027 0.859005
1.037044 0.888050
0.929438 0.854434
1.003480 0.818693
1.035772 0.981480
0.957265 0.887130
0.999771 0.940600
1.007877 0.910945
1.242240 2.026038
1.280495 3.024612
1.297259 2.284241
1.218724 1.734370
1.164028 0.875593
1.094606 0.771269
1.124389 0.763248
1.105349 0.731560
1.093200 0.785481
1.130852 0.754663
1.106025 0.989842
0.986835 0.791696
0.975056 0.828604
0.959314 0.851142
1.048474 0.900381
1.113435 1.042821
1.139747 0.989381
1.030846 0.922615
1.016796 0.900352
1.040568 0.929886
1.181625 1.344117
1.201615 1.383894
1.172431 1.433282
1.092540 0.757465
1.138957 0.747889
1.294328 0.845927
1.292799 0.848121
1.293176 0.799619
1.095917 0.718217
1.119437 0.724971
0.986095 0.694943
1.048187 0.749614
1.006308 0.823830
1.361115 1.407923
1.072031 1.014194
0.992282 0.889485
1.269979 1.317018
1.051743 0.964737
1.041861 0.859519
1.048973 0.899854
1.156293 1.381910
1.108018 1.197321
1.192065 0.965369
1.149243 0.974111
1.179699 0.913967
2.217219 1.852563
1.143403 0.978002
1.179783 1.027706
1.609317 1.341093
1.386414 1.049101
1.329364 0.929745
1.214005 0.949225
1.306174 0.982560
1.267523 0.890420
1.246127 0.854907
1.308125 0.945897
1.089775 0.832875
1.140018 0.884815
1.042411 0.765929
1.015395 0.867738
1.041572 0.914918
1.073250 0.897611
1.072258 0.889860
1.099821 1.057057
1.142344 1.136270
1.415592 1.487159
1.144977 0.875289
1.094384 0.860385
1.157608 0.934553
1.226014 1.001347
1.225195 1.044130
1.138387 0.900987
1.246902 1.140046
1.297289 0.970966
1.269296 1.254304
1.094186 0.784690
1.065721 0.756711
1.043170 0.753039
0.969224 0.803953
1.033859 0.792119
0.951021 0.804393
1.012560 0.878293
0.933653 0.780687
1.018045 0.843671
1.056521 0.846705
0.966851 0.789455
1.012959 0.874686
1.080812 0.862549
1.103615 0.887878
1.080587 1.198378
1.152329 0.992825
1.023589 0.915210
1.214935 1.242213
1.128163 1.155220
1.151250 0.743426
1.188667 0.737872
1.065490 0.721425
1.033805 0.765139
1.133053 0.775267
1.136723 0.788230
1.005354 0.704870
0.983982 0.746593
0.985844 0.810043
0.979239 0.835383
0.963473 0.861502
0.966375 0.972065
1.092794 1.139447
1.044632 1.149129
1.041729 1.154715
1.064806 1.198997
1.144367 1.507472
1.255171 1.491878
1.213737 0.853543
1.154325 0.741374
1.215323 0.723227
1.256777 0.743726
1.260987 0.801405
1.358995 0.970585
1.277215 0.822472
1.179456 0.690406
1.334137 2.091414
1.016740 0.778806
1.056004 0.822480
1.090899 0.771192
1.020382 0.837635
0.992885 0.848053
1.155245 1.635674
1.198488 0.918394
1.180989 0.835311
1.273926 0.917807
1.208593 0.862508
1.262319 0.891876
1.120094 0.832069
1.223473 0.803644
1.301188 0.854228
1.691306 1.118885
2.482098 1.643081
1.910501 1.372710
1.803127 1.510518
1.252865 1.047037
1.391734 1.165507
1.307713 1.086647
1.124585 0.965961
1.163076 0.959825
1.137635 0.976326
1.231158 0.986681
1.258181 1.042184
1.289560 1.004806
1.310878 1.144776
1.192548 0.819133
1.149424 0.751865
1.063510 0.808990
1.125321 0.798718
1.032457 0.760929
1.025730 0.754315
1.139051 0.824448
1.217282 0.938914
1.137139 0.938354
1.229493 1.096142
1.301558 1.256377
1.362984 1.133628
1.130625 0.942567
1.072430 0.952919
1.251243 0.964996
1.182162 1.004412
1.193026 0.912554
1.114530 0.772035
1.137640 0.735893
1.092145 0.775387
1.062284 0.806058
0.990273 0.713007
1.061503 0.800566
1.003342 0.808856
0.976180 0.832404
0.967246 0.739922
1.073915 0.920210
1.063740 0.890593
1.092804 0.902885
1.053367 1.005738
1.107659 0.937318
1.113022 0.943690
1.222253 0.946875
1.213619 0.789213
1.212911 0.745047
1.186722 0.857547
1.164296 0.769974
1.040361 0.698786
1.055421 0.702553
1.031863 0.709822
0.995262 0.903819
1.011946 0.967070
0.943224 0.990929
0.965187 0.991086
1.013403 0.977244
1.069317 1.027527
1.043798 0.955239
1.069103 0.980131
1.158846 1.069514
1.148055 1.319492
1.288886 0.891887
1.335961 1.011858
1.378422 1.360736
1.274713 0.818566
1.263683 0.778275
1.336929 0.876941
1.202052 0.892749
1.257959 0.901726
1.032717 0.715550
1.242329 1.129070
1.222030 0.828517
1.107343 0.842089
0.995081 1.008423
1.018910 1.439641
0.978482 1.076543
1.137627 1.823089
1.392202 2.739958
1.777867 3.103790
1.169241 1.441056
1.219526 0.871151
1.133722 0.861950
1.144078 0.817707
1.249877 0.920979
1.307253 1.018824
1.095490 0.845071
1.772044 1.259396
2.071361 1.626740
1.226538 1.032225
4.262518 3.227756
1.763805 1.424601
1.877676 1.634089
1.196024 1.093174
1.381278 1.165478
1.175110 1.056925
1.242394 1.272811
1.233061 0.764580
1.203530 0.812005
1.191213 0.768864
1.112960 0.768285
1.071426 0.800281
1.088441 0.762953
1.092745 0.845572
1.036847 0.800242
1.104482 0.925107
1.099852 0.932000
1.501384 1.330922
1.322803 1.141139
1.129457 1.054315
1.130004 1.203389
1.222011 1.236448
1.087861 1.078757
1.165464 1.022666
1.118732 0.963379
1.179365 1.031420
1.198686 0.810868
1.192808 0.788202
1.121998 0.855584
1.145203 0.832253
1.040883 0.752151
1.027475 0.745103
1.025968 0.697772
0.998741 0.849049
1.027075 0.935448
1.172667 0.973809
1.146040 1.085745
1.034624 0.998306
1.040345 0.946060
1.075789 0.936150
1.035008 0.961987
1.149563 1.058029
1.137745 1.018507
1.200097 0.846746
1.205759 0.908020
1.152771 0.983073
1.153595 0.915905
1.141372 1.459263
1.133180 0.925831
1.177210 0.991213
1.038843 0.784886
0.984359 0.912780
0.994360 0.846503
1.080491 1.060366
1.010222 1.081111
0.999563 0.953039
1.008664 0.949841
0.986151 0.992401
1.169961 1.068012
1.082029 1.050843
1.239095 0.881744
1.252705 0.927091
1.290132 0.952808
1.571666 1.380354
1.345882 1.143783
1.401984 1.249129
1.161907 0.891831
1.047653 0.780573
1.095352 0.861272
0.998891 0.918365
1.049042 0.908533
0.967277 0.915216
0.941300 1.099741
0.947429 1.048517
0.969595 1.016711
1.017420 1.118837
1.086783 1.136961
1.160878 0.841719
1.208563 0.925800
1.239730 0.926597
1.104137 0.898542
1.217811 1.000764
1.270562 1.119094
0.800153 0.866241
1.304619 1.081936
1.442821 1.199843
1.226914 1.088829
1.589701 1.401262
1.329976 1.172380
1.279024 1.206802
1.193180 1.069246
1.115692 0.908074
1.179958 1.037271
1.196871 1.037275
1.176724 0.829608
1.251522 0.895589
1.145939 0.838777
1.096183 0.777905
1.072371 0.787655
1.186894 0.916262
1.172331 0.983255
1.155999 0.938331
1.114487 1.071894
1.203887 1.104011
1.426674 1.342988
1.238917 1.173398
1.065992 1.115194
1.138378 0.976107
1.177718 1.004022
1.223221 0.809511
1.192436 0.840170
1.153994 0.816934
1.132517 0.776824
1.173666 0.841530
1.089223 0.818016
1.085006 0.825455
1.051295 0.799003
1.039201 0.949536
1.020377 0.851067
1.065283 1.052132
1.099265 0.939361
1.076779 1.042861
1.096629 1.142579
1.051497 1.113980
0.993568 1.087854
1.000558 1.077203
0.982157 0.971273
1.058986 0.973946
1.054351 1.055892
1.193000 0.923401
1.223630 0.854545
1.213872 0.931165
1.298115 0.904888
1.263810 0.933010
1.161773 0.899299
1.133284 0.820905
1.007063 0.810008
1.078241 0.811794
1.047118 0.911074
1.034009 0.919736
0.953365 1.070630
0.951928 1.088603
0.945384 1.102148
0.857540 1.064012
0.908272 0.972456
0.909691 0.940096
1.051652 1.011660
1.063357 1.103224
1.180895 0.856401
1.290730 0.907582
1.229299 0.982835
1.248771 0.991708
1.356973 1.120143
1.173281 0.943296
1.069688 0.983710
1.051887 0.931893
1.054921 0.927300
0.969846 0.996188
0.992254 1.024137
0.892965 1.030931
0.954887 0.998416
0.942911 1.034133
1.180445 0.861660
1.163039 0.854504
1.103809 0.831523
1.132545 0.835247
1.197503 0.988276
1.133068 0.906094
1.200691 1.209081
1.068396 0.934513
1.109543 0.920377
1.122238 0.977513
1.100692 0.991792
1.076485 1.070246
1.044482 0.910027
1.167664 1.018055
1.097032 0.938896
1.209705 0.908424
1.203171 0.863542
1.189948 0.763418
1.191880 0.853059
1.155015 0.899559
1.095607 0.925071
1.064402 1.138501
1.150483 1.317088
1.100810 1.130715
1.024400 1.086601
0.954231 0.999922
0.882364 1.023159
1.051590 0.911728
1.061147 0.971353
1.086608 0.995764
1.282652 0.877466
1.251991 0.901179
1.204042 0.808758
1.203126 0.890264
1.199224 0.793470
1.184039 0.821808
1.099464 0.979767
1.091496 0.848999
1.097634 0.880374
1.044470 1.134085
0.979146 1.332626
0.924660 1.119162
0.959944 1.139451
0.846218 1.210698
0.977205 0.966100
0.873784 0.917145
1.028927 1.096506
1.000764 1.152610
1.177448 0.780747
1.217168 0.859042
1.240151 0.879308
1.187765 0.853271
1.200112 0.863611
1.206616 0.842603
1.129068 0.811890
1.136829 0.865434
1.109600 0.834954
1.056502 0.850183
1.021480 1.071171
0.884891 1.108793
0.822048 1.181672
0.819674 1.003292
0.765811 0.938420
0.928909 0.929580
0.949708 1.011767
1.288669 0.953225
1.339572 1.093111
1.224031 0.877890
1.280940 1.015262
1.340706 1.181359
1.238405 0.934818
1.154854 0.882105
1.093759 0.953693
0.951738 1.002313
0.838399 1.059382
0.865097 1.182821
0.834848 1.014507
0.852627 1.052359
0.856963 1.025446
1.148067 0.816409
1.056264 0.739966
1.114541 0.751484
1.011976 0.781682
1.078557 0.698127
1.120458 0.832956
1.059465 0.786495
1.144703 1.009355
1.032925 0.923348
0.948074 1.073785
1.031855 0.993008
1.043744 0.940209
1.030539 0.958591
0.998518 0.864909
0.948760 0.986938
0.984463 0.809723
1.052323 0.848872
1.049607 0.983854
1.060995 0.914473
1.155612 0.757592
1.180656 0.724174
1.120298 0.752021
1.112776 0.743232
1.137624 0.692547
1.052992 0.812992
1.005548 1.062264
1.008505 1.200223
1.127955 2.451457
0.937569 1.145444
0.935813 1.212282
0.896542 1.046393
0.972959 0.945789
1.001715 0.949917
1.055158 0.985539
1.161327 0.704771
1.131490 0.732693
1.166960 0.732792
1.087118 0.691183
1.052798 0.816311
1.063807 0.902297
1.051309 0.936616
1.003279 1.539450
1.167291 2.816057
0.905906 0.979467
0.984357 1.277273
1.182081 2.745854
0.715165 1.214800
0.936461 1.010553
0.898054 1.129739
0.999391 0.974687
1.168860 0.712636
1.190147 0.806832
1.136750 0.709804
1.180741 0.794391
1.129653 0.772849
1.100205 0.785039
1.102698 0.862060
1.090279 0.870591
1.076585 0.981957
0.889081 1.153408
0.870107 1.196398
0.814350 1.194736
0.761584 1.286726
0.916013 2.035207
0.861644 1.851572
0.774382 1.045588
0.926709 1.051427
0.833608 1.015674
1.178336 0.983306
1.247514 0.854682
1.278900 0.875227
1.267656 0.886926
1.274969 0.854252
1.171794 0.918376
1.133945 0.896569
1.084208 0.893262
1.069727 1.001088
0.925611 1.046170
1.071703 0.932433
0.969848 0.905541
0.876080 1.596303
0.941102 1.103279
0.834580 1.706801
0.813437 1.060324
0.772008 0.999204
0.725849 0.919711
0.806483 0.931329
0.882041 1.073616
1.261259 0.922255
1.146954 1.032329
1.098933 0.755652
1.106400 0.725855
1.032634 0.701854
1.032514 0.690244
1.049294 0.655615
1.053403 0.694601
1.055656 0.778793
1.017870 0.757554
1.048483 0.895830
0.999936 0.828003
1.073912 1.140252
0.984708 1.216217
0.982296 1.149149
0.971749 0.944968
0.937868 0.932048
0.983791 0.965812
1.024036 0.876302
1.072628 0.893759
1.088089 0.687291
1.080012 0.651491
1.026487 0.735861
1.042403 0.705859
1.247255 2.174911
1.240766 2.708090
0.941453 1.459279
0.907982 1.936058
1.094745 2.119612
0.990586 1.789118
0.843308 1.108986
0.943180 1.029448
0.890631 1.129036
0.909694 1.120377
0.989790 0.961310
1.094142 0.709963
1.105517 0.782180
1.062918 0.693679
1.088273 0.696682
1.048472 0.752478
1.071300 1.034628
1.026559 1.243121
0.980478 1.026922
0.763527 1.086932
0.767920 1.029439
1.176046 2.860598
1.006208 2.045275
0.927271 1.690200
0.751699 1.170027
0.902458 1.190203
0.918322 1.038406
1.001273 1.000536
1.227888 0.964514
1.219255 0.907928
1.177945 0.813651
1.095918 0.734190
1.163111 0.773735
1.091752 0.759188
1.052965 0.917166
1.014704 0.862507
0.867483 0.907964
0.844486 0.998676
0.873978 1.332915
0.901764 1.685078
0.742947 1.120958
0.775813 0.964676
0.877313 1.000660
0.855603 0.955420
0.771495 0.874999
1.394233 1.299696
1.241595 0.936459
1.229023 0.863648
1.200973 0.811868
1.175827 0.852765
1.125666 0.892240
1.105902 0.940806
1.045390 0.903173
0.917338 0.930491
0.815796 1.008420
0.862415 1.141517
0.723963 1.139005
0.778216 1.290317
0.747472 1.325512
0.766668 1.053317
1.131971 0.706504
1.079718 0.734391
1.060164 0.734271
1.084136 0.724310
1.068886 0.753921
1.047949 0.717362
1.059276 0.702904
1.068963 0.726534
1.077457 0.787088
1.099417 1.015371
1.178125 1.898621
0.960561 1.270686
1.190978 1.649974
0.971960 1.656124
1.042062 1.198418
0.934186 0.919739
1.004704 0.990562
0.961286 0.910701
1.010690 0.965862
1.039583 0.965610
1.097336 0.919308
1.132596 0.719950
1.099141 0.739511
1.069146 0.702501
1.043924 0.687383
1.027086 0.699392
1.029524 0.751519
1.032000 0.726142
1.098567 1.832514
1.141293 2.423222
1.177368 2.342273
1.029643 1.511529
0.950895 1.233602
0.790710 0.976310
1.017486 0.991097
0.976615 1.016212
1.099934 0.732378
1.072408 0.724870
1.069557 0.673413
1.049141 0.696916
1.022149 0.683765
0.987019 0.717080
1.014898 0.860718
1.002564 0.960399
1.007619 1.287399
0.929166 0.974071
0.913173 1.310699
1.096215 2.125861
0.959506 1.544677
1.051110 1.882709
0.802627 1.198058
0.778257 1.034552
0.828149 0.955114
0.919693 1.012771
0.900042 0.951991
1.081029 0.737317
1.109528 0.767153
1.135566 0.758975
1.040753 0.731559
1.129360 0.767173
1.096100 0.681161
1.032423 0.769108
1.026403 0.787991
1.074245 0.862719
0.974167 0.827832
0.939585 0.864136
0.896451 0.846477
0.812620 1.151707
0.789460 1.241322
0.812260 1.058129
0.774840 1.087417
0.783125 0.927608
0.816303 0.946923
0.806578 0.926642
0.839748 0.914886
0.801424 0.860427
1.428803 1.261622
1.183697 0.888906
1.079733 0.788568
1.279888 0.954016
1.165878 0.920474
1.045973 0.797419
1.111650 0.901536
0.990839 0.905268
0.981072 0.862075
0.926617 0.908842
0.955280 0.940180
0.828438 0.874167
0.821885 0.856881
0.845931 0.871558
0.838934 0.882508
0.858526 1.000593
0.957072 0.918177
0.868740 0.946845
1.154753 0.720036
1.140633 0.768248
1.113446 0.763573
1.096061 0.768312
1.103212 0.780338
1.119967 0.988480
1.110299 1.163078
1.081511 1.464099
1.033578 1.031259
1.059817 0.941130
0.979239 1.038335
1.038540 0.873581
1.080766 1.004566
1.029905 0.939876
1.110264 0.918603
1.160364 0.913836
1.137350 1.006658
1.054127 0.776853
1.108398 0.777240
1.051799 0.723813
1.066023 0.761213
0.986807 0.776917
1.056310 0.999965
1.114857 1.567929
1.020097 0.894125
1.054317 1.671051
0.987645 0.937132
0.997771 1.016935
0.951015 0.913082
0.908015 0.918402
0.981626 0.939868
1.047309 0.988729
0.997973 0.901210
1.035713 0.765570
1.010611 0.764183
1.004730 0.699764
0.980087 0.778379
0.965879 0.760752
0.925616 0.755620
1.032804 1.279441
0.912012 0.909193
1.085193 1.422831
0.886418 1.263292
0.934384 0.979328
0.916333 0.920290
0.967979 0.881214
1.039842 0.895427
1.049464 0.916604
1.094619 0.882929
1.031097 0.842176
0.975886 0.766103
0.947157 0.697653
0.979863 0.770596
0.970525 0.733242
0.897736 0.728114
0.876786 0.758486
0.884894 0.997924
0.877547 0.986701
0.945266 1.136534
0.810323 0.889917
0.887915 0.999328
0.912848 0.971590
0.878279 0.914120
0.929997 0.963488
0.972157 0.996354
1.383169 1.183843
1.342469 1.153330
1.197226 1.003205
1.042505 0.883805
0.961185 0.912753
0.921881 0.841935
0.897418 0.822679
1.019012 0.932915
0.901955 1.058891
1.014113 0.919088
0.971247 1.105259
0.941935 0.957516
0.880866 0.859936
0.910400 0.906654
0.854727 0.873181
0.903295 0.911283
0.936618 0.915936
1.066736 1.002747
1.255945 0.759557
1.191277 0.722830
1.183642 0.837345
1.213067 0.862429
1.177426 0.893107
1.265803 0.969571
1.152748 0.908780
1.121315 0.968092
1.152753 0.955045
1.187784 0.917327
1.133176 0.872140
1.084532 0.978607
1.036796 0.854647
1.030666 0.848631
1.047290 0.918092
1.099358 0.906845
1.100373 0.858964
1.199958 0.900822
1.133572 0.908944
1.142029 0.705702
1.115488 0.759466
1.062980 0.730391
1.081428 0.732657
1.097787 0.819566
1.027875 0.794986
1.026849 0.740458
1.070177 0.850693
1.085386 0.947844
1.107334 0.925664
1.152712 1.453543
1.088719 0.880427
1.048855 0.851496
1.037971 0.951350
1.012123 0.882101
1.030001 0.866916
1.049874 0.870439
1.083513 0.897321
1.132542 0.864593
1.029246 0.806707
1.055006 0.773364
0.975899 0.787309
0.951120 0.740077
0.982039 0.859992
1.011678 0.843908
0.955877 0.839018
1.072887 1.146844
0.999039 0.979909
0.941731 0.913573
0.938985 0.996593
0.975580 0.968073
0.933230 0.982797
0.957414 0.875330
0.957687 0.856004
1.009038 0.887031
1.025882 0.860686
1.016973 0.906197
0.989324 0.848997
0.953423 1.006998
1.066357 1.198764
0.884760 0.820316
0.939786 0.911418
0.884283 0.788031
0.931125 0.845538
0.947198 0.902041
0.931174 0.888602
0.955093 1.109773
0.949087 1.050336
1.037598 1.173968
1.151744 1.466636
1.131455 1.018453
1.022020 0.955128
1.184667 1.078871
1.093217 1.105517
1.032137 0.989801
0.954813 0.828979
0.951332 0.853172
0.966396 0.949784
1.023275 1.009805
0.929561 0.987239
0.924620 1.023666
0.965395 1.149956
1.016798 1.072171
1.095707 1.141202
1.062097 1.152325
1.045747 1.007985
1.155033 1.019790
1.280679 0.787805
1.285074 0.869412
1.246969 0.874842
1.236593 0.986505
1.225165 0.993799
1.166000 0.902295
1.213629 1.281978
1.064238 0.805180
1.070210 0.794687
1.078807 0.826403
1.044388 0.869646
1.156521 0.873328
1.175742 0.917115
1.198145 0.851460
1.201196 0.722909
1.221565 0.856366
1.161716 0.869930
1.187078 0.879530
1.194187 1.020826
1.136124 0.958126
1.090378 0.882103
1.122675 0.992100
1.103404 1.105260
1.083642 1.251525
1.021790 1.083724
1.045825 0.874295
0.999959 0.879633
1.023155 0.888570
1.020465 0.895787
1.051235 0.886961
1.088284 0.876572
1.120321 0.848716
1.192373 0.845837
1.096813 0.837885
1.022871 0.812222
1.020523 0.810607
0.982545 0.847188
0.913836 0.862362
0.928528 0.859009
0.901304 0.803790
1.015523 0.841656
1.032298 1.117601
0.983867 0.914903
0.953446 0.878170
1.019028 1.320755
0.970366 0.977551
0.981808 0.925354
1.031625 0.991865
1.019029 0.893585
1.066709 0.964255
1.009184 0.865388
1.104303 0.975371
1.136138 1.004569
1.164066 0.875558
1.180679 0.890328
1.076927 0.922438
1.129172 1.015607
1.001279 0.862942
1.028356 0.998336
1.017298 0.986020
0.970997 0.909644
0.941356 0.843723
0.965812 0.896093
1.094090 1.018798
1.007452 0.981429
0.970353 0.946937
0.960279 1.010857
1.028200 0.970774
1.042331 1.024873
1.091896 0.997638
1.121544 0.870355
1.168348 1.156746
1.252576 1.490659
1.132745 1.120617
1.027212 0.967573
0.967244 0.918898
1.057492 0.915623
1.020327 0.942219
1.119371 1.151206
1.185424 1.335233
1.094155 1.052481
1.144517 1.178610
1.097285 1.058729
1.154631 1.164315
1.428477 1.225665
1.298123 0.879681
1.250409 0.852774
1.236879 0.910168
1.253593 0.912161
1.194762 0.922648
1.277405 0.996346
1.308338 1.016675
1.198896 1.054720
1.254781 1.083158
1.199807 0.934813
1.204020 0.992796
1.103439 0.869745
1.165230 0.923403
1.081478 0.826381
1.014724 0.866335
1.025366 0.780985
1.051103 0.921315
1.058055 0.877875
1.089635 1.007265
1.169522 0.928158
0.791513 1.176481
1.203296 1.049374
1.159978 1.019245
1.158167 1.006059
1.102344 0.803880
1.063006 0.861156
1.103544 1.004212
1.138426 0.979186
1.097094 1.006630
1.100786 1.284976
1.053222 0.977775
1.035592 0.888671
0.988590 0.919019
1.038109 0.941511
1.053287 1.032952
1.071482 1.083005
1.129679 1.191045
1.630843 3.050736
1.109214 0.919723
1.079235 0.892612
1.066087 0.883582
0.999312 0.828129
0.996154 0.780155
1.007537 0.798247
0.964078 0.803014
1.021909 0.999797
1.128356 1.825110
1.012990 0.918552
1.034795 1.017810
0.987696 0.968609
1.052750 0.878412
1.051369 0.921822
1.084810 0.949894
1.156712 1.052508
1.117693 1.126782
1.229487 1.225485
1.130933 0.982806
1.148147 1.134678
1.091348 1.077817
1.035069 0.849827
1.066591 1.087568
0.998393 0.992869
1.080114 0.993919
1.163262 1.578243
1.033542 0.979408
1.106368 1.115127
1.044915 0.986339
1.021875 0.942648
1.121624 0.992259
1.151529 0.976868
1.182400 1.075298
1.251560 1.225299
1.334531 1.744382
1.211331 1.318386
1.182724 1.156504
1.154599 1.255637
1.345992 1.393201
1.428781 1.459293
1.151745 1.111356
1.097939 0.990759
1.375232 1.250838
1.139655 1.212988
1.061872 1.062910
1.050519 0.940656
1.071850 0.912630
1.158757 0.903786
1.240512 1.008243
1.341253 1.176331
1.321374 1.035126
1.254652 0.928191
1.248931 0.931014
1.192055 0.869408
1.235004 0.886132
1.167223 0.907441
1.258445 0.947212
1.158023 0.923753
1.081104 0.874622
1.041531 0.834554
1.028470 0.877233
1.007538 0.901392
1.055639 0.997791
1.128218 0.935594
1.117250 1.105955
1.196489 0.937569
1.319995 1.167904
1.233766 1.159058
1.199984 1.164937
1.169009 1.010363
1.053221 0.776132
1.132971 0.976429
1.151602 0.956684
1.100757 0.821683
1.128129 0.966235
1.117767 1.077253
1.077132 1.002301
1.020003 1.125039
1.010695 0.944859
1.004010 1.003694
1.100351 1.061900
1.055064 1.065076
1.323963 1.948430
1.281101 1.282370
1.213194 1.131117
1.127912 1.122201
1.223526 1.192285
1.119911 0.997883
1.179546 1.134865
1.008946 0.803781
1.015306 0.883529
1.147323 1.077510
1.075619 1.138920
1.004165 0.923018
1.009433 1.000651
1.014240 1.141716
1.098406 1.197592
1.132742 1.170675
1.750764 3.286715
1.214519 1.388004
1.495957 2.292697
1.149495 1.061950
1.132292 1.039953
1.072735 0.945866
1.343643 1.240596
1.811551 1.865523
1.013271 0.924086
1.943579 2.084117
1.296929 1.255118
1.408893 1.450079
1.205182 1.363138
1.315038 1.511218
0.990058 1.040394
0.982162 1.220301
1.103942 1.293447
1.080129 0.935559
1.047418 1.018487
1.115555 1.047638
1.151582 1.460977
1.135118 1.261371
1.114197 1.100801
1.431817 1.718054
2.335694 2.499050
2.007849 2.078644
1.732776 1.748241
1.326549 1.343320
1.567938 1.585732
1.626928 1.939722
1.867807 3.551762
1.110623 1.358621
1.015637 1.087958
1.015599 1.049761
1.096608 1.001944
1.106824 0.953167
1.028890 1.033780
1.123655 1.035922
1.152485 0.965631
1.169068 1.027167
1.290745 1.191089
1.134326 0.824582
1.133423 0.894997
1.082463 0.871732
1.147953 0.843001
1.161112 0.948344
1.227035 0.928136
1.232214 1.025782
1.081817 0.827829
1.159064 0.948545
1.032982 0.886921
1.043146 0.851837
1.032152 0.988199
1.035332 0.965512
1.109321 0.968428
1.200803 1.036923
1.192433 0.980991
1.244865 1.183612
1.246013 1.154502
1.087400 0.959199
1.105876 1.089416
1.035665 0.954997
1.182525 1.002349
1.136137 1.087475
1.204257 1.158755
1.124633 0.909832
1.102673 0.945525
1.044049 1.078345
1.033560 1.360038
1.034295 1.074442
1.050555 1.081336
1.080628 1.257119
1.292051 1.793613
1.198323 0.965720
1.092770 1.098350
1.314621 1.736555
1.263579 1.473399
1.243763 1.181609
1.304551 1.189221
1.391499 1.304942
1.028797 0.886418
1.243660 1.133465
1.291522 1.322784
1.166024 1.208163
1.158263 1.591603
1.150503 1.348166
1.131890 1.450295
1.324448 2.044585
1.119591 1.594177
1.185725 1.183087
1.243074 1.821816
1.322444 1.304232
1.630067 1.625392
2.133289 2.309354
2.797944 3.212870
1.668026 1.676757
2.404168 2.740602
1.131956 1.333148
1.389748 2.277225
1.122155 1.583845
1.167215 1.702746
1.063849 1.454044
1.125958 1.290697
0.933326 1.416203
0.959830 1.380367
0.989229 1.105251
1.009445 1.077738
1.054063 1.093842
1.016093 1.024851
1.283351 1.246179
1.077199 1.318918
1.076543 1.110032
2.893811 3.155284
1.431688 1.532797
2.203907 2.312292
1.383533 1.771683
1.927725 4.132059
1.173408 1.552922
1.372942 2.495580
1.207177 1.945779
1.043366 1.247002
1.081436 1.279423
1.002930 1.184666
0.931923 1.273465
1.029165 0.989420
0.947226 0.967878
0.995571 1.026776
1.113859 1.022990
1.173916 1.152135
1.056239 0.912608
1.063667 0.856575
1.074308 0.802249
1.088044 0.928573
1.404180 1.397965
1.078120 0.865211
1.160222 0.938159
1.173438 0.891608
1.099151 0.878840
1.057845 0.949486
1.075128 0.954929
1.117520 0.992885
1.127391 0.971865
1.170910 0.916939
1.269954 1.008596
1.313684 1.375553
1.157030 1.085801
1.120553 0.982815
1.258411 1.205751
1.243425 1.110577
1.714024 1.996468
1.371905 1.467992
1.799286 2.035393
1.462962 1.508508
1.229969 0.961560
1.116151 1.185523
1.050930 0.886435
1.035623 0.968714
0.974873 0.953199
1.031696 0.895641
1.017676 0.968269
1.068485 1.143118
1.086921 1.013582
1.046927 0.936361
1.136391 1.013103
1.353537 1.472849
1.466177 1.477161
1.265184 1.099299
1.556469 1.634264
1.401365 1.324799
1.469909 1.655593
2.147002 2.509346
1.140210 1.082154
1.033341 1.400174
1.036206 1.215035
0.958399 0.982839
1.029786 1.011672
0.963739 1.052981
0.947573 0.963930
1.082466 1.384074
1.051051 1.195108
1.283282 1.273939
1.274312 1.262436
1.373622 1.376032
1.137310 0.987708
1.051255 0.882693
1.438248 1.443458
1.044929 1.103419
1.069511 1.127276
0.993843 1.077713
0.862435 0.846409
1.015301 1.261946
0.932322 1.078817
0.862242 1.003929
0.934877 1.362900
0.887825 0.933724
1.057044 1.020570
1.068211 1.020689
1.027660 1.196708
1.010838 1.024820
1.397653 1.491447
1.578912 1.697077
0.998730 0.907876
1.083609 0.879137
1.161070 1.001521
1.138067 1.347264
1.170790 1.439369
1.090657 1.268313
1.155942 1.398149
1.025964 1.297954
0.926596 1.205854
1.032052 1.406771
0.939077 1.262339
0.824410 0.968338
0.798459 1.248028
1.151167 1.244202
1.200468 1.075465
1.223363 1.612430
1.019891 0.986758
1.136949 1.008413
1.203422 1.107149
1.176573 1.114514
1.062177 1.035784
1.094647 0.881028
1.104415 0.991722
1.046777 1.134787
1.168837 1.066711
1.087412 0.990312
1.098707 0.978345
1.171694 1.094287
1.304031 1.109216
1.227353 1.112854
1.247835 1.181291
1.207743 1.052145
1.243970 1.107064
1.130229 1.064775
1.254367 1.294817
1.126581 1.064064
1.240506 1.164981
1.057484 0.976163
1.135029 1.057867
0.955830 0.924162
1.006352 0.927421
1.044411 0.983420
1.028524 1.077857
1.093064 0.927121
1.038838 0.892074
1.270726 1.181066
1.315919 1.146184
1.157418 1.013208
1.198410 1.209541
1.238803 1.270473
1.142323 1.187848
1.042106 0.967417
1.225329 1.176173
1.148649 1.222820
0.987226 0.946251
0.996309 0.861812
0.995246 0.906342
0.968367 0.953601
0.914168 0.970806
0.918405 1.083616
0.971007 0.921405
0.860595 0.937219
1.015108 0.931808
0.947596 0.868406
0.917346 0.905619
1.135085 1.041059
1.287186 1.219457
1.106394 1.070673
1.009834 0.837429
1.008489 0.915072
1.076201 0.933078
1.076904 1.062053
1.018295 0.858833
1.003782 0.842764
0.929308 1.011217
0.874340 0.961181
0.837075 0.903034
0.799205 0.967900
0.813443 0.941759
0.809066 1.069306
0.834030 0.990657
1.035798 0.962828
0.964797 0.829977
0.989945 0.900165
1.074004 0.876570
1.027404 0.830370
1.102816 1.097965
0.974070 0.953335
0.885278 0.883946
1.036216 1.216438
0.891628 0.994126
0.881398 1.024944
0.928626 1.110222
0.774866 1.002805
0.826332 1.027392
0.792284 1.102699
0.964094 0.784482
1.000232 0.843199
0.988755 1.047928
1.049919 0.835147
1.150024 0.858112
1.172655 0.901248
1.073353 0.811585
1.117728 1.091021
0.927130 0.994847
0.960352 1.382672
0.905483 0.891084
0.795714 0.986005
0.901637 0.893423
0.878153 1.027965
1.006225 1.076531
1.256322 1.091533
1.203541 0.976467
1.184841 0.884632
1.192771 0.866291
1.218452 0.797749
1.236718 0.754880
1.228122 0.891807
1.268102 0.821014
1.152716 0.955108
1.132888 0.827209
1.056333 0.826110
1.045803 0.783729
0.924099 0.855578
0.936492 0.823996
0.860618 0.837888
0.859999 0.927403
0.785319 0.934953
1.105756 1.095451
1.168879 1.074674
1.147792 1.164422
1.108056 1.011006
1.215922 1.108786
1.182521 0.869738
1.210373 0.858831
1.318398 0.871571
1.311449 0.856653
1.356776 0.970060
1.192471 0.851628
1.156976 0.836379
1.163734 0.865866
1.058788 0.825338
1.026136 0.829025
0.985392 0.831362
0.923638 0.842887
0.855733 0.868466
0.811069 0.922910
0.887610 0.980319
1.141149 1.073798
1.188924 1.067536
1.114861 1.011495
1.138776 1.076194
1.266583 1.376024
1.298373 0.972881
1.312259 0.915130
1.294100 0.931322
1.260677 0.871992
1.269411 0.903810
1.069723 0.811095
1.148887 0.827468
1.040709 0.850465
0.967253 0.849444
0.956290 0.859535
0.916854 0.860429
0.876824 0.926828
1.010607 1.066232
1.076990 0.943537
1.306336 1.315490
1.229901 1.249461
1.290731 1.014060
1.258639 1.099567
1.294456 1.030115
1.147452 0.870570
1.230689 0.907999
1.203347 0.916506
1.109528 0.888122
1.041051 0.847340
1.047700 0.823583
0.986109 0.826018
1.012666 0.822281
0.996432 0.847966
0.969350 0.885155
1.029098 0.819017
1.051099 1.030317
0.954796 0.892245
0.988141 0.797408
1.174545 1.082662
1.027412 0.914813
1.178982 0.956840
1.055076 0.906355
1.113946 0.821396
1.058111 0.746044
1.270303 0.855420
1.040119 0.788611
1.107601 0.844368
1.005763 0.774236
1.003787 0.804660
0.963248 0.862324
1.014072 0.826055
0.890467 1.011008
0.981898 0.939325
1.015481 1.077456
0.951842 1.015960
1.033638 0.858383
1.150819 1.026314
1.180508 0.998042
1.210037 0.761504
1.665453 1.426336
1.165360 0.857996
1.177955 0.812747
1.079783 0.786138
1.078453 0.779720
0.980873 0.859344
1.027398 0.817921
0.925372 0.858217
0.942955 0.889909
1.067752 1.001044
1.173290 1.009087
1.139978 1.017835
1.167314 0.870286
1.233518 0.858609
1.329630 0.868324
1.268445 0.809609
1.473220 1.081571
1.106959 0.764208
1.186495 0.778016
1.064404 0.794300
0.992338 0.810531
1.046244 0.851549
0.986731 0.874846
1.014891 0.935928
0.974472 0.993296
1.203901 1.081465
1.132995 0.952520
1.188533 0.952976
1.228075 0.998136
1.249558 0.941767
1.321730 0.987098
1.326533 0.909800
1.300119 0.814572
1.268487 0.876183
1.298054 0.916298
1.253020 0.837634
1.175683 0.805873
1.097290 0.787838
1.053799 0.802615
1.043868 0.825899
1.013367 0.847164
1.066204 0.910244
1.102478 1.126504
1.275843 1.258362
1.337416 1.309572
1.331630 1.051207
1.290074 1.153164
1.295297 1.090760
1.324514 1.041454
1.263579 0.886235
1.121950 0.841290
1.167734 0.807283
1.091366 0.811956
1.138935 0.798765
1.115220 0.807688
1.116250 1.006704
1.058551 0.917187
1.121640 0.825171
1.070334 0.733318
1.089606 0.776183
1.175846 0.824216
1.276294 0.775395
1.205529 0.949085
1.160196 0.812436
1.245226 1.107971
1.148406 1.039069
1.091209 0.805700
1.074978 0.929387
0.960111 0.892702
1.007343 1.057619
1.117315 1.200913
1.127961 1.217707
1.205128 1.620272
1.074655 0.901280
1.081200 1.155169
1.083011 0.823495
1.208589 0.910893
1.185379 0.837880
1.213605 0.930651
1.411934 1.391947
1.717562 1.796106
2.050223 1.775465
1.141441 0.811129
1.085699 0.801322
1.123914 0.860797
1.050578 0.927571
1.075738 0.944781
1.081495 1.007601
1.155868 1.129233
1.077345 1.053266
1.292843 1.144179
1.312864 0.904914
1.361328 0.904052
1.274207 0.961531
1.420562 1.221014
1.368964 1.005627
1.373990 0.972197
1.481656 1.008568
1.498225 1.098287
1.208702 0.782319
1.284023 0.836069
1.235014 0.771263
1.210419 0.770164
1.141690 0.769243
1.121421 0.925215
1.157334 0.989313
1.139392 1.043916
1.224662 0.968050
1.227370 0.983823
1.435738 1.055346
1.481186 1.160240
1.471610 1.232779
1.407604 1.057376
1.297311 0.818760
1.222359 0.758534
1.310172 0.830004
1.162302 0.809106
1.163753 0.772403
1.219505 0.804765
1.098425 0.827477
1.128110 0.886282
1.197341 0.970806
1.193465 1.103344
1.283475 1.126100
1.362648 1.009745
1.385308 1.036797
1.463102 1.256256
1.367519 1.124230
1.528239 1.629384
1.424139 1.350154
1.599559 1.541820
1.376651 1.098732
1.332568 0.921252
1.214596 0.775963
1.312095 0.836868
1.261780 0.853701
1.235470 0.853679
1.169871 0.846590
1.218289 0.873089
1.169883 0.931641
1.342788 1.102951
1.202182 0.828733
1.211824 0.858516
1.227722 0.769744
1.247274 0.771055
1.277519 0.821737
1.405563 0.980546
1.473402 1.024835
1.168789 0.721647
1.229213 0.934537
1.138191 0.659741
1.269061 1.186834
1.003838 0.898956
1.008010 0.831747
1.114379 0.986017
1.142402 1.269123
1.207023 1.376659
1.261500 1.817477
1.545557 2.536227
1.274647 0.937250
1.304876 0.922852
1.307012 0.887977
1.324293 0.820225
1.347241 0.839882
1.314960 0.980632
1.295889 0.750883
1.265798 0.777055
1.190752 0.938361
1.178935 0.912308
1.185868 0.982894
1.110881 0.902672
1.165667 1.101557
1.163730 1.021157
1.188225 1.206433
1.219687 1.235102
1.461322 1.173938
1.506804 1.156386
1.444182 0.975162
1.398806 0.836286
1.502350 1.016558
1.483573 1.078496
1.500053 0.968397
1.412771 0.893115
1.349027 0.809731
1.462250 0.917322
1.278767 0.903160
1.292464 0.964322
1.148853 0.919469
1.225451 0.907455
1.243261 1.035549
1.290659 1.105241
1.211116 1.012174
1.194793 1.055598
1.419511 1.025011
1.421772 1.079568
1.406755 1.000014
1.542997 1.198506
1.532176 1.091846
1.602361 1.240792
1.503756 1.072497
1.377295 0.890342
1.470126 0.920565
1.614464 1.171786
1.300725 0.824710
1.401053 1.045028
1.386517 1.170635
1.251423 1.007792
1.306507 1.009518
1.240737 1.016640
1.248750 1.102623
1.267172 1.101751
1.342376 0.982533
1.335973 0.937431
1.452247 1.033178
1.583255 1.257968
1.487663 1.424202
1.595405 1.238682
1.569560 1.558228
1.623673 1.447591
1.728622 1.597893
2.277581 2.490176
1.628125 1.526948
1.426430 1.036227
1.487415 1.083894
1.364136 0.831818
1.470745 0.925997
1.357903 0.896347
1.401594 1.058721
1.288745 0.947868
1.301320 1.105592
1.336320 1.145371
1.272059 0.877387
1.315923 0.918183
1.294897 0.839756
1.345643 0.911359
1.437510 1.016706
1.352896 0.828015
1.198489 0.666799
1.158833 0.714183
1.209616 1.098733
1.131024 0.842582
1.030422 0.806639
1.248116 0.679578
1.009399 0.828674
1.075591 1.006019
1.370044 1.032374
1.371902 0.922155
1.391172 1.067269
1.485245 1.002808
1.504971 0.913924
1.430465 0.863255
1.360830 0.822407
1.436381 0.888149
1.313346 1.074597
1.285976 1.005099
1.181724 0.904580
1.275709 0.986605
1.125252 0.958527
1.182322 1.055809
1.182731 1.027672
1.179944 1.143941
1.437625 1.078953
1.458161 1.037952
1.511172 1.027448
1.650046 1.069493
1.568610 1.291583
1.606337 1.174888
1.599962 1.045375
1.577622 0.997720
1.569622 1.107152
1.506513 0.954172
1.547926 1.116658
1.528418 0.980964
1.667416 1.227238
1.349282 0.941256
1.336055 0.975176
1.325135 1.095220
1.248560 0.991150
1.243453 1.034234
1.286571 1.118110
1.268212 1.128328
1.509231 1.066212
1.531920 1.044849
1.548427 1.143611
1.537613 1.102491
1.603762 1.187443
1.738079 1.277942
1.594821 1.125906
1.722806 1.369189
1.700570 1.239775
1.618973 1.170352
1.498815 1.093082
1.489459 1.102501
1.447325 1.243231
1.477148 1.592707
1.374595 1.190051
1.437953 1.320288
1.377753 1.267743
1.287992 1.055177
1.547838 1.135566
1.515304 1.024954
1.624764 1.275756
1.664884 1.344917
1.800499 1.541910
2.761221 3.366520
1.739704 1.614033
1.848250 1.463562
1.570650 1.191137
1.471608 0.940552
1.555124 1.109135
1.459541 1.213014
1.566981 1.337063
1.459832 1.169706
1.661611 2.048289
1.588312 1.582974
1.379760 1.296380
1.468844 1.651678
0.977942 1.033692
0.842892 0.953980
1.314037 0.903584
1.368048 1.006307
1.408174 0.969027
1.363627 0.951870
1.447896 1.043177
1.451149 0.955211
1.349470 1.037829
1.480419 1.524829
1.372678 0.944752
1.157461 0.770464
1.109798 0.797290
1.134804 0.840971
1.152431 0.879173
1.039096 0.999070
1.067793 0.907088
1.096944 1.201043
1.130521 1.331603
1.109592 1.063624
1.478420 1.005749
1.567915 1.044913
1.452601 0.966429
1.527643 1.097443
1.535271 1.036359
1.450878 0.924350
1.525711 0.965197
1.563143 1.044570
1.267903 0.840642
1.320792 0.806706
1.414657 0.948140
1.323973 0.945416
1.295128 0.951793
1.244252 0.934462
1.178477 1.027227
1.157332 1.097241
1.174420 1.029002
1.116025 1.067013
1.175677 1.034911
1.570663 1.100383
1.802592 1.171386
1.805274 1.178111
1.760659 1.325529
1.717021 1.410175
1.590888 0.987308
1.567704 1.107065
1.556887 1.140034
1.631149 1.123566
1.573470 1.072081
1.469055 1.068822
1.377324 1.002543
1.329160 1.030877
1.410342 1.158739
1.326070 1.163075
1.298877 1.130569
1.524597 1.061904
1.514091 1.003428
1.544268 1.058396
1.774350 1.287740
1.812282 1.511479
2.010091 1.806646
1.722743 1.516033
2.152369 2.008427
1.944230 1.616318
1.790160 1.335995
1.738973 1.220176
1.610193 1.190491
1.599797 1.312612
1.717854 1.729744
1.648491 1.700795
1.424024 1.430675
1.642975 2.183659
1.666080 1.952088
1.505563 0.962200
1.467889 0.950916
1.754272 1.414245
1.563163 1.053359
1.739573 1.461356
3.234442 2.931990
2.551090 2.303824
2.301916 2.036478
1.951464 1.498242
1.652053 1.243220
1.638549 1.292434
1.659174 1.196164
1.538430 1.179360
1.524136 1.352527
1.836733 2.358230
1.903387 2.757325
1.707415 2.593456
1.308783 0.885136
1.448108 0.995355
1.348166 0.925915
1.478828 1.098021
1.413336 0.999618
1.332614 1.232891
1.433384 0.968934
1.166423 0.907901
1.227318 0.847831
1.107955 0.889345
1.018231 0.924065
0.981310 0.973872
1.009018 0.992665
1.058847 0.976282
1.085222 1.144307
1.446780 1.075687
1.478396 1.034692
1.575970 0.983327
1.712828 0.979960
1.475396 1.039166
1.566805 0.936677
1.604209 0.958810
1.446101 0.924426
1.476333 0.915521
1.269021 0.904033
1.227759 1.006244
1.214586 0.920890
1.124534 0.993318
1.157950 0.959942
1.282405 1.006334
1.128081 1.007491
1.135855 1.050990
1.098370 1.060526
1.999611 1.537372
1.633834 1.034425
1.726600 0.938473
1.601437 0.936297
1.537308 0.914700
1.542176 1.020140
1.465747 0.992801
1.487493 0.986108
1.399466 1.084306
1.417179 1.054539
1.405855 1.106137
1.301385 1.152858
1.448408 1.471245
1.294057 1.246084
1.130945 1.138492
1.498159 1.072109
1.642810 1.043404
2.293331 1.555479
2.229759 1.503737
1.843261 1.134002
1.830962 1.266477
2.789716 2.501945
1.680624 1.118299
2.577913 2.228829
1.630488 1.065338
1.644664 1.149469
1.617211 1.100676
1.509244 1.120467
1.519609 1.342617
1.602112 1.727644
1.692900 1.757086
1.531079 1.537789
1.753751 1.868560
1.380738 0.898754
1.658066 1.104283
1.652172 1.100790
1.823768 1.216080
2.158845 1.759418
3.264830 2.701257
2.061198 1.530313
2.088748 1.728566
1.513469 0.991546
1.740039 1.274279
1.515818 1.073892
1.536713 1.313980
1.691589 2.110524
1.634108 1.756173
1.802326 2.627210
1.923829 1.996959
1.817977 1.761913
1.240241 1.062514
1.423271 1.025117
1.340981 0.907044
1.375873 1.075855
1.344253 1.023554
1.478548 1.452997
1.425155 1.012790
1.247867 0.997417
1.434211 1.505577
1.125298 0.901824
1.177528 0.934197
1.110891 1.021840
1.143041 1.006338
1.062868 1.091339
1.216829 1.367567
0.990326 0.966892
1.024137 1.225900
1.003424 1.099302
0.997695 1.029501
0.908459 1.019072
1.570450 1.041973
1.452637 0.927128
1.667230 0.928025
1.568085 0.917224
1.370828 1.093776
1.275918 1.015807
1.441485 0.920392
1.372422 0.992330
1.325851 1.082693
1.376500 1.807809
1.267500 0.938968
1.162968 0.926723
1.128800 1.052100
0.980294 1.015248
1.028896 1.008245
0.970005 0.983307
1.525483 0.974280
1.577832 0.941660
1.709143 1.090511
1.505056 1.043954
1.492943 0.970881
1.571131 0.965320
1.485995 0.913010
1.482658 0.921182
1.450882 0.888666
1.390804 1.051029
1.384297 0.907696
1.380664 0.968474
1.338127 1.048112
1.271997 1.131906
1.173623 1.179891
1.413051 1.424981
1.352263 1.254659
1.134999 1.025848
1.436189 0.944466
1.430006 1.037589
1.563064 1.170372
1.604646 1.252233
1.591907 1.130633
1.427151 0.842715
1.553429 0.989299
1.435403 0.846065
1.517049 0.929173
1.504889 1.042522
1.450664 0.959777
1.416579 1.069331
1.350599 1.131328
1.612106 1.584620
1.520499 1.376503
1.647239 1.608444
1.431652 1.552518
1.537392 0.963922
1.497760 0.965369
1.462129 1.178951
1.523812 1.026405
1.558309 1.082282
1.490930 0.926727
1.491936 0.931571
1.439069 0.885949
1.444562 0.849640
1.407118 0.899294
1.459202 1.024710
1.508833 1.187225
1.483435 1.247523
1.712904 1.592854
1.615290 1.560528
1.837989 1.844194
1.139265 1.537691
1.527887 1.204610
1.275913 0.847763
1.342821 0.932909
1.364635 0.962842
1.344324 1.084418
1.349679 1.005937
1.337607 1.153697
1.234717 0.982789
1.282182 0.972626
1.165076 0.936098
1.011932 0.953227
1.043311 0.966810
0.945073 0.991518
0.924942 0.876297
0.833252 0.946742
0.900941 1.027913
0.953138 0.966638
1.437669 1.386961
1.497982 1.056927
1.388570 0.937463
1.542022 1.012281
1.454196 1.039437
1.359618 0.977050
1.430804 1.049882
1.360908 0.996935
1.373512 1.103328
1.360962 1.094452
1.298793 0.987679
1.317201 1.023437
1.295723 1.132750
1.144197 1.130572
1.043685 0.860078
1.147968 1.076961
0.896661 0.942705
0.966808 1.024113
1.513749 1.045150
1.439442 1.043304
1.481363 1.020063
1.448430 1.019860
1.449562 1.364890
1.448944 1.045807
1.373795 1.000525
1.437553 0.993311
1.494352 1.191615
1.472176 1.124842
1.433733 0.969971
1.333766 0.968344
1.269088 1.430790
1.240967 1.258803
1.114042 1.108195
1.055415 1.049204
1.167965 1.118037
1.271293 1.293694
1.230800 1.093274
1.393901 1.004250
1.259045 0.945122
1.277370 1.005829
1.400186 1.214162
1.504554 1.653745
1.339481 0.921436
1.405550 0.816019
1.361256 0.839589
1.292358 0.905737
1.304875 0.870959
1.348080 1.052712
1.241838 1.242410
1.209910 1.344888
1.433228 1.460227
1.408787 1.008801
1.115939 1.644107
1.290627 0.942290
1.410150 1.455179
1.309997 1.112648
1.236171 0.935681
1.285211 0.980466
1.381115 0.899201
1.407621 0.888230
1.355705 0.870093
1.368737 0.855514
1.384493 0.884166
1.380081 1.117211
1.235734 1.272936
1.346919 1.112613
1.390641 1.356580
1.314160 2.384081
1.309858 1.320786
1.357097 1.934401
1.382160 1.842440
1.359095 1.461242
1.328695 1.763966
1.280622 1.045850
1.329997 1.011840
1.354241 0.959016
1.342107 0.957293
1.370333 0.939780
1.314869 0.982231
1.254144 0.991958
1.290840 1.106910
1.223779 1.037517
1.151021 0.939144
1.069554 0.984547
1.009279 1.057025
0.850844 0.989000
0.956236 0.892360
0.811861 0.963136
0.773140 1.012936
0.863459 0.966665
0.834403 0.956975
1.319519 0.979664
1.413309 0.999043
1.536470 1.169801
1.428141 1.012602
1.393876 1.032407
1.329449 1.004602
1.311925 1.048739
1.349718 1.058077
1.343178 1.078755
1.282519 0.980463
1.288723 1.018955
1.282677 1.006919
1.209525 1.121329
1.205056 1.028538
1.131323 1.060346
1.024894 0.923319
1.095905 0.883064
1.043898 0.905571
0.897383 1.012106
0.939989 0.973442
0.874412 0.886202
1.598322 1.478542
1.293055 1.168498
1.452209 1.059961
1.302256 0.991432
1.321896 1.018624
1.367907 0.979418
1.300005 0.910683
1.291568 0.936777
1.323719 1.042117
1.271991 1.009965
1.255961 1.165530
1.243096 1.046278
1.246420 1.196185
1.191585 1.158839
1.180251 1.082359
1.133388 1.001649
1.111264 1.058270
1.141524 1.136388
1.193169 1.121921
1.175141 0.914700
1.115635 0.936906
1.216249 0.964277
1.218283 0.993536
1.231849 0.981149
1.268982 0.909570
1.320916 0.850481
1.169294 0.968589
1.223662 1.004867
1.213029 1.053223
1.234465 1.107274
1.224170 1.278934
1.393904 2.439730
1.220209 1.281795
1.111032 1.225770
1.162412 1.225485
1.182826 1.103971
1.134794 1.607583
1.292653 1.215986
1.173125 0.906121
1.151488 0.946152
1.250353 1.042553
1.208426 1.115145
1.188877 0.999888
1.089932 1.003794
1.153824 0.955907
1.137149 1.026035
1.108249 1.178202
1.248135 1.008090
1.155948 1.053203
1.234794 1.278118
1.245089 1.526584
1.363032 2.800497
1.272091 2.113698
1.148159 0.832643
1.414429 1.350897
1.312651 0.885775
1.256326 1.086128
1.305774 0.935105
1.242429 0.862774
1.324821 0.992178
1.218065 0.981986
1.199186 0.982973
1.146408 0.923472
1.117153 0.853639
0.983021 0.898731
0.972933 0.925756
0.973223 0.989356
1.012412 1.002262
0.935963 0.988019
0.997960 1.357774
0.823509 0.975924
0.860438 0.947114
1.296454 1.064315
1.436646 1.175622
1.440915 1.119058
1.355073 1.028594
1.324535 0.993391
1.391859 0.989555
1.346799 0.994972
1.298294 0.949999
1.216306 0.908676
1.235977 0.941871
1.228527 0.938330
1.122743 1.038676
1.100066 0.923938
0.995243 1.218703
1.037713 1.079034
1.027410 1.026346
1.383462 1.097931
1.493313 1.338143
1.407393 1.055330
1.307857 1.101843
1.225000 0.976085
1.361480 0.980949
1.220600 0.993957
1.177112 1.012252
1.273141 0.950212
1.211117 1.118495
1.171257 1.022313
1.221379 1.010698
1.149510 0.999111
1.218765 1.276360
1.085546 1.124965
1.114337 1.118025
1.069735 1.114686
1.030308 1.108816
1.037929 0.985270
1.009924 1.013432
1.154050 0.918806
1.249437 0.981165
1.332567 1.368703
1.234868 1.038015
1.263049 1.382394
1.131427 1.000516
1.070821 0.925788
1.152017 0.884716
1.188404 1.054794
1.188155 1.110310
1.117004 1.051776
1.096000 1.185418
1.081138 1.367530
1.110832 1.182010
1.217335 1.129214
1.252068 1.223110
1.075113 1.184158
1.158460 1.148591
1.193315 1.142749
1.060506 1.069537
1.092025 1.018122
1.132291 1.105707
1.134551 1.216694
1.140755 1.105112
1.120370 1.141027
1.079489 1.241749
1.105021 1.210461
0.980501 1.115603
1.019375 1.218202
1.121427 1.316039
1.253861 0.976249
1.226020 0.873932
1.324783 1.036598
1.266741 0.973014
1.175587 0.967807
1.388313 1.115765
1.184140 1.050130
1.121141 0.991187
1.065786 0.934930
1.050468 0.781151
1.055675 0.901833
0.975668 0.908595
0.952734 0.864286
0.853289 0.986225
0.872515 0.854497
0.885398 1.044010
0.972580 1.003470
1.400877 1.105102
1.355336 1.067588
1.234751 0.939285
1.398629 0.988847
1.225987 0.961430
1.263462 0.930605
1.224917 0.926103
1.171490 0.925269
1.136086 0.836811
1.097976 0.810993
1.092594 0.916886
1.021304 0.943540
1.043766 1.054496
0.948355 1.062326
1.031310 1.186744
1.059806 1.092603
1.286592 0.981992
1.410672 1.132204
1.246764 0.956277
1.301820 0.916629
1.218051 1.223113
1.186390 1.037419
1.219668 1.036586
1.089006 0.816118
1.127940 0.969360
1.085856 0.812188
1.218075 1.235034
1.192637 0.970715
1.106670 1.071482
1.159166 1.030051
1.103281 1.128121
1.089307 1.187978
1.059633 1.129925
1.123948 1.381326
1.035951 1.260445
1.092173 1.075147
1.061838 0.998804
1.295488 0.983573
1.196214 1.153098
1.222055 0.980106
1.189970 1.191566
1.114151 1.181554
1.154481 1.137966
1.066587 1.244472
1.070371 1.167858
1.324594 1.446158
1.071966 1.089053
1.085162 1.146293
1.060212 1.118485
1.017051 1.125080
1.062363 1.332460
0.968079 1.187019
1.033079 0.972334
0.992720 1.061231
1.511783 1.252730
1.265200 1.092522
1.222573 1.148721
1.226266 1.367120
1.237270 1.429660
1.001159 0.999972
1.101426 1.411872
1.052971 1.003222
2.517317 3.661440
1.099590 1.189542
1.128452 1.272677
1.082054 1.197269
1.042461 1.161540
0.948442 1.035996
0.983934 1.205447
0.935338 1.082999
1.046334 1.039102
1.042129 1.049590
1.189834 0.969401
1.207778 0.960189
1.113299 1.155862
1.063196 1.043221
1.154544 0.951444
0.955415 0.835615
1.061602 0.948216
1.106388 1.244668
1.022350 0.861758
1.106281 0.809999
0.990928 0.837234
1.042097 0.892915
1.039410 0.968873
0.966474 0.843493
1.062752 1.105609
0.970798 0.910115
0.962740 0.951315
0.952282 0.964376
1.044195 0.931040
1.150100 0.983130
1.216162 0.911721
1.213546 0.980868
1.197041 1.025200
1.168642 0.972680
1.113164 0.983183
1.071205 0.851942
1.054153 0.921057
1.047089 0.776334
1.062093 0.893151
1.070108 0.940021
1.055170 0.980807
1.035447 0.952882
0.995625 0.957348
1.026547 1.014465
1.090697 1.018221
1.159497 1.051874
1.305487 1.040516
1.305764 1.044825
1.294427 1.140407
1.188203 0.955203
1.074810 0.980645
1.080429 0.990038
1.025431 1.036481
1.068906 1.039185
1.061953 1.342761
1.061464 1.160190
1.047384 1.064903
1.084357 1.218907
1.053033 1.117467
1.149872 1.060248
1.145274 1.046188
1.269699 1.070050
1.309513 1.087641
1.237331 1.079095
1.352457 1.221449
1.209613 1.096443
1.272633 1.327382
1.167002 1.409314
1.096435 1.094181
1.009071 0.948787
1.141627 1.216567
1.091582 1.089654
1.009880 1.043079
0.996055 1.142649
1.006743 1.000231
1.034365 1.108704
1.051045 1.004572
1.050061 1.013386
1.176240 1.103138
1.337659 1.141904
1.377021 1.244852
1.258004 1.852484
1.903169 2.499866
1.594218 2.043013
1.301165 1.683286
1.324289 1.760366
1.425127 1.874415
1.126879 1.101280
1.257339 1.166625
1.017111 1.051094
1.034110 0.988417
0.984331 0.922855
1.111586 1.120315
1.031249 0.915157
1.177894 1.070453
1.228297 1.044015
1.236987 1.145384
1.173541 1.219096
0.974768 1.041706
0.954583 0.958044
0.978977 0.929517
0.963108 0.849112
0.979571 0.929393
1.027940 1.054407
1.017586 1.020566
1.074805 1.046439
0.984665 1.119638
1.079355 1.170109
1.067325 1.024817
1.107772 1.013650
1.154189 1.068985
1.195340 1.118357
1.279343 1.075385
1.059738 1.020677
1.150372 0.906299
1.076537 0.921533
1.045458 0.959874
1.025759 1.005699
1.069326 0.898614
0.999428 0.936227
1.008409 0.946953
1.054693 1.056584
1.018650 1.066703
1.055562 1.062856
1.025998 1.025186
1.049451 0.957366
1.129925 1.059514
1.269339 1.021149
1.251894 1.042988
1.287869 1.109050
1.282364 1.177234
1.286934 1.265518
1.090396 0.921948
1.046053 0.936874
1.073369 0.880383
1.021461 0.936325
1.113891 1.132728
0.992252 1.032847
1.011761 1.067262
1.089492 1.146986
1.045450 1.371464
1.055184 1.133102
1.130295 1.339715
1.207583 1.443312
1.160440 1.147642
1.303469 1.126586
1.328385 1.174537
1.332462 1.140465
1.306591 1.190938
1.425271 1.653523
1.290295 1.253938
1.220560 1.196720
1.106269 1.081561
1.077353 0.990867
1.190121 1.207567
1.903822 2.322942
1.116710 1.376602
1.182111 2.630636
1.062653 1.002434
1.094352 1.347099
1.044657 0.946586
1.143838 1.310982
1.137398 1.174268
1.249160 1.062170
1.206411 1.128683
1.333542 1.104284
1.342903 1.101288
1.339181 1.320815
1.325698 1.239372
2.305847 3.024372
1.291233 1.311892
1.274342 1.703655
2.435500 2.793611
1.789430 1.982112
1.146054 1.956723
1.470899 1.448555
1.069503 1.095353
1.120248 1.128998
1.090744 0.970008
1.166157 1.024836
1.099329 0.919172
1.220374 1.105635
1.210380 1.237101
1.178282 1.154068
1.151814 1.121507
1.084634 1.001243
1.158011 1.159924
1.103846 1.027488
1.068200 0.903080
1.013915 1.045343
1.060914 1.085742
1.168680 1.165475
1.243715 1.077296
1.038563 1.122104
1.076421 1.237598
1.141882 1.246355
1.065255 1.051871
1.139469 1.173907
1.152284 1.205637
1.257933 1.072109
1.241863 1.071233
1.365356 1.389579
1.227334 1.234322
1.156163 1.021957
1.237612 1.136616
1.153015 1.033592
1.072822 0.985219
1.022747 1.132443
1.008738 1.087592
1.151290 0.974002
1.044458 1.254621
1.090390 1.222576
1.158307 1.403219
1.189224 1.213756
1.198354 1.067756
1.273204 1.107666
1.322932 1.096733
1.302136 1.285118
1.272023 1.065960
1.310413 1.221399
1.263253 1.227979
1.155605 0.946624
1.211412 1.133503
1.087582 0.889759
1.046375 0.931911
1.134471 1.087733
1.038561 1.479886
1.100197 1.796122
1.056107 1.655098
1.160311 2.319854
1.071754 1.087176
1.185112 1.417707
1.171933 1.269221
1.243110 1.102236
1.248236 1.222486
1.238663 1.083879
1.244015 1.102410
1.172810 1.087346
1.505094 1.682161
1.150196 1.203349
1.321419 1.720990
1.321363 2.995837
1.069369 0.933118
1.053311 0.899303
1.139989 1.063752
1.180367 1.035287
1.275935 1.112871
1.274845 1.092853
1.263219 1.076223
1.301500 1.079854
1.349626 1.113370
1.299399 1.071121
1.308554 1.227621
1.274919 1.043656
1.266671 1.103552
1.244140 1.141631
1.464872 1.440060
1.281711 1.086016
1.177622 1.022228
1.226262 1.216416
1.124061 1.542844
1.126888 0.931203
1.204652 1.070559
1.210546 1.087546
1.348989 1.619502
1.574182 2.297582
1.306911 1.385587
1.412188 1.734666
1.234089 1.330075
1.275241 1.312261
1.206085 1.119868
1.228580 1.151576
1.040187 1.214624
1.003941 1.043897
1.043098 1.009291
1.121165 0.912149
1.174966 1.047361
1.230551 1.092904
1.208437 0.943992
1.303244 1.792580
1.422637 1.586547
1.335365 1.501307
1.076071 1.212740
1.150588 1.020631
1.060747 1.237145
1.087807 1.005127
1.090032 1.325290
1.025744 1.100350
1.077044 1.405776
1.026647 1.263258
1.065669 1.190246
1.036642 1.108163
1.076698 1.060812
1.114370 1.157375
1.132592 1.227140
1.236898 1.041681
1.176985 1.053888
1.273810 1.730605
1.306208 1.730199
1.258521 1.351928
1.227507 1.190138
1.222708 1.147111
1.252828 1.201238
1.134755 1.044356
1.225193 1.253023
1.162740 1.159640
1.144768 1.596844
1.230827 1.701081
1.075346 1.380719
1.074972 1.165503
1.071836 1.312961
1.086272 1.353314
1.197891 1.145601
1.130442 1.193421
1.280702 1.143806
1.200464 1.158834
1.336952 0.994025
1.241792 1.176119
1.298635 1.327424
1.201130 1.170605
1.303200 1.275484
1.346493 1.368802
1.140814 1.022590
1.135743 1.144111
1.132030 1.144385
1.107763 1.061277
1.018809 1.104641
1.059645 1.130643
1.120938 1.040486
1.266185 1.060932
1.215439 0.905040
1.259830 0.860242
1.271679 1.093958
1.222418 0.937993
1.292728 1.049358
1.301109 1.086345
1.289508 1.057169
1.417301 1.382627
1.311047 1.121853
1.189909 1.025075
1.205566 0.996544
1.174216 0.975470
1.169913 1.018926
1.112674 0.947277
1.160956 0.997571
1.179333 1.018467
1.123354 1.026031
1.110030 1.047924
1.245282 1.054648
1.230295 1.084081
1.354915 1.118390
1.593231 2.340435
1.094866 1.497196
1.965481 3.393984
2.616757 4.899496
1.750451 3.058011
1.953262 2.567970
1.562683 1.824920
1.251341 1.237421
1.227814 1.271396
1.201701 1.150134
1.297519 1.410041
1.085215 1.233725
1.048275 1.291272
1.042590 1.417127
1.023777 1.295567
1.028799 1.068956
1.087107 0.965680
1.122348 0.922656
1.088426 0.932392
1.156552 1.027377
1.200671 1.858905
1.194641 1.924750
1.250108 1.313473
1.353768 2.433482
1.722638 2.839984
1.732547 2.453039
1.493539 2.429423
1.174667 1.340986
1.297797 1.831845
1.117367 1.370079
1.150451 1.300550
1.046893 1.306711
1.082928 1.721654
1.086319 1.662008
1.076888 1.937470
1.033472 1.143484
0.969148 1.166770
1.084513 1.073245
1.072025 1.017458
1.321606 1.732007
1.406091 2.240084
1.350494 1.970803
1.255325 1.136354
1.303873 1.323236
1.367934 1.947226
1.310315 1.853134
1.126205 1.169960
1.081620 1.117256
1.005012 1.347046
0.997050 1.183363
1.067530 1.376060
0.992777 1.065334
1.099629 1.091972
1.268399 1.138900
1.220012 1.145628
1.246291 1.554195
1.228665 1.482241
1.241553 1.204422
1.351169 1.413330
1.332128 1.304357
1.318111 1.018333
1.312077 1.098019
1.353853 1.157379
1.328829 1.208309
1.251987 1.102004
1.189880 1.007376
1.161014 1.047658
1.128623 0.959262
1.043001 1.056904
1.066812 1.042989
1.136861 1.068298
1.213035 1.092998
1.273444 1.152144
1.239236 1.036282
1.229997 1.004546
1.218205 0.877604
1.302560 1.150916
1.248661 0.987729
1.301264 1.038791
1.300561 1.025319
1.217603 0.954703
1.103640 0.969842
1.152610 0.924128
1.064524 0.970948
1.055697 1.021724
0.982733 1.039515
1.188674 1.113492
0.997282 0.969545
1.278833 1.797055
1.249552 1.335955
1.191283 1.074732
1.401284 1.451971
1.484886 2.353729
1.299059 1.190478
1.971418 4.477818
1.243049 1.656097
1.042481 1.690176
1.075732 1.731724
1.445263 3.291348
0.983082 1.359074
0.963510 1.109902
0.928490 1.162618
0.996321 1.121381
0.978065 1.055111
1.218406 1.323559
1.136988 1.494304
1.220368 1.672715
1.115770 1.079228
1.290361 1.445918
1.238256 1.114221
1.197356 1.089869
1.232833 1.237654
1.194022 1.810960
1.183131 1.307046
1.080430 1.231631
0.980841 1.224258
0.914758 1.034106
0.883688 0.993128
1.174157 1.212469
1.127481 1.291976
1.248876 1.567913
1.171276 1.188086
1.245001 1.595515
1.224064 1.611637
1.275948 1.006302
1.242789 0.973329
1.172520 0.959821
1.185796 1.117855
1.088099 1.150221
0.967784 1.153306
0.933859 1.016397
0.942150 1.004548
1.015736 1.057475
0.936190 0.996847
1.047111 1.080497
1.167570 1.142720
1.278350 1.374507
1.269524 1.115444
1.305862 1.042445
1.311437 0.908420
1.325698 0.956208
1.308959 0.961109
1.278452 1.032113
1.202187 0.995575
1.163369 1.034053
1.077661 1.062665
1.072903 1.057672
0.981345 1.128401
0.935251 1.076414
0.938593 1.067720
1.021711 1.125774
1.090102 1.163467
0.981415 1.091880
1.198756 1.178039
1.227868 1.131909
1.106867 1.142220
1.214751 1.078756
1.249997 0.935280
1.379913 1.318461
1.322234 1.043784
1.306579 0.938673
1.283576 0.971236
1.293326 0.929799
1.239989 0.916417
1.171153 1.008550
1.148917 0.944824
1.019282 1.056273
1.187176 1.104896
1.099405 1.129720
1.092457 1.038988
1.002017 1.071487
0.987356 1.065522
0.953307 0.817117
1.112485 0.938418
1.178651 1.100616
1.052408 1.044288
1.108945 1.191833
1.678314 2.930872
1.490480 2.194634
1.221509 1.355785
1.130597 1.272273
0.937976 1.081745
0.947216 1.062752
0.828622 0.848064
0.875657 1.005218
0.816547 0.886132
0.925245 1.164904
1.275457 1.546890
1.075072 1.070507
1.121123 1.064402
1.282901 1.340977
1.162556 0.938367
1.211397 0.901752
1.204970 1.002658
1.184579 1.029773
1.194067 1.028457
1.317208 1.869547
1.210793 1.295471
1.032005 0.947040
0.943557 1.018740
0.919161 0.904368
0.855897 0.949617
0.855530 0.965567
0.826050 0.941970
0.903191 1.064287
0.972940 1.031787
1.115700 1.108021
1.159024 1.134577
1.223071 1.112187
1.271253 0.904315
1.247203 0.857076
1.246103 0.913120
1.154387 0.970173
1.177041 0.924793
1.043881 0.993410
1.050879 0.995949
0.894741 0.922043
0.833557 0.934167
0.857095 0.962083
0.891766 1.013413
0.836598 0.953765
0.911265 0.999354
1.301112 1.787261
1.195247 1.324624
1.154746 1.038136
1.216978 1.046495
1.339921 1.060220
1.290707 0.912822
1.286154 0.933080
1.158261 0.951635
1.215969 0.931873
1.066732 0.976536
1.102725 1.044693
0.980732 1.033105
0.933838 0.934474
0.890650 0.955178
0.982190 1.117417
0.932333 0.999602
1.103952 1.157251
1.152603 0.932790
1.140527 0.948112
1.258897 0.983167
1.330987 0.993531
1.270993 0.860530
1.257241 0.905190
1.308387 0.961252
1.316337 0.934584
1.247503 0.945353
1.228846 0.986616
1.091464 0.931707
1.104502 1.022452
1.053325 1.081414
1.045553 0.979393
0.988258 1.017777
0.959185 1.002116
1.051904 1.041301
0.987963 0.974484
0.949024 0.945364
1.013405 0.978882
0.948975 1.015600
0.903985 0.922201
0.918203 0.873040
1.231018 0.963064
1.117476 1.045760
1.141894 1.007269
1.157145 1.022185
1.178134 1.447284
1.049127 0.894711
0.872482 0.934076
0.874368 0.981537
0.942537 0.962025
0.785495 1.153298
0.757900 0.833476
0.764538 0.865874
0.732030 0.955121
0.715013 0.930667
0.786439 1.081883
1.175886 1.322597
1.010406 0.990590
1.086813 1.255841
1.267562 1.084376
1.250177 0.955086
1.214025 0.863634
1.214200 0.939446
1.217868 0.858784
1.122203 0.990985
1.146847 0.908157
1.109644 1.174023
1.118078 1.208936
0.891837 0.862471
0.922321 0.833985
0.808873 0.856716
0.820028 0.840725
0.780884 0.917794
0.757743 0.904400
0.763438 0.960522
1.120870 1.260792
1.126546 1.217807
1.219037 1.187488
1.178700 0.951825
1.235280 0.806422
1.269010 0.791838
1.237315 0.902017
1.252559 0.832217
1.129090 0.863449
1.032743 0.875523
1.020358 0.915394
0.933613 0.908441
0.918076 0.869047
0.805055 0.885759
0.846676 0.889608
0.873983 0.970368
0.966502 1.110038
0.860840 0.970269
1.250923 1.317504
1.183340 1.070469
1.279986 0.872473
1.267768 1.055774
1.265794 0.852041
1.289031 1.011810
1.149789 0.909769
1.045741 0.897079
0.968850 0.900613
0.910650 0.873529
0.869185 0.911510
0.987549 1.038930
1.193201 1.025826
1.106277 0.920549
1.206040 0.966158
1.245831 0.952711
1.241439 1.009640
1.315302 1.037998
1.274389 1.019015
1.280344 0.948148
1.158657 0.951527
1.189769 0.943623
1.083804 0.956899
1.032476 0.903519
0.952428 0.933734
0.957964 0.862358
1.142231 1.212234
1.033375 1.156777
1.050051 1.242122
1.419178 1.664537
1.348155 1.169759
1.282742 1.025060
1.272250 1.136474
1.225839 1.028193
1.163626 0.921811
1.095095 0.857805
1.011352 0.844577
1.031254 0.862644
1.020558 0.818412
0.961590 0.814022
0.990210 0.835644
0.994549 0.882696
1.044245 0.928217
1.362837 2.957320
1.378068 1.215742
1.350051 1.459762
1.337993 1.139608
1.228266 0.935250
1.238484 1.060174
1.159575 0.970073
1.224199 1.015845
1.109781 0.985324
1.022625 0.907371
1.023472 0.933588
0.984212 0.835993
0.991313 0.831449
1.010486 0.829248
1.012991 0.845669
1.183009 1.184726
0.992526 1.191668
1.133159 0.878670
1.104051 0.865802
1.176825 0.888447
1.126663 0.948551
1.152350 1.023896
1.062524 0.985452
1.034777 0.889435
0.952403 0.853913
0.946264 0.851702
1.017284 0.842910
1.097861 0.894110
1.200277 0.991535
1.221306 1.068466
0.922612 0.916275
0.990509 0.975682
0.937138 0.807454
0.940008 0.800301
0.991216 0.780989
1.077715 0.838438
1.014472 0.885034
1.038428 0.945375
1.059790 1.003908
1.114889 1.001837
1.141294 1.055521
1.318430 1.118324
1.347381 1.091728
1.316823 1.020881
1.132476 0.883608
1.308633 1.055684
1.412210 1.088017
0.842820 0.792429
0.897494 0.758471
0.848429 0.790339
1.035880 0.812136
0.992443 0.758563
0.877182 0.791724
1.015209 0.819674
0.930162 0.746855
0.989772 0.842982
0.920446 0.807286
1.005494 0.883317
1.387326 1.291780
1.134445 1.081508
1.262993 1.181155
2.292586 2.179950
1.279236 1.042021
1.767252 1.615825
1.627010 1.369188
1.833759 1.598963
1.360471 1.473666
1.413458 1.394485
1.268447 0.980637
1.365632 1.229825
1.256000 0.933519
1.303898 1.137737
1.280153 0.998387
1.238087 0.913262
1.270425 1.073906
1.191035 0.904822
1.048702 0.829080
1.085035 0.831198
1.093321 0.833329
1.049807 0.902897
1.090834 0.851981
1.160141 1.063630
1.535925 2.948998
1.354790 1.879906
1.364226 1.482659
1.323732 1.142918
1.301422 0.943081
1.299652 0.976834
1.173790 0.903143
1.298397 1.169621
1.171713 1.053147
1.227165 1.143158
1.081211 0.904384
1.060396 0.979122
1.069810 0.893538
1.042155 0.867028
1.026234 0.836413
1.097920 0.891744
1.085757 0.945356
1.105690 0.944565
1.401575 1.307489
1.325087 1.126679
1.291455 1.904004
1.147121 1.480043
1.247181 1.050141
1.053845 1.055378
1.278243 0.990364
1.144537 1.282195
1.123633 0.888051
1.133646 0.873914
1.220716 1.061660
1.040863 0.980471
1.123870 1.006604
1.036689 0.924799
1.003663 0.898916
1.018496 0.923540
1.026805 0.854946
1.089181 0.914521
1.407735 1.174779
0.960683 1.011161
0.946424 0.907037
0.998376 0.829173
1.088842 0.830373
1.098086 0.901263
1.039489 0.754133
1.111321 0.825881
1.112084 0.929583
1.122636 0.923529
1.006007 0.903850
1.131919 0.976708
1.123722 0.963638
1.371385 1.260062
1.164041 0.968406
1.136977 0.935763
1.409664 1.077912
0.860726 0.810717
1.858429 1.915066
0.857289 0.768991
0.958445 0.801564
1.008523 0.725682
0.985135 0.690807
1.006267 0.798670
1.018972 0.830497
1.016652 0.886542
0.991781 0.844459
1.175019 1.056995
1.900256 2.015743
1.472783 1.192927
2.503029 2.298778
1.641204 1.369619
1.381521 1.377175
1.222718 1.012369
1.277214 1.016134
1.343271 1.221653
1.350578 1.299132
1.364694 1.296493
1.595777 1.361823
1.429425 1.340383
1.509127 1.555372
1.641472 1.575296
1.499969 1.243405
1.237760 0.862610
1.346942 0.956023
1.208782 0.832530
1.155008 0.872328
1.176887 0.911322
1.156486 0.869294
1.211901 0.947189
1.182171 0.970801
1.159055 0.960101
1.270780 1.388248
1.398779 1.426572
1.477877 1.249366
1.294103 1.015459
1.339021 1.162368
1.311288 1.045901
1.353479 1.194071
1.498591 1.379965
1.415551 1.271998
1.293852 1.023429
1.153515 0.935625
1.195531 0.977642
1.091007 0.890419
1.125276 0.860813
1.124257 0.913166
1.180103 0.995988
1.185285 1.193567
1.484474 1.728979
1.260726 1.448078
2.021505 1.640122
1.121852 0.857988
1.111845 0.861085
1.310748 1.102751
1.909264 1.762643
1.586753 1.392495
1.409050 1.211764
1.241798 1.072664
1.122912 0.971802
1.252040 1.077719
1.125606 0.956173
1.112131 1.013536
1.128665 0.875171
1.128088 0.913695
1.208485 0.962933
1.148476 0.935442
1.097764 1.198872
1.123738 0.882657
1.096532 0.783964
1.058169 0.749797
1.300111 1.050995
1.177676 0.969827
1.147127 0.992962
1.178639 0.993157
1.127237 0.962279
1.185107 1.025108
1.192584 0.988853
1.380373 1.296752
1.292528 1.041517
1.503034 1.282582
0.984814 1.036593
0.977472 0.995138
1.054985 0.912420
1.005980 0.818624
1.001985 0.807788
0.986641 0.736532
1.030818 0.733503
1.052111 0.720626
1.047609 0.681938
1.047789 0.949703
1.161899 0.962918
1.099281 0.967544
1.103371 1.068732
1.073051 1.023910
1.301697 1.142345
1.477668 1.408252
2.093638 2.042575
1.551535 1.411709
1.462222 1.282817
1.531055 1.383286
1.419187 1.043334
1.435855 1.065823
1.315244 1.040196
1.469920 1.401515
1.439989 1.411766
1.776891 1.676956
1.604331 1.422481
1.728086 1.491764
1.563902 1.161995
1.417145 1.084737
1.365097 0.922426
1.317999 0.993621
1.267505 0.907339
1.312427 1.009975
1.303156 1.001754
1.263999 1.010055
1.314310 1.092650
1.251654 1.013789
1.274773 0.949422
1.235054 0.893497
2.559722 2.242985
3.250092 3.181441
2.426791 2.288111
5.482842 5.548288
1.845240 1.659998
1.526720 1.332675
1.512943 1.299232
1.383388 1.340682
1.272750 1.032849
1.208237 0.999138
1.287739 1.027832
1.211203 0.967348
1.202292 0.981239
1.237601 1.011423
1.308184 1.236556
1.281399 1.027412
1.269780 1.065940
1.745530 1.562100
1.923658 1.853188
2.300766 2.099895
1.973006 1.850171
1.763028 1.633078
1.372222 1.174670
1.551019 1.417433
1.219404 1.066203
1.263706 1.226412
1.152325 1.072389
1.143871 1.101259
1.263034 1.232698
1.159738 0.970578
1.216225 0.998393
1.158222 0.952547
1.163676 1.055754
1.226654 1.034568
1.321363 1.080310
1.173333 0.955903
1.317589 1.356440
1.272361 1.260246
1.428047 1.137497
1.473239 1.246997
1.073426 0.742549
1.200172 0.948759
1.152781 0.926066
1.227543 1.033925
1.174006 1.051405
1.135241 1.068301
1.315102 1.247191
1.425503 1.244661
1.196830 0.971391
1.073115 0.916377
1.220254 0.997912
1.165087 0.889332
1.141374 0.851884
1.148862 0.932708
1.182446 1.058739
1.100837 0.846907
1.088510 0.895486
1.070661 0.817163
1.116356 0.987219
1.110321 0.925205
1.230071 1.167726
1.172556 1.133971
1.433855 1.425429
1.165178 1.115209
1.528685 1.957216
1.776454 1.766717
1.661306 1.772055
1.416736 1.293113
1.468485 1.136920
1.974256 1.795336
1.770814 1.421831
1.785707 1.610420
2.832142 2.467248
2.019217 2.030614
4.645168 5.189601
2.935932 2.675509
2.794138 3.488519
1.854301 1.694739
1.454460 0.975627
1.551878 1.156941
1.552956 1.401690
1.446830 1.169862
1.460407 1.339258
1.376064 1.190978
1.489257 1.466940
1.422976 1.329568
1.359807 1.140077
1.383393 1.010340
1.402506 1.091458
1.575002 1.345375
1.631781 1.299514
4.759437 3.909661
1.991162 2.088391
2.431483 1.987906
1.525889 1.330119
1.787030 1.498508
1.458806 1.303649
1.351000 1.238705
1.397780 1.295876
1.346019 1.201258
1.320889 1.175665
1.299711 1.199828
1.247902 1.106633
1.293426 1.297908
1.381741 1.079182
2.207666 2.007455
3.577841 3.563262
4.730990 4.716818
5.672040 5.701628
2.200790 2.123984
1.964089 1.876431
1.809040 1.619648
1.299383 1.173939
1.240190 1.200805
1.241318 1.228905
1.262803 1.305273
1.397421 1.462719
1.352847 1.274711
1.680491 1.909399
1.308145 1.058474
1.694375 1.512398
1.741746 1.846784
1.696745 1.453072
1.270399 1.196166
1.313294 1.347054
1.094961 0.937182
1.272001 1.163025
1.166436 1.029494
1.033765 0.926294
1.208424 1.191788
1.179799 1.265438
1.287946 1.380261
1.432141 1.471206
1.472537 1.643123
1.522520 1.707012
1.376290 1.305883
1.264229 1.041364
1.141314 0.895502
1.389629 1.404128
1.335060 1.319754
1.134903 0.996027
1.210209 1.112753
1.033026 0.941947
1.048804 0.901460
1.161685 1.007621
1.062003 0.952298
1.564774 2.022932
1.225272 1.647075
2.313349 2.310017
1.689621 1.660507
1.414563 1.102171
1.482184 1.003195
1.938073 1.702600
2.130464 1.898814
2.035153 1.955375
4.486500 4.373791
7.913090 7.303625
2.034267 1.759765
2.246285 2.118405
1.583651 1.180952
1.455372 1.068151
1.407711 1.112374
1.392597 1.090423
1.496337 1.113370
1.532702 1.333151
1.531323 1.461149
1.522863 1.490879
1.637860 1.509199
1.589016 1.404361
1.655602 1.496952
2.016647 1.897547
4.137650 3.902341
4.765162 5.071720
2.605055 3.169267
1.369801 1.036713
1.253591 1.014248
1.323040 1.126718
1.349831 1.219691
1.277244 1.167798
1.439560 1.214048
1.402101 1.300719
1.377042 1.244877
1.425997 1.432244
1.432911 1.292871
1.788036 1.581577
1.972915 1.923977
1.528024 1.279016
2.221830 2.456511
1.366819 1.444387
1.607652 1.561697
2.010947 1.918079
1.127980 0.974162
1.359221 1.158756
1.193247 1.133563
1.273751 1.175787
1.263109 1.307680
1.165685 1.002875
1.519321 1.589802
1.485639 1.551011
1.412862 1.312153
1.378732 1.450666
1.288024 1.501115
1.259475 0.962226
1.351992 1.412202
1.303087 1.109744
1.174677 0.807858
2.893222 3.098416
1.316714 1.182381
1.109976 1.028895
1.095101 0.958342
1.017562 0.929102
1.053742 0.910142
1.149515 1.231540
1.292248 1.671364
1.583964 1.635175
2.661940 2.549306
1.831182 2.445647
3.471799 4.792742
1.291091 1.099689
1.191608 0.969904
1.184620 0.984453
1.119735 0.861523
1.230144 1.103380
1.184516 1.121602
1.096877 0.970893
1.085707 0.951216
1.006362 1.000253
1.009959 0.915577
1.038301 1.182579
1.093061 1.221440
1.377839 1.836435
1.818341 2.058717
1.457484 1.527076
2.786376 2.618329
1.875068 1.585298
3.036636 3.386646
2.184311 2.194629
1.386803 0.865912
1.343989 0.872315
1.401084 0.857415
1.645632 1.137587
1.712074 1.285038
1.557893 1.033191
3.610375 2.886509
1.484257 0.955978
1.403083 1.014506
1.484004 1.061802
1.406481 1.060449
1.474679 1.099212
1.583321 1.388922
1.554142 1.739822
1.787281 1.826205
1.630560 1.510103
1.380100 1.120748
1.252688 1.043568
1.375124 0.982932
1.230254 0.839477
1.676719 1.252397
2.101108 1.603111
2.831636 3.103092
7.927229 6.926246
1.622492 1.809654
1.483621 1.559972
1.540769 1.195437
1.310255 1.075019
1.361247 0.978203
1.344801 1.206604
1.443688 1.113830
1.443687 1.391631
1.456432 1.419478
1.678333 1.505872
1.843103 1.635042
1.947984 1.896728
1.762351 1.747640
1.240062 1.027899
1.140114 0.890851
1.232348 1.002599
2.013185 2.109419
1.301234 1.202186
1.689281 1.627712
1.071949 0.965362
1.203552 1.132870
1.192214 1.104372
1.269214 1.018166
1.371371 1.102764
1.843152 1.617962
1.768356 1.949408
2.076312 2.475570
1.894539 1.813559
3.175844 3.126132
3.279419 2.590230
1.053421 0.844739
1.184156 1.021065
1.106610 0.857066
1.145366 0.872617
1.227703 1.049270
1.247483 1.116593
0.986475 0.955070
1.102733 1.058330
0.970235 0.971521
1.009534 0.957667
1.108922 1.065274
1.248537 1.430706
2.649799 2.859676
6.091818 6.249091
10.890423 9.411696
1.181166 0.909395
1.104468 0.915578
1.180167 0.992921
1.112785 0.996200
1.112104 0.912995
1.126525 1.029144
1.053259 1.005993
1.127516 1.099888
1.035119 0.974989
0.987753 1.073317
0.966494 0.982063
1.022988 1.071840
1.390644 1.448015
2.192329 2.280975
2.600305 2.619728
10.535290 8.461622
3.455701 3.350268
17.547549 14.648822
1.328209 0.863440
1.265587 0.851490
1.265900 0.815200
1.298521 0.813459
1.545637 1.071508
1.346411 0.820040
1.403992 0.913132
1.489206 0.987534
1.672773 1.418580
1.440611 1.140009
1.369917 1.011182
1.459601 0.902771
1.447786 0.960295
1.430587 0.975171
1.637782 1.508998
1.533733 1.620695
1.464423 1.311625
1.616162 1.630674
1.768381 1.592201
1.673019 1.630721
1.111653 0.857406
1.169083 0.820010
1.245639 0.922767
1.418448 1.106921
1.196718 0.917435
1.356399 0.953382
2.115670 1.908391
1.360987 0.981674
1.189324 0.967371
1.169511 0.963710
1.209824 0.947493
1.361198 0.977370
1.233966 0.966502
1.399617 1.058282
1.477619 1.163799
1.756126 1.467512
2.135264 1.864040
1.132677 0.962302
1.029891 0.921806
1.121443 0.838094
1.123541 0.979349
1.181089 1.031935
1.144724 0.977682
1.195977 1.135635
1.206228 1.058891
1.168044 1.104504
1.144077 1.084792
1.288405 1.221143
1.432433 1.307602
1.823060 1.594192
2.277747 2.203682
2.112000 2.004505
2.146253 2.186955
0.996766 0.896952
1.074632 0.943422
1.135088 0.884061
1.104388 0.885073
1.109655 0.907430
1.152204 0.961655
1.122401 0.975544
1.058885 1.044303
0.986130 0.905697
1.009457 0.971065
1.006921 0.974451
1.391890 1.392759
1.904606 1.864389
2.624599 2.642902
4.539313 3.867914
5.406427 4.557175
1.029947 0.945222
1.032581 0.870569
1.032998 0.900338
1.034600 0.879443
1.078736 1.023679
1.092624 1.025914
1.062200 1.084597
1.074345 1.176146
0.931631 0.921137
0.980833 0.981456
1.021658 1.112990
0.966762 0.986551
1.605726 1.665434
1.621241 1.547095
1.575962 1.549327
2.183605 1.980593
2.154312 1.915842
15.618933 12.397430
1.205375 0.880625
1.324354 0.861930
1.271253 0.801262
1.249628 0.813566
1.307854 1.092600
1.373810 0.980180
1.420915 1.103899
1.293285 1.095142
1.336769 1.037961
1.290632 0.991543
1.376603 1.481638
1.424171 1.415954
1.504166 1.422651
1.319924 1.327169
1.453622 1.495708
1.185754 0.826584
1.130790 0.869520
1.188923 0.804267
1.104961 0.855070
1.196640 0.811587
1.166485 0.885853
1.212285 0.892216
1.239263 0.942879
1.201229 0.981612
1.287632 1.006139
1.318526 1.063503
1.251584 0.965158
1.222357 1.036078
1.268463 1.102905
1.311068 1.046160
1.512522 1.347111
1.497756 1.380787
1.449560 1.226075
1.688847 1.648224
1.637152 1.501268
1.136087 0.877460
1.094384 0.858071
1.009793 0.861832
1.096547 0.920974
1.201263 1.005681
1.086041 0.922635
1.014993 0.845935
1.116741 0.949998
1.181656 0.970223
1.044119 0.914245
1.343385 1.226647
1.274537 1.057279
1.369168 1.252945
1.379208 1.298979
1.927130 1.599576
2.282079 1.903862
1.680227 1.438957
3.063331 2.425947
0.885163 0.849212
0.833419 0.926151
0.994684 0.888665
1.081820 1.009550
1.073109 0.892228
1.044033 0.904677
1.009425 0.897601
0.988524 0.872060
1.049552 0.936231
1.685380 1.514757
2.003659 1.791797
1.708947 1.446680
4.106712 3.200622
2.562491 2.061553
0.915258 0.851867
0.880069 0.909032
0.845040 0.827971
0.985011 0.848962
0.929598 0.826784
1.009472 0.879923
1.009627 0.865470
0.958777 0.959081
0.969713 0.926658
0.921406 0.950079
1.007377 1.028645
1.211646 1.178257
1.214312 1.242611
1.602585 1.640169
1.947435 1.697479
1.843019 1.576295
11.182268 8.766497
4.092556 3.278719
1.168698 0.874869
1.102168 0.910888
1.034402 0.940946
1.162882 0.866807
1.222738 0.953950
1.292627 1.242425
1.287206 1.074784
1.271327 1.041661
1.143736 1.332728
1.168899 1.510077
1.180630 1.725431
1.247222 1.306352
1.284871 1.323161
1.208408 1.482701
1.334657 1.359748
1.159691 0.925326
1.173791 0.956486
1.148390 0.788240
1.116082 0.796345
1.048860 1.028575
1.259475 1.198495
1.205927 1.140321
1.138277 1.111290
1.243319 1.280008
1.066742 0.988102
1.250826 1.214778
1.140258 1.338487
1.202613 1.320345
1.383448 1.427474
1.538076 1.477769
1.506100 1.488658
1.578004 1.497593
1.337571 1.264527
1.511993 1.369589
1.116939 0.868803
1.111718 0.896765
1.596759 1.732012
1.089340 0.871712
1.243084 1.296748
1.211091 1.083068
1.280592 1.273069
1.140481 1.010184
1.099396 0.913629
1.092829 0.834175
1.098522 0.942831
1.219653 1.195409
1.304769 1.270328
1.492982 1.407789
1.581052 1.408712
1.614793 1.430147
1.933565 1.744831
2.508578 1.990964
0.884444 0.840045
0.931768 0.869373
0.890479 0.793541
1.123306 1.109705
0.999847 0.819726
1.068492 0.932977
1.028203 0.817051
1.012710 0.816993
1.128388 0.948130
1.140763 1.079820
1.233931 1.143392
1.512901 1.344329
1.464420 1.315649
1.825519 1.684898
1.723885 1.452708
2.590913 2.158635
2.754168 2.283583
2.607237 2.091842
2.336490 1.994725
1.970026 1.658373
0.795700 0.896108
0.850323 0.814433
0.847325 0.792534
0.900711 0.764918
0.989088 0.821748
0.951464 0.794904
1.360053 1.156964
1.078153 1.004128
1.172453 1.156264
1.202446 1.130404
1.175919 0.967286
1.195128 0.981576
1.361945 1.206859
1.496909 1.316126
1.012125 1.058330
1.295864 0.988406
1.237507 1.428619
1.036794 0.926154
1.038716 0.834349
1.020572 0.904317
1.070604 0.911480
1.055559 1.086082
1.134466 1.263218
1.045763 1.008307
1.017173 0.950855
1.360304 1.662523
1.756500 2.361638
1.216588 1.453825
1.122661 1.107023
1.102975 1.192641
0.979692 1.176053
1.014131 1.447094
1.066196 1.242019
1.235289 0.944470
1.095642 1.186996
1.168032 1.366476
1.052299 0.863165
1.075363 0.928391
1.159076 0.946986
1.613945 1.860863
1.227657 1.360543
1.324928 1.445302
1.107262 1.312915
1.123132 1.117472
1.277097 1.474799
1.098777 1.156266
1.140302 1.377810
1.177334 1.218654
1.064638 1.302849
1.351527 1.385613
1.650099 1.610778
1.318695 1.443056
1.909644 1.862459
1.365140 1.402377
1.214443 0.920017
1.035506 0.918578
1.005046 0.944872
1.138424 1.135593
1.113892 1.438744
1.443744 1.559571
1.064335 0.931364
1.214043 1.108521
1.185553 1.031078
1.272000 1.249225
1.217592 1.034955
1.347858 1.298215
1.429825 1.350831
1.395210 1.252239
1.952870 1.810144
2.430930 2.441877
3.651764 3.531899
3.598616 3.247445
0.974714 0.848679
0.930410 0.833178
0.933114 0.760071
0.839005 0.769250
1.012367 0.843457
1.014832 0.955674
0.986545 0.806888
1.211238 0.991648
1.031262 0.843662
1.231699 1.069862
1.267225 1.109726
1.358702 1.226422
1.223446 1.025347
1.290802 1.113344
1.201147 0.929633
1.564657 1.356368
1.481847 1.246558
1.712003 1.502831
2.236667 1.897361
0.914087 0.795298
0.904623 0.713680
0.937569 0.769871
0.978948 0.850710
0.976564 0.788442
1.104217 0.816552
1.023558 0.806618
1.048158 0.783008
1.054670 0.797067
1.053961 0.902759
1.088757 0.885845
1.138718 0.883826
1.155971 0.867369
1.210476 0.961893
1.514687 1.287091
1.768244 1.484745
1.914754 1.601523
1.872226 1.504459
2.068734 1.661819
2.952990 2.456456
1.116224 1.103843
1.211225 1.051588
1.032622 1.049445
1.182546 1.144580
1.090203 1.149539
1.326073 1.445255
1.672778 2.047958
1.645358 2.243367
2.595632 3.616419
1.378160 1.692683
1.814832 2.661880
1.015435 1.164247
1.563682 2.042664
1.329402 1.700568
0.997448 1.096004
0.985993 1.070852
1.076557 1.155727
1.065879 1.187364
1.052623 1.062755
1.193556 0.970955
1.210335 1.185490
1.268104 1.401176
1.525635 1.807591
1.340371 1.532854
1.296158 1.379901
1.061728 1.211598
1.139214 1.173360
1.098268 1.330109
1.042830 1.014024
1.189407 1.261767
1.222031 1.196696
1.061144 1.127752
1.127513 1.095617
1.296006 1.221264
1.062874 1.129080
1.368017 1.375587
1.158249 0.994949
1.059328 0.801769
1.121470 0.919746
0.991873 1.136652
1.229484 1.237359
1.281164 1.411914
1.304486 1.449212
1.208085 1.352314
1.146236 0.954069
1.161049 1.051286
1.133362 0.900670
1.104991 1.000663
1.221712 1.168021
1.168901 1.142859
1.233718 1.170023
1.586776 1.472078
1.688349 1.534178
3.205091 3.022394
4.425950 4.231258
1.065132 0.841929
1.150833 1.179381
1.045002 0.985763
1.058420 0.824161
1.055052 0.775994
1.130146 0.826606
1.154825 0.861544
1.173076 0.934484
1.172041 0.901717
1.313929 1.153687
1.223912 1.011091
1.362608 1.172184
1.730387 1.463136
2.379691 2.023611
2.535766 2.227735
0.911629 0.702517
1.046344 0.740944
0.943487 0.748050
1.112861 0.926455
1.119539 0.871077
1.112672 0.832528
1.124915 0.717155
1.115952 0.703760
1.185164 0.884635
1.143387 0.796268
1.237054 0.966848
1.194560 0.901650
1.278816 1.032824
1.260896 0.985432
1.838624 1.468268
1.350297 1.048270
1.329218 1.125863
1.315952 1.079683
1.168176 1.065072
1.368973 1.534997
1.208863 1.243745
1.915334 2.719263
3.037001 3.817371
2.346064 3.264313
1.384762 1.447773
1.305928 1.203371
1.552449 1.443679
1.130874 1.109637
1.113500 1.092975
0.997965 0.974516
1.063072 1.007522
1.168788 1.032916
1.077383 0.954045
1.170473 0.958809
1.145729 0.902365
1.063880 1.340592
1.086538 1.093326
1.240332 1.286951
1.309970 1.284172
1.169993 1.186480
1.554099 1.459575
1.244929 1.151297
1.254931 1.198188
1.443007 1.331642
1.288271 1.173547
1.129699 1.087553
1.174711 1.067665
1.651303 1.464967
1.214056 1.058152
1.180721 0.861622
1.163763 0.909125
1.130849 1.091834
1.205348 1.086869
1.223972 1.252382
1.190172 1.107340
1.164613 1.020908
1.225120 1.089231
1.212096 1.180116
1.181860 1.099494
1.114762 1.022487
1.282999 1.207925
1.362343 1.162263
1.956954 1.735657
3.934773 3.787836
1.161163 0.787647
1.094830 0.815400
1.018972 0.861901
1.155717 0.979058
1.147185 1.064393
1.133105 0.995229
1.168316 1.037501
1.136113 0.879280
1.097835 0.876280
1.117836 0.775475
1.111692 0.834000
1.185736 1.054217
1.147537 0.926050
1.195324 0.994202
2.803830 2.540092
1.036889 0.818311
1.079321 0.758190
1.116738 0.918282
1.146470 0.950084
1.096320 0.962496
1.079119 0.734680
1.058283 0.773872
1.088441 0.648779
1.180984 0.843095
1.155945 0.845563
1.241932 0.980649
1.170664 0.926964
1.246800 1.014604
1.302413 1.063500
1.689006 1.516835
1.394751 1.210555
2.501213 2.304008
1.322146 1.099733
1.325294 1.007214
1.357193 1.068796
1.315413 1.115415
1.429875 1.521791
1.350374 1.346444
3.676936 4.047880
3.069741 3.474697
1.785926 1.904995
2.843484 3.137961
1.454853 1.255422
1.674227 1.481269
1.207320 1.134462
1.165378 1.005744
1.071688 0.957403
1.110520 0.940278
1.067856 0.883146
1.197417 1.033605
1.219049 0.985733
1.280194 0.922787
1.144848 0.935698
1.191447 0.926614
1.110528 1.083611
1.085135 0.871193
1.129427 0.926071
1.096146 0.890322
1.146616 1.139526
2.083405 2.164614
2.440231 2.537026
1.451996 1.300548
1.435719 1.244843
1.261072 1.020967
1.172433 0.992295
1.215232 1.066750
1.122196 0.926913
1.164807 0.906609
1.268687 1.152049
1.238077 0.856996
1.177524 0.829627
1.175381 1.106823
1.093364 0.984056
1.303706 1.183144
1.136071 0.923494
1.554438 1.489746
1.128576 0.873347
1.670941 1.539014
1.294939 1.124632
1.202715 0.926157
1.226423 1.137847
1.371523 1.261231
1.218656 1.038651
1.644586 1.412559
1.720736 1.463102
1.300509 1.010408
1.107811 0.887712
1.182587 0.849238
1.183928 0.822587
1.156493 0.972300
1.117162 1.181538
1.134655 0.873504
1.075506 0.774385
1.087031 0.717437
1.199322 0.967815
1.186040 0.945011
1.203612 1.002793
1.221197 1.040658
1.168957 1.039882
2.650908 2.350145
1.598268 1.533124
2.996457 2.693588
1.720475 1.461701
1.167637 0.807179
1.189799 0.815957
1.148367 0.902429
1.126130 0.823975
1.128109 0.833308
1.116056 0.784770
1.083721 0.753119
1.110995 0.671575
1.105010 0.696630
1.138691 0.831792
1.111573 0.758451
1.228204 0.934336
1.283450 0.991108
1.364833 1.116947
1.455406 1.238551
1.158071 0.923915
1.433940 1.241748
1.290034 1.043629
1.297281 0.913993
1.280433 0.917138
1.266131 0.834931
1.242242 0.984366
1.259946 1.011460
1.485712 1.389101
1.778748 1.772871
1.662077 1.580659
1.357779 1.260923
1.310856 1.117115
1.367871 1.214884
1.248850 1.077613
1.159130 0.964772
1.160318 0.962502
1.126998 0.912400
1.089375 0.862506
1.147533 0.874354
1.264010 1.075883
1.238061 0.796619
1.274345 0.784441
1.200419 0.791955
1.159210 0.837203
1.113664 0.877919
1.246336 1.018815
1.450327 1.258093
1.550630 1.420484
1.678407 1.597980
1.263227 1.092331
1.188924 1.001722
1.141776 0.876253
1.140121 0.899498
1.261666 1.026402
1.295705 1.080893
1.240319 0.764362
1.203712 0.754919
1.170781 0.779668
1.199303 0.740535
1.143435 0.811019
1.171386 0.868102
1.107961 0.849766
1.112363 0.805463
1.066751 0.731956
1.415553 1.188569
1.293966 1.046355
1.265650 1.095896
1.230063 1.038880
1.211866 0.999448
1.153637 0.975996
1.148947 0.858967
1.249003 1.003308
1.277037 0.940286
1.157198 0.877653
1.199752 0.766475
1.163477 0.797167
1.135673 0.869290
1.084293 0.746184
1.037008 0.732894
1.057490 0.690371
1.213090 0.982395
1.134391 0.921740
1.194182 0.918841
1.244345 0.931462
1.120587 0.897797
1.243812 0.933001
1.227184 0.960069
1.250838 0.996479
1.797222 1.489672
1.453708 1.270671
1.271595 1.067950
1.182507 0.784768
1.151427 0.868586
1.198705 0.791762
1.208694 0.800191
1.191911 0.804932
1.110578 0.762341
1.042764 0.658556
1.105057 0.707936
1.090839 0.831131
1.205879 1.056117
1.211623 0.956285
1.319813 1.575601
1.321775 0.930484
1.242492 0.836064
1.253343 0.923287
1.296262 1.037012
1.271538 1.022623
1.183944 0.910352
1.225873 0.894004
1.256350 1.019615
1.159566 0.987336
1.175347 1.012539
1.215904 0.978496
1.175640 1.001265
1.289513 1.075200
1.342491 1.123629
1.243740 0.796214
1.232210 0.743171
1.214866 0.767090
1.209497 0.832555
1.161088 0.843535
1.148691 0.894464
1.078676 0.809461
1.222936 1.012197
1.196089 0.919922
1.205963 1.024046
1.405750 1.212949
1.229832 1.042965
1.210462 1.011671
1.178877 0.911888
1.292480 1.169848
1.231405 1.036105
1.176117 0.721259
1.146225 0.735767
1.128554 0.753351
1.093717 0.767197
1.050896 0.694750
1.082726 0.746207
1.118521 0.806468
1.220186 0.929517
1.200487 0.957824
1.194267 1.053726
1.156686 1.016416
1.191687 0.973680
1.157265 0.889106
1.233203 1.002940
1.277572 1.032182
1.230049 0.968914
1.290893 1.038593
1.408525 1.205695
1.152732 0.724408
1.120246 0.720305
1.143267 0.750946
1.106871 0.745495
1.084525 0.730634
1.052256 0.692884
1.074608 0.737609
1.082977 0.708987
1.125358 0.790163
1.129486 0.804567
1.086161 0.867995
1.087619 0.841523
1.168103 0.943987
1.173947 0.944417
1.175616 0.908643
1.286942 0.963353
1.288213 1.040183
1.182933 0.783104
1.169093 0.778941
1.104593 0.728733
1.067149 0.792911
1.064933 0.767477
1.139109 0.853362
1.153706 0.987936
1.094130 0.910025
1.118335 0.854773
1.067893 0.815707
1.096738 0.820600
1.169178 0.907911
1.213192 0.935954
1.263326 0.983874
1.180323 0.799721
1.219230 0.845357
1.206723 0.824898
1.212606 0.853544
1.324183 0.996576
1.239582 0.992338
1.289220 0.973535
1.246228 0.915461
1.234339 0.902320
1.211615 0.866973
1.170877 0.867221
1.159500 0.917054
1.158960 1.073655
1.060944 1.055226
1.116548 1.092630
1.265724 1.043547
1.291252 1.081274
1.202410 1.067423
1.242336 1.066615
1.311327 1.112456
1.204321 0.793218
1.120062 0.751004
1.138172 0.753274
1.139214 0.816555
1.287090 1.029570
1.170543 0.893036
1.172972 0.796747
1.158886 0.843083
1.151810 0.878545
1.229651 1.097269
1.157798 0.963460
1.191179 0.963187
1.243927 0.985627
1.255346 1.091202
1.325989 1.069128
1.254212 0.997681
1.313144 1.086112
1.308112 1.104136
1.143123 0.719819
1.087181 0.715602
1.100051 0.799004
1.115067 0.774673
1.111920 0.822577
1.113810 0.789967
1.092727 0.745184
1.068721 0.737321
1.069375 0.743506
1.110907 0.797338
1.165427 0.847928
1.070482 0.783743
1.142548 0.862997
1.223886 1.004786
1.244399 1.011353
1.350503 1.102716
1.578276 1.302615
1.417559 1.189865
1.077886 0.723641
1.080222 0.761346
1.084671 0.773627
1.073256 0.795800
1.077364 0.798033
1.057466 0.742817
1.038263 0.774518
1.007133 0.746786
1.013840 0.748129
0.984752 0.751881
1.087418 0.745285
1.016132 0.791207
1.119830 0.880650
1.229417 0.965993
1.153611 0.897539
1.344341 1.053020
1.455741 1.226394
1.193211 0.785975
1.134477 0.798759
1.155281 0.768284
1.112738 0.767416
1.159207 0.782282
1.163439 0.815273
1.104724 0.801450
1.102989 0.827452
1.079049 0.765957
1.094422 0.805934
1.020447 0.798908
0.981593 0.805818
1.009255 0.890048
1.021103 0.900779
1.112991 0.913054
1.406847 1.111085
1.376332 1.107166
1.050701 0.786537
1.119580 0.807850
1.197634 0.912425
1.268194 0.945143
1.257234 0.987718
1.326648 1.026489
1.279386 1.256569
1.253801 0.915486
1.293442 0.893733
1.262550 0.894470
1.192630 0.848649
1.214329 0.850352
1.187043 0.899568
1.143982 0.946508
1.126247 0.958135
1.132367 1.032619
1.053441 1.010156
1.046979 0.984382
1.203723 1.083878
1.192086 1.099840
1.230073 1.069617
1.111752 1.008663
1.058599 0.750383
1.129829 0.870903
1.095682 0.831892
1.122898 0.861002
1.277447 1.038417
1.238909 0.916058
1.173919 0.812981
1.141562 0.867151
1.144516 0.927146
1.166606 0.895863
1.239339 0.904912
1.135303 0.899236
1.119212 1.038880
1.096915 0.963071
1.306819 1.091462
1.143972 0.999118
1.302960 1.127771
1.340075 1.175234
1.011493 0.742204
1.066747 0.805306
1.033069 0.784377
1.030235 0.774625
1.150652 0.837899
1.114593 0.820944
1.029729 0.808083
1.109516 0.805280
1.050521 0.794338
1.066732 0.811198
1.062014 0.835674
1.123085 0.904750
1.372598 1.184577
1.784245 1.654834
1.473560 1.253878
0.949811 0.756945
1.051514 0.735901
0.950741 0.770177
1.058312 0.833316
0.958117 0.812850
1.028204 0.859195
1.098041 0.901852
1.045841 0.847864
1.004300 0.752297
0.971773 0.782421
0.938530 0.786093
1.016063 0.745819
0.985377 0.798847
1.076442 1.110823
1.294038 1.102642
1.128773 0.894923
1.395137 1.101571
1.452887 1.188079
1.707156 1.503664
2.279669 2.305092
1.712918 1.479592
1.613121 1.333890
0.991879 0.808228
1.006788 0.779582
1.152963 0.828098
1.038321 0.775742
1.079287 0.842440
1.059648 0.787953
1.091045 0.867951
0.952233 0.842437
0.910984 0.791865
0.925620 0.748890
1.003675 1.004853
1.084018 1.298064
1.021566 0.942729
1.277728 1.307369
1.378131 1.567992
1.198593 0.995329
1.610067 1.387803
2.064829 1.944739
1.053972 0.782466
1.150199 0.907147
1.307310 1.049592
1.257878 1.004711
1.291580 0.988299
1.291437 0.943912
1.311325 1.018761
1.291899 0.938461
1.187968 0.905316
0.998647 0.941862
1.004178 0.959834
0.962930 0.943285
0.958048 0.963905
1.060187 1.039863
1.142769 1.080482
1.036845 0.850999
1.095756 0.885499
1.152258 0.920140
1.220022 0.891815
1.148248 0.844242
1.249151 0.961914
1.164516 0.891209
1.182479 0.953087
1.111977 0.909106
1.173789 0.895481
1.131325 1.268162
1.191865 1.254645
1.062827 0.994363
1.002985 0.952474
0.944824 0.912625
1.025093 0.944038
1.037660 0.980146
1.078779 0.983247
1.313471 1.208907
0.951037 0.809403
0.924313 0.819086
0.996076 0.804689
1.036075 0.869236
1.030017 0.850317
1.070392 0.830904
1.099111 0.855924
1.122664 0.875911
1.028579 0.896007
1.089615 0.883904
0.982917 0.884298
1.080831 0.951916
0.934701 0.843182
0.967859 0.845353
1.005380 1.036547
1.085159 0.948472
0.965220 0.819342
1.019340 0.960812
1.063863 0.956210
1.152109 1.092547
1.426342 1.238754
1.129936 1.025675
1.318912 1.158465
0.937693 0.798477
0.895370 0.849846
0.962142 0.792561
0.927830 0.824222
0.877178 0.792291
0.959552 0.893249
0.964368 0.866019
0.945797 0.771218
0.936327 0.783865
0.924490 0.826386
1.269478 1.224314
1.359191 1.291170
2.597294 2.523493
0.804582 0.791803
0.862475 0.803706
0.880232 0.781999
0.927832 0.830727
0.901153 0.797335
0.920574 0.875709
0.866458 0.882204
0.869342 0.811488
0.914374 0.775355
0.893816 0.777760
0.937466 0.798997
1.043881 0.994550
0.954840 0.826809
1.382240 1.182930
1.497411 1.375016
1.554341 1.462511
2.063842 1.859602
3.156448 3.041016
2.228894 2.041140
1.047395 0.915045
1.109507 0.950988
1.324866 1.148601
1.213541 0.983544
1.243038 0.951873
1.418760 1.279648
1.289113 1.024766
1.207615 0.967595
1.133454 0.937761
1.133175 0.904387
1.051992 0.919603
1.018371 0.843404
0.968605 0.863982
0.973183 0.944064
0.946077 0.880374
0.994200 0.840109
1.062367 0.868824
1.103411 0.956581
1.148011 0.843148
1.227457 0.871660
1.227526 0.937221
1.138851 0.881690
1.138093 0.903138
1.058844 0.844933
1.052118 0.847773
0.989247 0.829942
1.094626 0.980060
0.964543 0.920839
1.028377 0.934617
1.142372 1.109578
1.076201 1.038690
0.967865 0.870864
1.168523 1.161786
1.083175 0.829549
1.029185 0.827543
1.100816 0.938043
1.115389 0.933378
1.027141 0.913948
1.097547 1.098141
0.983267 1.106491
0.965783 0.846547
0.968258 0.871198
0.962816 0.843482
1.023303 0.944354
0.973886 0.832825
1.066253 0.961428
1.148021 0.973319
1.134197 1.014330
1.359477 1.291627
0.846216 0.888606
0.927583 0.842151
0.829693 0.782240
0.998644 0.800539
0.930635 0.854153
0.983209 0.869697
1.013349 0.848473
0.952176 0.803314
0.991259 0.834790
0.882333 0.792765
0.932713 0.832975
0.910866 0.844375
0.984124 0.850679
1.032863 0.910903
1.724027 1.685643
1.290814 1.088140
1.445884 1.271573
1.381500 1.062242
1.504670 1.242275
0.810782 0.816588
0.755641 0.754207
0.816634 0.763884
0.821281 0.771567
0.870021 0.794135
0.850911 0.868729
0.873774 0.842209
0.914965 0.762215
0.946706 0.793818
0.900257 0.796243
0.935522 0.846296
1.033306 0.953359
3.846608 3.608603
3.046704 2.769943
2.009155 1.835531
1.321159 1.103382
1.386694 1.239025
0.800250 0.773642
1.137483 1.039581
1.178446 0.964477
