# Supplementary material for: Persistent homology elucidates hierarchical structures responsible for mechanical properties in covalent amorphous solids
Source: Nat Commun. 2025 Sep 25;16:8226. doi: 10.1038/s41467-025-63424-z (PMC12462471; doi:10.1038/s41467-025-63424-z)
Supplement: Supplementary file 4 — Source Data 2 [file 41467_2025_63424_MOESM4_ESM.zip › SupplementarySourceData/SupplementaryFigure10c.txt]

# demixed_AMPi demixed_born original_AMPi original_born
2.046748 0.003656 2.230059 0.003656
1.561654 0.005666 1.690762 0.005666
1.371680 0.006700 1.648338 0.006700
1.296517 0.004593 1.425486 0.004593
1.134900 0.007640 1.421783 0.007640
1.081725 0.003651 1.353188 0.003651
1.118628 0.005713 1.262788 0.005713
1.065022 0.006616 1.128507 0.006616
0.991617 0.003039 1.142471 0.003039
0.930166 0.007522 1.169472 0.007522
0.884252 0.005100 1.075545 0.005100
0.990951 0.005264 1.048768 0.005264
1.086260 0.006022 1.024976 0.006022
1.302103 0.005553 1.176343 0.005553
1.072087 0.004776 0.894532 0.004776
0.965540 0.003884 0.781973 0.003884
0.964917 0.005269 0.764838 0.005269
0.720146 0.005340 0.784817 0.005340
0.738817 0.006850 0.882167 0.006850
1.153438 0.006189 1.433299 0.006189
1.300672 0.006725 1.471498 0.006725
1.534150 0.006415 1.563306 0.006415
1.107166 0.004193 1.336369 0.004193
1.111403 0.006106 1.372716 0.006106
1.038364 0.004749 1.290752 0.004749
1.044002 0.006810 1.243510 0.006810
0.888364 0.004834 1.243337 0.004834
1.036394 0.005500 1.264051 0.005500
1.252173 0.004595 1.268065 0.004595
1.341094 0.005421 1.265084 0.005421
0.867837 0.007023 0.879486 0.007023
0.965909 0.004987 0.973565 0.004987
1.200106 0.004106 1.486288 0.004106
1.721567 0.006270 1.495890 0.006270
1.973100 0.005523 1.513932 0.005523
1.225533 0.006380 1.298218 0.006380
1.230179 0.006204 1.284992 0.006204
1.148864 0.006798 1.306505 0.006798
1.092169 0.005857 1.362006 0.005857
0.960288 0.006329 1.293831 0.006329
0.993036 0.007059 1.220577 0.007059
1.015134 0.004370 1.294796 0.004370
1.121351 0.004681 1.321344 0.004681
1.051168 0.004146 1.233288 0.004146
1.146467 0.005453 1.265298 0.005453
1.400315 0.004299 1.293401 0.004299
1.685072 0.005797 1.222597 0.005797
1.294585 0.002719 1.231278 0.002719
1.227766 0.006344 1.061580 0.006344
0.986870 0.004973 0.990661 0.004973
0.881501 0.005752 1.016348 0.005752
1.077071 0.004950 1.312366 0.004950
1.003550 0.006881 1.237698 0.006881
1.128084 0.005203 1.282569 0.005203
2.297378 0.003867 1.590192 0.003867
1.890685 0.004664 1.410378 0.004664
1.443770 0.005691 1.304007 0.005691
1.317274 0.003666 1.371679 0.003666
1.194934 0.005129 1.316219 0.005129
1.166221 0.006050 1.346417 0.006050
1.139433 0.005220 1.354754 0.005220
1.092045 0.006258 1.306627 0.006258
1.123929 0.005883 1.330178 0.005883
1.261078 0.006193 1.388902 0.006193
2.241495 0.004121 1.249882 0.004121
2.617726 0.003338 1.316312 0.003338
1.361833 0.005098 1.244577 0.005098
1.118535 0.005496 1.116046 0.005496
1.047277 0.004911 1.247273 0.004911
1.052834 0.005287 1.253888 0.005287
1.226810 0.007537 1.276019 0.007537
1.137794 0.004628 1.211511 0.004628
1.097247 0.006333 1.239200 0.006333
1.061004 0.006512 1.231519 0.006512
1.165866 0.005514 1.340267 0.005514
1.282704 0.006062 1.395087 0.006062
1.018631 0.005110 1.279301 0.005110
1.163260 0.004385 1.393305 0.004385
1.124841 0.004714 1.331042 0.004714
1.157663 0.005947 1.376617 0.005947
1.497698 0.003851 1.352902 0.003851
1.536731 0.005351 1.505771 0.005351
1.426648 0.003893 1.290391 0.003893
1.380974 0.003523 1.408151 0.003523
1.299001 0.004824 1.234553 0.004824
1.044461 0.005098 1.148776 0.005098
1.036413 0.005423 1.070020 0.005423
1.417533 0.004581 1.701461 0.004581
1.457875 0.005113 1.620808 0.005113
1.221861 0.004734 1.396056 0.004734
1.011977 0.005437 1.245227 0.005437
0.956894 0.005036 1.031886 0.005036
0.926520 0.008751 1.102682 0.008751
0.898565 0.005063 1.092919 0.005063
0.935493 0.005199 0.994470 0.005199
1.000821 0.005749 1.023056 0.005749
0.890732 0.002484 0.922012 0.002484
0.922319 0.004969 1.068307 0.004969
0.923361 0.003848 0.910085 0.003848
0.938399 0.003581 0.847416 0.003581
0.828223 0.005984 0.901752 0.005984
0.989766 0.002594 0.975812 0.002594
0.791008 0.005956 0.910081 0.005956
0.843216 0.005360 0.871125 0.005360
0.819210 0.006192 0.989929 0.006192
1.215066 0.004613 1.432560 0.004613
1.468075 0.004405 1.444061 0.004405
1.264349 0.004564 1.423664 0.004564
1.218529 0.005025 1.324226 0.005025
1.022658 0.007133 1.262589 0.007133
1.137889 0.006491 1.278942 0.006491
0.936457 0.005576 1.122225 0.005576
0.920477 0.006199 1.215369 0.006199
0.903997 0.006227 1.246786 0.006227
0.853526 0.004081 1.149903 0.004081
0.851572 0.005798 1.194112 0.005798
1.016281 0.005282 1.164175 0.005282
1.245912 0.005039 1.150712 0.005039
1.180266 0.004825 1.220105 0.004825
1.049038 0.004384 1.125885 0.004384
0.981048 0.004796 1.049891 0.004796
0.979982 0.005528 0.964025 0.005528
0.845924 0.006515 0.982602 0.006515
0.849337 0.005888 1.016264 0.005888
0.815446 0.004752 0.926554 0.004752
0.790832 0.003219 1.004643 0.003219
1.062060 0.005904 1.317121 0.005904
1.094516 0.005840 1.306697 0.005840
1.070507 0.005788 1.213455 0.005788
1.078033 0.005774 1.237041 0.005774
1.058195 0.004497 1.226557 0.004497
1.101431 0.005802 1.278891 0.005802
0.960037 0.005743 1.202910 0.005743
1.058040 0.006304 1.271955 0.006304
1.095094 0.004711 1.260458 0.004711
1.236915 0.003832 1.243879 0.003832
1.164878 0.005988 1.192914 0.005988
1.280920 0.004406 1.242040 0.004406
1.322289 0.006015 1.106682 0.006015
0.905943 0.004855 1.056732 0.004855
1.133715 0.005083 1.121089 0.005083
1.139096 0.004973 1.040013 0.004973
1.480142 0.005353 1.242657 0.005353
0.971167 0.004771 1.010765 0.004771
0.998446 0.004914 1.261851 0.004914
1.054054 0.006159 1.286370 0.006159
1.020420 0.005043 1.261660 0.005043
1.116237 0.005155 1.306292 0.005155
1.118544 0.004089 1.263306 0.004089
1.121489 0.006498 1.187098 0.006498
1.091241 0.006440 1.227129 0.006440
1.095084 0.007147 1.242899 0.007147
1.159547 0.005814 1.267868 0.005814
1.214221 0.006028 1.296052 0.006028
1.568976 0.006423 1.278405 0.006423
1.197600 0.005761 1.274254 0.005761
1.166266 0.004823 1.181606 0.004823
1.560216 0.004992 1.246460 0.004992
1.269484 0.005250 1.064715 0.005250
1.138899 0.004917 1.278435 0.004917
0.985421 0.005672 1.218220 0.005672
0.996073 0.005071 1.219098 0.005071
1.030821 0.004905 1.213896 0.004905
1.002905 0.005473 1.237072 0.005473
1.125696 0.006125 1.223330 0.006125
1.058063 0.005093 1.284142 0.005093
1.167020 0.004832 1.316677 0.004832
1.195049 0.004653 1.300187 0.004653
1.203548 0.006916 1.277443 0.006916
1.228759 0.004187 1.307230 0.004187
1.188399 0.006095 1.288013 0.006095
1.188409 0.005901 1.239981 0.005901
1.340114 0.006631 1.227929 0.006631
2.121114 0.005381 1.284176 0.005381
1.491848 0.005881 1.213751 0.005881
1.305973 0.003285 1.074827 0.003285
1.232858 0.005189 1.142827 0.005189
1.194194 0.005122 1.074633 0.005122
1.503664 0.003660 1.084036 0.003660
1.214392 0.004058 1.138291 0.004058
1.351688 0.004913 1.460996 0.004913
1.234969 0.003426 1.438285 0.003426
1.882585 0.002244 1.644608 0.002244
1.592666 0.004966 1.474733 0.004966
1.326504 0.004253 1.349122 0.004253
0.967452 0.006120 1.138160 0.006120
1.060681 0.005375 1.102400 0.005375
1.124801 0.004345 1.081980 0.004345
0.913684 0.005701 1.085836 0.005701
0.931916 0.004793 1.028572 0.004793
0.961690 0.006577 1.053221 0.006577
0.903695 0.006479 0.943898 0.006479
0.895835 0.006915 1.064816 0.006915
0.874236 0.004838 0.979492 0.004838
0.956954 0.005614 1.106203 0.005614
0.877325 0.004525 1.087494 0.004525
1.006034 0.005435 1.037525 0.005435
1.329159 0.006613 1.444313 0.006613
1.386482 0.003795 1.362330 0.003795
1.863357 0.008306 1.485903 0.008306
1.156298 0.005849 1.215407 0.005849
1.072997 0.006323 1.146981 0.006323
1.088835 0.004866 1.130003 0.004866
0.995926 0.005314 1.119439 0.005314
1.021213 0.006348 1.159535 0.006348
1.000054 0.006254 1.101365 0.006254
1.118101 0.007212 1.129464 0.007212
1.040375 0.004948 1.127847 0.004948
0.903742 0.003887 1.120001 0.003887
0.828714 0.005760 1.070241 0.005760
0.841689 0.005341 1.077128 0.005341
0.870692 0.006064 1.131420 0.006064
1.184015 0.007634 1.410622 0.007634
1.164822 0.004921 1.359778 0.004921
1.228262 0.004014 1.285239 0.004014
1.102147 0.005895 1.241979 0.005895
1.094911 0.005201 1.230926 0.005201
0.960845 0.005485 1.175238 0.005485
1.159239 0.004645 1.147468 0.004645
1.135560 0.005820 1.203445 0.005820
1.076948 0.006952 1.194513 0.006952
1.166149 0.006146 1.187848 0.006146
1.327720 0.003576 1.161873 0.003576
0.871355 0.005232 1.099728 0.005232
0.900958 0.004944 1.161392 0.004944
0.863570 0.005353 1.148871 0.005353
0.977227 0.004982 1.165236 0.004982
0.880070 0.007132 1.088666 0.007132
0.955574 0.004663 1.138022 0.004663
0.994204 0.005815 1.248742 0.005815
1.026927 0.004421 1.232550 0.004421
0.992077 0.003897 1.214965 0.003897
0.988162 0.004659 1.210185 0.004659
1.064819 0.005189 1.200884 0.005189
1.115209 0.007252 1.258353 0.007252
1.166816 0.006245 1.290035 0.006245
1.069966 0.005810 1.205105 0.005810
1.461978 0.004915 1.276832 0.004915
1.512104 0.005145 1.291101 0.005145
1.269963 0.005588 1.266046 0.005588
1.390174 0.003457 1.252859 0.003457
1.645395 0.005368 1.308805 0.005368
1.215280 0.003777 1.169014 0.003777
1.339467 0.004746 1.173138 0.004746
1.144774 0.005785 1.152045 0.005785
1.156608 0.005636 1.143165 0.005636
1.279944 0.004865 1.124121 0.004865
1.324512 0.002665 1.192541 0.002665
1.173551 0.005406 1.316471 0.005406
0.987412 0.004983 1.244945 0.004983
0.946886 0.005594 1.246618 0.005594
0.978862 0.004653 1.250608 0.004653
0.997410 0.004758 1.261619 0.004758
1.003098 0.005392 1.238415 0.005392
1.027701 0.005659 1.269262 0.005659
1.032701 0.003773 1.254418 0.003773
1.282385 0.005408 1.223895 0.005408
1.743140 0.004616 1.319905 0.004616
1.468692 0.005372 1.237957 0.005372
1.853885 0.006079 1.246687 0.006079
1.408048 0.006311 1.279438 0.006311
1.322955 0.005891 1.147032 0.005891
1.106923 0.006485 1.159631 0.006485
1.179998 0.005253 1.097714 0.005253
1.192774 0.006082 1.101048 0.006082
1.787806 0.005505 1.590565 0.005505
2.117348 0.004142 1.596377 0.004142
1.711764 0.004531 1.399774 0.004531
1.189807 0.004486 1.244875 0.004486
1.330670 0.003532 1.284496 0.003532
1.186480 0.005682 1.160158 0.005682
1.074834 0.006683 1.053728 0.006683
1.240785 0.005696 1.094046 0.005696
1.095421 0.006792 1.034090 0.006792
1.043278 0.007106 1.055767 0.007106
0.979302 0.006816 1.111860 0.006816
1.018335 0.006803 1.132644 0.006803
1.072114 0.007737 1.153510 0.007737
0.887030 0.005802 1.173754 0.005802
0.967677 0.003834 1.191044 0.003834
1.032271 0.004852 1.185813 0.004852
1.076975 0.007802 1.194179 0.007802
0.924962 0.005301 1.270048 0.005301
1.056650 0.005591 1.210215 0.005591
1.783869 0.004957 1.712440 0.004957
2.089799 0.006214 1.798929 0.006214
1.891467 0.006801 1.694679 0.006801
1.211714 0.005141 1.157201 0.005141
1.049099 0.006457 1.093482 0.006457
1.142390 0.005061 1.094601 0.005061
1.158239 0.006071 1.058062 0.006071
1.113949 0.004567 1.081318 0.004567
1.244530 0.003337 1.070001 0.003337
1.173751 0.003961 1.165509 0.003961
1.189518 0.004826 1.132699 0.004826
0.991493 0.004037 1.129346 0.004037
1.042026 0.005426 1.185782 0.005426
1.048389 0.004914 1.176579 0.004914
0.911847 0.004722 1.150016 0.004722
0.980483 0.004930 1.158798 0.004930
0.911092 0.005141 1.191457 0.005141
0.988404 0.005247 1.216654 0.005247
0.918133 0.005893 1.228661 0.005893
3.397011 0.006378 2.256707 0.006378
1.473793 0.006659 1.424131 0.006659
1.824073 0.007627 1.560306 0.007627
1.857050 0.005106 1.510594 0.005106
1.268369 0.004908 1.232416 0.004908
1.087736 0.005068 1.131170 0.005068
1.107628 0.005671 1.103141 0.005671
1.075487 0.004659 1.194170 0.004659
1.145903 0.005223 1.219118 0.005223
0.939488 0.005467 1.148345 0.005467
0.860393 0.005760 1.164456 0.005760
0.912250 0.006753 1.211865 0.006753
0.860455 0.004939 1.214367 0.004939
0.899512 0.006137 1.222018 0.006137
1.425909 0.005169 1.419892 0.005169
1.065198 0.004489 1.254690 0.004489
1.076573 0.005038 1.197928 0.005038
1.027418 0.004491 1.218758 0.004491
1.091238 0.005481 1.156887 0.005481
1.047556 0.004130 1.235603 0.004130
1.092890 0.005269 1.164215 0.005269
1.059776 0.004225 1.177366 0.004225
1.222369 0.003599 1.253018 0.003599
1.100157 0.005066 1.241467 0.005066
1.252900 0.005049 1.226181 0.005049
1.271106 0.004633 1.237323 0.004633
1.170015 0.002784 1.215775 0.002784
0.987274 0.005491 1.179845 0.005491
1.029203 0.003491 1.213690 0.003491
0.933349 0.005862 1.273872 0.005862
1.139436 0.004075 1.249507 0.004075
1.105260 0.005354 1.363730 0.005354
0.981153 0.005827 1.318346 0.005827
0.999887 0.004855 1.303212 0.004855
0.964592 0.004666 1.295553 0.004666
0.997577 0.004513 1.279265 0.004513
1.184869 0.003503 1.358548 0.003503
1.096675 0.005385 1.275612 0.005385
2.270891 0.006449 1.317303 0.006449
1.152285 0.003493 1.297151 0.003493
3.255815 0.005999 1.382841 0.005999
2.538088 0.006000 1.369438 0.006000
1.137257 0.005063 1.232242 0.005063
1.368837 0.005203 1.203644 0.005203
1.121147 0.005534 1.194517 0.005534
1.032670 0.005560 1.278055 0.005560
1.787419 0.004890 1.548705 0.004890
1.604638 0.005779 1.431217 0.005779
1.542301 0.005226 1.447988 0.005226
1.736245 0.005164 1.508081 0.005164
1.441517 0.005468 1.227466 0.005468
1.290441 0.005538 1.128157 0.005538
1.141601 0.005974 1.057010 0.005974
1.120187 0.006785 1.086000 0.006785
1.134755 0.005288 1.143449 0.005288
1.085334 0.003781 1.161644 0.003781
1.228490 0.005270 1.225236 0.005270
1.060698 0.006153 1.190432 0.006153
0.966944 0.006543 1.233714 0.006543
1.105162 0.005779 1.136551 0.005779
1.046054 0.005145 1.234393 0.005145
1.021829 0.006540 1.244240 0.006540
1.522746 0.005656 1.402481 0.005656
1.645131 0.006645 1.416125 0.006645
1.510068 0.004455 1.338075 0.004455
1.501411 0.004683 1.288952 0.004683
1.179030 0.005173 1.095022 0.005173
1.378551 0.004753 1.191154 0.004753
1.191129 0.005400 1.080690 0.005400
1.390945 0.005851 1.135234 0.005851
1.204480 0.004115 1.097757 0.004115
1.109018 0.005182 1.148534 0.005182
1.035975 0.007280 1.153209 0.007280
0.987904 0.004636 1.143303 0.004636
1.154622 0.004169 1.183572 0.004169
0.977516 0.003991 1.216626 0.003991
1.007440 0.003860 1.238698 0.003860
1.016183 0.004495 1.264621 0.004495
0.952702 0.004678 1.332067 0.004678
0.927942 0.005683 1.249465 0.005683
0.957626 0.004534 1.280433 0.004534
2.443141 0.007089 1.964412 0.007089
2.674755 0.006662 2.124329 0.006662
1.359119 0.005539 1.267490 0.005539
1.274296 0.005325 1.218946 0.005325
1.285623 0.006124 1.182863 0.006124
1.306798 0.005125 1.103910 0.005125
1.109009 0.004797 1.141412 0.004797
1.610642 0.006099 1.197722 0.006099
1.345582 0.006419 1.230122 0.006419
1.223965 0.004724 1.235673 0.004724
1.041297 0.005372 1.184432 0.005372
1.064525 0.005194 1.182496 0.005194
0.840523 0.004081 1.252901 0.004081
0.855781 0.005568 1.270634 0.005568
0.899115 0.007067 1.327392 0.007067
2.846589 0.004447 2.008143 0.004447
1.355238 0.007754 1.330373 0.007754
1.360385 0.004652 1.382332 0.004652
1.120572 0.005047 1.172094 0.005047
1.195237 0.005906 1.243734 0.005906
1.129084 0.004718 1.236541 0.004718
1.194750 0.004487 1.205503 0.004487
1.116674 0.003974 1.274466 0.003974
1.298457 0.006611 1.253474 0.006611
1.190881 0.005733 1.244087 0.005733
1.083558 0.005297 1.249205 0.005297
1.313705 0.004626 1.237100 0.004626
1.201104 0.004431 1.309846 0.004431
1.015611 0.004876 1.235165 0.004876
0.925057 0.004076 1.191927 0.004076
0.924990 0.005344 1.202821 0.005344
0.941296 0.004307 1.245336 0.004307
0.903217 0.006794 1.289537 0.006794
0.877090 0.007415 1.314814 0.007415
1.817203 0.005252 1.600419 0.005252
1.091975 0.005813 1.331419 0.005813
1.080863 0.004425 1.329395 0.004425
1.108973 0.005558 1.301264 0.005558
1.071333 0.004002 1.327350 0.004002
1.108701 0.005357 1.281831 0.005357
1.017995 0.005460 1.297045 0.005460
1.115650 0.003770 1.278238 0.003770
1.150917 0.004674 1.325441 0.004674
1.246388 0.005666 1.200667 0.005666
1.087663 0.005678 1.294732 0.005678
1.027408 0.005328 1.260919 0.005328
0.985057 0.005752 1.273088 0.005752
0.932966 0.004331 1.270412 0.004331
0.872085 0.004932 1.232183 0.004932
0.979345 0.005667 1.297485 0.005667
1.449354 0.005550 1.416978 0.005550
1.662558 0.007158 1.499487 0.007158
1.800406 0.005802 1.438280 0.005802
1.509796 0.006600 1.214072 0.006600
1.268374 0.005644 1.104375 0.005644
1.365797 0.005845 1.263805 0.005845
1.206239 0.004187 1.121004 0.004187
1.120238 0.004684 1.074975 0.004684
1.202013 0.003206 1.164815 0.003206
1.140086 0.004801 1.143763 0.004801
1.194443 0.004904 1.172899 0.004904
1.042419 0.005614 1.147729 0.005614
1.000621 0.005719 1.165600 0.005719
1.022626 0.005014 1.243926 0.005014
1.045995 0.004247 1.221816 0.004247
1.577618 0.005204 1.466725 0.005204
2.054563 0.005133 1.741559 0.005133
1.743076 0.004401 1.418573 0.004401
1.883142 0.004968 1.451895 0.004968
1.685062 0.007749 1.368164 0.007749
1.413223 0.006065 1.271767 0.006065
1.430311 0.004806 1.152717 0.004806
1.373172 0.005266 1.224295 0.005266
1.187161 0.005878 1.173689 0.005878
1.157208 0.006208 1.096670 0.006208
1.246748 0.004909 1.162315 0.004909
1.276352 0.006086 1.157984 0.006086
1.374500 0.004547 1.216502 0.004547
1.066719 0.005008 1.186866 0.005008
1.033288 0.005637 1.179105 0.005637
0.987758 0.004013 1.241499 0.004013
0.921819 0.004601 1.206685 0.004601
0.947782 0.004854 1.243464 0.004854
1.018801 0.005431 1.231244 0.005431
1.718305 0.006005 1.520690 0.006005
1.861193 0.006824 1.547417 0.006824
1.713556 0.007571 1.364006 0.007571
1.470021 0.005379 1.323634 0.005379
1.621973 0.006587 1.327891 0.006587
1.301749 0.004016 1.223418 0.004016
1.261503 0.005824 1.196481 0.005824
1.272483 0.006633 1.187658 0.006633
2.727379 0.004814 1.424450 0.004814
1.191773 0.004797 1.201230 0.004797
1.739038 0.002968 1.226838 0.002968
1.725744 0.004925 1.263700 0.004925
1.299183 0.006400 1.189342 0.006400
0.920396 0.006145 1.172697 0.006145
0.915862 0.006232 1.222636 0.006232
0.852230 0.005152 1.260610 0.005152
0.886390 0.006092 1.285336 0.006092
0.950445 0.004956 1.269306 0.004956
1.169595 0.005189 1.274525 0.005189
1.338064 0.005829 1.331662 0.005829
1.416062 0.005761 1.335525 0.005761
1.302660 0.005707 1.297400 0.005707
1.196616 0.004061 1.277094 0.004061
1.441806 0.005646 1.296698 0.005646
1.393982 0.005945 1.279647 0.005945
1.340315 0.005273 1.311651 0.005273
1.361770 0.005697 1.251322 0.005697
1.537989 0.005626 1.262502 0.005626
1.267333 0.005824 1.213220 0.005824
1.101964 0.005895 1.227801 0.005895
0.835619 0.005491 1.228450 0.005491
0.852212 0.005361 1.192101 0.005361
0.988124 0.007257 1.295867 0.007257
1.110630 0.005938 1.327069 0.005938
1.035663 0.007478 1.383452 0.007478
1.182368 0.005011 1.371494 0.005011
1.372720 0.004367 1.476643 0.004367
1.456187 0.005497 1.309360 0.005497
1.194067 0.006064 1.331693 0.006064
1.171956 0.007071 1.290686 0.007071
1.245531 0.005583 1.271325 0.005583
1.254766 0.005903 1.269267 0.005903
1.143829 0.005224 1.300535 0.005224
1.237033 0.006530 1.312164 0.006530
1.159057 0.005828 1.309836 0.005828
1.156132 0.004647 1.305711 0.004647
1.159503 0.007531 1.260357 0.007531
1.113510 0.005194 1.234693 0.005194
1.063414 0.005963 1.283045 0.005963
0.944785 0.005424 1.278069 0.005424
0.952002 0.005183 1.283252 0.005183
1.160351 0.005756 1.353157 0.005756
1.006915 0.003688 1.302343 0.003688
0.929020 0.003928 1.265794 0.003928
1.002517 0.007351 1.340578 0.007351
1.061813 0.007662 1.336182 0.007662
1.766536 0.005673 1.940841 0.005673
1.830337 0.004296 1.878907 0.004296
1.728474 0.006020 1.480782 0.006020
1.811095 0.005771 1.654708 0.005771
1.455364 0.006702 1.294104 0.006702
1.895427 0.007771 1.428067 0.007771
1.520764 0.004857 1.371747 0.004857
1.159148 0.005036 1.084662 0.005036
1.294757 0.005541 1.199280 0.005541
1.057737 0.005185 1.178214 0.005185
1.083437 0.004994 1.136991 0.004994
0.929609 0.006070 1.070207 0.006070
0.952742 0.005866 1.122745 0.005866
1.102763 0.005414 1.215412 0.005414
1.045482 0.006458 1.148446 0.006458
0.909263 0.005066 1.146162 0.005066
1.018698 0.005486 1.086875 0.005486
1.975948 0.002261 1.791576 0.002261
1.826305 0.004753 1.538192 0.004753
1.677863 0.007796 1.410486 0.007796
1.688844 0.003433 1.281542 0.003433
1.342670 0.005294 1.317903 0.005294
1.571124 0.006048 1.287000 0.006048
1.062805 0.006674 1.199583 0.006674
1.084708 0.005247 1.177626 0.005247
1.000136 0.005700 1.139787 0.005700
0.988362 0.005491 1.149739 0.005491
0.912136 0.005424 1.126545 0.005424
0.904865 0.006254 1.098270 0.006254
1.217288 0.004476 1.200850 0.004476
0.941321 0.004567 1.153983 0.004567
1.182192 0.006827 1.157483 0.006827
1.287831 0.006183 1.120152 0.006183
1.433617 0.006258 1.405428 0.006258
1.763275 0.005005 1.662164 0.005005
1.805581 0.005910 1.373922 0.005910
1.622890 0.007359 1.320674 0.007359
1.222502 0.006545 1.233877 0.006545
1.336947 0.005136 1.300491 0.005136
1.350690 0.005009 1.284251 0.005009
1.481683 0.007203 1.221219 0.007203
1.106204 0.005878 1.244968 0.005878
1.377874 0.004084 1.302712 0.004084
2.429477 0.004143 1.428629 0.004143
1.271470 0.006035 1.225423 0.006035
1.219264 0.005405 1.225456 0.005405
1.080772 0.005852 1.183709 0.005852
0.892355 0.005972 1.151726 0.005972
0.922236 0.005854 1.137837 0.005854
1.007271 0.006353 1.119395 0.006353
0.958724 0.005098 1.156656 0.005098
1.100807 0.003266 1.253081 0.003266
1.323010 0.007516 1.348887 0.007516
1.198641 0.005431 1.309031 0.005431
1.433393 0.005505 1.328995 0.005505
1.341089 0.006472 1.330735 0.006472
1.512237 0.004153 1.312883 0.004153
1.335552 0.006321 1.292470 0.006321
1.238293 0.006329 1.285891 0.006329
1.844925 0.006222 1.319740 0.006222
1.514795 0.005851 1.303569 0.005851
2.273434 0.005756 1.371339 0.005756
1.272644 0.004563 1.272693 0.004563
1.335042 0.005416 1.252280 0.005416
1.037058 0.004777 1.186798 0.004777
0.963723 0.005031 1.210891 0.005031
0.980802 0.005550 1.223038 0.005550
0.916123 0.006122 1.173681 0.006122
0.860950 0.005612 1.173891 0.005612
1.508525 0.008342 1.427942 0.008342
1.052830 0.003204 1.202890 0.003204
1.040597 0.004761 1.171137 0.004761
1.061075 0.004915 1.187180 0.004915
1.348748 0.005668 1.245020 0.005668
1.211255 0.004810 1.274975 0.004810
1.115174 0.006145 1.259352 0.006145
1.171480 0.006686 1.295043 0.006686
1.200144 0.005666 1.309769 0.005666
1.050911 0.006698 1.292926 0.006698
0.981472 0.006990 1.207254 0.006990
1.053012 0.005659 1.280328 0.005659
1.135072 0.006066 1.245335 0.006066
1.045102 0.005497 1.233226 0.005497
1.091553 0.003717 1.333617 0.003717
1.140719 0.004507 1.312185 0.004507
2.160759 0.005838 2.182470 0.005838
1.773338 0.006282 1.565563 0.006282
2.060043 0.006155 1.923775 0.006155
0.819028 0.003565 1.107452 0.003565
1.678519 0.006484 1.469145 0.006484
2.108095 0.006160 1.873015 0.006160
1.505619 0.007064 1.470053 0.007064
1.449765 0.003413 1.345272 0.003413
1.152280 0.006143 1.322235 0.006143
1.314349 0.005184 1.338064 0.005184
1.083264 0.008168 1.219643 0.008168
1.016400 0.005847 1.123805 0.005847
0.955221 0.006285 1.100990 0.006285
0.896512 0.005611 0.967765 0.005611
0.912970 0.004543 0.985253 0.004543
0.932210 0.006857 0.942377 0.006857
0.955622 0.005558 0.996026 0.005558
0.888281 0.005135 0.918797 0.005135
1.778433 0.004145 1.722155 0.004145
1.932190 0.004827 1.616722 0.004827
1.861219 0.006596 1.504967 0.006596
1.924622 0.004837 1.558361 0.004837
1.786686 0.007070 1.418890 0.007070
2.435268 0.004873 1.569111 0.004873
1.504046 0.007002 1.428484 0.007002
1.234018 0.005571 1.302793 0.005571
1.396325 0.005461 1.259982 0.005461
1.149044 0.006515 1.344149 0.006515
1.192252 0.005737 1.279258 0.005737
1.223678 0.004846 1.176071 0.004846
0.950208 0.006663 1.061366 0.006663
0.896908 0.003922 0.979522 0.003922
0.908303 0.004096 1.017314 0.004096
1.057124 0.004894 1.013018 0.004894
1.095974 0.005284 1.008623 0.005284
1.884556 0.005942 1.696309 0.005942
1.753104 0.006235 1.568123 0.006235
1.639645 0.005544 1.485869 0.005544
1.478152 0.005729 1.374374 0.005729
2.045759 0.004825 1.425934 0.004825
1.604824 0.004560 1.385137 0.004560
1.284533 0.004459 1.276034 0.004459
1.200403 0.005792 1.363654 0.005792
1.096891 0.006229 1.306973 0.006229
1.121737 0.005563 1.359743 0.005563
1.123596 0.005977 1.311922 0.005977
1.183772 0.006294 1.311962 0.006294
1.125653 0.006020 1.249388 0.006020
1.121282 0.004008 1.202172 0.004008
1.023867 0.003120 1.157667 0.003120
1.043428 0.004240 1.083555 0.004240
1.111056 0.004097 1.106081 0.004097
1.113086 0.007122 1.085487 0.007122
1.113316 0.006816 1.071284 0.006816
1.028713 0.004240 1.091945 0.004240
1.504904 0.006530 1.452138 0.006530
1.198172 0.006392 1.271726 0.006392
1.534212 0.005873 1.423028 0.005873
1.588113 0.005324 1.413119 0.005324
1.359679 0.005719 1.314171 0.005719
1.405641 0.006826 1.296695 0.006826
1.129744 0.005536 1.320712 0.005536
1.296468 0.004677 1.340493 0.004677
1.074323 0.004765 1.289557 0.004765
1.108270 0.006131 1.250447 0.006131
1.032034 0.005825 1.224852 0.005825
0.927062 0.004111 1.073027 0.004111
0.849473 0.004834 1.104312 0.004834
1.006720 0.005395 1.126921 0.005395
0.848017 0.005544 1.119719 0.005544
1.003718 0.005115 1.162049 0.005115
1.185414 0.003109 1.240524 0.003109
1.265271 0.005911 1.278515 0.005911
0.811249 0.004355 1.012075 0.004355
1.083540 0.005585 1.216145 0.005585
1.157600 0.003145 1.218587 0.003145
1.358723 0.004829 1.313305 0.004829
1.075799 0.004771 1.275049 0.004771
1.035721 0.004978 1.291976 0.004978
1.252596 0.005398 1.279298 0.005398
0.933451 0.005302 1.245821 0.005302
0.869878 0.006598 1.187232 0.006598
0.914024 0.004869 1.165370 0.004869
0.934223 0.003983 1.223348 0.003983
0.910592 0.005416 1.164182 0.005416
0.941163 0.003433 1.233698 0.003433
0.972333 0.005989 1.255894 0.005989
1.015437 0.004496 1.190562 0.004496
1.714908 0.006333 1.680234 0.006333
1.758236 0.005066 1.874421 0.005066
1.707771 0.007175 1.841156 0.007175
1.894646 0.006406 1.871884 0.006406
2.542162 0.005754 2.283687 0.005754
2.588667 0.004913 2.515725 0.004913
1.770046 0.005697 1.690114 0.005697
1.462084 0.006321 1.538085 0.006321
1.074405 0.005335 1.302780 0.005335
1.108031 0.004985 1.277384 0.004985
1.070826 0.004672 1.218511 0.004672
0.945301 0.003623 1.044737 0.003623
0.877334 0.002760 0.948096 0.002760
0.847596 0.006351 0.831221 0.006351
0.850499 0.005726 0.832383 0.005726
0.833561 0.004901 0.817158 0.004901
1.576514 0.004895 1.505989 0.004895
1.557949 0.007533 1.524461 0.007533
2.089955 0.006262 1.762480 0.006262
2.767231 0.005766 2.146765 0.005766
1.479176 0.005211 1.549326 0.005211
1.243194 0.004901 1.393075 0.004901
1.292052 0.005400 1.453335 0.005400
1.346691 0.005651 1.461420 0.005651
1.118002 0.005908 1.275375 0.005908
1.163137 0.004602 1.214714 0.004602
1.039678 0.007594 1.207629 0.007594
1.079303 0.004140 1.108008 0.004140
0.893483 0.005489 0.976179 0.005489
0.860514 0.004617 0.887386 0.004617
0.893047 0.005462 0.938398 0.005462
0.846710 0.005412 0.805396 0.005412
0.850779 0.004891 0.847246 0.004891
0.992894 0.005701 0.896959 0.005701
0.859183 0.006080 0.830771 0.006080
1.412517 0.005034 1.335441 0.005034
1.913094 0.005771 1.568978 0.005771
1.462371 0.004110 1.370857 0.004110
3.285769 0.001133 1.923263 0.001133
2.373706 0.007991 1.689287 0.007991
2.515445 0.003492 1.587686 0.003492
1.563076 0.005773 1.613710 0.005773
1.432946 0.006554 1.449929 0.006554
1.080613 0.005467 1.365787 0.005467
1.125961 0.006496 1.312713 0.006496
1.145961 0.005962 1.380552 0.005962
1.076411 0.004924 1.208656 0.004924
0.944892 0.005807 1.096408 0.005807
1.005152 0.005381 1.034706 0.005381
0.950578 0.005353 1.022903 0.005353
0.980114 0.003596 0.957979 0.003596
1.021127 0.003498 0.910321 0.003498
1.138087 0.004643 1.039034 0.004643
1.444319 0.006504 1.369443 0.006504
1.584367 0.005606 1.338829 0.005606
1.820228 0.005065 1.377017 0.005065
1.521054 0.005175 1.322784 0.005175
1.283230 0.006037 1.407040 0.006037
1.284527 0.006387 1.354481 0.006387
0.991418 0.005672 1.316145 0.005672
0.972380 0.005167 1.300310 0.005167
0.958200 0.005598 1.265678 0.005598
0.962115 0.005845 1.202099 0.005845
1.053528 0.006857 1.267467 0.006857
0.975057 0.005807 1.163815 0.005807
0.926282 0.005908 1.171341 0.005908
0.876110 0.005571 1.034381 0.005571
0.800861 0.004880 1.047013 0.004880
0.878979 0.004650 1.102015 0.004650
1.090097 0.006606 1.040278 0.006606
0.900556 0.006880 1.026752 0.006880
1.314416 0.004456 1.270336 0.004456
1.294719 0.006412 1.284151 0.006412
1.069350 0.002963 1.198595 0.002963
1.211379 0.004386 1.213662 0.004386
1.243687 0.004622 1.259347 0.004622
1.388106 0.004394 1.291416 0.004394
1.148709 0.006398 1.304111 0.006398
1.027507 0.005211 1.316679 0.005211
1.095370 0.005988 1.304575 0.005988
0.886684 0.006020 1.253180 0.006020
0.813231 0.006788 1.189120 0.006788
0.819347 0.006523 1.193449 0.006523
0.859850 0.005443 1.124390 0.005443
0.792615 0.002265 1.072674 0.002265
0.823262 0.005068 1.143514 0.005068
0.898018 0.007551 1.134630 0.007551
1.543968 0.004566 1.838587 0.004566
1.665586 0.005485 1.890500 0.005485
2.259201 0.005549 2.292169 0.005549
2.463711 0.006397 2.634945 0.006397
2.314000 0.004527 1.999694 0.004527
2.359917 0.004980 2.197354 0.004980
2.095220 0.005220 2.108995 0.005220
1.606617 0.004750 1.641156 0.004750
1.441834 0.005391 1.513251 0.005391
1.565809 0.004580 1.736962 0.004580
0.914177 0.004830 1.071527 0.004830
1.250116 0.005671 1.411845 0.005671
0.768010 0.004810 0.939392 0.004810
0.755431 0.006652 0.778372 0.006652
0.913220 0.004050 0.997134 0.004050
0.792475 0.005459 0.799892 0.005459
0.811270 0.005923 0.804711 0.005923
0.762320 0.006105 0.766706 0.006105
0.819018 0.006248 0.784958 0.006248
1.304912 0.004866 1.410444 0.004866
1.377882 0.006010 1.511810 0.006010
1.784117 0.005720 1.929588 0.005720
1.798387 0.006786 1.751321 0.006786
1.751224 0.006720 1.752058 0.006720
1.746239 0.006614 1.872011 0.006614
1.469386 0.004512 1.588079 0.004512
1.638653 0.004250 1.677343 0.004250
1.298986 0.004219 1.463375 0.004219
1.309837 0.004941 1.400140 0.004941
0.961085 0.004413 1.273301 0.004413
1.040851 0.003885 1.259066 0.003885
1.144268 0.007398 1.277711 0.007398
0.985202 0.005796 1.179527 0.005796
0.966522 0.006334 1.180174 0.006334
0.738411 0.006376 0.947858 0.006376
0.783058 0.004731 0.881239 0.004731
0.808287 0.005693 0.849074 0.005693
0.946048 0.006659 0.826776 0.006659
0.861444 0.004187 0.824772 0.004187
1.199166 0.005927 1.291599 0.005927
1.286714 0.006330 1.339107 0.006330
1.265306 0.006906 1.336329 0.006906
2.580409 0.007323 1.934419 0.007323
2.092401 0.006924 1.724831 0.006924
1.688402 0.005433 1.663231 0.005433
1.286572 0.005307 1.496799 0.005307
1.197005 0.006002 1.446724 0.006002
1.161820 0.004209 1.415526 0.004209
0.990906 0.004848 1.271471 0.004848
0.930347 0.004272 1.270503 0.004272
0.954778 0.005682 1.309943 0.005682
0.843863 0.007391 1.158637 0.007391
0.857473 0.004380 0.884113 0.004380
0.954478 0.004929 0.857905 0.004929
1.018621 0.004531 0.898761 0.004531
1.112928 0.006009 1.212140 0.006009
1.732743 0.007262 1.361129 0.007262
1.300433 0.005534 1.293330 0.005534
1.329366 0.005477 1.299604 0.005477
1.309714 0.006814 1.443646 0.006814
0.776444 0.004997 1.118496 0.004997
1.019680 0.005534 1.348467 0.005534
0.870316 0.005148 1.204031 0.005148
0.771151 0.005324 1.161323 0.005324
0.907157 0.005094 1.097178 0.005094
0.743498 0.005567 1.118642 0.005567
0.758616 0.005336 1.048116 0.005336
0.765364 0.004695 1.014987 0.004695
0.938724 0.005368 0.946993 0.005368
1.114442 0.006679 0.935125 0.006679
0.887443 0.005301 1.037456 0.005301
0.801009 0.004920 0.982340 0.004920
0.917555 0.004603 0.929991 0.004603
0.899923 0.004064 1.083276 0.004064
1.009608 0.003610 1.157441 0.003610
1.190478 0.005250 1.219971 0.005250
1.131103 0.005276 1.202846 0.005276
1.166565 0.006377 1.270181 0.006377
1.260197 0.005849 1.311815 0.005849
1.046029 0.006254 1.337016 0.006254
0.973542 0.006073 1.265658 0.006073
0.804004 0.005337 1.225622 0.005337
0.855167 0.005667 1.265766 0.005667
0.760220 0.004543 1.068725 0.004543
0.812873 0.005371 1.117043 0.005371
0.719106 0.004424 1.056986 0.004424
0.766088 0.005168 1.083300 0.005168
1.634043 0.004805 1.910691 0.004805
1.386607 0.005636 1.589440 0.005636
1.768535 0.005163 1.967899 0.005163
2.151979 0.005325 2.444039 0.005325
1.713317 0.005336 1.971452 0.005336
1.672321 0.005304 1.952774 0.005304
1.204044 0.004891 1.434629 0.004891
1.453601 0.004872 1.588032 0.004872
1.496075 0.006358 1.486225 0.006358
1.833029 0.005105 1.921603 0.005105
0.833673 0.005684 1.108689 0.005684
0.812506 0.004484 1.080300 0.004484
0.722764 0.004759 0.983035 0.004759
0.745231 0.005733 0.956722 0.005733
0.752113 0.004719 0.900415 0.004719
0.659486 0.004418 0.841179 0.004418
0.713464 0.006833 0.871718 0.006833
0.739947 0.006342 0.833981 0.006342
1.440103 0.006655 1.570819 0.006655
1.523452 0.005923 1.713962 0.005923
1.438219 0.005520 1.702486 0.005520
1.471445 0.005291 1.676886 0.005291
1.372762 0.003896 1.625643 0.003896
1.245892 0.003787 1.462836 0.003787
1.451619 0.004554 1.482170 0.004554
0.819656 0.004249 0.987039 0.004249
0.841647 0.004603 1.147090 0.004603
0.733154 0.006116 0.943319 0.006116
0.764694 0.006183 0.914676 0.006183
0.762282 0.006800 0.885247 0.006800
0.793480 0.006721 0.813881 0.006721
0.743658 0.004292 0.914435 0.004292
0.786190 0.004536 0.844754 0.004536
1.099671 0.002705 1.339209 0.002705
1.232374 0.005794 1.424282 0.005794
1.234297 0.005408 1.394281 0.005408
1.428386 0.004306 1.540075 0.004306
1.408018 0.004125 1.483931 0.004125
1.338382 0.005460 1.513741 0.005460
1.363316 0.004455 1.482549 0.004455
1.525978 0.004488 1.527780 0.004488
1.195344 0.004878 1.412217 0.004878
1.075952 0.003318 1.369294 0.003318
1.024436 0.004431 1.342403 0.004431
0.844801 0.005491 1.191242 0.005491
0.887256 0.006360 1.182540 0.006360
0.747926 0.007390 1.092139 0.007390
0.743920 0.005770 1.007047 0.005770
0.747764 0.004439 0.928045 0.004439
0.863771 0.004773 0.893095 0.004773
0.703987 0.003890 0.885343 0.003890
0.733659 0.004656 0.918462 0.004656
1.012527 0.006129 1.199125 0.006129
1.014928 0.007495 1.202959 0.007495
1.275604 0.005341 1.409524 0.005341
1.140330 0.005430 1.265492 0.005430
1.109274 0.004107 1.286827 0.004107
0.981714 0.005787 1.309783 0.005787
1.074985 0.005886 1.322161 0.005886
0.958725 0.005377 1.308567 0.005377
0.908180 0.006037 1.285544 0.006037
0.755367 0.005657 1.183457 0.005657
0.725088 0.005785 1.190226 0.005785
0.700784 0.006838 1.093364 0.006838
0.720064 0.005903 1.026448 0.005903
0.759454 0.005572 1.036407 0.005572
0.883884 0.004245 1.031764 0.004245
0.797424 0.005388 1.005441 0.005388
0.948280 0.007189 1.158627 0.007189
1.095407 0.004851 1.309061 0.004851
1.076576 0.004287 1.312455 0.004287
1.183654 0.005196 1.302604 0.005196
1.103867 0.005286 1.301668 0.005286
0.917391 0.006197 1.256388 0.006197
0.879710 0.005735 1.280740 0.005735
0.809564 0.007300 1.224365 0.007300
0.723447 0.006297 1.164554 0.006297
0.794634 0.006378 1.192533 0.006378
0.688063 0.005869 1.099842 0.005869
0.680887 0.005642 1.094586 0.005642
0.749025 0.006817 1.101938 0.006817
0.731621 0.004889 1.061294 0.004889
0.756803 0.004544 1.056947 0.004544
0.754258 0.004148 1.065213 0.004148
1.343073 0.004545 1.618704 0.004545
1.817462 0.006756 2.042729 0.006756
1.634763 0.006864 1.809023 0.006864
2.330151 0.005000 2.629932 0.005000
1.426049 0.007314 1.671010 0.007314
1.973490 0.005706 2.254083 0.005706
3.564421 0.005034 3.972730 0.005034
1.672527 0.006924 1.913350 0.006924
1.242308 0.005490 1.543375 0.005490
1.262584 0.005569 1.479573 0.005569
0.946896 0.004641 1.203746 0.004641
0.866892 0.006142 1.098665 0.006142
1.004701 0.004414 1.337161 0.004414
0.856296 0.007118 1.069325 0.007118
0.774178 0.006285 1.012910 0.006285
0.711726 0.006550 0.951046 0.006550
0.715983 0.005611 0.970682 0.005611
0.864240 0.005398 1.360684 0.005398
0.634208 0.004482 0.867160 0.004482
0.676869 0.004807 0.913818 0.004807
0.715279 0.007721 0.972510 0.007721
1.253590 0.006119 1.457114 0.006119
1.420586 0.005796 1.662443 0.005796
1.293201 0.005583 1.524657 0.005583
1.083498 0.006104 1.394826 0.006104
1.197448 0.006150 1.571026 0.006150
0.883858 0.004032 1.301446 0.004032
1.051394 0.004235 1.362313 0.004235
0.804055 0.004016 1.183444 0.004016
0.778227 0.005781 1.071847 0.005781
0.745175 0.004515 1.026184 0.004515
0.765019 0.005994 1.036043 0.005994
0.763785 0.005956 0.943927 0.005956
0.689828 0.004383 0.977281 0.004383
0.653899 0.004757 0.943302 0.004757
0.699990 0.005917 0.947860 0.005917
0.688354 0.004525 0.958412 0.004525
0.664708 0.004750 0.998684 0.004750
1.160032 0.004087 1.317391 0.004087
1.062299 0.005944 1.274142 0.005944
1.219291 0.005895 1.461355 0.005895
1.110880 0.006126 1.414593 0.006126
1.071498 0.005631 1.360014 0.005631
0.998016 0.006342 1.335560 0.006342
0.953622 0.005308 1.371885 0.005308
0.916027 0.005565 1.260865 0.005565
0.700642 0.003487 1.175974 0.003487
0.892519 0.004039 1.308638 0.004039
0.690455 0.004331 1.148861 0.004331
0.744777 0.005553 1.119597 0.005553
0.767478 0.004413 1.091717 0.004413
0.696530 0.005259 1.064215 0.005259
0.710937 0.005755 1.005083 0.005755
0.730160 0.005420 0.991450 0.005420
0.698159 0.006427 1.000234 0.006427
0.674474 0.006219 1.026963 0.006219
0.687647 0.004794 0.963551 0.004794
1.091023 0.006601 1.324377 0.006601
1.037830 0.005336 1.331859 0.005336
1.159012 0.005088 1.387889 0.005088
0.954357 0.006139 1.406433 0.006139
1.043760 0.004864 1.398792 0.004864
0.980916 0.006996 1.372876 0.006996
0.951443 0.007711 1.385825 0.007711
0.889060 0.006056 1.240755 0.006056
0.644296 0.005598 1.142265 0.005598
0.691669 0.006209 1.112566 0.006209
0.680206 0.005663 1.075061 0.005663
0.684352 0.004551 1.133969 0.004551
0.732277 0.005083 1.047970 0.005083
0.716345 0.004973 1.155262 0.004973
0.722466 0.006138 1.081783 0.006138
0.964529 0.005260 1.160254 0.005260
0.949611 0.005959 1.193339 0.005959
1.059201 0.006174 1.333321 0.006174
0.967237 0.006814 1.293989 0.006814
0.956587 0.006433 1.383972 0.006433
0.947293 0.006290 1.301438 0.006290
0.896312 0.007064 1.285736 0.007064
0.915120 0.005261 1.281870 0.005261
0.819033 0.006014 1.227422 0.006014
0.847910 0.005670 1.217830 0.005670
0.679598 0.004618 1.189695 0.004618
0.770301 0.006324 1.199230 0.006324
0.700994 0.005714 1.124829 0.005714
0.699795 0.004829 1.180030 0.004829
0.714489 0.006627 1.090371 0.006627
0.719113 0.004878 1.135096 0.004878
0.752857 0.005163 1.057189 0.005163
1.980568 0.004806 2.263576 0.004806
1.626631 0.005785 1.874655 0.005785
5.637235 0.003010 6.000657 0.003010
3.163384 0.005010 3.445341 0.005010
1.956022 0.006224 2.289268 0.006224
1.805743 0.007957 2.035177 0.007957
1.484786 0.005496 1.738215 0.005496
1.117871 0.004020 1.422202 0.004020
0.898072 0.004957 1.261814 0.004957
1.117557 0.003712 1.257280 0.003712
0.875090 0.005011 1.178460 0.005011
0.897473 0.004719 1.198435 0.004719
0.806369 0.005396 1.041021 0.005396
0.958069 0.007243 1.132648 0.007243
0.728923 0.004734 1.020032 0.004734
0.663192 0.004454 1.013896 0.004454
0.653853 0.004869 1.050681 0.004869
0.673595 0.005878 1.056588 0.005878
1.509302 0.005261 1.754849 0.005261
2.088398 0.004861 2.305483 0.004861
1.563933 0.004811 1.779034 0.004811
1.135076 0.006739 1.509809 0.006739
0.782023 0.004404 1.210449 0.004404
0.824315 0.005156 1.248463 0.005156
0.756489 0.005134 1.222151 0.005134
0.806893 0.004646 1.161393 0.004646
0.781347 0.004839 1.050864 0.004839
0.717208 0.005147 1.038542 0.005147
0.718194 0.004976 1.069797 0.004976
0.654406 0.005630 1.141557 0.005630
0.714388 0.006873 1.185193 0.006873
1.114980 0.006153 1.368704 0.006153
1.247545 0.005921 1.512582 0.005921
1.364560 0.005839 1.645244 0.005839
1.295700 0.005929 1.573999 0.005929
1.332937 0.004607 1.636731 0.004607
1.142537 0.004608 1.530472 0.004608
1.056894 0.006754 1.520682 0.006754
0.926573 0.005583 1.404489 0.005583
0.937386 0.006304 1.394059 0.006304
0.838156 0.004730 1.319737 0.004730
0.726439 0.006507 1.133113 0.006507
0.755935 0.005426 1.154518 0.005426
0.760939 0.005931 1.098961 0.005931
0.752306 0.005347 1.175497 0.005347
0.756646 0.003572 1.166732 0.003572
0.718621 0.005251 1.178903 0.005251
0.678052 0.004378 1.062258 0.004378
1.046905 0.006698 1.376935 0.006698
1.126135 0.005513 1.495044 0.005513
1.008406 0.006380 1.471863 0.006380
1.015455 0.005504 1.482450 0.005504
1.027100 0.006979 1.510854 0.006979
0.872185 0.006665 1.361048 0.006665
0.913145 0.006699 1.363330 0.006699
0.841811 0.005714 1.298168 0.005714
0.712560 0.005477 1.201242 0.005477
0.724490 0.004279 1.271793 0.004279
0.733988 0.005439 1.190921 0.005439
0.742541 0.005231 1.218326 0.005231
0.784223 0.005035 1.200176 0.005035
0.710572 0.004340 1.086586 0.004340
0.695455 0.004131 1.086471 0.004131
0.745537 0.003944 1.166509 0.003944
0.925761 0.005825 1.290276 0.005825
0.931428 0.005827 1.352023 0.005827
1.017620 0.006259 1.386375 0.006259
1.022850 0.006646 1.398484 0.006646
1.012689 0.006770 1.467919 0.006770
0.955079 0.006842 1.403291 0.006842
0.987028 0.005189 1.384803 0.005189
0.879497 0.005304 1.330091 0.005304
0.853238 0.005106 1.343281 0.005106
0.767581 0.005657 1.307998 0.005657
0.691848 0.004270 1.263759 0.004270
0.735732 0.005337 1.243646 0.005337
0.701651 0.004503 1.310787 0.004503
0.736921 0.004264 1.292258 0.004264
0.821103 0.003619 1.321429 0.003619
0.747370 0.004617 1.263403 0.004617
0.729149 0.004202 1.256404 0.004202
0.710466 0.004914 1.198544 0.004914
0.717056 0.004969 1.208261 0.004969
0.713246 0.004282 1.165272 0.004282
1.952916 0.005133 2.158084 0.005133
1.869664 0.005205 2.183521 0.005205
1.589349 0.007464 1.774403 0.007464
3.478003 0.004719 3.737192 0.004719
1.373721 0.005047 1.606767 0.005047
2.435994 0.006133 2.633202 0.006133
1.346546 0.004512 1.501138 0.004512
1.127944 0.005311 1.370257 0.005311
0.990193 0.004961 1.352918 0.004961
1.091507 0.004387 1.359877 0.004387
0.893510 0.004701 1.143142 0.004701
0.883432 0.004707 1.123056 0.004707
0.975766 0.005928 1.117869 0.005928
0.787910 0.003950 1.078706 0.003950
0.838067 0.006831 1.221240 0.006831
0.812241 0.006778 1.186146 0.006778
0.786172 0.005636 1.215419 0.005636
0.750112 0.006311 1.184305 0.006311
1.261116 0.006647 1.473667 0.006647
1.791431 0.005438 1.939104 0.005438
2.207951 0.004425 2.388226 0.004425
2.013780 0.005754 2.229848 0.005754
1.797189 0.003651 1.975996 0.003651
1.145165 0.005301 1.505349 0.005301
1.236174 0.005941 1.583244 0.005941
1.045112 0.005221 1.380603 0.005221
0.993802 0.005235 1.405541 0.005235
0.904666 0.005271 1.328930 0.005271
0.892663 0.006729 1.375660 0.006729
0.797484 0.005193 1.213686 0.005193
0.763239 0.004013 1.098722 0.004013
0.823300 0.004764 1.156999 0.004764
0.924853 0.004778 1.226273 0.004778
0.833945 0.005366 1.266017 0.005366
1.283789 0.005051 1.577877 0.005051
1.610894 0.006386 1.827124 0.006386
1.456495 0.004728 1.726626 0.004728
1.213678 0.005860 1.619049 0.005860
1.138002 0.005686 1.550924 0.005686
1.161290 0.007396 1.610914 0.007396
0.991352 0.006390 1.487769 0.006390
1.185249 0.003803 1.536822 0.003803
0.845666 0.006517 1.385600 0.006517
0.834038 0.006343 1.352218 0.006343
0.793147 0.006577 1.268530 0.006577
0.815179 0.005203 1.277853 0.005203
0.844542 0.005214 1.257866 0.005214
0.830444 0.004974 1.288977 0.004974
0.782729 0.006284 1.204460 0.006284
0.895845 0.005869 1.324614 0.005869
0.802566 0.007665 1.255733 0.007665
1.061077 0.005957 1.539248 0.005957
1.026365 0.005977 1.494619 0.005977
1.108842 0.006170 1.574264 0.006170
0.957915 0.006565 1.476808 0.006565
0.985462 0.006497 1.481642 0.006497
0.931258 0.006484 1.451279 0.006484
0.878786 0.005932 1.444659 0.005932
0.880552 0.004314 1.414764 0.004314
0.768667 0.004474 1.339747 0.004474
0.818908 0.006164 1.412417 0.006164
0.784297 0.004854 1.270382 0.004854
0.779477 0.006040 1.323576 0.006040
0.827125 0.004361 1.318948 0.004361
0.844474 0.004372 1.320752 0.004372
0.777089 0.004786 1.248473 0.004786
0.762392 0.005003 1.180495 0.005003
0.799003 0.006233 1.236683 0.006233
0.814169 0.006927 1.297787 0.006927
0.964087 0.006001 1.458746 0.006001
0.927764 0.006506 1.452644 0.006506
0.827934 0.004963 1.353838 0.004963
1.008752 0.006584 1.532241 0.006584
0.990060 0.006689 1.480381 0.006689
0.806236 0.003358 1.375623 0.003358
0.930673 0.004931 1.433639 0.004931
0.847844 0.004928 1.397585 0.004928
0.756587 0.005185 1.343274 0.005185
0.748124 0.004157 1.367209 0.004157
0.786908 0.006046 1.336034 0.006046
0.769986 0.004614 1.272859 0.004614
0.762443 0.004757 1.290651 0.004757
0.820243 0.004161 1.325437 0.004161
0.746734 0.005354 1.241716 0.005354
1.545428 0.004334 1.756747 0.004334
1.631336 0.002674 1.856213 0.002674
1.437927 0.003896 1.684747 0.003896
1.198567 0.005639 1.466556 0.005639
0.886874 0.006019 1.183604 0.006019
1.382153 0.007333 1.680453 0.007333
0.908333 0.006260 1.168810 0.006260
0.932103 0.006277 1.234933 0.006277
1.092760 0.006678 1.304248 0.006678
0.909706 0.004569 1.258298 0.004569
0.933747 0.004697 1.273969 0.004697
0.948039 0.004548 1.098230 0.004548
0.904087 0.003837 1.100286 0.003837
0.886966 0.005706 1.124952 0.005706
0.865744 0.006272 1.210948 0.006272
0.828569 0.005930 1.236792 0.005930
0.816992 0.004846 1.280792 0.004846
1.360200 0.004958 1.605385 0.004958
1.869016 0.004694 2.012005 0.004694
2.355526 0.005176 2.508199 0.005176
1.362636 0.003496 1.648269 0.003496
1.324985 0.006562 1.650631 0.006562
1.172387 0.006085 1.513797 0.006085
1.075368 0.002488 1.398292 0.002488
1.078163 0.004472 1.341517 0.004472
1.044381 0.004858 1.396165 0.004858
1.018783 0.004982 1.490300 0.004982
0.995309 0.004763 1.457722 0.004763
0.884059 0.004706 1.305096 0.004706
0.888235 0.006754 1.365805 0.006754
0.881629 0.004809 1.168814 0.004809
0.910646 0.004377 1.213538 0.004377
0.979280 0.003627 1.272830 0.003627
0.966982 0.004472 1.324604 0.004472
1.233218 0.005262 1.361870 0.005262
0.829142 0.007939 1.296902 0.007939
0.893701 0.005751 1.329484 0.005751
1.742461 0.005289 1.873196 0.005289
1.678446 0.005628 1.792109 0.005628
1.480278 0.004205 1.795548 0.004205
1.268839 0.004219 1.652143 0.004219
1.239046 0.007043 1.671810 0.007043
1.199812 0.003858 1.561572 0.003858
0.948543 0.005437 1.512617 0.005437
0.950815 0.005352 1.483529 0.005352
0.878500 0.004554 1.469730 0.004554
0.834147 0.005697 1.408002 0.005697
0.837654 0.006222 1.341579 0.006222
0.900628 0.005298 1.378030 0.005298
0.942635 0.004824 1.357648 0.004824
0.896298 0.006946 1.292860 0.006946
0.910696 0.006845 1.383043 0.006845
0.865984 0.005394 1.338374 0.005394
1.067626 0.004727 1.454720 0.004727
1.118598 0.006210 1.595849 0.006210
1.215709 0.006247 1.656268 0.006247
1.136484 0.006921 1.618088 0.006921
1.031920 0.006555 1.563659 0.006555
1.001418 0.006594 1.524515 0.006594
1.036709 0.006461 1.545804 0.006461
0.973394 0.005453 1.518379 0.005453
0.814879 0.005963 1.391128 0.005963
0.823933 0.005141 1.428973 0.005141
0.921039 0.003849 1.380893 0.003849
1.083819 0.004548 1.489969 0.004548
0.867991 0.004739 1.367008 0.004739
1.009284 0.003696 1.454344 0.003696
0.876867 0.004570 1.358293 0.004570
0.893582 0.005670 1.357832 0.005670
0.963938 0.008553 1.433475 0.008553
0.960330 0.006600 1.401583 0.006600
0.980992 0.006655 1.532805 0.006655
0.932000 0.006472 1.488401 0.006472
0.961303 0.004852 1.477293 0.004852
0.891368 0.004899 1.431478 0.004899
0.924481 0.004324 1.453346 0.004324
0.878786 0.005682 1.419866 0.005682
0.959606 0.006121 1.402030 0.006121
0.828329 0.003371 1.424543 0.003371
0.847597 0.004662 1.417300 0.004662
1.161451 0.005837 1.363111 0.005837
1.129046 0.003708 1.359350 0.003708
1.105561 0.004085 1.358338 0.004085
1.159995 0.006149 1.389100 0.006149
1.127561 0.004871 1.396064 0.004871
1.470109 0.006199 1.786336 0.006199
1.140894 0.005679 1.439347 0.005679
1.148475 0.005367 1.451991 0.005367
0.997478 0.006453 1.346631 0.006453
0.898735 0.005947 1.286290 0.005947
0.904653 0.006258 1.196312 0.006258
0.888942 0.004425 1.206922 0.004425
0.826947 0.003709 1.111526 0.003709
0.987158 0.004739 1.168567 0.004739
0.900839 0.004251 1.126680 0.004251
0.915758 0.006704 1.131203 0.006704
0.868994 0.006095 1.188381 0.006095
0.813623 0.005555 1.261448 0.005555
1.155180 0.004275 1.483473 0.004275
1.156649 0.004808 1.500392 0.004808
1.296320 0.003061 1.568309 0.003061
1.215774 0.004341 1.593212 0.004341
0.971926 0.005323 1.554242 0.005323
1.216760 0.004538 1.455262 0.004538
1.368428 0.003634 1.661785 0.003634
1.044649 0.004327 1.507604 0.004327
1.009549 0.004514 1.421187 0.004514
0.864077 0.004448 1.348831 0.004448
0.897311 0.003711 1.359832 0.003711
0.869143 0.005290 1.298295 0.005290
0.844078 0.005921 1.349575 0.005921
0.849630 0.005186 1.291518 0.005186
0.945669 0.003819 1.263107 0.003819
1.118893 0.001780 1.308971 0.001780
0.850479 0.004812 1.239476 0.004812
0.907582 0.004973 1.296205 0.004973
0.779185 0.004760 1.215914 0.004760
0.808166 0.004996 1.255586 0.004996
1.188974 0.004946 1.528925 0.004946
1.209007 0.005141 1.564539 0.005141
1.209024 0.005763 1.671542 0.005763
1.093954 0.004818 1.633412 0.004818
1.128952 0.006056 1.611715 0.006056
1.274593 0.004016 1.659484 0.004016
1.183788 0.005523 1.659274 0.005523
1.178404 0.004329 1.642482 0.004329
1.308684 0.006250 1.707115 0.006250
1.027984 0.004898 1.531477 0.004898
0.920325 0.004871 1.549606 0.004871
0.877464 0.003693 1.433748 0.003693
0.856974 0.006779 1.434325 0.006779
0.878070 0.004791 1.390151 0.004791
0.920993 0.006422 1.281220 0.006422
1.024188 0.006738 1.381510 0.006738
0.801727 0.006799 1.314643 0.006799
0.942330 0.007119 1.420191 0.007119
1.137159 0.004306 1.578658 0.004306
1.015377 0.004463 1.384659 0.004463
1.178138 0.005113 1.511155 0.005113
1.063100 0.004925 1.536548 0.004925
0.979616 0.004839 1.542115 0.004839
1.009335 0.005791 1.559752 0.005791
1.073683 0.004759 1.501460 0.004759
0.890720 0.005613 1.438332 0.005613
0.863006 0.005282 1.500564 0.005282
0.814462 0.005681 1.469411 0.005681
0.871372 0.003932 1.427677 0.003932
0.870055 0.005901 1.412372 0.005901
0.868190 0.004445 1.399835 0.004445
0.955595 0.005779 1.427866 0.005779
0.980588 0.007161 1.431497 0.007161
1.014054 0.005390 1.384563 0.005390
1.186478 0.003110 1.471743 0.003110
1.182066 0.006412 1.503450 0.006412
0.978687 0.005423 1.445107 0.005423
0.968613 0.005967 1.439392 0.005967
0.985716 0.006221 1.535897 0.006221
0.951979 0.004368 1.481902 0.004368
1.008481 0.004612 1.540409 0.004612
0.946538 0.004543 1.468377 0.004543
0.973620 0.004157 1.505421 0.004157
0.971364 0.004779 1.377940 0.004779
0.851204 0.005337 1.441225 0.005337
0.881345 0.004714 1.431366 0.004714
0.903983 0.005427 1.439453 0.005427
0.941328 0.006811 1.417666 0.006811
0.987003 0.006168 1.407224 0.006168
0.968346 0.008567 1.358840 0.008567
0.938613 0.004598 1.371798 0.004598
0.835380 0.006468 1.315610 0.006468
1.113067 0.004955 1.416679 0.004955
1.163136 0.005616 1.422096 0.005616
1.326370 0.004802 1.540675 0.004802
1.510024 0.005075 1.817685 0.005075
1.304700 0.005289 1.604153 0.005289
1.579552 0.004846 1.772723 0.004846
1.975236 0.004168 1.958054 0.004168
0.931333 0.007709 1.273011 0.007709
0.980810 0.006828 1.335356 0.006828
0.851187 0.003606 1.229086 0.003606
0.953863 0.005479 1.255849 0.005479
0.914464 0.004467 1.061270 0.004467
0.841161 0.006217 1.018584 0.006217
0.903953 0.005922 1.153166 0.005922
0.839735 0.004959 0.983387 0.004959
0.876807 0.005687 1.075016 0.005687
0.828269 0.004609 1.173224 0.004609
0.835785 0.004984 1.086680 0.004984
0.809471 0.004822 1.114891 0.004822
1.141811 0.005003 1.519120 0.005003
1.135032 0.005126 1.460713 0.005126
1.035871 0.004969 1.531736 0.004969
1.037992 0.004901 1.497118 0.004901
1.280019 0.004885 1.602238 0.004885
1.277114 0.005892 1.582902 0.005892
0.994172 0.005912 1.465557 0.005912
1.114248 0.005245 1.530788 0.005245
0.886881 0.007277 1.396086 0.007277
0.841148 0.007728 1.289565 0.007728
0.850175 0.005555 1.283348 0.005555
0.827618 0.004328 1.135637 0.004328
0.827885 0.003945 1.077838 0.003945
0.870430 0.006142 1.151682 0.006142
0.786810 0.004507 1.166848 0.004507
1.153291 0.005326 1.535088 0.005326
1.164278 0.004616 1.583124 0.004616
1.074742 0.004157 1.563786 0.004157
1.076388 0.005159 1.629595 0.005159
1.063077 0.004427 1.610207 0.004427
1.184832 0.005859 1.678420 0.005859
1.225764 0.005496 1.623746 0.005496
1.307214 0.005724 1.591979 0.005724
1.249747 0.006095 1.556710 0.006095
0.900716 0.007062 1.450355 0.007062
1.110633 0.004900 1.503266 0.004900
0.782210 0.005647 1.341582 0.005647
0.879564 0.003548 1.323618 0.003548
0.822860 0.004503 1.246897 0.004503
0.851410 0.004562 1.322780 0.004562
0.943447 0.003279 1.301934 0.003279
0.899812 0.003438 1.278017 0.003438
0.910477 0.006107 1.268272 0.006107
1.076974 0.004135 1.522453 0.004135
1.143652 0.004798 1.531835 0.004798
1.074669 0.005317 1.680938 0.005317
1.371230 0.006229 1.840235 0.006229
1.171791 0.003390 1.726986 0.003390
0.882515 0.005278 1.520829 0.005278
0.944492 0.007007 1.550377 0.007007
1.464367 0.006376 1.687462 0.006376
0.846936 0.006125 1.462976 0.006125
0.877543 0.005272 1.516648 0.005272
0.948836 0.006159 1.397275 0.006159
0.867610 0.005241 1.384001 0.005241
0.954434 0.005653 1.342804 0.005653
0.889371 0.007922 1.312252 0.007922
1.122284 0.007116 1.468427 0.007116
0.926417 0.005313 1.333713 0.005313
0.946876 0.004961 1.421504 0.004961
0.999962 0.005701 1.548160 0.005701
0.993212 0.004773 1.477774 0.004773
0.993276 0.004794 1.505867 0.004794
1.070403 0.004991 1.571932 0.004991
1.285458 0.007045 1.543638 0.007045
1.165148 0.005708 1.461739 0.005708
1.102129 0.005263 1.606937 0.005263
0.981860 0.005808 1.489375 0.005808
0.911298 0.004600 1.494296 0.004600
0.905823 0.005173 1.535175 0.005173
1.084127 0.005178 1.098746 0.005178
0.980587 0.006910 1.502349 0.006910
1.015753 0.006362 1.516102 0.006362
0.997283 0.005020 1.428885 0.005020
1.040297 0.006160 1.455518 0.006160
0.965333 0.006905 1.349049 0.006905
1.031756 0.005364 1.368187 0.005364
1.132583 0.005975 1.495545 0.005975
1.142510 0.005259 1.502480 0.005259
1.179099 0.004799 1.536539 0.004799
1.224107 0.004606 1.552551 0.004606
1.236672 0.005994 1.582176 0.005994
1.111582 0.004727 1.438611 0.004727
1.199636 0.003702 1.521587 0.003702
0.981735 0.004357 1.323991 0.004357
0.990884 0.004771 1.233913 0.004771
0.870605 0.006060 1.208830 0.006060
0.897130 0.005261 1.214658 0.005261
0.877758 0.004404 0.978650 0.004404
0.837864 0.004801 0.972181 0.004801
0.846367 0.005378 0.969038 0.005378
0.815641 0.007455 0.950555 0.007455
0.834454 0.007913 1.009453 0.007913
0.789503 0.004454 0.976612 0.004454
1.247082 0.004873 1.645346 0.004873
1.227389 0.005218 1.598283 0.005218
1.191212 0.005119 1.649649 0.005119
1.312681 0.005131 1.732156 0.005131
1.244356 0.004601 1.701132 0.004601
1.122239 0.003696 1.521972 0.003696
1.406749 0.003112 1.725671 0.003112
1.257859 0.005767 1.634393 0.005767
1.186384 0.003913 1.543938 0.003913
1.189996 0.007204 1.562847 0.007204
1.005299 0.005443 1.336008 0.005443
0.908168 0.006703 1.315018 0.006703
0.818192 0.005402 1.315143 0.005402
0.830702 0.006036 1.099231 0.006036
0.855775 0.005744 1.210521 0.005744
0.839083 0.006083 1.092118 0.006083
0.878505 0.007467 0.913643 0.007467
0.873063 0.007120 1.092719 0.007120
0.936425 0.005632 1.199082 0.005632
0.850366 0.005757 1.214785 0.005757
0.988864 0.004927 0.998204 0.004927
1.214343 0.004855 1.613596 0.004855
1.131454 0.004206 1.480087 0.004206
1.180053 0.004982 1.649751 0.004982
1.217952 0.005286 1.620431 0.005286
1.243232 0.004495 1.712929 0.004495
1.410596 0.005485 1.760787 0.005485
1.190479 0.004511 1.727819 0.004511
1.210300 0.003668 1.677068 0.003668
1.494208 0.004044 1.917923 0.004044
1.206292 0.003969 1.727059 0.003969
1.070276 0.004727 1.513465 0.004727
0.964639 0.005033 1.430842 0.005033
1.000684 0.002579 1.488258 0.002579
0.863603 0.003316 1.433825 0.003316
0.839081 0.005853 1.310734 0.005853
0.915523 0.006287 1.350869 0.006287
0.969215 0.005255 1.182690 0.005255
0.895215 0.005659 1.177885 0.005659
1.138917 0.006297 1.450312 0.006297
1.168804 0.003907 1.422615 0.003907
1.166792 0.005135 1.574854 0.005135
1.026884 0.005239 1.564459 0.005239
1.119857 0.005418 1.696218 0.005418
1.104826 0.007217 1.641685 0.007217
1.420388 0.006519 1.699667 0.006519
1.804119 0.005060 2.077458 0.005060
1.529675 0.005699 1.697487 0.005699
1.071865 0.004305 1.546003 0.004305
0.986707 0.006891 1.584630 0.006891
0.866318 0.004161 1.504118 0.004161
1.034163 0.004203 1.494943 0.004203
0.941217 0.005679 1.476678 0.005679
0.907062 0.005454 1.416172 0.005454
1.051090 0.004993 1.558886 0.004993
0.945541 0.008842 1.286917 0.008842
0.945127 0.006111 1.274904 0.006111
0.946098 0.006123 1.312025 0.006123
0.894264 0.004785 1.348101 0.004785
0.939355 0.005579 1.428802 0.005579
0.991706 0.004913 1.397565 0.004913
1.126044 0.006015 1.438323 0.006015
1.216442 0.006070 1.588462 0.006070
1.410460 0.005585 1.629209 0.005585
1.219312 0.004945 1.507032 0.004945
1.064526 0.005093 1.489837 0.005093
1.230392 0.006926 1.643880 0.006926
1.387810 0.004973 1.943488 0.004973
1.203059 0.005633 1.793130 0.005633
1.032328 0.005779 1.468911 0.005779
1.023293 0.004235 1.376117 0.004235
0.996258 0.005648 1.278718 0.005648
1.020814 0.004643 1.246631 0.004643
1.531374 0.004862 1.781552 0.004862
0.982357 0.005342 1.149338 0.005342
1.115796 0.005130 1.500385 0.005130
1.102859 0.004557 1.443477 0.004557
1.371998 0.003600 1.616373 0.003600
1.123229 0.004891 1.482042 0.004891
1.154788 0.005176 1.503930 0.005176
1.234093 0.005480 1.477971 0.005480
1.032638 0.004154 1.352144 0.004154
1.172320 0.004173 1.241821 0.004173
1.190290 0.002897 1.196809 0.002897
0.846148 0.007219 1.056666 0.007219
1.312975 0.002572 1.075354 0.002572
0.858284 0.004376 1.012077 0.004376
0.873844 0.004310 0.899720 0.004310
0.867629 0.005071 0.777008 0.005071
0.875195 0.006754 0.700789 0.006754
0.859885 0.006168 0.845459 0.006168
0.836807 0.004134 0.784424 0.004134
0.819744 0.004317 0.847420 0.004317
2.107483 0.004360 2.400061 0.004360
1.631135 0.005500 2.025250 0.005500
1.231327 0.003509 1.559957 0.003509
1.239425 0.004765 1.443754 0.004765
1.291440 0.004388 1.620982 0.004388
1.199252 0.003974 1.327808 0.003974
1.059895 0.005165 1.332367 0.005165
1.023782 0.007519 1.276314 0.007519
0.928679 0.005874 1.241211 0.005874
0.868771 0.005302 0.945199 0.005302
0.973917 0.006434 1.128431 0.006434
1.038818 0.005995 0.962709 0.005995
1.003501 0.005398 0.972237 0.005398
1.070517 0.004808 1.089057 0.004808
1.782150 0.005376 2.077065 0.005376
1.596117 0.003033 1.708966 0.003033
1.404875 0.004730 1.750313 0.004730
1.698663 0.005093 1.983961 0.005093
1.469520 0.005256 1.902872 0.005256
1.645795 0.004200 1.932260 0.004200
1.624345 0.003597 1.695763 0.003597
1.598551 0.004411 1.814486 0.004411
1.240019 0.004720 1.457221 0.004720
1.397464 0.006352 1.440235 0.006352
1.262276 0.005285 1.319328 0.005285
0.901058 0.005382 1.188180 0.005382
0.983141 0.004936 1.298131 0.004936
1.147697 0.005627 1.347891 0.005627
0.998141 0.004841 1.229126 0.004841
1.177654 0.004195 1.276441 0.004195
1.212356 0.004515 1.526540 0.004515
1.178898 0.005303 1.443542 0.005303
1.288088 0.003878 1.580802 0.003878
1.292187 0.005186 1.486796 0.005186
1.262601 0.004791 1.608154 0.004791
1.338097 0.005583 1.552158 0.005583
1.752586 0.004993 1.999890 0.004993
1.700027 0.006663 1.883416 0.006663
1.607512 0.003394 1.787272 0.003394
1.374017 0.003476 1.633304 0.003476
1.300473 0.005528 1.383253 0.005528
1.241135 0.006177 1.506405 0.006177
1.168134 0.007388 1.401636 0.007388
1.088791 0.005787 1.435841 0.005787
1.162463 0.005306 1.469389 0.005306
1.052917 0.005825 1.318680 0.005825
0.963871 0.006144 1.220310 0.006144
1.090776 0.005669 1.242376 0.005669
1.052401 0.004242 1.326642 0.004242
0.978468 0.003371 1.224865 0.003371
1.037959 0.006525 1.337967 0.006525
1.105627 0.005712 1.513844 0.005712
1.279146 0.006609 1.463461 0.006609
1.470492 0.005398 1.628491 0.005398
1.480307 0.005306 1.890349 0.005306
1.542315 0.004907 1.744813 0.004907
1.280189 0.004736 1.740546 0.004736
1.505263 0.004421 1.978137 0.004421
1.270400 0.005706 1.689615 0.005706
2.353208 0.005383 3.155930 0.005383
1.989632 0.004897 2.566890 0.004897
1.929136 0.005395 2.433921 0.005395
1.200672 0.003693 1.577437 0.003693
1.081077 0.005296 1.444477 0.005296
0.947111 0.005422 1.134550 0.005422
0.937425 0.004984 1.202893 0.004984
3.101575 0.005030 3.214329 0.005030
2.053929 0.004203 2.289148 0.004203
1.691635 0.005273 1.833369 0.005273
0.974142 0.003685 1.391500 0.003685
1.062640 0.006429 1.323728 0.006429
0.954033 0.004742 1.291561 0.004742
0.956482 0.006259 1.158875 0.006259
0.953529 0.004200 1.094037 0.004200
1.413091 0.005685 1.141050 0.005685
0.986015 0.004722 0.846484 0.004722
0.935806 0.004176 0.804349 0.004176
1.107693 0.004530 0.909085 0.004530
0.923837 0.007068 0.793835 0.007068
0.906138 0.004121 0.788398 0.004121
0.792223 0.004935 0.769862 0.004935
4.225405 0.008141 4.693843 0.008141
1.945273 0.004290 2.267987 0.004290
2.366944 0.005819 2.685428 0.005819
1.913335 0.005888 2.069291 0.005888
1.357613 0.005414 1.616970 0.005414
1.024497 0.003441 1.360310 0.003441
1.005578 0.005780 1.354121 0.005780
1.264969 0.004933 1.561462 0.004933
1.027084 0.003656 1.377780 0.003656
1.016449 0.007049 1.400550 0.007049
0.943551 0.005293 1.327544 0.005293
1.060119 0.005206 1.253369 0.005206
1.015678 0.005227 1.303702 0.005227
1.150472 0.004732 1.238243 0.004732
0.941809 0.004269 1.018677 0.004269
1.035868 0.004431 1.109015 0.004431
1.370377 0.004825 1.234235 0.004825
1.028362 0.002314 0.963936 0.002314
1.030425 0.003876 0.956617 0.003876
1.046087 0.005287 1.011511 0.005287
0.891148 0.005790 0.963307 0.005790
0.820326 0.004858 0.922881 0.004858
1.602685 0.005658 1.746603 0.005658
1.644693 0.004271 1.731026 0.004271
1.348188 0.003968 1.558773 0.003968
1.512147 0.004476 1.532352 0.004476
1.429654 0.004884 1.508844 0.004884
1.866806 0.006112 1.545582 0.006112
1.968998 0.004878 1.502391 0.004878
1.252288 0.006157 1.456279 0.006157
1.881118 0.005437 1.675225 0.005437
1.030595 0.005284 1.353514 0.005284
1.149696 0.004811 1.403886 0.004811
1.102879 0.005737 1.284042 0.005737
1.068609 0.006895 1.300358 0.006895
1.255405 0.004347 1.365977 0.004347
1.218206 0.006669 1.308909 0.006669
1.181772 0.003656 1.133034 0.003656
1.082106 0.005316 1.102521 0.005316
1.099442 0.004299 1.149511 0.004299
1.186252 0.005998 1.392963 0.005998
1.364596 0.004127 1.452759 0.004127
1.591298 0.005172 1.516830 0.005172
2.900268 0.005279 1.518834 0.005279
1.389047 0.006049 1.515185 0.006049
1.307228 0.004503 1.507146 0.004503
1.211310 0.006131 1.522208 0.006131
1.269362 0.005262 1.420009 0.005262
1.341129 0.003979 1.445640 0.003979
1.301740 0.006994 1.388972 0.006994
1.684886 0.007085 1.430210 0.007085
2.022845 0.005293 1.466103 0.005293
1.304094 0.006352 1.441170 0.006352
1.111049 0.005807 1.137188 0.005807
1.054563 0.004929 1.213041 0.004929
1.557935 0.005358 1.697010 0.005358
1.257914 0.005325 1.503825 0.005325
1.236017 0.007734 1.393318 0.007734
1.226382 0.007136 1.425678 0.007136
1.769075 0.006507 1.415356 0.006507
2.333562 0.007202 1.481716 0.007202
1.261270 0.006098 1.384343 0.006098
1.231799 0.005562 1.366623 0.005562
1.596596 0.004892 2.014659 0.004892
2.053521 0.006046 2.673357 0.006046
1.746351 0.006736 1.792514 0.006736
1.355005 0.006350 1.603272 0.006350
1.578681 0.006179 1.916194 0.006179
1.663356 0.006670 1.721896 0.006670
1.635153 0.006365 1.906072 0.006365
1.002198 0.004498 0.915506 0.004498
1.066726 0.006221 1.294782 0.006221
0.936243 0.004422 1.114653 0.004422
1.020010 0.006973 1.198345 0.006973
1.098050 0.005015 1.215740 0.005015
1.074992 0.005701 1.290644 0.005701
1.225263 0.004058 1.344797 0.004058
1.205336 0.006254 1.343926 0.006254
1.354138 0.004755 1.385690 0.004755
1.449350 0.005524 1.478017 0.005524
1.706293 0.006595 1.788344 0.006595
1.456326 0.003447 1.411486 0.003447
1.630719 0.004474 1.600782 0.004474
1.477796 0.004998 1.345894 0.004998
1.260720 0.005006 1.376237 0.005006
1.112160 0.004506 1.213432 0.004506
1.128252 0.006469 1.251190 0.006469
0.885384 0.005090 1.021192 0.005090
0.895702 0.004580 1.030124 0.004580
1.001823 0.007072 1.123649 0.007072
1.060458 0.006986 1.074584 0.006986
1.294065 0.003802 1.385340 0.003802
1.378903 0.007454 1.426997 0.007454
1.613620 0.004938 1.318425 0.004938
1.356356 0.006994 1.465712 0.006994
1.321512 0.006668 1.379637 0.006668
1.515140 0.004884 1.449139 0.004884
1.761981 0.005621 1.672735 0.005621
1.417628 0.006054 1.395735 0.006054
1.212941 0.006331 1.214914 0.006331
1.383875 0.004436 1.422424 0.004436
1.110756 0.003821 1.288336 0.003821
1.301627 0.003331 1.394858 0.003331
1.320945 0.007240 1.353155 0.007240
1.152551 0.005621 1.249465 0.005621
1.064313 0.004256 1.279241 0.004256
0.899162 0.006197 0.976394 0.006197
0.890987 0.006833 0.940556 0.006833
0.921371 0.005542 0.966283 0.005542
1.011774 0.005276 1.112391 0.005276
0.946268 0.004763 1.034128 0.004763
1.333358 0.006813 1.242126 0.006813
1.158345 0.007253 1.271331 0.007253
2.002179 0.006493 1.544176 0.006493
1.126725 0.006304 1.238292 0.006304
1.593066 0.004038 1.475181 0.004038
1.313560 0.005718 1.224271 0.005718
1.600292 0.006371 1.183506 0.006371
1.205973 0.005884 1.127853 0.005884
1.351394 0.006628 1.117113 0.006628
1.183389 0.004828 1.263124 0.004828
1.070933 0.004791 1.247984 0.004791
1.022935 0.004748 1.179425 0.004748
0.960240 0.003357 1.181550 0.003357
0.976175 0.006661 0.879725 0.006661
1.018606 0.005153 0.888924 0.005153
0.870727 0.006675 0.930966 0.006675
0.906521 0.006982 0.961114 0.006982
0.870517 0.006153 1.188185 0.006153
0.925607 0.005016 0.964222 0.005016
0.977480 0.004590 1.032914 0.004590
0.906439 0.005214 1.111400 0.005214
0.938899 0.004084 1.129864 0.004084
0.984614 0.005215 1.081881 0.005215
1.061592 0.006153 1.062570 0.006153
1.438567 0.005933 1.106692 0.005933
1.696103 0.005215 1.119954 0.005215
1.441443 0.004632 1.109336 0.004632
1.293880 0.005638 1.071142 0.005638
1.106248 0.008077 1.058617 0.008077
1.063494 0.006577 0.943951 0.006577
0.986780 0.005010 0.999232 0.005010
0.918342 0.005338 1.096839 0.005338
1.021252 0.005401 1.223067 0.005401
0.979294 0.005731 1.135691 0.005731
1.295978 0.003670 0.893602 0.003670
1.063149 0.005356 0.842911 0.005356
0.888258 0.004834 0.932784 0.004834
0.894604 0.005314 0.802749 0.005314
0.980598 0.005671 1.052009 0.005671
1.133859 0.005283 1.122864 0.005283
1.067542 0.004745 1.059554 0.004745
0.948906 0.005950 1.063033 0.005950
1.339764 0.006137 1.163234 0.006137
1.041059 0.006853 1.073749 0.006853
1.357560 0.007952 0.995971 0.007952
0.897847 0.004660 1.206550 0.004660
1.244234 0.006732 1.053845 0.006732
0.903996 0.005764 0.983036 0.005764
0.984206 0.004296 1.091689 0.004296
1.009904 0.004414 1.086221 0.004414
1.193511 0.005952 1.255811 0.005952
0.976784 0.006413 1.169264 0.006413
0.960315 0.005772 1.125969 0.005772
0.957557 0.005562 1.211061 0.005562
0.993368 0.005183 1.244160 0.005183
1.080292 0.005218 1.323514 0.005218
1.168391 0.005805 1.268160 0.005805
1.166628 0.005145 1.370462 0.005145
1.277395 0.005385 1.320535 0.005385
1.238756 0.006022 1.328497 0.006022
1.269708 0.006480 1.363566 0.006480
1.296678 0.005793 1.313137 0.005793
1.654173 0.003032 1.456242 0.003032
1.459386 0.004703 1.382114 0.004703
1.202259 0.004660 1.174853 0.004660
1.099386 0.003820 1.206438 0.003820
0.933835 0.006761 1.065004 0.006761
0.879280 0.005990 1.148125 0.005990
1.062136 0.005201 1.323788 0.005201
0.919506 0.006284 1.270674 0.006284
0.970519 0.005206 1.293342 0.005206
0.952513 0.006066 1.309002 0.006066
0.982480 0.005227 1.317942 0.005227
1.292045 0.005891 1.483652 0.005891
1.171598 0.006010 1.387579 0.006010
1.122388 0.005635 1.407826 0.005635
1.281970 0.005067 1.421187 0.005067
1.355798 0.005318 1.393414 0.005318
1.492561 0.004285 1.330149 0.004285
1.081316 0.005967 1.066281 0.005967
1.114928 0.005214 1.242456 0.005214
1.026199 0.003262 1.207321 0.003262
1.124610 0.004595 1.308367 0.004595
1.025320 0.004687 1.220061 0.004687
0.999161 0.006502 1.215853 0.006502
1.048354 0.005048 1.260953 0.005048
0.904497 0.005560 0.996905 0.005560
0.856129 0.005703 1.082453 0.005703
0.776804 0.006972 1.119784 0.006972
0.852010 0.005194 1.194772 0.005194
0.839956 0.004843 1.219935 0.004843
1.061894 0.006214 1.219247 0.006214
0.980407 0.005825 1.275664 0.005825
1.144963 0.004257 1.105661 0.004257
0.945451 0.005085 1.184206 0.005085
1.236871 0.005165 1.131119 0.005165
0.991054 0.005023 1.048634 0.005023
1.031003 0.004346 1.246141 0.004346
0.962456 0.004992 1.108014 0.004992
0.964533 0.004624 1.164090 0.004624
0.962460 0.006298 1.158489 0.006298
0.985041 0.005233 0.948309 0.005233
0.968083 0.006405 0.976508 0.006405
0.760421 0.006720 1.072722 0.006720
0.848544 0.006026 1.108624 0.006026
0.823984 0.005742 1.167860 0.005742
0.851682 0.005836 1.151473 0.005836
1.030686 0.004653 1.112102 0.004653
0.940550 0.003838 1.136713 0.003838
1.012115 0.005185 1.175681 0.005185
0.969055 0.005647 1.085457 0.005647
1.297671 0.004032 1.064485 0.004032
1.183174 0.005808 1.081070 0.005808
0.894725 0.005116 1.039945 0.005116
0.965273 0.004920 0.999158 0.004920
0.976889 0.005057 1.080981 0.005057
1.295642 0.005787 0.997641 0.005787
0.934869 0.004864 0.966588 0.004864
0.880287 0.004435 0.938169 0.004435
1.081223 0.004747 1.075645 0.004747
0.902016 0.007326 1.119864 0.007326
0.920673 0.005674 1.136048 0.005674
0.993687 0.004998 1.132175 0.004998
0.898953 0.005510 1.046326 0.005510
0.958017 0.004133 1.116291 0.004133
1.205947 0.004993 1.097989 0.004993
1.170240 0.004900 1.134457 0.004900
0.895465 0.004836 1.059528 0.004836
1.006287 0.004477 1.065297 0.004477
1.092370 0.005852 1.087793 0.005852
0.940960 0.002267 1.045369 0.002267
0.818271 0.005385 1.000255 0.005385
0.902469 0.007040 1.026828 0.007040
0.986197 0.006008 1.177223 0.006008
0.819731 0.003731 1.096209 0.003731
0.947577 0.005063 1.237736 0.005063
0.950332 0.004873 1.235109 0.004873
0.942368 0.005079 1.208490 0.005079
0.978389 0.006309 1.273724 0.006309
0.987985 0.003954 1.301650 0.003954
1.016719 0.003896 1.290412 0.003896
1.094321 0.006187 1.380663 0.006187
1.340899 0.005438 1.278724 0.005438
1.426093 0.006180 1.316687 0.006180
1.598352 0.003694 1.362457 0.003694
1.226475 0.004827 1.324694 0.004827
1.345732 0.005101 1.179441 0.005101
0.937462 0.004902 1.161503 0.004902
1.093988 0.006535 1.125429 0.006535
0.947639 0.005586 1.168466 0.005586
0.913169 0.004396 1.192622 0.004396
0.901923 0.005495 1.236073 0.005495
0.974245 0.004787 1.304293 0.004787
0.863096 0.003583 1.226391 0.003583
1.027477 0.003528 1.286794 0.003528
1.082215 0.003880 1.393142 0.003880
0.997007 0.004885 1.312208 0.004885
1.123236 0.004821 1.435715 0.004821
1.001379 0.005577 1.340465 0.005577
1.078949 0.003916 1.392027 0.003916
1.055394 0.004564 1.359564 0.004564
1.056634 0.003725 1.340712 0.003725
1.044030 0.005324 1.308999 0.005324
1.267160 0.003563 1.412688 0.003563
0.971331 0.005449 1.186127 0.005449
0.924818 0.004943 1.177462 0.004943
0.994718 0.004976 1.123733 0.004976
0.964369 0.004587 1.179231 0.004587
1.045215 0.006816 1.173540 0.006816
0.899752 0.006023 1.089484 0.006023
0.782945 0.005648 1.118180 0.005648
0.828235 0.005190 1.156561 0.005190
0.776331 0.006123 1.198584 0.006123
0.792900 0.005069 1.193122 0.005069
0.924131 0.005906 1.262270 0.005906
0.891682 0.006181 1.216091 0.006181
0.929854 0.004629 1.155786 0.004629
0.932685 0.005737 1.203484 0.005737
0.978999 0.006935 1.195529 0.006935
0.850688 0.006751 1.146823 0.006751
0.969893 0.004957 1.107176 0.004957
0.863375 0.004151 1.139933 0.004151
0.928556 0.005316 1.095730 0.005316
0.910676 0.004593 1.122615 0.004593
0.912229 0.004598 1.122155 0.004598
0.929782 0.005849 1.124922 0.005849
0.874275 0.006980 1.090502 0.006980
1.431908 0.008214 1.180948 0.008214
0.822496 0.004833 1.132633 0.004833
1.062740 0.005844 1.161629 0.005844
0.865235 0.005616 1.150348 0.005616
0.937507 0.005494 1.174569 0.005494
0.901939 0.005241 1.096568 0.005241
0.939579 0.005633 1.057493 0.005633
0.928947 0.004568 1.139136 0.004568
0.861478 0.006329 1.083125 0.006329
0.890085 0.004846 1.031118 0.004846
0.926542 0.004424 1.062275 0.004424
0.844175 0.004409 1.049379 0.004409
0.825043 0.005638 1.089792 0.005638
0.992645 0.005304 1.074174 0.005304
1.668716 0.006514 1.079561 0.006514
1.733989 0.003895 1.010102 0.003895
1.425735 0.005890 1.154271 0.005890
1.395635 0.005301 1.183711 0.005301
1.065334 0.005737 1.138141 0.005737
0.971707 0.007504 1.194618 0.007504
0.976541 0.005221 1.170536 0.005221
1.042544 0.005591 1.206857 0.005591
0.925054 0.004866 1.087764 0.004866
0.987887 0.003907 1.127910 0.003907
1.102269 0.005000 1.097006 0.005000
1.104994 0.005218 1.148103 0.005218
1.099626 0.004980 1.080493 0.004980
1.009958 0.003525 1.167007 0.003525
0.985130 0.005777 1.077181 0.005777
0.850966 0.005194 0.968569 0.005194
0.809146 0.005253 0.973110 0.005253
0.850474 0.006708 1.033848 0.006708
0.973669 0.005541 1.312032 0.005541
0.971145 0.005178 1.282600 0.005178
1.027873 0.004063 1.340131 0.004063
1.047783 0.006318 1.322843 0.006318
1.046213 0.006914 1.365389 0.006914
1.011678 0.003689 1.333705 0.003689
1.024087 0.005541 1.309581 0.005541
1.032336 0.005442 1.340489 0.005442
1.103664 0.005848 1.385415 0.005848
1.243104 0.004405 1.340924 0.004405
1.188712 0.004612 1.331753 0.004612
1.050414 0.005292 1.319176 0.005292
1.379770 0.005409 1.355526 0.005409
2.478102 0.003795 1.423142 0.003795
1.109656 0.005447 1.242341 0.005447
0.963094 0.004811 1.175621 0.004811
1.148573 0.005093 1.082215 0.005093
1.030795 0.004434 1.284995 0.004434
0.991693 0.006154 1.274529 0.006154
1.020700 0.005583 1.267536 0.005583
0.915164 0.004784 1.213694 0.004784
0.938927 0.004375 1.247606 0.004375
1.012120 0.005247 1.344546 0.005247
0.908951 0.004476 1.260208 0.004476
1.057595 0.004942 1.364646 0.004942
0.972128 0.005020 1.275802 0.005020
0.950974 0.005950 1.252226 0.005950
0.981437 0.006660 1.163174 0.006660
0.915790 0.005615 1.240669 0.005615
1.111307 0.005730 1.254652 0.005730
0.868626 0.004780 1.190927 0.004780
0.883793 0.004873 1.201452 0.004873
0.886729 0.005046 1.149476 0.005046
0.913004 0.004749 1.169073 0.004749
0.911028 0.006337 1.084972 0.006337
0.854688 0.004450 1.115415 0.004450
0.931815 0.004646 1.213650 0.004646
1.240690 0.005313 1.167656 0.005313
0.829250 0.004636 1.188739 0.004636
0.848282 0.004642 1.229587 0.004642
0.853553 0.004832 1.183264 0.004832
0.957448 0.004617 1.167179 0.004617
0.909602 0.004926 1.220690 0.004926
0.838217 0.004205 1.141301 0.004205
0.803723 0.005815 1.079267 0.005815
0.870758 0.004126 1.141146 0.004126
0.821024 0.006478 1.148624 0.006478
0.814451 0.004360 1.139470 0.004360
0.806983 0.004819 1.098710 0.004819
0.855468 0.005051 1.142035 0.005051
0.812318 0.004765 1.093706 0.004765
0.865629 0.004730 1.087503 0.004730
0.823344 0.004616 1.095390 0.004616
1.292621 0.005025 1.091074 0.005025
1.433036 0.003356 1.196738 0.003356
1.371048 0.004067 1.185904 0.004067
0.933475 0.006331 1.164473 0.006331
0.976787 0.007216 1.143718 0.007216
0.938012 0.004831 1.195053 0.004831
0.998714 0.005804 1.162901 0.005804
0.977523 0.005665 1.050992 0.005665
0.980080 0.006210 1.132849 0.006210
0.907698 0.005246 1.148610 0.005246
0.860776 0.006196 1.026538 0.006196
0.848962 0.006324 1.105395 0.006324
0.842557 0.004828 1.092524 0.004828
0.828111 0.004365 1.111113 0.004365
0.804057 0.004845 1.067149 0.004845
0.806497 0.004800 1.076162 0.004800
3.236969 0.000572 1.437577 0.000572
1.655816 0.004725 1.171069 0.004725
2.169939 0.005288 1.218268 0.005288
1.494073 0.005815 1.174820 0.005815
1.389936 0.005680 1.170863 0.005680
1.476888 0.005645 1.200275 0.005645
1.115978 0.006856 1.134146 0.006856
1.185757 0.006223 1.215478 0.006223
1.078786 0.007805 1.148722 0.007805
1.134494 0.004902 1.161704 0.004902
0.867279 0.005082 1.083234 0.005082
0.960395 0.004681 1.072067 0.004681
0.993434 0.005407 1.112190 0.005407
0.952038 0.005952 1.073716 0.005952
0.962140 0.003902 1.077708 0.003902
0.840365 0.004820 1.091513 0.004820
0.830535 0.004387 1.095661 0.004387
0.787709 0.005429 1.111973 0.005429
0.964033 0.006577 1.308178 0.006577
1.092876 0.006873 1.365835 0.006873
1.149196 0.006740 1.411097 0.006740
1.099956 0.003779 1.405999 0.003779
1.098889 0.007359 1.331884 0.007359
1.069845 0.004142 1.354757 0.004142
1.044451 0.004671 1.340043 0.004671
1.058120 0.007658 1.322218 0.007658
1.033573 0.007669 1.336578 0.007669
1.051515 0.005026 1.308983 0.005026
1.010368 0.005190 1.283918 0.005190
1.020844 0.005862 1.283694 0.005862
1.164695 0.005033 1.263980 0.005033
1.008041 0.005110 1.277976 0.005110
1.104415 0.005656 1.285708 0.005656
0.956524 0.003702 1.176422 0.003702
0.867349 0.004053 1.233379 0.004053
0.926760 0.005111 1.166347 0.005111
0.887753 0.006040 1.249298 0.006040
0.967410 0.006296 1.297353 0.006296
0.997566 0.005638 1.278890 0.005638
1.172262 0.004031 1.375265 0.004031
0.999668 0.004242 1.222503 0.004242
1.005999 0.004850 1.185102 0.004850
0.978627 0.005369 1.304112 0.005369
0.920843 0.005058 1.236384 0.005058
0.955433 0.007817 1.243644 0.007817
0.937161 0.004741 1.237561 0.004741
0.868311 0.004318 1.191096 0.004318
0.787238 0.004019 1.127323 0.004019
0.817692 0.004595 1.190667 0.004595
0.848941 0.004427 1.144588 0.004427
0.805551 0.005850 1.169518 0.005850
1.095820 0.005597 1.217331 0.005597
1.020541 0.005745 1.195791 0.005745
0.983266 0.005017 1.196406 0.005017
0.950989 0.005837 1.231641 0.005837
0.952899 0.005700 1.170725 0.005700
0.964722 0.007221 1.187879 0.007221
0.967648 0.005945 1.184281 0.005945
0.938511 0.004621 1.216163 0.004621
0.956146 0.005291 1.231115 0.005291
0.974741 0.004781 1.146267 0.004781
0.849414 0.007663 1.177115 0.007663
0.876605 0.006408 1.211776 0.006408
0.856523 0.006074 1.185194 0.006074
0.836717 0.004379 1.140049 0.004379
0.796132 0.005002 1.118892 0.005002
0.798004 0.005443 1.142892 0.005443
0.797106 0.004678 1.115585 0.004678
1.216577 0.005284 1.224233 0.005284
1.415039 0.004898 1.119863 0.004898
1.107232 0.004999 1.181198 0.004999
1.138923 0.004100 1.143276 0.004100
0.890897 0.005989 1.061227 0.005989
1.129749 0.004679 1.167543 0.004679
1.221930 0.006054 1.252541 0.006054
0.923480 0.004648 1.135781 0.004648
0.915060 0.003954 1.053108 0.003954
0.873006 0.005882 1.160356 0.005882
0.854741 0.006112 1.179546 0.006112
0.794794 0.004402 1.112790 0.004402
0.800002 0.006613 1.095733 0.006613
0.836053 0.006789 1.184736 0.006789
0.832840 0.004852 1.169465 0.004852
0.805802 0.004708 1.126576 0.004708
0.834575 0.004160 1.179523 0.004160
0.865586 0.005103 1.191675 0.005103
1.411296 0.004377 1.184926 0.004377
1.142751 0.005287 1.147099 0.005287
1.547639 0.003572 1.240302 0.003572
0.992767 0.006527 1.058670 0.006527
0.990368 0.005007 1.106069 0.005007
1.035276 0.004541 1.138518 0.004541
1.057035 0.005581 1.255209 0.005581
0.854022 0.004568 1.090059 0.004568
0.867288 0.005230 1.100218 0.005230
0.875935 0.005605 1.105823 0.005605
0.824629 0.006002 1.079724 0.006002
0.966066 0.004977 1.149146 0.004977
1.121687 0.005898 1.167162 0.005898
1.245476 0.004054 1.346891 0.004054
1.015269 0.006256 1.327324 0.006256
1.034691 0.007070 1.254393 0.007070
1.244667 0.005657 1.442636 0.005657
1.106311 0.005625 1.276751 0.005625
1.110150 0.006238 1.295306 0.006238
1.002593 0.005675 1.283954 0.005675
1.033029 0.006901 1.320715 0.006901
1.050451 0.005050 1.315642 0.005050
0.976879 0.005180 1.290118 0.005180
1.099841 0.005129 1.350097 0.005129
0.939337 0.005581 1.274687 0.005581
0.936914 0.005730 1.246344 0.005730
0.856985 0.005486 1.247539 0.005486
0.842772 0.005420 1.223344 0.005420
0.841077 0.004852 1.224879 0.004852
0.807637 0.005791 1.234483 0.005791
0.924560 0.006119 1.198206 0.006119
1.024192 0.006257 1.288530 0.006257
1.027065 0.004153 1.208624 0.004153
0.983260 0.005494 1.276171 0.005494
0.950326 0.005479 1.199883 0.005479
0.976777 0.006355 1.255150 0.006355
0.923413 0.006307 1.229354 0.006307
0.998485 0.004052 1.301894 0.004052
1.047178 0.005234 1.256758 0.005234
1.021817 0.005291 1.261162 0.005291
0.894314 0.004355 1.223717 0.004355
0.791144 0.005352 1.232598 0.005352
0.993133 0.006706 1.176006 0.006706
1.052791 0.004019 1.149672 0.004019
1.003957 0.005829 1.169199 0.005829
1.039049 0.004383 1.156627 0.004383
1.039602 0.005111 1.080015 0.005111
0.926719 0.005198 1.162721 0.005198
0.956237 0.007949 1.178623 0.007949
0.966655 0.006139 1.193830 0.006139
0.887763 0.005469 1.206785 0.005469
0.871330 0.005789 1.221464 0.005789
0.891343 0.006809 1.192306 0.006809
0.884262 0.006930 1.260602 0.006930
0.813803 0.005243 1.184723 0.005243
0.777862 0.004732 1.174151 0.004732
0.784388 0.004857 1.186239 0.004857
0.747055 0.004828 1.146757 0.004828
0.769872 0.003955 1.150504 0.003955
1.212196 0.004963 1.215477 0.004963
1.329937 0.005066 1.223453 0.005066
1.933070 0.005815 1.361932 0.005815
1.023147 0.005262 1.122789 0.005262
1.071889 0.004282 1.139100 0.004282
0.963702 0.005411 1.088624 0.005411
0.940434 0.006280 1.127821 0.006280
0.916380 0.006145 1.066122 0.006145
1.410198 0.004864 1.321871 0.004864
0.855180 0.004463 1.083183 0.004463
0.878948 0.005487 1.132720 0.005487
0.888069 0.004977 1.190690 0.004977
0.816039 0.003691 1.143570 0.003691
0.778586 0.006474 1.117947 0.006474
0.782590 0.005156 1.148864 0.005156
0.809321 0.005841 1.166042 0.005841
0.848092 0.005817 1.163169 0.005817
0.778104 0.005314 1.149439 0.005314
0.829863 0.004709 1.218264 0.004709
0.789487 0.004862 1.179304 0.004862
4.163832 0.006275 2.219708 0.006275
1.115583 0.004464 1.179127 0.004464
1.073408 0.005469 1.125499 0.005469
0.967972 0.005771 1.098198 0.005771
1.096518 0.005131 1.137421 0.005131
1.002941 0.004211 1.076231 0.004211
0.838270 0.003669 1.061898 0.003669
0.847721 0.004106 1.115431 0.004106
0.902524 0.006416 1.064669 0.006416
0.874855 0.006697 1.133110 0.006697
0.838151 0.006045 1.140834 0.006045
0.867873 0.006012 1.197713 0.006012
0.915257 0.004922 1.246825 0.004922
0.884686 0.005263 1.234142 0.005263
0.937453 0.006691 1.285179 0.006691
0.962052 0.005033 1.169686 0.005033
1.125706 0.006941 1.215648 0.006941
1.054067 0.006475 1.223292 0.006475
0.982875 0.004821 1.190230 0.004821
1.067959 0.005670 1.278697 0.005670
0.989111 0.006547 1.251072 0.006547
1.062759 0.007827 1.280774 0.007827
1.001190 0.005164 1.283718 0.005164
0.973408 0.006012 1.302108 0.006012
1.071005 0.005579 1.254059 0.005579
0.999796 0.005561 1.263606 0.005561
0.911721 0.005233 1.247548 0.005233
0.897093 0.006511 1.250016 0.006511
0.876919 0.005727 1.230802 0.005727
0.941208 0.005275 1.257813 0.005275
0.885021 0.004087 1.266767 0.004087
1.000493 0.007354 1.186814 0.007354
1.155829 0.006493 1.219559 0.006493
0.918627 0.006918 1.185902 0.006918
0.964110 0.005133 1.132742 0.005133
0.939924 0.005078 1.136605 0.005078
0.967153 0.004703 1.157188 0.004703
0.889694 0.006808 1.133625 0.006808
0.885973 0.004838 1.178738 0.004838
0.923572 0.006839 1.219966 0.006839
0.960001 0.006759 1.250819 0.006759
0.949797 0.004684 1.293891 0.004684
0.885563 0.008335 1.208092 0.008335
1.052073 0.005246 1.360797 0.005246
1.251755 0.004851 1.370998 0.004851
0.834440 0.005668 1.205717 0.005668
0.943737 0.005613 1.228185 0.005613
0.792385 0.005827 1.205298 0.005827
0.791960 0.004967 1.209816 0.004967
0.744592 0.005322 1.143978 0.005322
1.130852 0.004540 1.182365 0.004540
1.216998 0.005499 1.189641 0.005499
0.991208 0.005656 1.144807 0.005656
0.890939 0.004589 1.116965 0.004589
0.954897 0.004824 1.201870 0.004824
1.008963 0.004726 1.137351 0.004726
1.232034 0.004628 1.279013 0.004628
0.939218 0.007228 1.176182 0.007228
0.928998 0.006282 1.239713 0.006282
0.871902 0.006171 1.155773 0.006171
1.199798 0.004479 1.326164 0.004479
0.906597 0.005661 1.247349 0.005661
0.753938 0.004215 1.178711 0.004215
0.813527 0.007067 1.205098 0.007067
1.553251 0.005590 1.234463 0.005590
1.325831 0.005589 1.119331 0.005589
0.980681 0.004747 1.053426 0.004747
0.965035 0.004505 1.064760 0.004505
0.973570 0.006225 1.055637 0.006225
0.896131 0.004769 1.071144 0.004769
1.000457 0.004995 1.125991 0.004995
1.106610 0.004709 1.156657 0.004709
1.015759 0.005263 1.160224 0.005263
1.170771 0.004049 1.170298 0.004049
0.810006 0.004009 1.025701 0.004009
0.837444 0.005938 1.131969 0.005938
0.863492 0.005879 1.115901 0.005879
0.832841 0.004433 1.050844 0.004433
0.831807 0.006611 1.137084 0.006611
0.893498 0.005470 1.078684 0.005470
0.802394 0.005050 1.148914 0.005050
0.839729 0.005676 1.129118 0.005676
0.755135 0.003368 1.134295 0.003368
1.016242 0.005204 1.041221 0.005204
0.963788 0.005885 1.036692 0.005885
1.025487 0.006180 1.012825 0.006180
1.068387 0.005595 1.097621 0.005595
1.292347 0.005787 1.197189 0.005787
1.100545 0.005548 1.107107 0.005548
0.888889 0.005480 1.128351 0.005480
0.775751 0.006104 1.061078 0.006104
0.803852 0.005086 1.031335 0.005086
0.822741 0.005996 1.035501 0.005996
0.859715 0.004933 1.147563 0.004933
0.860058 0.005275 1.118666 0.005275
0.894432 0.004458 1.110282 0.004458
0.871752 0.005128 1.217387 0.005128
0.891398 0.004704 1.228754 0.004704
1.009758 0.005655 1.173170 0.005655
1.001876 0.005080 1.157713 0.005080
1.063743 0.004909 1.190896 0.004909
0.983921 0.005466 1.168087 0.005466
0.981898 0.004285 1.190877 0.004285
0.963706 0.005868 1.166762 0.005868
1.120339 0.004899 1.261039 0.004899
1.172510 0.005877 1.289185 0.005877
0.994255 0.007552 1.246068 0.007552
0.974269 0.004942 1.290912 0.004942
0.986520 0.004551 1.262054 0.004551
0.932183 0.004852 1.287659 0.004852
0.924301 0.003937 1.267673 0.003937
0.926080 0.006123 1.240442 0.006123
0.876960 0.007386 1.213629 0.007386
0.896560 0.004209 1.236016 0.004209
0.837092 0.005057 1.223860 0.005057
1.130485 0.005892 1.258955 0.005892
0.880027 0.006602 1.236599 0.006602
1.267751 0.008809 1.236255 0.008809
1.027764 0.006010 1.158113 0.006010
1.171653 0.006937 1.166046 0.006937
0.969692 0.006041 1.120318 0.006041
0.899629 0.006417 1.124967 0.006417
0.878262 0.006353 1.158681 0.006353
0.896797 0.004662 1.183989 0.004662
0.935789 0.007961 1.221257 0.007961
1.009298 0.003769 1.279861 0.003769
0.938525 0.005383 1.224265 0.005383
0.940040 0.005349 1.203063 0.005349
0.918373 0.005793 1.220078 0.005793
0.886931 0.006046 1.165743 0.006046
1.030017 0.006077 1.232622 0.006077
0.804024 0.006425 1.255267 0.006425
0.790197 0.004897 1.233025 0.004897
0.859937 0.005607 1.230096 0.005607
1.243200 0.007402 1.239678 0.007402
1.271535 0.004741 1.080514 0.004741
1.021224 0.004365 1.075775 0.004365
1.075369 0.006985 1.080467 0.006985
0.915394 0.005788 1.094674 0.005788
0.951506 0.005438 1.067609 0.005438
0.873651 0.004525 1.144813 0.004525
0.892769 0.006356 1.180101 0.006356
1.210280 0.006505 1.158772 0.006505
0.902444 0.007128 1.168466 0.007128
0.902168 0.005716 1.143109 0.005716
0.909089 0.006302 1.150641 0.006302
0.815929 0.005423 1.207748 0.005423
0.789772 0.005221 1.203509 0.005221
0.770811 0.005510 1.171142 0.005510
0.844544 0.007947 1.278720 0.007947
1.022730 0.004750 1.075296 0.004750
1.064191 0.005319 0.987836 0.005319
0.949521 0.005787 0.969752 0.005787
0.967079 0.005109 1.011345 0.005109
0.956265 0.007061 0.950558 0.007061
0.930143 0.006552 1.007603 0.006552
0.951721 0.004385 1.037249 0.004385
0.950915 0.005527 1.038702 0.005527
0.966814 0.004137 0.991071 0.004137
0.860487 0.004264 0.997312 0.004264
0.985685 0.006589 1.108264 0.006589
1.083158 0.005259 1.085630 0.005259
0.868310 0.006194 1.102315 0.006194
0.959702 0.006218 1.043658 0.006218
0.820944 0.006414 1.130192 0.006414
0.900395 0.006042 1.159612 0.006042
1.000654 0.005301 1.100505 0.005301
0.882260 0.004071 1.214179 0.004071
0.951373 0.006485 1.206472 0.006485
1.083712 0.005620 0.969352 0.005620
1.053806 0.004982 0.937576 0.004982
0.984086 0.005475 0.890797 0.005475
1.006897 0.005476 0.937199 0.005476
1.036632 0.006354 0.918124 0.006354
1.011195 0.003841 0.927311 0.003841
0.925041 0.005082 1.010258 0.005082
1.419253 0.007062 1.187230 0.007062
1.114284 0.003541 1.027500 0.003541
1.084838 0.005673 1.056280 0.005673
0.846041 0.007594 0.993260 0.007594
0.853680 0.008081 1.028255 0.008081
1.072262 0.007310 1.136926 0.007310
0.997803 0.003713 1.107526 0.003713
1.223313 0.003025 1.310302 0.003025
0.985967 0.003777 1.212364 0.003777
0.924916 0.004910 1.137257 0.004910
0.939126 0.005112 1.149487 0.005112
1.062035 0.007281 1.179546 0.007281
0.956251 0.005938 1.215355 0.005938
0.957281 0.005077 1.146371 0.005077
1.014010 0.005020 1.247000 0.005020
0.999676 0.005252 1.257530 0.005252
0.964479 0.006893 1.253819 0.006893
0.920234 0.004552 1.225250 0.004552
0.886896 0.004237 1.256335 0.004237
0.920974 0.004066 1.296673 0.004066
0.882720 0.005851 1.256313 0.005851
0.846847 0.005068 1.201396 0.005068
0.804873 0.005763 1.190872 0.005763
0.872460 0.006475 1.195411 0.006475
1.083816 0.005848 1.235470 0.005848
0.877981 0.006341 1.173131 0.006341
1.109131 0.006557 1.088816 0.006557
1.144614 0.005321 1.228270 0.005321
1.387521 0.005256 1.272583 0.005256
1.295973 0.006660 1.186710 0.006660
0.988573 0.004671 1.200547 0.004671
0.915169 0.003911 1.192463 0.003911
0.974843 0.006328 1.233698 0.006328
0.948927 0.004179 1.244505 0.004179
0.930851 0.003312 1.200361 0.003312
0.860285 0.005001 1.221848 0.005001
0.875003 0.006159 1.136565 0.006159
0.966477 0.005388 1.251401 0.005388
0.984713 0.005221 1.234977 0.005221
0.957049 0.005159 1.207117 0.005159
0.844620 0.005599 1.221202 0.005599
0.948690 0.004116 1.205746 0.004116
1.148475 0.004087 1.019109 0.004087
1.200573 0.005724 1.029794 0.005724
1.093897 0.005522 1.063752 0.005522
1.018131 0.006922 1.075878 0.006922
0.986443 0.005339 1.136381 0.005339
1.001740 0.006489 1.123475 0.006489
1.052637 0.004997 1.187536 0.004997
1.148631 0.005189 1.158468 0.005189
1.075858 0.005805 1.102407 0.005805
0.923451 0.005576 1.147435 0.005576
1.223167 0.006851 1.111174 0.006851
0.859429 0.006784 1.109838 0.006784
0.821182 0.007153 1.087942 0.007153
0.805452 0.005367 1.076223 0.005367
0.845245 0.005410 1.179777 0.005410
0.900391 0.004990 1.185335 0.004990
0.805575 0.006484 1.217662 0.006484
0.801564 0.003783 1.232982 0.003783
1.083015 0.004563 1.036521 0.004563
0.924150 0.004571 0.957347 0.004571
0.935409 0.008128 0.967425 0.008128
0.947800 0.006171 0.895331 0.006171
0.968236 0.005685 0.885683 0.005685
1.036393 0.005603 1.040213 0.005603
0.980627 0.005330 0.967891 0.005330
1.033961 0.003642 1.123809 0.003642
0.958787 0.005528 1.126727 0.005528
1.125666 0.006582 1.147660 0.006582
0.993484 0.006785 1.098195 0.006785
1.197386 0.006126 1.095963 0.006126
0.825366 0.006759 1.047039 0.006759
1.003027 0.004521 1.080663 0.004521
0.845490 0.007507 1.047192 0.007507
0.947636 0.005519 1.213464 0.005519
1.092652 0.006571 1.168637 0.006571
0.953297 0.006028 1.231055 0.006028
1.004394 0.003983 1.163928 0.003983
0.984067 0.004053 0.917073 0.004053
1.018872 0.005653 0.850154 0.005653
1.018488 0.006238 0.827511 0.006238
1.045970 0.005467 0.771483 0.005467
1.004042 0.004429 0.747859 0.004429
0.977394 0.003797 0.928720 0.003797
0.965232 0.004895 0.857858 0.004895
0.909569 0.005191 0.854569 0.005191
0.942643 0.007485 0.951624 0.007485
1.027284 0.006472 0.966772 0.006472
1.023353 0.005081 1.034866 0.005081
1.170018 0.006887 1.104253 0.006887
1.150364 0.004118 1.093742 0.004118
0.923274 0.004437 1.008181 0.004437
0.927435 0.005970 1.081043 0.005970
0.944015 0.004448 1.075544 0.004448
1.022635 0.004003 1.276924 0.004003
1.041545 0.006283 1.214502 0.006283
0.987981 0.003106 1.148412 0.003106
1.090141 0.005985 1.153839 0.005985
1.137582 0.005288 1.208788 0.005288
1.222059 0.005720 1.217507 0.005720
1.130405 0.005836 1.242286 0.005836
1.012598 0.004547 1.244173 0.004547
0.935579 0.007251 1.245416 0.007251
0.918189 0.005659 1.262947 0.005659
0.883786 0.005157 1.252764 0.005157
0.828424 0.005545 1.252568 0.005545
0.834833 0.005383 1.204293 0.005383
0.828881 0.004353 1.171093 0.004353
0.788705 0.006123 1.211522 0.006123
0.802763 0.005506 1.144847 0.005506
0.801632 0.005959 1.205456 0.005959
0.777724 0.007472 1.199967 0.007472
0.753442 0.005924 1.157287 0.005924
0.789572 0.004701 1.151899 0.004701
1.180381 0.005708 1.204892 0.005708
1.049936 0.004899 1.102755 0.004899
1.081856 0.004989 1.039303 0.004989
1.198742 0.005926 1.098754 0.005926
1.199379 0.004894 1.193520 0.004894
1.093956 0.004757 1.150322 0.004757
1.092269 0.006255 1.235688 0.006255
0.969080 0.004953 1.199569 0.004953
0.914231 0.004905 1.185291 0.004905
0.916153 0.004870 1.197381 0.004870
0.859157 0.006263 1.181332 0.006263
0.896981 0.005705 1.140682 0.005705
0.813276 0.006251 1.139720 0.006251
0.848856 0.005334 1.180776 0.005334
0.755658 0.005629 1.182928 0.005629
0.797285 0.003219 1.173879 0.003219
0.772019 0.005869 1.173762 0.005869
0.850015 0.004871 1.228398 0.004871
0.811846 0.005545 1.199068 0.005545
1.136450 0.005364 1.013076 0.005364
1.150403 0.006665 1.088853 0.006665
1.063392 0.004542 0.979290 0.004542
1.129894 0.007376 1.070205 0.007376
1.439277 0.004668 1.248392 0.004668
1.176928 0.004161 1.170836 0.004161
0.869788 0.005671 1.145735 0.005671
0.890689 0.007095 1.111249 0.007095
0.854371 0.005297 1.118254 0.005297
0.808485 0.006210 1.115632 0.006210
0.777194 0.005469 1.082407 0.005469
0.749400 0.006264 1.148526 0.006264
0.757335 0.005283 1.188408 0.005283
0.785351 0.004301 1.153888 0.004301
0.760684 0.005350 1.188941 0.005350
0.799646 0.004923 1.222016 0.004923
1.019306 0.006033 0.886139 0.006033
0.904678 0.006846 0.875921 0.006846
0.958289 0.005295 0.968107 0.005295
0.862874 0.005095 0.888147 0.005095
0.867607 0.005959 1.035786 0.005959
0.986546 0.004415 1.136229 0.004415
0.874942 0.005229 1.088296 0.005229
1.228956 0.005446 1.182855 0.005446
0.877284 0.003190 1.118191 0.003190
0.874099 0.005384 1.080039 0.005384
0.811090 0.006100 1.087275 0.006100
0.901568 0.005174 1.156568 0.005174
0.794620 0.006591 1.110615 0.006591
0.854485 0.004996 1.211797 0.004996
0.853966 0.004932 0.814787 0.004932
0.996296 0.006768 0.858344 0.006768
0.965011 0.005327 0.858357 0.005327
0.849541 0.005875 0.886573 0.005875
0.841595 0.005682 0.878285 0.005682
0.870045 0.005812 0.882910 0.005812
0.869291 0.005415 0.989882 0.005415
0.880068 0.005703 1.039968 0.005703
0.868816 0.005685 1.065497 0.005685
0.959960 0.005661 1.107220 0.005661
0.987056 0.004390 1.082120 0.004390
1.085980 0.004495 1.135449 0.004495
0.977499 0.005191 1.151934 0.005191
1.279034 0.006305 1.162848 0.006305
0.915779 0.005035 1.092634 0.005035
0.838308 0.007262 1.027615 0.007262
0.804847 0.006797 1.045803 0.006797
1.074854 0.005764 1.240843 0.005764
1.039053 0.005497 1.194220 0.005497
1.056754 0.006212 1.294831 0.006212
1.079614 0.004436 1.212868 0.004436
0.808687 0.006557 1.198412 0.006557
0.735776 0.005415 1.125196 0.005415
0.947285 0.004901 1.089183 0.004901
0.912818 0.005905 1.113512 0.005905
0.963011 0.006789 1.144054 0.006789
1.049045 0.007950 1.125598 0.007950
1.157834 0.005504 1.300891 0.005504
1.220005 0.006227 1.285841 0.006227
1.152101 0.006522 1.275637 0.006522
1.071274 0.005415 1.203307 0.005415
1.166267 0.006870 1.276421 0.006870
1.114806 0.004630 1.295000 0.004630
0.861285 0.004866 1.227596 0.004866
0.855426 0.004887 1.210566 0.004887
0.838552 0.006939 1.234215 0.006939
0.742301 0.005485 1.197067 0.005485
0.730814 0.004970 1.136735 0.004970
0.774287 0.006137 1.118693 0.006137
0.710663 0.005143 1.129026 0.005143
0.719384 0.004195 1.142149 0.004195
0.752517 0.004944 1.103691 0.004944
1.094909 0.005911 1.025747 0.005911
1.191341 0.005710 1.050142 0.005710
1.275605 0.004903 1.143003 0.004903
0.923121 0.003845 1.099407 0.003845
1.209024 0.005070 1.278471 0.005070
2.004235 0.005900 1.615243 0.005900
1.501048 0.005804 1.369982 0.005804
1.355034 0.005037 1.313954 0.005037
0.975419 0.003644 1.211235 0.003644
0.787419 0.004357 1.216768 0.004357
0.762364 0.004670 1.161441 0.004670
0.864065 0.004699 1.191399 0.004699
0.726768 0.005089 1.163130 0.005089
0.798928 0.003872 1.137680 0.003872
0.704643 0.004793 1.134824 0.004793
0.730469 0.005637 1.163974 0.005637
0.776002 0.004429 1.112302 0.004429
1.122850 0.004264 0.916767 0.004264
1.584646 0.005426 1.212676 0.005426
1.034779 0.005248 0.975252 0.005248
2.925626 0.006415 2.012298 0.006415
2.521943 0.003387 1.634380 0.003387
1.550968 0.003437 1.311826 0.003437
0.983035 0.004248 1.126065 0.004248
1.279180 0.005890 1.309843 0.005890
0.970390 0.007051 1.209763 0.007051
0.795115 0.005502 1.171553 0.005502
0.838367 0.005385 1.171677 0.005385
0.778580 0.004807 1.188622 0.004807
0.822189 0.005249 1.384822 0.005249
0.714248 0.003792 1.136021 0.003792
0.831324 0.005257 1.206903 0.005257
0.727446 0.004588 1.169900 0.004588
0.745782 0.004555 1.107872 0.004555
0.872710 0.005880 1.218620 0.005880
1.027486 0.003190 0.954892 0.003190
0.839812 0.004408 0.890434 0.004408
0.891466 0.004578 0.878819 0.004578
0.920461 0.005588 1.003522 0.005588
0.813472 0.005230 1.016741 0.005230
0.845128 0.004531 1.065279 0.004531
0.818010 0.005205 1.046672 0.005205
0.810570 0.005341 1.067279 0.005341
0.765469 0.005291 1.055615 0.005291
0.715377 0.004768 1.166385 0.004768
0.727018 0.005265 1.121344 0.005265
0.833173 0.004503 1.126618 0.004503
0.851713 0.005754 1.150095 0.005754
0.808725 0.004532 1.143784 0.004532
0.922713 0.003940 1.184401 0.003940
1.076688 0.005645 1.239683 0.005645
1.070381 0.004768 0.865075 0.004768
1.064664 0.004292 0.943140 0.004292
0.892852 0.004948 0.925696 0.004948
0.788947 0.005097 0.854205 0.005097
0.793274 0.005025 0.966978 0.005025
0.776908 0.003754 0.973049 0.003754
0.798020 0.007819 1.008039 0.007819
0.884867 0.005028 1.042982 0.005028
0.813620 0.004025 1.050768 0.004025
0.802851 0.005843 1.056751 0.005843
0.871089 0.006253 1.105204 0.006253
0.895078 0.006069 1.106269 0.006069
0.805749 0.003399 1.142420 0.003399
0.747372 0.003075 1.097584 0.003075
0.778488 0.006126 1.041114 0.006126
0.899181 0.002869 1.098133 0.002869
0.871972 0.004832 1.111191 0.004832
1.140168 0.005848 1.272379 0.005848
0.922044 0.004909 1.419366 0.004909
0.902055 0.007465 1.076396 0.007465
0.954077 0.006725 1.133585 0.006725
1.169693 0.005647 1.377245 0.005647
0.969560 0.006336 1.301585 0.006336
1.425646 0.006432 1.410199 0.006432
2.306549 0.004650 1.795535 0.004650
1.099733 0.004122 1.290567 0.004122
1.153010 0.005481 1.253538 0.005481
0.936929 0.004749 1.214463 0.004749
1.096180 0.005381 1.340644 0.005381
0.854805 0.005159 1.259984 0.005159
0.699118 0.005207 1.263769 0.005207
0.704102 0.004131 1.201632 0.004131
0.746703 0.006988 1.180658 0.006988
0.736734 0.005424 1.188971 0.005424
0.719255 0.005096 1.201353 0.005096
0.706398 0.004197 1.144912 0.004197
0.692698 0.004729 1.205562 0.004729
0.692148 0.004760 1.162328 0.004760
0.975142 0.007914 1.059703 0.007914
0.933106 0.005873 1.111288 0.005873
1.074671 0.007109 1.232821 0.007109
2.953235 0.006638 2.002635 0.006638
1.096298 0.004795 1.252349 0.004795
1.103535 0.005117 1.309834 0.005117
1.265053 0.004091 1.319637 0.004091
0.911772 0.005161 1.251450 0.005161
0.786364 0.005001 1.250042 0.005001
0.694617 0.004392 1.198660 0.004392
0.692984 0.006347 1.213004 0.006347
0.728823 0.004034 1.205813 0.004034
0.694307 0.005101 1.163588 0.005101
0.698184 0.004733 1.132910 0.004733
0.917437 0.005401 0.967445 0.005401
1.011142 0.005216 0.994102 0.005216
1.132105 0.005102 1.096184 0.005102
1.178470 0.007288 1.256096 0.007288
0.950434 0.006843 1.185692 0.006843
1.339957 0.004907 1.335411 0.004907
1.071044 0.004495 1.249495 0.004495
0.975646 0.005800 1.297714 0.005800
0.949225 0.004885 1.248908 0.004885
0.725861 0.004643 1.158647 0.004643
0.750088 0.003837 1.195257 0.003837
0.876197 0.003797 1.179951 0.003797
0.801891 0.004581 1.223246 0.004581
0.784162 0.005774 1.187981 0.005774
0.757839 0.005531 1.152406 0.005531
0.729416 0.005457 1.159499 0.005457
0.757247 0.004969 1.123746 0.004969
0.736872 0.005443 1.104437 0.005443
0.813808 0.003662 0.850741 0.003662
0.803364 0.004858 1.027391 0.004858
0.860610 0.004690 1.003004 0.004690
0.967765 0.004328 1.052706 0.004328
0.879985 0.006484 1.066571 0.006484
0.862920 0.003571 1.155879 0.003571
0.782217 0.004516 1.030622 0.004516
0.776582 0.004734 1.117953 0.004734
0.695551 0.004697 1.095846 0.004697
0.698496 0.005760 1.066770 0.005760
0.684896 0.004210 1.080193 0.004210
0.924865 0.000503 1.130800 0.000503
0.822805 0.004630 1.172636 0.004630
0.807549 0.005047 1.164836 0.005047
0.800015 0.005979 1.133785 0.005979
0.834581 0.004175 1.153438 0.004175
0.842184 0.005668 1.123115 0.005668
0.791592 0.004839 0.924901 0.004839
0.730486 0.004369 0.945233 0.004369
0.773270 0.005929 0.949752 0.005929
0.796577 0.004991 1.014558 0.004991
0.811232 0.005152 1.043110 0.005152
0.852280 0.005255 1.043868 0.005255
0.740892 0.004681 1.047667 0.004681
0.780191 0.004949 1.074080 0.004949
0.698117 0.006436 1.125806 0.006436
0.951959 0.005722 1.128825 0.005722
0.977372 0.005203 1.161091 0.005203
0.986214 0.005549 1.104515 0.005549
1.024887 0.005666 1.162131 0.005666
0.967322 0.005962 1.109244 0.005962
0.964299 0.005529 1.161819 0.005529
0.942356 0.005396 1.256770 0.005396
0.939412 0.006192 1.334502 0.006192
1.202601 0.004946 1.446066 0.004946
1.004096 0.005310 1.343146 0.005310
0.937268 0.005046 1.289517 0.005046
0.834379 0.005477 1.323910 0.005477
0.753355 0.006008 1.299513 0.006008
0.753152 0.005085 1.252728 0.005085
0.671819 0.003333 1.270049 0.003333
0.727937 0.004216 1.277558 0.004216
0.780710 0.004117 1.258390 0.004117
0.718155 0.005127 1.239171 0.005127
0.702373 0.004982 1.195733 0.004982
0.931710 0.007543 1.119498 0.007543
0.910423 0.005755 1.142312 0.005755
1.035853 0.004469 1.326794 0.004469
0.919757 0.004641 1.331686 0.004641
1.296873 0.004909 1.443266 0.004909
0.989899 0.004931 1.303302 0.004931
0.827043 0.004646 1.290241 0.004646
0.911334 0.006109 1.266436 0.006109
0.884221 0.004875 1.295508 0.004875
0.945092 0.004140 1.323545 0.004140
0.751735 0.005247 1.293936 0.005247
0.761331 0.005792 1.299351 0.005792
0.734717 0.004421 1.254778 0.004421
0.739251 0.004751 1.284263 0.004751
0.785498 0.005752 1.260812 0.005752
0.736821 0.004555 1.213428 0.004555
0.803301 0.005678 1.154585 0.005678
0.743349 0.004971 1.101942 0.004971
0.796726 0.004291 1.108900 0.004291
0.864261 0.004550 1.012109 0.004550
0.944991 0.003500 0.976339 0.003500
0.871074 0.006755 1.131719 0.006755
0.784047 0.007083 1.173277 0.007083
0.762662 0.007012 1.130372 0.007012
1.039943 0.003818 1.315010 0.003818
1.155586 0.002166 1.351348 0.002166
0.783463 0.005210 1.179825 0.005210
0.714521 0.004715 1.156380 0.004715
0.796770 0.005505 1.204895 0.005505
0.766632 0.004955 1.206470 0.004955
0.795603 0.004794 1.174943 0.004794
0.833867 0.005059 1.167898 0.005059
0.804473 0.004117 1.134539 0.004117
0.821564 0.003060 1.110290 0.003060
0.764921 0.004427 1.095022 0.004427
0.782459 0.004700 1.004472 0.004700
0.783801 0.005709 1.054614 0.005709
0.692869 0.006644 1.134600 0.006644
0.731770 0.005059 1.117957 0.005059
0.745583 0.004188 1.138700 0.004188
0.738810 0.004908 1.134841 0.004908
0.947669 0.003733 1.118361 0.003733
1.018885 0.006591 1.121614 0.006591
0.819079 0.003348 1.159523 0.003348
0.827137 0.004077 1.181340 0.004077
0.867129 0.004842 1.132694 0.004842
0.831576 0.008484 1.112704 0.008484
0.842100 0.005984 1.068746 0.005984
0.840153 0.004337 1.073216 0.004337
1.145268 0.004230 1.053284 0.004230
0.906921 0.004999 0.940789 0.004999
0.972688 0.004287 1.199303 0.004287
0.760276 0.004893 1.096588 0.004893
0.754139 0.005529 1.098263 0.005529
0.798853 0.008188 1.075936 0.008188
0.788847 0.006076 1.064967 0.006076
0.897955 0.004978 1.088748 0.004978
0.769391 0.005284 1.086078 0.005284
0.746776 0.005861 1.093131 0.005861
0.702053 0.005849 1.098790 0.005849
0.905830 0.006125 1.133477 0.006125
0.945075 0.007844 1.149344 0.007844
0.974101 0.006235 1.167995 0.006235
0.957388 0.005029 1.160340 0.005029
0.913481 0.004986 1.120569 0.004986
1.021926 0.007420 1.181780 0.007420
0.850526 0.005931 1.076094 0.005931
0.919265 0.006078 1.193941 0.006078
0.967561 0.006298 1.307237 0.006298
0.927666 0.005779 1.385490 0.005779
0.921383 0.004740 1.405001 0.004740
0.957997 0.004722 1.402068 0.004722
1.012382 0.004772 1.432143 0.004772
0.987713 0.004823 1.461404 0.004823
0.876914 0.004898 1.380606 0.004898
0.815745 0.005013 1.366790 0.005013
0.823842 0.004914 1.376203 0.004914
0.725798 0.006556 1.329939 0.006556
0.761911 0.006351 1.376755 0.006351
0.711292 0.004990 1.337074 0.004990
0.776928 0.005581 1.357503 0.005581
0.738242 0.004790 1.311151 0.004790
0.756220 0.004603 1.313762 0.004603
0.843791 0.004755 1.182582 0.004755
0.921736 0.004113 1.247925 0.004113
0.846002 0.004647 1.273779 0.004647
0.847317 0.004929 1.298232 0.004929
0.951634 0.004663 1.282239 0.004663
0.869920 0.004533 1.285321 0.004533
0.905226 0.004756 1.357060 0.004756
0.858336 0.004872 1.336817 0.004872
0.790315 0.004643 1.307500 0.004643
0.864438 0.004822 1.336154 0.004822
0.838950 0.004779 1.358644 0.004779
0.797388 0.004236 1.340597 0.004236
0.781392 0.005369 1.349533 0.005369
0.931904 0.004541 1.341925 0.004541
0.850240 0.003569 1.309777 0.003569
0.845018 0.006083 1.250737 0.006083
0.841145 0.005328 1.317161 0.005328
0.807850 0.007133 1.218085 0.007133
0.809293 0.006103 1.222987 0.006103
0.721218 0.005592 1.185943 0.005592
0.813695 0.004299 1.186258 0.004299
0.833613 0.006520 1.141374 0.006520
0.762840 0.006870 1.182887 0.006870
0.729390 0.006975 1.151759 0.006975
0.750443 0.005118 1.235218 0.005118
0.757697 0.004227 1.240716 0.004227
0.735712 0.004806 1.254943 0.004806
0.763369 0.004911 1.222481 0.004911
0.892198 0.005154 1.285821 0.005154
0.827998 0.005676 1.256123 0.005676
0.808350 0.004488 1.291121 0.004488
0.865768 0.004762 1.287898 0.004762
0.811370 0.005685 1.233494 0.005685
0.942591 0.003805 1.203117 0.003805
0.904717 0.006954 1.221521 0.006954
0.866084 0.004495 1.216802 0.004495
0.853211 0.002641 1.157571 0.002641
0.760512 0.004765 1.096456 0.004765
0.860056 0.004985 1.061976 0.004985
0.851964 0.004829 1.134921 0.004829
0.820020 0.004234 1.173554 0.004234
0.690475 0.007328 1.161369 0.007328
0.693368 0.006516 1.140261 0.006516
0.739322 0.006873 1.163283 0.006873
0.703773 0.005488 1.150943 0.005488
0.710562 0.005186 1.169935 0.005186
0.721764 0.006291 1.170413 0.006291
0.739963 0.005564 1.214279 0.005564
0.891810 0.007010 1.169533 0.007010
0.865179 0.005918 1.173112 0.005918
0.832085 0.006375 1.200739 0.006375
0.846180 0.007125 1.163570 0.007125
0.946148 0.005488 1.162753 0.005488
0.933372 0.004258 1.158854 0.004258
0.859641 0.003699 1.103987 0.003699
1.279801 0.003505 1.147106 0.003505
1.349173 0.004296 1.262958 0.004296
0.794790 0.003877 1.133702 0.003877
0.846371 0.003064 1.207450 0.003064
0.749301 0.004708 1.155175 0.004708
0.826120 0.005291 1.211225 0.005291
0.771238 0.005071 1.175446 0.005071
0.867683 0.006685 1.153641 0.006685
0.740779 0.004826 1.131468 0.004826
1.042937 0.006403 1.159980 0.006403
0.883881 0.006041 1.170451 0.006041
1.029815 0.004451 1.207113 0.004451
0.948673 0.005887 1.148450 0.005887
1.015619 0.004613 1.211000 0.004613
0.969356 0.006892 1.146078 0.006892
0.962216 0.005363 1.131635 0.005363
0.944842 0.003550 1.068294 0.003550
0.932064 0.005300 1.117069 0.005300
0.973144 0.005430 1.070736 0.005430
1.035250 0.004954 1.349761 0.004954
0.977100 0.004518 1.365523 0.004518
0.909607 0.004656 1.444935 0.004656
0.934616 0.004988 1.448897 0.004988
0.923549 0.005025 1.381754 0.005025
0.905260 0.005226 1.386930 0.005226
0.905183 0.005526 1.373610 0.005526
0.857663 0.004842 1.383580 0.004842
0.883609 0.004825 1.369401 0.004825
0.813474 0.004393 1.401685 0.004393
0.855239 0.004827 1.390105 0.004827
0.877922 0.004120 1.407346 0.004120
0.925815 0.004782 1.395112 0.004782
0.849258 0.004366 1.380277 0.004366
0.807534 0.005569 1.318763 0.005569
0.815413 0.005545 1.295784 0.005545
0.759035 0.004386 1.260381 0.004386
0.869297 0.004927 1.327949 0.004927
1.412303 0.004769 1.417556 0.004769
1.158815 0.005049 1.371399 0.005049
0.996681 0.004871 1.374044 0.004871
0.931178 0.005060 1.361126 0.005060
0.834413 0.005023 1.280796 0.005023
0.912567 0.004975 1.257896 0.004975
0.834310 0.004968 1.301756 0.004968
0.920758 0.005284 1.364121 0.005284
0.873004 0.004864 1.363734 0.004864
0.860836 0.004638 1.362509 0.004638
0.933405 0.002713 1.363447 0.002713
0.901022 0.004346 1.404812 0.004346
0.809958 0.003917 1.351345 0.003917
0.913900 0.005790 1.304091 0.005790
0.824505 0.005215 1.269250 0.005215
0.777555 0.005276 1.229922 0.005276
1.140902 0.003334 1.250005 0.003334
1.092445 0.004688 1.305817 0.004688
1.024137 0.004630 1.268283 0.004630
0.808231 0.004974 1.247003 0.004974
0.946628 0.004835 1.255336 0.004835
0.895453 0.004474 1.297875 0.004474
0.892624 0.005335 1.337599 0.005335
0.887596 0.005718 1.287892 0.005718
0.806867 0.004153 1.247557 0.004153
0.912783 0.004161 1.237626 0.004161
1.096008 0.004362 1.343040 0.004362
0.937312 0.005424 1.255735 0.005424
0.898933 0.004395 1.232703 0.004395
0.851640 0.005085 1.172888 0.005085
0.800834 0.005379 1.206873 0.005379
0.806991 0.004400 1.157707 0.004400
0.765074 0.005637 1.178774 0.005637
0.785158 0.007189 1.188295 0.007189
0.768212 0.007976 1.173961 0.007976
0.822055 0.007369 1.184714 0.007369
0.789311 0.004454 1.204105 0.004454
0.882124 0.004254 1.218970 0.004254
0.867025 0.005329 1.184399 0.005329
0.798684 0.004749 1.226818 0.004749
0.835852 0.006788 1.207387 0.006788
0.871217 0.007629 1.284711 0.007629
0.797122 0.006187 1.219057 0.006187
1.173396 0.005808 1.192255 0.005808
1.011890 0.003892 1.207401 0.003892
1.136168 0.004204 1.223472 0.004204
1.037429 0.004032 1.115566 0.004032
1.001809 0.004893 1.123132 0.004893
0.865932 0.005188 1.133845 0.005188
1.000443 0.004632 1.194177 0.004632
1.106824 0.004924 1.250294 0.004924
1.133801 0.004311 1.280944 0.004311
0.959173 0.005236 1.248869 0.005236
0.808707 0.007494 1.177196 0.007494
0.878178 0.006840 1.186397 0.006840
0.845509 0.004649 1.180606 0.004649
0.809631 0.006090 1.171697 0.006090
0.802340 0.005305 1.142565 0.005305
0.833812 0.005426 1.158838 0.005426
0.878870 0.003630 1.189824 0.003630
1.169675 0.004917 1.169317 0.004917
1.097134 0.004283 1.117628 0.004283
1.122221 0.006413 1.131240 0.006413
1.072407 0.003713 1.115543 0.003713
1.191489 0.005481 1.232978 0.005481
0.997660 0.005527 1.067191 0.005527
0.987251 0.005921 1.108316 0.005921
0.683720 0.004441 1.209884 0.004441
0.910937 0.006457 1.404444 0.006457
0.976095 0.004406 1.343380 0.004406
0.963941 0.005146 1.358824 0.005146
1.064775 0.006287 1.263797 0.006287
0.933491 0.004548 1.376321 0.004548
1.102985 0.006030 1.424117 0.006030
0.953833 0.005022 1.321837 0.005022
0.909242 0.004357 1.414966 0.004357
0.967890 0.004980 1.361017 0.004980
0.979513 0.005016 1.350830 0.005016
0.920565 0.005114 1.360887 0.005114
0.946497 0.005122 1.332045 0.005122
0.914268 0.004382 1.373376 0.004382
0.924646 0.004853 1.418873 0.004853
0.964188 0.006391 1.419965 0.006391
0.922989 0.005057 1.407315 0.005057
0.843585 0.003955 1.410416 0.003955
0.940302 0.005639 1.381392 0.005639
0.977783 0.005320 1.428934 0.005320
1.009331 0.005903 1.404882 0.005903
0.974775 0.003678 1.368278 0.003678
0.970425 0.005131 1.300248 0.005131
1.000433 0.005776 1.320020 0.005776
2.103883 0.005447 1.484674 0.005447
2.058636 0.005366 1.393677 0.005366
1.963012 0.004500 1.506347 0.004500
0.892158 0.004139 1.185958 0.004139
0.964673 0.004717 1.232607 0.004717
0.930803 0.004894 1.259516 0.004894
1.012623 0.004360 1.319912 0.004360
0.976731 0.003346 1.341097 0.003346
1.050321 0.003789 1.263800 0.003789
0.970295 0.005839 1.372427 0.005839
0.971282 0.005025 1.394937 0.005025
1.012201 0.005394 1.516232 0.005394
1.086716 0.004639 1.421785 0.004639
1.015534 0.005627 1.374412 0.005627
1.012749 0.006243 1.418748 0.006243
1.162258 0.005709 1.396879 0.005709
1.202023 0.004402 1.376192 0.004402
1.023418 0.006797 1.310856 0.006797
1.359525 0.006575 1.333878 0.006575
0.996173 0.006460 1.187689 0.006460
1.028526 0.005125 1.199603 0.005125
1.275559 0.004428 1.287878 0.004428
0.972217 0.003684 1.262584 0.003684
0.968299 0.004598 1.098255 0.004598
0.882709 0.003313 1.148146 0.003313
0.944033 0.003340 1.287804 0.003340
1.025441 0.005762 1.293845 0.005762
1.110984 0.004908 1.353209 0.004908
0.965156 0.004661 1.312962 0.004661
0.961205 0.005553 1.320392 0.005553
0.954486 0.006847 1.294817 0.006847
1.001089 0.004044 1.237269 0.004044
0.999874 0.004432 1.186482 0.004432
0.915074 0.006286 1.223137 0.006286
0.877854 0.004946 1.148771 0.004946
0.849559 0.004053 1.217374 0.004053
0.963315 0.004658 1.141400 0.004658
1.320345 0.007880 1.295872 0.007880
1.421473 0.006306 1.234101 0.006306
1.047229 0.005627 1.243992 0.005627
1.033004 0.004968 1.174749 0.004968
1.047212 0.004581 1.171593 0.004581
1.025383 0.004602 1.132844 0.004602
0.875368 0.004822 1.201202 0.004822
0.878280 0.005598 1.111387 0.005598
0.847104 0.006601 1.193054 0.006601
0.832129 0.005888 1.098072 0.005888
0.841359 0.005511 1.150877 0.005511
1.006819 0.005496 1.207650 0.005496
1.141463 0.005060 1.103237 0.005060
0.989386 0.004055 1.179819 0.004055
0.972356 0.004674 1.136291 0.004674
1.074334 0.007070 1.115251 0.007070
0.988675 0.004994 1.180329 0.004994
0.952613 0.005925 1.210527 0.005925
0.962937 0.007175 1.283515 0.007175
0.988977 0.006154 1.170809 0.006154
0.970254 0.005790 1.127936 0.005790
0.886238 0.005581 1.105448 0.005581
0.859046 0.004876 1.096449 0.004876
0.951300 0.005442 1.104943 0.005442
0.892457 0.005843 1.104720 0.005843
1.075071 0.005751 1.136940 0.005751
1.213061 0.005624 1.091829 0.005624
1.103891 0.006770 1.060699 0.006770
1.169074 0.006300 1.139477 0.006300
1.131990 0.007022 1.040811 0.007022
1.000830 0.005445 1.159811 0.005445
1.005987 0.007095 1.096368 0.007095
0.930502 0.005605 1.297244 0.005605
0.906736 0.005259 1.290917 0.005259
1.677515 0.004900 1.540638 0.004900
1.060214 0.004633 1.447294 0.004633
0.960876 0.005529 1.278617 0.005529
0.970186 0.004413 1.379831 0.004413
0.994537 0.004723 1.308273 0.004723
1.100655 0.004621 1.364965 0.004621
0.998390 0.006369 1.325711 0.006369
1.004564 0.005929 1.366129 0.005929
0.977181 0.004800 1.474417 0.004800
0.920847 0.007181 1.411879 0.007181
0.994095 0.006921 1.400560 0.006921
1.060127 0.003853 1.429647 0.003853
1.000720 0.006346 1.423585 0.006346
1.156752 0.006080 1.431990 0.006080
1.292964 0.006222 1.432941 0.006222
1.424649 0.003725 1.392061 0.003725
0.983096 0.005248 1.244351 0.005248
1.097206 0.005525 1.276255 0.005525
1.013212 0.006031 1.205824 0.006031
1.042625 0.002915 1.293407 0.002915
1.135335 0.005842 1.203235 0.005842
0.997239 0.005129 1.288987 0.005129
1.009802 0.005472 1.344983 0.005472
1.006412 0.004854 1.399465 0.004854
1.010644 0.005525 1.375049 0.005525
1.068885 0.005945 1.364261 0.005945
1.061663 0.005936 1.392974 0.005936
1.296738 0.004732 1.405186 0.004732
1.251012 0.004487 1.355074 0.004487
1.146114 0.007028 1.270465 0.007028
1.120013 0.005502 1.233255 0.005502
1.087250 0.005884 1.231010 0.005884
0.941334 0.005982 1.155116 0.005982
0.956027 0.006476 1.114307 0.006476
1.025006 0.006352 1.138047 0.006352
1.398130 0.006281 1.223015 0.006281
1.021551 0.005580 1.295585 0.005580
1.452483 0.004714 1.332937 0.004714
1.250065 0.006147 1.379657 0.006147
1.155988 0.004547 1.220422 0.004547
1.151389 0.006373 1.314449 0.006373
1.126857 0.007284 1.210115 0.007284
1.794591 0.004968 1.286495 0.004968
1.322462 0.005797 1.269687 0.005797
1.585847 0.004011 1.135692 0.004011
1.300160 0.005160 1.148306 0.005160
1.196648 0.005578 1.086369 0.005578
1.216013 0.005182 1.174070 0.005182
1.148431 0.003569 1.158838 0.003569
1.213598 0.002983 1.115447 0.002983
0.964636 0.005557 1.077606 0.005557
1.125737 0.004383 1.034904 0.004383
1.121684 0.005792 1.159003 0.005792
1.222090 0.006283 1.257597 0.006283
1.225136 0.005507 1.154842 0.005507
2.314456 0.003705 1.593251 0.003705
1.224818 0.005070 1.100949 0.005070
1.216803 0.006267 1.113341 0.006267
1.086596 0.006344 1.052552 0.006344
1.139940 0.006400 1.058867 0.006400
1.115110 0.006358 1.154368 0.006358
1.070893 0.003802 1.134237 0.003802
1.170714 0.003800 1.220492 0.003800
1.020209 0.005816 1.120245 0.005816
0.983663 0.005182 1.223232 0.005182
1.093372 0.002318 1.181908 0.002318
1.191437 0.004145 1.141706 0.004145
1.023461 0.004024 1.150444 0.004024
1.100264 0.004751 1.163432 0.004751
1.026122 0.005409 1.152411 0.005409
0.934209 0.005542 0.998953 0.005542
0.976473 0.006369 0.953668 0.006369
1.156058 0.004422 1.083382 0.004422
1.000488 0.004906 1.032368 0.004906
1.703397 0.005824 1.186394 0.005824
2.090800 0.006610 1.170879 0.006610
1.699984 0.006750 1.097850 0.006750
1.173974 0.006502 1.005398 0.006502
1.058070 0.005074 0.988573 0.005074
1.080738 0.005561 0.953624 0.005561
0.997643 0.004647 1.010983 0.004647
1.029041 0.005258 1.022649 0.005258
1.036131 0.004904 1.001940 0.004904
1.019065 0.004990 1.046106 0.004990
1.029455 0.005538 1.248543 0.005538
0.927566 0.005945 1.335049 0.005945
0.932188 0.005873 1.275241 0.005873
0.972519 0.004683 1.295275 0.004683
0.964033 0.004823 1.247476 0.004823
1.189921 0.005730 1.413048 0.005730
1.123974 0.005383 1.288505 0.005383
1.197342 0.004998 1.461562 0.004998
1.050418 0.005560 1.451333 0.005560
1.140806 0.005928 1.467671 0.005928
1.184001 0.005581 1.365512 0.005581
1.067609 0.005061 1.562614 0.005061
1.194750 0.005452 1.561464 0.005452
1.858318 0.004679 2.606100 0.004679
1.204100 0.004901 1.657267 0.004901
1.287272 0.004864 1.687692 0.004864
1.535587 0.004136 1.888868 0.004136
1.010879 0.005629 1.294118 0.005629
1.163812 0.005409 1.379721 0.005409
1.118729 0.005715 1.226679 0.005715
0.976533 0.005603 1.196157 0.005603
0.865204 0.006802 1.130489 0.006802
0.859672 0.006284 1.200280 0.006284
0.997548 0.004525 1.190855 0.004525
1.005857 0.004593 1.184002 0.004593
1.169761 0.006700 1.287287 0.006700
1.066844 0.005176 1.284846 0.005176
1.173430 0.006023 1.342418 0.006023
1.269955 0.006063 1.388045 0.006063
1.376096 0.006640 1.526704 0.006640
1.115832 0.006160 1.338216 0.006160
1.258319 0.004918 1.460133 0.004918
1.488843 0.004604 1.668034 0.004604
1.470303 0.005015 1.478556 0.005015
1.456162 0.002690 1.382090 0.002690
1.311252 0.003803 1.342251 0.003803
1.530506 0.003190 1.392684 0.003190
1.502919 0.004064 1.203203 0.004064
1.311682 0.006142 1.282977 0.006142
1.084749 0.006251 1.088932 0.006251
1.051773 0.007365 1.046982 0.007365
1.025226 0.007379 1.067697 0.007379
1.048389 0.007710 1.176842 0.007710
1.455638 0.006117 1.252422 0.006117
1.698160 0.004797 1.284206 0.004797
1.412282 0.005893 1.617313 0.005893
1.276751 0.005660 1.219591 0.005660
1.552692 0.006730 1.238973 0.006730
1.227959 0.005100 1.370601 0.005100
1.332261 0.006713 1.215218 0.006713
1.156380 0.004358 1.241171 0.004358
1.272666 0.005201 1.224656 0.005201
1.494478 0.004852 1.317163 0.004852
1.141686 0.006055 1.094554 0.006055
1.013942 0.007125 1.001557 0.007125
0.981236 0.005462 0.985708 0.005462
0.973903 0.005182 1.060392 0.005182
1.028193 0.005870 1.007385 0.005870
1.064094 0.005362 0.963381 0.005362
1.914875 0.004769 1.395539 0.004769
0.964690 0.004541 0.919666 0.004541
2.333456 0.004679 1.272414 0.004679
4.057972 0.004073 1.753067 0.004073
5.700567 0.005644 1.823702 0.005644
4.238115 0.005826 1.479908 0.005826
2.180145 0.005538 1.192943 0.005538
1.128559 0.007041 1.105663 0.007041
1.381919 0.004781 1.166321 0.004781
1.328920 0.003642 1.175410 0.003642
1.082489 0.004507 1.137779 0.004507
1.182819 0.005054 1.077876 0.005054
1.126456 0.005443 1.064462 0.005443
1.099723 0.005331 0.989407 0.005331
1.141070 0.005913 1.036572 0.005913
1.146709 0.006850 0.942666 0.006850
1.039156 0.006343 0.968978 0.006343
1.392310 0.004393 0.988218 0.004393
2.547293 0.002792 1.300369 0.002792
2.030915 0.005050 1.027691 0.005050
1.715168 0.006948 1.004943 0.006948
1.113375 0.005763 1.005116 0.005763
1.074873 0.003068 0.967386 0.003068
1.290421 0.005400 0.974126 0.005400
1.678334 0.005456 1.101083 0.005456
0.933907 0.004669 1.198599 0.004669
0.879182 0.004813 1.159874 0.004813
0.968457 0.005175 1.201375 0.005175
1.045453 0.003734 1.299213 0.003734
1.200766 0.005349 1.318309 0.005349
1.585501 0.005415 1.466938 0.005415
1.143705 0.005786 1.406701 0.005786
1.317782 0.005513 1.576903 0.005513
1.622073 0.005599 2.015325 0.005599
4.684367 0.006389 6.468907 0.006389
5.190163 0.004358 7.412104 0.004358
1.702835 0.004131 2.314389 0.004131
1.236244 0.005102 1.417900 0.005102
1.390411 0.006355 1.604062 0.006355
0.977898 0.006373 1.184018 0.006373
1.181333 0.004662 1.209355 0.004662
0.911023 0.005023 1.042228 0.005023
0.860804 0.005411 1.083817 0.005411
0.945067 0.004018 1.212311 0.004018
0.966447 0.005155 1.161534 0.005155
1.126755 0.004595 1.295842 0.004595
1.079552 0.005662 1.235647 0.005662
1.142934 0.004536 1.349292 0.004536
1.197920 0.005191 1.314929 0.005191
1.586785 0.005319 1.720815 0.005319
1.785794 0.004696 1.895606 0.004696
2.461252 0.005511 2.524251 0.005511
1.706753 0.006510 1.762493 0.006510
3.735025 0.004271 4.750209 0.004271
1.493543 0.004111 1.704422 0.004111
1.426442 0.004489 1.488245 0.004489
1.499532 0.004941 1.599728 0.004941
1.320061 0.005332 1.236481 0.005332
1.247524 0.004876 1.209274 0.004876
1.192697 0.003457 0.954769 0.003457
0.976268 0.006429 0.960034 0.006429
1.094747 0.004592 0.973252 0.004592
1.011068 0.005458 0.982039 0.005458
1.009364 0.004838 1.083947 0.004838
1.090525 0.004547 1.054407 0.004547
1.265995 0.004787 1.298378 0.004787
1.335599 0.003625 1.157233 0.003625
1.364832 0.005247 1.382343 0.005247
2.041381 0.005308 1.559717 0.005308
2.662610 0.004131 1.779034 0.004131
1.361052 0.006527 1.295799 0.006527
1.544586 0.005598 1.588903 0.005598
1.312369 0.006050 1.245474 0.006050
1.226674 0.005353 1.444383 0.005353
1.329303 0.004003 1.206319 0.004003
1.329411 0.004019 1.328385 0.004019
1.265212 0.006711 1.245595 0.006711
0.945717 0.005542 0.892643 0.005542
0.984507 0.005606 0.990646 0.005606
1.088414 0.007431 1.016298 0.007431
1.141022 0.007051 1.084580 0.007051
1.925597 0.004791 1.526698 0.004791
1.125538 0.003870 0.840166 0.003870
2.603607 0.003732 1.451906 0.003732
1.720514 0.005236 1.150149 0.005236
1.589313 0.004904 1.114819 0.004904
1.429801 0.006232 1.193292 0.006232
1.184618 0.005028 1.078791 0.005028
1.358492 0.004380 1.249909 0.004380
1.508775 0.005738 1.405106 0.005738
1.198203 0.005136 1.179275 0.005136
1.759197 0.005060 1.321608 0.005060
1.673783 0.007625 1.302727 0.007625
1.097564 0.006394 1.162714 0.006394
0.982037 0.004999 0.910633 0.004999
1.097343 0.005631 0.886127 0.005631
1.020000 0.003769 0.901052 0.003769
1.066436 0.006759 0.880784 0.006759
1.147429 0.008036 0.985119 0.008036
1.065893 0.005976 0.889917 0.005976
1.159737 0.006523 1.031884 0.006523
1.305445 0.006659 0.952968 0.006659
1.563481 0.005030 1.029871 0.005030
1.866386 0.006129 1.083807 0.006129
1.510023 0.006507 1.115793 0.006507
1.357447 0.005522 0.964163 0.005522
1.021240 0.003626 0.945697 0.003626
1.473425 0.004950 0.982904 0.004950
1.114694 0.006123 1.010079 0.006123
1.105730 0.003719 1.065947 0.003719
1.480349 0.006112 1.239258 0.006112
0.897181 0.005116 1.135390 0.005116
0.927899 0.004498 1.134978 0.004498
0.977162 0.004765 1.223093 0.004765
1.123847 0.004183 1.321708 0.004183
1.325451 0.004254 1.354253 0.004254
1.240801 0.004314 1.330091 0.004314
1.362997 0.005977 1.629209 0.005977
1.371025 0.006185 1.647726 0.006185
1.595396 0.006737 1.610687 0.006737
1.287444 0.005127 1.417123 0.005127
2.327069 0.005730 3.032253 0.005730
2.769469 0.005187 3.318388 0.005187
1.919653 0.006370 2.170330 0.006370
1.419345 0.004470 1.726257 0.004470
1.401326 0.003533 1.580244 0.003533
1.292413 0.003794 1.542247 0.003794
1.106268 0.004797 1.260271 0.004797
1.131399 0.005339 1.258659 0.005339
1.118551 0.006006 1.238006 0.006006
0.855135 0.005369 1.001241 0.005369
0.931685 0.004365 1.015390 0.004365
0.927389 0.005028 1.036733 0.005028
1.084730 0.004356 1.207186 0.004356
1.446908 0.003789 1.240329 0.003789
1.098025 0.004874 1.155053 0.004874
1.199084 0.007792 1.256989 0.007792
1.586408 0.006091 1.289801 0.006091
1.774547 0.005646 1.768471 0.005646
2.174671 0.005782 1.858113 0.005782
3.605747 0.006896 4.211759 0.006896
1.694786 0.005499 1.835458 0.005499
1.281083 0.004516 1.672645 0.004516
1.120500 0.005451 1.288174 0.005451
1.171802 0.004317 1.315650 0.004317
1.206400 0.005167 1.333631 0.005167
0.920758 0.006228 0.972604 0.006228
1.141466 0.005725 1.117958 0.005725
1.092528 0.004970 1.183211 0.004970
1.272151 0.005217 0.949094 0.005217
1.265336 0.006914 1.306281 0.006914
1.429377 0.006811 1.392514 0.006811
1.655287 0.005457 1.479751 0.005457
2.249451 0.006142 1.554787 0.006142
1.456157 0.005403 1.070871 0.005403
1.804934 0.005516 1.647017 0.005516
1.670239 0.003926 1.405972 0.003926
1.257658 0.006271 1.288964 0.006271
1.223146 0.003800 1.241507 0.003800
1.223027 0.005406 1.339973 0.005406
1.138378 0.004470 1.299662 0.004470
1.148362 0.004668 1.260342 0.004668
1.248019 0.004365 1.290309 0.004365
0.975187 0.006949 0.893133 0.006949
0.989295 0.006024 0.947017 0.006024
0.951359 0.005526 0.947303 0.005526
1.125762 0.005124 1.073412 0.005124
1.099948 0.004581 0.950913 0.004581
1.066812 0.004582 0.967973 0.004582
1.367492 0.004531 1.001541 0.004531
2.036062 0.004475 1.607067 0.004475
3.413464 0.003245 2.191311 0.003245
3.736490 0.004550 1.980232 0.004550
2.531632 0.005783 1.610923 0.005783
1.314250 0.006198 1.015392 0.006198
1.232713 0.005086 1.220602 0.005086
1.081692 0.004096 1.103612 0.004096
1.109195 0.004924 1.051888 0.004924
1.327301 0.005871 1.267571 0.005871
1.115851 0.009072 1.221645 0.009072
1.002424 0.004879 1.130943 0.004879
1.186382 0.006981 1.235572 0.006981
1.103184 0.005738 1.183635 0.005738
1.001863 0.004841 0.831287 0.004841
1.023476 0.006879 0.795777 0.006879
0.935420 0.005731 0.862439 0.005731
1.017570 0.004849 0.890956 0.004849
0.948867 0.006105 0.946334 0.006105
1.150353 0.006387 1.066692 0.006387
1.152699 0.002763 1.081298 0.002763
1.137306 0.005916 1.019043 0.005916
1.184770 0.004055 1.092982 0.004055
1.494173 0.004734 1.100878 0.004734
1.148232 0.004017 0.996989 0.004017
1.170455 0.004351 0.935788 0.004351
1.059981 0.007403 0.986581 0.007403
1.806886 0.005651 1.478740 0.005651
1.423622 0.006173 1.003571 0.006173
1.338058 0.003933 1.578650 0.003933
1.257548 0.003886 1.340774 0.003886
0.982978 0.005025 0.789524 0.005025
1.033970 0.004376 0.918513 0.004376
0.926551 0.005488 0.734451 0.005488
0.939287 0.005453 0.824283 0.005453
1.137270 0.005817 0.916027 0.005817
1.067227 0.006251 0.947167 0.006251
1.049788 0.005882 1.038148 0.005882
1.084877 0.004887 1.027642 0.004887
1.016243 0.005438 1.011396 0.005438
0.796576 0.005324 0.999594 0.005324
0.920104 0.005499 1.003783 0.005499
0.806445 0.005011 0.966163 0.005011
0.921360 0.005598 1.035469 0.005598
0.926037 0.005416 1.002669 0.005416
0.810751 0.006005 0.987052 0.006005
1.236100 0.000588 1.312642 0.000588
0.967278 0.004322 0.727139 0.004322
0.923018 0.006713 0.739257 0.006713
1.012933 0.006138 0.749211 0.006138
1.113505 0.005939 1.007668 0.005939
1.083585 0.005616 0.998139 0.005616
0.970284 0.005235 1.064488 0.005235
1.086112 0.005135 1.152371 0.005135
0.949940 0.005481 1.080164 0.005481
0.903829 0.005634 1.021325 0.005634
0.794895 0.005568 1.035527 0.005568
0.791290 0.005683 0.974093 0.005683
0.854348 0.005131 1.033382 0.005131
0.856723 0.005285 0.977901 0.005285
0.936619 0.004264 1.027252 0.004264
0.996163 0.005812 1.089015 0.005812
1.046027 0.004215 1.139575 0.004215
0.981831 0.006105 0.810246 0.006105
1.180823 0.004827 0.991915 0.004827
1.600054 0.004675 1.665250 0.004675
1.238502 0.005581 1.211873 0.005581
1.210733 0.006617 1.037642 0.006617
1.164455 0.004867 1.115785 0.004867
1.093058 0.005143 1.089296 0.005143
0.963258 0.004078 0.988264 0.004078
1.022512 0.005064 1.005608 0.005064
0.997926 0.005769 1.093237 0.005769
1.059008 0.004321 1.076875 0.004321
0.885543 0.006521 0.993352 0.006521
1.034681 0.004328 1.065946 0.004328
0.996264 0.005633 1.084899 0.005633
1.011212 0.004161 1.066005 0.004161
1.019930 0.003052 1.060990 0.003052
1.326079 0.005049 1.203716 0.005049
1.284415 0.005552 1.255948 0.005552
2.749158 0.004685 3.433125 0.004685
2.163719 0.007120 2.568932 0.007120
4.739640 0.003901 6.505796 0.003901
1.527736 0.006268 1.736188 0.006268
1.089956 0.004930 1.097537 0.004930
1.368771 0.004864 1.513995 0.004864
1.270214 0.004527 1.279652 0.004527
1.132586 0.004588 1.192928 0.004588
0.948703 0.005234 1.059770 0.005234
0.912018 0.005052 1.010515 0.005052
0.856964 0.006172 0.996462 0.006172
0.861419 0.005098 0.988417 0.005098
0.941807 0.007587 1.018166 0.007587
0.955048 0.009044 1.005507 0.009044
0.901269 0.004344 0.979133 0.004344
0.923082 0.004703 1.077246 0.004703
0.948577 0.004924 1.109075 0.004924
1.593052 0.004123 1.449923 0.004123
1.802482 0.005166 1.612974 0.005166
2.558601 0.004985 3.042017 0.004985
1.238651 0.007251 1.243087 0.007251
1.939329 0.006161 2.196056 0.006161
4.904089 0.004092 6.181881 0.004092
1.319393 0.005446 1.435138 0.005446
1.271741 0.004832 1.289913 0.004832
1.176196 0.004361 1.085304 0.004361
0.878376 0.006842 0.962714 0.006842
0.887376 0.003220 0.867435 0.003220
0.923142 0.005159 0.958442 0.005159
0.929035 0.006626 0.937392 0.006626
0.968306 0.005267 0.925255 0.005267
1.088713 0.005184 0.988603 0.005184
0.978270 0.004826 0.950047 0.004826
0.933896 0.004474 0.923829 0.004474
1.106982 0.006980 1.055391 0.006980
1.163272 0.006157 1.109337 0.006157
1.043055 0.005709 1.070678 0.005709
0.957960 0.007621 1.086504 0.007621
0.889671 0.006167 1.108328 0.006167
0.914465 0.005417 1.043140 0.005417
0.875692 0.004941 1.063594 0.004941
0.832749 0.003569 1.074035 0.003569
0.821191 0.003766 1.051749 0.003766
0.820520 0.004931 1.051242 0.004931
0.898029 0.004437 1.079369 0.004437
0.938914 0.003785 1.081882 0.003785
1.058050 0.006767 1.165892 0.006767
0.884084 0.004277 1.054303 0.004277
0.954508 0.005880 1.063441 0.005880
1.286172 0.004670 1.327593 0.004670
1.067057 0.005579 0.950266 0.005579
1.048644 0.006565 1.044301 0.006565
1.046828 0.005666 1.017611 0.005666
1.224680 0.006255 1.353390 0.006255
1.053798 0.005078 1.210036 0.005078
1.013421 0.006356 1.236233 0.006356
1.196935 0.005013 1.163403 0.005013
0.979229 0.005388 1.129917 0.005388
0.847230 0.005480 1.056083 0.005480
0.885215 0.005047 1.038255 0.005047
0.981899 0.005063 1.160529 0.005063
0.879334 0.004696 1.053087 0.004696
0.918660 0.005753 1.063249 0.005753
0.951548 0.005199 1.072547 0.005199
0.958357 0.006002 1.095959 0.006002
0.931059 0.004817 1.098697 0.004817
1.020827 0.006155 1.072794 0.006155
1.082348 0.006343 1.039423 0.006343
1.225088 0.005398 1.100014 0.005398
1.381648 0.004593 1.478103 0.004593
1.730927 0.003629 1.886021 0.003629
1.564919 0.005099 1.720098 0.005099
1.123043 0.005602 1.212006 0.005602
1.488984 0.006280 1.769157 0.006280
1.166644 0.005581 1.245352 0.005581
1.287761 0.006834 1.423724 0.006834
1.625531 0.003931 2.138042 0.003931
1.151748 0.005453 1.174556 0.005453
1.117526 0.003542 1.144507 0.003542
0.863159 0.005021 1.057956 0.005021
0.951017 0.005076 1.040463 0.005076
0.883289 0.004827 1.048490 0.004827
0.867760 0.004723 1.035684 0.004723
0.963103 0.004724 1.076214 0.004724
1.007891 0.006537 1.109043 0.006537
0.924633 0.006193 1.092733 0.006193
0.987848 0.004791 1.044609 0.004791
0.931867 0.004580 1.145109 0.004580
1.138630 0.005006 1.037524 0.005006
1.760826 0.006879 1.483007 0.006879
1.705040 0.005136 1.737345 0.005136
2.867621 0.004543 3.623039 0.004543
2.538547 0.005814 3.334368 0.005814
1.733081 0.004791 2.283789 0.004791
1.171408 0.004708 1.154293 0.004708
1.276439 0.003210 1.061516 0.003210
1.398485 0.003432 1.306881 0.003432
1.023942 0.001604 1.086432 0.001604
0.913998 0.005900 1.009977 0.005900
0.946130 0.004852 1.039651 0.004852
0.924576 0.003895 1.063498 0.003895
0.925160 0.005216 1.015763 0.005216
0.876053 0.003904 1.042932 0.003904
1.158475 0.004901 1.199753 0.004901
0.876891 0.003224 1.033419 0.003224
0.943728 0.004387 1.052405 0.004387
1.236992 0.006808 1.189732 0.006808
8.471848 0.002425 12.195999 0.002425
3.675007 0.004017 4.993557 0.004017
1.227872 0.005845 1.346276 0.005845
1.157358 0.004731 1.239747 0.004731
1.111934 0.005359 1.160628 0.005359
0.895415 0.004144 1.385656 0.004144
0.958893 0.007472 1.000854 0.007472
0.902365 0.007070 1.044951 0.007070
0.912350 0.005379 0.967280 0.005379
0.919697 0.005129 1.014730 0.005129
1.144349 0.006269 1.232537 0.006269
0.964794 0.005419 1.128127 0.005419
1.178373 0.006569 1.052264 0.006569
1.507314 0.005440 1.277078 0.005440
1.382796 0.006215 1.232747 0.006215
1.197140 0.005243 1.170116 0.005243
1.116145 0.004085 1.232685 0.004085
1.082361 0.005378 1.341677 0.005378
0.957292 0.006208 1.147417 0.006208
1.045663 0.005323 1.257390 0.005323
0.915616 0.004596 1.090328 0.004596
0.908171 0.005037 1.084059 0.005037
1.018175 0.004760 1.045652 0.004760
0.857963 0.004747 1.065327 0.004747
0.907238 0.004210 1.071317 0.004210
1.000903 0.005195 1.192598 0.005195
1.123229 0.006276 1.236832 0.006276
0.899662 0.004222 1.114407 0.004222
1.068462 0.005057 1.119098 0.005057
1.265964 0.005187 1.278874 0.005187
1.192951 0.004687 1.071379 0.004687
1.215149 0.005579 1.404835 0.005579
1.143388 0.004938 1.418094 0.004938
1.104841 0.005393 1.318096 0.005393
1.257274 0.005047 1.702038 0.005047
1.254800 0.005128 1.604961 0.005128
1.263881 0.004742 1.294997 0.004742
1.369258 0.006517 1.293099 0.006517
1.310248 0.004139 1.228012 0.004139
1.050641 0.005560 1.130344 0.005560
0.990301 0.004417 1.093706 0.004417
1.098959 0.005357 1.178230 0.005357
1.000240 0.004701 1.114977 0.004701
0.945675 0.005312 1.147068 0.005312
0.925537 0.003814 1.172132 0.003814
0.946407 0.003560 1.197791 0.003560
1.119452 0.006083 1.154105 0.006083
1.052855 0.005655 1.186028 0.005655
1.267419 0.004375 1.408054 0.004375
1.199536 0.004972 1.458722 0.004972
1.275160 0.004348 1.555045 0.004348
1.611586 0.006966 2.066236 0.006966
1.391672 0.006782 1.797723 0.006782
1.477028 0.007199 1.874591 0.007199
1.379391 0.006379 1.732129 0.006379
1.015729 0.004820 1.121039 0.004820
1.129553 0.006820 1.186628 0.006820
1.125827 0.004103 1.170483 0.004103
0.905401 0.006116 1.081949 0.006116
0.933896 0.005365 1.129144 0.005365
1.241982 0.005657 1.222533 0.005657
1.322606 0.004336 1.536719 0.004336
1.393533 0.005481 1.415813 0.005481
1.681964 0.005184 2.070118 0.005184
1.984427 0.005999 2.544972 0.005999
1.357054 0.005773 1.770059 0.005773
1.325880 0.007364 1.659246 0.007364
1.415938 0.004206 1.637686 0.004206
1.192943 0.007413 1.311737 0.007413
1.091220 0.004952 1.163433 0.004952
1.108886 0.004758 1.120881 0.004758
1.082954 0.005905 1.114511 0.005905
1.026749 0.002972 1.121114 0.002972
0.925234 0.005214 1.145485 0.005214
0.980662 0.003883 1.210258 0.003883
1.076938 0.005106 1.254802 0.005106
0.946109 0.003414 1.251539 0.003414
0.931307 0.003804 1.231002 0.003804
1.334308 0.005295 1.555815 0.005295
1.295332 0.004486 1.556001 0.004486
2.106460 0.004386 2.742588 0.004386
1.736560 0.005200 2.187089 0.005200
2.529431 0.004145 3.370824 0.004145
3.429748 0.003385 4.480874 0.003385
1.326831 0.004398 1.426040 0.004398
1.428497 0.004267 1.839314 0.004267
1.168373 0.006181 1.157796 0.006181
1.284929 0.005982 1.330667 0.005982
1.043814 0.007193 1.102100 0.007193
1.044373 0.006857 1.064819 0.006857
0.979614 0.005655 1.000331 0.005655
0.928079 0.006497 0.971536 0.006497
0.944251 0.005858 1.089928 0.005858
0.970061 0.005477 1.076417 0.005477
0.948181 0.005678 1.079081 0.005678
0.960487 0.004603 1.190751 0.004603
0.842231 0.002066 1.256882 0.002066
0.860343 0.004868 1.174438 0.004868
0.980851 0.004891 1.298036 0.004891
0.917042 0.004100 1.281289 0.004100
1.363769 0.003261 1.200351 0.003261
1.190514 0.006888 1.212272 0.006888
1.178796 0.004932 1.222680 0.004932
1.225049 0.004989 1.265460 0.004989
1.421383 0.003677 1.228353 0.003677
1.143783 0.003758 1.291436 0.003758
0.951019 0.005776 1.181821 0.005776
0.980193 0.006838 1.154277 0.006838
1.030525 0.005014 1.176169 0.005014
1.075255 0.002816 1.090875 0.002816
1.390595 0.005229 1.245055 0.005229
1.321440 0.004795 1.244577 0.004795
1.110018 0.003871 1.164048 0.003871
1.462907 0.005547 1.214713 0.005547
0.992283 0.003771 1.121104 0.003771
1.676339 0.003550 1.320198 0.003550
0.998584 0.007023 1.184126 0.007023
1.605577 0.005364 1.197983 0.005364
0.851234 0.005333 1.075447 0.005333
0.866319 0.005278 1.186555 0.005278
1.088761 0.005483 1.198231 0.005483
1.024392 0.006406 1.180296 0.006406
1.012362 0.006327 1.219190 0.006327
1.128255 0.006110 1.330666 0.006110
1.153892 0.005150 1.293480 0.005150
1.131039 0.004780 1.380734 0.004780
1.287424 0.004958 1.332031 0.004958
1.309347 0.005944 1.413399 0.005944
1.302802 0.005512 1.602637 0.005512
1.012331 0.005044 1.164894 0.005044
1.351224 0.006539 1.217094 0.006539
1.542289 0.004119 1.224927 0.004119
1.525374 0.005093 1.305644 0.005093
0.991275 0.006945 1.209237 0.006945
1.113281 0.007554 1.241702 0.007554
1.295602 0.005530 1.135240 0.005530
0.971635 0.004584 1.211309 0.004584
1.061462 0.004490 1.193537 0.004490
1.096111 0.006860 1.196280 0.006860
1.037849 0.006790 1.236608 0.006790
1.263362 0.006008 1.538442 0.006008
1.170067 0.004469 1.414494 0.004469
1.248152 0.005405 1.470776 0.005405
1.272074 0.004763 1.582139 0.004763
1.442518 0.006427 1.623747 0.006427
1.341922 0.005999 1.499379 0.005999
1.450757 0.003915 1.283647 0.003915
1.542346 0.003521 1.202191 0.003521
1.276267 0.006123 1.309669 0.006123
1.270075 0.005856 1.189226 0.005856
1.223187 0.005147 1.339496 0.005147
1.251158 0.005401 1.322803 0.005401
0.961225 0.005265 1.165014 0.005265
1.024233 0.006078 1.259780 0.006078
1.047001 0.005496 1.321649 0.005496
1.014336 0.006379 1.234446 0.006379
0.999889 0.005579 1.309864 0.005579
1.181285 0.004388 1.267621 0.004388
1.347056 0.006581 1.705360 0.006581
1.351818 0.004178 1.588153 0.004178
1.187745 0.006619 1.334745 0.006619
1.111682 0.004096 1.226166 0.004096
1.089015 0.006561 1.152108 0.006561
1.082391 0.004407 1.135902 0.004407
1.265919 0.006372 1.373790 0.006372
1.060653 0.006529 1.269688 0.006529
1.102945 0.004404 1.293225 0.004404
1.128450 0.007404 1.332979 0.007404
1.104978 0.005420 1.445510 0.005420
1.054103 0.004484 1.373999 0.004484
0.988739 0.006206 1.435641 0.006206
1.181718 0.004037 1.421197 0.004037
1.203439 0.004912 1.388957 0.004912
1.389744 0.004792 1.701024 0.004792
1.289452 0.004710 1.634967 0.004710
1.478584 0.004154 1.829556 0.004154
1.364481 0.004763 1.730829 0.004763
1.109973 0.004728 1.386663 0.004728
1.097008 0.005340 1.368245 0.005340
1.230505 0.004458 1.340928 0.004458
1.204059 0.004228 1.362019 0.004228
1.031996 0.004937 1.149948 0.004937
1.037145 0.006036 1.170774 0.006036
1.011161 0.005585 1.094307 0.005585
1.020473 0.005374 1.165564 0.005374
1.080388 0.004603 1.228854 0.004603
1.421735 0.004400 1.444755 0.004400
1.097770 0.003364 1.406281 0.003364
3.251210 0.004673 1.879883 0.004673
1.814600 0.004588 1.333775 0.004588
1.415406 0.004658 1.245036 0.004658
1.167214 0.004974 1.203375 0.004974
1.197783 0.005970 1.215520 0.005970
0.987343 0.004761 1.121023 0.004761
1.128370 0.005114 1.175015 0.005114
0.975834 0.004908 1.178933 0.004908
0.991257 0.006131 1.104639 0.006131
1.008261 0.005574 1.106955 0.005574
0.961631 0.004281 1.244934 0.004281
1.000977 0.006704 1.223397 0.006704
1.092975 0.005503 1.355027 0.005503
1.046954 0.004775 1.201369 0.004775
1.016066 0.005383 1.289215 0.005383
1.210300 0.005086 1.314537 0.005086
1.172816 0.004285 1.317328 0.004285
0.970206 0.003888 1.254710 0.003888
0.961109 0.005280 1.263822 0.005280
1.430251 0.005683 1.260464 0.005683
1.331613 0.005684 1.248467 0.005684
1.087899 0.004433 1.221206 0.004433
1.116869 0.004721 1.240434 0.004721
1.075600 0.004977 1.273066 0.004977
0.997081 0.004910 1.246853 0.004910
1.019692 0.006064 1.227578 0.006064
1.048822 0.005992 1.305959 0.005992
1.121868 0.004905 1.352569 0.004905
1.591286 0.005280 1.336971 0.005280
1.147249 0.005796 1.418009 0.005796
1.134941 0.006097 1.294198 0.006097
1.099982 0.007504 1.313500 0.007504
1.102016 0.006571 1.384318 0.006571
1.203946 0.004015 1.442536 0.004015
1.240160 0.005719 1.488060 0.005719
1.005442 0.006326 1.185263 0.006326
1.060708 0.005440 1.298133 0.005440
1.000639 0.006089 1.280602 0.006089
0.991904 0.004437 1.236920 0.004437
1.071232 0.004586 1.313094 0.004586
1.154275 0.004492 1.354512 0.004492
1.000115 0.004958 1.292513 0.004958
1.192214 0.004949 1.365727 0.004949
1.171016 0.003641 1.338705 0.003641
1.046520 0.004284 1.204534 0.004284
1.300198 0.007287 1.347442 0.007287
1.264754 0.003961 1.325433 0.003961
1.282624 0.004581 1.453230 0.004581
1.279562 0.006177 1.450163 0.006177
1.058516 0.007750 1.199335 0.007750
1.161681 0.006242 1.438670 0.006242
1.366424 0.006523 1.864882 0.006523
1.119871 0.005466 1.285710 0.005466
1.256748 0.004194 1.521969 0.004194
1.138666 0.005934 1.448927 0.005934
1.321233 0.005267 1.607318 0.005267
1.360226 0.006058 1.703240 0.006058
1.265239 0.006218 1.555327 0.006218
1.229842 0.005352 1.424065 0.005352
1.262739 0.004709 1.442984 0.004709
1.127940 0.005236 1.236567 0.005236
1.139985 0.004969 1.245557 0.004969
1.266984 0.006704 1.343198 0.006704
1.233660 0.003395 1.325858 0.003395
1.137830 0.006345 1.209128 0.006345
1.293507 0.006256 1.275363 0.006256
1.103078 0.004447 1.262971 0.004447
1.518653 0.004449 1.644349 0.004449
1.238517 0.006182 1.401995 0.006182
1.192198 0.006963 1.412005 0.006963
1.220037 0.006129 1.634011 0.006129
1.175928 0.004996 1.382300 0.004996
1.225093 0.002305 1.453345 0.002305
1.211690 0.004096 1.511840 0.004096
1.247573 0.005490 1.599313 0.005490
1.484706 0.004465 1.793662 0.004465
1.088909 0.005805 1.346520 0.005805
1.172952 0.007437 1.231377 0.007437
1.203218 0.005827 1.200959 0.005827
1.107550 0.005421 1.213294 0.005421
1.023968 0.005168 1.133342 0.005168
0.943841 0.004976 1.105933 0.004976
1.097229 0.003128 1.210352 0.003128
1.302748 0.006037 1.682716 0.006037
1.187015 0.005480 1.452649 0.005480
1.592353 0.004548 1.669974 0.004548
1.061262 0.004236 1.411039 0.004236
1.024538 0.003487 1.375706 0.003487
0.902412 0.004942 1.364743 0.004942
0.927642 0.006175 1.117076 0.006175
1.327070 0.005832 1.468207 0.005832
1.384523 0.006804 1.213535 0.006804
1.349372 0.006642 1.247584 0.006642
1.095289 0.005834 1.176482 0.005834
0.990422 0.004839 1.153597 0.004839
0.966807 0.003858 1.184862 0.003858
0.998312 0.007094 1.231833 0.007094
1.040901 0.006765 1.239388 0.006765
0.987909 0.006992 1.249856 0.006992
0.959551 0.006789 1.170055 0.006789
1.036740 0.005525 1.351069 0.005525
1.159176 0.004698 1.376193 0.004698
1.051823 0.005324 1.413250 0.005324
1.191510 0.004705 1.522652 0.004705
1.091590 0.006097 1.222020 0.006097
1.016520 0.005318 1.183211 0.005318
1.193204 0.006297 1.188387 0.006297
1.077336 0.005166 1.202550 0.005166
1.132474 0.006564 1.183755 0.006564
1.065661 0.005465 1.258607 0.005465
0.970762 0.004381 1.235349 0.004381
1.002752 0.006742 1.301917 0.006742
1.047314 0.007538 1.288982 0.007538
1.064196 0.007060 1.331715 0.007060
1.066155 0.007325 1.269909 0.007325
1.436281 0.006358 1.464952 0.006358
1.181114 0.006033 1.545032 0.006033
1.075467 0.006484 1.324074 0.006484
1.320771 0.005672 1.572052 0.005672
1.326841 0.006868 1.647556 0.006868
1.429954 0.005876 1.908528 0.005876
1.084307 0.004766 1.224954 0.004766
1.104429 0.005357 1.258487 0.005357
1.277267 0.004153 1.416597 0.004153
1.152743 0.004508 1.263444 0.004508
1.821765 0.005909 1.700087 0.005909
1.553513 0.004609 1.612850 0.004609
1.052417 0.004433 1.237799 0.004433
1.180965 0.005031 1.282426 0.005031
1.172275 0.006511 1.314618 0.006511
1.228758 0.005585 1.323731 0.005585
1.112211 0.005541 1.374268 0.005541
1.589484 0.004476 1.773594 0.004476
1.307733 0.006653 1.724298 0.006653
1.079187 0.006102 1.312855 0.006102
1.382924 0.004134 1.710143 0.004134
1.658286 0.006488 2.100511 0.006488
1.030604 0.004550 1.506231 0.004550
1.104657 0.005313 1.544914 0.005313
1.508586 0.006836 1.398819 0.006836
1.458252 0.004582 1.325723 0.004582
1.608315 0.005511 1.875764 0.005511
2.276297 0.005513 2.393434 0.005513
1.914919 0.004802 2.045777 0.004802
1.372976 0.004027 1.531224 0.004027
1.664450 0.004681 2.016647 0.004681
1.126013 0.005866 1.275504 0.005866
1.427650 0.006138 1.489971 0.006138
1.041270 0.005700 1.222918 0.005700
1.033799 0.005245 1.145923 0.005245
1.098744 0.003240 1.219953 0.003240
1.078031 0.005240 1.139449 0.005240
2.025903 0.003105 2.061139 0.003105
1.635438 0.006283 2.082023 0.006283
2.533128 0.006385 3.104221 0.006385
1.447930 0.003599 1.921572 0.003599
1.166264 0.004677 1.596115 0.004677
0.962673 0.004241 1.380978 0.004241
1.700586 0.004769 1.617639 0.004769
1.366241 0.004309 1.378652 0.004309
2.297645 0.003471 1.868438 0.003471
2.591679 0.006823 2.395818 0.006823
1.664762 0.005189 1.685502 0.005189
2.437926 0.004946 2.442816 0.004946
1.715208 0.006316 1.829974 0.006316
2.141903 0.005082 1.747816 0.005082
1.192511 0.003794 1.296470 0.003794
1.150853 0.004805 1.190427 0.004805
1.144084 0.004811 1.328567 0.004811
0.906378 0.005055 1.003162 0.005055
1.093403 0.005149 1.137585 0.005149
0.936102 0.003811 1.173729 0.003811
0.991763 0.006301 1.199174 0.006301
1.459917 0.005510 1.912063 0.005510
1.665043 0.004781 2.199527 0.004781
1.438342 0.005293 1.732073 0.005293
1.201629 0.002911 1.462368 0.002911
1.103648 0.005124 1.394878 0.005124
0.949567 0.006124 1.377059 0.006124
1.082376 0.005435 1.079687 0.005435
0.994379 0.005173 1.062664 0.005173
0.967392 0.004714 1.011428 0.004714
1.062647 0.005746 0.981785 0.005746
1.266285 0.005239 1.220060 0.005239
1.127520 0.005171 1.176306 0.005171
1.001480 0.005854 1.171751 0.005854
1.103047 0.006705 1.195248 0.006705
1.281666 0.004838 1.280780 0.004838
0.922149 0.006276 1.090711 0.006276
1.304932 0.006040 1.339393 0.006040
0.994453 0.005234 1.217737 0.005234
1.053932 0.004761 1.423966 0.004761
1.089571 0.005860 1.238132 0.005860
1.130222 0.005383 1.342980 0.005383
0.901734 0.004146 1.267561 0.004146
1.010134 0.005228 1.383426 0.005228
1.098794 0.006131 1.383618 0.006131
1.043795 0.005609 1.123566 0.005609
1.127182 0.005154 1.137586 0.005154
1.071540 0.006097 1.080881 0.006097
1.416435 0.005946 1.260564 0.005946
1.201811 0.007038 1.162187 0.007038
1.206914 0.006355 1.295126 0.006355
1.106358 0.004502 1.256248 0.004502
1.168224 0.004540 1.271562 0.004540
1.094615 0.007408 1.274803 0.007408
1.184608 0.007290 1.252359 0.007290
1.346828 0.008536 1.392980 0.008536
1.555269 0.006840 1.818130 0.006840
1.353291 0.004134 1.726103 0.004134
1.528233 0.007083 1.764514 0.007083
1.543302 0.006477 1.705921 0.006477
1.047817 0.006407 1.412036 0.006407
0.994392 0.005609 1.322435 0.005609
1.051469 0.005049 1.236078 0.005049
1.198123 0.005295 1.299711 0.005295
1.466717 0.004721 1.551653 0.004721
2.249512 0.006177 1.984593 0.006177
1.148549 0.005394 1.208015 0.005394
1.148556 0.005217 1.263098 0.005217
1.402949 0.004843 1.350115 0.004843
1.089856 0.006148 1.142722 0.006148
1.062819 0.007107 1.256911 0.007107
1.109690 0.006512 1.261194 0.006512
1.262640 0.003828 1.338297 0.003828
1.412315 0.003825 1.471961 0.003825
1.637605 0.005037 1.694899 0.005037
1.795195 0.003970 1.882489 0.003970
1.847317 0.006111 2.543312 0.006111
3.693061 0.005947 4.684236 0.005947
1.833199 0.004579 2.101403 0.004579
1.507992 0.005707 1.665949 0.005707
1.222699 0.004947 1.397290 0.004947
1.049951 0.003597 1.487383 0.003597
1.266603 0.004582 1.662674 0.004582
1.352982 0.004128 1.507953 0.004128
1.866319 0.006375 1.797281 0.006375
1.446146 0.005325 1.339362 0.005325
1.285731 0.005734 1.373750 0.005734
2.158855 0.004732 2.400622 0.004732
3.137823 0.005141 2.831685 0.005141
2.589782 0.005139 2.579027 0.005139
1.530755 0.005594 1.439816 0.005594
1.059143 0.004783 1.212050 0.004783
1.214554 0.004574 1.214112 0.004574
1.104199 0.007048 1.221051 0.007048
1.061566 0.005160 1.319254 0.005160
2.673276 0.005651 3.419732 0.005651
2.319604 0.006774 3.016765 0.006774
1.647373 0.004768 1.853412 0.004768
1.163829 0.007367 1.441945 0.007367
2.916685 0.004060 2.687692 0.004060
4.128259 0.006540 3.906863 0.006540
2.676060 0.005275 2.570641 0.005275
2.783662 0.004552 2.683845 0.004552
2.537154 0.006691 2.225642 0.006691
1.878372 0.003785 1.566718 0.003785
1.424028 0.008303 1.511071 0.008303
1.107903 0.005699 1.282536 0.005699
1.130666 0.006602 1.283740 0.006602
1.110547 0.004906 1.181562 0.004906
1.195006 0.004187 1.263950 0.004187
1.099440 0.003884 1.307462 0.003884
1.113701 0.005225 1.301442 0.005225
1.162264 0.004017 1.379628 0.004017
1.350579 0.006103 1.564119 0.006103
1.147873 0.004585 1.584716 0.004585
1.015947 0.006036 1.383095 0.006036
1.033222 0.006498 1.034424 0.006498
1.077789 0.005905 0.918556 0.005905
1.137072 0.004935 0.828678 0.004935
1.039966 0.005337 0.957431 0.005337
1.073550 0.004676 0.901495 0.004676
1.173336 0.004077 0.907349 0.004077
1.187710 0.004070 1.095518 0.004070
1.094060 0.004966 0.953659 0.004966
1.047310 0.006044 0.915111 0.006044
1.059434 0.005908 0.969916 0.005908
1.475912 0.006935 1.356600 0.006935
1.118890 0.005184 1.160602 0.005184
0.917568 0.005894 1.085912 0.005894
1.031825 0.004832 1.108396 0.004832
1.212660 0.005603 1.386822 0.005603
1.013858 0.005965 1.175935 0.005965
1.073269 0.004366 1.212463 0.004366
0.966585 0.005043 1.163176 0.005043
1.001016 0.005200 1.164414 0.005200
0.979023 0.005296 1.234434 0.005296
0.878019 0.006502 1.225025 0.006502
1.318824 0.006645 1.189500 0.006645
1.144226 0.005224 1.054825 0.005224
2.523313 0.004327 1.947627 0.004327
2.228412 0.005830 1.767169 0.005830
1.357795 0.004911 1.210740 0.004911
1.226482 0.005008 1.134750 0.005008
1.265577 0.004312 1.211279 0.004312
1.125285 0.004051 1.022932 0.004051
1.186869 0.006331 1.132334 0.006331
1.374926 0.005896 1.129824 0.005896
1.243218 0.003692 1.120997 0.003692
1.110898 0.006657 1.158537 0.006657
1.173416 0.005473 1.078437 0.005473
1.159812 0.006115 1.242652 0.006115
1.468188 0.004915 1.686249 0.004915
1.182529 0.004523 1.440870 0.004523
1.064845 0.005260 1.200323 0.005260
1.056329 0.006083 1.422354 0.006083
1.376923 0.005006 1.191907 0.005006
1.554588 0.006233 1.210031 0.006233
3.293718 0.006605 2.051972 0.006605
1.534868 0.004921 1.451317 0.004921
1.691183 0.004306 1.386157 0.004306
1.036659 0.004636 1.048755 0.004636
1.110326 0.005335 1.102556 0.005335
1.074666 0.005768 1.110492 0.005768
1.178316 0.005624 1.121509 0.005624
1.172952 0.004608 1.142178 0.004608
1.348627 0.004227 1.511441 0.004227
2.626503 0.003384 3.319685 0.003384
1.668123 0.006471 2.031633 0.006471
2.305541 0.003828 2.818018 0.003828
1.433023 0.003526 1.713569 0.003526
1.915296 0.004732 2.440088 0.004732
1.218792 0.005964 1.677041 0.005964
1.108145 0.005982 1.550192 0.005982
1.006841 0.004938 1.457990 0.004938
1.349335 0.007688 1.117892 0.007688
1.165719 0.005056 1.214942 0.005056
4.326093 0.005365 3.665361 0.005365
2.290377 0.006635 2.100720 0.006635
3.168446 0.004777 2.152774 0.004777
2.694778 0.005481 2.135727 0.005481
1.109956 0.006797 1.145538 0.006797
1.654935 0.007210 1.563196 0.007210
1.396905 0.005128 1.383765 0.005128
1.257500 0.004558 1.300384 0.004558
1.140350 0.006549 1.300908 0.006549
1.106851 0.005141 1.261161 0.005141
1.162927 0.004778 1.321289 0.004778
1.050797 0.004750 1.235738 0.004750
1.175250 0.006405 1.289411 0.006405
3.067001 0.005511 3.794110 0.005511
2.184614 0.003580 2.821637 0.003580
1.513968 0.005593 1.848592 0.005593
1.045136 0.004879 1.477763 0.004879
1.329078 0.005487 1.380012 0.005487
2.058122 0.006789 2.108514 0.006789
6.140848 0.003341 5.439428 0.003341
5.794569 0.004229 5.330942 0.004229
2.195129 0.005382 1.807511 0.005382
1.690995 0.006905 1.556029 0.006905
1.239454 0.004919 1.266686 0.004919
1.229321 0.006200 1.310956 0.006200
1.143126 0.006616 1.276760 0.006616
1.212195 0.006504 1.344627 0.006504
1.214699 0.004794 1.380710 0.004794
1.182826 0.004341 1.279479 0.004341
1.383926 0.003791 1.603879 0.003791
1.196467 0.003204 1.338088 0.003204
2.712713 0.006129 3.167238 0.006129
1.694632 0.002716 1.942065 0.002716
1.023565 0.005238 1.465852 0.005238
1.328717 0.005227 1.688963 0.005227
0.962177 0.004338 0.836909 0.004338
1.056112 0.004646 0.947267 0.004646
1.162272 0.004567 0.981089 0.004567
1.112639 0.005867 0.845013 0.005867
1.010088 0.003624 0.705118 0.003624
0.955756 0.005874 0.725118 0.005874
0.970730 0.005883 0.811837 0.005883
1.005285 0.005477 0.848453 0.005477
1.024600 0.005446 0.913402 0.005446
1.139300 0.006293 1.013872 0.006293
1.235994 0.006503 1.049726 0.006503
1.090790 0.005170 1.082653 0.005170
1.276889 0.005553 1.322215 0.005553
1.572948 0.005879 1.565870 0.005879
1.253564 0.006946 1.402753 0.006946
1.009667 0.004965 1.077045 0.004965
1.233441 0.003995 1.262037 0.003995
1.084859 0.003244 1.086141 0.003244
1.010627 0.003410 1.125458 0.003410
1.021663 0.006588 1.191630 0.006588
1.094831 0.005995 0.888326 0.005995
1.141126 0.006547 1.067006 0.006547
1.169896 0.006192 0.879321 0.006192
0.947862 0.004442 0.834625 0.004442
1.058207 0.005749 0.884915 0.005749
1.111877 0.005667 0.957934 0.005667
1.005150 0.005824 0.918624 0.005824
1.289501 0.006803 1.301321 0.006803
1.969662 0.005308 2.072997 0.005308
1.427560 0.005444 1.715951 0.005444
1.465537 0.003242 1.555951 0.003242
1.084217 0.004908 1.336218 0.004908
1.477351 0.007087 1.415192 0.007087
2.526532 0.005133 2.369760 0.005133
3.099639 0.005418 2.565349 0.005418
1.263365 0.006021 1.005043 0.006021
1.262318 0.005509 1.051168 0.005509
1.120816 0.005421 0.967423 0.005421
1.016694 0.004766 0.972239 0.004766
1.071722 0.005337 1.021530 0.005337
1.223414 0.006793 1.145782 0.006793
1.480837 0.005790 1.477265 0.005790
1.746731 0.003870 2.100305 0.003870
1.323700 0.004325 1.473088 0.004325
1.089459 0.004692 1.209263 0.004692
1.039957 0.005595 1.240096 0.005595
1.055586 0.006031 1.403463 0.006031
0.966749 0.005071 1.261323 0.005071
2.163607 0.005489 2.102877 0.005489
1.935303 0.003199 1.555999 0.003199
3.702042 0.004744 2.497757 0.004744
5.111608 0.005766 3.331526 0.005766
1.885265 0.005965 1.590869 0.005965
1.445427 0.005821 1.365582 0.005821
1.252328 0.005893 1.171205 0.005893
1.113999 0.005767 1.058526 0.005767
1.074760 0.005211 1.028415 0.005211
1.294368 0.006301 1.315312 0.006301
1.042005 0.005131 1.073561 0.005131
1.056582 0.004415 1.196114 0.004415
1.026532 0.005449 1.147965 0.005449
1.020852 0.004928 1.157654 0.004928
1.012458 0.004593 1.123442 0.004593
0.985892 0.006005 1.102224 0.006005
0.898355 0.005585 1.189176 0.005585
1.001348 0.005622 1.398527 0.005622
1.376811 0.006524 1.365069 0.006524
1.927527 0.003637 1.536517 0.003637
2.208365 0.004502 1.889440 0.004502
1.509187 0.006487 1.463176 0.006487
1.854718 0.006153 1.638441 0.006153
2.786674 0.005532 2.477019 0.005532
1.601988 0.005911 1.539601 0.005911
1.213473 0.004935 1.350488 0.004935
1.206064 0.003992 1.367033 0.003992
1.209745 0.007131 1.325662 0.007131
1.134895 0.005044 1.293639 0.005044
1.126750 0.004291 1.288098 0.004291
1.618284 0.006091 1.646528 0.006091
1.381717 0.005647 1.402361 0.005647
0.960083 0.004593 1.210969 0.004593
0.923374 0.004872 1.250589 0.004872
1.076601 0.005276 1.403028 0.005276
0.861283 0.003319 0.808023 0.003319
1.685023 0.005647 1.623539 0.005647
0.984396 0.004921 0.837009 0.004921
1.008656 0.003266 0.961308 0.003266
0.935544 0.004931 0.810601 0.004931
0.887078 0.006804 0.821033 0.006804
0.923702 0.004869 0.887662 0.004869
1.032586 0.006949 1.066447 0.006949
0.972189 0.004740 0.911488 0.004740
1.206167 0.006693 1.126478 0.006693
1.148767 0.005558 1.054526 0.005558
1.034019 0.005201 1.143051 0.005201
1.394456 0.005412 1.122664 0.005412
1.021506 0.005923 1.128471 0.005923
1.161232 0.005022 1.150238 0.005022
0.901294 0.005135 1.066576 0.005135
1.128802 0.004074 1.258130 0.004074
0.992664 0.004930 1.197207 0.004930
0.918500 0.004693 0.911768 0.004693
0.968094 0.005853 0.929040 0.005853
1.791830 0.005032 1.724181 0.005032
1.346546 0.003571 1.240739 0.003571
1.218712 0.004663 1.028839 0.004663
0.882858 0.004897 0.848216 0.004897
0.897150 0.005103 0.831760 0.005103
0.979179 0.004282 0.977361 0.004282
1.347806 0.006501 1.171553 0.006501
1.256340 0.005291 1.094307 0.005291
1.181286 0.004147 1.038443 0.004147
1.334980 0.005235 1.279559 0.005235
1.050356 0.004896 1.151211 0.004896
1.035804 0.003847 1.081669 0.003847
1.423532 0.004819 1.207939 0.004819
1.181772 0.005380 1.315249 0.005380
1.121074 0.004983 1.268105 0.004983
0.987801 0.005601 1.271814 0.005601
1.073695 0.005855 1.295440 0.005855
1.326264 0.005962 1.382609 0.005962
1.243740 0.005415 1.235321 0.005415
1.048938 0.005662 1.053287 0.005662
0.966092 0.004978 0.938343 0.004978
0.974448 0.004144 0.899391 0.004144
1.018912 0.003496 1.002580 0.003496
1.085514 0.004987 1.112715 0.004987
1.084788 0.004889 1.125394 0.004889
1.132671 0.005534 1.224142 0.005534
1.127329 0.004763 1.232776 0.004763
1.105031 0.003763 1.045646 0.003763
1.039044 0.004597 1.152316 0.004597
1.083516 0.005145 1.196261 0.005145
0.972766 0.005265 1.219128 0.005265
1.078239 0.006596 1.228320 0.006596
1.344226 0.005620 1.215361 0.005620
1.577960 0.005804 1.450606 0.005804
1.306675 0.004864 1.228901 0.004864
1.073009 0.006228 1.094477 0.006228
1.041664 0.005875 1.051598 0.005875
1.156472 0.003754 1.167231 0.003754
1.044544 0.006508 1.077716 0.006508
1.049518 0.004262 1.058287 0.004262
1.060599 0.005787 1.160841 0.005787
1.048939 0.005443 1.143940 0.005443
1.033202 0.006633 1.143864 0.006633
0.983887 0.006197 1.136918 0.006197
0.900186 0.005395 1.054672 0.005395
0.893874 0.005314 1.087117 0.005314
1.491876 0.004188 1.390623 0.004188
1.486288 0.004520 1.435473 0.004520
1.285837 0.004769 1.164538 0.004769
1.463838 0.005178 1.470468 0.005178
1.265258 0.007272 1.288301 0.007272
1.099652 0.005229 1.255578 0.005229
1.278170 0.005081 1.275345 0.005081
1.062498 0.005288 1.244050 0.005288
1.294175 0.006987 1.386867 0.006987
1.152493 0.005873 1.306542 0.005873
1.094396 0.007063 1.212959 0.007063
1.162505 0.006836 1.210266 0.006836
1.108327 0.005326 1.259670 0.005326
1.147280 0.004677 1.238064 0.004677
1.104689 0.006436 1.226522 0.006436
0.901930 0.004773 1.078330 0.004773
1.032749 0.005242 1.158959 0.005242
0.859061 0.006242 1.111051 0.006242
0.880842 0.005576 1.126896 0.005576
0.869414 0.005058 1.096117 0.005058
0.896072 0.005261 1.169280 0.005261
1.320187 0.003836 1.059234 0.003836
1.017456 0.005002 1.229091 0.005002
1.145096 0.005067 0.873543 0.005067
0.752838 0.004175 0.863011 0.004175
0.827167 0.005153 0.829120 0.005153
0.802403 0.004421 0.864846 0.004421
0.816854 0.004344 0.963888 0.004344
0.929037 0.006138 1.024960 0.006138
1.108056 0.006445 1.079535 0.006445
0.944487 0.006765 1.107865 0.006765
0.943790 0.006021 1.102477 0.006021
0.973794 0.006608 1.039780 0.006608
1.121764 0.003446 1.183462 0.003446
0.864632 0.006101 1.053345 0.006101
0.891302 0.005210 1.085227 0.005210
0.960821 0.003299 1.132588 0.003299
0.881826 0.005100 1.104273 0.005100
0.961125 0.005955 1.145848 0.005955
1.112954 0.006774 1.216707 0.006774
0.958705 0.007328 1.025363 0.007328
0.865877 0.006575 1.008564 0.006575
0.728233 0.005319 0.964795 0.005319
0.759795 0.004518 0.879246 0.004518
0.950883 0.005082 1.045712 0.005082
0.963623 0.003214 1.027543 0.003214
1.204107 0.006477 1.085540 0.006477
1.022386 0.005807 1.132997 0.005807
1.097688 0.005423 1.125415 0.005423
0.966285 0.004945 1.058168 0.004945
0.994776 0.004508 1.193259 0.004508
1.153009 0.004374 1.344691 0.004374
0.951478 0.005239 1.092092 0.005239
0.815010 0.005494 1.034713 0.005494
0.893811 0.003888 1.027318 0.003888
1.017176 0.006124 1.090073 0.006124
0.914790 0.004335 0.952565 0.004335
0.901305 0.003852 1.085632 0.003852
0.850548 0.004322 1.022347 0.004322
0.957626 0.007135 1.054007 0.007135
1.026799 0.007494 1.066647 0.007494
1.030199 0.006385 1.109665 0.006385
1.054480 0.005361 1.082735 0.005361
1.116820 0.005383 1.109540 0.005383
1.073334 0.006063 1.114931 0.006063
1.030050 0.004568 1.152725 0.004568
0.964259 0.005129 1.231771 0.005129
0.995252 0.004687 1.195683 0.004687
1.122521 0.006741 1.182514 0.006741
0.952376 0.003894 1.083199 0.003894
1.070077 0.003962 1.133782 0.003962
0.900382 0.004706 1.056552 0.004706
0.956111 0.004947 1.078885 0.004947
0.927974 0.004401 1.107843 0.004401
1.038332 0.005212 1.151201 0.005212
1.015981 0.007368 1.141914 0.007368
1.065339 0.006911 1.126170 0.006911
1.104635 0.005811 1.163304 0.005811
0.999333 0.005554 1.067933 0.005554
0.995994 0.004163 1.023748 0.004163
0.937553 0.006671 1.079610 0.006671
0.884582 0.005445 1.039785 0.005445
0.815679 0.005797 1.045768 0.005797
0.930654 0.005413 1.150907 0.005413
0.849377 0.005665 1.116356 0.005665
1.107062 0.004386 1.061700 0.004386
1.037067 0.004718 1.048673 0.004718
1.317458 0.004531 1.187628 0.004531
1.079119 0.005456 1.108187 0.005456
0.961402 0.005036 1.032189 0.005036
1.091703 0.004964 1.192074 0.004964
0.987893 0.004623 1.142312 0.004623
1.101104 0.002481 1.330043 0.002481
1.172852 0.005082 1.213396 0.005082
1.618710 0.005692 1.683344 0.005692
1.122638 0.004413 1.228860 0.004413
1.257003 0.004796 1.333603 0.004796
1.302276 0.003868 1.327463 0.003868
1.428078 0.004685 1.392281 0.004685
1.118885 0.005107 1.167748 0.005107
0.995823 0.006293 1.071032 0.006293
0.944667 0.005826 1.033256 0.005826
0.834218 0.005493 0.997200 0.005493
0.814571 0.005690 1.031952 0.005690
0.952750 0.005431 1.058998 0.005431
0.788188 0.007341 0.926955 0.007341
0.852803 0.005828 1.024468 0.005828
0.754027 0.007504 0.898993 0.007504
0.790365 0.003838 1.011326 0.003838
0.737280 0.004171 0.914788 0.004171
0.681266 0.005042 0.949201 0.005042
0.778619 0.004878 1.049405 0.004878
0.842110 0.005408 1.089007 0.005408
0.838874 0.008177 1.111450 0.008177
0.838135 0.005882 1.105486 0.005882
0.784225 0.005390 1.074346 0.005390
0.931725 0.006366 1.112357 0.006366
1.045197 0.007130 1.205204 0.007130
0.996144 0.003549 1.134153 0.003549
1.030061 0.005880 1.212195 0.005880
0.999667 0.004889 1.185846 0.004889
0.844855 0.005261 1.107772 0.005261
0.747402 0.005367 1.048722 0.005367
0.757774 0.005448 1.050701 0.005448
0.727491 0.006224 1.017033 0.006224
0.815242 0.004160 1.014668 0.004160
0.837843 0.005597 1.036527 0.005597
0.888910 0.004737 1.089811 0.004737
0.930330 0.006116 1.104740 0.006116
0.913347 0.005646 1.130011 0.005646
0.956413 0.007625 1.101747 0.007625
1.063069 0.006068 1.124266 0.006068
0.986024 0.005044 1.131058 0.005044
0.991366 0.006338 1.132836 0.006338
0.941511 0.006381 1.163199 0.006381
0.990414 0.005876 1.043411 0.005876
0.942886 0.007182 1.138076 0.007182
0.981247 0.005535 1.287920 0.005535
0.881489 0.004706 1.071222 0.004706
0.915430 0.004360 1.123787 0.004360
0.798542 0.005068 1.046892 0.005068
0.751492 0.005242 0.997888 0.005242
0.780917 0.005883 1.015226 0.005883
0.780539 0.004939 1.054275 0.004939
0.857826 0.004983 1.066495 0.004983
0.889561 0.004731 1.075670 0.004731
1.044699 0.005467 1.104300 0.005467
1.039479 0.006886 1.122773 0.006886
1.134176 0.004608 1.149003 0.004608
1.144811 0.003816 1.172176 0.003816
0.997439 0.004862 1.130400 0.004862
1.030771 0.006807 1.167872 0.006807
1.015215 0.005213 1.207262 0.005213
1.024776 0.003981 1.285560 0.003981
0.915621 0.004951 1.037427 0.004951
0.899518 0.005317 1.036010 0.005317
0.905292 0.005145 1.062248 0.005145
0.808954 0.004881 1.014165 0.004881
0.862293 0.005509 1.116889 0.005509
0.924213 0.006099 1.148208 0.006099
0.936863 0.005083 1.154725 0.005083
0.911492 0.005738 1.100231 0.005738
1.157727 0.005847 1.152798 0.005847
1.106009 0.005593 1.215624 0.005593
1.115011 0.004319 1.119746 0.004319
1.139982 0.005566 1.183314 0.005566
1.113589 0.006732 1.120484 0.006732
1.169030 0.003148 1.198802 0.003148
0.965905 0.005742 1.152335 0.005742
0.902648 0.004643 1.175635 0.004643
0.986346 0.007213 1.327916 0.007213
1.165986 0.003794 1.187229 0.003794
1.018943 0.003080 1.067422 0.003080
0.929112 0.004683 1.051697 0.004683
0.908287 0.005460 1.049154 0.005460
0.974273 0.005047 1.145759 0.005047
1.023616 0.005530 1.232137 0.005530
1.000934 0.004881 1.210201 0.004881
1.051437 0.005795 1.247581 0.005795
1.019431 0.005091 1.119446 0.005091
1.290719 0.003879 1.256536 0.003879
1.106114 0.004113 1.176089 0.004113
1.138350 0.005047 1.170944 0.005047
0.987911 0.003732 1.109914 0.003732
1.002676 0.003785 1.099004 0.003785
0.975284 0.004041 1.086337 0.004041
0.834524 0.006114 1.082106 0.006114
0.936849 0.004858 1.115214 0.004858
0.858894 0.006472 1.042881 0.006472
0.832155 0.005105 1.187281 0.005105
0.816137 0.006097 1.095861 0.006097
0.865412 0.004887 1.232398 0.004887
0.752794 0.003865 1.110070 0.003865
0.861066 0.003782 1.192104 0.003782
0.893534 0.005242 1.087939 0.005242
0.957130 0.005074 1.195790 0.005074
0.791243 0.006192 1.135561 0.006192
0.781237 0.005943 1.125018 0.005943
0.973294 0.004527 1.179271 0.004527
0.791446 0.005004 1.143263 0.005004
0.976546 0.003748 1.195784 0.003748
1.065704 0.005907 1.192868 0.005907
1.055290 0.003944 1.186682 0.003944
1.025043 0.005331 1.192372 0.005331
1.049914 0.005716 1.207095 0.005716
0.954347 0.006546 1.154293 0.006546
1.014990 0.004973 1.178835 0.004973
0.970792 0.006311 1.220355 0.006311
0.956718 0.005901 1.197120 0.005901
0.811436 0.005933 1.129822 0.005933
0.899001 0.004707 1.205472 0.004707
0.824308 0.005513 1.219988 0.005513
0.852262 0.004459 1.161924 0.004459
0.778649 0.006126 1.116826 0.006126
0.799663 0.003010 1.210167 0.003010
0.796428 0.003399 1.148181 0.003399
0.814018 0.003988 1.107407 0.003988
1.006154 0.005560 1.158457 0.005560
0.970693 0.004803 1.154155 0.004803
1.067807 0.005132 1.192381 0.005132
1.084642 0.005258 1.198134 0.005258
1.108778 0.003744 1.189661 0.003744
1.005597 0.005818 1.198008 0.005818
1.010753 0.004573 1.233976 0.004573
0.975946 0.005237 1.243485 0.005237
1.088751 0.006483 1.299029 0.006483
1.033501 0.004555 1.217595 0.004555
1.003377 0.004814 1.270579 0.004814
0.893773 0.004761 1.135514 0.004761
0.881326 0.004296 1.186002 0.004296
0.786680 0.004572 1.127453 0.004572
0.832877 0.004382 1.166444 0.004382
0.859954 0.004907 1.133456 0.004907
0.893770 0.005162 1.153126 0.005162
0.926318 0.004375 1.168667 0.004375
0.984890 0.006092 1.168661 0.006092
1.165287 0.003798 1.238445 0.003798
1.218714 0.004108 1.216424 0.004108
1.447874 0.006121 1.304718 0.006121
1.048723 0.004931 1.296856 0.004931
1.009334 0.004343 1.264315 0.004343
1.169418 0.003495 1.262284 0.003495
1.037567 0.004355 1.156201 0.004355
0.995251 0.004435 1.140635 0.004435
0.967933 0.004985 1.196472 0.004985
0.904058 0.004745 1.146125 0.004745
0.936202 0.004714 1.147229 0.004714
0.865487 0.004787 1.112327 0.004787
0.915239 0.004475 1.176967 0.004475
0.987901 0.004417 1.207218 0.004417
1.109387 0.004962 1.150907 0.004962
1.054557 0.003449 1.194135 0.003449
1.173394 0.004432 1.216727 0.004432
1.213328 0.005353 1.207242 0.005353
1.124480 0.005598 1.232443 0.005598
1.198493 0.006379 1.233254 0.006379
1.116132 0.005352 1.222906 0.005352
0.987076 0.003293 1.263074 0.003293
1.039326 0.007188 1.303355 0.007188
0.978407 0.004660 1.284827 0.004660
1.086421 0.005198 1.111057 0.005198
1.131328 0.005610 1.161882 0.005610
1.254841 0.005339 1.320992 0.005339
1.225811 0.004984 1.275554 0.004984
1.071381 0.004480 1.200359 0.004480
0.933296 0.004715 1.077537 0.004715
1.002424 0.004305 1.150116 0.004305
0.903544 0.004748 1.135805 0.004748
0.885741 0.004828 1.152285 0.004828
1.031962 0.004631 1.240008 0.004631
1.130270 0.006711 1.323630 0.006711
1.128467 0.004786 1.314181 0.004786
1.204678 0.007975 1.215117 0.007975
1.078186 0.006534 1.263476 0.006534
1.339045 0.004176 1.311160 0.004176
1.257950 0.006295 1.171305 0.006295
0.946347 0.004822 1.195681 0.004822
1.133278 0.003438 1.317852 0.003438
0.979635 0.003341 1.243980 0.003341
0.920134 0.006006 1.239238 0.006006
0.980068 0.007054 1.279672 0.007054
0.984354 0.004972 1.322998 0.004972
0.834301 0.005053 1.272802 0.005053
0.839052 0.005034 1.219344 0.005034
0.902543 0.006138 1.244798 0.006138
0.961627 0.004750 1.190560 0.004750
0.980877 0.006409 1.172258 0.006409
1.024957 0.004913 1.147940 0.004913
0.830543 0.005135 1.161620 0.005135
0.893038 0.005176 1.155017 0.005176
1.053323 0.003762 1.156384 0.003762
1.146124 0.005047 1.169476 0.005047
1.082445 0.007034 1.127572 0.007034
1.003745 0.003166 1.091972 0.003166
1.005150 0.005436 1.185859 0.005436
1.035016 0.007397 1.373224 0.007397
0.978986 0.005725 1.299335 0.005725
0.965421 0.006785 1.323776 0.006785
0.993839 0.005337 1.383177 0.005337
1.184597 0.003901 1.418714 0.003901
0.893776 0.004581 1.316526 0.004581
0.815261 0.004267 1.261940 0.004267
0.799264 0.004871 1.199474 0.004871
0.910749 0.006291 1.181844 0.006291
0.817727 0.004819 1.217575 0.004819
0.893226 0.005336 1.216548 0.005336
1.017992 0.005210 1.213699 0.005210
1.008678 0.004425 1.209920 0.004425
1.081907 0.005435 1.197169 0.005435
1.154112 0.005138 1.242217 0.005138
1.092915 0.006427 1.216493 0.006427
1.074129 0.004304 1.205354 0.004304
1.093995 0.005951 1.178315 0.005951
1.063882 0.005517 1.320998 0.005517
1.043958 0.004511 1.358427 0.004511
0.953874 0.004344 1.286018 0.004344
0.969730 0.004557 1.308888 0.004557
0.846183 0.004651 1.235447 0.004651
0.777587 0.005723 1.195551 0.005723
0.818984 0.005744 1.268659 0.005744
0.827847 0.005524 1.224950 0.005524
0.939884 0.006818 1.226968 0.006818
1.046964 0.006129 1.243846 0.006129
1.097443 0.006231 1.212535 0.006231
1.107871 0.005052 1.247101 0.005052
1.340892 0.005172 1.270772 0.005172
1.158585 0.006142 1.311273 0.006142
1.250399 0.005287 1.278996 0.005287
1.110285 0.004287 1.287429 0.004287
1.060652 0.004381 1.279151 0.004381
1.154251 0.004814 1.362703 0.004814
1.150769 0.004326 1.335158 0.004326
1.056976 0.005054 1.286844 0.005054
1.083463 0.005025 1.308726 0.005025
0.991159 0.004774 1.241803 0.004774
1.004554 0.004484 1.247591 0.004484
0.897287 0.005464 1.255685 0.005464
0.859644 0.004812 1.220738 0.004812
0.952883 0.004932 1.178324 0.004932
0.892740 0.004794 1.183670 0.004794
0.908803 0.006248 1.233745 0.006248
0.929066 0.005587 1.221015 0.005587
1.247843 0.005099 1.253712 0.005099
1.231897 0.004516 1.238576 0.004516
1.039190 0.003925 1.252300 0.003925
1.130922 0.003048 1.295231 0.003048
1.139995 0.004389 1.328730 0.004389
1.157728 0.005135 1.329220 0.005135
1.235078 0.005014 1.319815 0.005014
1.128838 0.004724 1.264853 0.004724
1.168257 0.003614 1.316193 0.003614
1.026358 0.002374 1.225444 0.002374
0.902668 0.004252 1.181166 0.004252
0.989228 0.007117 1.254499 0.007117
0.921336 0.006188 1.180994 0.006188
0.923077 0.006453 1.213151 0.006453
0.993979 0.005165 1.246328 0.005165
0.967164 0.005809 1.262119 0.005809
1.115953 0.002841 1.299018 0.002841
1.119749 0.004295 1.243641 0.004295
1.111342 0.003776 1.288040 0.003776
1.107044 0.004803 1.272498 0.004803
1.146158 0.004518 1.325052 0.004518
1.051141 0.003590 1.296042 0.003590
1.065932 0.005135 1.350768 0.005135
0.968859 0.005168 1.325378 0.005168
0.994031 0.006165 1.325702 0.006165
1.067171 0.007983 1.341895 0.007983
1.098234 0.004036 1.393654 0.004036
1.006854 0.006283 1.309160 0.006283
1.022684 0.005647 1.342206 0.005647
1.045353 0.006028 1.223892 0.006028
1.147888 0.004055 1.190320 0.004055
0.914358 0.004434 1.172131 0.004434
1.037027 0.004598 1.192375 0.004598
0.951056 0.008065 1.201815 0.008065
1.057620 0.005344 1.149102 0.005344
1.139721 0.007426 1.159640 0.007426
1.019383 0.005140 1.156926 0.005140
1.127748 0.006421 1.131531 0.006421
1.218291 0.004254 1.163928 0.004254
1.198928 0.006054 1.187538 0.006054
1.161487 0.005484 1.146731 0.005484
1.124382 0.007218 1.452958 0.007218
1.163393 0.005926 1.478743 0.005926
1.103088 0.004769 1.372655 0.004769
1.060193 0.007890 1.339496 0.007890
0.879134 0.006161 1.193664 0.006161
0.836147 0.005685 1.247371 0.005685
0.910055 0.006770 1.242444 0.006770
1.107137 0.005548 1.284730 0.005548
1.078895 0.005113 1.240473 0.005113
1.036998 0.006436 1.199016 0.006436
1.173580 0.006369 1.128579 0.006369
1.169633 0.004888 1.225457 0.004888
1.187433 0.004325 1.084013 0.004325
1.446775 0.003386 1.167125 0.003386
1.332806 0.005577 1.361862 0.005577
1.379040 0.005564 1.342626 0.005564
1.106534 0.005449 1.350536 0.005449
1.118688 0.004732 1.379321 0.004732
1.143147 0.006008 1.441731 0.006008
1.212721 0.005706 1.473969 0.005706
1.157914 0.005006 1.397039 0.005006
1.265172 0.006102 1.431981 0.006102
1.733831 0.005734 1.576634 0.005734
0.932561 0.004515 1.320313 0.004515
1.127545 0.005583 1.409412 0.005583
1.081287 0.006693 1.356603 0.006693
0.804695 0.005780 1.255745 0.005780
0.932299 0.008346 1.288727 0.008346
0.859439 0.005549 1.247443 0.005549
1.272232 0.005238 1.227904 0.005238
1.695955 0.005324 1.344779 0.005324
1.023672 0.007117 1.104934 0.007117
2.065294 0.006064 1.416046 0.006064
1.054089 0.006626 1.238947 0.006626
1.134680 0.005077 1.187583 0.005077
1.167033 0.003904 1.215795 0.003904
1.144518 0.005973 1.243584 0.005973
1.154523 0.005848 1.387655 0.005848
1.168078 0.005608 1.371187 0.005608
1.146818 0.005161 1.383963 0.005161
1.103342 0.006026 1.368665 0.006026
1.097966 0.005065 1.385872 0.005065
1.146679 0.005023 1.323837 0.005023
1.045859 0.003164 1.328497 0.003164
0.892648 0.003887 1.242138 0.003887
0.961142 0.006879 1.235773 0.006879
0.959487 0.006825 1.241077 0.006825
1.058285 0.005586 1.223118 0.005586
1.171731 0.006350 1.268868 0.006350
1.402094 0.006320 1.327277 0.006320
1.594545 0.004690 1.361728 0.004690
1.151755 0.005389 1.255997 0.005389
1.161522 0.004268 1.286694 0.004268
1.170265 0.006982 1.364711 0.006982
1.157901 0.006374 1.373859 0.006374
1.193808 0.005143 1.355521 0.005143
1.123692 0.004244 1.321442 0.004244
0.929767 0.005979 1.273443 0.005979
0.968284 0.006624 1.241117 0.006624
0.976980 0.005283 1.253806 0.005283
0.911236 0.005475 1.212086 0.005475
1.004284 0.004681 1.211682 0.004681
0.924842 0.005464 1.229005 0.005464
1.003994 0.005655 1.197444 0.005655
1.154191 0.004017 1.248846 0.004017
0.829681 0.004637 0.839784 0.004637
0.985815 0.006537 1.247056 0.006537
1.108032 0.003048 1.217651 0.003048
1.087454 0.008155 1.342070 0.008155
1.048196 0.005365 1.265115 0.005365
1.211267 0.004999 1.303002 0.004999
1.108176 0.004881 1.371417 0.004881
1.021282 0.005680 1.184120 0.005680
1.069003 0.007536 1.197335 0.007536
1.021841 0.005041 1.152205 0.005041
1.021729 0.005349 1.127401 0.005349
1.094940 0.006064 1.142685 0.006064
1.047249 0.006151 1.144494 0.006151
0.952187 0.005128 1.071478 0.005128
1.115117 0.004392 1.055435 0.004392
1.142371 0.004425 1.024862 0.004425
1.224909 0.004596 1.098998 0.004596
1.326997 0.005012 1.138261 0.005012
1.042609 0.006267 1.322228 0.006267
1.114460 0.006169 1.409820 0.006169
1.391672 0.004906 1.512189 0.004906
1.501120 0.005747 1.563793 0.005747
1.262907 0.004890 1.354156 0.004890
1.080047 0.005476 1.303386 0.005476
0.907872 0.005329 1.262120 0.005329
0.929844 0.005349 1.221597 0.005349
0.896798 0.004937 1.253129 0.004937
0.961384 0.005334 1.195888 0.005334
0.990518 0.005707 1.201155 0.005707
1.076381 0.003989 1.152866 0.003989
0.931203 0.004889 1.102010 0.004889
2.221659 0.007178 1.245134 0.007178
1.741816 0.006061 1.091535 0.006061
1.532812 0.004562 1.081229 0.004562
1.119722 0.005786 1.003887 0.005786
1.605088 0.004504 1.257731 0.004504
1.520891 0.005031 1.295651 0.005031
1.168466 0.005366 1.330683 0.005366
1.180646 0.005267 1.388287 0.005267
1.270020 0.005890 1.462239 0.005890
1.496576 0.004651 1.534310 0.004651
1.044981 0.005945 1.309594 0.005945
1.036164 0.005144 1.250072 0.005144
1.066248 0.005615 1.216874 0.005615
2.437264 0.005227 1.289286 0.005227
1.180223 0.003498 1.122114 0.003498
1.480072 0.005901 1.146865 0.005901
0.876569 0.005923 1.051429 0.005923
1.574485 0.004770 1.201784 0.004770
1.159046 0.004176 1.106549 0.004176
1.725034 0.004880 1.166382 0.004880
2.896229 0.005570 1.617105 0.005570
1.337423 0.005818 1.244783 0.005818
1.212193 0.004481 1.449384 0.004481
1.249950 0.005708 1.478595 0.005708
1.197816 0.005430 1.422639 0.005430
1.287210 0.004302 1.448546 0.004302
1.191532 0.004238 1.412468 0.004238
1.144729 0.005308 1.374859 0.005308
1.212312 0.004641 1.353622 0.004641
1.021129 0.004264 1.289126 0.004264
0.928772 0.004186 1.273121 0.004186
0.989106 0.006307 1.254908 0.006307
1.406382 0.004963 1.282115 0.004963
1.189435 0.005076 1.249303 0.005076
1.094610 0.004715 1.200504 0.004715
0.989291 0.003872 1.162847 0.003872
0.952184 0.006687 1.182730 0.006687
2.052240 0.005358 1.361744 0.005358
1.014518 0.005556 1.208355 0.005556
1.148740 0.005558 1.381330 0.005558
1.182084 0.005415 1.381706 0.005415
1.198093 0.004066 1.371579 0.004066
1.091524 0.006111 1.304225 0.006111
0.968135 0.004916 1.275409 0.004916
0.994417 0.007239 1.268968 0.007239
0.954559 0.007369 1.249921 0.007369
0.947361 0.004749 1.215641 0.004749
0.941416 0.004531 1.232862 0.004531
0.958496 0.005790 1.180678 0.005790
0.962180 0.005554 1.179935 0.005554
1.095191 0.006917 1.209252 0.006917
0.983460 0.005266 1.231322 0.005266
1.099732 0.005967 1.201301 0.005967
1.217169 0.005893 1.253925 0.005893
1.036016 0.006521 1.262341 0.006521
0.936582 0.005009 1.208208 0.005009
1.022717 0.005654 1.218587 0.005654
1.192794 0.006446 1.061893 0.006446
1.230725 0.005897 1.212598 0.005897
1.084558 0.004245 1.206200 0.004245
1.118700 0.006999 1.114767 0.006999
1.034727 0.003771 1.052890 0.003771
0.962775 0.004739 1.036418 0.004739
1.045951 0.004102 1.020057 0.004102
1.065719 0.005221 0.927298 0.005221
1.120944 0.005245 0.993594 0.005245
1.080863 0.006005 0.972079 0.006005
1.264906 0.004595 0.954438 0.004595
1.741119 0.005525 0.997032 0.005525
1.038663 0.004143 1.219842 0.004143
1.169949 0.006562 1.207700 0.006562
1.120322 0.006430 1.272892 0.006430
1.378955 0.004717 1.181654 0.004717
1.157151 0.002423 1.282490 0.002423
1.133913 0.004992 1.220439 0.004992
1.122394 0.006325 1.241555 0.006325
1.065124 0.004907 1.205125 0.004907
1.005925 0.003892 1.138714 0.003892
1.105585 0.006524 0.995342 0.006524
1.031264 0.005752 0.965514 0.005752
1.113184 0.005362 1.002722 0.005362
1.112788 0.006017 0.992503 0.006017
1.314941 0.006492 1.073027 0.006492
1.283598 0.004969 1.034522 0.004969
1.538168 0.005049 1.061363 0.005049
1.166995 0.006714 1.383979 0.006714
1.506042 0.005813 1.517197 0.005813
1.478946 0.003539 1.218482 0.003539
1.171642 0.005253 1.430812 0.005253
1.318812 0.005163 1.335877 0.005163
1.086785 0.005423 1.238360 0.005423
1.130808 0.006003 1.225702 0.006003
1.074338 0.004808 1.227519 0.004808
1.121311 0.005132 1.216982 0.005132
1.213409 0.005732 1.231225 0.005732
1.085745 0.005914 1.136976 0.005914
0.987853 0.005798 1.116915 0.005798
0.951703 0.004676 1.118406 0.004676
1.016352 0.005570 1.000597 0.005570
1.154661 0.004214 1.076961 0.004214
1.703886 0.005189 1.171443 0.005189
4.013978 0.004447 1.965275 0.004447
3.161346 0.003859 1.661089 0.003859
1.216356 0.003598 1.439800 0.003598
1.307805 0.004481 1.492757 0.004481
1.202260 0.003374 1.410517 0.003374
1.342975 0.005236 1.440558 0.005236
1.158737 0.004915 1.410603 0.004915
1.150980 0.005029 1.365551 0.005029
1.058427 0.005949 1.237813 0.005949
1.381361 0.003378 1.412550 0.003378
1.022494 0.004364 1.264326 0.004364
1.111883 0.005819 1.226413 0.005819
0.957250 0.004419 1.233086 0.004419
0.912434 0.005459 1.198351 0.005459
0.951560 0.003979 1.122798 0.003979
0.951522 0.005571 1.139738 0.005571
0.911519 0.004264 1.107836 0.004264
0.993775 0.007373 1.099268 0.007373
1.348627 0.005804 1.244909 0.005804
1.352798 0.005327 1.230738 0.005327
1.128826 0.005904 1.369787 0.005904
1.136217 0.004762 1.335523 0.004762
1.123563 0.004459 1.382829 0.004459
1.155179 0.004139 1.398429 0.004139
1.186266 0.003723 1.383415 0.003723
1.017030 0.005953 1.265581 0.005953
1.028408 0.004792 1.265543 0.004792
1.026348 0.004532 1.249322 0.004532
0.915627 0.003921 1.172977 0.003921
0.889759 0.004426 1.194183 0.004426
0.872144 0.004921 1.138058 0.004921
0.916602 0.005729 1.142111 0.005729
0.914107 0.004808 1.120141 0.004808
1.204498 0.005742 1.197397 0.005742
0.975032 0.006691 1.162380 0.006691
1.133108 0.004829 1.066599 0.004829
1.106083 0.006129 1.147311 0.006129
1.152996 0.006291 1.057407 0.006291
1.120892 0.005516 1.042242 0.005516
1.225376 0.005504 1.054153 0.005504
1.154644 0.003552 0.960159 0.003552
1.126390 0.007128 1.027285 0.007128
1.280457 0.005884 0.959510 0.005884
1.158276 0.006374 1.017083 0.006374
1.366390 0.006338 0.990908 0.006338
0.849896 0.006664 0.980061 0.006664
1.228887 0.005174 0.945849 0.005174
1.741535 0.007108 1.059664 0.007108
1.041835 0.004714 0.969803 0.004714
1.084393 0.003459 0.899628 0.003459
1.068247 0.006215 0.919703 0.006215
1.029036 0.006074 0.930958 0.006074
1.116515 0.005196 1.215401 0.005196
1.387516 0.005648 1.013549 0.005648
1.236276 0.005278 1.142497 0.005278
1.555933 0.005286 1.214704 0.005286
1.152954 0.004666 1.107702 0.004666
1.129505 0.005858 1.042773 0.005858
1.095687 0.006058 1.022380 0.006058
1.127187 0.005123 1.126649 0.005123
1.128688 0.006406 1.052817 0.006406
1.098547 0.007941 1.084790 0.007941
1.066471 0.004610 1.029971 0.004610
1.165083 0.004402 1.005404 0.004402
1.024898 0.004672 0.954892 0.004672
0.976927 0.005028 0.920124 0.005028
1.174264 0.006172 0.968647 0.006172
1.199117 0.005945 0.931884 0.005945
1.473578 0.004793 1.030310 0.004793
1.359652 0.004748 1.087506 0.004748
1.551079 0.006723 1.070099 0.006723
1.837813 0.004812 1.392672 0.004812
1.179196 0.005129 1.205568 0.005129
1.367606 0.004822 1.296071 0.004822
1.069857 0.005551 1.137358 0.005551
1.120741 0.005860 1.220707 0.005860
1.191588 0.004062 1.182266 0.004062
1.173813 0.007245 1.191435 0.007245
1.238766 0.004111 1.194600 0.004111
1.169004 0.003478 1.107952 0.003478
0.995268 0.007420 1.028920 0.007420
1.058120 0.006838 1.055141 0.006838
1.175559 0.006752 1.006050 0.006752
1.344412 0.004493 1.053419 0.004493
1.910172 0.006135 1.135854 0.006135
4.853141 0.003402 2.518487 0.003402
1.178301 0.004777 1.186871 0.004777
1.068534 0.004441 1.283265 0.004441
1.047945 0.004877 1.201533 0.004877
1.177941 0.005672 1.247205 0.005672
1.134967 0.004800 1.190898 0.004800
1.166220 0.005073 1.190830 0.005073
1.201748 0.007006 1.097199 0.007006
1.232780 0.003341 1.205640 0.003341
1.154906 0.006914 1.236205 0.006914
1.164159 0.005024 1.168215 0.005024
1.176667 0.005297 1.192466 0.005297
0.997928 0.006224 1.129453 0.006224
1.003907 0.004762 1.128366 0.004762
0.997434 0.004695 1.062003 0.004695
1.005573 0.004553 1.056262 0.004553
1.176447 0.004761 1.088553 0.004761
1.079349 0.004378 1.069297 0.004378
1.178718 0.004378 1.131589 0.004378
1.072359 0.004114 1.291018 0.004114
1.164182 0.003667 1.163523 0.003667
1.118053 0.004891 1.254968 0.004891
1.061039 0.004128 1.251433 0.004128
1.012667 0.003646 1.191988 0.003646
1.017462 0.004293 1.183304 0.004293
1.001233 0.005222 1.243055 0.005222
1.171435 0.005670 1.129966 0.005670
1.003023 0.005659 1.065151 0.005659
1.114783 0.006893 1.101885 0.006893
0.919569 0.004433 1.063182 0.004433
0.959804 0.004660 1.120817 0.004660
0.959317 0.004698 1.090940 0.004698
0.900070 0.004275 1.039327 0.004275
0.821972 0.006593 1.073333 0.006593
1.138079 0.005782 1.149181 0.005782
0.978119 0.005639 1.136489 0.005639
1.050766 0.005160 0.953267 0.005160
1.034517 0.004514 0.905467 0.004514
1.098489 0.007874 0.904369 0.007874
1.229300 0.004959 1.025544 0.004959
1.129161 0.005165 0.942899 0.005165
1.236873 0.007062 1.021735 0.007062
1.155049 0.004248 0.921454 0.004248
1.230114 0.005731 1.077009 0.005731
1.089542 0.005477 0.996002 0.005477
1.248135 0.005264 1.023888 0.005264
1.405873 0.005057 1.030770 0.005057
1.011992 0.005249 0.941625 0.005249
1.115269 0.003929 0.901693 0.003929
1.000097 0.004587 0.817981 0.004587
1.047424 0.004910 0.979297 0.004910
1.002388 0.005405 0.940871 0.005405
1.208634 0.005334 1.046631 0.005334
1.069689 0.006364 1.029507 0.006364
0.996921 0.006058 1.033124 0.006058
1.144809 0.003865 1.007586 0.003865
1.224515 0.004731 1.126820 0.004731
1.096474 0.005061 1.055918 0.005061
1.117454 0.005071 1.099471 0.005071
1.053791 0.005163 1.102141 0.005163
1.082165 0.004963 0.965052 0.004963
1.241392 0.006877 1.053746 0.006877
1.045071 0.004051 1.031162 0.004051
1.248635 0.005133 1.064087 0.005133
1.058802 0.005622 0.993887 0.005622
0.976100 0.004819 0.970851 0.004819
0.968723 0.005229 0.987797 0.005229
1.136485 0.004520 0.908796 0.004520
1.041400 0.004356 0.959071 0.004356
1.130022 0.004717 1.002031 0.004717
1.186314 0.004795 1.032429 0.004795
1.255452 0.004875 1.263712 0.004875
1.143661 0.005131 1.133036 0.005131
1.075865 0.003057 1.103722 0.003057
1.176704 0.006308 1.065446 0.006308
1.147098 0.004664 1.055209 0.004664
1.121542 0.004941 1.166180 0.004941
1.039761 0.005040 1.119278 0.005040
1.055955 0.005139 1.089114 0.005139
1.001446 0.004432 1.058768 0.004432
1.031451 0.004925 1.044757 0.004925
1.012077 0.004377 1.029076 0.004377
1.043679 0.005161 1.008567 0.005161
0.950123 0.005056 0.933539 0.005056
0.915344 0.005946 0.968121 0.005946
0.967737 0.004038 0.972943 0.004038
1.108261 0.005852 1.054433 0.005852
3.295872 0.004602 1.750041 0.004602
1.281759 0.006365 1.133335 0.006365
1.059645 0.004741 1.045452 0.004741
1.169038 0.006165 1.205995 0.006165
1.009638 0.004638 1.051835 0.004638
1.022810 0.004593 1.087719 0.004593
1.151890 0.004957 1.161330 0.004957
1.130824 0.004655 1.093502 0.004655
1.188681 0.007545 1.110037 0.007545
1.221940 0.006091 1.099418 0.006091
1.070183 0.006540 1.182210 0.006540
1.206909 0.004812 1.202815 0.004812
1.235630 0.006795 1.074291 0.006795
1.128473 0.004764 1.072943 0.004764
0.996844 0.004394 1.078951 0.004394
1.160515 0.006226 1.115850 0.006226
1.060653 0.005705 1.050432 0.005705
0.889519 0.005004 0.995620 0.005004
1.624949 0.004626 1.162687 0.004626
0.930858 0.006139 1.051355 0.006139
1.132322 0.005378 1.093483 0.005378
1.013496 0.006544 0.995992 0.006544
1.188449 0.004831 1.083923 0.004831
1.044750 0.006333 1.034649 0.006333
1.095068 0.004360 1.150155 0.004360
1.247643 0.008120 1.103307 0.008120
1.634384 0.007314 1.435315 0.007314
1.043798 0.005926 1.108376 0.005926
1.092501 0.006079 1.140356 0.006079
1.054975 0.004813 1.065495 0.004813
1.006779 0.003490 1.082549 0.003490
0.860708 0.004761 0.947877 0.004761
0.942399 0.004848 0.940914 0.004848
0.875996 0.006782 1.090734 0.006782
0.885469 0.005247 0.985413 0.005247
0.900284 0.006539 0.987728 0.006539
1.007031 0.004503 1.060716 0.004503
1.071922 0.005103 0.826186 0.005103
1.106890 0.006351 0.939423 0.006351
1.165697 0.006583 0.919494 0.006583
0.966058 0.005276 0.965484 0.005276
1.235148 0.002211 1.013456 0.002211
1.150802 0.007194 1.016341 0.007194
1.166265 0.005769 0.994158 0.005769
0.957793 0.005391 1.035394 0.005391
0.956449 0.004638 0.984651 0.004638
1.054986 0.004719 0.935038 0.004719
1.025892 0.005122 0.951116 0.005122
0.852220 0.005818 0.952162 0.005818
1.117582 0.006635 1.001910 0.006635
0.950197 0.004914 0.874044 0.004914
0.947718 0.004263 0.954292 0.004263
1.732128 0.002955 1.355044 0.002955
1.199321 0.004201 1.143511 0.004201
1.086574 0.006959 0.869271 0.006959
0.988177 0.005427 0.785286 0.005427
1.093262 0.004932 0.917121 0.004932
1.009572 0.004826 0.870993 0.004826
1.138258 0.004894 1.029382 0.004894
1.024589 0.005632 1.031339 0.005632
1.024104 0.005602 1.019642 0.005602
1.054562 0.005421 1.076307 0.005421
0.975252 0.005378 1.068144 0.005378
0.955262 0.005521 1.009818 0.005521
0.818190 0.005605 1.006664 0.005605
0.963074 0.005722 0.987974 0.005722
0.995732 0.005798 0.925363 0.005798
0.958518 0.004983 1.032424 0.004983
1.033397 0.004321 1.046453 0.004321
0.955837 0.004372 0.971673 0.004372
0.811297 0.006043 0.912281 0.006043
1.369224 0.002833 1.000264 0.002833
1.166029 0.005755 1.069074 0.005755
1.012344 0.005098 0.890129 0.005098
1.105082 0.004999 1.091229 0.004999
1.271782 0.005115 1.319413 0.005115
1.290522 0.005005 1.365156 0.005005
1.177101 0.005716 1.038962 0.005716
1.121023 0.003643 0.970870 0.003643
1.139646 0.005213 1.074329 0.005213
1.226843 0.004902 1.225543 0.004902
1.323133 0.007834 1.364647 0.007834
1.139918 0.002834 1.096877 0.002834
1.115205 0.003263 1.069020 0.003263
1.039952 0.005418 1.092242 0.005418
1.022891 0.004821 1.041141 0.004821
0.903624 0.005608 1.017478 0.005608
1.008499 0.005477 0.992898 0.005477
0.943823 0.005732 0.988169 0.005732
0.961323 0.004991 0.969690 0.004991
0.961542 0.005864 1.051043 0.005864
1.050313 0.005436 1.080509 0.005436
1.470689 0.005884 1.179481 0.005884
1.206648 0.007126 1.140341 0.007126
1.520318 0.007914 1.671117 0.007914
1.917055 0.004811 2.191093 0.004811
1.349645 0.007510 1.395733 0.007510
1.151472 0.007563 1.050580 0.007563
1.703109 0.006767 1.879562 0.006767
1.112945 0.007061 1.099632 0.007061
1.170574 0.006654 1.286858 0.006654
1.082526 0.005675 1.190529 0.005675
1.063451 0.003659 1.070234 0.003659
0.999685 0.003000 1.046091 0.003000
1.026445 0.003714 1.036308 0.003714
1.415089 0.004506 1.102258 0.004506
0.991514 0.005884 1.031836 0.005884
0.910386 0.005153 1.002121 0.005153
0.918997 0.007707 0.963495 0.007707
0.933653 0.006988 0.993921 0.006988
0.978869 0.006390 1.145342 0.006390
1.000598 0.007278 1.131752 0.007278
1.351016 0.005502 1.144319 0.005502
1.638118 0.004890 1.171792 0.004890
1.201186 0.004429 1.103342 0.004429
1.519012 0.007167 1.475848 0.007167
1.773245 0.005256 1.998778 0.005256
1.946346 0.005809 1.892244 0.005809
1.371455 0.005738 1.325469 0.005738
1.152214 0.007872 1.131780 0.007872
1.096853 0.004657 1.138269 0.004657
1.096995 0.005574 1.068908 0.005574
0.910599 0.004725 0.843566 0.004725
0.952638 0.004624 0.944026 0.004624
0.891633 0.006256 0.909823 0.006256
0.904369 0.005467 0.937723 0.005467
0.920022 0.005283 0.958371 0.005283
0.964403 0.005532 1.034444 0.005532
0.962782 0.005392 1.048004 0.005392
1.135210 0.005570 1.331781 0.005570
0.912405 0.003320 1.122731 0.003320
1.044833 0.004976 1.258383 0.004976
1.064438 0.005781 0.993288 0.005781
1.329296 0.005918 1.024715 0.005918
3.049307 0.003844 1.496667 0.003844
1.661493 0.005051 1.477447 0.005051
1.477467 0.006537 1.292541 0.006537
2.629618 0.006584 2.534152 0.006584
3.324185 0.005058 2.228281 0.005058
2.291378 0.006993 2.488538 0.006993
1.555037 0.006780 1.583834 0.006780
1.221656 0.004024 1.149667 0.004024
1.193876 0.005937 1.120193 0.005937
1.075294 0.004677 0.938516 0.004677
0.880616 0.005463 0.758018 0.005463
0.859725 0.005193 0.843199 0.005193
0.857620 0.005122 0.847467 0.005122
1.187333 0.004749 0.866706 0.004749
0.937931 0.004752 0.930748 0.004752
1.080445 0.003577 0.975967 0.003577
1.224795 0.006053 1.127710 0.006053
0.994861 0.005553 1.244363 0.005553
3.531783 0.004100 3.329771 0.004100
3.425775 0.004305 1.766719 0.004305
1.972521 0.006220 2.062695 0.006220
1.822498 0.005723 1.513612 0.005723
2.046909 0.007206 1.780702 0.007206
1.658066 0.005167 1.455444 0.005167
1.485807 0.004859 1.303877 0.004859
1.089212 0.005727 0.878140 0.005727
1.261922 0.004825 1.089628 0.004825
0.858765 0.007697 0.739355 0.007697
0.888204 0.006412 0.752478 0.006412
0.829195 0.005207 0.818660 0.005207
1.134679 0.004440 0.890882 0.004440
0.862674 0.005266 0.818955 0.005266
1.035374 0.004669 0.924311 0.004669
1.179623 0.003849 0.973353 0.003849
1.734328 0.006181 1.104636 0.006181
1.261679 0.005098 1.382229 0.005098
2.370304 0.005565 1.514722 0.005565
1.465498 0.005809 1.467029 0.005809
2.350593 0.006453 1.665792 0.006453
2.061401 0.004365 1.496223 0.004365
1.505506 0.005298 1.290065 0.005298
1.466298 0.004997 1.261924 0.004997
1.266895 0.005649 1.100333 0.005649
1.145566 0.005071 0.931247 0.005071
1.115014 0.004461 0.865386 0.004461
1.063095 0.006463 0.843146 0.006463
1.075002 0.005755 0.775764 0.005755
1.018242 0.006417 0.769250 0.006417
0.986965 0.005275 0.704496 0.005275
0.964456 0.005076 0.868133 0.005076
1.140295 0.004258 0.836679 0.004258
1.413105 0.005789 0.967127 0.005789
1.219573 0.005603 0.924654 0.005603
1.372550 0.005227 1.448924 0.005227
1.377668 0.006753 1.528566 0.006753
1.431063 0.006683 1.427161 0.006683
1.281787 0.006898 1.354751 0.006898
1.600222 0.003569 1.409458 0.003569
1.265836 0.003954 1.316388 0.003954
1.514309 0.004871 1.305475 0.004871
1.165602 0.005675 1.086326 0.005675
1.352388 0.004622 1.056497 0.004622
1.207626 0.004776 0.891993 0.004776
1.093920 0.004619 0.811129 0.004619
1.026848 0.002901 0.710854 0.002901
1.062250 0.006061 0.720526 0.006061
1.041388 0.005593 0.681940 0.005593
1.171588 0.004504 0.725069 0.004504
1.064129 0.006906 0.658386 0.006906
1.233807 0.006198 0.884478 0.006198
1.320732 0.004778 1.003605 0.004778
1.039784 0.005947 0.665687 0.005947
0.991698 0.006650 0.882515 0.006650
1.081426 0.005741 0.824827 0.005741
1.571048 0.004414 1.782566 0.004414
1.348747 0.008159 1.484975 0.008159
1.247436 0.005779 1.474758 0.005779
1.327408 0.004224 1.262415 0.004224
1.064019 0.004827 1.225558 0.004827
1.233981 0.003374 1.166023 0.003374
0.923105 0.005367 0.975961 0.005367
1.094612 0.005196 1.079734 0.005196
1.007914 0.007054 0.860826 0.007054
1.029553 0.002641 0.780515 0.002641
1.100368 0.004351 0.696500 0.004351
1.169515 0.006232 0.712202 0.006232
0.883054 0.005226 0.780780 0.005226
0.808767 0.005563 0.780329 0.005563
0.878243 0.005824 0.785282 0.005824
1.160301 0.005884 1.174449 0.005884
1.040797 0.005098 1.161992 0.005098
1.968200 0.004923 1.622308 0.004923
2.342644 0.004469 2.659189 0.004469
2.928619 0.004144 3.665560 0.004144
3.672964 0.005830 4.955257 0.005830
4.540984 0.005258 6.238508 0.005258
3.066040 0.002800 3.554215 0.002800
2.196859 0.005897 2.416186 0.005897
1.274840 0.007406 1.241137 0.007406
1.039914 0.004584 1.009107 0.004584
1.016903 0.004679 0.928504 0.004679
0.916721 0.006041 0.869760 0.006041
0.866634 0.006749 0.811471 0.006749
0.922897 0.006930 0.993241 0.006930
0.971420 0.007500 0.943328 0.007500
0.825210 0.005338 1.061987 0.005338
1.533826 0.004020 0.946994 0.004020
0.915829 0.004472 1.074758 0.004472
2.158854 0.004276 2.303306 0.004276
2.778050 0.006350 2.697847 0.006350
2.643478 0.004303 2.749485 0.004303
2.083829 0.004036 1.536238 0.004036
2.281659 0.006552 1.627423 0.006552
1.572563 0.006259 1.490974 0.006259
1.624239 0.005441 1.669757 0.005441
1.874835 0.004451 2.035964 0.004451
1.388120 0.007012 1.297203 0.007012
1.076190 0.009130 0.964923 0.009130
0.996604 0.005983 0.839036 0.005983
1.005747 0.006703 0.789899 0.006703
1.151608 0.006335 0.928932 0.006335
1.074359 0.005930 0.895600 0.005930
1.054962 0.005056 1.018311 0.005056
1.003777 0.005597 1.041648 0.005597
2.041601 0.005857 1.333553 0.005857
1.090438 0.005124 1.123220 0.005124
1.539978 0.004859 1.747278 0.004859
1.849434 0.006696 1.493683 0.006696
1.446071 0.004820 1.291867 0.004820
1.757716 0.006636 1.340991 0.006636
1.536172 0.006350 1.447645 0.006350
1.475032 0.006288 1.281073 0.006288
1.194116 0.005678 1.086796 0.005678
1.044349 0.005553 0.941425 0.005553
1.103604 0.005731 0.804527 0.005731
1.064047 0.004088 0.736276 0.004088
1.167823 0.007050 0.911250 0.007050
1.534358 0.004750 1.243978 0.004750
1.471936 0.005861 1.095763 0.005861
0.856878 0.006555 0.859255 0.006555
1.068431 0.005642 1.008570 0.005642
1.081808 0.005477 1.348606 0.005477
1.568222 0.005796 1.470705 0.005796
1.588862 0.004594 1.420486 0.004594
1.590055 0.006181 1.366656 0.006181
1.275483 0.005014 1.233317 0.005014
1.301127 0.005853 1.189384 0.005853
1.122406 0.004904 1.033686 0.004904
1.001901 0.005935 0.943300 0.005935
1.003217 0.005192 0.949040 0.005192
0.977478 0.004908 0.896148 0.004908
1.058632 0.004335 0.867636 0.004335
1.208687 0.003414 0.829284 0.003414
0.962072 0.006491 0.830935 0.006491
0.862186 0.006942 0.878257 0.006942
0.911873 0.006159 0.944150 0.006159
1.244997 0.003946 1.423772 0.003946
1.294090 0.005875 1.504742 0.005875
1.293444 0.006059 1.313225 0.006059
1.402283 0.004540 1.527516 0.004540
1.152517 0.005053 1.368420 0.005053
1.164445 0.005699 1.331326 0.005699
1.281520 0.006172 1.219041 0.006172
0.983673 0.006084 0.991330 0.006084
0.984431 0.004874 0.973309 0.004874
0.999219 0.005987 0.813533 0.005987
1.068155 0.004282 0.805715 0.004282
1.001515 0.005262 0.887307 0.005262
1.027845 0.005367 0.758668 0.005367
1.089589 0.004180 0.882224 0.004180
0.983027 0.006875 0.915926 0.006875
1.388675 0.006243 1.352789 0.006243
1.308859 0.006143 1.493590 0.006143
1.367141 0.004757 1.702639 0.004757
1.539430 0.004190 1.950237 0.004190
1.642418 0.004509 1.951330 0.004509
1.896483 0.003917 2.125703 0.003917
1.148803 0.004228 1.313135 0.004228
1.032856 0.007891 0.967957 0.007891
1.027255 0.007670 1.044629 0.007670
0.875385 0.005889 0.931127 0.005889
1.017081 0.005717 1.013351 0.005717
0.928131 0.004922 1.127990 0.004922
0.935432 0.004577 1.187370 0.004577
0.918393 0.005944 1.218379 0.005944
1.015010 0.006180 1.158660 0.006180
1.184779 0.005489 1.286602 0.005489
0.985190 0.004277 1.102903 0.004277
1.538164 0.004223 1.319814 0.004223
2.178992 0.004480 2.569366 0.004480
1.896974 0.004992 1.782312 0.004992
1.110367 0.004341 1.099939 0.004341
1.019892 0.004760 1.027111 0.004760
0.991411 0.004043 0.934909 0.004043
1.004147 0.005342 0.867342 0.005342
1.014224 0.006185 0.939441 0.006185
1.256696 0.003992 1.020055 0.003992
1.124865 0.002713 1.235234 0.002713
3.788081 0.005517 2.976003 0.005517
1.221541 0.005471 1.356432 0.005471
1.175407 0.005762 1.323857 0.005762
1.143918 0.004148 1.215729 0.004148
1.268797 0.005015 1.351073 0.005015
1.209382 0.006628 1.244204 0.006628
1.714294 0.005866 1.545256 0.005866
1.192974 0.006514 1.273873 0.006514
1.251720 0.002983 1.142777 0.002983
1.088267 0.003925 1.043985 0.003925
1.271316 0.005000 1.060231 0.005000
1.199615 0.005803 1.028215 0.005803
0.974015 0.006022 0.910638 0.006022
1.057794 0.004895 0.946709 0.004895
1.149803 0.005297 0.863909 0.005297
1.044859 0.004685 0.882773 0.004685
1.183799 0.004333 0.969620 0.004333
1.080497 0.005484 0.888481 0.005484
2.076844 0.004764 1.548445 0.004764
0.971693 0.004413 1.055546 0.004413
0.900679 0.004967 0.948992 0.004967
0.920119 0.006877 1.047894 0.006877
1.022462 0.005351 1.283270 0.005351
1.095886 0.005407 1.376777 0.005407
1.148181 0.005148 1.305699 0.005148
1.229539 0.007244 1.247444 0.007244
1.123747 0.004909 1.080730 0.004909
1.140025 0.004610 1.048418 0.004610
1.116977 0.005784 0.996137 0.005784
1.041084 0.006261 0.947203 0.006261
1.039166 0.004919 0.957185 0.004919
0.991726 0.005641 0.945773 0.005641
1.081870 0.005334 0.856703 0.005334
1.007176 0.005764 0.945237 0.005764
1.061647 0.004038 0.796112 0.004038
0.974269 0.004590 0.908528 0.004590
0.860535 0.003817 0.891016 0.003817
0.954172 0.006031 0.900150 0.006031
0.981586 0.005518 1.081708 0.005518
0.936742 0.004630 1.066897 0.004630
0.897617 0.004873 1.032893 0.004873
1.300215 0.005189 1.478071 0.005189
1.193247 0.003451 1.330368 0.003451
1.249335 0.004065 1.209502 0.004065
1.104046 0.005935 1.232691 0.005935
1.052901 0.005493 1.097997 0.005493
1.091824 0.005830 1.107313 0.005830
0.997188 0.004558 1.095297 0.004558
1.055343 0.006704 1.017698 0.006704
1.026837 0.004734 0.986202 0.004734
0.950000 0.006620 0.986885 0.006620
0.987171 0.005632 0.936925 0.005632
1.025260 0.002978 0.889125 0.002978
1.045163 0.004166 1.048801 0.004166
0.858823 0.007596 1.026074 0.007596
0.874071 0.005944 0.927188 0.005944
0.878727 0.007645 0.953507 0.007645
0.932475 0.006655 1.064547 0.006655
0.925418 0.006237 0.964933 0.006237
1.142436 0.004594 1.388329 0.004594
1.272056 0.004360 1.622515 0.004360
1.341133 0.005023 1.599422 0.005023
1.116859 0.004772 1.252936 0.004772
1.115477 0.004740 1.248535 0.004740
1.101959 0.005510 1.259334 0.005510
0.975035 0.004219 1.033204 0.004219
0.998780 0.004274 1.086239 0.004274
0.941619 0.003437 0.974642 0.003437
1.140620 0.006170 1.133382 0.006170
1.325876 0.006783 1.308331 0.006783
1.477360 0.003451 1.471001 0.003451
1.513003 0.004689 1.357703 0.004689
1.156744 0.004955 1.302970 0.004955
1.010168 0.004815 1.205998 0.004815
0.931635 0.004761 1.150035 0.004761
1.306135 0.005827 1.403023 0.005827
1.242447 0.004189 1.418845 0.004189
1.512297 0.005709 1.743235 0.005709
1.790752 0.003610 1.804221 0.003610
1.140288 0.004195 1.300348 0.004195
1.087950 0.003660 1.195688 0.003660
1.026386 0.004833 1.153624 0.004833
0.984176 0.004645 1.009426 0.004645
0.963528 0.004152 0.966432 0.004152
1.187025 0.004661 1.089894 0.004661
1.066854 0.004758 1.051270 0.004758
1.045939 0.005748 1.079645 0.005748
1.218528 0.004341 1.284547 0.004341
4.747490 0.002410 3.740561 0.002410
0.971998 0.004266 1.200273 0.004266
1.122968 0.003126 1.302185 0.003126
1.293715 0.005269 1.318706 0.005269
1.139244 0.006285 1.405619 0.006285
0.892214 0.004703 1.139899 0.004703
1.248680 0.004666 1.401471 0.004666
1.438660 0.005401 1.564329 0.005401
1.004009 0.004090 1.023591 0.004090
0.951889 0.004442 0.969779 0.004442
1.041571 0.005376 0.996424 0.005376
1.079949 0.004598 0.977671 0.004598
1.763121 0.003360 1.597912 0.003360
1.399207 0.004144 1.370566 0.004144
1.914943 0.005225 1.624012 0.005225
0.931451 0.005590 1.089259 0.005590
1.194119 0.005576 1.324937 0.005576
1.352918 0.003136 1.467382 0.003136
0.912065 0.004005 1.092925 0.004005
0.931370 0.003866 1.052097 0.003866
1.130334 0.005395 1.372719 0.005395
1.299816 0.006953 1.388459 0.006953
1.307543 0.003288 1.292230 0.003288
1.091655 0.004157 1.132661 0.004157
1.433238 0.004728 1.319506 0.004728
0.921212 0.004587 0.954293 0.004587
0.927839 0.004670 0.906274 0.004670
1.600965 0.004672 1.363246 0.004672
1.131354 0.004979 1.110673 0.004979
1.037028 0.004867 1.068782 0.004867
1.023650 0.005218 1.056824 0.005218
1.181678 0.004908 1.194082 0.004908
1.327487 0.004399 1.343441 0.004399
0.912730 0.005332 1.107467 0.005332
1.063576 0.003965 1.236103 0.003965
1.598037 0.003059 1.440393 0.003059
1.362751 0.005860 1.548025 0.005860
1.346163 0.003190 1.298713 0.003190
1.753988 0.005966 1.370987 0.005966
1.399394 0.003647 1.228075 0.003647
0.916050 0.003204 1.051866 0.003204
0.896802 0.005479 0.961577 0.005479
1.052212 0.005481 1.007439 0.005481
0.994560 0.006788 0.998999 0.006788
1.017058 0.005493 0.992364 0.005493
1.115753 0.003751 1.097965 0.003751
0.998595 0.007514 1.054068 0.007514
1.097957 0.007055 1.184299 0.007055
1.275961 0.002314 1.230494 0.002314
1.042129 0.003891 1.173242 0.003891
1.398294 0.005632 1.210258 0.005632
1.020189 0.004786 1.187278 0.004786
1.102107 0.004950 1.351847 0.004950
1.179173 0.005623 1.418938 0.005623
1.342694 0.004834 1.598770 0.004834
1.289825 0.005544 1.572094 0.005544
1.254466 0.003390 1.409321 0.003390
1.140404 0.005001 1.253014 0.005001
1.143649 0.006861 1.238735 0.006861
0.975363 0.003276 1.048628 0.003276
0.948520 0.003697 1.030856 0.003697
0.942886 0.005150 1.077935 0.005150
0.965107 0.005089 1.129593 0.005089
0.967303 0.005301 1.117807 0.005301
1.544145 0.005345 1.476253 0.005345
1.398420 0.007486 1.697877 0.007486
0.931854 0.003703 1.295632 0.003703
1.723729 0.006279 1.597273 0.006279
0.988643 0.003754 1.340448 0.003754
0.804991 0.005142 0.888450 0.005142
1.099339 0.006157 1.441945 0.006157
1.237866 0.006062 1.353604 0.006062
1.305857 0.005151 1.339677 0.005151
1.325845 0.004419 1.474678 0.004419
1.192514 0.004957 1.501798 0.004957
1.395815 0.005133 1.550080 0.005133
1.281682 0.006253 1.336787 0.006253
1.286729 0.004694 1.401658 0.004694
1.014496 0.004641 1.134729 0.004641
0.992729 0.004703 1.059548 0.004703
1.133462 0.005948 1.092054 0.005948
0.953961 0.004894 1.016728 0.004894
1.302116 0.005419 1.204643 0.005419
1.250395 0.006623 1.242254 0.006623
1.780233 0.003677 1.515710 0.003677
1.319073 0.004461 1.459636 0.004461
3.642011 0.004505 2.922863 0.004505
1.935674 0.007528 1.749216 0.007528
1.577727 0.006557 1.602947 0.006557
1.588315 0.004636 1.581089 0.004636
1.946462 0.003361 2.114707 0.003361
1.244782 0.006332 1.450824 0.006332
1.741851 0.004491 1.876173 0.004491
1.829327 0.004549 1.938149 0.004549
1.148089 0.003788 1.231573 0.003788
1.028791 0.003197 1.111608 0.003197
1.070541 0.004002 1.113771 0.004002
1.088801 0.004838 1.035981 0.004838
1.105256 0.004521 1.039501 0.004521
2.776713 0.006270 1.863946 0.006270
1.765623 0.003631 1.400004 0.003631
1.664382 0.005765 1.470829 0.005765
1.271972 0.005303 1.489991 0.005303
1.085233 0.005444 1.164236 0.005444
1.441917 0.006509 1.504082 0.006509
1.483327 0.006038 1.581354 0.006038
1.787938 0.007685 1.708735 0.007685
1.722568 0.007242 1.821103 0.007242
1.737546 0.003332 1.818133 0.003332
1.249044 0.004867 1.293563 0.004867
1.054595 0.004447 1.047557 0.004447
0.940735 0.003773 0.934931 0.003773
1.639244 0.004114 1.333965 0.004114
1.425303 0.006906 1.207555 0.006906
1.020105 0.005078 0.964818 0.005078
1.818962 0.004981 1.394232 0.004981
1.467007 0.004956 1.275123 0.004956
1.468680 0.005977 1.253245 0.005977
1.336967 0.004884 1.402295 0.004884
1.416592 0.005435 1.320479 0.005435
1.377485 0.006738 1.264293 0.006738
1.478598 0.005696 1.449652 0.005696
1.612380 0.005399 1.334728 0.005399
1.827576 0.004104 1.664403 0.004104
1.399343 0.005913 1.312506 0.005913
1.052693 0.005071 1.243789 0.005071
1.256748 0.004577 1.470551 0.004577
1.695398 0.004969 1.679586 0.004969
1.819908 0.004900 1.534970 0.004900
1.444334 0.005864 1.391068 0.005864
1.633614 0.004835 1.498051 0.004835
2.077774 0.007245 1.749693 0.007245
1.225516 0.002890 1.217249 0.002890
1.141195 0.005656 1.101300 0.005656
1.067825 0.006511 1.013179 0.006511
1.270729 0.003739 1.157861 0.003739
1.091212 0.005438 1.040221 0.005438
1.312097 0.004178 1.126035 0.004178
1.137984 0.004712 1.190381 0.004712
1.127338 0.004255 1.125490 0.004255
1.184302 0.005507 1.162565 0.005507
0.930903 0.004869 0.909854 0.004869
0.997399 0.006122 1.267495 0.006122
0.813386 0.004665 0.798274 0.004665
1.408540 0.005899 1.479075 0.005899
1.413154 0.004942 1.428602 0.004942
1.348816 0.005925 1.570648 0.005925
1.347680 0.003900 1.358761 0.003900
1.284254 0.006708 1.491678 0.006708
1.659018 0.007596 1.801751 0.007596
1.632912 0.005473 1.516122 0.005473
1.106869 0.004898 1.168106 0.004898
1.321722 0.005454 1.341831 0.005454
1.074625 0.001885 1.075028 0.001885
1.060395 0.006136 1.114028 0.006136
1.021699 0.006072 1.187425 0.006072
1.341866 0.004829 1.358195 0.004829
1.029293 0.005574 1.395889 0.005574
0.935860 0.005264 1.389220 0.005264
1.035685 0.004931 1.365682 0.004931
1.532791 0.006001 1.513702 0.006001
1.188502 0.004263 1.435231 0.004263
1.346821 0.006203 1.501633 0.006203
1.378388 0.005066 1.370525 0.005066
1.193098 0.002935 1.195099 0.002935
0.990268 0.003939 1.013078 0.003939
1.069998 0.005848 0.989355 0.005848
1.283805 0.005482 1.296241 0.005482
1.770653 0.005067 1.658707 0.005067
2.251020 0.005528 1.974409 0.005528
2.760599 0.005816 2.346542 0.005816
1.146392 0.004890 1.376609 0.004890
1.015163 0.004461 1.244069 0.004461
1.096593 0.004563 1.420794 0.004563
1.108214 0.004677 1.348216 0.004677
1.555299 0.005712 1.381076 0.005712
1.631697 0.004360 1.546311 0.004360
3.000116 0.004202 3.193863 0.004202
3.657892 0.007154 3.993103 0.007154
2.140826 0.003705 2.291338 0.003705
1.368727 0.005003 1.375479 0.005003
1.514732 0.003570 1.604051 0.003570
2.975169 0.006227 3.108808 0.006227
1.187363 0.004890 1.198319 0.004890
1.079615 0.003867 1.182950 0.003867
1.241408 0.004158 1.209648 0.004158
0.928873 0.004783 1.022285 0.004783
0.993703 0.004376 0.990279 0.004376
1.074881 0.004688 1.112220 0.004688
2.245674 0.004732 1.563277 0.004732
1.849109 0.004193 1.579457 0.004193
1.525315 0.005005 1.254900 0.005005
1.694459 0.004796 1.507271 0.004796
1.011960 0.003903 1.166891 0.003903
1.280840 0.004175 1.418883 0.004175
0.932026 0.004061 1.184909 0.004061
5.652540 0.004215 4.995516 0.004215
1.793158 0.005837 1.744793 0.005837
2.776515 0.005086 2.888347 0.005086
4.577382 0.004208 4.892599 0.004208
2.302277 0.005647 2.376010 0.005647
2.645907 0.007595 2.727141 0.007595
1.404706 0.006160 1.363317 0.006160
1.227488 0.004773 1.066988 0.004773
1.308082 0.004420 1.125613 0.004420
1.135407 0.006198 1.070814 0.006198
1.540701 0.004910 1.370514 0.004910
1.279562 0.006466 1.186357 0.006466
1.306034 0.007524 1.204283 0.007524
1.497601 0.005659 1.283390 0.005659
1.090907 0.005664 1.137973 0.005664
1.007715 0.003802 1.116335 0.003802
1.123847 0.005493 1.312498 0.005493
1.041211 0.004681 1.265655 0.004681
1.293940 0.005245 1.467582 0.005245
2.124872 0.005081 1.796528 0.005081
1.774680 0.005052 1.590053 0.005052
1.653750 0.004985 1.324645 0.004985
1.521443 0.006596 1.380580 0.006596
1.170173 0.005660 1.163560 0.005660
1.139723 0.005694 1.071357 0.005694
1.058543 0.004709 1.013249 0.004709
1.151490 0.005312 1.121716 0.005312
1.148848 0.005910 1.077601 0.005910
1.173715 0.006353 1.151509 0.006353
1.033936 0.006569 1.110097 0.006569
1.200819 0.004704 1.166371 0.004704
1.073408 0.006104 1.102597 0.006104
1.077646 0.004981 1.292253 0.004981
1.062570 0.006024 1.201155 0.006024
1.003944 0.004946 1.313485 0.004946
1.018578 0.003897 1.290304 0.003897
1.769318 0.006198 1.921944 0.006198
1.696789 0.005862 1.480677 0.005862
3.271208 0.004214 3.110915 0.004214
1.868474 0.004679 1.848694 0.004679
1.879611 0.005936 1.685564 0.005936
1.722867 0.005831 1.674632 0.005831
1.298915 0.007944 1.356908 0.007944
1.091838 0.003548 1.169276 0.003548
1.157468 0.004286 1.264863 0.004286
1.258528 0.004249 1.124490 0.004249
1.246938 0.007737 1.314596 0.007737
1.325963 0.006996 1.209407 0.006996
1.273496 0.004454 1.375381 0.004454
1.436336 0.005663 1.508499 0.005663
1.111157 0.005874 1.387955 0.005874
1.052126 0.006363 1.269828 0.006363
1.009265 0.005965 1.263621 0.005965
0.986178 0.004576 1.210967 0.004576
1.762466 0.006702 1.587531 0.006702
1.844280 0.006082 1.799417 0.006082
2.064924 0.005630 1.881188 0.005630
1.770188 0.004376 1.658373 0.004376
1.225132 0.004854 1.264346 0.004854
1.819513 0.005801 1.664615 0.005801
1.090054 0.005086 1.162575 0.005086
1.039363 0.004628 1.145872 0.004628
1.186185 0.006693 1.241078 0.006693
1.390398 0.003571 1.410373 0.003571
1.163762 0.005488 1.266464 0.005488
1.733390 0.004818 1.723230 0.004818
1.390484 0.005666 1.412010 0.005666
0.928525 0.004707 1.141986 0.004707
0.968296 0.005517 1.115806 0.005517
0.946756 0.004298 1.292771 0.004298
1.966905 0.006224 1.550941 0.006224
2.052259 0.005908 1.915197 0.005908
3.220752 0.005947 3.415686 0.005947
1.627728 0.005830 1.571572 0.005830
1.513884 0.006567 1.548752 0.006567
1.216473 0.005918 1.237583 0.005918
1.145735 0.004814 1.214774 0.004814
1.069277 0.005704 1.146533 0.005704
1.014631 0.004494 1.082352 0.004494
1.159402 0.005563 1.084627 0.005563
1.072771 0.005178 1.124759 0.005178
1.485822 0.004399 1.385308 0.004399
1.183614 0.004563 1.141839 0.004563
0.994710 0.006685 1.100636 0.006685
1.001463 0.006654 1.148588 0.006654
1.011724 0.004382 1.140299 0.004382
5.083039 0.005627 5.856855 0.005627
3.306835 0.003077 3.458098 0.003077
3.182372 0.004400 3.590746 0.004400
5.576956 0.003211 6.178297 0.003211
3.203140 0.006790 3.369190 0.006790
1.468705 0.005747 1.506448 0.005747
1.797161 0.005669 1.837587 0.005669
1.474720 0.003841 1.366527 0.003841
1.200010 0.005183 1.102029 0.005183
1.051528 0.005123 1.160768 0.005123
0.975817 0.004244 1.043022 0.004244
1.220496 0.004846 1.058415 0.004846
1.047319 0.006022 1.123574 0.006022
1.165328 0.004897 1.141590 0.004897
0.933150 0.005330 1.028513 0.005330
0.879208 0.004952 1.047940 0.004952
0.829845 0.005827 1.069721 0.005827
0.882302 0.004852 1.096601 0.004852
2.766778 0.005189 3.134348 0.005189
2.587611 0.004862 2.856087 0.004862
2.806101 0.005200 3.194000 0.005200
1.592700 0.004632 1.635840 0.004632
1.162846 0.005734 1.146035 0.005734
1.186000 0.005451 1.212911 0.005451
1.146037 0.004797 1.179662 0.004797
1.070995 0.005273 1.141382 0.005273
0.982315 0.004212 1.125773 0.004212
1.038716 0.005429 1.156584 0.005429
0.977989 0.003911 1.129600 0.003911
0.972253 0.005693 1.118267 0.005693
0.967470 0.004599 1.056994 0.004599
1.042777 0.006222 1.098460 0.006222
1.012741 0.006544 1.148378 0.006544
0.822163 0.005575 1.070168 0.005575
0.852801 0.004164 1.059254 0.004164
2.109928 0.006081 2.209045 0.006081
2.197587 0.005577 2.215553 0.005577
1.442066 0.004542 1.531294 0.004542
5.826600 0.004300 5.155002 0.004300
2.794940 0.004706 2.762889 0.004706
3.458019 0.004987 2.712572 0.004987
1.992183 0.007631 1.612515 0.007631
1.364554 0.005056 1.329866 0.005056
1.257160 0.005222 1.250712 0.005222
1.158370 0.005281 1.264654 0.005281
1.111420 0.004741 1.253642 0.004741
1.257607 0.005838 1.332359 0.005838
1.134221 0.004832 1.287074 0.004832
1.223098 0.006346 1.404885 0.006346
0.905658 0.005389 1.176981 0.005389
0.996540 0.005483 1.362934 0.005483
0.916722 0.004646 1.219633 0.004646
1.747654 0.007516 1.844231 0.007516
1.589379 0.005661 1.677469 0.005661
2.592210 0.003923 2.263732 0.003923
1.546186 0.005482 1.621515 0.005482
2.298496 0.004372 1.959370 0.004372
1.914824 0.006096 1.798838 0.006096
1.652815 0.006457 1.791182 0.006457
1.243783 0.007276 1.381018 0.007276
1.158881 0.006323 1.286298 0.006323
1.090803 0.005931 1.259220 0.005931
1.101455 0.005324 1.254274 0.005324
1.203691 0.005766 1.209664 0.005766
1.318235 0.003988 1.391787 0.003988
1.035440 0.006593 1.198611 0.006593
0.953306 0.006387 1.232062 0.006387
0.922746 0.005279 1.113052 0.005279
2.353942 0.004543 2.482745 0.004543
1.658908 0.004829 1.764419 0.004829
2.296606 0.003829 2.066665 0.003829
1.676989 0.007923 1.670019 0.007923
1.296535 0.004409 1.390500 0.004409
1.186225 0.005120 1.403579 0.005120
1.077172 0.005825 1.199411 0.005825
1.204434 0.004771 1.256415 0.004771
1.103333 0.005466 1.238961 0.005466
1.124063 0.006008 1.212404 0.006008
1.470428 0.002583 1.360169 0.002583
1.129355 0.005685 1.116174 0.005685
0.903266 0.006056 0.929699 0.006056
1.021584 0.004036 1.060805 0.004036
0.951594 0.006081 1.092532 0.006081
0.966329 0.006617 1.038193 0.006617
0.914685 0.006353 1.082890 0.006353
0.795276 0.004539 1.049372 0.004539
0.818942 0.005758 0.997648 0.005758
9.721628 0.006279 11.601249 0.006279
4.473542 0.005489 5.330721 0.005489
5.780499 0.007514 6.730251 0.007514
3.050500 0.003735 3.350483 0.003735
1.627779 0.004148 1.815562 0.004148
1.201297 0.006754 1.416743 0.006754
1.305369 0.004916 1.479309 0.004916
1.158454 0.004331 1.327514 0.004331
1.316197 0.003505 1.428146 0.003505
1.058669 0.004387 1.219225 0.004387
0.992291 0.005727 1.057190 0.005727
0.989968 0.007227 1.053464 0.007227
1.034357 0.006138 1.083547 0.006138
1.100747 0.004968 1.054998 0.004968
0.956576 0.006053 0.960339 0.006053
0.896624 0.006255 0.902729 0.006255
0.834962 0.006278 0.981844 0.006278
0.860494 0.005207 0.955899 0.005207
0.881006 0.004708 0.965942 0.004708
2.930753 0.005214 3.405222 0.005214
1.977459 0.005864 2.092695 0.005864
5.191015 0.007405 5.959675 0.007405
1.773017 0.005611 1.843767 0.005611
3.591920 0.005954 3.925975 0.005954
1.729819 0.005163 1.528252 0.005163
1.508273 0.006114 1.537609 0.006114
1.342261 0.004780 1.320747 0.004780
1.114339 0.004987 1.251420 0.004987
1.258134 0.005543 1.404074 0.005543
1.085214 0.006013 1.218782 0.006013
1.054192 0.004223 1.195369 0.004223
0.924942 0.005560 1.041482 0.005560
0.908308 0.005689 0.980138 0.005689
0.893073 0.006748 0.924048 0.006748
0.889076 0.004784 0.975708 0.004784
0.867366 0.005428 0.966344 0.005428
0.877337 0.005092 0.926275 0.005092
1.353308 0.005712 1.394787 0.005712
1.486364 0.003864 1.524433 0.003864
1.692757 0.007621 1.981603 0.007621
1.934803 0.007947 2.098598 0.007947
1.927629 0.007228 1.975502 0.007228
2.208978 0.005526 2.457267 0.005526
1.379548 0.003045 1.511806 0.003045
1.319528 0.003703 1.347453 0.003703
1.199182 0.005871 1.261753 0.005871
1.204596 0.005440 1.324542 0.005440
1.133286 0.006819 1.216813 0.006819
1.195106 0.004375 1.259408 0.004375
1.135876 0.006859 1.270404 0.006859
1.071459 0.005410 1.167050 0.005410
1.247376 0.004367 1.321559 0.004367
1.182004 0.003565 1.287230 0.003565
0.962185 0.004327 1.182342 0.004327
1.159266 0.005721 1.329938 0.005721
0.916555 0.006283 1.197002 0.006283
1.522850 0.005344 1.684406 0.005344
1.685333 0.006190 1.876044 0.006190
1.856758 0.008664 2.145920 0.008664
1.692671 0.006522 1.882501 0.006522
2.436616 0.005627 2.271206 0.005627
1.822400 0.006523 2.037039 0.006523
1.146937 0.003780 1.355051 0.003780
1.766372 0.005902 1.944231 0.005902
1.154323 0.006129 1.278167 0.006129
1.061340 0.003718 1.153879 0.003718
1.060767 0.004188 1.175772 0.004188
1.114472 0.005161 1.212698 0.005161
1.063220 0.006631 1.116953 0.006631
1.017198 0.004209 1.059046 0.004209
0.942482 0.005092 1.045258 0.005092
1.154286 0.005902 1.304692 0.005902
1.003793 0.004238 1.255668 0.004238
0.949206 0.004352 1.136019 0.004352
2.004181 0.006867 2.355635 0.006867
1.743279 0.005179 2.100500 0.005179
1.708594 0.005606 1.889018 0.005606
1.359460 0.006158 1.520107 0.006158
1.285466 0.003600 1.528261 0.003600
1.173378 0.003595 1.311664 0.003595
1.081680 0.006222 1.316452 0.006222
1.019028 0.006182 1.121257 0.006182
1.084031 0.007633 1.189565 0.007633
1.076823 0.006781 1.127317 0.006781
0.985197 0.005149 0.988559 0.005149
0.916075 0.004575 0.999305 0.004575
0.867284 0.003538 1.024188 0.003538
0.835260 0.004279 0.910105 0.004279
0.824343 0.005767 0.995157 0.005767
3.739897 0.005640 4.581737 0.005640
2.908489 0.003477 3.605530 0.003477
3.476410 0.006852 4.064484 0.006852
2.204414 0.005513 2.496593 0.005513
1.956909 0.004298 2.274094 0.004298
1.587628 0.004534 1.798475 0.004534
2.006991 0.006041 2.161513 0.006041
1.899328 0.004785 2.081879 0.004785
1.293838 0.002823 1.467825 0.002823
1.565186 0.006694 1.624393 0.006694
1.148344 0.005222 1.302901 0.005222
1.205531 0.004967 1.350180 0.004967
0.952496 0.005774 1.024586 0.005774
0.927373 0.007263 1.071639 0.007263
0.886888 0.007129 0.943683 0.007129
0.896471 0.005681 0.851146 0.005681
0.866393 0.005909 0.902573 0.005909
0.850109 0.005420 0.850946 0.005420
0.812770 0.003450 0.786819 0.003450
0.823339 0.005077 0.924831 0.005077
2.293017 0.005441 2.865576 0.005441
2.231440 0.006033 2.721371 0.006033
2.078517 0.006519 2.291054 0.006519
3.504412 0.004700 3.714116 0.004700
1.677064 0.006151 1.686353 0.006151
1.502164 0.004789 1.578335 0.004789
1.486991 0.004410 1.530056 0.004410
1.124561 0.003247 1.301819 0.003247
1.084398 0.007472 1.252708 0.007472
0.962311 0.004911 0.961720 0.004911
0.935039 0.005963 0.978262 0.005963
0.831477 0.005284 0.786206 0.005284
0.843369 0.004140 0.831148 0.004140
0.873316 0.007161 0.863052 0.007161
1.435221 0.003435 1.373479 0.003435
1.359168 0.005183 1.458748 0.005183
1.449406 0.005284 1.621857 0.005284
1.444841 0.004817 1.456910 0.004817
1.746982 0.005115 1.906785 0.005115
1.227503 0.004228 1.370804 0.004228
1.253337 0.004533 1.461073 0.004533
1.402108 0.004334 1.622563 0.004334
1.193049 0.004363 1.397697 0.004363
1.222255 0.004258 1.379500 0.004258
1.208716 0.005930 1.315717 0.005930
1.087820 0.005078 1.191906 0.005078
1.113355 0.006021 1.155446 0.006021
1.036562 0.005695 1.114136 0.005695
0.988220 0.006424 1.089609 0.006424
0.959462 0.005098 1.087193 0.005098
0.919058 0.004779 1.109252 0.004779
0.910798 0.004620 1.086167 0.004620
0.895260 0.005361 1.153851 0.005361
0.874926 0.005589 1.054042 0.005589
1.272557 0.003801 1.416246 0.003801
1.598838 0.004430 1.818385 0.004430
1.482107 0.007038 1.704613 0.007038
1.477701 0.005660 1.666823 0.005660
1.774292 0.004770 2.048022 0.004770
1.890881 0.005925 2.138018 0.005925
1.713840 0.005245 1.937609 0.005245
1.717645 0.004932 1.940520 0.004932
1.941605 0.006076 2.169765 0.006076
1.566227 0.006609 1.827078 0.006609
1.409950 0.005050 1.713198 0.005050
1.121511 0.003904 1.306602 0.003904
1.073216 0.006061 1.145782 0.006061
1.016096 0.006532 1.050223 0.006532
0.917203 0.006184 1.044473 0.006184
0.893697 0.004516 1.008453 0.004516
0.892539 0.005329 1.135800 0.005329
0.888811 0.004899 1.057588 0.004899
0.875645 0.005834 1.075567 0.005834
2.100455 0.005107 2.546902 0.005107
1.897000 0.005986 2.107870 0.005986
2.312197 0.006185 2.594485 0.006185
2.084872 0.003289 2.325503 0.003289
1.848630 0.004849 2.019944 0.004849
2.042693 0.005208 2.314960 0.005208
1.590025 0.005124 1.861552 0.005124
1.541882 0.006664 1.824640 0.006664
1.126318 0.006695 1.408186 0.006695
1.037406 0.006369 1.276675 0.006369
0.986186 0.006222 1.118848 0.006222
0.876521 0.005782 0.967232 0.005782
0.930464 0.005713 0.974185 0.005713
0.840369 0.007171 0.879812 0.007171
0.872648 0.006373 0.914619 0.006373
0.889307 0.004059 0.973356 0.004059
0.813408 0.004559 0.853271 0.004559
0.827996 0.005817 1.017898 0.005817
0.806766 0.004726 0.922075 0.004726
1.950788 0.004302 2.371093 0.004302
2.023694 0.005468 2.484872 0.005468
2.297971 0.006665 2.256629 0.006665
3.474316 0.005214 3.641892 0.005214
3.257867 0.005076 3.334891 0.005076
1.421594 0.005322 1.629658 0.005322
2.048905 0.006426 2.206742 0.006426
1.263945 0.003112 1.366792 0.003112
1.339574 0.004490 1.469026 0.004490
1.044528 0.006077 1.226142 0.006077
1.064803 0.008003 1.157946 0.008003
0.811471 0.006885 0.863220 0.006885
0.768713 0.007743 0.795024 0.007743
0.802233 0.005021 0.747408 0.005021
0.799757 0.005534 0.824296 0.005534
0.795755 0.003605 0.817084 0.003605
0.753950 0.003585 0.751419 0.003585
1.630035 0.004702 2.084331 0.004702
1.904702 0.006076 2.219318 0.006076
2.066331 0.004560 2.281393 0.004560
3.854134 0.004967 4.038123 0.004967
3.288605 0.005878 3.279834 0.005878
2.052580 0.004141 2.083414 0.004141
2.441068 0.003582 2.315477 0.003582
1.557356 0.003911 1.576903 0.003911
1.816539 0.007135 1.785763 0.007135
1.777833 0.005264 1.851516 0.005264
0.967036 0.006187 1.023393 0.006187
1.009206 0.005854 1.153786 0.005854
0.836134 0.006314 0.843372 0.006314
0.745943 0.005463 0.774455 0.005463
0.739031 0.005458 0.798468 0.005458
0.800525 0.006366 0.748698 0.006366
0.805871 0.006597 0.775974 0.006597
6.002674 0.004078 6.034754 0.004078
1.227508 0.005096 1.300347 0.005096
1.432222 0.004404 1.306087 0.004404
1.087253 0.005397 1.122323 0.005397
1.413900 0.005841 1.386865 0.005841
1.493476 0.005538 1.694277 0.005538
1.374843 0.005510 1.671006 0.005510
1.360616 0.004937 1.468078 0.004937
1.181712 0.004842 1.255271 0.004842
1.039397 0.006626 1.101447 0.006626
0.947833 0.005391 1.095315 0.005391
0.930908 0.005092 0.981105 0.005092
0.888920 0.004768 1.011740 0.004768
0.899468 0.004514 1.076022 0.004514
0.890425 0.004269 1.053823 0.004269
0.913092 0.006776 1.098881 0.006776
1.459830 0.004752 1.374582 0.004752
2.674651 0.006781 2.949930 0.006781
2.042709 0.005195 2.300589 0.005195
1.268830 0.004895 1.494792 0.004895
1.363413 0.004370 1.700146 0.004370
1.603288 0.004448 1.992354 0.004448
1.125531 0.005863 1.292148 0.005863
1.199347 0.006708 1.302512 0.006708
1.020238 0.007605 1.040886 0.007605
1.025134 0.006971 1.076020 0.006971
0.961321 0.005657 0.997442 0.005657
0.970096 0.005626 1.035898 0.005626
3.127113 0.001396 3.187152 0.001396
3.254402 0.005248 3.640785 0.005248
3.826100 0.004128 4.298585 0.004128
3.124808 0.005540 3.419416 0.005540
2.892889 0.006573 3.247705 0.006573
1.723027 0.005987 2.065181 0.005987
1.845452 0.003952 2.175601 0.003952
1.911538 0.005962 2.308086 0.005962
1.280974 0.004173 1.619696 0.004173
1.155803 0.005810 1.355576 0.005810
1.285452 0.003963 1.405891 0.003963
1.068385 0.006667 1.145933 0.006667
0.872103 0.006071 0.971863 0.006071
1.066236 0.004601 1.003258 0.004601
0.847553 0.005715 0.886397 0.005715
0.911260 0.004201 0.962807 0.004201
0.946774 0.007010 0.950201 0.007010
0.874689 0.004263 1.030712 0.004263
0.876433 0.003553 0.973666 0.003553
0.775253 0.004734 0.902619 0.004734
4.657138 0.004856 5.259399 0.004856
2.731517 0.004066 3.234085 0.004066
1.743861 0.004771 1.964535 0.004771
6.393675 0.006038 7.089919 0.006038
6.490846 0.005443 7.273056 0.005443
12.166194 0.002771 13.314255 0.002771
3.067521 0.002486 3.454716 0.002486
3.368913 0.005534 3.744269 0.005534
3.449527 0.004102 3.795520 0.004102
1.924615 0.004426 2.156933 0.004426
0.985948 0.005184 1.286251 0.005184
1.058756 0.005063 1.128371 0.005063
1.003150 0.005261 1.140258 0.005261
0.819254 0.005257 0.893362 0.005257
0.847361 0.005633 0.859801 0.005633
0.740049 0.005319 0.851769 0.005319
0.768198 0.004902 0.842982 0.004902
0.801773 0.004331 1.029433 0.004331
1.685906 0.004906 2.019066 0.004906
3.482278 0.003955 3.882955 0.003955
3.394238 0.004932 3.710627 0.004932
2.260396 0.004981 2.412255 0.004981
1.111037 0.004986 1.348802 0.004986
2.027854 0.003751 2.135340 0.003751
0.930519 0.006216 1.222006 0.006216
1.112034 0.005197 1.316061 0.005197
1.062589 0.005616 1.295923 0.005616
0.889353 0.007176 0.946198 0.007176
0.710641 0.004679 0.850765 0.004679
0.693418 0.004574 0.778525 0.004574
0.690701 0.005760 0.798371 0.005760
0.695413 0.005753 0.815856 0.005753
0.654444 0.004585 0.811807 0.004585
0.776495 0.003897 0.832128 0.003897
1.282228 0.006112 1.206049 0.006112
1.227063 0.005604 1.207118 0.005604
1.033848 0.005075 1.137507 0.005075
1.227464 0.006640 1.300861 0.006640
1.170541 0.004511 1.297345 0.004511
1.084306 0.005268 1.192805 0.005268
1.586185 0.004248 1.709611 0.004248
1.240725 0.004605 1.461397 0.004605
1.231183 0.005788 1.550411 0.005788
1.420405 0.004693 1.519909 0.004693
1.269673 0.003921 1.518288 0.003921
1.416685 0.004880 1.561065 0.004880
1.376982 0.005250 1.457508 0.005250
1.284170 0.006231 1.369647 0.006231
1.160343 0.005485 1.199954 0.005485
0.849700 0.005629 1.081457 0.005629
0.808797 0.005157 1.233867 0.005157
1.050391 0.007035 1.048976 0.007035
1.006499 0.005035 1.256563 0.005035
1.919170 0.004530 2.014777 0.004530
1.236871 0.004055 1.315579 0.004055
1.191206 0.004633 1.405320 0.004633
1.727822 0.006453 1.951573 0.006453
1.440684 0.005113 1.734929 0.005113
1.479560 0.004701 1.770476 0.004701
1.644993 0.004623 1.799400 0.004623
1.134956 0.008414 1.197841 0.008414
1.347237 0.005859 1.352490 0.005859
1.010729 0.005162 1.189280 0.005162
1.206931 0.007660 1.282670 0.007660
0.889345 0.002893 1.081413 0.002893
0.989246 0.004822 1.211892 0.004822
1.040567 0.004206 1.081010 0.004206
0.885387 0.005025 1.045027 0.005025
0.976393 0.006134 1.195492 0.006134
3.606725 0.005145 3.840645 0.005145
2.023831 0.007808 2.221668 0.007808
2.283057 0.005007 2.510452 0.005007
2.095616 0.003566 2.457064 0.003566
1.699873 0.007250 1.918314 0.007250
5.006281 0.005854 5.608179 0.005854
2.895834 0.005627 3.391261 0.005627
2.319973 0.005901 2.738229 0.005901
1.859252 0.005243 2.215185 0.005243
1.539335 0.006443 1.628193 0.006443
1.526719 0.003467 1.370378 0.003467
1.201270 0.004851 1.153945 0.004851
1.328758 0.004434 1.150164 0.004434
1.160945 0.006199 1.076047 0.006199
0.753111 0.004262 1.030468 0.004262
0.975105 0.004673 1.114789 0.004673
0.847297 0.003893 1.156028 0.003893
0.785960 0.005065 1.063470 0.005065
4.646380 0.006208 5.111441 0.006208
6.972353 0.003956 7.652295 0.003956
2.669115 0.004751 3.113158 0.004751
11.614967 0.005724 12.674663 0.005724
7.280738 0.004322 8.072473 0.004322
23.169514 0.005862 25.110045 0.005862
9.099922 0.005939 9.933167 0.005939
2.129728 0.005171 2.426454 0.005171
1.431625 0.004513 1.734040 0.004513
1.224997 0.005009 1.502782 0.005009
1.426843 0.004033 1.586923 0.004033
1.266888 0.004784 1.329409 0.004784
1.739620 0.003120 1.583954 0.003120
1.041693 0.003900 1.190305 0.003900
0.824468 0.005255 0.970530 0.005255
0.810901 0.006033 1.040920 0.006033
0.920050 0.005692 1.042694 0.005692
0.799599 0.005912 0.959935 0.005912
0.680121 0.004624 0.874414 0.004624
0.728027 0.004993 0.927129 0.004993
0.679164 0.004764 0.879799 0.004764
0.682943 0.004411 1.016665 0.004411
2.092086 0.005087 2.506301 0.005087
2.126227 0.005207 2.467123 0.005207
10.345132 0.004144 11.175210 0.004144
5.707902 0.004396 6.325687 0.004396
1.966104 0.005506 2.270084 0.005506
0.926327 0.004372 1.198062 0.004372
1.001564 0.003350 1.297606 0.003350
0.836523 0.005640 1.087330 0.005640
0.783141 0.005069 1.092267 0.005069
1.014286 0.004886 1.138853 0.004886
0.790267 0.004968 1.018457 0.004968
0.634399 0.004398 0.965991 0.004398
0.644037 0.004478 0.947818 0.004478
0.702638 0.005064 1.042696 0.005064
1.098987 0.005654 1.136723 0.005654
1.415555 0.005292 1.504908 0.005292
1.261249 0.005591 1.346756 0.005591
1.139275 0.004827 1.233452 0.004827
1.273120 0.004500 1.484716 0.004500
1.079462 0.005345 1.222902 0.005345
0.914334 0.006335 1.191404 0.006335
1.121038 0.007074 1.396528 0.007074
1.113433 0.007357 1.367570 0.007357
1.585524 0.003694 1.265884 0.003694
1.140391 0.005049 1.240773 0.005049
1.071274 0.006162 1.253817 0.006162
1.017850 0.003919 1.285391 0.003919
1.010984 0.005380 1.282435 0.005380
1.092257 0.005698 1.320623 0.005698
1.224283 0.005372 1.260934 0.005372
1.366768 0.005327 1.438633 0.005327
1.509464 0.005202 1.618968 0.005202
1.788448 0.004388 1.911369 0.004388
1.626870 0.005353 1.792555 0.005353
1.147725 0.005516 1.319729 0.005516
1.384270 0.004422 1.692250 0.004422
1.213857 0.004982 1.455837 0.004982
1.273409 0.005388 1.489238 0.005388
1.630547 0.005490 1.677178 0.005490
1.449699 0.004740 1.434343 0.004740
1.463101 0.004750 1.414716 0.004750
2.454304 0.005984 1.332972 0.005984
1.085880 0.004907 1.263671 0.004907
1.147827 0.005526 1.331146 0.005526
1.094259 0.003661 1.272905 0.003661
0.940902 0.004814 1.247989 0.004814
1.324920 0.006471 1.520628 0.006471
1.231037 0.006647 1.343292 0.006647
2.095873 0.004988 2.259268 0.004988
2.669671 0.004753 2.984779 0.004753
1.183310 0.006002 1.364565 0.006002
1.495082 0.005664 1.790749 0.005664
1.952437 0.006510 2.209265 0.006510
1.728678 0.006176 1.876594 0.006176
1.385507 0.006141 1.512533 0.006141
1.712034 0.006054 1.381232 0.006054
3.201655 0.001156 1.123222 0.001156
2.600542 0.003738 1.306235 0.003738
1.121906 0.005595 1.153358 0.005595
1.155176 0.004935 1.127806 0.004935
0.957461 0.005546 1.199587 0.005546
0.928493 0.004421 1.132027 0.004421
3.685067 0.006047 3.990119 0.006047
3.674257 0.005678 4.036457 0.005678
8.940952 0.003745 9.692203 0.003745
8.114598 0.004567 8.716467 0.004567
15.734472 0.005424 17.048277 0.005424
6.775789 0.006000 7.318260 0.006000
3.134677 0.006369 3.499803 0.006369
3.771561 0.006684 4.127817 0.006684
1.901623 0.004935 2.172835 0.004935
1.469581 0.004811 1.723997 0.004811
1.501217 0.005859 1.703319 0.005859
1.288949 0.004737 1.510829 0.004737
1.036875 0.006650 1.335999 0.006650
1.316387 0.002817 1.225492 0.002817
1.559976 0.007845 1.147463 0.007845
2.150171 0.004690 1.138602 0.004690
1.103835 0.006371 1.289622 0.006371
0.788600 0.005466 1.082582 0.005466
0.711033 0.005166 1.045982 0.005166
0.793602 0.006020 1.071868 0.006020
0.773449 0.004568 1.063933 0.004568
3.011394 0.006606 3.299139 0.006606
3.054563 0.005737 3.411441 0.005737
4.341746 0.006206 4.783338 0.006206
4.439213 0.006774 4.905993 0.006774
3.980810 0.003771 4.406297 0.003771
2.164154 0.004839 2.455461 0.004839
1.580958 0.004997 1.789047 0.004997
1.206247 0.005483 1.457691 0.005483
1.405175 0.005063 1.481347 0.005063
1.056790 0.005764 1.343601 0.005764
1.033925 0.006506 1.202930 0.006506
1.183437 0.008142 1.100193 0.008142
0.758689 0.005470 1.029701 0.005470
0.704200 0.004914 1.116162 0.004914
0.725101 0.004499 1.092987 0.004499
0.758747 0.006498 1.085482 0.006498
1.223589 0.003993 1.356058 0.003993
1.103962 0.004961 1.175957 0.004961
1.412276 0.005598 1.460025 0.005598
1.174181 0.005084 1.301112 0.005084
1.166662 0.006182 1.298253 0.006182
1.075117 0.004914 1.232907 0.004914
0.987315 0.004902 1.216720 0.004902
1.246258 0.005833 1.325020 0.005833
1.109076 0.005226 1.226974 0.005226
1.493519 0.006029 1.299383 0.006029
1.148531 0.003420 1.291871 0.003420
1.230021 0.004046 1.297831 0.004046
1.256425 0.003667 1.336359 0.003667
2.074292 0.004852 1.356311 0.004852
1.765574 0.005178 1.427476 0.005178
1.277852 0.005972 1.354124 0.005972
1.135159 0.003053 1.296710 0.003053
1.124521 0.004700 1.340225 0.004700
1.085073 0.004497 1.292830 0.004497
1.129036 0.005444 1.355968 0.005444
0.976356 0.004882 1.200709 0.004882
1.484287 0.004404 1.599699 0.004404
1.208928 0.005211 1.336468 0.005211
1.124792 0.005144 1.261317 0.005144
1.269910 0.005482 1.334165 0.005482
1.266059 0.005112 1.445117 0.005112
1.128706 0.008826 1.249685 0.008826
1.818088 0.005311 1.508593 0.005311
1.841763 0.006406 1.658798 0.006406
1.533547 0.006824 1.342444 0.006824
2.138799 0.007138 1.468613 0.007138
0.977310 0.006804 1.249066 0.006804
0.983116 0.004532 1.281569 0.004532
1.218263 0.004438 1.451209 0.004438
2.006143 0.005134 2.152478 0.005134
3.415539 0.004989 3.715397 0.004989
4.889866 0.003740 5.270016 0.003740
1.472854 0.005180 1.603772 0.005180
1.418410 0.005132 1.563417 0.005132
1.212478 0.005171 1.404638 0.005171
2.422362 0.006638 2.703203 0.006638
1.471120 0.006977 1.561053 0.006977
1.295194 0.002921 1.317717 0.002921
1.243436 0.004585 1.404637 0.004585
1.683752 0.006838 1.606435 0.006838
1.128355 0.005251 1.219006 0.005251
1.341748 0.003610 1.232914 0.003610
1.185357 0.005343 1.291941 0.005343
1.205094 0.006630 1.247142 0.006630
1.059969 0.004478 1.277887 0.004478
1.068711 0.005632 1.202441 0.005632
0.855623 0.005416 1.193739 0.005416
1.330138 0.004286 1.623596 0.004286
2.411709 0.006241 2.641061 0.006241
1.860703 0.006426 1.994348 0.006426
1.567462 0.006419 1.724585 0.006419
1.274596 0.004513 1.495878 0.004513
1.219039 0.003320 1.384258 0.003320
0.986160 0.005483 1.142923 0.005483
1.061708 0.003622 1.212163 0.003622
0.975897 0.005361 1.142909 0.005361
0.950124 0.006778 1.189362 0.006778
0.854350 0.005087 1.192001 0.005087
0.956000 0.003907 1.192191 0.003907
0.854396 0.005074 1.168921 0.005074
2.129383 0.004691 2.457596 0.004691
3.904797 0.007096 4.294273 0.007096
3.378497 0.004456 3.785413 0.004456
1.813980 0.004881 2.070359 0.004881
1.716050 0.004510 1.919135 0.004510
1.244955 0.004599 1.434646 0.004599
1.189783 0.004400 1.321348 0.004400
0.890954 0.005098 1.125930 0.005098
0.984324 0.003631 1.141379 0.003631
0.996061 0.003367 1.218989 0.003367
1.012467 0.007474 1.160582 0.007474
1.064229 0.006960 1.135491 0.006960
0.961477 0.004120 1.105513 0.004120
0.911461 0.005036 1.179976 0.005036
0.989249 0.003466 1.184606 0.003466
1.211918 0.005976 1.371156 0.005976
1.173611 0.005222 1.355005 0.005222
1.185024 0.005142 1.339026 0.005142
1.122479 0.005517 1.289478 0.005517
1.053507 0.004935 1.224998 0.004935
1.123223 0.007163 1.272774 0.007163
1.037298 0.004681 1.258415 0.004681
1.145106 0.004768 1.233656 0.004768
1.046284 0.004811 1.204661 0.004811
0.992550 0.005213 1.223909 0.005213
1.201388 0.006789 1.254661 0.006789
0.997343 0.005410 1.204405 0.005410
1.027081 0.005200 1.204679 0.005200
1.100765 0.004088 1.252791 0.004088
1.219254 0.003050 1.325950 0.003050
1.115297 0.005352 1.370423 0.005352
1.221193 0.006088 1.393761 0.006088
1.072903 0.005055 1.373092 0.005055
1.313330 0.004508 1.463454 0.004508
1.478643 0.004093 1.608926 0.004093
1.387889 0.006457 1.503142 0.006457
1.229859 0.006181 1.378184 0.006181
1.341346 0.005076 1.469662 0.005076
1.290276 0.005037 1.436358 0.005037
1.105065 0.005130 1.251845 0.005130
1.106286 0.005099 1.257611 0.005099
0.980653 0.005511 1.137142 0.005511
1.174707 0.005441 1.261088 0.005441
1.365385 0.005046 1.345779 0.005046
0.987697 0.005105 1.171231 0.005105
1.018062 0.004842 1.265498 0.004842
0.962236 0.004893 1.229081 0.004893
0.989324 0.004202 1.294728 0.004202
1.289605 0.006632 1.328681 0.006632
1.237801 0.003627 1.322230 0.003627
0.927749 0.005723 1.305165 0.005723
0.885798 0.005519 1.279065 0.005519
1.132903 0.005093 1.361828 0.005093
1.763248 0.004962 1.939012 0.004962
1.472920 0.004967 1.631507 0.004967
1.944487 0.004631 2.149760 0.004631
2.190300 0.005186 2.415133 0.005186
1.159405 0.004981 1.299745 0.004981
1.151255 0.004869 1.291473 0.004869
1.508110 0.007099 1.598012 0.007099
1.210214 0.006558 1.275683 0.006558
1.008924 0.007231 1.208813 0.007231
1.146346 0.006151 1.219660 0.006151
0.973469 0.003798 1.250447 0.003798
1.050269 0.005332 1.231596 0.005332
0.872307 0.005684 1.174958 0.005684
0.898918 0.005541 1.247362 0.005541
0.921189 0.005166 1.237553 0.005166
0.835248 0.005763 1.226965 0.005763
1.405187 0.007060 1.697326 0.007060
1.178824 0.003880 1.386215 0.003880
1.000358 0.005587 1.241040 0.005587
1.492923 0.005878 1.707599 0.005878
1.618153 0.007265 1.829386 0.007265
1.936275 0.005547 2.141575 0.005547
1.405046 0.006496 1.568923 0.006496
1.540752 0.006464 1.697752 0.006464
1.066731 0.006570 1.196949 0.006570
0.965601 0.006786 1.107415 0.006786
1.286208 0.005143 1.358947 0.005143
1.137098 0.003993 1.211764 0.003993
0.970397 0.005092 1.054372 0.005092
0.916215 0.005550 1.102036 0.005550
0.978541 0.004238 1.158200 0.004238
0.961622 0.006336 1.204431 0.006336
0.971290 0.005987 1.176395 0.005987
0.869473 0.007042 1.182032 0.007042
0.774977 0.006577 1.161084 0.006577
0.789001 0.006350 1.176728 0.006350
1.335187 0.006075 1.551961 0.006075
1.408552 0.006309 1.651835 0.006309
2.490049 0.007346 2.746992 0.007346
1.823712 0.004583 2.018719 0.004583
1.782092 0.005297 1.987850 0.005297
1.045844 0.004601 1.215026 0.004601
0.907169 0.006042 1.131442 0.006042
1.006705 0.005572 1.145341 0.005572
1.069427 0.005403 1.175739 0.005403
0.959205 0.003834 1.105975 0.003834
0.969324 0.003554 1.102861 0.003554
1.122500 0.004548 1.187445 0.004548
0.933946 0.005566 1.024201 0.005566
1.000645 0.002496 1.083438 0.002496
0.957244 0.004910 1.142208 0.004910
0.986640 0.004297 1.083936 0.004297
0.879720 0.004766 1.187694 0.004766
0.954394 0.002144 1.185362 0.002144
0.667008 0.005370 0.934371 0.005370
3.406912 0.004575 3.744062 0.004575
1.187944 0.005794 1.386799 0.005794
1.237404 0.005299 1.428802 0.005299
1.192229 0.005587 1.391829 0.005587
1.163043 0.005532 1.362397 0.005532
1.165634 0.006235 1.348533 0.006235
1.121250 0.006810 1.302925 0.006810
0.997319 0.006015 1.217153 0.006015
0.871329 0.004874 1.164759 0.004874
0.993610 0.005001 1.168466 0.005001
0.871989 0.004661 1.154524 0.004661
0.902562 0.004606 1.147771 0.004606
0.913922 0.004683 1.161244 0.004683
0.983546 0.004014 1.151477 0.004014
1.011960 0.005631 1.214718 0.005631
1.059023 0.004897 1.321025 0.004897
1.014175 0.005744 1.295381 0.005744
0.915533 0.004386 1.254920 0.004386
1.172265 0.005292 1.335929 0.005292
0.939863 0.004845 0.767323 0.004845
1.286963 0.004809 1.432332 0.004809
1.317689 0.005789 1.482055 0.005789
1.114318 0.005012 1.302761 0.005012
1.137341 0.005229 1.276598 0.005229
1.075139 0.006013 1.306791 0.006013
0.996183 0.004393 1.173584 0.004393
0.857906 0.006488 1.032922 0.006488
1.020799 0.005032 1.172859 0.005032
0.921748 0.005303 1.084078 0.005303
0.894193 0.004996 1.118284 0.004996
0.832739 0.004043 1.019853 0.004043
0.870243 0.006173 1.085825 0.006173
0.851946 0.006632 1.060959 0.006632
0.930338 0.002886 1.165806 0.002886
0.866760 0.005206 1.222732 0.005206
0.899251 0.005636 1.288866 0.005636
0.817385 0.005031 1.243963 0.005031
1.164723 0.003089 1.380443 0.003089
1.252989 0.004980 1.443660 0.004980
1.386176 0.004846 1.593920 0.004846
1.392228 0.003104 1.550056 0.003104
1.512243 0.005020 1.669142 0.005020
0.953338 0.005538 1.123568 0.005538
0.974598 0.005064 1.109967 0.005064
0.856559 0.006065 0.997475 0.006065
0.998977 0.006285 1.153326 0.006285
0.833572 0.006672 0.986828 0.006672
0.862161 0.005187 1.005384 0.005187
0.938338 0.004636 1.103829 0.004636
0.943282 0.005312 1.149122 0.005312
0.877938 0.005848 1.131289 0.005848
0.790085 0.004850 1.162589 0.004850
0.749549 0.004558 1.212136 0.004558
1.187883 0.004531 1.432883 0.004531
1.346429 0.005316 1.592498 0.005316
1.491549 0.004309 1.701451 0.004309
1.547017 0.005561 1.725395 0.005561
1.233224 0.005368 1.444197 0.005368
0.885041 0.006956 1.021331 0.006956
1.104127 0.005869 1.328941 0.005869
0.913358 0.005198 1.054968 0.005198
0.831919 0.005395 0.989072 0.005395
0.847570 0.006098 0.978221 0.006098
0.813233 0.004717 1.002635 0.004717
0.891770 0.006323 1.078865 0.006323
0.865806 0.004674 1.057971 0.004674
0.798992 0.006474 1.160963 0.006474
0.791334 0.004990 1.085652 0.004990
1.173182 0.004572 1.409766 0.004572
1.244412 0.004267 1.477104 0.004267
1.509077 0.003862 1.742768 0.003862
1.461896 0.004383 1.738439 0.004383
1.140207 0.006505 1.388576 0.006505
0.903915 0.006097 1.135688 0.006097
0.933487 0.005714 1.144120 0.005714
0.886759 0.006835 1.036143 0.006835
0.958723 0.003827 1.001682 0.003827
1.033415 0.003810 1.125599 0.003810
0.830696 0.004113 1.139823 0.004113
0.822084 0.006001 1.100527 0.006001
0.805390 0.004025 1.186345 0.004025
0.786098 0.005807 1.184520 0.005807
1.121101 0.004788 1.300457 0.004788
1.186144 0.004919 1.401443 0.004919
0.923597 0.005832 0.655556 0.005832
1.018222 0.004569 1.291952 0.004569
0.992200 0.004110 1.257801 0.004110
0.980313 0.005794 1.245450 0.005794
0.981347 0.004433 1.218634 0.004433
0.850741 0.004718 1.088830 0.004718
0.848219 0.004891 1.085683 0.004891
0.835382 0.005132 1.067875 0.005132
0.907531 0.004521 1.109101 0.004521
1.049611 0.004778 1.050483 0.004778
0.968575 0.003798 1.109107 0.003798
1.121263 0.004248 1.096716 0.004248
0.908709 0.006484 1.152498 0.006484
1.026364 0.003929 1.267243 0.003929
0.816533 0.004012 1.180109 0.004012
1.210593 0.004863 1.428296 0.004863
1.265447 0.003853 1.395669 0.003853
1.138721 0.004414 1.328975 0.004414
1.208549 0.005240 1.361912 0.005240
1.006944 0.004210 1.179991 0.004210
1.058260 0.004844 1.230626 0.004844
0.805416 0.004747 1.032241 0.004747
0.844659 0.005327 1.012598 0.005327
0.851358 0.005938 1.050459 0.005938
0.815547 0.007491 0.963058 0.007491
0.958850 0.004745 1.069612 0.004745
0.906866 0.004351 1.009859 0.004351
0.960757 0.003687 1.165666 0.003687
0.899819 0.005533 1.132552 0.005533
0.784134 0.004636 1.164358 0.004636
0.861108 0.004794 1.177771 0.004794
1.400523 0.004387 1.542116 0.004387
1.304825 0.003242 1.493462 0.003242
1.250375 0.007329 1.403834 0.007329
1.204130 0.005242 1.412251 0.005242
1.290514 0.005073 1.413014 0.005073
1.101044 0.005657 1.285812 0.005657
1.067171 0.004526 1.211485 0.004526
0.861112 0.004715 1.022324 0.004715
0.968795 0.004153 1.081647 0.004153
0.826663 0.004807 0.929155 0.004807
0.801133 0.005094 0.944008 0.005094
0.827725 0.004549 1.005374 0.004549
0.864081 0.008018 1.005817 0.008018
0.831146 0.007502 0.929317 0.007502
0.860000 0.004659 1.065934 0.004659
0.781071 0.005128 1.085300 0.005128
0.752917 0.005147 1.065291 0.005147
1.211297 0.004905 1.470485 0.004905
1.353850 0.007032 1.550638 0.007032
1.368877 0.005580 1.595305 0.005580
1.372688 0.006433 1.551139 0.006433
1.309367 0.004995 1.443636 0.004995
1.171616 0.007756 1.268698 0.007756
1.166923 0.007661 1.352882 0.007661
1.051669 0.005541 1.225700 0.005541
0.977176 0.005525 1.145160 0.005525
0.830314 0.006532 0.974055 0.006532
0.853227 0.005151 1.000939 0.005151
0.847284 0.005621 0.900476 0.005621
0.838201 0.004959 0.947883 0.004959
0.828281 0.006382 0.930001 0.006382
0.866226 0.004732 1.014771 0.004732
0.832627 0.006293 0.955095 0.006293
0.772731 0.004030 1.055958 0.004030
0.751001 0.004644 1.094051 0.004644
0.748528 0.004286 1.037457 0.004286
1.101562 0.005476 1.399504 0.005476
1.244555 0.005781 1.464692 0.005781
1.400403 0.004818 1.675082 0.004818
1.205077 0.006681 1.427360 0.006681
1.081101 0.004195 1.341749 0.004195
1.110454 0.004375 1.356892 0.004375
0.885948 0.005930 1.177086 0.005930
0.894161 0.007810 1.109465 0.007810
0.965313 0.004240 1.186750 0.004240
0.869479 0.003560 1.049052 0.003560
0.917218 0.003070 1.010722 0.003070
0.867535 0.005407 0.925454 0.005407
0.828750 0.005773 0.906651 0.005773
0.819736 0.005434 0.965842 0.005434
0.805997 0.005086 0.908717 0.005086
0.777441 0.006235 0.989110 0.006235
0.796422 0.005915 1.025441 0.005915
0.765575 0.004565 1.051932 0.004565
1.118181 0.005657 1.305115 0.005657
1.096175 0.005104 1.295815 0.005104
1.076973 0.006040 1.315632 0.006040
1.115393 0.005148 1.318087 0.005148
1.174274 0.006074 1.267349 0.006074
0.974185 0.004739 1.185917 0.004739
1.012433 0.004996 1.219810 0.004996
0.973544 0.005066 1.170117 0.005066
0.933835 0.005157 1.105469 0.005157
0.977201 0.006060 1.080374 0.006060
0.970402 0.005590 1.052273 0.005590
0.817644 0.004815 1.016929 0.004815
0.917214 0.005850 1.018414 0.005850
0.905783 0.004835 0.980405 0.004835
0.949803 0.005365 0.988521 0.005365
0.955168 0.006164 1.041953 0.006164
0.789181 0.006433 0.955616 0.006433
1.005881 0.004753 0.652142 0.004753
0.901971 0.007012 1.082825 0.007012
0.875179 0.006491 1.109668 0.006491
0.875189 0.006801 1.072256 0.006801
0.951920 0.005888 0.698634 0.005888
1.193941 0.005523 1.347402 0.005523
1.171821 0.006354 1.275567 0.006354
1.109879 0.006270 1.257150 0.006270
1.042194 0.006243 1.201151 0.006243
1.079968 0.006413 1.219420 0.006413
0.969233 0.005095 1.064284 0.005095
0.924736 0.004892 1.018662 0.004892
0.913698 0.005907 0.944738 0.005907
0.803784 0.007136 0.916825 0.007136
0.797613 0.005675 0.905335 0.005675
0.832677 0.004773 0.909927 0.004773
0.872500 0.004805 0.973109 0.004805
0.813153 0.004965 0.890381 0.004965
0.898804 0.005363 1.068182 0.005363
0.771742 0.005662 0.949838 0.005662
0.768478 0.005725 1.007968 0.005725
1.341663 0.005061 1.492629 0.005061
1.332962 0.005696 1.413902 0.005696
1.156986 0.004588 1.334862 0.004588
1.083418 0.006845 1.196738 0.006845
1.159213 0.006695 1.273014 0.006695
1.063176 0.007350 1.178082 0.007350
0.971258 0.005574 1.061707 0.005574
0.916362 0.005418 0.981532 0.005418
0.785150 0.007765 0.829864 0.007765
0.805808 0.006977 0.868850 0.006977
0.801228 0.004908 0.819264 0.004908
0.794178 0.005563 0.852654 0.005563
0.839220 0.005502 0.932126 0.005502
0.832434 0.005426 0.978872 0.005426
0.801985 0.006494 0.976181 0.006494
0.802901 0.006198 0.905638 0.006198
0.809853 0.006586 1.050361 0.006586
1.260284 0.005495 1.369581 0.005495
1.188423 0.008192 1.376449 0.008192
1.025525 0.004329 1.163325 0.004329
1.125675 0.005250 1.297451 0.005250
0.851582 0.004168 0.902550 0.004168
0.883769 0.005190 0.928912 0.005190
0.854256 0.004415 0.901349 0.004415
0.851604 0.004535 0.857114 0.004535
0.803320 0.006206 0.865595 0.006206
0.814788 0.005183 0.897543 0.005183
0.784369 0.004765 0.896131 0.004765
0.751041 0.003470 1.006547 0.003470
0.762537 0.005607 0.916137 0.005607
1.288510 0.007158 1.535386 0.007158
1.170655 0.006833 1.502471 0.006833
1.218466 0.006584 1.486463 0.006584
1.358300 0.004687 1.590956 0.004687
1.255024 0.006311 1.507680 0.006311
1.463002 0.004565 1.562204 0.004565
1.133529 0.006420 1.349728 0.006420
1.244333 0.004957 1.485731 0.004957
0.956527 0.005377 1.139386 0.005377
0.913826 0.005232 1.091388 0.005232
0.936029 0.005173 1.135937 0.005173
0.908690 0.005786 0.879292 0.005786
0.856402 0.005528 0.873111 0.005528
0.828133 0.005313 0.874709 0.005313
0.818274 0.004293 0.863523 0.004293
0.811581 0.004983 0.865549 0.004983
0.786075 0.003985 0.968094 0.003985
0.815770 0.004161 0.942338 0.004161
1.520398 0.005793 1.350464 0.005793
1.079332 0.004843 1.233199 0.004843
1.071202 0.005190 1.182521 0.005190
1.328314 0.005315 1.258934 0.005315
1.422689 0.005513 1.205495 0.005513
1.464983 0.004924 1.380530 0.004924
1.456280 0.005772 1.438158 0.005772
1.251995 0.007287 1.296513 0.007287
1.028582 0.006247 1.178742 0.006247
1.002803 0.004135 1.057536 0.004135
0.958314 0.006181 0.922992 0.006181
0.877806 0.003849 0.841461 0.003849
0.920973 0.004870 0.960412 0.004870
0.770963 0.004984 0.805415 0.004984
0.871449 0.003601 0.907300 0.003601
0.869551 0.005186 0.973768 0.005186
1.054906 0.005819 1.099182 0.005819
0.832741 0.005705 0.962552 0.005705
0.959143 0.005979 1.093582 0.005979
1.231423 0.006782 1.289382 0.006782
1.179353 0.004972 1.213125 0.004972
1.119020 0.005155 1.280258 0.005155
1.487061 0.004860 1.243300 0.004860
1.213507 0.006447 1.155535 0.006447
1.094753 0.006615 1.154174 0.006615
1.037964 0.005362 1.011084 0.005362
0.973458 0.005120 1.012928 0.005120
0.966435 0.006722 0.987690 0.006722
0.782149 0.003843 0.788916 0.003843
0.748181 0.006242 0.840167 0.006242
0.768462 0.005523 0.852068 0.005523
0.806544 0.006973 0.935445 0.006973
0.777917 0.005292 0.875299 0.005292
0.783776 0.006305 1.007070 0.006305
0.778701 0.005587 0.982105 0.005587
1.156174 0.005860 1.382604 0.005860
1.145437 0.006152 1.298036 0.006152
1.331270 0.005558 1.365543 0.005558
0.989775 0.004536 1.109829 0.004536
1.047757 0.004954 1.166726 0.004954
0.920337 0.004849 0.914497 0.004849
0.873492 0.005426 0.832349 0.005426
0.819730 0.007796 0.821816 0.007796
0.898118 0.005197 0.778870 0.005197
0.798710 0.004406 0.752537 0.004406
0.804703 0.005180 0.667490 0.005180
0.754861 0.006265 0.759752 0.006265
0.828433 0.005617 0.779535 0.005617
0.812712 0.004874 0.748018 0.004874
0.881446 0.004268 0.848963 0.004268
0.807737 0.005229 0.939930 0.005229
1.260494 0.005764 1.458177 0.005764
1.415532 0.004507 1.584563 0.004507
1.438459 0.005441 1.558894 0.005441
1.403123 0.004989 1.515157 0.004989
1.140915 0.005656 1.357635 0.005656
1.200012 0.005651 1.323465 0.005651
1.177478 0.003885 1.214976 0.003885
1.023010 0.006440 1.086673 0.006440
0.965776 0.005738 1.028588 0.005738
0.902052 0.006960 0.853677 0.006960
0.846997 0.004898 0.837536 0.004898
0.844617 0.004922 0.789887 0.004922
0.806729 0.004795 0.717607 0.004795
0.850486 0.004593 0.718695 0.004593
0.834108 0.004309 0.775842 0.004309
0.807123 0.004245 0.800877 0.004245
0.863420 0.004872 0.687814 0.004872
1.286099 0.006755 1.628460 0.006755
1.662560 0.005861 1.825626 0.005861
1.270348 0.005480 1.465082 0.005480
1.221852 0.005600 1.437467 0.005600
1.261984 0.004650 1.456189 0.004650
1.345925 0.003835 1.457499 0.003835
1.147371 0.005388 1.436658 0.005388
1.084706 0.004325 1.279946 0.004325
0.934783 0.005393 1.090072 0.005393
0.925083 0.004674 1.106551 0.004674
0.896750 0.005065 0.958797 0.005065
0.893927 0.007453 0.894718 0.007453
0.947132 0.004834 1.082156 0.004834
0.923328 0.004457 0.805580 0.004457
0.859207 0.005657 0.758797 0.005657
0.791169 0.004275 0.798741 0.004275
0.841458 0.004446 0.820437 0.004446
1.182138 0.005702 1.142306 0.005702
1.935012 0.004994 1.513104 0.004994
2.302792 0.003856 1.460321 0.003856
1.694379 0.003655 1.261777 0.003655
2.689893 0.002637 3.065911 0.002637
1.752918 0.002946 1.629875 0.002946
1.132600 0.005932 1.031310 0.005932
0.913498 0.004748 0.875551 0.004748
1.010607 0.008142 1.013872 0.008142
0.866977 0.003923 0.779443 0.003923
0.804661 0.004094 0.840729 0.004094
0.928070 0.004587 0.944794 0.004587
0.817460 0.002469 0.911247 0.002469
0.796853 0.005098 0.775680 0.005098
0.916913 0.003041 0.950292 0.003041
0.824788 0.004585 0.851969 0.004585
0.852021 0.005118 0.883674 0.005118
0.868908 0.005453 0.981525 0.005453
0.852478 0.005513 0.926013 0.005513
0.983226 0.005733 0.601949 0.005733
1.381558 0.004475 1.306603 0.004475
1.835256 0.004075 1.449830 0.004075
1.625253 0.005643 1.378996 0.005643
2.044631 0.004341 1.378428 0.004341
2.719496 0.005129 1.258519 0.005129
2.480565 0.003717 1.285205 0.003717
1.589985 0.006636 1.193502 0.006636
1.286974 0.005319 1.018575 0.005319
1.158609 0.005462 0.952857 0.005462
1.063862 0.005382 0.912465 0.005382
0.886539 0.006601 0.829875 0.006601
0.799564 0.005942 0.707499 0.005942
0.772818 0.005414 0.679121 0.005414
0.812912 0.003737 0.730720 0.003737
0.821293 0.004047 0.709142 0.004047
0.782947 0.004415 0.779512 0.004415
0.774576 0.005001 0.858441 0.005001
0.733439 0.005808 0.784692 0.005808
0.908573 0.004743 0.880485 0.004743
0.800543 0.006649 0.977231 0.006649
0.819320 0.005984 0.889770 0.005984
1.521907 0.005537 1.323599 0.005537
1.315314 0.007025 1.409615 0.007025
1.517064 0.005830 1.432511 0.005830
1.363159 0.005767 1.238817 0.005767
1.380164 0.004898 1.244553 0.004898
1.205606 0.005408 1.117858 0.005408
1.116285 0.006120 1.034779 0.006120
1.043832 0.005060 0.927994 0.005060
0.971047 0.005000 0.832645 0.005000
0.880999 0.005634 0.644140 0.005634
0.936845 0.005907 0.753665 0.005907
0.924146 0.005015 0.602018 0.005015
0.854949 0.005670 0.683887 0.005670
0.892822 0.005929 0.774204 0.005929
1.283533 0.005283 1.392130 0.005283
1.272174 0.004692 1.482004 0.004692
1.503684 0.004398 1.525487 0.004398
1.440225 0.005711 1.385328 0.005711
1.283946 0.005078 1.372221 0.005078
1.402312 0.004283 1.292905 0.004283
1.160570 0.005079 1.090576 0.005079
0.877082 0.006328 0.902002 0.006328
0.913377 0.004655 0.743215 0.004655
0.918447 0.005462 0.731306 0.005462
0.901422 0.003765 0.600276 0.003765
0.872227 0.005803 0.603166 0.005803
1.017279 0.005904 0.642745 0.005904
0.937276 0.005524 0.708710 0.005524
1.106554 0.005444 0.805154 0.005444
0.903111 0.004913 0.740017 0.004913
0.980061 0.005639 0.893983 0.005639
0.937794 0.004699 0.838814 0.004699
1.394524 0.006210 1.581228 0.006210
2.340311 0.005380 2.509694 0.005380
1.785149 0.008157 1.958709 0.008157
1.375951 0.005646 1.530406 0.005646
1.689363 0.007498 1.831978 0.007498
1.185642 0.006366 1.410645 0.006366
1.178184 0.005280 1.218799 0.005280
0.923318 0.005495 1.079548 0.005495
0.986595 0.006345 0.989112 0.006345
0.970014 0.006750 0.901780 0.006750
1.078229 0.005884 1.242615 0.005884
0.810583 0.003903 0.838660 0.003903
0.764997 0.006451 0.823104 0.006451
0.770479 0.005596 0.848297 0.005596
0.764571 0.004957 0.859222 0.004957
0.761568 0.007056 0.880403 0.007056
0.726234 0.004754 0.862846 0.004754
0.709861 0.005222 0.844278 0.005222
0.686621 0.005798 0.853871 0.005798
0.703013 0.005623 0.908703 0.005623
0.954998 0.003788 1.023950 0.003788
0.968436 0.005897 0.965590 0.005897
1.517114 0.005072 1.539739 0.005072
2.722962 0.003555 2.935050 0.003555
3.483089 0.006088 3.590030 0.006088
6.065930 0.004333 6.599411 0.004333
5.179598 0.007724 5.493644 0.007724
2.840440 0.006217 3.041848 0.006217
1.822699 0.003905 2.018775 0.003905
0.797181 0.004200 0.891251 0.004200
0.772785 0.004529 0.878901 0.004529
0.809709 0.005698 0.896297 0.005698
0.783732 0.006015 0.876164 0.006015
0.795936 0.007029 0.902776 0.007029
0.830224 0.006055 0.942239 0.006055
0.845259 0.005368 0.899989 0.005368
0.900645 0.004698 0.979194 0.004698
1.961316 0.006574 2.193113 0.006574
2.106858 0.005089 2.397024 0.005089
1.556238 0.004639 1.751942 0.004639
0.991037 0.005807 0.974325 0.005807
0.882085 0.005291 0.962324 0.005291
1.163676 0.005168 1.082294 0.005168
0.918817 0.005754 0.954160 0.005754
0.814899 0.005331 0.948042 0.005331
0.807263 0.006292 0.920638 0.006292
0.843978 0.003776 0.938936 0.003776
0.787096 0.005708 0.882874 0.005708
0.846697 0.006121 0.908380 0.006121
0.843180 0.005600 0.890256 0.005600
0.869644 0.005376 0.913396 0.005376
0.887300 0.004423 0.905073 0.004423
0.872493 0.006256 0.940883 0.006256
0.910288 0.005181 1.050805 0.005181
1.057430 0.004770 1.264519 0.004770
1.133611 0.005058 1.296062 0.005058
1.320342 0.004144 1.560690 0.004144
1.332064 0.005295 1.499109 0.005295
1.580761 0.005511 1.820540 0.005511
1.034622 0.005180 1.317071 0.005180
1.208626 0.004668 1.092877 0.004668
1.258190 0.005174 1.005737 0.005174
1.113169 0.004787 0.957581 0.004787
0.914652 0.006170 0.904146 0.006170
0.834517 0.005058 0.916390 0.005058
0.904100 0.004190 0.886797 0.004190
0.897932 0.006432 0.875124 0.006432
0.882343 0.005510 1.002203 0.005510
0.807346 0.005229 0.923604 0.005229
0.962962 0.004011 1.044054 0.004011
0.988042 0.004598 1.091269 0.004598
1.041284 0.005626 1.097907 0.005626
1.200153 0.005497 1.267236 0.005497
1.106237 0.005000 1.243446 0.005000
1.051653 0.006102 1.271927 0.006102
1.088118 0.005023 1.295574 0.005023
1.312318 0.006589 1.023189 0.006589
0.989538 0.005090 1.062958 0.005090
1.072179 0.005303 0.984833 0.005303
2.442493 0.004987 1.109287 0.004987
1.200220 0.003332 0.960626 0.003332
0.990270 0.005484 0.906257 0.005484
1.013319 0.005432 0.967339 0.005432
0.911234 0.004307 1.048622 0.004307
0.995685 0.007621 0.888553 0.007621
1.245916 0.003875 1.277058 0.003875
1.531007 0.004783 1.410748 0.004783
1.057860 0.007011 1.026562 0.007011
1.244327 0.005632 1.283373 0.005632
1.046038 0.005127 1.198942 0.005127
1.333526 0.005654 1.442322 0.005654
1.031180 0.005105 1.221508 0.005105
1.281693 0.003591 1.530292 0.003591
0.899617 0.004278 0.939204 0.004278
0.943257 0.006121 1.001595 0.006121
0.839904 0.005197 0.934043 0.005197
0.842260 0.005772 0.926761 0.005772
0.801967 0.005118 0.903517 0.005118
0.797793 0.004956 0.924097 0.004956
0.748136 0.008633 0.959281 0.008633
0.731295 0.006769 0.929078 0.006769
0.789811 0.006656 0.954707 0.006656
0.824070 0.006473 0.964177 0.006473
1.442793 0.004482 1.199246 0.004482
1.152904 0.005128 1.222343 0.005128
1.697935 0.005028 1.337949 0.005028
1.885833 0.002753 1.956899 0.002753
1.652557 0.005322 1.537250 0.005322
1.634244 0.003884 1.608023 0.003884
1.460645 0.006328 1.612715 0.006328
1.462881 0.006931 1.685754 0.006931
0.836650 0.004283 0.973483 0.004283
0.820889 0.005912 0.936733 0.005912
0.809361 0.005961 0.904608 0.005961
0.796278 0.004650 0.907652 0.004650
0.884276 0.005106 0.936574 0.005106
0.824754 0.004791 0.899472 0.004791
0.757449 0.006117 0.905217 0.006117
0.787831 0.005613 0.883406 0.005613
0.876393 0.005201 0.955381 0.005201
0.877674 0.006139 0.933343 0.006139
1.018305 0.003813 0.963603 0.003813
1.321754 0.003616 1.086042 0.003616
0.941584 0.005591 0.978463 0.005591
1.684860 0.005054 1.425322 0.005054
1.303802 0.008327 1.559345 0.008327
1.322228 0.004843 1.504692 0.004843
1.456430 0.005885 1.752329 0.005885
1.270509 0.007103 1.554309 0.007103
0.881464 0.006820 1.044414 0.006820
0.960354 0.006306 1.035558 0.006306
0.858131 0.006235 0.966468 0.006235
0.938936 0.004524 0.996290 0.004524
0.893287 0.004263 0.947285 0.004263
0.893285 0.004116 0.895824 0.004116
0.861219 0.004193 0.919617 0.004193
0.838070 0.005160 0.896008 0.005160
0.908631 0.005402 0.929031 0.005402
0.950094 0.004339 0.931401 0.004339
0.929120 0.007675 1.022850 0.007675
0.906276 0.005792 0.944272 0.005792
1.573536 0.008095 1.725150 0.008095
1.521936 0.005200 1.573610 0.005200
1.305873 0.005788 1.360556 0.005788
1.093070 0.005801 1.048595 0.005801
1.303417 0.005360 1.085078 0.005360
1.533752 0.005916 1.001395 0.005916
1.205873 0.004633 0.959078 0.004633
0.886849 0.005221 0.916555 0.005221
0.909939 0.005458 0.932464 0.005458
0.921784 0.007550 0.954811 0.007550
0.996795 0.004103 0.903414 0.004103
0.871165 0.006555 0.928494 0.006555
0.897863 0.003737 0.950516 0.003737
0.834174 0.005676 0.959162 0.005676
0.859577 0.006470 0.919908 0.006470
0.917414 0.006463 0.983687 0.006463
0.918230 0.007303 0.970062 0.007303
1.045640 0.004874 1.132651 0.004874
1.196955 0.006246 1.320448 0.006246
1.156729 0.005129 1.139030 0.005129
1.195256 0.003632 1.245972 0.003632
1.029581 0.005655 1.233893 0.005655
0.970926 0.005750 1.274915 0.005750
1.059675 0.005656 1.050714 0.005656
1.607032 0.005332 1.043621 0.005332
1.011347 0.006756 0.902894 0.006756
1.363305 0.007005 0.979673 0.007005
2.016101 0.007383 1.019736 0.007383
1.384749 0.005575 0.941680 0.005575
1.435992 0.005719 0.983140 0.005719
1.055317 0.005898 0.967808 0.005898
0.992723 0.005402 0.954156 0.005402
1.020950 0.005802 0.942354 0.005802
0.946875 0.005830 1.005986 0.005830
1.060815 0.005811 1.090028 0.005811
1.145676 0.005330 1.150088 0.005330
1.285016 0.004945 1.264756 0.004945
1.218476 0.004848 1.113987 0.004848
1.647510 0.004533 1.495262 0.004533
1.034048 0.006373 1.180308 0.006373
1.084255 0.004982 1.174487 0.004982
0.879012 0.005186 1.014073 0.005186
1.090070 0.003545 1.094573 0.003545
0.895768 0.005656 1.054292 0.005656
0.742157 0.008580 0.961129 0.008580
0.776612 0.008847 0.953544 0.008847
0.847684 0.006480 0.953920 0.006480
0.927191 0.005444 1.034339 0.005444
1.012524 0.005928 1.041377 0.005928
0.893899 0.004859 1.000095 0.004859
1.156284 0.004348 1.112978 0.004348
1.400371 0.004730 1.155029 0.004730
1.282734 0.004421 1.197460 0.004421
1.800773 0.005646 1.479670 0.005646
2.033617 0.005276 1.961424 0.005276
1.456203 0.005689 1.550231 0.005689
1.593237 0.005992 1.620054 0.005992
1.371059 0.003991 1.508560 0.003991
0.906174 0.006930 1.126824 0.006930
0.913156 0.005791 1.034048 0.005791
0.896264 0.005939 1.057673 0.005939
0.890363 0.004494 1.024542 0.004494
0.885267 0.004125 0.980302 0.004125
0.810570 0.005363 0.911426 0.005363
0.890782 0.003780 0.982390 0.003780
0.857704 0.005489 1.008036 0.005489
0.898681 0.004622 1.035490 0.004622
0.988965 0.004823 1.067590 0.004823
0.915873 0.003701 0.952501 0.003701
1.007629 0.003802 1.026756 0.003802
1.182345 0.005520 1.095247 0.005520
1.515224 0.005126 1.329974 0.005126
1.216129 0.006008 1.440393 0.006008
1.316312 0.006465 1.446082 0.006465
1.342200 0.005018 1.598056 0.005018
1.060268 0.006010 1.123266 0.006010
0.925784 0.004894 0.982610 0.004894
0.977043 0.004497 0.992758 0.004497
0.912922 0.008057 0.979071 0.008057
0.903614 0.005264 0.964540 0.005264
0.841865 0.006969 0.922481 0.006969
0.863010 0.005089 1.003231 0.005089
0.887646 0.004776 0.934008 0.004776
0.952259 0.003969 1.003613 0.003969
0.884562 0.003261 0.996071 0.003261
1.134798 0.004974 1.069992 0.004974
1.220138 0.004594 1.132989 0.004594
1.063963 0.005847 1.070883 0.005847
1.257442 0.005424 1.255987 0.005424
1.156925 0.005733 1.219879 0.005733
1.297618 0.006280 1.494479 0.006280
1.192108 0.006586 1.373180 0.006586
0.956496 0.007248 1.063348 0.007248
1.106422 0.005237 1.119226 0.005237
1.263586 0.005123 1.010993 0.005123
1.057861 0.004996 0.984947 0.004996
0.976244 0.003986 0.979761 0.003986
0.974937 0.004760 0.964415 0.004760
0.944634 0.005617 1.026126 0.005617
0.914966 0.003328 0.983665 0.003328
0.948268 0.006364 0.997389 0.006364
0.859620 0.006291 1.007217 0.006291
0.898577 0.005584 1.019746 0.005584
0.971964 0.007638 0.994250 0.007638
1.043845 0.007938 1.029401 0.007938
1.306547 0.005320 1.133840 0.005320
1.161500 0.006109 1.112111 0.006109
1.461055 0.006565 1.200390 0.006565
1.665894 0.003599 1.475576 0.003599
2.138444 0.003663 1.687426 0.003663
1.174603 0.006053 1.049925 0.006053
1.665494 0.006416 1.179347 0.006416
1.690156 0.002957 1.168512 0.002957
1.475174 0.005015 0.986115 0.005015
1.430022 0.002299 1.081611 0.002299
1.327239 0.006799 1.013658 0.006799
1.175861 0.005733 1.022285 0.005733
0.917212 0.006413 0.996564 0.006413
1.013746 0.008130 1.065369 0.008130
1.265018 0.005525 1.206094 0.005525
1.197137 0.005552 1.141142 0.005552
1.559587 0.004780 1.317177 0.004780
1.495726 0.005532 1.372600 0.005532
1.819477 0.004218 1.705039 0.004218
1.820182 0.003688 1.583612 0.003688
1.014229 0.005932 1.127556 0.005932
1.483716 0.004441 1.451468 0.004441
0.903738 0.005770 1.144621 0.005770
0.940917 0.006267 1.149087 0.006267
0.990117 0.002869 1.195023 0.002869
0.878775 0.005089 1.072145 0.005089
0.874229 0.004107 1.084585 0.004107
0.955272 0.005545 1.146272 0.005545
0.854640 0.006840 1.025610 0.006840
0.945920 0.006755 1.058776 0.006755
1.002474 0.005562 1.059679 0.005562
1.151967 0.006173 1.067801 0.006173
1.105617 0.003061 1.109605 0.003061
1.180536 0.006811 1.138783 0.006811
1.545449 0.004820 1.180468 0.004820
1.594899 0.005784 1.546695 0.005784
1.891122 0.005231 1.486480 0.005231
1.571342 0.004922 1.457636 0.004922
1.615767 0.006629 1.595613 0.006629
1.495209 0.005967 1.570411 0.005967
0.914638 0.006542 1.223543 0.006542
0.882480 0.005404 1.170234 0.005404
0.898365 0.005191 1.091132 0.005191
0.909977 0.005163 1.175004 0.005163
0.991245 0.004408 1.100716 0.004408
0.954796 0.004872 1.073834 0.004872
0.895115 0.006376 1.063728 0.006376
0.946090 0.004966 1.050051 0.004966
1.003661 0.004630 1.101645 0.004630
0.995794 0.006739 1.079872 0.006739
1.530237 0.007545 1.228573 0.007545
1.128615 0.005795 1.123364 0.005795
2.628892 0.006330 1.749082 0.006330
2.639670 0.004545 1.788747 0.004545
1.950422 0.005367 1.500785 0.005367
1.590745 0.006023 1.470734 0.006023
1.333811 0.008141 1.380609 0.008141
1.491960 0.006542 1.507451 0.006542
1.093992 0.005632 1.230426 0.005632
1.016405 0.004580 1.268008 0.004580
0.872319 0.004078 1.036551 0.004078
0.912917 0.004459 1.029089 0.004459
0.907326 0.005109 1.037576 0.005109
0.889200 0.005301 1.041037 0.005301
0.910584 0.005014 1.120051 0.005014
0.829548 0.004839 1.031795 0.004839
1.002160 0.007258 1.043162 0.007258
1.540083 0.004687 1.240492 0.004687
1.472860 0.006747 1.220511 0.006747
1.697102 0.004474 1.332522 0.004474
1.463981 0.006775 1.297435 0.006775
1.726491 0.006016 1.711627 0.006016
2.332796 0.004905 1.885392 0.004905
0.965808 0.005494 1.290749 0.005494
1.078269 0.005180 1.164264 0.005180
1.069874 0.004817 1.095130 0.004817
0.916228 0.005747 1.112142 0.005747
0.827721 0.004939 1.050083 0.004939
0.967610 0.007187 1.057715 0.007187
0.893651 0.005337 0.999913 0.005337
0.886803 0.007361 1.054431 0.007361
0.849863 0.006672 1.098704 0.006672
1.017205 0.005333 1.016989 0.005333
0.955153 0.005125 1.031894 0.005125
1.279269 0.005585 1.279343 0.005585
1.110163 0.006955 1.131819 0.006955
1.320977 0.003324 1.176808 0.003324
1.472132 0.007266 1.241038 0.007266
1.375838 0.005058 1.273676 0.005058
1.409738 0.005592 1.323485 0.005592
1.697037 0.005356 1.443807 0.005356
2.694004 0.005074 1.909687 0.005074
1.048594 0.006043 1.162806 0.006043
1.263888 0.004239 1.174697 0.004239
0.994898 0.007262 1.158479 0.007262
0.956164 0.006550 1.126993 0.006550
0.956808 0.005067 1.045943 0.005067
1.001089 0.000736 1.102611 0.000736
1.094646 0.006192 1.129575 0.006192
1.134454 0.004217 1.128197 0.004217
1.003317 0.005643 1.083317 0.005643
0.950095 0.005739 1.075457 0.005739
0.992562 0.004256 1.246192 0.004256
1.381405 0.004014 1.628576 0.004014
1.136312 0.005022 1.211806 0.005022
1.429176 0.006039 1.559158 0.006039
1.550551 0.003606 1.500951 0.003606
1.349879 0.003535 1.389301 0.003535
1.273324 0.005281 1.445756 0.005281
0.981152 0.004488 1.277315 0.004488
1.015470 0.005006 1.305557 0.005006
1.281745 0.004920 1.344173 0.004920
0.952926 0.005249 1.219227 0.005249
0.888550 0.004767 1.221105 0.004767
0.934240 0.005052 1.207583 0.005052
1.034707 0.006134 1.215502 0.006134
1.165814 0.006115 1.265258 0.006115
0.914460 0.005529 1.096801 0.005529
1.013009 0.005403 1.156261 0.005403
0.933548 0.006600 1.067883 0.006600
0.993568 0.004573 1.084794 0.004573
1.188635 0.003988 1.140437 0.003988
1.095418 0.004352 1.098430 0.004352
1.725997 0.005322 1.210379 0.005322
2.648935 0.003863 1.480656 0.003863
1.817173 0.003544 1.488170 0.003544
2.898208 0.004062 1.834346 0.004062
1.613127 0.004533 1.413276 0.004533
1.629032 0.005364 1.610780 0.005364
1.773258 0.005214 1.674099 0.005214
1.523592 0.006672 1.448021 0.006672
0.862229 0.005091 1.223994 0.005091
0.913512 0.005400 1.309185 0.005400
1.006959 0.004662 1.225986 0.004662
0.983799 0.005352 1.208377 0.005352
0.922961 0.004472 1.115672 0.004472
0.842490 0.005649 1.175831 0.005649
0.960950 0.004684 1.101087 0.004684
0.990947 0.003897 1.097982 0.003897
1.070011 0.006087 1.102660 0.006087
1.425592 0.005315 1.212361 0.005315
1.564477 0.006030 1.252372 0.006030
1.708443 0.003361 1.321918 0.003361
1.408828 0.004255 1.248024 0.004255
2.059224 0.006540 1.804111 0.006540
1.484480 0.005833 1.260882 0.005833
3.513370 0.004641 2.663767 0.004641
0.944198 0.005801 1.351893 0.005801
0.945570 0.005568 1.349739 0.005568
1.002875 0.005367 1.356115 0.005367
0.944854 0.006355 1.291058 0.006355
0.806143 0.005182 1.157495 0.005182
0.844182 0.005233 1.067623 0.005233
1.079369 0.003749 1.131880 0.003749
1.104216 0.005598 1.267575 0.005598
1.048283 0.005597 1.144645 0.005597
1.018691 0.005604 1.092592 0.005604
1.005164 0.005076 1.087886 0.005076
1.251463 0.003979 1.142894 0.003979
1.656363 0.004534 1.376478 0.004534
1.855643 0.004956 1.699976 0.004956
3.177749 0.004307 2.209352 0.004307
2.600085 0.005203 2.098302 0.005203
0.961929 0.005367 1.352564 0.005367
1.023491 0.005551 1.438393 0.005551
0.909667 0.005455 1.318460 0.005455
0.849395 0.005300 1.106015 0.005300
0.841321 0.005323 1.159153 0.005323
0.882737 0.008196 1.156942 0.008196
0.894490 0.009322 1.122817 0.009322
1.133154 0.005551 1.374526 0.005551
1.266643 0.005775 1.464439 0.005775
1.116256 0.005155 1.230479 0.005155
1.457083 0.004842 1.519978 0.004842
1.341927 0.007840 1.337348 0.007840
2.060405 0.008173 1.819024 0.008173
2.237368 0.006310 1.747036 0.006310
1.115504 0.006632 1.296003 0.006632
1.816944 0.005057 1.589393 0.005057
0.955367 0.006013 1.337343 0.006013
0.963164 0.006786 1.325174 0.006786
1.019674 0.005991 1.398549 0.005991
1.038733 0.003897 1.209403 0.003897
1.077568 0.004972 1.409367 0.004972
1.026588 0.004531 1.123176 0.004531
0.936762 0.007481 1.114332 0.007481
1.615385 0.006484 2.188799 0.006484
0.994147 0.007244 1.325927 0.007244
1.793564 0.003686 2.194246 0.003686
1.753529 0.003282 2.205789 0.003282
1.354820 0.004388 1.737234 0.004388
1.116714 0.007152 1.483944 0.007152
1.375821 0.005019 1.554924 0.005019
1.381635 0.004650 1.423840 0.004650
1.616086 0.007076 1.595617 0.007076
0.956552 0.007742 1.249064 0.007742
0.946014 0.006891 1.143823 0.006891
0.871122 0.006054 1.128861 0.006054
0.873052 0.005075 1.170581 0.005075
0.936195 0.004497 1.241699 0.004497
1.053584 0.004535 1.237891 0.004535
1.027279 0.005472 1.192392 0.005472
1.049798 0.006386 1.203235 0.006386
0.785656 0.005529 0.978027 0.005529
1.046395 0.005686 1.129489 0.005686
0.882142 0.004384 1.090300 0.004384
1.177772 0.003089 1.158969 0.003089
1.114637 0.007667 1.062837 0.007667
1.310767 0.004957 1.067057 0.004957
1.267751 0.006122 1.182840 0.006122
1.918890 0.006469 1.569102 0.006469
1.634666 0.005024 1.454309 0.005024
2.076633 0.003935 2.047131 0.003935
3.394347 0.005783 3.599296 0.005783
1.739167 0.005457 1.699037 0.005457
1.037045 0.005962 1.385385 0.005962
0.984883 0.005833 1.329332 0.005833
0.910072 0.005461 1.331667 0.005461
1.037906 0.005350 1.382852 0.005350
1.022480 0.005204 1.306678 0.005204
0.952511 0.005491 1.277056 0.005491
1.118012 0.005112 1.178999 0.005112
1.178806 0.004524 1.165590 0.004524
1.639969 0.003734 1.377731 0.003734
1.465238 0.004350 1.262049 0.004350
1.879028 0.003535 1.502497 0.003535
2.083268 0.005700 1.598829 0.005700
1.972491 0.003474 1.588278 0.003474
1.854112 0.004419 1.510185 0.004419
1.732016 0.003870 1.496075 0.003870
1.767250 0.004879 1.637474 0.004879
0.997820 0.004789 1.391686 0.004789
1.159424 0.004340 1.452249 0.004340
1.236826 0.005285 1.467649 0.005285
1.512398 0.004934 1.531852 0.004934
0.979303 0.008090 1.327579 0.008090
0.932191 0.006049 1.338932 0.006049
0.933644 0.006314 1.203113 0.006314
1.053643 0.004661 1.153880 0.004661
1.128305 0.007340 1.368514 0.007340
1.074779 0.005339 1.162528 0.005339
1.104135 0.004798 1.197978 0.004798
1.049255 0.004770 1.118598 0.004770
1.080948 0.005551 1.168529 0.005551
1.301283 0.004179 1.190124 0.004179
1.558000 0.006841 1.335343 0.006841
1.554930 0.005666 1.369015 0.005666
6.310182 0.004832 4.555781 0.004832
3.652891 0.005777 2.835433 0.005777
4.724808 0.006432 3.457762 0.006432
1.754189 0.006309 1.516199 0.006309
1.162785 0.005391 1.488377 0.005391
1.070315 0.005964 1.488663 0.005964
1.141297 0.006008 1.584588 0.006008
1.144094 0.004788 1.657125 0.004788
1.385790 0.005610 1.800487 0.005610
3.249373 0.005813 4.492941 0.005813
1.428564 0.005559 1.477581 0.005559
2.469409 0.005621 2.237950 0.005621
1.419689 0.006212 1.365273 0.006212
5.564161 0.005283 4.010350 0.005283
2.544199 0.006901 1.899869 0.006901
1.205413 0.007310 1.318247 0.007310
1.336917 0.005064 1.346639 0.005064
1.536983 0.006664 1.447940 0.006664
1.139092 0.006376 1.480033 0.006376
0.978920 0.006950 1.356165 0.006950
1.131899 0.005789 1.697727 0.005789
1.189198 0.004804 1.769655 0.004804
1.401327 0.007807 1.876184 0.007807
3.934669 0.005069 5.792366 0.005069
1.663907 0.005880 1.862123 0.005880
2.256842 0.004522 3.065566 0.004522
1.056617 0.006547 1.223194 0.006547
2.456386 0.006775 2.146006 0.006775
1.237360 0.006878 1.280686 0.006878
1.169875 0.007038 1.353340 0.007038
1.152774 0.004713 1.348713 0.004713
0.904729 0.006717 1.163888 0.006717
1.335176 0.006408 1.256704 0.006408
1.012722 0.004958 1.086937 0.004958
0.972459 0.004399 1.118150 0.004399
0.991689 0.005482 1.178888 0.005482
0.918537 0.006050 1.186908 0.006050
0.948634 0.004989 1.121249 0.004989
0.997104 0.005246 1.075629 0.005246
0.997939 0.006482 1.037093 0.006482
1.120641 0.004867 1.095974 0.004867
1.013037 0.005261 0.962086 0.005261
1.264584 0.003520 1.079412 0.003520
1.070702 0.005075 1.071946 0.005075
1.317619 0.004089 1.170252 0.004089
1.415589 0.004416 1.277246 0.004416
1.703366 0.006706 1.332969 0.006706
2.202291 0.004313 2.222077 0.004313
4.152239 0.005674 4.708753 0.005674
2.879010 0.006106 2.830162 0.006106
2.427939 0.004744 2.488134 0.004744
1.848151 0.006009 1.806198 0.006009
0.886223 0.004479 1.095428 0.004479
0.984208 0.006285 1.124890 0.006285
2.099533 0.004722 1.611324 0.004722
1.638199 0.006830 1.392038 0.006830
1.548294 0.005897 1.417021 0.005897
1.042148 0.005537 1.174304 0.005537
0.944357 0.006200 1.206823 0.006200
1.072991 0.006083 1.191668 0.006083
0.999928 0.006370 1.148887 0.006370
1.261473 0.004002 1.229733 0.004002
1.089158 0.004878 1.187207 0.004878
1.448014 0.005182 1.236643 0.005182
1.370520 0.006984 1.213218 0.006984
2.177572 0.003314 1.845293 0.003314
2.783351 0.004738 2.333989 0.004738
1.399269 0.008548 1.208192 0.008548
1.421237 0.004674 1.224013 0.004674
1.751170 0.005088 1.453250 0.005088
2.126181 0.005574 1.778162 0.005574
1.332482 0.003808 1.289409 0.003808
1.946439 0.006863 1.522016 0.006863
1.258350 0.004939 1.542476 0.004939
1.264542 0.005801 1.642232 0.005801
1.052980 0.007329 1.351279 0.007329
1.386094 0.004652 1.779552 0.004652
1.362948 0.004745 1.642378 0.004745
1.261226 0.005137 1.338091 0.005137
1.277292 0.004875 1.304139 0.004875
1.306881 0.004182 1.487059 0.004182
1.348167 0.006428 1.308875 0.006428
1.449768 0.004999 1.366140 0.004999
1.355279 0.004839 1.209368 0.004839
1.270118 0.004447 1.081672 0.004447
1.633387 0.004980 1.396088 0.004980
2.577759 0.006528 2.087561 0.006528
1.791676 0.005472 1.612974 0.005472
1.696598 0.004915 1.470814 0.004915
1.216197 0.006592 1.523430 0.006592
1.344042 0.007831 1.389427 0.007831
1.637055 0.004027 2.410174 0.004027
1.353596 0.004250 1.845900 0.004250
1.946792 0.004440 2.927936 0.004440
1.515669 0.005523 1.650706 0.005523
1.977287 0.005544 1.987585 0.005544
1.852447 0.004222 1.627365 0.004222
1.734279 0.004873 1.467740 0.004873
4.682223 0.007693 3.404139 0.007693
2.998843 0.004621 2.248075 0.004621
3.166341 0.004922 2.400103 0.004922
1.533339 0.006636 1.401786 0.006636
1.538815 0.005441 1.467841 0.005441
1.062557 0.005453 1.324602 0.005453
1.017022 0.007196 1.337870 0.007196
0.811184 0.005603 1.026464 0.005603
1.051099 0.003560 1.309982 0.003560
1.001998 0.005896 1.276647 0.005896
0.848013 0.004671 1.273958 0.004671
1.576173 0.003270 1.723906 0.003270
1.024513 0.004488 1.528772 0.004488
1.716002 0.005400 2.401402 0.005400
2.813682 0.004089 3.982154 0.004089
1.989920 0.005433 2.446909 0.005433
5.113264 0.005784 7.326127 0.005784
2.336885 0.006133 2.563736 0.006133
1.918052 0.006975 1.759414 0.006975
3.685315 0.004353 2.764017 0.004353
1.430456 0.005797 1.438517 0.005797
1.341570 0.006384 1.224289 0.006384
1.087415 0.003280 1.126838 0.003280
1.096203 0.004200 1.279403 0.004200
0.862056 0.005502 1.016356 0.005502
0.862095 0.005854 1.005497 0.005854
0.893364 0.005216 1.023687 0.005216
0.895643 0.004898 1.011511 0.004898
0.949713 0.006965 1.135541 0.006965
1.289626 0.006042 1.014449 0.006042
1.030191 0.005873 0.944473 0.005873
1.090442 0.005772 1.043967 0.005772
1.452846 0.006104 1.287405 0.006104
2.799392 0.004805 2.323743 0.004805
1.805612 0.004728 1.524387 0.004728
2.579668 0.005711 2.824646 0.005711
1.900830 0.005487 2.123085 0.005487
1.317399 0.008110 1.116629 0.008110
1.081179 0.005788 0.972553 0.005788
1.138319 0.004438 1.035664 0.004438
0.865471 0.005050 0.977187 0.005050
1.045487 0.003936 1.150941 0.003936
1.248535 0.004945 1.274064 0.004945
0.991824 0.003916 0.975756 0.003916
0.989092 0.003227 1.037992 0.003227
1.078584 0.004673 1.161900 0.004673
1.206764 0.006036 1.208905 0.006036
1.055981 0.006259 1.064436 0.006259
1.404259 0.006423 1.251854 0.006423
3.390184 0.005532 2.682462 0.005532
1.451833 0.005658 1.128840 0.005658
1.967833 0.006106 1.718088 0.006106
1.774577 0.003592 1.290696 0.003592
1.624465 0.004204 1.318927 0.004204
1.312896 0.003836 1.057040 0.003836
1.266148 0.005524 1.089237 0.005524
3.292679 0.005343 1.887412 0.005343
2.598681 0.002967 1.715412 0.002967
0.920918 0.004447 0.933527 0.004447
1.732309 0.004041 1.416417 0.004041
1.471649 0.005072 1.338115 0.005072
1.054632 0.004822 1.062561 0.004822
1.351789 0.004057 1.302658 0.004057
1.357760 0.006314 1.206054 0.006314
1.727355 0.005540 1.383759 0.005540
1.640150 0.006198 1.400107 0.006198
1.420664 0.005839 1.293046 0.005839
1.221326 0.006005 1.076727 0.006005
1.241400 0.006482 1.098303 0.006482
1.665539 0.005531 1.384407 0.005531
2.526082 0.006717 1.925026 0.006717
1.982990 0.004075 1.605867 0.004075
1.375566 0.005812 1.368877 0.005812
1.072205 0.006071 1.237851 0.006071
1.327720 0.004383 1.425244 0.004383
1.228524 0.005392 1.359436 0.005392
0.908274 0.004781 1.175949 0.004781
1.814394 0.004768 1.560508 0.004768
1.065407 0.005209 1.148053 0.005209
1.193726 0.005143 1.333105 0.005143
1.253565 0.004835 1.273531 0.004835
1.502700 0.004074 1.706164 0.004074
1.591466 0.006121 1.614888 0.006121
1.116252 0.007280 1.216300 0.007280
1.255754 0.004898 1.271289 0.004898
1.172467 0.004814 1.183531 0.004814
1.373651 0.003429 1.242009 0.003429
4.010561 0.006364 2.886886 0.006364
1.560492 0.004603 1.253999 0.004603
1.160729 0.005457 1.215871 0.005457
0.975808 0.004986 1.063558 0.004986
1.046509 0.006244 1.261971 0.006244
0.854886 0.005659 1.177602 0.005659
0.873516 0.004862 1.133285 0.004862
1.185808 0.004442 1.411300 0.004442
0.852935 0.003989 1.068355 0.003989
1.135228 0.003708 1.539441 0.003708
1.243986 0.005990 1.438951 0.005990
1.639643 0.006369 2.042096 0.006369
2.324573 0.004349 3.080000 0.004349
1.377480 0.004708 1.572355 0.004708
1.866300 0.004270 1.564194 0.004270
1.439813 0.003946 1.364833 0.003946
2.524642 0.004704 1.876840 0.004704
1.451392 0.005455 1.305133 0.005455
1.195995 0.003793 1.274223 0.003793
1.133606 0.003990 1.202532 0.003990
0.951264 0.005073 1.121259 0.005073
0.963022 0.004142 1.165220 0.004142
1.150932 0.005223 1.231731 0.005223
1.147470 0.004350 1.257047 0.004350
0.800389 0.004852 0.855881 0.004852
0.800893 0.005215 0.926330 0.005215
0.786117 0.005538 0.977424 0.005538
0.990403 0.005910 1.053184 0.005910
0.806003 0.006033 0.937481 0.006033
1.331710 0.004774 1.057642 0.004774
1.123699 0.004467 1.015520 0.004467
0.933128 0.004231 1.035463 0.004231
0.983403 0.004025 0.999385 0.004025
1.001894 0.004849 0.998476 0.004849
1.612251 0.004391 1.339927 0.004391
1.065866 0.005103 1.049589 0.005103
1.264516 0.004671 1.194199 0.004671
1.612293 0.004786 1.486478 0.004786
1.016254 0.005032 1.004293 0.005032
1.166379 0.004564 1.254856 0.004564
1.913008 0.006370 2.149157 0.006370
1.556825 0.005485 1.498672 0.005485
0.970341 0.007127 0.886416 0.007127
0.925140 0.005779 0.895776 0.005779
0.971257 0.005799 0.883447 0.005799
0.838780 0.004950 0.894095 0.004950
0.812744 0.005053 0.939952 0.005053
0.875676 0.004713 0.937495 0.004713
0.803936 0.004714 0.922737 0.004714
0.975424 0.003902 1.019573 0.003902
1.189119 0.005521 1.143780 0.005521
1.030506 0.004822 1.044298 0.004822
0.979849 0.006465 1.071949 0.006465
1.163331 0.006636 1.131660 0.006636
1.564650 0.005629 1.271006 0.005629
1.330069 0.003872 1.214817 0.003872
1.947374 0.006366 1.754172 0.006366
1.639463 0.004548 1.472646 0.004548
1.135581 0.005795 1.108421 0.005795
1.775900 0.004239 1.817458 0.004239
1.458556 0.004830 1.471101 0.004830
1.181444 0.005567 0.940321 0.005567
1.117042 0.006708 0.926727 0.006708
1.028189 0.006119 0.948107 0.006119
1.172361 0.005946 0.964395 0.005946
0.867381 0.005934 1.022251 0.005934
1.043266 0.003999 1.101266 0.003999
0.949302 0.006665 1.053202 0.006665
1.058302 0.006044 1.100166 0.006044
1.039371 0.006615 1.086734 0.006615
1.238195 0.004724 1.103855 0.004724
1.322854 0.006115 1.109688 0.006115
1.093257 0.005151 1.046358 0.005151
1.227149 0.005128 1.226276 0.005128
1.162566 0.004661 1.102314 0.004661
0.941467 0.005455 0.974970 0.005455
0.896248 0.005239 0.920286 0.005239
0.983493 0.005819 0.955400 0.005819
0.908062 0.005562 0.884634 0.005562
1.104721 0.005483 1.382332 0.005483
1.335208 0.005362 1.675733 0.005362
1.079400 0.005332 1.140669 0.005332
1.144544 0.004150 1.327009 0.004150
1.139926 0.007180 1.298882 0.007180
0.984859 0.006402 1.114970 0.006402
1.163327 0.003358 1.167365 0.003358
1.190450 0.002874 1.179946 0.002874
0.898545 0.006112 1.040516 0.006112
1.091307 0.004936 1.027681 0.004936
1.024785 0.004785 1.111083 0.004785
1.304501 0.005721 1.187474 0.005721
0.853962 0.007602 1.140146 0.007602
0.802818 0.005062 1.064186 0.005062
1.036370 0.005029 1.211161 0.005029
0.972111 0.004943 1.161467 0.004943
1.186813 0.005077 1.407620 0.005077
1.143781 0.006404 1.294185 0.006404
0.824967 0.005490 1.024245 0.005490
1.169462 0.005179 1.274372 0.005179
1.062008 0.005971 1.194526 0.005971
1.167177 0.006418 1.285212 0.006418
1.060856 0.006613 1.095662 0.006613
1.160337 0.003535 1.137098 0.003535
1.012996 0.005751 1.099472 0.005751
1.184266 0.006789 1.134496 0.006789
0.897773 0.006402 1.067807 0.006402
1.306872 0.005615 1.146723 0.005615
1.123572 0.004451 1.174216 0.004451
0.763978 0.004839 0.811842 0.004839
0.816331 0.006210 0.811137 0.006210
0.789671 0.005660 0.829993 0.005660
0.799905 0.005138 0.905530 0.005138
0.778494 0.005342 0.927469 0.005342
0.825523 0.004999 0.968341 0.004999
1.044321 0.005741 1.035231 0.005741
0.835344 0.005730 0.984324 0.005730
0.842405 0.004879 1.053471 0.004879
1.035807 0.006268 1.132125 0.006268
1.093475 0.004495 1.091309 0.004495
0.965495 0.004922 1.091704 0.004922
1.278148 0.004142 1.510036 0.004142
1.699411 0.004572 2.084955 0.004572
0.915688 0.005704 0.838576 0.005704
0.844689 0.005459 0.847667 0.005459
0.793865 0.006032 0.910777 0.006032
0.838130 0.004994 0.913211 0.004994
0.786295 0.005503 0.966609 0.005503
0.873835 0.005818 0.998349 0.005818
0.842679 0.005468 1.042949 0.005468
0.879368 0.006280 1.049035 0.006280
1.019342 0.005066 1.101649 0.005066
1.019579 0.006679 1.092351 0.006679
1.205628 0.006632 1.157510 0.006632
1.122446 0.006303 1.180438 0.006303
0.969802 0.004959 1.097467 0.004959
1.059671 0.005307 1.004593 0.005307
0.993114 0.004966 1.137995 0.004966
0.982077 0.004582 1.069589 0.004582
1.419737 0.005706 1.584438 0.005706
0.861268 0.005064 0.866362 0.005064
0.966532 0.005976 0.874874 0.005976
0.846775 0.005673 0.853329 0.005673
0.880957 0.005393 0.875679 0.005393
0.869437 0.005286 0.883814 0.005286
0.885870 0.005919 1.000457 0.005919
0.894146 0.005471 1.036914 0.005471
0.945533 0.005952 1.129452 0.005952
1.014358 0.003275 1.106882 0.003275
1.274738 0.006441 1.179387 0.006441
1.343676 0.004196 1.165041 0.004196
1.502800 0.004246 1.281329 0.004246
1.124421 0.004731 1.165784 0.004731
0.877572 0.005185 1.033347 0.005185
0.868824 0.004641 1.021036 0.004641
1.297235 0.005571 1.336820 0.005571
1.103509 0.003969 1.209872 0.003969
0.988551 0.005087 1.147968 0.005087
0.853831 0.004673 0.930217 0.004673
0.808996 0.004137 0.921035 0.004137
0.799411 0.004865 0.890701 0.004865
0.851037 0.004876 0.883823 0.004876
0.875240 0.004424 0.913123 0.004424
0.918255 0.004599 0.985585 0.004599
1.001549 0.005299 1.221307 0.005299
0.924724 0.004972 1.081967 0.004972
1.136950 0.004465 1.292918 0.004465
1.035192 0.004963 1.094296 0.004963
1.027367 0.004862 1.169987 0.004862
0.907328 0.005526 1.028190 0.005526
0.849477 0.006116 1.047924 0.006116
0.801951 0.004681 1.059612 0.004681
0.887959 0.005524 1.047184 0.005524
1.000996 0.004767 1.109911 0.004767
0.908625 0.006266 1.079231 0.006266
1.172814 0.005270 1.165278 0.005270
1.058992 0.006230 1.175109 0.006230
0.797120 0.004659 0.981370 0.004659
0.746029 0.004473 1.008788 0.004473
0.747380 0.004148 0.919722 0.004148
0.783869 0.005746 0.995601 0.005746
1.026064 0.005036 1.204994 0.005036
1.010112 0.004396 1.077274 0.004396
1.088569 0.006682 1.217860 0.006682
1.159932 0.006020 1.175812 0.006020
1.020457 0.007648 1.165616 0.007648
0.982371 0.007243 1.036430 0.007243
0.987399 0.006501 1.107927 0.006501
0.987140 0.004468 1.129426 0.004468
1.029724 0.003654 1.154200 0.003654
0.853427 0.005189 1.026416 0.005189
1.103464 0.004797 1.322240 0.004797
4.122057 0.004489 4.830458 0.004489
0.905268 0.004319 1.091440 0.004319
0.766216 0.005260 0.859641 0.005260
0.718671 0.005451 0.836288 0.005451
0.738724 0.006191 0.863153 0.006191
0.735990 0.004155 0.865175 0.004155
0.778732 0.004961 0.897168 0.004961
0.777205 0.006159 0.985076 0.006159
0.812384 0.006746 0.986787 0.006746
0.854959 0.005843 1.034371 0.005843
0.919295 0.006471 1.082161 0.006471
0.960924 0.005873 1.116734 0.005873
1.043337 0.004736 1.128816 0.004736
0.839710 0.006350 1.158849 0.006350
0.828218 0.006654 1.163994 0.006654
0.908552 0.004903 1.137678 0.004903
1.008172 0.005486 1.286568 0.005486
0.998115 0.004533 1.274151 0.004533
1.103366 0.004663 1.391344 0.004663
0.736397 0.004501 0.846666 0.004501
0.815036 0.004970 0.831353 0.004970
0.793088 0.004993 0.848322 0.004993
0.747086 0.004723 0.916975 0.004723
0.809434 0.005819 0.981451 0.005819
0.838858 0.005242 0.972341 0.005242
0.896534 0.006024 1.086338 0.006024
1.013780 0.003372 1.098683 0.003372
0.987682 0.005216 1.136986 0.005216
0.972002 0.006484 1.149101 0.006484
0.898969 0.004466 1.122645 0.004466
0.878153 0.003940 1.066611 0.003940
0.862619 0.004983 1.112121 0.004983
1.213890 0.005818 1.443853 0.005818
1.283098 0.005751 1.434369 0.005751
1.072509 0.004168 1.229883 0.004168
0.782298 0.004749 0.895551 0.004749
0.747827 0.004888 0.864603 0.004888
0.803224 0.005021 0.868666 0.005021
0.809209 0.005471 0.873203 0.005471
0.796879 0.006289 0.886210 0.006289
0.801856 0.005247 0.948134 0.005247
0.878243 0.004657 1.012143 0.004657
0.823417 0.004786 1.025361 0.004786
0.893453 0.004181 1.063946 0.004181
0.673220 0.004701 1.131578 0.004701
0.946269 0.004102 1.099791 0.004102
0.931799 0.004609 1.114330 0.004609
0.916429 0.005522 1.111387 0.005522
0.845857 0.005033 1.050147 0.005033
0.836313 0.005030 1.092044 0.005030
0.892484 0.003944 1.096036 0.003944
0.814265 0.005169 1.040318 0.005169
0.745764 0.003224 0.976010 0.003224
0.766172 0.003509 0.926891 0.003509
0.723831 0.003900 0.938902 0.003900
0.762669 0.004841 0.903028 0.004841
0.783750 0.004821 0.906346 0.004821
0.785867 0.004385 0.908631 0.004385
0.801868 0.005626 0.902475 0.005626
0.889816 0.003828 1.035593 0.003828
0.901649 0.004512 1.008072 0.004512
0.899787 0.005091 1.021435 0.005091
0.989963 0.004227 1.073096 0.004227
0.889210 0.003454 1.054514 0.003454
0.799417 0.007485 1.053403 0.007485
0.832097 0.006714 1.060121 0.006714
0.838165 0.006527 1.064683 0.006527
0.937741 0.004701 1.126496 0.004701
0.921776 0.006395 1.108694 0.006395
0.714356 0.004372 0.980182 0.004372
0.722847 0.006103 1.036692 0.006103
0.752877 0.005693 0.989197 0.005693
0.737451 0.005325 0.991159 0.005325
0.738463 0.004520 1.017012 0.004520
0.918575 0.006333 0.936458 0.006333
0.812369 0.004182 0.984146 0.004182
0.860363 0.004765 1.053506 0.004765
0.986806 0.004143 0.981967 0.004143
1.016477 0.004643 0.959950 0.004643
1.025540 0.002805 1.005613 0.002805
0.845097 0.006110 1.050979 0.006110
0.820602 0.007300 1.020845 0.007300
0.827463 0.005709 0.984792 0.005709
0.900752 0.005053 1.074896 0.005053
0.721149 0.005795 0.963260 0.005795
0.730449 0.005238 0.907359 0.005238
0.830076 0.005559 1.064916 0.005559
0.889234 0.005485 1.084240 0.005485
0.767843 0.005603 0.974961 0.005603
0.753184 0.008002 1.004279 0.008002
0.769135 0.005775 1.059127 0.005775
0.763013 0.003905 1.057394 0.003905
0.854293 0.004713 1.093999 0.004713
0.815541 0.006038 1.120204 0.006038
0.788073 0.006225 1.166474 0.006225
0.987654 0.007080 1.257789 0.007080
1.034033 0.006456 1.312623 0.006456
0.961831 0.005613 1.222151 0.005613
0.879746 0.004954 1.185649 0.004954
0.957527 0.006231 1.202073 0.006231
0.884857 0.006558 1.219830 0.006558
1.080933 0.004118 1.348915 0.004118
0.704320 0.005751 0.947971 0.005751
0.717003 0.004791 1.035601 0.004791
0.701903 0.005000 0.934339 0.005000
0.752241 0.004439 1.057590 0.004439
0.761444 0.005131 0.945789 0.005131
0.780716 0.004801 1.021929 0.004801
0.786783 0.006390 0.929270 0.006390
0.865959 0.006549 1.002312 0.006549
0.865170 0.004242 1.077642 0.004242
0.902734 0.005620 1.012759 0.005620
0.892485 0.006006 1.056193 0.006006
0.856054 0.005685 1.144989 0.005685
1.015331 0.007023 1.158906 0.007023
0.901750 0.007490 1.177882 0.007490
0.885820 0.006251 1.161563 0.006251
0.873261 0.004724 1.180391 0.004724
1.103045 0.002469 1.314290 0.002469
0.691726 0.005663 1.028832 0.005663
0.703200 0.004827 0.972757 0.004827
0.798179 0.006442 1.008885 0.006442
0.816334 0.004636 0.997216 0.004636
0.925190 0.004923 1.090526 0.004923
0.941899 0.003913 1.161810 0.003913
0.990123 0.006647 1.158809 0.006647
0.998123 0.003744 1.112211 0.003744
0.894889 0.004565 1.037692 0.004565
0.940996 0.005428 1.151497 0.005428
0.979027 0.005737 1.187386 0.005737
0.909275 0.003999 1.173310 0.003999
0.873385 0.005047 1.132302 0.005047
0.843597 0.005287 1.115803 0.005287
0.814740 0.005818 1.108884 0.005818
0.862078 0.005385 1.126061 0.005385
0.855135 0.005257 1.132985 0.005257
0.754611 0.004420 1.064961 0.004420
0.757123 0.004932 1.004802 0.004932
0.794169 0.007388 1.063213 0.007388
0.811949 0.004810 0.976718 0.004810
0.831742 0.005478 1.091748 0.005478
0.845074 0.006405 1.008493 0.006405
0.783614 0.003452 1.044465 0.003452
0.754257 0.005164 0.955219 0.005164
0.807142 0.005028 0.984721 0.005028
0.801576 0.004305 1.019655 0.004305
0.834749 0.004695 1.016104 0.004695
0.840299 0.004802 1.013775 0.004802
0.913148 0.004700 1.124370 0.004700
0.903199 0.005494 1.109466 0.005494
0.842999 0.006114 1.090976 0.006114
0.887219 0.005920 1.110312 0.005920
0.978115 0.006999 1.177219 0.006999
0.735175 0.006330 1.023565 0.006330
0.756339 0.005517 1.081934 0.005517
0.770269 0.006491 1.036174 0.006491
0.730676 0.005600 1.035119 0.005600
0.775506 0.004305 0.995634 0.004305
0.929475 0.005269 1.043096 0.005269
1.378388 0.006559 1.018986 0.006559
0.944281 0.006038 1.058788 0.006038
1.081819 0.005854 1.022209 0.005854
0.986381 0.007599 1.026699 0.007599
0.890269 0.005649 1.065364 0.005649
0.969560 0.004404 1.069656 0.004404
0.953219 0.004594 1.100028 0.004594
0.836927 0.005184 1.053477 0.005184
0.775635 0.004877 1.061912 0.004877
0.866363 0.005247 1.211763 0.005247
0.852884 0.005776 1.065168 0.005776
0.839921 0.005044 1.079612 0.005044
0.756937 0.004255 1.171223 0.004255
0.824997 0.005395 1.114656 0.005395
0.762165 0.005314 1.129469 0.005314
0.814198 0.006142 1.174060 0.006142
0.810270 0.005886 1.158651 0.005886
0.837403 0.005414 1.228626 0.005414
0.817487 0.005110 1.185654 0.005110
0.890491 0.003847 1.197274 0.003847
1.034918 0.006280 1.310649 0.006280
0.937426 0.004051 1.132865 0.004051
0.883348 0.004103 1.127214 0.004103
0.680368 0.005709 1.064684 0.005709
0.784291 0.005422 1.226287 0.005422
0.788799 0.004622 1.127638 0.004622
0.779751 0.008175 1.021239 0.008175
0.848433 0.007343 1.215530 0.007343
0.865594 0.007896 1.274519 0.007896
0.795156 0.005427 1.176985 0.005427
0.824058 0.005523 1.176659 0.005523
0.836402 0.005889 1.183351 0.005889
0.909369 0.003630 1.190871 0.003630
0.856408 0.005508 1.189953 0.005508
0.959373 0.005530 1.241909 0.005530
0.863822 0.006411 1.191229 0.006411
0.846638 0.004407 1.159122 0.004407
0.841092 0.004584 1.178310 0.004584
1.151327 0.004496 1.366650 0.004496
1.037473 0.004555 1.279621 0.004555
0.846543 0.005444 1.129686 0.005444
0.844603 0.006629 1.066299 0.006629
0.881468 0.005142 1.002715 0.005142
0.831787 0.003718 1.184544 0.003718
0.946591 0.002647 1.073213 0.002647
0.929643 0.004282 1.187836 0.004282
0.925641 0.004992 1.203193 0.004992
0.910105 0.004120 1.237778 0.004120
0.863702 0.005856 1.190990 0.005856
0.817413 0.005489 1.150281 0.005489
0.893869 0.006295 1.210014 0.006295
0.876488 0.008006 1.166675 0.008006
0.981953 0.004713 1.265948 0.004713
0.783605 0.006191 1.104081 0.006191
0.759823 0.004300 1.096760 0.004300
0.828674 0.005913 1.128770 0.005913
0.851195 0.006763 1.129486 0.006763
0.869701 0.005608 1.186134 0.005608
0.995063 0.005132 1.227536 0.005132
0.925692 0.005187 1.115967 0.005187
0.912405 0.005677 1.168891 0.005677
0.900225 0.004544 1.059179 0.004544
0.816863 0.003434 1.145569 0.003434
0.799405 0.005210 1.132903 0.005210
0.912310 0.004555 1.097348 0.004555
0.926838 0.005035 1.091074 0.005035
0.890067 0.004994 1.177678 0.004994
0.907875 0.005520 1.134886 0.005520
0.920128 0.005898 1.120926 0.005898
0.869422 0.006287 1.163404 0.006287
0.916590 0.007247 1.183770 0.007247
0.895158 0.005112 1.155889 0.005112
0.959382 0.005735 1.308251 0.005735
0.890895 0.005443 1.209999 0.005443
0.755728 0.004408 1.186465 0.004408
0.812359 0.005771 1.140383 0.005771
0.834022 0.005710 1.190798 0.005710
0.845838 0.004606 1.163032 0.004606
0.809011 0.005116 1.161061 0.005116
0.837388 0.005003 1.081819 0.005003
0.861194 0.005043 1.089797 0.005043
0.840722 0.005138 1.152219 0.005138
0.878110 0.005147 1.115263 0.005147
0.992302 0.006048 1.074289 0.006048
0.923458 0.005791 1.058480 0.005791
0.906360 0.005939 1.124008 0.005939
0.946787 0.005412 1.088101 0.005412
0.976531 0.005599 1.085046 0.005599
0.965421 0.006296 1.086896 0.006296
0.915197 0.006000 1.167970 0.006000
0.908441 0.005926 1.246903 0.005926
0.874639 0.006630 1.099090 0.006630
0.846144 0.005063 1.149627 0.005063
0.822933 0.004663 1.124670 0.004663
0.767587 0.004763 1.109971 0.004763
0.801353 0.004910 1.150137 0.004910
0.736838 0.004706 1.138504 0.004706
0.859603 0.004371 1.183374 0.004371
0.864192 0.005625 1.161953 0.005625
0.784152 0.004692 1.100949 0.004692
0.769461 0.006357 1.152763 0.006357
0.849330 0.005218 1.188048 0.005218
0.899900 0.005516 1.264804 0.005516
0.876674 0.003929 1.231704 0.003929
1.058036 0.006264 1.362724 0.006264
0.864587 0.004158 1.171007 0.004158
0.814840 0.005636 1.110001 0.005636
0.913516 0.004380 1.175676 0.004380
1.703981 0.005109 1.937833 0.005109
1.166712 0.004318 1.377476 0.004318
0.741550 0.005770 1.244211 0.005770
0.784979 0.006094 1.253656 0.006094
0.851236 0.003963 1.214675 0.003963
0.811212 0.006927 1.299729 0.006927
0.822135 0.004699 1.252546 0.004699
0.852435 0.004692 1.246069 0.004692
0.904683 0.006478 1.296769 0.006478
0.840869 0.005558 1.221353 0.005558
0.887632 0.010521 1.226775 0.010521
0.849030 0.004999 1.176965 0.004999
0.764849 0.004515 1.208336 0.004515
0.786459 0.005863 1.181598 0.005863
0.811157 0.003474 1.170323 0.003474
0.908760 0.005415 1.235345 0.005415
0.849241 0.003966 1.195034 0.003966
0.807006 0.005112 1.157926 0.005112
0.794772 0.005897 1.161416 0.005897
0.817667 0.005996 1.180313 0.005996
0.819148 0.004251 1.165515 0.004251
0.913500 0.004297 1.247408 0.004297
1.089498 0.004850 1.390381 0.004850
0.809903 0.006349 1.315202 0.006349
0.817104 0.007079 1.281249 0.007079
0.826681 0.004775 1.321873 0.004775
0.934685 0.006191 1.392999 0.006191
0.973321 0.006767 1.388272 0.006767
0.824308 0.004836 1.211871 0.004836
0.807597 0.006023 1.134649 0.006023
0.815654 0.006063 1.189338 0.006063
0.842593 0.006016 1.253751 0.006016
0.812544 0.005479 1.212781 0.005479
0.812258 0.007373 1.165236 0.007373
0.776896 0.006520 1.177012 0.006520
0.860001 0.004800 1.203316 0.004800
0.871882 0.006268 1.206472 0.006268
0.882865 0.008144 1.192399 0.008144
1.074910 0.005060 1.379609 0.005060
1.150066 0.004352 1.424033 0.004352
0.808680 0.007387 1.207712 0.007387
0.856358 0.004269 1.292671 0.004269
0.857975 0.005718 1.245660 0.005718
0.860380 0.005998 1.205080 0.005998
0.876116 0.005486 1.280085 0.005486
0.844003 0.004229 1.160993 0.004229
0.793094 0.004245 1.179493 0.004245
0.768553 0.004833 1.190193 0.004833
0.817202 0.004196 1.156811 0.004196
0.797333 0.006266 1.117590 0.006266
0.896298 0.004767 1.168357 0.004767
0.928413 0.005715 1.196162 0.005715
0.929506 0.005047 1.216948 0.005047
0.982291 0.004941 1.285475 0.004941
1.004176 0.007143 1.314866 0.007143
0.790280 0.006194 1.267410 0.006194
0.756981 0.005111 1.252440 0.005111
0.786600 0.003202 1.244690 0.003202
0.852665 0.003530 1.259701 0.003530
0.884185 0.004514 1.184694 0.004514
0.872901 0.005879 1.264572 0.005879
0.939029 0.006113 1.226985 0.006113
0.858681 0.005020 1.199867 0.005020
0.896888 0.004583 1.173544 0.004583
0.930659 0.005167 1.233522 0.005167
0.813642 0.005312 1.118289 0.005312
0.867192 0.005307 1.142041 0.005307
1.004293 0.004084 1.140880 0.004084
0.951423 0.005612 1.144648 0.005612
0.876915 0.003150 1.124716 0.003150
0.939551 0.006219 1.148918 0.006219
0.913077 0.005107 1.099236 0.005107
1.065090 0.004905 1.376675 0.004905
0.952051 0.006493 1.220980 0.006493
0.800758 0.007601 1.236929 0.007601
0.809991 0.007208 1.266812 0.007208
0.812920 0.007686 1.262959 0.007686
0.810765 0.007511 1.205556 0.007511
0.836816 0.005239 1.198963 0.005239
0.841270 0.004774 1.214397 0.004774
0.788270 0.005287 1.148782 0.005287
0.804019 0.005009 1.155682 0.005009
0.844636 0.005069 1.153461 0.005069
0.818346 0.005146 1.141349 0.005146
0.782913 0.005771 1.085917 0.005771
0.950165 0.005373 1.137369 0.005373
0.813654 0.006006 1.109013 0.006006
0.880134 0.006235 1.126686 0.006235
1.051288 0.006758 1.307566 0.006758
0.961884 0.005946 1.172430 0.005946
0.805659 0.006621 1.294409 0.006621
0.863843 0.004295 1.295506 0.004295
0.838481 0.005007 1.314460 0.005007
0.854689 0.004171 1.333298 0.004171
0.837587 0.004887 1.275753 0.004887
0.839809 0.005625 1.250122 0.005625
0.848943 0.006147 1.209165 0.006147
0.769528 0.006319 1.235251 0.006319
0.767265 0.006541 1.217516 0.006541
0.781011 0.005417 1.159120 0.005417
0.900416 0.005474 1.150744 0.005474
0.804154 0.006521 1.116932 0.006521
0.892294 0.005825 1.163122 0.005825
0.945890 0.007180 1.162615 0.007180
0.960100 0.006398 1.208712 0.006398
0.974516 0.005603 1.186513 0.005603
1.288383 0.006111 1.464675 0.006111
1.276820 0.006502 1.494465 0.006502
0.801106 0.004877 1.328028 0.004877
0.856478 0.003939 1.378853 0.003939
0.827203 0.004992 1.389693 0.004992
0.891575 0.004666 1.351163 0.004666
0.864878 0.004641 1.302757 0.004641
0.810222 0.004417 1.342263 0.004417
0.884619 0.005166 1.284705 0.005166
0.787565 0.006003 1.274295 0.006003
0.747368 0.005911 1.216800 0.005911
0.742593 0.006336 1.190703 0.006336
0.741935 0.007062 1.151105 0.007062
0.736664 0.005429 1.163442 0.005429
0.805278 0.007044 1.140417 0.007044
0.746552 0.006845 1.129381 0.006845
0.838271 0.004723 1.170276 0.004723
0.876994 0.005935 1.169128 0.005935
0.951059 0.005898 1.252698 0.005898
1.107488 0.004803 1.395515 0.004803
1.191584 0.004167 1.493293 0.004167
0.935222 0.005980 1.358269 0.005980
0.824565 0.008002 1.366796 0.008002
0.807884 0.006716 1.371459 0.006716
0.834541 0.004375 1.381650 0.004375
0.838001 0.004905 1.307979 0.004905
0.807595 0.004801 1.227806 0.004801
0.922292 0.004991 1.236829 0.004991
0.758885 0.006946 1.106800 0.006946
0.790101 0.005400 1.096873 0.005400
0.811161 0.005528 1.120656 0.005528
0.877361 0.005658 1.099439 0.005658
1.042846 0.007506 1.251633 0.007506
1.010003 0.005369 1.328104 0.005369
0.850398 0.005778 1.296733 0.005778
0.811794 0.006956 1.299167 0.006956
0.889334 0.009352 1.399643 0.009352
0.814623 0.004951 1.289428 0.004951
0.843132 0.005062 1.284784 0.005062
0.855559 0.006625 1.317398 0.006625
0.819454 0.004770 1.267544 0.004770
0.921186 0.005401 1.293925 0.005401
0.946288 0.005844 1.247307 0.005844
1.012854 0.006296 1.221963 0.006296
0.823634 0.005347 1.168446 0.005347
0.819418 0.006440 1.121026 0.006440
0.853487 0.007104 1.110093 0.007104
0.803450 0.006451 1.077245 0.006451
0.937523 0.006146 1.159143 0.006146
1.000350 0.006604 1.198817 0.006604
1.025640 0.006520 1.315589 0.006520
1.023434 0.006522 1.318683 0.006522
0.849063 0.003544 1.143453 0.003544
0.761932 0.006519 0.904199 0.006519
0.782538 0.004975 1.236442 0.004975
0.803052 0.004861 1.211201 0.004861
0.804270 0.005529 1.249446 0.005529
0.811456 0.007673 1.263149 0.007673
0.825131 0.007210 1.223471 0.007210
0.839004 0.005792 1.196539 0.005792
0.775452 0.006573 1.119992 0.006573
0.806272 0.005053 1.187414 0.005053
0.770727 0.005420 1.219056 0.005420
0.742854 0.005278 1.082271 0.005278
0.925025 0.006650 1.126737 0.006650
0.809522 0.005464 1.091894 0.005464
0.808352 0.004265 1.057261 0.004265
0.822026 0.005667 1.013586 0.005667
0.823456 0.007430 1.083141 0.007430
0.837361 0.005567 1.028723 0.005567
0.789661 0.005740 1.057537 0.005740
0.851494 0.004964 1.080923 0.004964
1.028036 0.005330 1.246106 0.005330
0.778622 0.004623 1.265586 0.004623
0.796585 0.006949 1.334940 0.006949
0.776161 0.006981 1.300421 0.006981
0.816389 0.007492 1.299678 0.007492
0.843301 0.005159 1.261893 0.005159
0.805643 0.005461 1.285895 0.005461
0.815179 0.004499 1.230298 0.004499
0.789850 0.005656 1.276572 0.005656
0.775895 0.005535 1.196015 0.005535
0.752996 0.006203 1.268586 0.006203
0.740855 0.005050 1.130774 0.005050
0.941875 0.005541 1.178660 0.005541
0.942233 0.004921 1.163177 0.004921
0.810748 0.005349 1.105785 0.005349
0.978768 0.004547 1.078218 0.004547
1.026644 0.005612 1.132152 0.005612
1.414396 0.004188 1.368745 0.004188
1.194989 0.005854 1.331886 0.005854
0.868182 0.007727 1.389743 0.007727
0.745897 0.004019 1.374183 0.004019
0.752486 0.005834 1.371017 0.005834
0.794815 0.005902 1.341435 0.005902
0.771089 0.003625 1.311998 0.003625
0.778782 0.006914 1.250333 0.006914
0.766643 0.005079 1.219472 0.005079
0.760870 0.003920 1.148625 0.003920
0.789742 0.004705 1.101396 0.004705
1.002545 0.004117 1.144208 0.004117
1.284268 0.002612 1.308398 0.002612
1.076707 0.004336 1.307081 0.004336
1.159494 0.004550 1.239841 0.004550
1.165420 0.003146 1.469445 0.003146
1.480370 0.004308 1.534495 0.004308
1.560327 0.004913 1.641330 0.004913
0.824238 0.006854 1.409790 0.006854
0.897025 0.006990 1.437216 0.006990
0.806386 0.007076 1.375432 0.007076
0.778966 0.004349 1.342097 0.004349
0.805687 0.007000 1.367241 0.007000
0.781604 0.004597 1.308224 0.004597
0.799378 0.004210 1.326115 0.004210
0.795656 0.004195 1.290005 0.004195
0.850043 0.003304 1.288420 0.003304
0.764975 0.006558 1.149967 0.006558
0.768765 0.002869 1.118408 0.002869
0.773529 0.005036 1.173186 0.005036
0.736692 0.005166 1.053537 0.005166
0.784464 0.005477 1.049590 0.005477
0.981038 0.006384 1.056903 0.006384
1.139177 0.005303 1.268238 0.005303
0.929751 0.006490 1.130948 0.006490
0.881083 0.007219 1.314295 0.007219
0.919117 0.007023 1.398025 0.007023
0.887293 0.007355 1.349393 0.007355
0.872869 0.005328 1.287559 0.005328
0.887920 0.006054 1.311785 0.006054
0.852276 0.004323 1.305290 0.004323
0.958640 0.004847 1.284368 0.004847
0.959587 0.005695 1.253351 0.005695
0.871384 0.005746 1.168712 0.005746
0.779203 0.004813 1.105517 0.004813
0.776930 0.006527 1.087629 0.006527
0.743453 0.004895 1.022165 0.004895
0.807130 0.007589 1.020024 0.007589
0.951196 0.004519 1.141353 0.004519
0.925253 0.006407 1.140288 0.006407
1.200521 0.006483 1.285447 0.006483
1.038084 0.007866 1.325385 0.007866
0.801237 0.004248 1.137766 0.004248
0.787583 0.004938 1.232039 0.004938
0.771690 0.005206 1.169691 0.005206
0.808778 0.006242 1.221578 0.006242
0.843962 0.004683 1.281295 0.004683
0.776015 0.005293 1.100638 0.005293
0.752559 0.006048 1.037714 0.006048
0.727379 0.006129 1.051999 0.006129
0.816004 0.006053 0.978885 0.006053
0.759030 0.006087 0.988453 0.006087
0.842432 0.005917 1.062021 0.005917
0.853257 0.005641 0.974268 0.005641
0.851910 0.004450 0.956639 0.004450
0.879660 0.005236 0.985447 0.005236
0.931408 0.005028 1.116277 0.005028
0.866208 0.004703 1.139501 0.004703
1.141994 0.004278 1.188749 0.004278
1.060875 0.004723 1.284993 0.004723
0.765638 0.005250 1.194372 0.005250
0.891780 0.005266 1.384788 0.005266
0.748433 0.007059 1.317839 0.007059
0.713199 0.007449 1.222439 0.007449
0.741228 0.005407 1.183451 0.005407
0.754570 0.006955 1.234364 0.006955
0.781382 0.006030 1.235824 0.006030
0.812653 0.004341 1.198993 0.004341
0.768848 0.004918 1.173761 0.004918
0.697246 0.005097 1.034493 0.005097
0.851283 0.003298 0.978232 0.003298
0.991426 0.003816 1.027743 0.003816
1.276560 0.003066 1.178451 0.003066
1.165946 0.005284 1.198080 0.005284
1.292813 0.004458 1.296140 0.004458
1.277177 0.005014 1.413961 0.005014
0.882921 0.006609 1.414469 0.006609
0.817427 0.005506 1.286350 0.005506
0.774312 0.006019 1.314720 0.006019
0.763377 0.007288 1.319590 0.007288
0.754912 0.006513 1.278447 0.006513
0.802365 0.006899 1.292611 0.006899
0.775010 0.003576 1.269097 0.003576
0.808663 0.005172 1.191233 0.005172
0.731971 0.005342 1.102224 0.005342
0.733508 0.006048 1.185719 0.006048
0.808100 0.006368 1.024641 0.006368
0.828745 0.004697 1.041192 0.004697
0.980163 0.004721 1.047547 0.004721
1.313395 0.004346 1.244566 0.004346
1.030210 0.003748 1.137009 0.003748
0.999530 0.002795 1.379433 0.002795
1.078595 0.005568 1.413066 0.005568
1.200282 0.006045 1.414952 0.006045
0.843919 0.006142 1.310488 0.006142
0.796490 0.007376 1.310251 0.007376
0.748985 0.005421 1.328900 0.005421
0.715380 0.005961 1.284961 0.005961
0.741136 0.006870 1.197486 0.006870
0.939363 0.005090 1.258358 0.005090
0.887714 0.005563 1.271575 0.005563
0.786167 0.004210 1.186610 0.004210
0.720460 0.006167 1.130590 0.006167
0.741932 0.005653 1.071957 0.005653
0.767298 0.006774 1.050961 0.006774
0.779517 0.006668 1.005478 0.006668
0.994265 0.005974 1.076008 0.005974
1.160593 0.005258 1.261308 0.005258
1.184797 0.006174 1.070166 0.006174
1.063844 0.006178 1.320830 0.006178
1.030194 0.005793 1.389673 0.005793
0.882797 0.005972 1.349722 0.005972
0.797765 0.005213 1.253639 0.005213
0.897350 0.006135 1.237013 0.006135
0.754898 0.006223 1.298479 0.006223
0.761890 0.005747 1.239700 0.005747
0.773473 0.005370 1.252667 0.005370
0.830529 0.006391 1.228874 0.006391
0.766947 0.005312 1.183749 0.005312
0.748692 0.005192 1.113984 0.005192
0.750740 0.004991 1.079867 0.004991
0.799301 0.006002 1.035345 0.006002
0.811672 0.005386 0.999897 0.005386
0.842988 0.006731 1.040062 0.006731
0.851780 0.004956 1.022730 0.004956
1.013421 0.005033 1.088088 0.005033
1.312105 0.006421 1.305533 0.006421
0.805976 0.005399 1.032280 0.005399
0.825753 0.006028 1.068115 0.006028
0.782861 0.005966 1.179303 0.005966
0.836036 0.005483 1.155339 0.005483
0.809602 0.004668 1.011118 0.004668
0.776583 0.004900 0.979521 0.004900
0.727124 0.005642 0.982977 0.005642
0.789142 0.005673 0.962359 0.005673
0.865525 0.006104 0.954859 0.006104
0.892157 0.004761 0.987517 0.004761
1.075019 0.004963 1.238001 0.004963
0.998049 0.004820 1.177889 0.004820
1.290428 0.004869 1.498043 0.004869
1.214933 0.003525 1.515507 0.003525
1.082308 0.004857 1.442191 0.004857
0.806447 0.004788 1.013398 0.004788
0.751581 0.004580 1.028746 0.004580
0.904000 0.006074 1.235943 0.006074
0.798970 0.005106 1.202817 0.005106
0.845595 0.007010 1.067877 0.007010
0.868309 0.006006 1.177043 0.006006
0.794338 0.005410 1.197518 0.005410
0.772853 0.006519 1.063147 0.006519
0.739422 0.004894 1.057070 0.004894
0.751166 0.006243 0.977723 0.006243
0.749447 0.005715 0.980977 0.005715
0.850228 0.005795 0.974921 0.005795
0.777486 0.004987 0.949165 0.004987
0.990611 0.004435 1.084830 0.004435
1.229985 0.004213 1.144701 0.004213
1.354723 0.004950 1.486252 0.004950
1.122763 0.005033 1.332144 0.005033
1.057821 0.005007 1.409867 0.005007
1.062514 0.006189 1.431927 0.006189
0.776890 0.004037 1.066796 0.004037
0.808136 0.005716 1.059616 0.005716
0.804034 0.004234 1.109815 0.004234
0.739415 0.004387 1.147942 0.004387
0.715835 0.005455 1.114713 0.005455
0.767018 0.004854 1.178462 0.004854
0.739364 0.005019 1.115295 0.005019
0.798568 0.006137 1.181524 0.006137
0.749617 0.008617 1.025545 0.008617
0.714199 0.005433 1.024961 0.005433
0.790035 0.005140 0.986892 0.005140
0.824589 0.004744 0.942214 0.004744
0.927649 0.005083 0.971979 0.005083
1.002532 0.004657 1.166708 0.004657
0.981477 0.004647 1.174167 0.004647
1.031218 0.005238 1.333713 0.005238
1.031959 0.005514 1.362610 0.005514
0.802581 0.004179 1.168025 0.004179
0.940595 0.006671 1.250554 0.006671
0.820068 0.003072 1.072463 0.003072
0.738489 0.005120 1.171186 0.005120
0.686161 0.006333 1.084828 0.006333
0.682560 0.006934 1.140596 0.006934
0.760510 0.005577 1.196532 0.005577
0.794701 0.005281 1.217657 0.005281
0.724783 0.005493 1.111671 0.005493
0.730448 0.005692 1.088516 0.005692
0.727351 0.005694 1.059500 0.005694
0.759783 0.005760 1.019522 0.005760
0.758475 0.005139 0.970143 0.005139
0.837573 0.006183 0.958641 0.006183
0.862617 0.004847 0.948023 0.004847
0.941491 0.005231 1.107145 0.005231
0.896111 0.006320 1.006011 0.006320
1.149121 0.005860 1.287834 0.005860
1.271285 0.005338 1.391426 0.005338
0.939977 0.005515 1.215226 0.005515
0.891659 0.006621 1.158987 0.006621
0.765554 0.005556 1.169317 0.005556
0.773579 0.005418 1.084878 0.005418
0.753952 0.005477 1.133199 0.005477
0.808224 0.006524 1.144839 0.006524
0.773567 0.006341 1.177240 0.006341
0.790960 0.006591 1.185582 0.006591
0.761538 0.007519 1.108764 0.007519
0.758702 0.006157 1.094990 0.006157
0.751716 0.005929 1.052494 0.005929
0.819755 0.005615 1.011106 0.005615
0.843680 0.005625 0.998102 0.005625
0.889054 0.004470 1.011264 0.004470
0.998005 0.005626 1.144914 0.005626
0.922819 0.005621 1.133237 0.005621
0.988779 0.004804 1.254182 0.004804
0.760641 0.005039 0.817522 0.005039
0.790387 0.005856 0.849822 0.005856
0.783534 0.006764 0.965060 0.006764
0.822918 0.004882 1.066203 0.004882
0.809438 0.004885 0.951208 0.004885
0.811350 0.005855 0.912096 0.005855
0.771708 0.004693 0.857859 0.004693
0.762491 0.005560 0.898356 0.005560
0.816803 0.005495 0.925493 0.005495
0.896664 0.005882 1.009378 0.005882
1.033041 0.005303 1.174250 0.005303
1.815332 0.003632 1.978451 0.003632
1.863588 0.001991 2.043316 0.001991
1.920912 0.006324 2.074190 0.006324
1.083431 0.004295 1.170734 0.004295
0.811439 0.005233 0.919452 0.005233
0.926485 0.005317 1.244525 0.005317
0.787907 0.004918 0.905147 0.004918
0.793218 0.005062 0.918084 0.005062
0.782452 0.007358 1.030082 0.007358
0.750573 0.006414 1.005847 0.006414
0.791414 0.004640 0.935505 0.004640
0.770775 0.004206 0.999900 0.004206
0.784182 0.004800 0.982441 0.004800
0.829548 0.006776 0.942180 0.006776
0.904983 0.004766 1.018712 0.004766
1.040097 0.005183 1.117179 0.005183
0.867086 0.004380 0.958424 0.004380
1.088219 0.003855 1.185268 0.003855
1.241308 0.004342 1.283960 0.004342
1.647749 0.004901 1.742073 0.004901
1.338635 0.005574 1.424077 0.005574
1.148728 0.004995 1.441927 0.004995
1.404925 0.007092 1.689170 0.007092
0.873088 0.004711 0.969390 0.004711
0.785190 0.005577 0.971227 0.005577
0.764822 0.006040 1.024076 0.006040
0.776498 0.005636 0.994734 0.005636
0.737414 0.004494 0.983897 0.004494
0.768719 0.004515 1.021407 0.004515
0.738053 0.004703 1.009632 0.004703
0.760577 0.005011 0.997135 0.005011
0.855741 0.005339 0.988988 0.005339
0.793534 0.005481 0.970548 0.005481
0.914387 0.006982 1.011372 0.006982
0.877031 0.005623 0.948905 0.005623
1.096788 0.005633 1.170481 0.005633
1.007805 0.005639 1.236370 0.005639
1.169927 0.004697 1.291536 0.004697
1.238687 0.005530 0.996183 0.005530
0.917155 0.003562 1.049512 0.003562
0.712397 0.006419 1.019016 0.006419
0.704566 0.005959 0.971680 0.005959
0.689244 0.006390 1.038161 0.006390
0.699904 0.006037 1.078205 0.006037
0.730604 0.003996 1.103907 0.003996
0.767397 0.004800 1.029885 0.004800
0.733209 0.004947 1.012190 0.004947
0.792014 0.004298 0.983671 0.004298
0.828009 0.005287 1.014831 0.005287
0.821275 0.006055 0.935186 0.006055
0.871915 0.004971 0.988689 0.004971
0.845813 0.003909 0.975821 0.003909
1.044496 0.004296 1.121308 0.004296
1.236171 0.005688 1.305634 0.005688
1.130409 0.004524 1.191554 0.004524
0.957374 0.005470 1.053831 0.005470
0.860587 0.006419 1.034351 0.006419
0.844682 0.005643 1.079972 0.005643
0.948151 0.005840 1.050350 0.005840
0.762740 0.006651 1.090481 0.006651
0.728832 0.005363 1.073015 0.005363
0.755300 0.006586 1.112306 0.006586
0.787836 0.005945 1.068223 0.005945
0.823536 0.005545 1.054724 0.005545
0.861328 0.006608 1.045924 0.006608
0.971809 0.006228 1.064831 0.006228
0.936982 0.005782 1.042991 0.005782
0.904127 0.005029 1.055111 0.005029
1.014171 0.006607 1.182333 0.006607
1.018305 0.006541 1.154578 0.006541
1.200333 0.006000 1.383348 0.006000
0.787700 0.005439 0.797857 0.005439
0.987138 0.005324 1.185770 0.005324
0.779115 0.006054 0.812184 0.006054
0.792853 0.006508 0.863020 0.006508
0.766349 0.004634 0.871189 0.004634
0.808397 0.005475 0.862524 0.005475
0.773969 0.004400 0.847861 0.004400
0.781869 0.006366 0.845907 0.006366
0.749519 0.004115 0.875603 0.004115
0.774562 0.004244 0.854264 0.004244
0.750054 0.005215 0.861316 0.005215
0.822324 0.004598 0.912118 0.004598
0.936985 0.006083 1.011730 0.006083
0.870485 0.005290 0.942858 0.005290
1.315296 0.005101 1.385852 0.005101
1.218651 0.006079 1.332974 0.006079
1.461737 0.005688 1.556776 0.005688
1.463625 0.004883 1.520500 0.004883
3.984551 0.004123 4.217997 0.004123
3.382578 0.004754 3.316976 0.004754
9.940738 0.006451 10.943814 0.006451
5.829190 0.004398 6.180308 0.004398
1.110679 0.005357 1.132688 0.005357
0.737835 0.006157 0.844344 0.006157
0.751560 0.005653 0.866210 0.005653
0.750338 0.005167 0.896852 0.005167
0.765933 0.006601 0.944394 0.006601
0.765711 0.007522 0.895608 0.007522
0.743070 0.004627 0.863636 0.004627
0.805762 0.004534 0.940461 0.004534
0.848768 0.006615 0.939320 0.006615
0.891415 0.006036 0.987778 0.006036
1.165010 0.005865 1.229593 0.005865
0.977589 0.005531 1.081320 0.005531
1.425820 0.007160 1.412238 0.007160
1.336902 0.007002 1.357635 0.007002
2.107927 0.003803 2.298596 0.003803
1.780104 0.006947 2.034180 0.006947
7.354428 0.006227 8.205704 0.006227
1.471199 0.003418 1.574315 0.003418
0.804740 0.004705 0.945009 0.004705
0.759184 0.005763 0.914803 0.005763
0.738951 0.004936 0.900501 0.004936
0.698180 0.005927 0.941697 0.005927
0.759024 0.003706 0.987715 0.003706
0.752346 0.003276 0.918579 0.003276
0.742358 0.004928 0.907671 0.004928
0.759691 0.004400 0.921940 0.004400
0.797006 0.005614 0.950677 0.005614
0.841845 0.005463 0.998031 0.005463
0.820401 0.005939 0.979552 0.005939
0.862845 0.004732 0.988903 0.004732
0.977340 0.005003 1.076625 0.005003
1.371847 0.006528 1.506253 0.006528
1.136280 0.006322 1.163589 0.006322
1.271210 0.006025 1.304702 0.006025
1.103209 0.004848 1.245767 0.004848
1.243563 0.003612 1.317590 0.003612
1.392476 0.006256 1.156987 0.006256
1.528586 0.003581 1.223125 0.003581
0.814278 0.005148 0.980351 0.005148
0.767643 0.004007 0.955319 0.004007
0.770831 0.004064 0.928680 0.004064
0.770749 0.006766 1.013401 0.006766
0.816478 0.004004 1.046479 0.004004
0.779093 0.006568 1.015800 0.006568
0.795582 0.006275 0.987255 0.006275
0.864287 0.005138 1.009109 0.005138
0.912904 0.006275 1.014068 0.006275
0.894646 0.004497 0.977961 0.004497
0.993681 0.005008 1.072115 0.005008
1.106549 0.005133 1.219100 0.005133
1.093618 0.004938 1.201095 0.004938
1.163268 0.004254 1.285378 0.004254
1.041800 0.005309 1.100526 0.005309
1.108443 0.005111 1.077658 0.005111
1.090890 0.005505 1.063987 0.005505
1.341325 0.004692 1.017287 0.004692
1.597029 0.007910 1.161327 0.007910
1.013261 0.005126 0.995889 0.005126
0.796927 0.004048 0.945226 0.004048
0.812912 0.005794 1.040979 0.005794
1.035962 0.004687 0.945691 0.004687
0.915316 0.006448 1.125744 0.006448
0.914782 0.006552 1.075081 0.006552
0.954808 0.004258 1.039985 0.004258
0.997938 0.004323 1.036834 0.004323
1.083523 0.004984 1.116493 0.004984
1.077034 0.005036 1.204587 0.005036
1.467654 0.004801 1.586544 0.004801
1.468504 0.003942 1.737169 0.003942
1.112909 0.006955 1.217194 0.006955
1.063262 0.005813 1.116873 0.005813
1.418983 0.006232 1.134573 0.006232
0.997085 0.006360 1.055361 0.006360
1.081702 0.005083 0.946197 0.005083
1.145744 0.006667 0.993163 0.006667
0.897019 0.004167 0.964225 0.004167
1.004689 0.004190 1.028738 0.004190
1.054288 0.004364 1.111021 0.004364
0.964348 0.004463 1.029440 0.004463
0.952950 0.006024 0.990071 0.006024
1.128332 0.005351 0.928626 0.005351
1.851612 0.003228 1.277615 0.003228
1.221774 0.005399 1.190972 0.005399
1.049252 0.005675 0.979505 0.005675
1.030875 0.006767 1.063125 0.006767
1.033700 0.006227 1.112761 0.006227
0.990997 0.005939 1.128870 0.005939
0.936483 0.005393 1.032667 0.005393
1.032912 0.005036 1.246867 0.005036
1.053926 0.005510 1.177919 0.005510
1.075329 0.007753 1.176753 0.007753
1.050426 0.004269 1.180795 0.004269
0.920366 0.006364 1.033886 0.006364
0.842730 0.004907 0.952696 0.004907
0.994842 0.004087 1.001316 0.004087
1.028447 0.005210 1.110911 0.005210
1.004809 0.005722 0.987542 0.005722
0.965430 0.003007 0.962901 0.003007
0.935124 0.004075 0.966280 0.004075
0.909048 0.006133 0.977312 0.006133
0.887240 0.005539 0.967628 0.005539
0.917782 0.006306 1.035632 0.006306
1.078880 0.006460 1.216750 0.006460
1.031558 0.004680 1.231393 0.004680
1.105642 0.005784 1.223531 0.005784
1.215914 0.004827 1.337410 0.004827
1.061318 0.006304 1.229339 0.006304
1.110680 0.005554 1.069701 0.005554
1.083461 0.006258 1.082490 0.006258
1.230887 0.004640 1.084467 0.004640
1.002903 0.004924 1.004341 0.004924
0.875220 0.006164 1.035772 0.006164
0.806160 0.004267 0.899716 0.004267
0.823170 0.004749 0.897545 0.004749
0.820624 0.005217 0.860870 0.005217
0.930140 0.005138 0.914188 0.005138
0.865588 0.005059 0.878124 0.005059
0.869943 0.003911 0.811465 0.003911
0.837167 0.003947 0.874691 0.003947
0.942330 0.004694 0.816120 0.004694
0.968530 0.005067 0.861366 0.005067
0.867971 0.005123 0.897264 0.005123
0.859763 0.007563 0.924353 0.007563
1.085226 0.006501 1.190804 0.006501
1.217706 0.006767 1.188721 0.006767
0.958430 0.006757 1.112149 0.006757
0.954359 0.005767 1.045569 0.005767
0.990039 0.005518 1.032043 0.005518
0.853092 0.006530 0.952549 0.006530
0.839237 0.004795 0.959629 0.004795
0.899764 0.006149 0.997455 0.006149
0.824022 0.005671 0.985556 0.005671
0.828265 0.005579 0.998904 0.005579
0.771622 0.003116 0.959898 0.003116
0.810218 0.004593 0.876860 0.004593
0.790534 0.004348 0.811791 0.004348
0.780607 0.004922 0.884252 0.004922
0.852861 0.004067 0.841478 0.004067
0.897351 0.006119 0.803871 0.006119
0.967204 0.005055 0.784780 0.005055
0.990713 0.004770 0.805713 0.004770
0.942975 0.005342 0.832896 0.005342
0.789048 0.007219 0.967185 0.007219
0.827213 0.007450 1.015299 0.007450
1.273081 0.006078 1.223251 0.006078
1.544127 0.004511 1.397644 0.004511
0.872411 0.006952 0.969235 0.006952
0.858089 0.004309 1.082029 0.004309
0.817012 0.005834 0.996900 0.005834
0.751945 0.006616 0.990964 0.006616
0.794104 0.005247 0.978894 0.005247
0.880131 0.006362 1.050700 0.006362
0.822670 0.005268 1.020986 0.005268
0.769789 0.007054 0.986050 0.007054
0.787362 0.005407 1.017027 0.005407
0.903539 0.005148 0.974675 0.005148
0.977653 0.007258 0.901740 0.007258
1.174971 0.006999 0.942604 0.006999
0.858837 0.003233 0.797911 0.003233
0.923693 -0.000648 0.768269 -0.000648
0.933693 0.003614 0.848046 0.003614
1.116991 0.005500 0.838588 0.005500
4.322622 0.005861 1.932731 0.005861
1.352020 0.006330 1.164537 0.006330
2.265728 0.004131 1.341888 0.004131
1.951561 0.006718 1.275164 0.006718
2.404251 0.005802 1.117193 0.005802
1.206664 0.004869 1.005817 0.004869
1.289122 0.006532 1.001385 0.006532
1.026074 0.004684 0.978971 0.004684
0.955434 0.008096 0.971599 0.008096
0.973568 0.006237 1.039922 0.006237
1.005002 0.005360 0.988032 0.005360
1.164736 0.006137 1.060275 0.006137
2.149383 0.004451 1.608951 0.004451
1.426114 0.004201 1.369639 0.004201
1.304359 0.007554 1.153861 0.007554
1.626755 0.006045 1.212060 0.006045
0.995253 0.004095 1.075993 0.004095
1.174975 0.005776 1.035842 0.005776
1.029318 0.005554 1.104167 0.005554
1.005705 0.005874 1.186846 0.005874
1.059013 0.006728 1.167345 0.006728
1.030389 0.006520 1.187231 0.006520
1.296971 0.004307 1.177343 0.004307
0.992093 0.007641 1.088628 0.007641
1.328147 0.005819 1.069594 0.005819
0.875044 0.004851 1.003207 0.004851
1.096667 0.006095 1.025915 0.006095
0.904153 0.004303 0.981576 0.004303
0.959306 0.004702 0.997435 0.004702
0.991060 0.005805 1.016990 0.005805
0.904982 0.006950 0.929989 0.006950
0.925194 0.004933 0.977940 0.004933
0.938324 0.005598 0.886592 0.005598
1.224115 0.004363 0.993598 0.004363
1.068694 0.006843 0.999147 0.006843
1.165378 0.005522 1.109953 0.005522
0.974740 0.005713 1.003352 0.005713
0.974141 0.004116 0.964012 0.004116
1.158502 0.004912 1.210071 0.004912
1.076609 0.006152 1.191137 0.006152
0.860652 0.005373 1.145662 0.005373
0.959888 0.005132 1.127420 0.005132
0.934895 0.005220 1.069493 0.005220
1.095326 0.005549 1.003610 0.005549
0.966560 0.008149 1.003305 0.008149
0.934242 0.007543 0.937327 0.007543
0.880648 0.005419 0.931575 0.005419
0.998829 0.005315 0.889640 0.005315
0.997600 0.006193 0.995081 0.006193
0.887085 0.004691 0.909531 0.004691
0.975582 0.004474 0.918010 0.004474
0.862045 0.005444 1.025361 0.005444
0.959541 0.005325 0.981383 0.005325
0.859582 0.006233 1.073273 0.006233
0.885789 0.006496 1.114236 0.006496
0.942959 0.005764 1.014124 0.005764
0.970228 0.005941 1.041925 0.005941
1.022232 0.003045 1.178546 0.003045
0.936280 0.005071 0.993253 0.005071
0.992696 0.004129 1.021691 0.004129
0.872513 0.004848 0.974432 0.004848
0.784150 0.004052 0.973343 0.004052
0.806232 0.005660 0.911444 0.005660
0.998915 0.003350 1.031674 0.003350
0.921322 0.004776 0.875719 0.004776
0.947159 0.005175 0.880698 0.005175
0.789748 0.005290 0.984415 0.005290
0.718580 0.005926 1.011836 0.005926
1.184346 0.004271 1.199435 0.004271
1.033259 0.005585 1.090217 0.005585
0.766000 0.005976 0.974890 0.005976
0.771910 0.005148 1.028816 0.005148
0.767008 0.006237 0.979962 0.006237
0.772661 0.005825 0.963677 0.005825
0.988786 0.004301 1.010827 0.004301
0.884603 0.004364 0.888168 0.004364
0.982027 0.005542 0.923737 0.005542
0.923027 0.004560 0.897105 0.004560
0.974608 0.006196 0.897285 0.006196
0.918615 0.004839 0.904468 0.004839
1.605416 0.005489 1.244238 0.005489
1.298629 0.005889 1.091158 0.005889
1.292926 0.006703 1.119318 0.006703
1.183365 0.007672 1.099493 0.007672
1.233819 0.004794 1.005150 0.004794
1.249561 0.005632 1.044403 0.005632
1.381828 0.004223 1.162655 0.004223
0.967817 0.003715 1.026669 0.003715
0.909489 0.006806 0.932487 0.006806
1.093328 0.006239 1.079378 0.006239
0.937992 0.005955 1.010087 0.005955
1.059361 0.005960 1.073041 0.005960
1.062639 0.005542 1.124089 0.005542
1.326740 0.005130 1.366286 0.005130
1.218472 0.005443 1.306087 0.005443
1.144593 0.005507 1.230814 0.005507
1.010583 0.005075 1.251595 0.005075
0.964531 0.006352 1.146617 0.006352
1.034939 0.006660 1.024967 0.006660
1.167375 0.006185 1.039377 0.006185
1.061933 0.004161 0.999856 0.004161
0.845356 0.006291 0.890150 0.006291
0.967208 0.003271 1.012783 0.003271
0.857927 0.007828 0.908801 0.007828
1.142468 0.004769 1.079756 0.004769
1.183216 0.004911 1.225457 0.004911
0.988580 0.006808 1.013645 0.006808
1.080953 0.006742 1.118503 0.006742
1.563349 0.005953 1.303652 0.005953
1.300457 0.005651 1.122668 0.005651
1.004064 0.005728 1.097680 0.005728
1.032922 0.004386 1.225430 0.004386
0.856960 0.005826 1.102992 0.005826
0.855982 0.005166 1.086908 0.005166
0.882271 0.004958 1.119887 0.004958
0.950578 0.004199 1.090538 0.004199
0.970037 0.006106 1.067083 0.006106
0.946750 0.004659 0.969414 0.004659
0.935327 0.005403 0.962826 0.005403
0.861354 0.007568 0.933622 0.007568
0.864870 0.006312 0.950328 0.006312
0.917289 0.004560 0.877188 0.004560
0.959879 0.005259 1.005413 0.005259
1.462904 0.004059 1.447648 0.004059
1.146055 0.007117 1.023488 0.007117
1.032176 0.005785 1.028950 0.005785
0.931112 0.006054 1.059257 0.006054
1.066861 0.003513 0.984303 0.003513
1.274079 0.006123 1.018772 0.006123
1.141803 0.004486 1.026875 0.004486
1.083301 0.003910 1.119106 0.003910
1.475064 0.004128 1.249213 0.004128
1.024383 0.004347 1.039337 0.004347
1.248984 0.005141 1.149722 0.005141
1.211240 0.005528 1.116207 0.005528
0.862358 0.006838 1.031576 0.006838
0.776328 0.005884 1.004868 0.005884
0.734595 0.005769 1.050745 0.005769
0.807273 0.003962 1.008768 0.003962
0.960547 0.005423 1.013398 0.005423
0.947225 0.004007 1.018581 0.004007
0.956302 0.005000 0.907138 0.005000
0.908570 0.004490 0.933223 0.004490
1.044813 0.004726 1.079038 0.004726
1.140506 0.003177 1.034449 0.003177
0.911481 0.004477 0.942506 0.004477
0.915856 0.005272 0.911774 0.005272
1.004692 0.005366 0.916306 0.005366
1.088912 0.005286 1.013086 0.005286
1.193754 0.005219 1.071640 0.005219
0.942019 0.005024 0.941471 0.005024
1.164209 0.005604 1.006355 0.005604
0.731242 0.005249 1.174663 0.005249
0.831450 0.003435 1.278260 0.003435
0.856720 0.004691 1.166566 0.004691
0.753931 0.004034 1.177679 0.004034
0.804542 0.005478 1.242452 0.005478
0.777707 0.006884 0.985316 0.006884
0.739709 0.005284 1.022420 0.005284
0.846649 0.005231 0.946157 0.005231
0.829307 0.004512 0.996245 0.004512
0.854784 0.004975 0.991028 0.004975
0.826852 0.004548 1.025243 0.004548
0.951013 0.004632 0.995849 0.004632
0.848504 0.003985 0.943054 0.003985
0.914046 0.004547 0.930148 0.004547
0.875848 0.005123 0.966800 0.005123
0.912400 0.005738 0.971744 0.005738
0.970204 0.005230 0.946067 0.005230
0.983678 0.005114 0.960867 0.005114
1.176623 0.005008 1.054937 0.005008
0.942928 0.006338 1.144311 0.006338
0.914075 0.007030 1.106685 0.007030
1.101351 0.007735 1.141653 0.007735
1.167693 0.008957 1.134176 0.008957
1.090453 0.004619 1.220429 0.004619
1.370422 0.006156 1.622184 0.006156
1.122897 0.005059 1.266679 0.005059
0.921156 0.006606 1.066716 0.006606
1.004213 0.003498 1.106253 0.003498
0.921223 0.007903 1.006497 0.007903
1.134491 0.005821 1.309233 0.005821
1.186523 0.006377 1.506813 0.006377
1.071285 0.006567 1.283930 0.006567
1.252487 0.006438 1.356603 0.006438
1.201627 0.007048 1.338347 0.007048
0.994537 0.005968 1.294965 0.005968
0.951334 0.004974 1.277307 0.004974
0.894768 0.006626 1.074995 0.006626
1.031289 0.006680 1.117233 0.006680
0.937911 0.006947 1.067065 0.006947
1.261845 0.006954 1.119362 0.006954
0.983765 0.006599 0.980092 0.006599
0.935260 0.006965 0.997746 0.006965
0.881288 0.003771 0.931325 0.003771
0.953657 0.004840 1.007758 0.004840
0.995890 0.005719 1.224257 0.005719
0.974400 0.004026 1.032128 0.004026
1.102594 0.004898 1.219055 0.004898
1.027010 0.006849 1.159438 0.006849
1.129478 0.005811 1.272837 0.005811
1.035289 0.005731 1.164311 0.005731
0.997370 0.006847 1.149443 0.006847
1.207387 0.004901 1.241433 0.004901
1.285703 0.007239 1.340340 0.007239
0.966781 0.005750 1.288127 0.005750
1.027420 0.004147 1.309716 0.004147
1.216975 0.004479 1.243519 0.004479
0.798332 0.004406 1.001261 0.004406
0.732333 0.004974 1.093295 0.004974
0.859005 0.006914 1.004027 0.006914
0.888050 0.005501 1.037044 0.005501
0.854434 0.006069 0.929438 0.006069
0.818693 0.005832 1.003480 0.005832
0.981480 0.004718 1.035772 0.004718
0.887130 0.004269 0.957265 0.004269
0.940600 0.006551 0.999771 0.006551
0.910945 0.005265 1.007877 0.005265
2.026038 0.005565 1.242240 0.005565
3.024612 0.003284 1.280495 0.003284
2.284241 0.004380 1.297259 0.004380
1.734370 0.005622 1.218724 0.005622
0.875593 0.002888 1.164028 0.002888
0.771269 0.005223 1.094606 0.005223
0.763248 0.004935 1.124389 0.004935
0.731560 0.004356 1.105349 0.004356
0.785481 0.006248 1.093200 0.006248
0.754663 0.003900 1.130852 0.003900
0.989842 0.005836 1.106025 0.005836
0.791696 0.005283 0.986835 0.005283
0.828604 0.006591 0.975056 0.006591
0.851142 0.004342 0.959314 0.004342
0.900381 0.004528 1.048474 0.004528
1.042821 0.007492 1.113435 0.007492
0.989381 0.005512 1.139747 0.005512
0.922615 0.004296 1.030846 0.004296
0.900352 0.005586 1.016796 0.005586
0.929886 0.005347 1.040568 0.005347
1.344117 0.005467 1.181625 0.005467
1.383894 0.004664 1.201615 0.004664
1.433282 0.004862 1.172431 0.004862
0.757465 0.004723 1.092540 0.004723
0.747889 0.005342 1.138957 0.005342
0.845927 0.005356 1.294328 0.005356
0.848121 0.004598 1.292799 0.004598
0.799619 0.006581 1.293176 0.006581
0.718217 0.007735 1.095917 0.007735
0.724971 0.004988 1.119437 0.004988
0.694943 0.006401 0.986095 0.006401
0.749614 0.003125 1.048187 0.003125
0.823830 0.004613 1.006308 0.004613
1.407923 0.002979 1.361115 0.002979
1.014194 0.004879 1.072031 0.004879
0.889485 0.003133 0.992282 0.003133
1.317018 0.004388 1.269979 0.004388
0.964737 0.004885 1.051743 0.004885
0.859519 0.005128 1.041861 0.005128
0.899854 0.005313 1.048973 0.005313
1.381910 0.004447 1.156293 0.004447
1.197321 0.004858 1.108018 0.004858
0.965369 0.006801 1.192065 0.006801
0.974111 0.007180 1.149243 0.007180
0.913967 0.007237 1.179699 0.007237
1.852563 0.005239 2.217219 0.005239
0.978002 0.004592 1.143403 0.004592
1.027706 0.005274 1.179783 0.005274
1.341093 0.004554 1.609317 0.004554
1.049101 0.004837 1.386414 0.004837
0.929745 0.005326 1.329364 0.005326
0.949225 0.006288 1.214005 0.006288
0.982560 0.004135 1.306174 0.004135
0.890420 0.005687 1.267523 0.005687
0.854907 0.005651 1.246127 0.005651
0.945897 0.006262 1.308125 0.006262
0.832875 0.004409 1.089775 0.004409
0.884815 0.006712 1.140018 0.006712
0.765929 0.007354 1.042411 0.007354
0.867738 0.005390 1.015395 0.005390
0.914918 0.005286 1.041572 0.005286
0.897611 0.004642 1.073250 0.004642
0.889860 0.004766 1.072258 0.004766
1.057057 0.004712 1.099821 0.004712
1.136270 0.005953 1.142344 0.005953
1.487159 0.004813 1.415592 0.004813
0.875289 0.007105 1.144977 0.007105
0.860385 0.006633 1.094384 0.006633
0.934553 0.006236 1.157608 0.006236
1.001347 0.006446 1.226014 0.006446
1.044130 0.005154 1.225195 0.005154
0.900987 0.007388 1.138387 0.007388
1.140046 0.006015 1.246902 0.006015
0.970966 0.005320 1.297289 0.005320
1.254304 0.004285 1.269296 0.004285
0.784690 0.006053 1.094186 0.006053
0.756711 0.004397 1.065721 0.004397
0.753039 0.004728 1.043170 0.004728
0.803953 0.004472 0.969224 0.004472
0.792119 0.005809 1.033859 0.005809
0.804393 0.005181 0.951021 0.005181
0.878293 0.005480 1.012560 0.005480
0.780687 0.006206 0.933653 0.006206
0.843671 0.006527 1.018045 0.006527
0.846705 0.005108 1.056521 0.005108
0.789455 0.005621 0.966851 0.005621
0.874686 0.005576 1.012959 0.005576
0.862549 0.006149 1.080812 0.006149
0.887878 0.005314 1.103615 0.005314
1.198378 0.004827 1.080587 0.004827
0.992825 0.007309 1.152329 0.007309
0.915210 0.004829 1.023589 0.004829
1.242213 0.006500 1.214935 0.006500
1.155220 0.006203 1.128163 0.006203
0.743426 0.006361 1.151250 0.006361
0.737872 0.007587 1.188667 0.007587
0.721425 0.005155 1.065490 0.005155
0.765139 0.004928 1.033805 0.004928
0.775267 0.004887 1.133053 0.004887
0.788230 0.005226 1.136723 0.005226
0.704870 0.004948 1.005354 0.004948
0.746593 0.005691 0.983982 0.005691
0.810043 0.006186 0.985844 0.006186
0.835383 0.006071 0.979239 0.006071
0.861502 0.006299 0.963473 0.006299
0.972065 0.007249 0.966375 0.007249
1.139447 0.007319 1.092794 0.007319
1.149129 0.005684 1.044632 0.005684
1.154715 0.004894 1.041729 0.004894
1.198997 0.004850 1.064806 0.004850
1.507472 0.005206 1.144367 0.005206
1.491878 0.004646 1.255171 0.004646
0.853543 0.005835 1.213737 0.005835
0.741374 0.004861 1.154325 0.004861
0.723227 0.004886 1.215323 0.004886
0.743726 0.005702 1.256777 0.005702
0.801405 0.004906 1.260987 0.004906
0.970585 0.008409 1.358995 0.008409
0.822472 0.007814 1.277215 0.007814
0.690406 0.005653 1.179456 0.005653
2.091414 0.003312 1.334137 0.003312
0.778806 0.004382 1.016740 0.004382
0.822480 0.005501 1.056004 0.005501
0.771192 0.005706 1.090899 0.005706
0.837635 0.007406 1.020382 0.007406
0.848053 0.007411 0.992885 0.007411
1.635674 0.005161 1.155245 0.005161
0.918394 0.005582 1.198488 0.005582
0.835311 0.007126 1.180989 0.007126
0.917807 0.006174 1.273926 0.006174
0.862508 0.007912 1.208593 0.007912
0.891876 0.006722 1.262319 0.006722
0.832069 0.006585 1.120094 0.006585
0.803644 0.006719 1.223473 0.006719
0.854228 0.004946 1.301188 0.004946
1.118885 0.004583 1.691306 0.004583
1.643081 0.007431 2.482098 0.007431
1.372710 0.005671 1.910501 0.005671
1.510518 0.005865 1.803127 0.005865
1.047037 0.006409 1.252865 0.006409
1.165507 0.004730 1.391734 0.004730
1.086647 0.007582 1.307713 0.007582
0.965961 0.004444 1.124585 0.004444
0.959825 0.006383 1.163076 0.006383
0.976326 0.005375 1.137635 0.005375
0.986681 0.006516 1.231158 0.006516
1.042184 0.005797 1.258181 0.005797
1.004806 0.005148 1.289560 0.005148
1.144776 0.004400 1.310878 0.004400
0.819133 0.007282 1.192548 0.007282
0.751865 0.006871 1.149424 0.006871
0.808990 0.006345 1.063510 0.006345
0.798718 0.007738 1.125321 0.007738
0.760929 0.004498 1.032457 0.004498
0.754315 0.007006 1.025730 0.007006
0.824448 0.006869 1.139051 0.006869
0.938914 0.005388 1.217282 0.005388
0.938354 0.005294 1.137139 0.005294
1.096142 0.006194 1.229493 0.006194
1.256377 0.005722 1.301558 0.005722
1.133628 0.006158 1.362984 0.006158
0.942567 0.005395 1.130625 0.005395
0.952919 0.006234 1.072430 0.006234
0.964996 0.005136 1.251243 0.005136
1.004412 0.007227 1.182162 0.007227
0.912554 0.005779 1.193026 0.005779
0.772035 0.003694 1.114530 0.003694
0.735893 0.004726 1.137640 0.004726
0.775387 0.004118 1.092145 0.004118
0.806058 0.002161 1.062284 0.002161
0.713007 0.005423 0.990273 0.005423
0.800566 0.005265 1.061503 0.005265
0.808856 0.005780 1.003342 0.005780
0.832404 0.007168 0.976180 0.007168
0.739922 0.004038 0.967246 0.004038
0.920210 0.005538 1.073915 0.005538
0.890593 0.005328 1.063740 0.005328
0.902885 0.005875 1.092804 0.005875
1.005738 0.004539 1.053367 0.004539
0.937318 0.004892 1.107659 0.004892
0.943690 0.005831 1.113022 0.005831
0.946875 0.005319 1.222253 0.005319
0.789213 0.007232 1.213619 0.007232
0.745047 0.008688 1.212911 0.008688
0.857547 0.005516 1.186722 0.005516
0.769974 0.003342 1.164296 0.003342
0.698786 0.006379 1.040361 0.006379
0.702553 0.004151 1.055421 0.004151
0.709822 0.005235 1.031863 0.005235
0.903819 0.005668 0.995262 0.005668
0.967070 0.005021 1.011946 0.005021
0.990929 0.005278 0.943224 0.005278
0.991086 0.006874 0.965187 0.006874
0.977244 0.005804 1.013403 0.005804
1.027527 0.005992 1.069317 0.005992
0.955239 0.006452 1.043798 0.006452
0.980131 0.007574 1.069103 0.007574
1.069514 0.004730 1.158846 0.004730
1.319492 0.004347 1.148055 0.004347
0.891887 0.005565 1.288886 0.005565
1.011858 0.006363 1.335961 0.006363
1.360736 0.006102 1.378422 0.006102
0.818566 0.005254 1.274713 0.005254
0.778275 0.002761 1.263683 0.002761
0.876941 0.005143 1.336929 0.005143
0.892749 0.006514 1.202052 0.006514
0.901726 0.005238 1.257959 0.005238
0.715550 0.006713 1.032717 0.006713
1.129070 0.005166 1.242329 0.005166
0.828517 0.005224 1.222030 0.005224
0.842089 0.005899 1.107343 0.005899
1.008423 0.005337 0.995081 0.005337
1.439641 0.004182 1.018910 0.004182
1.076543 0.005690 0.978482 0.005690
1.823089 0.005178 1.137627 0.005178
2.739958 0.005670 1.392202 0.005670
3.103790 0.008389 1.777867 0.008389
1.441056 0.007599 1.169241 0.007599
0.871151 0.005369 1.219526 0.005369
0.861950 0.005716 1.133722 0.005716
0.817707 0.006528 1.144078 0.006528
0.920979 0.005637 1.249877 0.005637
1.018824 0.005363 1.307253 0.005363
0.845071 0.006266 1.095490 0.006266
1.259396 0.004365 1.772044 0.004365
1.626740 0.005385 2.071361 0.005385
1.032225 0.003735 1.226538 0.003735
3.227756 0.003658 4.262518 0.003658
1.424601 0.005352 1.763805 0.005352
1.634089 0.006156 1.877676 0.006156
1.093174 0.006794 1.196024 0.006794
1.165478 0.004003 1.381278 0.004003
1.056925 0.002598 1.175110 0.002598
1.272811 0.005098 1.242394 0.005098
0.764580 0.005327 1.233061 0.005327
0.812005 0.006361 1.203530 0.006361
0.768864 0.004496 1.191213 0.004496
0.768285 0.005231 1.112960 0.005231
0.800281 0.005362 1.071426 0.005362
0.762953 0.004942 1.088441 0.004942
0.845572 0.004817 1.092745 0.004817
0.800242 0.007028 1.036847 0.007028
0.925107 0.006240 1.104482 0.006240
0.932000 0.005785 1.099852 0.005785
1.330922 0.006526 1.501384 0.006526
1.141139 0.004364 1.322803 0.004364
1.054315 0.004985 1.129457 0.004985
1.203389 0.007363 1.130004 0.007363
1.236448 0.005397 1.222011 0.005397
1.078757 0.006038 1.087861 0.006038
1.022666 0.005331 1.165464 0.005331
0.963379 0.005576 1.118732 0.005576
1.031420 0.004907 1.179365 0.004907
0.810868 0.006663 1.198686 0.006663
0.788202 0.004356 1.192808 0.004356
0.855584 0.004626 1.121998 0.004626
0.832253 0.003953 1.145203 0.003953
0.752151 0.007204 1.040883 0.007204
0.745103 0.006658 1.027475 0.006658
0.697772 0.006947 1.025968 0.006947
0.849049 0.005820 0.998741 0.005820
0.935448 0.005852 1.027075 0.005852
0.973809 0.005175 1.172667 0.005175
1.085745 0.004168 1.146040 0.004168
0.998306 0.003855 1.034624 0.003855
0.946060 0.006379 1.040345 0.006379
0.936150 0.005415 1.075789 0.005415
0.961987 0.004650 1.035008 0.004650
1.058029 0.006526 1.149563 0.006526
1.018507 0.006140 1.137745 0.006140
0.846746 0.006708 1.200097 0.006708
0.908020 0.006535 1.205759 0.006535
0.983073 0.003842 1.152771 0.003842
0.915905 0.005297 1.153595 0.005297
1.459263 0.004482 1.141372 0.004482
0.925831 0.004707 1.133180 0.004707
0.991213 0.005025 1.177210 0.005025
0.784886 0.006153 1.038843 0.006153
0.912780 0.005609 0.984359 0.005609
0.846503 0.005789 0.994360 0.005789
1.060366 0.004331 1.080491 0.004331
1.081111 0.005638 1.010222 0.005638
0.953039 0.004965 0.999563 0.004965
0.949841 0.005440 1.008664 0.005440
0.992401 0.006045 0.986151 0.006045
1.068012 0.004736 1.169961 0.004736
1.050843 0.005210 1.082029 0.005210
0.881744 0.006255 1.239095 0.006255
0.927091 0.005473 1.252705 0.005473
0.952808 0.005965 1.290132 0.005965
1.380354 0.003689 1.571666 0.003689
1.143783 0.003576 1.345882 0.003576
1.249129 0.005725 1.401984 0.005725
0.891831 0.003942 1.161907 0.003942
0.780573 0.006782 1.047653 0.006782
0.861272 0.005132 1.095352 0.005132
0.918365 0.005991 0.998891 0.005991
0.908533 0.004888 1.049042 0.004888
0.915216 0.004991 0.967277 0.004991
1.099741 0.003863 0.941300 0.003863
1.048517 0.003782 0.947429 0.003782
1.016711 0.004141 0.969595 0.004141
1.118837 0.004448 1.017420 0.004448
1.136961 0.006643 1.086783 0.006643
0.841719 0.004670 1.160878 0.004670
0.925800 0.005116 1.208563 0.005116
0.926597 0.002196 1.239730 0.002196
0.898542 0.006084 1.104137 0.006084
1.000764 0.006836 1.217811 0.006836
1.119094 0.004690 1.270562 0.004690
0.866241 0.005198 0.800153 0.005198
1.081936 0.005907 1.304619 0.005907
1.199843 0.004695 1.442821 0.004695
1.088829 0.004608 1.226914 0.004608
1.401262 0.004864 1.589701 0.004864
1.172380 0.004778 1.329976 0.004778
1.206802 0.005664 1.279024 0.005664
1.069246 0.004318 1.193180 0.004318
0.908074 0.004558 1.115692 0.004558
1.037271 0.004391 1.179958 0.004391
1.037275 0.006118 1.196871 0.006118
0.829608 0.006398 1.176724 0.006398
0.895589 0.003852 1.251522 0.003852
0.838777 0.005592 1.145939 0.005592
0.777905 0.005127 1.096183 0.005127
0.787655 0.005789 1.072371 0.005789
0.916262 0.005555 1.186894 0.005555
0.983255 0.005838 1.172331 0.005838
0.938331 0.006485 1.155999 0.006485
1.071894 0.005050 1.114487 0.005050
1.104011 0.005238 1.203887 0.005238
1.342988 0.004062 1.426674 0.004062
1.173398 0.003023 1.238917 0.003023
1.115194 0.004684 1.065992 0.004684
0.976107 0.006157 1.138378 0.006157
1.004022 0.006591 1.177718 0.006591
0.809511 0.007354 1.223221 0.007354
0.840170 0.005295 1.192436 0.005295
0.816934 0.004090 1.153994 0.004090
0.776824 0.004170 1.132517 0.004170
0.841530 0.006336 1.173666 0.006336
0.818016 0.004799 1.089223 0.004799
0.825455 0.005425 1.085006 0.005425
0.799003 0.005011 1.051295 0.005011
0.949536 0.004589 1.039201 0.004589
0.851067 0.006181 1.020377 0.006181
1.052132 0.006405 1.065283 0.006405
0.939361 0.005044 1.099265 0.005044
1.042861 0.006171 1.076779 0.006171
1.142579 0.005586 1.096629 0.005586
1.113980 0.005280 1.051497 0.005280
1.087854 0.005179 0.993568 0.005179
1.077203 0.006110 1.000558 0.006110
0.971273 0.004754 0.982157 0.004754
0.973946 0.005632 1.058986 0.005632
1.055892 0.004098 1.054351 0.004098
0.923401 0.005700 1.193000 0.005700
0.854545 0.004610 1.223630 0.004610
0.931165 0.004085 1.213872 0.004085
0.904888 0.005891 1.298115 0.005891
0.933010 0.004112 1.263810 0.004112
0.899299 0.005015 1.161773 0.005015
0.820905 0.007309 1.133284 0.007309
0.810008 0.007320 1.007063 0.007320
0.811794 0.005044 1.078241 0.005044
0.911074 0.006832 1.047118 0.006832
0.919736 0.006097 1.034009 0.006097
1.070630 0.005169 0.953365 0.005169
1.088603 0.005445 0.951928 0.005445
1.102148 0.005024 0.945384 0.005024
1.064012 0.007123 0.857540 0.007123
0.972456 0.003211 0.908272 0.003211
0.940096 0.003924 0.909691 0.003924
1.011660 0.006580 1.051652 0.006580
1.103224 0.005025 1.063357 0.005025
0.856401 0.004048 1.180895 0.004048
0.907582 0.005508 1.290730 0.005508
0.982835 0.006281 1.229299 0.006281
0.991708 0.006376 1.248771 0.006376
1.120143 0.005976 1.356973 0.005976
0.943296 0.004336 1.173281 0.004336
0.983710 0.004142 1.069688 0.004142
0.931893 0.005428 1.051887 0.005428
0.927300 0.004506 1.054921 0.004506
0.996188 0.004435 0.969846 0.004435
1.024137 0.006389 0.992254 0.006389
1.030931 0.004752 0.892965 0.004752
0.998416 0.005089 0.954887 0.005089
1.034133 0.005890 0.942911 0.005890
0.861660 0.005413 1.180445 0.005413
0.854504 0.005935 1.163039 0.005935
0.831523 0.004010 1.103809 0.004010
0.835247 0.003803 1.132545 0.003803
0.988276 0.005666 1.197503 0.005666
0.906094 0.007293 1.133068 0.007293
1.209081 0.004526 1.200691 0.004526
0.934513 0.004222 1.068396 0.004222
0.920377 0.005982 1.109543 0.005982
0.977513 0.007180 1.122238 0.007180
0.991792 0.006810 1.100692 0.006810
1.070246 0.004097 1.076485 0.004097
0.910027 0.005581 1.044482 0.005581
1.018055 0.005163 1.167664 0.005163
0.938896 0.005019 1.097032 0.005019
0.908424 0.005739 1.209705 0.005739
0.863542 0.004272 1.203171 0.004272
0.763418 0.006398 1.189948 0.006398
0.853059 0.006725 1.191880 0.006725
0.899559 0.006155 1.155015 0.006155
0.925071 0.005210 1.095607 0.005210
1.138501 0.005955 1.064402 0.005955
1.317088 0.004160 1.150483 0.004160
1.130715 0.006886 1.100810 0.006886
1.086601 0.005017 1.024400 0.005017
0.999922 0.005733 0.954231 0.005733
1.023159 0.006574 0.882364 0.006574
0.911728 0.004729 1.051590 0.004729
0.971353 0.005274 1.061147 0.005274
0.995764 0.006250 1.086608 0.006250
0.877466 0.004500 1.282652 0.004500
0.901179 0.002998 1.251991 0.002998
0.808758 0.005999 1.204042 0.005999
0.890264 0.005448 1.203126 0.005448
0.793470 0.003537 1.199224 0.003537
0.821808 0.006030 1.184039 0.006030
0.979767 0.005571 1.099464 0.005571
0.848999 0.004900 1.091496 0.004900
0.880374 0.005263 1.097634 0.005263
1.134085 0.006625 1.044470 0.006625
1.332626 0.004096 0.979146 0.004096
1.119162 0.004747 0.924660 0.004747
1.139451 0.007150 0.959944 0.007150
1.210698 0.004918 0.846218 0.004918
0.966100 0.005189 0.977205 0.005189
0.917145 0.005190 0.873784 0.005190
1.096506 0.003962 1.028927 0.003962
1.152610 0.005446 1.000764 0.005446
0.780747 0.004338 1.177448 0.004338
0.859042 0.007605 1.217168 0.007605
0.879308 0.006789 1.240151 0.006789
0.853271 0.004107 1.187765 0.004107
0.863611 0.004398 1.200112 0.004398
0.842603 0.004861 1.206616 0.004861
0.811890 0.005279 1.129068 0.005279
0.865434 0.005901 1.136829 0.005901
0.834954 0.005267 1.109600 0.005267
0.850183 0.006021 1.056502 0.006021
1.071171 0.005645 1.021480 0.005645
1.108793 0.005206 0.884891 0.005206
1.181672 0.004934 0.822048 0.004934
1.003292 0.005312 0.819674 0.005312
0.938420 0.005063 0.765811 0.005063
0.929580 0.003774 0.928909 0.003774
1.011767 0.003664 0.949708 0.003664
0.953225 0.005137 1.288669 0.005137
1.093111 0.002723 1.339572 0.002723
0.877890 0.006763 1.224031 0.006763
1.015262 0.005936 1.280940 0.005936
1.181359 0.007056 1.340706 0.007056
0.934818 0.005468 1.238405 0.005468
0.882105 0.004506 1.154854 0.004506
0.953693 0.004417 1.093759 0.004417
1.002313 0.004415 0.951738 0.004415
1.059382 0.004419 0.838399 0.004419
1.182821 0.004295 0.865097 0.004295
1.014507 0.004970 0.834848 0.004970
1.052359 0.004456 0.852627 0.004456
1.025446 0.005024 0.856963 0.005024
0.816409 0.005343 1.148067 0.005343
0.739966 0.004469 1.056264 0.004469
0.751484 0.004962 1.114541 0.004962
0.781682 0.003681 1.011976 0.003681
0.698127 0.004790 1.078557 0.004790
0.832956 0.003196 1.120458 0.003196
0.786495 0.005805 1.059465 0.005805
1.009355 0.007040 1.144703 0.007040
0.923348 0.004658 1.032925 0.004658
1.073785 0.006124 0.948074 0.006124
0.993008 0.005775 1.031855 0.005775
0.940209 0.005306 1.043744 0.005306
0.958591 0.005618 1.030539 0.005618
0.864909 0.005808 0.998518 0.005808
0.986938 0.005712 0.948760 0.005712
0.809723 0.005469 0.984463 0.005469
0.848872 0.005610 1.052323 0.005610
0.983854 0.005783 1.049607 0.005783
0.914473 0.006805 1.060995 0.006805
0.757592 0.004615 1.155612 0.004615
0.724174 0.006784 1.180656 0.006784
0.752021 0.005061 1.120298 0.005061
0.743232 0.006098 1.112776 0.006098
0.692547 0.005325 1.137624 0.005325
0.812992 0.006420 1.052992 0.006420
1.062264 0.006145 1.005548 0.006145
1.200223 0.004637 1.008505 0.004637
2.451457 0.006880 1.127955 0.006880
1.145444 0.005653 0.937569 0.005653
1.212282 0.005766 0.935813 0.005766
1.046393 0.006968 0.896542 0.006968
0.945789 0.007545 0.972959 0.007545
0.949917 0.005924 1.001715 0.005924
0.985539 0.005046 1.055158 0.005046
0.704771 0.004443 1.161327 0.004443
0.732693 0.005369 1.131490 0.005369
0.732792 0.006495 1.166960 0.006495
0.691183 0.006897 1.087118 0.006897
0.816311 0.006645 1.052798 0.006645
0.902297 0.006006 1.063807 0.006006
0.936616 0.005431 1.051309 0.005431
1.539450 0.004428 1.003279 0.004428
2.816057 0.003064 1.167291 0.003064
0.979467 0.003795 0.905906 0.003795
1.277273 0.003041 0.984357 0.003041
2.745854 0.005403 1.182081 0.005403
1.214800 0.005693 0.715165 0.005693
1.010553 0.004670 0.936461 0.004670
1.129739 0.004614 0.898054 0.004614
0.974687 0.005250 0.999391 0.005250
0.712636 0.004704 1.168860 0.004704
0.806832 0.004595 1.190147 0.004595
0.709804 0.004466 1.136750 0.004466
0.794391 0.004677 1.180741 0.004677
0.772849 0.005612 1.129653 0.005612
0.785039 0.005256 1.100205 0.005256
0.862060 0.006337 1.102698 0.006337
0.870591 0.006090 1.090279 0.006090
0.981957 0.005790 1.076585 0.005790
1.153408 0.005254 0.889081 0.005254
1.196398 0.006069 0.870107 0.006069
1.194736 0.006903 0.814350 0.006903
1.286726 0.004206 0.761584 0.004206
2.035207 0.005042 0.916013 0.005042
1.851572 0.006412 0.861644 0.006412
1.045588 0.006240 0.774382 0.006240
1.051427 0.004068 0.926709 0.004068
1.015674 0.003456 0.833608 0.003456
0.983306 0.005191 1.178336 0.005191
0.854682 0.004238 1.247514 0.004238
0.875227 0.004406 1.278900 0.004406
0.886926 0.004767 1.267656 0.004767
0.854252 0.005236 1.274969 0.005236
0.918376 0.004796 1.171794 0.004796
0.896569 0.005236 1.133945 0.005236
0.893262 0.005923 1.084208 0.005923
1.001088 0.005586 1.069727 0.005586
1.046170 0.004623 0.925611 0.004623
0.932433 0.005167 1.071703 0.005167
0.905541 0.005117 0.969848 0.005117
1.596303 0.006725 0.876080 0.006725
1.103279 0.003489 0.941102 0.003489
1.706801 0.003986 0.834580 0.003986
1.060324 0.005153 0.813437 0.005153
0.999204 0.005664 0.772008 0.005664
0.919711 0.005430 0.725849 0.005430
0.931329 0.005131 0.806483 0.005131
1.073616 0.004158 0.882041 0.004158
0.922255 0.007309 1.261259 0.007309
1.032329 0.005864 1.146954 0.005864
0.755652 0.005516 1.098933 0.005516
0.725855 0.005462 1.106400 0.005462
0.701854 0.005784 1.032634 0.005784
0.690244 0.005030 1.032514 0.005030
0.655615 0.004470 1.049294 0.004470
0.694601 0.004814 1.053403 0.004814
0.778793 0.005350 1.055656 0.005350
0.757554 0.004113 1.017870 0.004113
0.895830 0.004930 1.048483 0.004930
0.828003 0.005023 0.999936 0.005023
1.140252 0.006422 1.073912 0.006422
1.216217 0.005628 0.984708 0.005628
1.149149 0.004895 0.982296 0.004895
0.944968 0.005335 0.971749 0.005335
0.932048 0.005710 0.937868 0.005710
0.965812 0.004912 0.983791 0.004912
0.876302 0.004590 1.024036 0.004590
0.893759 0.005215 1.072628 0.005215
0.687291 0.005674 1.088089 0.005674
0.651491 0.004442 1.080012 0.004442
0.735861 0.006030 1.026487 0.006030
0.705859 0.005912 1.042403 0.005912
2.174911 0.004957 1.247255 0.004957
2.708090 0.003898 1.240766 0.003898
1.459279 0.004802 0.941453 0.004802
1.936058 0.005234 0.907982 0.005234
2.119612 0.004284 1.094745 0.004284
1.789118 0.005198 0.990586 0.005198
1.108986 0.005807 0.843308 0.005807
1.029448 0.007107 0.943180 0.007107
1.129036 0.006672 0.890631 0.006672
1.120377 0.006997 0.909694 0.006997
0.961310 0.004555 0.989790 0.004555
0.709963 0.006266 1.094142 0.006266
0.782180 0.005145 1.105517 0.005145
0.693679 0.006739 1.062918 0.006739
0.696682 0.006332 1.088273 0.006332
0.752478 0.006620 1.048472 0.006620
1.034628 0.004859 1.071300 0.004859
1.243121 0.005277 1.026559 0.005277
1.026922 0.005192 0.980478 0.005192
1.086932 0.005666 0.763527 0.005666
1.029439 0.006279 0.767920 0.006279
2.860598 0.004885 1.176046 0.004885
2.045275 0.003947 1.006208 0.003947
1.690200 0.005708 0.927271 0.005708
1.170027 0.007341 0.751699 0.007341
1.190203 0.006837 0.902458 0.006837
1.038406 0.005473 0.918322 0.005473
1.000536 0.005858 1.001273 0.005858
0.964514 0.005699 1.227888 0.005699
0.907928 0.003755 1.219255 0.003755
0.813651 0.004263 1.177945 0.004263
0.734190 0.004774 1.095918 0.004774
0.773735 0.006129 1.163111 0.006129
0.759188 0.005996 1.091752 0.005996
0.917166 0.004427 1.052965 0.004427
0.862507 0.004252 1.014704 0.004252
0.907964 0.005469 0.867483 0.005469
0.998676 0.005344 0.844486 0.005344
1.332915 0.004671 0.873978 0.004671
1.685078 0.006003 0.901764 0.006003
1.120958 0.006308 0.742947 0.006308
0.964676 0.004717 0.775813 0.004717
1.000660 0.006075 0.877313 0.006075
0.955420 0.003942 0.855603 0.003942
0.874999 0.005063 0.771495 0.005063
1.299696 0.004530 1.394233 0.004530
0.936459 0.005676 1.241595 0.005676
0.863648 0.005931 1.229023 0.005931
0.811868 0.006465 1.200973 0.006465
0.852765 0.004973 1.175827 0.004973
0.892240 0.005417 1.125666 0.005417
0.940806 0.005041 1.105902 0.005041
0.903173 0.004659 1.045390 0.004659
0.930491 0.004765 0.917338 0.004765
1.008420 0.006074 0.815796 0.006074
1.141517 0.005279 0.862415 0.005279
1.139005 0.004377 0.723963 0.004377
1.290317 0.005832 0.778216 0.005832
1.325512 0.004190 0.747472 0.004190
1.053317 0.006328 0.766668 0.006328
0.706504 0.004697 1.131971 0.004697
0.734391 0.005378 1.079718 0.005378
0.734271 0.005587 1.060164 0.005587
0.724310 0.005856 1.084136 0.005856
0.753921 0.005574 1.068886 0.005574
0.717362 0.005818 1.047949 0.005818
0.702904 0.004707 1.059276 0.004707
0.726534 0.004735 1.068963 0.004735
0.787088 0.004737 1.077457 0.004737
1.015371 0.004639 1.099417 0.004639
1.898621 0.003113 1.178125 0.003113
1.270686 0.005630 0.960561 0.005630
1.649974 0.003802 1.190978 0.003802
1.656124 0.003804 0.971960 0.003804
1.198418 0.007636 1.042062 0.007636
0.919739 0.005841 0.934186 0.005841
0.990562 0.005117 1.004704 0.005117
0.910701 0.006278 0.961286 0.006278
0.965862 0.003200 1.010690 0.003200
0.965610 0.006760 1.039583 0.006760
0.919308 0.005652 1.097336 0.005652
0.719950 0.005278 1.132596 0.005278
0.739511 0.004915 1.099141 0.004915
0.702501 0.005378 1.069146 0.005378
0.687383 0.005774 1.043924 0.005774
0.699392 0.005866 1.027086 0.005866
0.751519 0.004728 1.029524 0.004728
0.726142 0.005231 1.032000 0.005231
1.832514 0.005226 1.098567 0.005226
2.423222 0.002776 1.141293 0.002776
2.342273 0.004561 1.177368 0.004561
1.511529 0.003996 1.029643 0.003996
1.233602 0.004569 0.950895 0.004569
0.976310 0.006030 0.790710 0.006030
0.991097 0.006105 1.017486 0.006105
1.016212 0.006861 0.976615 0.006861
0.732378 0.005176 1.099934 0.005176
0.724870 0.005563 1.072408 0.005563
0.673413 0.005521 1.069557 0.005521
0.696916 0.004780 1.049141 0.004780
0.683765 0.004979 1.022149 0.004979
0.717080 0.004627 0.987019 0.004627
0.860718 0.006261 1.014898 0.006261
0.960399 0.004808 1.002564 0.004808
1.287399 0.003886 1.007619 0.003886
0.974071 0.003936 0.929166 0.003936
1.310699 0.004281 0.913173 0.004281
2.125861 0.004477 1.096215 0.004477
1.544677 0.006578 0.959506 0.006578
1.882709 0.003765 1.051110 0.003765
1.198058 0.006472 0.802627 0.006472
1.034552 0.008105 0.778257 0.008105
0.955114 0.005590 0.828149 0.005590
1.012771 0.005642 0.919693 0.005642
0.951991 0.004375 0.900042 0.004375
0.737317 0.006422 1.081029 0.006422
0.767153 0.004624 1.109528 0.004624
0.758975 0.004543 1.135566 0.004543
0.731559 0.003877 1.040753 0.003877
0.767173 0.004749 1.129360 0.004749
0.681161 0.004811 1.096100 0.004811
0.769108 0.005173 1.032423 0.005173
0.787991 0.005229 1.026403 0.005229
0.862719 0.005944 1.074245 0.005944
0.827832 0.006789 0.974167 0.006789
0.864136 0.004807 0.939585 0.004807
0.846477 0.004251 0.896451 0.004251
1.151707 0.004378 0.812620 0.004378
1.241322 0.004196 0.789460 0.004196
1.058129 0.004078 0.812260 0.004078
1.087417 0.005611 0.774840 0.005611
0.927608 0.005386 0.783125 0.005386
0.946923 0.005780 0.816303 0.005780
0.926642 0.004907 0.806578 0.004907
0.914886 0.004325 0.839748 0.004325
0.860427 0.005070 0.801424 0.005070
1.261622 0.004138 1.428803 0.004138
0.888906 0.005546 1.183697 0.005546
0.788568 0.004811 1.079733 0.004811
0.954016 0.004134 1.279888 0.004134
0.920474 0.004924 1.165878 0.004924
0.797419 0.005003 1.045973 0.005003
0.901536 0.005637 1.111650 0.005637
0.905268 0.008044 0.990839 0.008044
0.862075 0.005812 0.981072 0.005812
0.908842 0.006423 0.926617 0.006423
0.940180 0.006125 0.955280 0.006125
0.874167 0.005835 0.828438 0.005835
0.856881 0.003982 0.821885 0.003982
0.871558 0.005165 0.845931 0.005165
0.882508 0.005625 0.838934 0.005625
1.000593 0.004221 0.858526 0.004221
0.918177 0.004851 0.957072 0.004851
0.946845 0.004644 0.868740 0.004644
0.720036 0.005225 1.154753 0.005225
0.768248 0.006045 1.140633 0.006045
0.763573 0.004823 1.113446 0.004823
0.768312 0.003854 1.096061 0.003854
0.780338 0.004115 1.103212 0.004115
0.988480 0.004699 1.119967 0.004699
1.163078 0.004113 1.110299 0.004113
1.464099 0.002084 1.081511 0.002084
1.031259 0.004132 1.033578 0.004132
0.941130 0.005335 1.059817 0.005335
1.038335 0.004921 0.979239 0.004921
0.873581 0.004946 1.038540 0.004946
1.004566 0.004959 1.080766 0.004959
0.939876 0.008102 1.029905 0.008102
0.918603 0.004372 1.110264 0.004372
0.913836 0.004508 1.160364 0.004508
1.006658 0.005977 1.137350 0.005977
0.776853 0.004967 1.054127 0.004967
0.777240 0.004675 1.108398 0.004675
0.723813 0.003349 1.051799 0.003349
0.761213 0.002904 1.066023 0.002904
0.776917 0.004870 0.986807 0.004870
0.999965 0.003609 1.056310 0.003609
1.567929 0.003412 1.114857 0.003412
0.894125 0.007397 1.020097 0.007397
1.671051 0.006038 1.054317 0.006038
0.937132 0.006490 0.987645 0.006490
1.016935 0.005323 0.997771 0.005323
0.913082 0.006309 0.951015 0.006309
0.918402 0.005804 0.908015 0.005804
0.939868 0.004681 0.981626 0.004681
0.988729 0.005469 1.047309 0.005469
0.901210 0.005600 0.997973 0.005600
0.765570 0.005420 1.035713 0.005420
0.764183 0.005229 1.010611 0.005229
0.699764 0.004567 1.004730 0.004567
0.778379 0.004800 0.980087 0.004800
0.760752 0.003862 0.965879 0.003862
0.755620 0.004392 0.925616 0.004392
1.279441 0.003722 1.032804 0.003722
0.909193 0.004047 0.912012 0.004047
1.422831 0.004916 1.085193 0.004916
1.263292 0.005047 0.886418 0.005047
0.979328 0.006742 0.934384 0.006742
0.920290 0.006826 0.916333 0.006826
0.881214 0.006240 0.967979 0.006240
0.895427 0.006185 1.039842 0.006185
0.916604 0.003885 1.049464 0.003885
0.882929 0.004633 1.094619 0.004633
0.842176 0.006818 1.031097 0.006818
0.766103 0.004249 0.975886 0.004249
0.697653 0.006247 0.947157 0.006247
0.770596 0.004935 0.979863 0.004935
0.733242 0.004854 0.970525 0.004854
0.728114 0.005998 0.897736 0.005998
0.758486 0.004658 0.876786 0.004658
0.997924 0.005142 0.884894 0.005142
0.986701 0.005106 0.877547 0.005106
1.136534 0.005497 0.945266 0.005497
0.889917 0.003094 0.810323 0.003094
0.999328 0.005564 0.887915 0.005564
0.971590 0.004713 0.912848 0.004713
0.914120 0.006295 0.878279 0.006295
0.963488 0.005846 0.929997 0.005846
0.996354 0.004830 0.972157 0.004830
1.183843 0.003882 1.383169 0.003882
1.153330 0.007866 1.342469 0.007866
1.003205 0.003769 1.197226 0.003769
0.883805 0.005089 1.042505 0.005089
0.912753 0.006023 0.961185 0.006023
0.841935 0.005183 0.921881 0.005183
0.822679 0.005976 0.897418 0.005976
0.932915 0.006751 1.019012 0.006751
1.058891 0.003833 0.901955 0.003833
0.919088 0.005585 1.014113 0.005585
1.105259 0.004680 0.971247 0.004680
0.957516 0.004017 0.941935 0.004017
0.859936 0.004245 0.880866 0.004245
0.906654 0.006819 0.910400 0.006819
0.873181 0.005660 0.854727 0.005660
0.911283 0.004614 0.903295 0.004614
0.915936 0.004583 0.936618 0.004583
1.002747 0.005768 1.066736 0.005768
0.759557 0.005594 1.255945 0.005594
0.722830 0.006173 1.191277 0.006173
0.837345 0.007171 1.183642 0.007171
0.862429 0.005532 1.213067 0.005532
0.893107 0.005256 1.177426 0.005256
0.969571 0.004744 1.265803 0.004744
0.908780 0.006751 1.152748 0.006751
0.968092 0.003396 1.121315 0.003396
0.955045 0.004217 1.152753 0.004217
0.917327 0.004356 1.187784 0.004356
0.872140 0.004197 1.133176 0.004197
0.978607 0.004504 1.084532 0.004504
0.854647 0.003951 1.036796 0.003951
0.848631 0.005594 1.030666 0.005594
0.918092 0.005505 1.047290 0.005505
0.906845 0.006688 1.099358 0.006688
0.858964 0.002944 1.100373 0.002944
0.900822 0.006418 1.199958 0.006418
0.908944 0.005537 1.133572 0.005537
0.705702 0.004826 1.142029 0.004826
0.759466 0.003923 1.115488 0.003923
0.730391 0.006501 1.062980 0.006501
0.732657 0.006206 1.081428 0.006206
0.819566 0.003702 1.097787 0.003702
0.794986 0.007084 1.027875 0.007084
0.740458 0.005783 1.026849 0.005783
0.850693 0.005778 1.070177 0.005778
0.947844 0.003877 1.085386 0.003877
0.925664 0.004908 1.107334 0.004908
1.453543 0.005454 1.152712 0.005454
0.880427 0.004562 1.088719 0.004562
0.851496 0.004206 1.048855 0.004206
0.951350 0.005592 1.037971 0.005592
0.882101 0.006441 1.012123 0.006441
0.866916 0.008312 1.030001 0.008312
0.870439 0.004075 1.049874 0.004075
0.897321 0.004841 1.083513 0.004841
0.864593 0.006590 1.132542 0.006590
0.806707 0.006826 1.029246 0.006826
0.773364 0.005226 1.055006 0.005226
0.787309 0.005660 0.975899 0.005660
0.740077 0.006780 0.951120 0.006780
0.859992 0.004769 0.982039 0.004769
0.843908 0.005448 1.011678 0.005448
0.839018 0.004391 0.955877 0.004391
1.146844 0.004972 1.072887 0.004972
0.979909 0.004814 0.999039 0.004814
0.913573 0.005152 0.941731 0.005152
0.996593 0.005867 0.938985 0.005867
0.968073 0.004946 0.975580 0.004946
0.982797 0.004343 0.933230 0.004343
0.875330 0.005387 0.957414 0.005387
0.856004 0.005542 0.957687 0.005542
0.887031 0.005077 1.009038 0.005077
0.860686 0.004064 1.025882 0.004064
0.906197 0.002824 1.016973 0.002824
0.848997 0.005145 0.989324 0.005145
1.006998 0.004423 0.953423 0.004423
1.198764 0.002693 1.066357 0.002693
0.820316 0.004983 0.884760 0.004983
0.911418 0.004685 0.939786 0.004685
0.788031 0.004438 0.884283 0.004438
0.845538 0.005446 0.931125 0.005446
0.902041 0.005451 0.947198 0.005451
0.888602 0.005348 0.931174 0.005348
1.109773 0.007983 0.955093 0.007983
1.050336 0.007931 0.949087 0.007931
1.173968 0.005799 1.037598 0.005799
1.466636 0.004295 1.151744 0.004295
1.018453 0.004543 1.131455 0.004543
0.955128 0.004921 1.022020 0.004921
1.078871 0.004979 1.184667 0.004979
1.105517 0.003646 1.093217 0.003646
0.989801 0.002652 1.032137 0.002652
0.828979 0.006510 0.954813 0.006510
0.853172 0.005442 0.951332 0.005442
0.949784 0.005212 0.966396 0.005212
1.009805 0.006442 1.023275 0.006442
0.987239 0.006062 0.929561 0.006062
1.023666 0.004743 0.924620 0.004743
1.149956 0.005619 0.965395 0.005619
1.072171 0.004995 1.016798 0.004995
1.141202 0.005895 1.095707 0.005895
1.152325 0.005042 1.062097 0.005042
1.007985 0.004771 1.045747 0.004771
1.019790 0.003529 1.155033 0.003529
0.787805 0.006551 1.280679 0.006551
0.869412 0.005846 1.285074 0.005846
0.874842 0.004227 1.246969 0.004227
0.986505 0.003259 1.236593 0.003259
0.993799 0.005496 1.225165 0.005496
0.902295 0.005889 1.166000 0.005889
1.281978 0.003833 1.213629 0.003833
0.805180 0.006022 1.064238 0.006022
0.794687 0.004395 1.070210 0.004395
0.826403 0.004217 1.078807 0.004217
0.869646 0.005982 1.044388 0.005982
0.873328 0.005323 1.156521 0.005323
0.917115 0.005559 1.175742 0.005559
0.851460 0.004614 1.198145 0.004614
0.722909 0.004432 1.201196 0.004432
0.856366 0.005710 1.221565 0.005710
0.869930 0.007351 1.161716 0.007351
0.879530 0.003832 1.187078 0.003832
1.020826 0.004978 1.194187 0.004978
0.958126 0.004097 1.136124 0.004097
0.882103 0.004727 1.090378 0.004727
0.992100 0.005595 1.122675 0.005595
1.105260 0.004207 1.103404 0.004207
1.251525 0.004205 1.083642 0.004205
1.083724 0.006213 1.021790 0.006213
0.874295 0.003942 1.045825 0.003942
0.879633 0.005980 0.999959 0.005980
0.888570 0.004882 1.023155 0.004882
0.895787 0.005241 1.020465 0.005241
0.886961 0.005563 1.051235 0.005563
0.876572 0.005050 1.088284 0.005050
0.848716 0.004510 1.120321 0.004510
0.845837 0.005149 1.192373 0.005149
0.837885 0.005131 1.096813 0.005131
0.812222 0.006074 1.022871 0.006074
0.810607 0.006275 1.020523 0.006275
0.847188 0.003351 0.982545 0.003351
0.862362 0.003443 0.913836 0.003443
0.859009 0.004391 0.928528 0.004391
0.803790 0.005692 0.901304 0.005692
0.841656 0.004876 1.015523 0.004876
1.117601 0.005435 1.032298 0.005435
0.914903 0.004822 0.983867 0.004822
0.878170 0.003898 0.953446 0.003898
1.320755 0.004784 1.019028 0.004784
0.977551 0.007956 0.970366 0.007956
0.925354 0.006208 0.981808 0.006208
0.991865 0.003925 1.031625 0.003925
0.893585 0.005354 1.019029 0.005354
0.964255 0.004529 1.066709 0.004529
0.865388 0.004591 1.009184 0.004591
0.975371 0.005928 1.104303 0.005928
1.004569 0.005143 1.136138 0.005143
0.875558 0.005306 1.164066 0.005306
0.890328 0.004455 1.180679 0.004455
0.922438 0.005097 1.076927 0.005097
1.015607 0.005252 1.129172 0.005252
0.862942 0.005846 1.001279 0.005846
0.998336 0.003533 1.028356 0.003533
0.986020 0.004236 1.017298 0.004236
0.909644 0.005872 0.970997 0.005872
0.843723 0.006226 0.941356 0.006226
0.896093 0.005666 0.965812 0.005666
1.018798 0.005495 1.094090 0.005495
0.981429 0.005531 1.007452 0.005531
0.946937 0.004588 0.970353 0.004588
1.010857 0.004723 0.960279 0.004723
0.970774 0.005473 1.028200 0.005473
1.024873 0.005735 1.042331 0.005735
0.997638 0.006971 1.091896 0.006971
0.870355 0.004222 1.121544 0.004222
1.156746 0.006120 1.168348 0.006120
1.490659 0.004018 1.252576 0.004018
1.120617 0.004090 1.132745 0.004090
0.967573 0.004677 1.027212 0.004677
0.918898 0.005133 0.967244 0.005133
0.915623 0.004904 1.057492 0.004904
0.942219 0.005357 1.020327 0.005357
1.151206 0.004203 1.119371 0.004203
1.335233 0.004411 1.185424 0.004411
1.052481 0.006818 1.094155 0.006818
1.178610 0.004638 1.144517 0.004638
1.058729 0.004939 1.097285 0.004939
1.164315 0.003465 1.154631 0.003465
1.225665 0.003860 1.428477 0.003860
0.879681 0.007031 1.298123 0.007031
0.852774 0.006652 1.250409 0.006652
0.910168 0.006144 1.236879 0.006144
0.912161 0.003530 1.253593 0.003530
0.922648 0.004105 1.194762 0.004105
0.996346 0.003560 1.277405 0.003560
1.016675 0.004400 1.308338 0.004400
1.054720 0.003025 1.198896 0.003025
1.083158 0.003145 1.254781 0.003145
0.934813 0.006134 1.199807 0.006134
0.992796 0.007048 1.204020 0.007048
0.869745 0.007836 1.103439 0.007836
0.923403 0.005552 1.165230 0.005552
0.826381 0.006341 1.081478 0.006341
0.866335 0.004968 1.014724 0.004968
0.780985 0.005843 1.025366 0.005843
0.921315 0.006274 1.051103 0.006274
0.877875 0.004664 1.058055 0.004664
1.007265 0.005580 1.089635 0.005580
0.928158 0.005143 1.169522 0.005143
1.176481 0.006298 0.791513 0.006298
1.049374 0.006580 1.203296 0.006580
1.019245 0.004872 1.159978 0.004872
1.006059 0.003023 1.158167 0.003023
0.803880 0.006449 1.102344 0.006449
0.861156 0.004474 1.063006 0.004474
1.004212 0.004548 1.103544 0.004548
0.979186 0.004711 1.138426 0.004711
1.006630 0.009433 1.097094 0.009433
1.284976 0.005356 1.100786 0.005356
0.977775 0.006777 1.053222 0.006777
0.888671 0.004991 1.035592 0.004991
0.919019 0.006213 0.988590 0.006213
0.941511 0.004277 1.038109 0.004277
1.032952 0.007435 1.053287 0.007435
1.083005 0.004170 1.071482 0.004170
1.191045 0.005521 1.129679 0.005521
3.050736 0.006393 1.630843 0.006393
0.919723 0.005558 1.109214 0.005558
0.892612 0.006174 1.079235 0.006174
0.883582 0.005452 1.066087 0.005452
0.828129 0.005459 0.999312 0.005459
0.780155 0.004248 0.996154 0.004248
0.798247 0.004938 1.007537 0.004938
0.803014 0.005895 0.964078 0.005895
0.999797 0.005595 1.021909 0.005595
1.825110 0.005083 1.128356 0.005083
0.918552 0.006827 1.012990 0.006827
1.017810 0.006426 1.034795 0.006426
0.968609 0.005832 0.987696 0.005832
0.878412 0.007877 1.052750 0.007877
0.921822 0.006351 1.051369 0.006351
0.949894 0.005806 1.084810 0.005806
1.052508 0.004557 1.156712 0.004557
1.126782 0.004630 1.117693 0.004630
1.225485 0.004648 1.229487 0.004648
0.982806 0.004950 1.130933 0.004950
1.134678 0.005652 1.148147 0.005652
1.077817 0.004598 1.091348 0.004598
0.849827 0.005626 1.035069 0.005626
1.087568 0.003828 1.066591 0.003828
0.992869 0.005903 0.998393 0.005903
0.993919 0.006043 1.080114 0.006043
1.578243 0.004464 1.163262 0.004464
0.979408 0.005402 1.033542 0.005402
1.115127 0.006076 1.106368 0.006076
0.986339 0.006230 1.044915 0.006230
0.942648 0.006512 1.021875 0.006512
0.992259 0.005385 1.121624 0.005385
0.976868 0.005532 1.151529 0.005532
1.075298 0.004780 1.182400 0.004780
1.225299 0.006963 1.251560 0.006963
1.744382 0.005030 1.334531 0.005030
1.318386 0.006463 1.211331 0.006463
1.156504 0.006003 1.182724 0.006003
1.255637 0.004851 1.154599 0.004851
1.393201 0.004123 1.345992 0.004123
1.459293 0.004667 1.428781 0.004667
1.111356 0.005986 1.151745 0.005986
0.990759 0.006395 1.097939 0.006395
1.250838 0.006063 1.375232 0.006063
1.212988 0.006328 1.139655 0.006328
1.062910 0.005865 1.061872 0.005865
0.940656 0.007664 1.050519 0.007664
0.912630 0.006661 1.071850 0.006661
0.903786 0.005075 1.158757 0.005075
1.008243 0.004932 1.240512 0.004932
1.176331 0.003699 1.341253 0.003699
1.035126 0.006499 1.321374 0.006499
0.928191 0.005500 1.254652 0.005500
0.931014 0.004851 1.248931 0.004851
0.869408 0.005249 1.192055 0.005249
0.886132 0.004898 1.235004 0.004898
0.907441 0.005397 1.167223 0.005397
0.947212 0.005655 1.258445 0.005655
0.923753 0.004114 1.158023 0.004114
0.874622 0.005580 1.081104 0.005580
0.834554 0.006041 1.041531 0.006041
0.877233 0.004865 1.028470 0.004865
0.901392 0.004564 1.007538 0.004564
0.997791 0.005372 1.055639 0.005372
0.935594 0.008042 1.128218 0.008042
1.105955 0.005006 1.117250 0.005006
0.937569 0.006416 1.196489 0.006416
1.167904 0.006463 1.319995 0.006463
1.159058 0.005859 1.233766 0.005859
1.164937 0.004302 1.199984 0.004302
1.010363 0.005122 1.169009 0.005122
0.776132 0.005412 1.053221 0.005412
0.976429 0.006177 1.132971 0.006177
0.956684 0.005611 1.151602 0.005611
0.821683 0.004946 1.100757 0.004946
0.966235 0.006978 1.128129 0.006978
1.077253 0.005550 1.117767 0.005550
1.002301 0.006540 1.077132 0.006540
1.125039 0.004497 1.020003 0.004497
0.944859 0.005960 1.010695 0.005960
1.003694 0.004988 1.004010 0.004988
1.061900 0.005446 1.100351 0.005446
1.065076 0.005274 1.055064 0.005274
1.948430 0.005254 1.323963 0.005254
1.282370 0.004042 1.281101 0.004042
1.131117 0.007329 1.213194 0.007329
1.122201 0.006730 1.127912 0.006730
1.192285 0.005766 1.223526 0.005766
0.997883 0.005092 1.119911 0.005092
1.134865 0.005621 1.179546 0.005621
0.803781 0.005152 1.008946 0.005152
0.883529 0.004978 1.015306 0.004978
1.077510 0.004585 1.147323 0.004585
1.138920 0.005367 1.075619 0.005367
0.923018 0.005881 1.004165 0.005881
1.000651 0.006788 1.009433 0.006788
1.141716 0.005882 1.014240 0.005882
1.197592 0.004633 1.098406 0.004633
1.170675 0.004094 1.132742 0.004094
3.286715 0.007353 1.750764 0.007353
1.388004 0.006126 1.214519 0.006126
2.292697 0.006198 1.495957 0.006198
1.061950 0.007172 1.149495 0.007172
1.039953 0.006400 1.132292 0.006400
0.945866 0.004979 1.072735 0.004979
1.240596 0.005511 1.343643 0.005511
1.865523 0.004989 1.811551 0.004989
0.924086 0.004561 1.013271 0.004561
2.084117 0.003989 1.943579 0.003989
1.255118 0.005803 1.296929 0.005803
1.450079 0.006470 1.408893 0.006470
1.363138 0.006101 1.205182 0.006101
1.511218 0.004561 1.315038 0.004561
1.040394 0.005561 0.990058 0.005561
1.220301 0.005432 0.982162 0.005432
1.293447 0.005119 1.103942 0.005119
0.935559 0.005068 1.080129 0.005068
1.018487 0.007650 1.047418 0.007650
1.047638 0.004419 1.115555 0.004419
1.460977 0.004084 1.151582 0.004084
1.261371 0.004260 1.135118 0.004260
1.100801 0.006773 1.114197 0.006773
1.718054 0.005876 1.431817 0.005876
2.499050 0.004919 2.335694 0.004919
2.078644 0.005489 2.007849 0.005489
1.748241 0.005484 1.732776 0.005484
1.343320 0.006151 1.326549 0.006151
1.585732 0.005074 1.567938 0.005074
1.939722 0.004738 1.626928 0.004738
3.551762 0.003999 1.867807 0.003999
1.358621 0.003970 1.110623 0.003970
1.087958 0.004360 1.015637 0.004360
1.049761 0.006318 1.015599 0.006318
1.001944 0.005462 1.096608 0.005462
0.953167 0.005865 1.106824 0.005865
1.033780 0.005978 1.028890 0.005978
1.035922 0.004825 1.123655 0.004825
0.965631 0.004140 1.152485 0.004140
1.027167 0.004995 1.169068 0.004995
1.191089 0.003572 1.290745 0.003572
0.824582 0.005175 1.134326 0.005175
0.894997 0.004503 1.133423 0.004503
0.871732 0.005367 1.082463 0.005367
0.843001 0.005843 1.147953 0.005843
0.948344 0.006984 1.161112 0.006984
0.928136 0.006908 1.227035 0.006908
1.025782 0.007056 1.232214 0.007056
0.827829 0.006339 1.081817 0.006339
0.948545 0.004824 1.159064 0.004824
0.886921 0.004552 1.032982 0.004552
0.851837 0.005047 1.043146 0.005047
0.988199 0.003819 1.032152 0.003819
0.965512 0.005354 1.035332 0.005354
0.968428 0.004012 1.109321 0.004012
1.036923 0.006846 1.200803 0.006846
0.980991 0.005768 1.192433 0.005768
1.183612 0.004352 1.244865 0.004352
1.154502 0.004930 1.246013 0.004930
0.959199 0.007405 1.087400 0.007405
1.089416 0.007253 1.105876 0.007253
0.954997 0.006294 1.035665 0.006294
1.002349 0.006767 1.182525 0.006767
1.087475 0.008162 1.136137 0.008162
1.158755 0.006031 1.204257 0.006031
0.909832 0.004579 1.124633 0.004579
0.945525 0.004303 1.102673 0.004303
1.078345 0.005160 1.044049 0.005160
1.360038 0.004472 1.033560 0.004472
1.074442 0.006363 1.034295 0.006363
1.081336 0.005469 1.050555 0.005469
1.257119 0.004284 1.080628 0.004284
1.793613 0.005652 1.292051 0.005652
0.965720 0.006329 1.198323 0.006329
1.098350 0.005101 1.092770 0.005101
1.736555 0.005873 1.314621 0.005873
1.473399 0.006840 1.263579 0.006840
1.181609 0.005672 1.243763 0.005672
1.189221 0.005818 1.304551 0.005818
1.304942 0.005783 1.391499 0.005783
0.886418 0.005634 1.028797 0.005634
1.133465 0.003804 1.243660 0.003804
1.322784 0.005851 1.291522 0.005851
1.208163 0.005361 1.166024 0.005361
1.591603 0.006001 1.158263 0.006001
1.348166 0.005967 1.150503 0.005967
1.450295 0.003027 1.131890 0.003027
2.044585 0.004757 1.324448 0.004757
1.594177 0.002946 1.119591 0.002946
1.183087 0.004717 1.185725 0.004717
1.821816 0.005147 1.243074 0.005147
1.304232 0.007432 1.322444 0.007432
1.625392 0.005612 1.630067 0.005612
2.309354 0.005566 2.133289 0.005566
3.212870 0.003665 2.797944 0.003665
1.676757 0.004186 1.668026 0.004186
2.740602 0.004138 2.404168 0.004138
1.333148 0.005352 1.131956 0.005352
2.277225 0.004612 1.389748 0.004612
1.583845 0.006526 1.122155 0.006526
1.702746 0.004426 1.167215 0.004426
1.454044 0.007400 1.063849 0.007400
1.290697 0.006554 1.125958 0.006554
1.416203 0.005299 0.933326 0.005299
1.380367 0.005564 0.959830 0.005564
1.105251 0.005221 0.989229 0.005221
1.077738 0.005722 1.009445 0.005722
1.093842 0.004667 1.054063 0.004667
1.024851 0.004728 1.016093 0.004728
1.246179 0.005956 1.283351 0.005956
1.318918 0.004937 1.077199 0.004937
1.110032 0.006984 1.076543 0.006984
3.155284 0.004897 2.893811 0.004897
1.532797 0.007513 1.431688 0.007513
2.312292 0.006883 2.203907 0.006883
1.771683 0.006333 1.383533 0.006333
4.132059 0.006780 1.927725 0.006780
1.552922 0.003872 1.173408 0.003872
2.495580 0.004266 1.372942 0.004266
1.945779 0.002675 1.207177 0.002675
1.247002 0.005453 1.043366 0.005453
1.279423 0.005382 1.081436 0.005382
1.184666 0.006586 1.002930 0.006586
1.273465 0.004808 0.931923 0.004808
0.989420 0.006474 1.029165 0.006474
0.967878 0.006375 0.947226 0.006375
1.026776 0.005789 0.995571 0.005789
1.022990 0.004984 1.113859 0.004984
1.152135 0.005236 1.173916 0.005236
0.912608 0.004922 1.056239 0.004922
0.856575 0.005483 1.063667 0.005483
0.802249 0.005768 1.074308 0.005768
0.928573 0.005063 1.088044 0.005063
1.397965 0.006516 1.404180 0.006516
0.865211 0.005044 1.078120 0.005044
0.938159 0.006305 1.160222 0.006305
0.891608 0.006479 1.173438 0.006479
0.878840 0.005233 1.099151 0.005233
0.949486 0.005394 1.057845 0.005394
0.954929 0.005414 1.075128 0.005414
0.992885 0.006301 1.117520 0.006301
0.971865 0.006215 1.127391 0.006215
0.916939 0.004106 1.170910 0.004106
1.008596 0.005079 1.269954 0.005079
1.375553 0.004945 1.313684 0.004945
1.085801 0.006022 1.157030 0.006022
0.982815 0.004035 1.120553 0.004035
1.205751 0.004336 1.258411 0.004336
1.110577 0.005289 1.243425 0.005289
1.996468 0.004842 1.714024 0.004842
1.467992 0.004912 1.371905 0.004912
2.035393 0.006867 1.799286 0.006867
1.508508 0.005296 1.462962 0.005296
0.961560 0.005122 1.229969 0.005122
1.185523 0.004684 1.116151 0.004684
0.886435 0.004938 1.050930 0.004938
0.968714 0.006770 1.035623 0.006770
0.953199 0.006598 0.974873 0.006598
0.895641 0.005092 1.031696 0.005092
0.968269 0.005037 1.017676 0.005037
1.143118 0.005924 1.068485 0.005924
1.013582 0.005063 1.086921 0.005063
0.936361 0.005448 1.046927 0.005448
1.013103 0.005633 1.136391 0.005633
1.472849 0.004874 1.353537 0.004874
1.477161 0.004568 1.466177 0.004568
1.099299 0.006766 1.265184 0.006766
1.634264 0.003707 1.556469 0.003707
1.324799 0.004211 1.401365 0.004211
1.655593 0.002888 1.469909 0.002888
2.509346 0.004165 2.147002 0.004165
1.082154 0.004303 1.140210 0.004303
1.400174 0.003482 1.033341 0.003482
1.215035 0.006929 1.036206 0.006929
0.982839 0.006565 0.958399 0.006565
1.011672 0.007039 1.029786 0.007039
1.052981 0.005566 0.963739 0.005566
0.963930 0.003244 0.947573 0.003244
1.384074 0.005997 1.082466 0.005997
1.195108 0.006084 1.051051 0.006084
1.273939 0.006247 1.283282 0.006247
1.262436 0.004660 1.274312 0.004660
1.376032 0.005671 1.373622 0.005671
0.987708 0.005536 1.137310 0.005536
0.882693 0.002483 1.051255 0.002483
1.443458 0.006310 1.438248 0.006310
1.103419 0.005378 1.044929 0.005378
1.127276 0.006675 1.069511 0.006675
1.077713 0.005964 0.993843 0.005964
0.846409 0.006854 0.862435 0.006854
1.261946 0.005760 1.015301 0.005760
1.078817 0.005874 0.932322 0.005874
1.003929 0.005110 0.862242 0.005110
1.362900 0.006170 0.934877 0.006170
0.933724 0.006743 0.887825 0.006743
1.020570 0.005237 1.057044 0.005237
1.020689 0.004800 1.068211 0.004800
1.196708 0.005169 1.027660 0.005169
1.024820 0.005560 1.010838 0.005560
1.491447 0.005485 1.397653 0.005485
1.697077 0.007182 1.578912 0.007182
0.907876 0.007554 0.998730 0.007554
0.879137 0.006771 1.083609 0.006771
1.001521 0.004707 1.161070 0.004707
1.347264 0.004825 1.138067 0.004825
1.439369 0.006107 1.170790 0.006107
1.268313 0.004622 1.090657 0.004622
1.398149 0.004680 1.155942 0.004680
1.297954 0.007839 1.025964 0.007839
1.205854 0.006941 0.926596 0.006941
1.406771 0.005371 1.032052 0.005371
1.262339 0.004847 0.939077 0.004847
0.968338 0.005870 0.824410 0.005870
1.248028 0.004634 0.798459 0.004634
1.244202 0.006684 1.151167 0.006684
1.075465 0.006535 1.200468 0.006535
1.612430 0.005901 1.223363 0.005901
0.986758 0.006039 1.019891 0.006039
1.008413 0.005518 1.136949 0.005518
1.107149 0.004586 1.203422 0.004586
1.114514 0.005615 1.176573 0.005615
1.035784 0.006374 1.062177 0.006374
0.881028 0.005160 1.094647 0.005160
0.991722 0.006282 1.104415 0.006282
1.134787 0.004106 1.046777 0.004106
1.066711 0.006231 1.168837 0.006231
0.990312 0.004440 1.087412 0.004440
0.978345 0.006582 1.098707 0.006582
1.094287 0.004527 1.171694 0.004527
1.109216 0.003270 1.304031 0.003270
1.112854 0.005725 1.227353 0.005725
1.181291 0.005793 1.247835 0.005793
1.052145 0.006466 1.207743 0.006466
1.107064 0.004847 1.243970 0.004847
1.064775 0.005452 1.130229 0.005452
1.294817 0.007086 1.254367 0.007086
1.064064 0.007688 1.126581 0.007688
1.164981 0.005179 1.240506 0.005179
0.976163 0.005432 1.057484 0.005432
1.057867 0.006363 1.135029 0.006363
0.924162 0.006863 0.955830 0.006863
0.927421 0.004113 1.006352 0.004113
0.983420 0.003954 1.044411 0.003954
1.077857 0.004766 1.028524 0.004766
0.927121 0.005096 1.093064 0.005096
0.892074 0.006327 1.038838 0.006327
1.181066 0.003287 1.270726 0.003287
1.146184 0.007519 1.315919 0.007519
1.013208 0.007002 1.157418 0.007002
1.209541 0.005902 1.198410 0.005902
1.270473 0.005535 1.238803 0.005535
1.187848 0.008027 1.142323 0.008027
0.967417 0.006032 1.042106 0.006032
1.176173 0.003992 1.225329 0.003992
1.222820 0.005584 1.148649 0.005584
0.946251 0.003700 0.987226 0.003700
0.861812 0.006172 0.996309 0.006172
0.906342 0.007067 0.995246 0.007067
0.953601 0.004740 0.968367 0.004740
0.970806 0.003121 0.914168 0.003121
1.083616 0.004880 0.918405 0.004880
0.921405 0.005517 0.971007 0.005517
0.937219 0.005158 0.860595 0.005158
0.931808 0.005994 1.015108 0.005994
0.868406 0.005727 0.947596 0.005727
0.905619 0.006585 0.917346 0.006585
1.041059 0.005891 1.135085 0.005891
1.219457 0.006384 1.287186 0.006384
1.070673 0.006834 1.106394 0.006834
0.837429 0.004620 1.009834 0.004620
0.915072 0.007179 1.008489 0.007179
0.933078 0.006007 1.076201 0.006007
1.062053 0.004314 1.076904 0.004314
0.858833 0.005175 1.018295 0.005175
0.842764 0.006396 1.003782 0.006396
1.011217 0.005624 0.929308 0.005624
0.961181 0.004601 0.874340 0.004601
0.903034 0.004447 0.837075 0.004447
0.967900 0.006723 0.799205 0.006723
0.941759 0.006375 0.813443 0.006375
1.069306 0.006855 0.809066 0.006855
0.990657 0.006338 0.834030 0.006338
0.962828 0.005976 1.035798 0.005976
0.829977 0.006004 0.964797 0.006004
0.900165 0.004365 0.989945 0.004365
0.876570 0.004753 1.074004 0.004753
0.830370 0.005922 1.027404 0.005922
1.097965 0.004626 1.102816 0.004626
0.953335 0.006096 0.974070 0.006096
0.883946 0.006472 0.885278 0.006472
1.216438 0.006088 1.036216 0.006088
0.994126 0.004565 0.891628 0.004565
1.024944 0.003496 0.881398 0.003496
1.110222 0.005751 0.928626 0.005751
1.002805 0.007415 0.774866 0.007415
1.027392 0.005804 0.826332 0.005804
1.102699 0.006496 0.792284 0.006496
0.784482 0.004740 0.964094 0.004740
0.843199 0.006427 1.000232 0.006427
1.047928 0.003738 0.988755 0.003738
0.835147 0.004711 1.049919 0.004711
0.858112 0.004196 1.150024 0.004196
0.901248 0.004873 1.172655 0.004873
0.811585 0.005256 1.073353 0.005256
1.091021 0.005770 1.117728 0.005770
0.994847 0.006835 0.927130 0.006835
1.382672 0.003316 0.960352 0.003316
0.891084 0.005356 0.905483 0.005356
0.986005 0.005951 0.795714 0.005951
0.893423 0.005648 0.901637 0.005648
1.027965 0.004692 0.878153 0.004692
1.076531 0.004680 1.006225 0.004680
1.091533 0.005697 1.256322 0.005697
0.976467 0.003355 1.203541 0.003355
0.884632 0.005040 1.184841 0.005040
0.866291 0.004761 1.192771 0.004761
0.797749 0.006371 1.218452 0.006371
0.754880 0.005449 1.236718 0.005449
0.891807 0.004681 1.228122 0.004681
0.821014 0.004947 1.268102 0.004947
0.955108 0.005566 1.152716 0.005566
0.827209 0.005702 1.132888 0.005702
0.826110 0.005239 1.056333 0.005239
0.783729 0.004780 1.045803 0.004780
0.855578 0.004573 0.924099 0.004573
0.823996 0.005382 0.936492 0.005382
0.837888 0.005317 0.860618 0.005317
0.927403 0.006693 0.859999 0.006693
0.934953 0.005991 0.785319 0.005991
1.095451 0.004494 1.105756 0.004494
1.074674 0.004031 1.168879 0.004031
1.164422 0.004996 1.147792 0.004996
1.011006 0.006603 1.108056 0.006603
1.108786 0.003986 1.215922 0.003986
0.869738 0.005189 1.182521 0.005189
0.858831 0.005356 1.210373 0.005356
0.871571 0.005603 1.318398 0.005603
0.856653 0.004823 1.311449 0.004823
0.970060 0.004913 1.356776 0.004913
0.851628 0.005554 1.192471 0.005554
0.836379 0.005530 1.156976 0.005530
0.865866 0.005436 1.163734 0.005436
0.825338 0.005602 1.058788 0.005602
0.829025 0.005514 1.026136 0.005514
0.831362 0.005533 0.985392 0.005533
0.842887 0.005551 0.923638 0.005551
0.868466 0.005469 0.855733 0.005469
0.922910 0.005834 0.811069 0.005834
0.980319 0.006238 0.887610 0.006238
1.073798 0.004257 1.141149 0.004257
1.067536 0.005222 1.188924 0.005222
1.011495 0.003789 1.114861 0.003789
1.076194 0.005632 1.138776 0.005632
1.376024 0.004139 1.266583 0.004139
0.972881 0.004532 1.298373 0.004532
0.915130 0.005500 1.312259 0.005500
0.931322 0.005146 1.294100 0.005146
0.871992 0.004725 1.260677 0.004725
0.903810 0.005077 1.269411 0.005077
0.811095 0.005627 1.069723 0.005627
0.827468 0.005701 1.148887 0.005701
0.850465 0.005670 1.040709 0.005670
0.849444 0.005510 0.967253 0.005510
0.859535 0.005422 0.956290 0.005422
0.860429 0.005774 0.916854 0.005774
0.926828 0.005951 0.876824 0.005951
1.066232 0.004448 1.010607 0.004448
0.943537 0.006015 1.076990 0.006015
1.315490 0.004994 1.306336 0.004994
1.249461 0.004143 1.229901 0.004143
1.014060 0.005050 1.290731 0.005050
1.099567 0.004411 1.258639 0.004411
1.030115 0.004870 1.294456 0.004870
0.870570 0.005813 1.147452 0.005813
0.907999 0.004534 1.230689 0.004534
0.916506 0.004124 1.203347 0.004124
0.888122 0.005653 1.109528 0.005653
0.847340 0.004813 1.041051 0.004813
0.823583 0.005639 1.047700 0.005639
0.826018 0.006077 0.986109 0.006077
0.822281 0.005515 1.012666 0.005515
0.847966 0.006145 0.996432 0.006145
0.885155 0.005556 0.969350 0.005556
0.819017 0.006017 1.029098 0.006017
1.030317 0.005294 1.051099 0.005294
0.892245 0.005586 0.954796 0.005586
0.797408 0.006079 0.988141 0.006079
1.082662 0.005066 1.174545 0.005066
0.914813 0.005273 1.027412 0.005273
0.956840 0.006257 1.178982 0.006257
0.906355 0.006541 1.055076 0.006541
0.821396 0.004359 1.113946 0.004359
0.746044 0.003900 1.058111 0.003900
0.855420 0.004402 1.270303 0.004402
0.788611 0.004707 1.040119 0.004707
0.844368 0.005555 1.107601 0.005555
0.774236 0.004640 1.005763 0.004640
0.804660 0.003555 1.003787 0.003555
0.862324 0.005897 0.963248 0.005897
0.826055 0.005378 1.014072 0.005378
1.011008 0.006167 0.890467 0.006167
0.939325 0.006965 0.981898 0.006965
1.077456 0.006924 1.015481 0.006924
1.015960 0.005798 0.951842 0.005798
0.858383 0.006873 1.033638 0.006873
1.026314 0.005299 1.150819 0.005299
0.998042 0.005305 1.180508 0.005305
0.761504 0.004677 1.210037 0.004677
1.426336 0.004318 1.665453 0.004318
0.857996 0.005664 1.165360 0.005664
0.812747 0.005699 1.177955 0.005699
0.786138 0.005707 1.079783 0.005707
0.779720 0.006121 1.078453 0.006121
0.859344 0.005964 0.980873 0.005964
0.817921 0.006022 1.027398 0.006022
0.858217 0.006280 0.925372 0.006280
0.889909 0.006524 0.942955 0.006524
1.001044 0.006198 1.067752 0.006198
1.009087 0.005599 1.173290 0.005599
1.017835 0.006120 1.139978 0.006120
0.870286 0.005854 1.167314 0.005854
0.858609 0.005866 1.233518 0.005866
0.868324 0.004559 1.329630 0.004559
0.809609 0.005565 1.268445 0.005565
1.081571 0.004612 1.473220 0.004612
0.764208 0.005483 1.106959 0.005483
0.778016 0.005643 1.186495 0.005643
0.794300 0.005629 1.064404 0.005629
0.810531 0.005411 0.992338 0.005411
0.851549 0.006153 1.046244 0.006153
0.874846 0.006042 0.986731 0.006042
0.935928 0.005866 1.014891 0.005866
0.993296 0.005819 0.974472 0.005819
1.081465 0.005604 1.203901 0.005604
0.952520 0.005297 1.132995 0.005297
0.952976 0.004470 1.188533 0.004470
0.998136 0.004866 1.228075 0.004866
0.941767 0.005124 1.249558 0.005124
0.987098 0.004936 1.321730 0.004936
0.909800 0.005847 1.326533 0.005847
0.814572 0.004666 1.300119 0.004666
0.876183 0.004790 1.268487 0.004790
0.916298 0.004562 1.298054 0.004562
0.837634 0.004843 1.253020 0.004843
0.805873 0.005651 1.175683 0.005651
0.787838 0.005614 1.097290 0.005614
0.802615 0.005589 1.053799 0.005589
0.825899 0.005628 1.043868 0.005628
0.847164 0.005780 1.013367 0.005780
0.910244 0.005974 1.066204 0.005974
1.126504 0.005261 1.102478 0.005261
1.258362 0.007660 1.275843 0.007660
1.309572 0.006889 1.337416 0.006889
1.051207 0.004438 1.331630 0.004438
1.153164 0.004221 1.290074 0.004221
1.090760 0.003655 1.295297 0.003655
1.041454 0.004943 1.324514 0.004943
0.886235 0.005323 1.263579 0.005323
0.841290 0.005470 1.121950 0.005470
0.807283 0.005422 1.167734 0.005422
0.811956 0.005659 1.091366 0.005659
0.798765 0.005706 1.138935 0.005706
0.807688 0.005742 1.115220 0.005742
1.006704 0.005416 1.116250 0.005416
0.917187 0.006346 1.058551 0.006346
0.825171 0.004349 1.121640 0.004349
0.733318 0.004768 1.070334 0.004768
0.776183 0.004551 1.089606 0.004551
0.824216 0.005066 1.175846 0.005066
0.775395 0.004827 1.276294 0.004827
0.949085 0.004969 1.205529 0.004969
0.812436 0.005167 1.160196 0.005167
1.107971 0.004678 1.245226 0.004678
1.039069 0.004096 1.148406 0.004096
0.805700 0.005845 1.091209 0.005845
0.929387 0.005587 1.074978 0.005587
0.892702 0.005997 0.960111 0.005997
1.057619 0.004389 1.007343 0.004389
1.200913 0.004388 1.117315 0.004388
1.217707 0.006415 1.127961 0.006415
1.620272 0.004260 1.205128 0.004260
0.901280 0.004609 1.074655 0.004609
1.155169 0.004496 1.081200 0.004496
0.823495 0.004550 1.083011 0.004550
0.910893 0.004497 1.208589 0.004497
0.837880 0.003536 1.185379 0.003536
0.930651 0.004947 1.213605 0.004947
1.391947 0.005235 1.411934 0.005235
1.796106 0.005760 1.717562 0.005760
1.775465 0.002405 2.050223 0.002405
0.811129 0.006500 1.141441 0.006500
0.801322 0.006082 1.085699 0.006082
0.860797 0.006008 1.123914 0.006008
0.927571 0.006005 1.050578 0.006005
0.944781 0.005818 1.075738 0.005818
1.007601 0.005941 1.081495 0.005941
1.129233 0.004933 1.155868 0.004933
1.053266 0.006777 1.077345 0.006777
1.144179 0.007130 1.292843 0.007130
0.904914 0.005502 1.312864 0.005502
0.904052 0.006773 1.361328 0.006773
0.961531 0.002709 1.274207 0.002709
1.221014 0.005154 1.420562 0.005154
1.005627 0.005079 1.368964 0.005079
0.972197 0.004720 1.373990 0.004720
1.008568 0.005063 1.481656 0.005063
1.098287 0.005454 1.498225 0.005454
0.782319 0.005634 1.208702 0.005634
0.836069 0.004497 1.284023 0.004497
0.771263 0.006058 1.235014 0.006058
0.770164 0.005883 1.210419 0.005883
0.769243 0.006074 1.141690 0.006074
0.925215 0.006054 1.121421 0.006054
0.989313 0.006608 1.157334 0.006608
1.043916 0.004299 1.139392 0.004299
0.968050 0.005305 1.224662 0.005305
0.983823 0.003544 1.227370 0.003544
1.055346 0.006187 1.435738 0.006187
1.160240 0.005382 1.481186 0.005382
1.232779 0.004973 1.471610 0.004973
1.057376 0.005496 1.407604 0.005496
0.818760 0.004636 1.297311 0.004636
0.758534 0.005353 1.222359 0.005353
0.830004 0.005507 1.310172 0.005507
0.809106 0.006081 1.162302 0.006081
0.772403 0.005605 1.163753 0.005605
0.804765 0.006187 1.219505 0.006187
0.827477 0.006141 1.098425 0.006141
0.886282 0.006183 1.128110 0.006183
0.970806 0.005985 1.197341 0.005985
1.103344 0.007238 1.193465 0.007238
1.126100 0.004815 1.283475 0.004815
1.009745 0.004491 1.362648 0.004491
1.036797 0.003828 1.385308 0.003828
1.256256 0.004538 1.463102 0.004538
1.124230 0.004111 1.367519 0.004111
1.629384 0.005019 1.528239 0.005019
1.350154 0.003656 1.424139 0.003656
1.541820 0.004134 1.599559 0.004134
1.098732 0.005435 1.376651 0.005435
0.921252 0.003854 1.332568 0.003854
0.775963 0.005386 1.214596 0.005386
0.836868 0.005569 1.312095 0.005569
0.853701 0.006191 1.261780 0.006191
0.853679 0.006170 1.235470 0.006170
0.846590 0.006414 1.169871 0.006414
0.873089 0.006050 1.218289 0.006050
0.931641 0.005960 1.169883 0.005960
1.102951 0.006109 1.342788 0.006109
0.828733 0.006264 1.202182 0.006264
0.858516 0.005367 1.211824 0.005367
0.769744 0.005719 1.227722 0.005719
0.771055 0.005485 1.247274 0.005485
0.821737 0.004229 1.277519 0.004229
0.980546 0.006259 1.405563 0.006259
1.024835 0.006493 1.473402 0.006493
0.721647 0.005135 1.168789 0.005135
0.934537 0.005100 1.229213 0.005100
0.659741 0.004909 1.138191 0.004909
1.186834 0.004805 1.269061 0.004805
0.898956 0.005696 1.003838 0.005696
0.831747 0.005312 1.008010 0.005312
0.986017 0.005242 1.114379 0.005242
1.269123 0.005008 1.142402 0.005008
1.376659 0.004954 1.207023 0.004954
1.817477 0.004877 1.261500 0.004877
2.536227 0.004942 1.545557 0.004942
0.937250 0.004228 1.274647 0.004228
0.922852 0.006052 1.304876 0.006052
0.887977 0.005927 1.307012 0.005927
0.820225 0.004707 1.324293 0.004707
0.839882 0.006766 1.347241 0.006766
0.980632 0.005578 1.314960 0.005578
0.750883 0.006375 1.295889 0.006375
0.777055 0.005250 1.265798 0.005250
0.938361 0.006588 1.190752 0.006588
0.912308 0.005995 1.178935 0.005995
0.982894 0.005363 1.185868 0.005363
0.902672 0.005104 1.110881 0.005104
1.101557 0.004389 1.165667 0.004389
1.021157 0.006597 1.163730 0.006597
1.206433 0.004827 1.188225 0.004827
1.235102 0.004815 1.219687 0.004815
1.173938 0.005286 1.461322 0.005286
1.156386 0.004372 1.506804 0.004372
0.975162 0.005988 1.444182 0.005988
0.836286 0.005029 1.398806 0.005029
1.016558 0.004914 1.502350 0.004914
1.078496 0.006109 1.483573 0.006109
0.968397 0.004766 1.500053 0.004766
0.893115 0.005553 1.412771 0.005553
0.809731 0.006079 1.349027 0.006079
0.917322 0.005812 1.462250 0.005812
0.903160 0.005800 1.278767 0.005800
0.964322 0.005820 1.292464 0.005820
0.919469 0.006178 1.148853 0.006178
0.907455 0.006083 1.225451 0.006083
1.035549 0.004957 1.243261 0.004957
1.105241 0.005654 1.290659 0.005654
1.012174 0.006018 1.211116 0.006018
1.055598 0.004573 1.194793 0.004573
1.025011 0.004973 1.419511 0.004973
1.079568 0.004514 1.421772 0.004514
1.000014 0.003440 1.406755 0.003440
1.198506 0.004396 1.542997 0.004396
1.091846 0.004245 1.532176 0.004245
1.240792 0.003389 1.602361 0.003389
1.072497 0.007446 1.503756 0.007446
0.890342 0.004672 1.377295 0.004672
0.920565 0.005772 1.470126 0.005772
1.171786 0.006184 1.614464 0.006184
0.824710 0.006088 1.300725 0.006088
1.045028 0.005875 1.401053 0.005875
1.170635 0.006807 1.386517 0.006807
1.007792 0.006085 1.251423 0.006085
1.009518 0.006361 1.306507 0.006361
1.016640 0.004972 1.240737 0.004972
1.102623 0.004479 1.248750 0.004479
1.101751 0.006513 1.267172 0.006513
0.982533 0.005310 1.342376 0.005310
0.937431 0.004659 1.335973 0.004659
1.033178 0.005066 1.452247 0.005066
1.257968 0.005111 1.583255 0.005111
1.424202 0.004747 1.487663 0.004747
1.238682 0.003201 1.595405 0.003201
1.558228 0.005304 1.569560 0.005304
1.447591 0.005630 1.623673 0.005630
1.597893 0.006400 1.728622 0.006400
2.490176 0.003003 2.277581 0.003003
1.526948 0.006084 1.628125 0.006084
1.036227 0.005861 1.426430 0.005861
1.083894 0.003911 1.487415 0.003911
0.831818 0.006087 1.364136 0.006087
0.925997 0.005990 1.470745 0.005990
0.896347 0.006142 1.357903 0.006142
1.058721 0.005509 1.401594 0.005509
0.947868 0.006895 1.288745 0.006895
1.105592 0.004503 1.301320 0.004503
1.145371 0.005449 1.336320 0.005449
0.877387 0.005957 1.272059 0.005957
0.918183 0.005089 1.315923 0.005089
0.839756 0.005198 1.294897 0.005198
0.911359 0.005246 1.345643 0.005246
1.016706 0.004977 1.437510 0.004977
0.828015 0.006848 1.352896 0.006848
0.666799 0.004159 1.198489 0.004159
0.714183 0.004819 1.158833 0.004819
1.098733 0.005012 1.209616 0.005012
0.842582 0.004393 1.131024 0.004393
0.806639 0.004355 1.030422 0.004355
0.679578 0.005986 1.248116 0.005986
0.828674 0.005264 1.009399 0.005264
1.006019 0.005058 1.075591 0.005058
1.032374 0.004118 1.370044 0.004118
0.922155 0.004259 1.371902 0.004259
1.067269 0.002291 1.391172 0.002291
1.002808 0.005349 1.485245 0.005349
0.913924 0.006313 1.504971 0.006313
0.863255 0.004378 1.430465 0.004378
0.822407 0.004798 1.360830 0.004798
0.888149 0.004993 1.436381 0.004993
1.074597 0.003576 1.313346 0.003576
1.005099 0.005320 1.285976 0.005320
0.904580 0.005190 1.181724 0.005190
0.986605 0.005756 1.275709 0.005756
0.958527 0.005440 1.125252 0.005440
1.055809 0.005285 1.182322 0.005285
1.027672 0.004710 1.182731 0.004710
1.143941 0.005149 1.179944 0.005149
1.078953 0.006523 1.437625 0.006523
1.037952 0.004889 1.458161 0.004889
1.027448 0.004498 1.511172 0.004498
1.069493 0.005449 1.650046 0.005449
1.291583 0.006489 1.568610 0.006489
1.174888 0.004001 1.606337 0.004001
1.045375 0.005081 1.599962 0.005081
0.997720 0.003693 1.577622 0.003693
1.107152 0.003858 1.569622 0.003858
0.954172 0.004116 1.506513 0.004116
1.116658 0.005153 1.547926 0.005153
0.980964 0.006066 1.528418 0.006066
1.227238 0.005327 1.667416 0.005327
0.941256 0.005350 1.349282 0.005350
0.975176 0.005804 1.336055 0.005804
1.095220 0.005507 1.325135 0.005507
0.991150 0.005687 1.248560 0.005687
1.034234 0.005669 1.243453 0.005669
1.118110 0.003582 1.286571 0.003582
1.128328 0.004437 1.268212 0.004437
1.066212 0.005753 1.509231 0.005753
1.044849 0.004379 1.531920 0.004379
1.143611 0.004157 1.548427 0.004157
1.102491 0.004903 1.537613 0.004903
1.187443 0.006081 1.603762 0.006081
1.277942 0.005499 1.738079 0.005499
1.125906 0.004943 1.594821 0.004943
1.369189 0.004644 1.722806 0.004644
1.239775 0.005733 1.700570 0.005733
1.170352 0.005693 1.618973 0.005693
1.093082 0.004299 1.498815 0.004299
1.102501 0.005777 1.489459 0.005777
1.243231 0.005345 1.447325 0.005345
1.592707 0.004872 1.477148 0.004872
1.190051 0.005707 1.374595 0.005707
1.320288 0.005080 1.437953 0.005080
1.267743 0.005444 1.377753 0.005444
1.055177 0.005991 1.287992 0.005991
1.135566 0.005740 1.547838 0.005740
1.024954 0.003502 1.515304 0.003502
1.275756 0.004966 1.624764 0.004966
1.344917 0.004478 1.664884 0.004478
1.541910 0.005769 1.800499 0.005769
3.366520 0.004465 2.761221 0.004465
1.614033 0.003176 1.739704 0.003176
1.463562 0.005855 1.848250 0.005855
1.191137 0.004745 1.570650 0.004745
0.940552 0.006023 1.471608 0.006023
1.109135 0.003886 1.555124 0.003886
1.213014 0.004711 1.459541 0.004711
1.337063 0.002451 1.566981 0.002451
1.169706 0.003411 1.459832 0.003411
2.048289 0.007102 1.661611 0.007102
1.582974 0.005070 1.588312 0.005070
1.296380 0.004554 1.379760 0.004554
1.651678 0.004938 1.468844 0.004938
1.033692 0.006110 0.977942 0.006110
0.953980 0.004138 0.842892 0.004138
0.903584 0.006790 1.314037 0.006790
1.006307 0.005124 1.368048 0.005124
0.969027 0.005933 1.408174 0.005933
0.951870 0.005533 1.363627 0.005533
1.043177 0.005213 1.447896 0.005213
0.955211 0.006683 1.451149 0.006683
1.037829 0.004614 1.349470 0.004614
1.524829 0.002181 1.480419 0.002181
0.944752 0.004725 1.372678 0.004725
0.770464 0.004830 1.157461 0.004830
0.797290 0.004891 1.109798 0.004891
0.840971 0.004941 1.134804 0.004941
0.879173 0.003912 1.152431 0.003912
0.999070 0.003710 1.039096 0.003710
0.907088 0.006480 1.067793 0.006480
1.201043 0.005518 1.096944 0.005518
1.331603 0.005030 1.130521 0.005030
1.063624 0.007115 1.109592 0.007115
1.005749 0.004643 1.478420 0.004643
1.044913 0.005204 1.567915 0.005204
0.966429 0.005821 1.452601 0.005821
1.097443 0.004433 1.527643 0.004433
1.036359 0.006175 1.535271 0.006175
0.924350 0.005782 1.450878 0.005782
0.965197 0.003487 1.525711 0.003487
1.044570 0.002636 1.563143 0.002636
0.840642 0.004335 1.267903 0.004335
0.806706 0.005301 1.320792 0.005301
0.948140 0.005764 1.414657 0.005764
0.945416 0.003837 1.323973 0.003837
0.951793 0.004570 1.295128 0.004570
0.934462 0.005092 1.244252 0.005092
1.027227 0.005489 1.178477 0.005489
1.097241 0.005267 1.157332 0.005267
1.029002 0.005852 1.174420 0.005852
1.067013 0.005431 1.116025 0.005431
1.034911 0.005136 1.175677 0.005136
1.100383 0.004932 1.570663 0.004932
1.171386 0.003131 1.802592 0.003131
1.178111 0.004220 1.805274 0.004220
1.325529 0.005228 1.760659 0.005228
1.410175 0.006220 1.717021 0.006220
0.987308 0.006892 1.590888 0.006892
1.107065 0.004535 1.567704 0.004535
1.140034 0.004552 1.556887 0.004552
1.123566 0.005762 1.631149 0.005762
1.072081 0.006148 1.573470 0.006148
1.068822 0.005719 1.469055 0.005719
1.002543 0.004688 1.377324 0.004688
1.030877 0.004757 1.329160 0.004757
1.158739 0.004368 1.410342 0.004368
1.163075 0.005936 1.326070 0.005936
1.130569 0.005678 1.298877 0.005678
1.061904 0.006769 1.524597 0.006769
1.003428 0.004120 1.514091 0.004120
1.058396 0.006964 1.544268 0.006964
1.287740 0.006803 1.774350 0.006803
1.511479 0.005016 1.812282 0.005016
1.806646 0.004114 2.010091 0.004114
1.516033 0.004980 1.722743 0.004980
2.008427 0.006422 2.152369 0.006422
1.616318 0.006064 1.944230 0.006064
1.335995 0.004078 1.790160 0.004078
1.220176 0.003688 1.738973 0.003688
1.190491 0.005961 1.610193 0.005961
1.312612 0.006936 1.599797 0.006936
1.729744 0.003683 1.717854 0.003683
1.700795 0.004721 1.648491 0.004721
1.430675 0.007908 1.424024 0.007908
2.183659 0.004228 1.642975 0.004228
1.952088 0.005828 1.666080 0.005828
0.962200 0.006478 1.505563 0.006478
0.950916 0.004764 1.467889 0.004764
1.414245 0.004604 1.754272 0.004604
1.053359 0.003819 1.563163 0.003819
1.461356 0.003605 1.739573 0.003605
2.931990 0.005127 3.234442 0.005127
2.303824 0.007732 2.551090 0.007732
2.036478 0.006236 2.301916 0.006236
1.498242 0.004792 1.951464 0.004792
1.243220 0.004354 1.652053 0.004354
1.292434 0.005500 1.638549 0.005500
1.196164 0.005895 1.659174 0.005895
1.179360 0.005638 1.538430 0.005638
1.352527 0.004903 1.524136 0.004903
2.358230 0.004166 1.836733 0.004166
2.757325 0.005046 1.903387 0.005046
2.593456 0.005436 1.707415 0.005436
0.885136 0.006652 1.308783 0.006652
0.995355 0.005462 1.448108 0.005462
0.925915 0.006378 1.348166 0.006378
1.098021 0.005470 1.478828 0.005470
0.999618 0.006306 1.413336 0.006306
1.232891 0.003325 1.332614 0.003325
0.968934 0.005893 1.433384 0.005893
0.907901 0.004832 1.166423 0.004832
0.847831 0.006565 1.227318 0.006565
0.889345 0.003796 1.107955 0.003796
0.924065 0.004211 1.018231 0.004211
0.973872 0.005342 0.981310 0.005342
0.992665 0.004502 1.009018 0.004502
0.976282 0.004735 1.058847 0.004735
1.144307 0.006403 1.085222 0.006403
1.075687 0.005201 1.446780 0.005201
1.034692 0.005905 1.478396 0.005905
0.983327 0.007381 1.575970 0.007381
0.979960 0.006464 1.712828 0.006464
1.039166 0.004241 1.475396 0.004241
0.936677 0.005768 1.566805 0.005768
0.958810 0.006640 1.604209 0.006640
0.924426 0.006272 1.446101 0.006272
0.915521 0.006032 1.476333 0.006032
0.904033 0.004794 1.269021 0.004794
1.006244 0.003892 1.227759 0.003892
0.920890 0.004267 1.214586 0.004267
0.993318 0.005512 1.124534 0.005512
0.959942 0.005087 1.157950 0.005087
1.006334 0.004134 1.282405 0.004134
1.007491 0.004840 1.128081 0.004840
1.050990 0.005147 1.135855 0.005147
1.060526 0.005655 1.098370 0.005655
1.537372 0.005089 1.999611 0.005089
1.034425 0.007705 1.633834 0.007705
0.938473 0.005869 1.726600 0.005869
0.936297 0.004951 1.601437 0.004951
0.914700 0.005146 1.537308 0.005146
1.020140 0.004689 1.542176 0.004689
0.992801 0.006323 1.465747 0.006323
0.986108 0.006557 1.487493 0.006557
1.084306 0.005670 1.399466 0.005670
1.054539 0.006087 1.417179 0.006087
1.106137 0.003717 1.405855 0.003717
1.152858 0.005401 1.301385 0.005401
1.471245 0.005221 1.448408 0.005221
1.246084 0.005567 1.294057 0.005567
1.138492 0.005794 1.130945 0.005794
1.072109 0.006731 1.498159 0.006731
1.043404 0.006713 1.642810 0.006713
1.555479 0.004415 2.293331 0.004415
1.503737 0.004553 2.229759 0.004553
1.134002 0.004394 1.843261 0.004394
1.266477 0.004464 1.830962 0.004464
2.501945 0.005902 2.789716 0.005902
1.118299 0.005529 1.680624 0.005529
2.228829 0.006490 2.577913 0.006490
1.065338 0.005175 1.630488 0.005175
1.149469 0.006289 1.644664 0.006289
1.100676 0.006022 1.617211 0.006022
1.120467 0.005412 1.509244 0.005412
1.342617 0.004039 1.519609 0.004039
1.727644 0.005156 1.602112 0.005156
1.757086 0.007147 1.692900 0.007147
1.537789 0.004993 1.531079 0.004993
1.868560 0.006751 1.753751 0.006751
0.898754 0.005636 1.380738 0.005636
1.104283 0.007817 1.658066 0.007817
1.100790 0.006106 1.652172 0.006106
1.216080 0.005460 1.823768 0.005460
1.759418 0.006162 2.158845 0.006162
2.701257 0.004593 3.264830 0.004593
1.530313 0.004400 2.061198 0.004400
1.728566 0.005434 2.088748 0.005434
0.991546 0.005746 1.513469 0.005746
1.274279 0.003819 1.740039 0.003819
1.073892 0.006044 1.515818 0.006044
1.313980 0.006007 1.536713 0.006007
2.110524 0.006471 1.691589 0.006471
1.756173 0.005293 1.634108 0.005293
2.627210 0.008066 1.802326 0.008066
1.996959 0.008322 1.923829 0.008322
1.761913 0.007318 1.817977 0.007318
1.062514 0.004986 1.240241 0.004986
1.025117 0.004721 1.423271 0.004721
0.907044 0.005930 1.340981 0.005930
1.075855 0.003908 1.375873 0.003908
1.023554 0.004998 1.344253 0.004998
1.452997 0.006412 1.478548 0.006412
1.012790 0.006378 1.425155 0.006378
0.997417 0.005407 1.247867 0.005407
1.505577 0.005437 1.434211 0.005437
0.901824 0.005158 1.125298 0.005158
0.934197 0.005969 1.177528 0.005969
1.021840 0.005781 1.110891 0.005781
1.006338 0.004187 1.143041 0.004187
1.091339 0.003825 1.062868 0.003825
1.367567 0.005502 1.216829 0.005502
0.966892 0.006287 0.990326 0.006287
1.225900 0.005225 1.024137 0.005225
1.099302 0.005177 1.003424 0.005177
1.029501 0.006850 0.997695 0.006850
1.019072 0.006001 0.908459 0.006001
1.041973 0.004655 1.570450 0.004655
0.927128 0.006136 1.452637 0.006136
0.928025 0.005255 1.667230 0.005255
0.917224 0.007968 1.568085 0.007968
1.093776 0.005615 1.370828 0.005615
1.015807 0.007106 1.275918 0.007106
0.920392 0.005448 1.441485 0.005448
0.992330 0.005499 1.372422 0.005499
1.082693 0.004703 1.325851 0.004703
1.807809 0.006786 1.376500 0.006786
0.938968 0.005467 1.267500 0.005467
0.926723 0.006874 1.162968 0.006874
1.052100 0.006733 1.128800 0.006733
1.015248 0.007283 0.980294 0.007283
1.008245 0.005553 1.028896 0.005553
0.983307 0.006321 0.970005 0.006321
0.974280 0.005678 1.525483 0.005678
0.941660 0.005762 1.577832 0.005762
1.090511 0.005793 1.709143 0.005793
1.043954 0.004252 1.505056 0.004252
0.970881 0.006272 1.492943 0.006272
0.965320 0.006275 1.571131 0.006275
0.913010 0.005834 1.485995 0.005834
0.921182 0.004620 1.482658 0.004620
0.888666 0.004015 1.450882 0.004015
1.051029 0.003198 1.390804 0.003198
0.907696 0.005178 1.384297 0.005178
0.968474 0.004433 1.380664 0.004433
1.048112 0.005176 1.338127 0.005176
1.131906 0.005154 1.271997 0.005154
1.179891 0.005043 1.173623 0.005043
1.424981 0.006025 1.413051 0.006025
1.254659 0.006166 1.352263 0.006166
1.025848 0.006270 1.134999 0.006270
0.944466 0.004760 1.436189 0.004760
1.037589 0.005786 1.430006 0.005786
1.170372 0.004779 1.563064 0.004779
1.252233 0.005104 1.604646 0.005104
1.130633 0.005826 1.591907 0.005826
0.842715 0.006140 1.427151 0.006140
0.989299 0.005938 1.553429 0.005938
0.846065 0.005578 1.435403 0.005578
0.929173 0.004895 1.517049 0.004895
1.042522 0.005691 1.504889 0.005691
0.959777 0.005907 1.450664 0.005907
1.069331 0.006936 1.416579 0.006936
1.131328 0.004417 1.350599 0.004417
1.584620 0.003095 1.612106 0.003095
1.376503 0.002636 1.520499 0.002636
1.608444 0.005987 1.647239 0.005987
1.552518 0.005023 1.431652 0.005023
0.963922 0.004972 1.537392 0.004972
0.965369 0.005249 1.497760 0.005249
1.178951 0.006132 1.462129 0.006132
1.026405 0.006170 1.523812 0.006170
1.082282 0.005833 1.558309 0.005833
0.926727 0.005750 1.490930 0.005750
0.931571 0.005214 1.491936 0.005214
0.885949 0.005400 1.439069 0.005400
0.849640 0.006163 1.444562 0.006163
0.899294 0.006969 1.407118 0.006969
1.024710 0.006455 1.459202 0.006455
1.187225 0.007124 1.508833 0.007124
1.247523 0.006227 1.483435 0.006227
1.592854 0.005457 1.712904 0.005457
1.560528 0.003733 1.615290 0.003733
1.844194 0.004275 1.837989 0.004275
1.537691 0.003373 1.139265 0.003373
1.204610 0.007537 1.527887 0.007537
0.847763 0.004039 1.275913 0.004039
0.932909 0.007343 1.342821 0.007343
0.962842 0.003691 1.364635 0.003691
1.084418 0.006459 1.344324 0.006459
1.005937 0.004024 1.349679 0.004024
1.153697 0.006078 1.337607 0.006078
0.982789 0.005035 1.234717 0.005035
0.972626 0.006440 1.282182 0.006440
0.936098 0.003331 1.165076 0.003331
0.953227 0.003912 1.011932 0.003912
0.966810 0.005709 1.043311 0.005709
0.991518 0.003187 0.945073 0.003187
0.876297 0.004507 0.924942 0.004507
0.946742 0.005658 0.833252 0.005658
1.027913 0.004122 0.900941 0.004122
0.966638 0.006063 0.953138 0.006063
1.386961 0.004993 1.437669 0.004993
1.056927 0.006614 1.497982 0.006614
0.937463 0.000737 1.388570 0.000737
1.012281 0.006083 1.542022 0.006083
1.039437 0.004292 1.454196 0.004292
0.977050 0.005187 1.359618 0.005187
1.049882 0.005094 1.430804 0.005094
0.996935 0.005382 1.360908 0.005382
1.103328 0.005151 1.373512 0.005151
1.094452 0.003202 1.360962 0.003202
0.987679 0.005238 1.298793 0.005238
1.023437 0.006638 1.317201 0.006638
1.132750 0.004422 1.295723 0.004422
1.130572 0.002837 1.144197 0.002837
0.860078 0.005652 1.043685 0.005652
1.076961 0.007149 1.147968 0.007149
0.942705 0.004848 0.896661 0.004848
1.024113 0.006232 0.966808 0.006232
1.045150 0.004993 1.513749 0.004993
1.043304 0.004750 1.439442 0.004750
1.020063 0.004929 1.481363 0.004929
1.019860 0.004883 1.448430 0.004883
1.364890 0.002567 1.449562 0.002567
1.045807 0.004632 1.448944 0.004632
1.000525 0.008010 1.373795 0.008010
0.993311 0.004909 1.437553 0.004909
1.191615 0.006403 1.494352 0.006403
1.124842 0.003190 1.472176 0.003190
0.969971 0.005067 1.433733 0.005067
0.968344 0.006324 1.333766 0.006324
1.430790 0.006708 1.269088 0.006708
1.258803 0.004857 1.240967 0.004857
1.108195 0.006611 1.114042 0.006611
1.049204 0.005504 1.055415 0.005504
1.118037 0.004340 1.167965 0.004340
1.293694 0.007261 1.271293 0.007261
1.093274 0.007790 1.230800 0.007790
[truncated: 97,748 more chars]
