# Supplementary material for: Persistent homology elucidates hierarchical structures responsible for mechanical properties in covalent amorphous solids
Source: Nat Commun. 2025 Sep 25;16:8226. doi: 10.1038/s41467-025-63424-z (PMC12462471; doi:10.1038/s41467-025-63424-z)
Supplement: Supplementary file 4 — Source Data 2 [file 41467_2025_63424_MOESM4_ESM.zip › SupplementarySourceData/SupplementaryFigure9a.txt]

N	omega_p	PR_scaled
13824	0.441039	15.805231
13824	0.585033	15.757035
13824	0.571471	9810.499369
13824	0.573420	9407.273748
13824	0.574938	9229.732808
13824	0.584711	10298.771896
13824	0.581181	8505.787484
13824	0.582689	9542.395054
13824	0.585713	9126.650004
13824	0.587319	11106.128195
13824	0.588599	8305.575183
13824	0.593109	9449.645414
13824	0.598766	5895.059144
13824	0.587468	3819.817405
13824	0.718769	11.374570
13824	0.850209	20.402477
13824	0.859884	8552.548270
13824	0.836430	8343.475615
13824	0.831043	8118.667653
13824	0.804986	8292.656379
13824	0.818996	8305.780746
13824	0.813031	8160.102743
13824	0.818467	7805.174584
13824	0.812396	8896.074532
13824	0.812097	8332.611471
13824	0.821449	8374.463631
13824	0.819253	9596.674852
13824	0.821769	9596.403763
13824	0.822028	8835.468457
13824	0.830439	9020.568084
13824	0.831058	7883.240924
13824	0.833144	8171.025777
13824	0.829556	8524.565453
13824	0.830102	8482.238024
13824	0.832794	9106.987853
13824	0.837125	9300.174106
13824	0.838864	8453.218959
13824	0.841154	8797.734743
13824	0.840953	9091.336458
13824	0.826172	7693.815905
13824	0.842087	13.448620
13824	1.009186	129.816621
13824	1.112071	98.870574
13824	1.143569	21.753160
13824	0.982262	8038.602086
13824	1.007851	6698.489426
13824	0.980070	6003.953004
13824	0.987259	7917.313352
13824	0.990299	8372.370125
13824	0.995431	8247.539267
13824	0.989924	8671.462733
13824	0.996523	9433.998029
13824	0.995453	8948.478136
13824	0.998716	8904.457267
13824	0.999536	9321.783091
13824	1.007012	8850.614861
13824	1.015555	8364.213688
13824	1.099463	29.017100
13824	1.027291	7512.115461
13824	1.000926	7453.795046
13824	1.098676	17.287819
13824	1.106357	8.889117
13824	1.121651	32.207933
13824	1.065882	44.184565
13824	0.997607	68.239711
13824	1.034900	220.830949
13824	1.157250	6192.040274
13824	1.291974	144.599330
13824	1.167961	6977.280384
13824	1.207991	7539.919396
13824	1.233952	5804.490378
13824	1.234587	5387.966899
13824	1.184529	7937.162127
13824	1.208617	7161.914143
13824	1.184226	6834.620989
13824	1.188265	7666.655340
13824	1.209159	5831.062733
13824	1.270539	6031.321620
13824	1.251889	3781.042330
13824	1.305275	5307.974876
13824	1.217536	6628.822410
13824	1.340279	3711.422868
13824	1.234262	6188.551788
13824	1.264928	5851.646392
13824	1.590310	29.554045
13824	1.257721	7162.202511
13824	1.205155	37.450131
13824	1.243701	5495.014149
13824	1.248348	5768.969334
13824	1.274261	7277.830456
13824	1.283635	7220.065905
13824	1.268998	6629.691110
13824	1.265796	6288.729477
13824	1.295783	6355.807119
13824	1.257312	5417.237422
13824	1.261403	7363.477325
13824	1.261748	7126.852746
13824	1.308929	6649.442427
13824	1.280157	6351.128110
13824	1.263870	7586.193853
13824	1.273096	6586.200806
13824	1.336216	5714.335503
13824	1.261188	6127.320038
13824	1.265559	7414.824637
13824	1.271439	6859.140756
13824	1.268260	7796.214559
13824	1.271535	7597.582203
13824	1.272179	6552.827597
13824	1.278716	5823.365944
13824	1.282098	6927.666324
13824	1.292957	6844.929270
13824	1.279796	6152.914068
13824	1.292120	7531.240965
13824	1.285162	6726.397179
13824	1.305047	6748.284303
13824	1.301742	6993.570033
13824	1.289791	7090.303058
13824	1.299155	7049.431158
13824	1.310098	7368.048092
13824	1.290378	6963.905111
13824	1.309149	7911.558559
13824	1.299482	7711.926036
13824	1.358688	6974.616084
13824	1.337402	6098.220242
13824	1.305496	7596.684196
13824	1.317651	7798.152269
13824	1.311245	6677.128305
13824	1.330940	7384.580905
13824	1.322808	6120.693366
13824	1.317587	7447.248829
13824	1.323570	7832.278748
13824	1.338164	5623.629327
13824	1.326410	7568.989609
13824	1.343911	7105.513743
13824	1.343324	6432.132465
13824	1.354814	7305.100646
13824	1.607191	21.443908
13824	1.389167	4723.163827
13824	1.350825	6913.942963
13824	1.358529	6238.541169
13824	1.346438	6241.813862
13824	1.382684	5303.618796
13824	1.365174	6720.147210
13824	1.363535	6318.058752
13824	1.367624	5779.313695
13824	1.389822	6895.813478
13824	1.366766	6698.751391
13824	1.387996	5687.453906
13824	1.375795	6610.216827
13824	1.387993	6988.275579
13824	1.376504	5358.943135
13824	1.379962	7307.964150
13824	1.416408	6556.510172
13824	1.395011	7007.965793
13824	1.385179	6678.048430
13824	1.385100	6355.646070
13824	1.387035	6390.586092
13824	1.410037	6770.959258
13824	1.397838	7286.379356
13824	1.392251	6573.845330
13824	1.401885	6757.014021
13824	1.408976	6944.432901
13824	1.394840	7840.572319
13824	1.404782	6159.441347
13824	1.347920	5357.975869
13824	1.404687	7690.333363
13824	1.410288	7232.670766
13824	1.407813	5084.309053
13824	1.415864	7014.497633
13824	1.417357	6214.673065
13824	1.405573	6957.111721
13824	1.420646	6678.519414
13824	1.424950	6008.461563
13824	1.424102	6959.214213
13824	1.429636	5965.145165
13824	1.424229	6448.731494
13824	1.444854	6795.288115
13824	1.430285	7722.135337
13824	1.434954	6300.063913
13824	1.430768	6911.519754
13824	1.479694	5105.344620
13824	1.473224	26.136975
13824	1.452760	5634.893676
13824	1.453958	3713.783316
13824	1.489213	26.681730
13824	1.460409	4577.735485
13824	1.503193	3789.699886
13824	1.457507	4565.671004
13824	1.458995	4979.863619
13824	1.511725	20.228016
13824	1.479030	3705.380122
13824	1.462796	26.634069
13824	1.456999	31.617806
13824	1.541917	33.795378
13824	1.471530	3628.017562
13824	1.479566	3521.369964
13824	1.493500	45.852841
13824	1.462526	31.732827
13824	1.609047	24.738741
13824	1.520100	14.844797
13824	1.471293	37.132957
13824	1.553824	39.865416
13824	1.579868	27.162418
13824	1.508269	12.412881
13824	1.571554	43.149581
13824	1.628320	31.157106
13824	1.542399	31.021870
13824	1.489960	3867.001482
13824	1.493520	3656.666004
13824	1.536409	24.273463
13824	1.564520	58.286980
13824	1.574189	43.063037
13824	1.489994	3538.570061
13824	1.503717	4310.599818
13824	1.286128	4240.788204
13824	1.620574	16.171301
13824	1.524861	5312.101202
13824	1.502649	3833.304238
13824	1.524707	5016.150651
13824	1.532291	18.363192
13824	1.524159	3737.531013
13824	1.544758	4396.196229
13824	1.541432	4002.506127
13824	1.465005	39.186492
13824	1.537361	3964.619244
13824	1.554005	65.899566
13824	1.502326	3588.241905
13824	1.511363	3791.390561
13824	1.558536	4198.065961
13824	1.547745	3885.903729
13824	1.537015	4418.646958
13824	1.663422	23.352001
13824	1.499814	4260.500398
13824	1.548516	4324.521830
13824	1.545698	3632.886651
13824	1.540915	3563.216870
13824	1.551698	4044.408745
13824	1.578083	4825.047260
13824	1.582516	3511.003484
13824	1.578647	4069.456036
13824	1.582200	4072.355620
13824	1.559905	3918.790610
13824	1.581793	4014.976481
13824	1.583719	4027.361956
13824	1.671756	27.889403
13824	1.570258	4585.496694
13824	1.589715	5031.973601
13824	1.590569	4099.699630
13824	1.600052	5082.476129
13824	1.594857	3741.484124
13824	1.580431	3943.272637
13824	1.607453	5389.198065
13824	1.598931	3838.576435
13824	1.594063	3663.126098
13824	1.603645	4238.041789
13824	1.616678	5084.421304
13824	1.607893	5338.493430
13824	1.615466	5103.661686
13824	1.616219	3569.578122
13824	1.593203	4587.980037
13824	1.627101	6083.338706
13824	1.613448	4152.329948
13824	1.618908	4522.661361
13824	1.747538	13.739552
13824	1.588342	3591.711314
13824	1.631734	5376.796416
13824	1.619373	4220.141092
13824	1.630171	4140.507940
13824	1.640142	4997.120118
13824	1.633544	5438.818898
13824	1.626270	4331.637043
13824	1.625574	4138.403236
13824	1.616711	3968.788700
13824	1.641536	4637.681741
13824	1.646116	4631.646459
13824	1.616337	3950.967491
13824	1.615493	3950.569221
13824	1.617434	4667.120640
13824	1.652627	4729.363753
13824	1.645160	4881.223158
13824	1.660709	5211.789005
13824	1.658522	5031.404467
13824	1.634373	3770.271636
13824	1.617615	4202.621245
13824	1.657264	4449.985551
13824	1.665319	4808.101524
13824	1.661600	4268.050929
13824	1.669647	4628.900598
13824	1.672417	4908.940554
13824	1.666951	4102.465121
13824	1.647276	4613.614433
13824	1.662118	3995.570627
13824	1.669306	4030.005934
13824	1.678719	5951.343421
13824	1.665605	4219.855626
13824	1.666092	4827.535580
13824	1.660892	4026.847288
13824	1.676960	4963.188419
13824	1.675958	4064.295260
13824	1.686225	4919.656643
13824	1.688151	5385.121091
13824	1.676332	4562.541112
13824	1.687990	5379.762079
13824	1.694917	5632.099154
13824	1.688330	5048.411996
13824	1.697540	6373.465620
13824	1.697296	6569.234611
13824	1.683457	4729.549271
13824	1.693756	5338.047468
13824	1.699927	4996.181053
13824	1.704383	5208.714132
13824	1.703503	5907.535165
13824	1.695072	4874.321526
13824	1.689904	4484.324091
13824	1.708092	5758.133530
13824	1.708151	5069.276006
13824	1.701222	4909.829437
13824	1.715255	5223.258778
13824	1.712871	5269.276385
13824	1.710558	4757.023365
13824	1.718283	5589.920195
13824	1.712947	5471.749048
13824	1.711170	4973.478866
13824	1.714763	5230.942572
13824	1.720000	6229.243284
13824	1.721326	4643.154248
13824	1.715081	4463.722598
13824	1.723069	4751.264148
13824	1.721014	5193.408061
13824	1.733000	6357.931315
13824	1.720182	4798.772398
13824	1.733430	5364.559688
13824	1.731558	5639.252659
13824	1.737188	5998.540216
13824	1.728644	5501.842929
13824	1.713012	4197.436278
13824	1.742480	5738.024033
13824	1.737608	5131.634550
13824	1.740064	4766.392166
13824	1.737847	5737.643459
13824	1.744364	5066.202378
13824	1.750454	5282.027781
13824	1.743672	5563.933148
13824	1.749750	5327.686656
13824	1.743660	5482.248238
13824	1.739681	4851.132457
13824	1.746152	5216.010854
13824	1.744558	4346.170076
13824	1.754303	5503.699077
13824	1.747126	4710.455148
13824	1.756657	5910.515482
13824	1.763966	5529.575808
13824	1.754911	5100.519076
13824	1.753499	4912.771461
13824	1.762350	5533.689277
13824	1.758508	5160.945715
13824	1.763780	5344.262600
13824	1.751188	5445.252726
13824	1.768759	5681.435766
13824	1.768962	5286.528323
13824	1.770873	6081.046548
13824	1.771942	6260.037903
13824	1.761434	5090.876974
13824	1.774213	5150.883917
13824	1.774520	5146.160809
13824	1.775562	4941.064074
13824	1.775687	5411.151130
13824	1.777065	5637.689027
13824	1.776779	5834.503665
13824	1.780151	5728.724767
13824	1.787076	5681.184584
13824	1.784107	5022.417623
13824	1.781991	5097.372319
13824	1.775780	5255.530767
13824	1.787041	5585.801610
13824	1.788145	4111.817334
13824	1.784050	5000.625331
13824	1.788430	5140.352102
13824	1.787310	4639.321405
13824	1.797014	5639.199575
13824	1.786959	4662.011843
13824	1.797146	5208.845599
13824	1.780672	4853.932232
13824	1.799495	4616.510700
13824	1.778343	5106.198804
13824	1.801708	5499.297516
13824	1.804884	4940.111462
13824	1.807428	4811.908378
13824	1.809989	5661.465477
13824	1.805357	4721.214367
13824	1.807038	5403.376788
13824	1.816192	4714.927350
13824	1.811302	5671.424287
13824	1.805290	5158.600474
13824	1.816314	6057.793060
13824	1.776246	4239.307238
13824	1.815010	5146.381716
13824	1.812049	3796.679624
13824	1.817244	5335.844751
13824	1.813956	5387.932201
13824	1.811006	5133.082199
13824	1.823510	4477.900078
13824	1.822763	5076.730875
13824	1.823149	5192.376100
13824	1.820765	4596.194534
13824	1.827656	5338.519419
13824	1.822828	4714.749020
13824	1.837356	5177.999278
13824	1.831940	5504.205588
13824	1.833205	5585.789583
13824	1.829548	4271.475410
13824	1.825417	5327.779139
13824	1.838883	5533.385149
13824	1.829135	4760.679260
13824	1.828228	4848.755697
13824	1.835985	5823.431470
13824	1.842266	4876.625295
13824	1.846480	5493.875743
13824	1.849853	5027.678484
13824	1.849642	5410.699085
13824	1.846338	4797.447921
13824	1.854941	5444.054461
13824	1.843527	4242.604677
13824	1.852617	5421.519406
13824	1.841737	4802.809559
13824	1.856949	5467.624934
13824	1.845494	4535.354143
13824	1.859273	6078.197284
13824	1.861719	5234.493404
13824	1.844910	4720.687119
13824	1.868644	5413.854966
13824	1.870023	4530.767478
13824	1.872833	5902.671882
13824	1.870353	5070.274514
13824	1.871000	5146.917673
13824	1.870574	5388.193889
13824	1.870076	5732.582907
13824	1.871021	5099.661850
13824	1.871111	4610.681119
13824	1.878761	5172.067261
13824	1.878470	5726.287043
13824	1.874515	5312.253957
13824	1.881444	5483.954673
13824	1.876298	5466.605276
13824	1.863878	4032.854508
13824	1.885249	5605.727800
13824	1.890408	5464.150825
13824	1.887476	4567.082020
13824	1.881616	4850.220764
13824	1.892744	5022.078244
13824	1.894792	5136.746112
13824	1.892939	5246.562724
13824	1.893868	6058.397583
13824	1.878198	4348.759173
13824	1.878570	4924.522691
13824	1.891827	5331.518254
13824	1.900124	5271.503432
13824	1.889905	5251.369605
13824	1.896731	5033.822285
13824	1.905622	4670.553139
13824	1.907955	5629.437619
13824	1.902373	4967.691034
13824	1.908429	5239.156101
13824	1.903554	5259.957074
13824	1.903450	4829.995837
13824	1.911002	5035.816397
13824	1.906930	5256.933489
13824	1.919117	5638.245857
13824	1.917708	4995.440640
13824	1.914246	5454.676132
13824	1.913659	4816.901606
13824	1.918499	5171.090319
13824	1.915322	4677.909028
13824	1.930144	5660.661888
13824	1.929137	4875.179858
13824	1.932096	4926.990275
13824	1.927308	4209.825070
13824	1.902659	3746.171843
13824	1.933177	5213.219651
13824	1.938707	4804.177029
13824	1.939409	5591.425628
13824	1.940144	5640.503178
13824	1.943462	5461.429709
13824	1.934590	4554.734838
13824	1.944816	4488.100946
13824	1.941556	4762.492969
13824	1.947653	4617.696384
13824	1.948139	5576.587914
13824	1.950557	5063.773501
13824	1.949984	4949.518141
13824	1.952562	4942.758344
13824	1.954081	5308.664141
13824	1.959452	4918.737900
13824	1.960370	5323.581757
13824	1.962115	4905.886556
13824	1.961055	4904.794875
13824	1.961272	4784.099881
13824	1.965629	4466.684667
13824	1.961481	4916.987919
13824	1.965381	4662.511580
13824	1.966496	5236.581796
13824	1.968198	4518.911324
13824	1.972831	5112.438958
13824	1.973588	5288.704358
13824	1.973208	5355.895910
13824	1.975385	4925.040399
13824	1.974969	4426.082888
13824	1.978287	4844.094797
13824	1.978945	5292.187592
13824	1.981728	5269.390986
13824	1.980041	4403.749801
13824	1.983688	5399.907794
13824	1.982385	5441.288832
13824	1.984102	5470.070538
13824	1.985593	5283.601229
13824	1.981133	4595.149025
13824	1.987477	5227.848484
13824	1.991186	5207.761521
13824	1.987089	4931.921019
13824	1.991258	4606.890854
13824	1.987052	5138.731377
13824	1.993879	4741.995018
13824	1.996388	4649.638671
13824	1.997141	5495.045253
13824	1.997399	4675.858929
13824	1.996451	4881.312323
13824	2.000792	5180.212362
13824	2.001813	5201.711862
13824	2.000873	5304.022733
13824	2.002170	4939.006372
13824	2.005376	5178.305756
13824	2.004882	4353.725583
13824	2.008548	5027.541627
13824	2.010569	4760.684928
13824	2.008987	4687.402383
13824	2.011991	5802.019753
13824	2.012535	5163.423252
13824	2.014489	5408.109435
13824	2.013626	4637.035331
13824	2.014696	4879.605473
13824	2.018501	5243.112253
13824	2.018338	4361.019679
13824	2.021456	5332.335391
13824	2.020701	4847.193861
13824	2.022564	5510.076088
13824	2.022513	4735.224438
13824	2.025504	5352.607596
13824	2.027332	4840.541614
13824	2.027776	5641.558779
13824	2.028069	5205.908275
13824	2.030731	5275.382170
13824	2.029837	5227.564815
13824	2.031854	5293.569992
13824	2.019735	4245.124239
13824	2.033574	4562.156390
13824	2.035545	5382.814418
13824	2.037216	4923.138908
13824	2.038040	5390.266245
13824	2.038125	5578.857953
13824	2.038861	5076.181094
13824	2.040010	5128.833254
13824	2.041240	5035.105152
13824	2.042687	5003.956777
13824	2.044228	5425.390817
13824	2.043681	4593.981312
13824	2.046040	4570.253245
13824	2.047258	5324.647450
13824	2.048712	5518.088340
13824	2.048518	5580.731935
13824	2.049307	5378.883840
13824	2.051693	5256.466376
13824	2.051446	5147.801165
13824	2.054493	5582.554353
13824	2.055800	5457.848463
13824	2.055867	5210.466463
13824	2.057425	5074.766623
13824	2.058548	4824.089810
13824	2.059976	5051.842145
13824	2.061488	5002.449546
13824	2.062304	5843.142559
13824	2.063792	5514.454702
13824	2.064791	4786.646400
13824	2.063655	5227.617070
13824	2.066794	5410.130918
13824	2.067436	5444.792940
13824	2.067923	4973.709036
13824	2.068434	4295.809382
13824	2.070813	5141.533778
13824	2.071613	5433.853455
13824	2.072116	4732.500557
13824	2.073411	5455.300562
13824	2.073393	5405.165199
13824	2.074415	5608.435231
13824	2.076921	5351.102577
13824	2.077929	5145.079634
13824	2.079900	5707.580406
13824	2.076059	4844.569513
13824	2.081827	5716.281923
13824	2.077447	4341.215140
13824	2.085697	4674.920832
13824	2.085583	5153.706225
13824	2.086178	5160.486897
13824	2.087735	4937.876260
13824	2.088705	5131.489536
13824	2.089595	4679.253274
13824	2.090968	4703.964780
13824	2.092368	5607.283000
13824	2.093924	4919.788800
13824	2.093202	5250.238387
13824	2.095381	5171.443937
13824	2.096697	6001.549839
13824	2.097480	5310.160312
13824	2.098739	5916.838026
13824	2.100247	5113.438710
13824	2.100537	5474.507351
13824	2.101178	4836.837059
13824	2.102661	5083.191107
13824	2.103848	5038.570829
13824	2.105113	5335.886638
13824	2.106170	5014.477532
13824	2.107424	5555.678147
13824	2.108083	5416.071229
13824	2.108845	4964.270838
13824	2.110768	5767.629512
13824	2.110919	5850.526510
13824	2.113041	5342.508472
13824	2.113148	4819.547796
13824	2.114272	5614.330476
13824	2.114839	5917.512499
13824	2.117245	5318.257029
13824	2.119088	5502.153277
13824	2.119686	5627.899284
13824	2.120406	4986.335462
13824	2.121800	5641.171845
13824	2.121989	5385.677783
13824	2.122684	5562.257818
13824	2.124215	5250.322852
13824	2.125892	4993.858345
13824	2.127292	5372.117960
13824	2.128011	4912.336143
13824	2.129076	4327.195254
13824	2.130383	5432.512804
13824	2.131438	5567.550889
13824	2.132024	4828.147154
13824	2.133588	5809.363338
13824	2.134624	5622.326001
13824	2.135196	5488.450514
13824	2.135615	5631.711114
13824	2.136216	5037.566100
13824	2.137169	5494.391931
13824	2.138752	4551.148063
13824	2.139948	5743.931996
13824	2.140538	6091.016417
13824	2.141895	5491.014728
13824	2.142931	5585.499141
13824	2.143782	4780.254597
13824	2.145316	5402.887972
13824	2.146074	5448.917053
13824	2.147186	4985.924198
13824	2.148658	5590.182851
13824	2.149115	5353.481272
13824	2.150163	5466.566431
13824	2.151024	5460.890435
13824	2.151615	5363.855770
13824	2.151933	5375.225318
13824	2.153630	5238.984269
13824	2.154276	5163.354271
13824	2.155177	5612.820204
13824	2.156929	5151.561569
13824	2.157889	5288.804721
13824	2.158467	5081.623880
13824	2.159242	4955.091149
13824	2.160387	5428.138614
13824	2.161554	5292.196854
13824	2.162514	5133.039759
13824	2.164151	5819.248604
13824	2.165205	5565.902100
13824	2.165826	5587.967969
13824	2.167428	4699.781499
13824	2.167673	5446.272522
13824	2.168343	4476.347643
13824	2.169206	5012.817270
13824	2.169812	5094.813358
13824	2.171307	5657.954458
13824	2.173189	5268.753838
13824	2.174410	5531.738711
13824	2.174617	5188.937380
13824	2.175595	4998.043976
13824	2.176169	5375.966147
13824	2.177419	5572.593469
13824	2.179030	4658.551142
13824	2.180272	5357.571379
13824	2.182050	5535.502433
13824	2.183325	5111.533210
13824	2.183948	6003.826376
13824	2.185134	5681.334159
13824	2.185520	4728.857380
13824	2.185750	5443.696973
13824	2.187278	5713.429478
13824	2.188857	5250.866964
13824	2.189926	5032.203080
13824	2.190214	5485.882015
13824	2.191703	4982.126746
13824	2.192637	5472.258601
13824	2.193338	5092.395955
13824	2.193636	5043.211131
13824	2.195245	5142.401510
13824	2.197268	4944.184566
13824	2.197890	4705.264097
13824	2.198738	5461.557443
13824	2.199074	5845.940813
13824	2.200520	5634.252104
13824	2.202216	5152.799232
13824	2.202791	5074.549309
13824	2.204326	5152.766054
13824	2.205102	4890.204196
13824	2.206401	4958.575488
13824	2.206601	4844.056919
13824	2.207936	5879.331579
13824	2.208340	5416.529495
13824	2.209280	4602.999675
13824	2.210278	5100.608655
13824	2.212099	5506.259835
13824	2.212572	5214.227282
13824	2.213324	4635.122504
13824	2.214087	4971.206200
13824	2.215127	5872.420132
13824	2.216045	4722.103250
13824	2.217104	4903.842401
13824	2.217727	4992.495990
13824	2.218595	4977.422991
13824	2.219447	4892.012790
13824	2.221453	5440.196874
13824	2.221548	5672.649923
13824	2.223291	5224.207380
13824	2.223910	5418.456422
13824	2.225041	4931.861437
13824	2.226787	5763.032479
13824	2.227290	5393.471063
13824	2.228562	5397.194281
13824	2.229799	4725.137341
13824	2.231598	5205.424850
13824	2.231702	4644.231828
13824	2.233629	4647.895327
13824	2.233834	5215.580099
13824	2.234546	4826.893732
13824	2.235327	5458.679977
13824	2.236099	5476.435246
13824	2.237613	4817.499080
13824	2.238420	4647.559542
13824	2.239823	5169.981635
13824	2.240317	5514.323651
13824	2.241195	5270.869740
13824	2.242846	4871.113252
13824	2.243210	5572.312704
13824	2.243305	5374.941650
13824	2.244277	5715.292262
13824	2.246672	5671.415025
13824	2.247547	5517.940700
13824	2.248315	5426.263250
13824	2.248935	5221.429033
13824	2.249190	4962.661862
13824	2.250565	4978.798341
13824	2.251057	5708.711900
13824	2.252119	5494.700206
13824	2.252544	5379.584993
13824	2.253246	5615.079322
13824	2.253996	5445.940608
13824	2.255394	5614.996931
13824	2.256491	4951.315400
13824	2.257840	5841.294013
13824	2.259747	5226.405120
13824	2.260214	5431.695391
13824	2.260888	4501.084585
13824	2.261745	4939.199355
13824	2.263200	5262.952458
13824	2.264701	5999.920543
13824	2.265112	5592.023516
13824	2.266060	5148.434442
13824	2.267050	5430.132035
13824	2.267129	5567.469051
13824	2.268691	5923.767997
13824	2.269490	5588.322002
13824	2.270558	4926.806692
13824	2.271527	5615.664077
13824	2.271807	5291.285852
13824	2.273052	5595.133363
13824	2.274175	5561.985070
13824	2.274999	5352.802376
13824	2.276248	5521.202611
13824	2.276896	5277.018931
13824	2.277909	5482.994181
13824	2.278477	5680.089170
13824	2.280063	5472.452552
13824	2.281013	5433.850138
13824	2.282739	5107.333893
13824	2.283028	5955.667292
13824	2.283435	5431.968691
13824	2.284027	5429.858458
13824	2.286261	5367.570002
13824	2.286943	5729.668946
13824	2.287757	5719.253391
13824	2.288122	5766.574740
13824	2.290116	5915.683722
13824	2.290576	5206.500219
13824	2.291904	5023.458985
13824	2.292410	4848.312084
13824	2.293425	5147.129318
13824	2.294241	5366.893870
13824	2.294540	5136.551332
13824	2.296184	5104.995840
13824	2.297510	5639.635999
13824	2.298065	5643.462620
13824	2.298812	5532.764867
13824	2.299455	5760.133586
13824	2.300200	5207.483658
13824	2.301072	5472.993347
13824	2.301650	5364.287078
13824	2.301905	5118.616212
13824	2.303301	5635.248814
13824	2.304236	4552.003907
13824	2.305622	4824.708296
13824	2.306947	5417.168855
13824	2.307484	5234.084490
13824	2.308864	5850.390482
13824	2.309485	5401.211535
13824	2.310190	5319.571415
13824	2.310492	5177.674829
13824	2.311620	5531.045161
13824	2.312307	5608.512092
13824	2.312905	5575.668618
13824	2.313999	5789.332500
13824	2.314549	5768.403517
13824	2.316049	5111.112960
13824	2.316636	5448.598410
13824	2.317710	5525.689605
13824	2.318327	5718.727803
13824	2.319381	5728.787389
13824	2.321316	5463.083197
13824	2.321698	5184.300672
13824	2.322537	5225.987497
13824	2.324265	4773.541524
13824	2.325133	5317.970734
13824	2.325496	5208.492119
13824	2.326064	4468.587679
13824	2.326627	5404.561091
13824	2.328410	5659.997092
13824	2.329383	5986.826865
13824	2.330069	4797.162179
13824	2.330913	4943.553224
13824	2.332776	5146.260204
13824	2.333043	5883.680748
13824	2.333746	5737.915791
13824	2.335391	5316.031365
13824	2.335866	5503.719951
13824	2.337390	5187.572951
13824	2.337485	5433.757102
13824	2.338976	5728.606019
13824	2.340120	5387.263811
13824	2.341501	5701.048289
13824	2.341581	5539.634565
13824	2.342621	5217.725169
13824	2.343468	5303.315912
13824	2.344633	5638.424325
13824	2.345912	5640.417884
13824	2.346333	5324.780436
13824	2.347413	5410.434493
13824	2.347669	5090.372398
13824	2.348378	5611.099116
13824	2.349078	5948.443561
13824	2.350080	5991.144515
13824	2.350752	5777.856092
13824	2.351883	6135.255706
13824	2.353271	5120.151644
13824	2.354272	5554.944230
13824	2.354593	5751.978947
13824	2.355096	6126.015329
13824	2.355889	4907.526912
13824	2.356343	5840.779484
13824	2.357504	5882.894853
13824	2.357984	5325.193221
13824	2.358939	5643.249454
13824	2.360552	5727.502172
13824	2.360915	5416.838738
13824	2.361748	5739.740698
13824	2.362514	5828.277059
13824	2.364488	5866.347940
13824	2.365019	5710.381010
13824	2.366385	5917.369144
13824	2.366652	5687.253181
13824	2.367158	5449.648067
13824	2.368090	5713.271470
13824	2.369434	5051.913892
13824	2.369810	5736.393216
13824	2.371047	4993.492285
13824	2.372312	5987.075835
13824	2.372984	5759.279539
13824	2.373866	5692.172314
13824	2.374729	5618.369987
13824	2.375710	5259.957212
13824	2.376247	5484.724393
13824	2.376819	5703.674296
13824	2.377499	5295.490836
13824	2.378164	5479.080330
13824	2.379767	5902.307067
13824	2.380765	5628.483072
13824	2.381243	4961.702062
13824	2.382149	5624.821233
13824	2.382614	5279.110226
13824	2.382758	5694.160481
13824	2.383512	5909.884692
13824	2.384400	5494.885724
13824	2.385006	5060.380954
13824	2.387457	5804.561710
13824	2.388042	6239.444982
13824	2.388601	6303.574656
13824	2.389669	5429.350702
13824	2.390046	5278.771538
13824	2.391096	5331.152471
13824	2.392279	6073.093325
13824	2.392648	6077.598428
13824	2.394258	4961.309184
13824	2.394532	5794.467287
13824	2.395227	5872.536530
13824	2.395961	5836.254474
13824	2.396444	5497.461688
13824	2.397932	5708.583752
13824	2.399499	5924.878756
13824	2.399701	5607.908536
13824	2.400760	6038.790589
13824	2.401594	5134.110290
13824	2.402688	5938.963615
13824	2.403321	6192.684611
13824	2.403821	5638.490819
13824	2.404653	5665.415409
13824	2.405646	5837.635907
13824	2.406105	5410.948332
13824	2.407416	5265.979085
13824	2.408180	5466.726098
13824	2.408985	5787.739423
13824	2.409660	5374.781430
13824	2.410628	6257.567002
13824	2.411107	5699.696440
13824	2.411605	5899.030088
13824	2.413087	5747.054423
13824	2.413378	5833.401754
13824	2.413865	5840.089114
13824	2.414564	5519.981952
13824	2.415018	6084.044421
13824	2.415265	5087.301120
13824	2.416084	5853.152379
13824	2.418289	5214.885719
13824	2.418387	6095.897948
13824	2.418885	5766.260521
13824	2.420180	6179.197640
13824	2.422576	6019.147100
13824	2.423211	5931.863332
13824	2.423691	5947.247232
13824	2.424123	6039.945170
13824	2.425429	5521.758060
13824	2.425958	5566.311706
13824	2.426459	6115.022208
13824	2.427777	6083.034025
13824	2.428129	5772.755589
13824	2.428821	5753.733074
13824	2.429967	5378.613996
13824	2.431115	5791.060086
13824	2.431719	5909.827599
13824	2.433010	5667.874145
13824	2.433357	6106.884572
13824	2.433693	4594.542843
13824	2.434042	5669.490171
13824	2.434731	5782.266363
13824	2.435936	5976.915195
13824	2.437116	5471.225257
13824	2.438119	5977.281946
13824	2.439391	5999.829996
13824	2.440374	5778.072300
13824	2.441041	6008.141123
13824	2.442214	5383.434977
13824	2.442661	4857.601260
13824	2.442941	6048.602726
13824	2.443750	5695.634396
13824	2.444410	6161.382513
13824	2.445529	5905.116657
13824	2.445876	5777.285990
13824	2.446987	5354.558024
13824	2.448396	6054.350884
13824	2.449000	5894.524846
13824	2.450058	6117.311601
13824	2.450362	5543.034716
13824	2.451769	6140.576010
13824	2.452383	5922.489692
13824	2.452729	5530.814162
13824	2.453993	5793.611305
13824	2.455655	5923.029796
13824	2.456619	5690.259210
21952	0.488075	12905.431746
21952	0.490663	14797.966790
21952	0.491737	13457.676893
21952	0.492430	15487.884783
21952	0.495483	15640.524722
21952	0.496632	16677.068527
21952	0.498468	16149.692801
21952	0.499216	16561.360852
21952	0.500398	14376.354044
21952	0.503299	13410.554949
21952	0.504813	13960.219419
21952	0.507254	15232.515411
21952	0.721501	13704.810533
21952	0.707276	13022.747185
21952	0.703468	13602.675341
21952	0.695381	13205.258967
21952	0.703818	13525.758167
21952	0.696428	13778.365319
21952	0.697807	13757.426184
21952	0.700085	13800.018333
21952	0.703307	14151.001397
21952	0.706273	15373.191510
21952	0.705753	14791.922307
21952	0.702204	14200.811144
21952	0.702120	12190.579354
21952	0.705125	12873.771913
21952	0.707619	12595.449969
21952	0.712433	14218.662510
21952	0.707615	14141.175023
21952	0.710272	14317.826060
21952	0.711781	15356.174100
21952	0.713885	13212.118748
21952	0.711582	15509.854564
21952	0.716886	13692.904207
21952	0.715248	13141.248472
21952	0.719586	13637.057880
21952	0.802306	43.327633
21952	0.795280	16.330161
21952	0.940510	21.910832
21952	0.829230	15.323796
21952	0.847956	13300.306737
21952	0.844183	12997.812787
21952	0.879722	10999.517397
21952	0.853927	14071.319149
21952	0.855536	14654.229484
21952	0.873192	14014.513300
21952	0.854962	14806.749565
21952	0.856836	13869.072959
21952	0.857720	12989.411756
21952	0.858359	13999.556086
21952	0.862406	14688.083200
21952	0.868248	12761.467237
21952	0.894155	14182.701183
21952	0.873576	14260.176376
21952	0.866068	12407.083808
21952	0.891144	12191.343942
21952	0.969128	26.183628
21952	0.941211	13.172598
21952	0.980347	47.726379
21952	0.869693	24.671592
21952	0.939537	31.758555
21952	0.919501	35.540174
21952	1.329919	34.380862
21952	1.016300	22.810440
21952	0.922565	39.864641
21952	0.997093	7954.394788
21952	1.027171	13207.054421
21952	1.091901	9290.888307
21952	1.041541	13508.434307
21952	1.013725	14017.596020
21952	1.026683	13269.884777
21952	1.029858	10171.162628
21952	1.276848	29.067269
21952	1.038142	13883.369199
21952	1.034555	13351.041760
21952	1.041363	13086.683702
21952	1.072568	8370.342163
21952	1.152072	6176.317253
21952	1.188104	25.493165
21952	1.335342	15.686682
21952	1.178912	5877.307744
21952	1.174133	8412.448733
21952	1.116444	8187.202773
21952	1.436049	56.181295
21952	1.101792	12258.395009
21952	1.088678	12855.494019
21952	1.089523	12283.108351
21952	1.125372	9961.657570
21952	1.101711	11465.456719
21952	1.089309	11866.088622
21952	1.082655	12984.273452
21952	1.105002	12775.855017
21952	1.099202	10175.981971
21952	1.121816	12747.150143
21952	1.097065	12071.005493
21952	1.092005	12052.295364
21952	1.096195	12738.537715
21952	1.112032	11763.796034
21952	1.098006	12303.686156
21952	1.104979	13106.392428
21952	1.106741	13464.637213
21952	1.108780	12502.648328
21952	1.105752	13082.159176
21952	1.107106	12381.403919
21952	1.112575	12382.108359
21952	1.103681	13237.676803
21952	1.105034	13599.428201
21952	1.106452	12669.133393
21952	1.126378	12971.640734
21952	1.115598	12819.190899
21952	1.117283	12117.520464
21952	1.114303	13146.239039
21952	1.110231	12966.210468
21952	1.117800	12502.848969
21952	1.121531	12146.083309
21952	1.124082	12935.709700
21952	1.112981	13369.027473
21952	1.131703	12853.832253
21952	1.128849	13232.057969
21952	1.130925	11782.433282
21952	1.127840	12366.627370
21952	1.136315	12927.468700
21952	1.137923	12330.102095
21952	1.144717	12148.029354
21952	1.138441	12778.347447
21952	1.144752	12752.819027
21952	1.135695	12294.937845
21952	1.149609	12207.447271
21952	1.147391	12311.175520
21952	1.159603	10740.699146
21952	1.166086	13012.289692
21952	1.164307	9936.233861
21952	1.177015	11720.648280
21952	1.178022	11602.369807
21952	1.184693	10012.732191
21952	1.190950	10098.970403
21952	1.190347	11480.031091
21952	1.191068	9342.602609
21952	1.179743	11548.877832
21952	1.192779	11577.565583
21952	1.215273	11439.241641
21952	1.240966	11555.118346
21952	1.202984	11779.797944
21952	1.203160	10159.838909
21952	1.225864	11137.884146
21952	1.217309	11757.400319
21952	1.193971	11477.311019
21952	1.224804	9816.761638
21952	1.201390	11569.040963
21952	1.224417	9900.640010
21952	1.197010	12465.982122
21952	1.217484	11484.385929
21952	1.205221	11262.376572
21952	1.214318	11820.845550
21952	1.206268	11954.066750
21952	1.228272	12300.259229
21952	1.217089	12420.232836
21952	1.219859	12076.852847
21952	1.208211	12131.645259
21952	1.211344	12621.250593
21952	1.218903	10811.500273
21952	1.223921	12696.187697
21952	1.216855	10946.630858
21952	1.222526	10864.117022
21952	1.216926	10441.506118
21952	1.219532	11963.689629
21952	1.222712	12639.867206
21952	1.221038	10916.572424
21952	1.232667	11388.369198
21952	1.237119	10906.660218
21952	1.233964	11417.223126
21952	1.229373	11651.814931
21952	1.237748	12567.515390
21952	1.240787	10763.621205
21952	1.241922	12072.629502
21952	1.244214	11686.125687
21952	1.248710	10397.576435
21952	1.247237	10920.334338
21952	1.223882	5528.556540
21952	1.251582	6867.903818
21952	1.272117	9218.242114
21952	1.240144	27.998228
21952	1.238448	6599.355123
21952	1.267563	6441.276356
21952	1.208310	31.068931
21952	1.270751	10.488735
21952	1.305880	25.790865
21952	1.383987	20.738357
21952	1.290710	19.811643
21952	1.217629	6472.025401
21952	1.247572	40.699355
21952	1.448806	19.814527
21952	1.194509	17.960238
21952	1.243909	19.470478
21952	1.382201	12.519336
21952	1.373295	40.280904
21952	1.341255	27.671119
21952	1.182437	5517.094961
21952	1.402500	37.910704
21952	1.396535	48.121205
21952	1.300320	6395.267379
21952	1.289814	77.240933
21952	1.345339	32.091469
21952	1.352226	45.832604
21952	1.306483	38.233493
21952	1.385122	167.121028
21952	1.388590	81.536966
21952	1.387023	52.915096
21952	1.431790	97.862016
21952	1.304032	5742.643200
21952	1.409641	19.596921
21952	1.325242	38.179030
21952	1.389590	75.433168
21952	1.304863	5751.274946
21952	1.267118	5880.443807
21952	1.337930	7856.832198
21952	1.454840	23.138681
21952	1.403066	50.056829
21952	1.261877	43.025870
21952	1.364216	6061.860184
21952	1.327306	5958.254207
21952	1.458057	27.384832
21952	1.316288	7233.895684
21952	1.773640	14.511993
21952	1.327847	6279.159739
21952	1.249261	108.754904
21952	1.351755	6228.739288
21952	1.297718	6354.374316
21952	1.364751	7111.493966
21952	1.405584	9200.180667
21952	1.387088	51.525961
21952	1.330158	6445.982207
21952	1.375340	7978.024799
21952	1.370845	25.133012
21952	1.365371	7952.279274
21952	1.325223	6396.062261
21952	1.362901	6560.539158
21952	1.409638	66.522524
21952	1.347992	5756.507644
21952	1.342401	6647.824042
21952	1.362419	7354.871400
21952	1.376367	7069.252172
21952	1.465995	32.324682
21952	1.380276	7100.352668
21952	1.429108	8217.467556
21952	1.395975	7786.157075
21952	1.355780	7535.682560
21952	1.433228	36.651922
21952	1.400885	7165.607402
21952	1.393920	8524.268708
21952	1.389743	7368.443663
21952	1.386551	6503.766017
21952	1.399164	8814.304679
21952	1.410726	8498.884952
21952	1.404959	7059.948475
21952	1.400516	5557.085578
21952	1.411782	8745.494598
21952	1.413976	9166.875092
21952	1.415435	9122.840478
21952	1.411361	7152.005065
21952	1.352257	5758.466641
21952	1.411570	7242.270372
21952	1.390841	7608.115160
21952	1.413204	6743.998827
21952	1.385806	7464.704939
21952	1.415442	8423.011816
21952	1.428580	8286.534695
21952	1.377035	6498.735058
21952	1.430109	7543.272684
21952	1.370480	8353.131356
21952	1.427892	8231.993195
21952	1.422835	7445.923027
21952	1.427100	6007.859581
21952	1.433046	8468.021538
21952	1.422605	8733.653470
21952	1.434181	7494.707835
21952	1.427840	8605.796461
21952	1.434245	8266.103969
21952	1.442179	7366.628452
21952	1.440912	9502.096621
21952	1.447179	9110.363181
21952	1.450837	8789.317156
21952	1.442208	7554.798581
21952	1.427621	7573.191503
21952	1.445536	9271.663623
21952	1.411139	8485.049704
21952	1.449603	7735.678890
21952	1.453747	8944.480259
21952	1.444601	7681.267785
21952	1.444913	9060.539604
21952	1.447024	8928.055772
21952	1.455282	8452.573257
21952	1.465195	8996.227489
21952	1.459154	8404.051654
21952	1.463613	9554.491874
21952	1.459633	10043.007950
21952	1.452413	6593.598870
21952	1.454237	7798.940383
21952	1.464694	8812.940801
21952	1.461022	9741.773386
21952	1.466351	8701.685212
21952	1.469963	9729.066471
21952	1.415723	7471.830119
21952	1.462399	8334.307955
21952	1.474377	9248.956035
21952	1.450539	6558.549648
21952	1.471460	8639.831939
21952	1.468298	7635.660968
21952	1.468071	8258.713608
21952	1.470238	9380.306925
21952	1.474892	7660.242379
21952	1.477187	9542.802653
21952	1.478577	9700.529530
21952	1.479896	9090.858390
21952	1.483442	9516.575501
21952	1.480321	8911.235930
21952	1.487834	9558.593166
21952	1.478652	7788.941906
21952	1.489604	9443.396753
21952	1.488154	8763.696099
21952	1.478916	8826.208810
21952	1.486463	9586.581088
21952	1.490827	8569.644810
21952	1.489911	9588.584647
21952	1.491777	9517.027713
21952	1.491982	9284.498957
21952	1.490363	8512.427800
21952	1.482978	7665.866701
21952	1.493260	9463.241581
21952	1.494344	9883.967247
21952	1.497586	7877.858921
21952	1.497824	8831.975380
21952	1.503580	8620.528009
21952	1.486508	6615.768853
21952	1.478137	8133.574257
21952	1.498495	9932.122252
21952	1.506170	7958.126409
21952	1.507547	8797.833654
21952	1.503203	7395.579847
21952	1.510578	8325.891338
21952	1.512629	8900.641676
21952	1.509459	9347.665618
21952	1.509432	7982.043552
21952	1.514626	8986.875059
21952	1.512908	7710.126104
21952	1.516701	8979.730561
21952	1.509901	7339.035666
21952	1.497432	6949.328835
21952	1.516667	9193.562139
21952	1.515853	9024.625693
21952	1.518571	7615.576205
21952	1.522189	9131.965924
21952	1.518916	7869.203247
21952	1.517232	9632.721338
21952	1.524371	9540.358957
21952	1.447415	6997.398666
21952	1.519516	9097.233031
21952	1.525458	8067.222580
21952	1.526622	6690.103594
21952	1.524547	7053.481635
21952	1.517400	5733.134472
21952	1.525635	8049.617516
21952	1.523417	8310.136388
21952	1.535135	8732.664532
21952	1.530242	7867.831467
21952	1.536356	7046.138252
21952	1.532035	8740.315463
21952	1.536174	6866.966248
21952	1.542971	8498.608357
21952	1.536065	7724.550982
21952	1.546339	8498.598918
21952	1.545273	8160.579827
21952	1.545553	8645.766443
21952	1.535276	6193.246416
21952	1.548348	7579.121617
21952	1.523029	7299.164029
21952	1.539333	7650.820580
21952	1.551215	7977.815816
21952	1.515450	7143.736186
21952	1.551483	8860.987144
21952	1.546571	7341.659808
21952	1.557349	8463.229636
21952	1.563841	8560.859619
21952	1.556671	7499.918581
21952	1.556649	7903.043572
21952	1.559804	7920.073934
21952	1.565376	7280.498024
21952	1.546325	6211.459771
21952	1.561421	8135.524033
21952	1.560867	7884.639674
21952	1.562568	7888.309390
21952	1.550092	6785.040945
21952	1.552726	7852.495361
21952	1.572302	8278.086687
21952	1.575234	7644.676874
21952	1.571708	8123.377333
21952	1.573890	8681.769260
21952	1.570719	7560.556810
21952	1.562376	8372.171423
21952	1.570953	7720.851631
21952	1.580286	8123.277012
21952	1.577496	7175.001980
21952	1.580941	9006.734813
21952	1.553023	6702.014529
21952	1.579855	7477.338095
21952	1.579104	7769.477287
21952	1.583328	7249.252864
21952	1.574988	5872.651066
21952	1.589993	9020.507718
21952	1.580494	7886.223950
21952	1.594699	8563.607132
21952	1.583616	8247.578895
21952	1.590214	7823.996177
21952	1.590080	8249.607699
21952	1.588724	7879.719572
21952	1.591791	7937.424795
21952	1.588714	6938.670480
21952	1.594761	7501.822917
21952	1.588619	6655.508778
21952	1.615504	7032.294882
21952	1.592645	6971.788584
21952	1.599386	6685.695852
21952	1.576483	7326.081132
21952	1.603243	5814.948917
21952	1.606642	7749.920250
21952	1.601030	5637.716152
21952	1.600816	6176.478161
21952	1.606424	7252.620959
21952	1.596927	6657.664904
21952	1.607349	7376.278551
21952	1.607643	7073.360049
21952	1.613442	7843.492626
21952	1.616462	7572.890541
21952	1.608347	5990.867635
21952	1.617900	6744.942982
21952	1.609838	7102.595723
21952	1.626813	8895.541128
21952	1.613118	8082.530369
21952	1.620322	7474.248790
21952	1.620842	7764.202441
21952	1.611740	7242.321081
21952	1.629155	7870.308092
21952	1.619484	7873.859267
21952	1.628773	7225.014563
21952	1.632351	8067.172749
21952	1.625104	7321.589094
21952	1.630972	5571.844786
21952	1.626914	7659.747361
21952	1.621055	6417.737446
21952	1.618344	6457.979194
21952	1.638609	6946.688448
21952	1.629485	6314.262084
21952	1.812919	11.393385
21952	1.633380	7315.097888
21952	1.635633	7673.956452
21952	1.640432	6793.996922
21952	1.646034	7942.851110
21952	1.646884	7227.637608
21952	1.642258	6920.117967
21952	1.645664	8111.003210
21952	1.602587	7376.984966
21952	1.635539	7301.824611
21952	1.637103	6169.676334
21952	1.651601	7657.834464
21952	1.639147	7292.029190
21952	1.655674	6781.837709
21952	1.650425	6785.348931
21952	1.656675	7922.482727
21952	1.648096	7341.827741
21952	1.666401	8004.930707
21952	1.650654	6347.678516
21952	1.654643	7945.311051
21952	1.653359	7641.714232
21952	1.650899	7476.950204
21952	1.665195	6999.838411
21952	1.660842	7078.611407
21952	1.663952	7090.621346
21952	1.658009	6704.906266
21952	1.671088	7480.912979
21952	1.651769	7047.422225
21952	1.664305	6266.260963
21952	1.673570	7444.152379
21952	1.670260	7428.894202
21952	1.666518	6912.297786
21952	1.675320	8202.474780
21952	1.669478	7761.146284
21952	1.684603	7733.079993
21952	1.683776	7427.788041
21952	1.682351	7111.640166
21952	1.683718	7133.325669
21952	1.688610	6734.778548
21952	1.695856	7787.765937
21952	1.685649	6304.129261
21952	1.695086	7134.460148
21952	1.692225	6452.502829
21952	1.680243	6934.535601
21952	1.689361	7134.619520
21952	1.695716	7928.941225
21952	1.699961	7378.232718
21952	1.690331	7152.228317
21952	1.699121	7189.383833
21952	1.694976	6525.821411
21952	1.678172	6900.752790
21952	1.700349	6977.690819
21952	1.700727	7666.024316
21952	1.691720	6638.520784
21952	1.702502	6708.297850
21952	1.708232	6546.540367
21952	1.702776	6070.248043
21952	1.712780	7948.596168
21952	1.710084	7765.443607
21952	1.708508	7477.983704
21952	1.713482	6265.752994
21952	1.716851	7387.007591
21952	1.712342	6379.596944
21952	1.697727	45.075095
21952	1.709914	6202.847343
21952	1.718326	6548.551829
21952	1.724280	8137.851604
21952	1.719187	6697.407463
21952	1.726114	6725.337651
21952	1.769433	24.292377
21952	1.729721	7779.268099
21952	1.724320	6720.424794
21952	1.728280	7118.067932
21952	1.724595	6270.016731
21952	1.725888	6403.647116
21952	1.731933	7873.107630
21952	1.720818	7078.601748
21952	1.734009	7044.846377
21952	1.736118	7579.328624
21952	1.719576	6882.355697
21952	1.735153	6798.226852
21952	1.713821	6619.145949
21952	1.737396	8046.036705
21952	1.738871	7010.077921
21952	1.730267	6881.928072
21952	1.740949	8073.931551
21952	1.743402	7492.139451
21952	1.735039	6258.065843
21952	1.745778	6882.304988
21952	1.772492	16.079755
21952	1.748592	8850.045169
21952	1.747678	6743.511932
21952	1.744144	6059.186430
21952	1.748906	8045.880188
21952	1.750724	8156.249795
21952	1.753769	7818.058161
21952	1.754133	7896.035616
21952	1.752580	7007.411192
21952	1.754683	7742.109070
21952	1.755874	6697.229213
21952	1.758511	8147.335087
21952	1.758720	7496.604488
21952	1.757284	6980.727658
21952	1.758115	6983.139305
21952	1.761171	7122.929202
21952	1.761116	7823.113487
21952	1.755957	6682.439053
21952	1.762084	6592.396778
21952	1.763384	8147.161886
21952	1.765748	8101.301085
21952	1.763339	7500.128881
21952	1.767980	7829.521056
21952	1.763652	7876.648049
21952	1.770788	8219.092224
21952	1.766159	7096.734758
21952	1.772209	7698.285195
21952	1.768014	6738.829570
21952	1.773058	8106.570004
21952	1.770848	8176.833965
21952	1.776218	8226.598930
21952	1.777797	8242.477251
21952	1.770335	6759.060094
21952	1.779138	8642.359712
21952	1.776335	6735.097730
21952	1.740427	7276.888017
21952	1.768784	7271.092689
21952	1.782431	7650.775579
21952	1.783680	7931.184939
21952	1.782784	7563.475548
21952	1.766369	6464.111266
21952	1.783990	7535.468308
21952	1.787592	8385.383234
21952	1.785869	7507.753689
21952	1.787764	7583.323010
21952	1.789806	9028.165673
21952	1.786660	6843.759032
21952	1.789743	6881.643135
21952	1.792426	8220.610424
21952	1.793033	7692.762730
21952	1.792342	7916.892650
21952	1.794948	8044.565482
21952	1.794980	7486.044917
21952	1.797344	8337.746516
21952	1.798282	9079.557061
21952	1.799170	8652.828840
21952	1.798323	7638.755542
21952	1.780795	17.523401
21952	1.792212	5972.057186
21952	1.803174	6960.329860
21952	1.803289	8055.149859
21952	1.804885	7482.448521
21952	1.804309	7942.859232
21952	1.807336	9115.400945
21952	1.805383	7285.109261
21952	1.806838	7828.063224
21952	1.805913	7516.890111
21952	1.806353	7059.606243
21952	1.811261	7645.387900
21952	1.810522	7978.014482
21952	1.807825	8203.980028
21952	1.810335	6785.912220
21952	1.807096	7791.544096
21952	1.815003	7600.194220
21952	1.816109	7676.327707
21952	1.818465	8531.925347
21952	1.818373	8061.305858
21952	1.817377	8193.076470
21952	1.820380	7436.816240
21952	1.820594	7444.002886
21952	1.822181	8630.363164
21952	1.819645	7092.083788
21952	1.823010	7363.683152
21952	1.822585	7943.475864
21952	1.825147	7694.268637
21952	1.826562	7860.429033
21952	1.827508	8085.877171
21952	1.827214	7509.625097
21952	1.827709	7422.666639
21952	1.827133	6186.707135
21952	1.828613	7779.484106
21952	1.832032	7782.690635
21952	1.832060	7804.354844
21952	1.831934	7487.682097
21952	1.833793	8235.220578
21952	1.835131	6672.961716
21952	1.834586	7963.316959
21952	1.835411	7243.475317
21952	1.837723	7968.672150
21952	1.835396	7072.302402
21952	1.837146	8191.023519
21952	1.839911	7497.985049
21952	1.840657	7822.842160
21952	1.840738	6686.074743
21952	1.842437	7403.366880
21952	1.844036	8201.661458
21952	1.843724	8689.798643
21952	1.838134	7604.240193
21952	1.836615	7168.412648
21952	1.846108	7432.772023
21952	1.847123	8357.247795
21952	1.838756	7009.477973
21952	1.843922	7802.648735
21952	1.849429	8204.929233
21952	1.848251	7420.040961
21952	1.849386	7351.213977
21952	1.850429	7102.385862
21952	1.853350	7650.067188
21952	1.854146	8294.311630
21952	1.855077	7605.799882
21952	1.856629	7732.095226
21952	1.855810	8264.401152
21952	1.850850	7438.462860
21952	1.849973	6646.546435
21952	1.859348	7540.284797
21952	1.858808	7369.231300
21952	1.860519	7613.612819
21952	1.862465	7382.838028
21952	1.863308	7454.520967
21952	1.863531	8351.458174
21952	1.864211	7994.938157
21952	1.866297	8704.151299
21952	1.866219	8029.802982
21952	1.866214	7839.414383
21952	1.867506	8106.471659
21952	1.868926	7260.305257
21952	1.868747	8059.009898
21952	1.869837	8003.311747
21952	1.863321	6470.278900
21952	1.873630	7406.461234
21952	1.872943	7525.766842
21952	1.871713	7898.048395
21952	1.874185	7871.688653
21952	1.872461	6668.116251
21952	1.877275	7876.527532
21952	1.876608	7595.893384
21952	1.876855	6875.705997
21952	1.878039	7243.567735
21952	1.879247	7682.227526
21952	1.880620	8139.554860
21952	1.878455	7541.401056
21952	1.878599	7790.612892
21952	1.884564	7977.309823
21952	1.884849	7477.739817
21952	1.885483	8397.616864
21952	1.878750	7473.896022
21952	1.879436	7119.050942
21952	1.868004	6577.665669
21952	1.886928	8336.155874
21952	1.889078	7213.263219
21952	1.886010	6833.764067
21952	1.890664	8204.722445
21952	1.892301	8444.309866
21952	1.888413	7613.357297
21952	1.889196	7295.340868
21952	1.894761	7799.762266
21952	1.893463	7456.467670
21952	1.889015	7442.398195
21952	1.894962	7193.981460
21952	1.899012	7590.398140
21952	1.899107	7350.376508
21952	1.902055	7813.663370
21952	1.900969	7375.764874
21952	1.901485	7300.758403
21952	1.902244	8561.691161
21952	1.901952	7952.186417
21952	1.903485	7580.604913
21952	1.903060	6910.751268
21952	1.905549	8310.824803
21952	1.904967	7159.661264
21952	1.903455	7015.358914
21952	1.908092	6824.527544
21952	1.906378	7107.487068
21952	1.909361	7227.697537
21952	1.910304	7461.924060
21952	1.912606	7683.267832
21952	1.909030	7046.673881
21952	1.912858	7557.060735
21952	1.913675	7904.598652
21952	1.915711	7629.244179
21952	1.913581	7885.769544
21952	1.916512	7790.770288
21952	1.917967	8118.616383
21952	1.907536	6152.235909
21952	1.914978	6644.484703
21952	1.916096	7589.983905
21952	1.920778	7898.755030
21952	1.920774	7638.695393
21952	1.922262	7767.671955
21952	1.923600	7712.044269
21952	1.923878	7623.953747
21952	1.923510	6930.073418
21952	1.926298	7256.461462
21952	1.927967	7464.384659
21952	1.910018	6757.670752
21952	1.930087	7503.333215
21952	1.927093	7961.191347
21952	1.927821	7910.852118
21952	1.928829	7013.617023
21952	1.927886	6848.871434
21952	1.909646	6729.231058
21952	1.932666	7144.051416
21952	1.934132	7732.467093
21952	1.936241	7528.911685
21952	1.936834	8088.578145
21952	1.932839	6828.845502
21952	1.937596	8135.671112
21952	1.936656	7550.474915
21952	1.934618	6728.581059
21952	1.938340	7184.401168
21952	1.940131	7316.168707
21952	1.940024	7744.445641
21952	1.942084	8407.628952
21952	1.940183	7510.046575
21952	1.942830	7525.098623
21952	1.942214	6792.059219
21952	1.937646	6765.960047
21952	1.945016	7958.037064
21952	1.947713	8258.607141
21952	1.948364	7836.576209
21952	1.947221	7105.433019
21952	1.947885	7478.000826
21952	1.946581	6789.160896
21952	1.952168	8403.156451
21952	1.952311	7896.509340
21952	1.952492	7502.851807
21952	1.948940	6918.797993
21952	1.953105	7553.477290
21952	1.952632	8004.049115
21952	1.955591	8016.116129
21952	1.956638	8016.757347
21952	1.958528	7931.582490
21952	1.958050	7661.183461
21952	1.957592	7303.700629
21952	1.959004	8272.848721
21952	1.961066	7545.645475
21952	1.960327	8388.589982
21952	1.961412	7995.409905
21952	1.962704	8203.679066
21952	1.964186	8316.465588
21952	1.964545	7374.813694
21952	1.964891	7972.006659
21952	1.965921	8110.748348
21952	1.967799	8185.093844
21952	1.966466	7585.328545
21952	1.967245	8579.367131
21952	1.970412	8928.443005
21952	1.970681	7872.619418
21952	1.968576	8148.451786
21952	1.968918	7314.507818
21952	1.968632	6930.768638
21952	1.971441	7724.028964
21952	1.973155	7896.432728
21952	1.971065	8249.241759
21952	1.973369	6792.257665
21952	1.974504	7701.829126
21952	1.974495	7474.130689
21952	1.976606	7755.669699
21952	1.976365	7724.359780
21952	1.979654	8737.438873
21952	1.980985	7956.455203
21952	1.979250	7401.679210
21952	1.978888	8005.463921
21952	1.979749	7562.166989
21952	1.982708	7324.302142
21952	1.981413	7683.804997
21952	1.983963	7971.817652
21952	1.983363	7624.252075
21952	1.984468	7316.224904
21952	1.986973	7788.792193
21952	1.987767	8451.642712
21952	1.987336	8061.859926
21952	1.988908	8618.817509
21952	1.988214	7816.136483
21952	1.988262	8029.178886
21952	1.991593	8416.734861
21952	1.991670	8493.015646
21952	1.992403	8395.780140
21952	1.989187	7773.549383
21952	1.995055	7979.084861
21952	1.993010	8612.847882
21952	1.994147	8183.976049
21952	1.994711	7786.737706
21952	1.997591	7821.716900
21952	1.994781	7748.065526
21952	1.997691	7554.507278
21952	1.997660	8531.074487
21952	1.996515	7826.961014
21952	1.998645	6592.417633
21952	2.000905	7881.417779
21952	1.998573	7599.812913
21952	2.003943	8950.091848
21952	2.003219	7400.666784
21952	2.002577	7759.730599
21952	2.004694	8087.233804
21952	2.006381	8037.153170
21952	2.005312	7639.612109
21952	2.008293	8111.147874
21952	2.006923	8424.804855
21952	2.008033	8526.053406
21952	2.010952	7708.042639
21952	2.006284	8188.321228
21952	2.010632	8357.020591
21952	2.012614	7642.994473
21952	2.012310	8131.634797
21952	2.012210	7218.210102
21952	2.013536	8991.367096
21952	2.012878	7577.741933
21952	2.015578	8361.764638
21952	2.015926	8319.493647
21952	2.016348	8303.176287
21952	2.016454	8295.542698
21952	2.018479	8528.402929
21952	2.016325	8064.703588
21952	2.020022	7526.631531
21952	2.020431	8299.280904
21952	2.020137	8597.891107
21952	2.020803	8009.124198
21952	2.021111	7896.032543
21952	2.022218	7064.829283
21952	2.025060	7799.998470
21952	2.023324	7535.998230
21952	2.026521	8833.314013
21952	2.026231	8351.681645
21952	2.025098	6306.154991
21952	2.027559	8760.450057
21952	2.025969	7814.474936
21952	2.029493	8757.837549
21952	2.026880	8502.349197
21952	2.031665	8308.284517
21952	2.030464	7651.093663
21952	2.031671	8596.113653
21952	2.033624	8230.185448
21952	2.033192	8744.604664
21952	2.033657	8315.558532
21952	2.033855	7791.680637
21952	2.034303	7705.815170
21952	2.036599	8669.087589
21952	2.036710	8605.893489
21952	2.034424	7683.669334
21952	2.037415	8519.225017
21952	2.036341	7060.139018
21952	2.040601	7552.056118
21952	2.036405	7972.044416
21952	2.040460	8368.649224
21952	2.041882	8217.412237
21952	2.043971	8009.083806
21952	2.042362	7040.972288
21952	2.043513	8273.296102
21952	2.043632	7379.811067
21952	2.045782	8227.693896
21952	2.044292	8302.661293
21952	2.047950	8568.475646
21952	2.049415	8569.184476
21952	2.049050	8037.186317
21952	2.048193	7082.845948
21952	2.048989	7941.900369
21952	2.052224	7731.263465
21952	2.050872	8383.284842
21952	2.050447	8140.709974
21952	2.053310	7974.815417
21952	2.047557	7176.174656
21952	2.052773	7310.528579
21952	2.054009	7946.857350
21952	2.055259	8608.405895
21952	2.057494	8472.610823
21952	2.052034	6504.539606
21952	2.053783	7667.600909
21952	2.057267	7719.730982
21952	2.056645	7626.956342
21952	2.059894	8825.310095
21952	2.056506	8167.750667
21952	2.060516	8902.764873
21952	2.059736	7755.742140
21952	2.060518	8208.223569
21952	2.060333	8333.095765
21952	2.063465	8477.324796
21952	2.063107	8240.384347
21952	2.064423	7322.721379
21952	2.065317	8531.530869
21952	2.065634	8378.647482
21952	2.066453	7937.016268
21952	2.067004	8275.460570
21952	2.070148	7764.375642
21952	2.069286	8751.342831
21952	2.067370	8314.274779
21952	2.071675	7692.116463
21952	2.072126	7805.641231
21952	2.070393	8592.906685
21952	2.073065	8280.262350
21952	2.073352	8324.619220
21952	2.074233	8751.833238
21952	2.075591	8399.019377
21952	2.076338	7744.175631
21952	2.067510	6535.181964
21952	2.077508	8330.524088
21952	2.075541	8264.309173
21952	2.075912	8999.425676
21952	2.078211	7812.294883
21952	2.077514	8511.910391
21952	2.080219	8067.130821
21952	2.077865	8214.151048
21952	2.080513	8665.099789
21952	2.080596	9239.020560
21952	2.083111	8065.231095
21952	2.081181	8379.484292
21952	2.081806	8179.829096
21952	2.083506	8411.455844
21952	2.085174	7358.600166
21952	2.086077	8295.716119
21952	2.085732	7921.940074
21952	2.087772	7403.038039
21952	2.084917	8010.255165
21952	2.089160	8345.181000
21952	2.088564	8047.841818
21952	2.089593	8868.418993
21952	2.090205	8697.034022
21952	2.089284	8025.960065
21952	2.092979	8405.034664
21952	2.091901	8228.006273
21952	2.094770	8332.400106
21952	2.094448	8478.035382
21952	2.095719	8310.189512
21952	2.094462	9080.138570
21952	2.092659	9099.637434
21952	2.096987	7888.534179
21952	2.097430	8456.856312
21952	2.097641	7593.532227
21952	2.096066	7874.387432
21952	2.098092	8555.574895
21952	2.098729	8146.333418
21952	2.098812	9431.479891
21952	2.102564	9114.557769
21952	2.101834	9146.098183
21952	2.100715	7643.469075
21952	2.101862	8217.420140
21952	2.104966	7275.145468
21952	2.103941	8281.613715
21952	2.106317	8179.947637
21952	2.105120	7615.163069
21952	2.104492	7368.729039
21952	2.108826	7616.817811
21952	2.109098	8905.928376
21952	2.107894	6770.624188
21952	2.106445	8506.943312
21952	2.110147	8108.412874
21952	2.111849	7688.983035
21952	2.110910	8062.857864
21952	2.111677	6877.823268
21952	2.111496	8691.729980
21952	2.111462	8955.758318
[truncated: 2,992 more rows]
