# Supplementary material for: Persistent homology elucidates hierarchical structures responsible for mechanical properties in covalent amorphous solids
Source: Nat Commun. 2025 Sep 25;16:8226. doi: 10.1038/s41467-025-63424-z (PMC12462471; doi:10.1038/s41467-025-63424-z)
Supplement: Supplementary file 4 — Source Data 2 [file 41467_2025_63424_MOESM4_ESM.zip › SupplementarySourceData/SupplementaryFigure10b.txt]

# demixed_AMPi demixed_nonaffine original_AMPi original_nonaffine
2.046748 2.117619 2.230059 2.117619
1.561654 1.396334 1.690762 1.396334
1.371680 1.191995 1.648338 1.191995
1.296517 1.097090 1.425486 1.097090
1.134900 1.039787 1.421783 1.039787
1.081725 0.460977 1.353188 0.460977
1.118628 1.098596 1.262788 1.098596
1.065022 0.801174 1.128507 0.801174
0.991617 0.955502 1.142471 0.955502
0.930166 0.870398 1.169472 0.870398
0.884252 1.181037 1.075545 1.181037
0.990951 0.414456 1.048768 0.414456
1.086260 0.459040 1.024976 0.459040
1.302103 1.318752 1.176343 1.318752
1.072087 1.156560 0.894532 1.156560
0.965540 1.063426 0.781973 1.063426
0.964917 0.959134 0.764838 0.959134
0.720146 0.800517 0.784817 0.800517
0.738817 0.681278 0.882167 0.681278
1.153438 0.653383 1.433299 0.653383
1.300672 1.115231 1.471498 1.115231
1.534150 0.990309 1.563306 0.990309
1.107166 1.117171 1.336369 1.117171
1.111403 0.899674 1.372716 0.899674
1.038364 0.523418 1.290752 0.523418
1.044002 0.667232 1.243510 0.667232
0.888364 0.828898 1.243337 0.828898
1.036394 1.219858 1.264051 1.219858
1.252173 1.387493 1.268065 1.387493
1.341094 1.354124 1.265084 1.354124
0.867837 0.747186 0.879486 0.747186
0.965909 0.529184 0.973565 0.529184
1.200106 1.197848 1.486288 1.197848
1.721567 1.108723 1.495890 1.108723
1.973100 1.324786 1.513932 1.324786
1.225533 0.833595 1.298218 0.833595
1.230179 1.242434 1.284992 1.242434
1.148864 0.742906 1.306505 0.742906
1.092169 0.849067 1.362006 0.849067
0.960288 0.569677 1.293831 0.569677
0.993036 0.628834 1.220577 0.628834
1.015134 0.530384 1.294796 0.530384
1.121351 0.493032 1.321344 0.493032
1.051168 0.937281 1.233288 0.937281
1.146467 1.186580 1.265298 1.186580
1.400315 1.358013 1.293401 1.358013
1.685072 1.490764 1.222597 1.490764
1.294585 1.492908 1.231278 1.492908
1.227766 0.547881 1.061580 0.547881
0.986870 0.927629 0.990661 0.927629
0.881501 0.466356 1.016348 0.466356
1.077071 0.990631 1.312366 0.990631
1.003550 1.458635 1.237698 1.458635
1.128084 0.528714 1.282569 0.528714
2.297378 1.770404 1.590192 1.770404
1.890685 1.227361 1.410378 1.227361
1.443770 1.113213 1.304007 1.113213
1.317274 0.872304 1.371679 0.872304
1.194934 0.768683 1.316219 0.768683
1.166221 0.833548 1.346417 0.833548
1.139433 0.633861 1.354754 0.633861
1.092045 0.664379 1.306627 0.664379
1.123929 0.650174 1.330178 0.650174
1.261078 0.544982 1.388902 0.544982
2.241495 1.385000 1.249882 1.385000
2.617726 1.287503 1.316312 1.287503
1.361833 0.884016 1.244577 0.884016
1.118535 0.771098 1.116046 0.771098
1.047277 0.407090 1.247273 0.407090
1.052834 0.886619 1.253888 0.886619
1.226810 0.774068 1.276019 0.774068
1.137794 0.527185 1.211511 0.527185
1.097247 0.641794 1.239200 0.641794
1.061004 0.685050 1.231519 0.685050
1.165866 0.783873 1.340267 0.783873
1.282704 1.332158 1.395087 1.332158
1.018631 0.809652 1.279301 0.809652
1.163260 0.614755 1.393305 0.614755
1.124841 0.788963 1.331042 0.788963
1.157663 0.895040 1.376617 0.895040
1.497698 0.600271 1.352902 0.600271
1.536731 0.573582 1.505771 0.573582
1.426648 0.599131 1.290391 0.599131
1.380974 0.928919 1.408151 0.928919
1.299001 0.567798 1.234553 0.567798
1.044461 0.701002 1.148776 0.701002
1.036413 0.605557 1.070020 0.605557
1.417533 1.147032 1.701461 1.147032
1.457875 1.344465 1.620808 1.344465
1.221861 0.892096 1.396056 0.892096
1.011977 0.574899 1.245227 0.574899
0.956894 0.569225 1.031886 0.569225
0.926520 1.072851 1.102682 1.072851
0.898565 1.123214 1.092919 1.123214
0.935493 0.879625 0.994470 0.879625
1.000821 0.586119 1.023056 0.586119
0.890732 1.195752 0.922012 1.195752
0.922319 0.768142 1.068307 0.768142
0.923361 0.847890 0.910085 0.847890
0.938399 0.729077 0.847416 0.729077
0.828223 0.825636 0.901752 0.825636
0.989766 0.974271 0.975812 0.974271
0.791008 0.845468 0.910081 0.845468
0.843216 0.653218 0.871125 0.653218
0.819210 0.997169 0.989929 0.997169
1.215066 1.156033 1.432560 1.156033
1.468075 1.228353 1.444061 1.228353
1.264349 0.883761 1.423664 0.883761
1.218529 0.991815 1.324226 0.991815
1.022658 0.957890 1.262589 0.957890
1.137889 0.820629 1.278942 0.820629
0.936457 0.552266 1.122225 0.552266
0.920477 1.282032 1.215369 1.282032
0.903997 0.516812 1.246786 0.516812
0.853526 0.931684 1.149903 0.931684
0.851572 1.067533 1.194112 1.067533
1.016281 0.712074 1.164175 0.712074
1.245912 0.825730 1.150712 0.825730
1.180266 1.009610 1.220105 1.009610
1.049038 1.460596 1.125885 1.460596
0.981048 0.890791 1.049891 0.890791
0.979982 0.883390 0.964025 0.883390
0.845924 0.480586 0.982602 0.480586
0.849337 0.543359 1.016264 0.543359
0.815446 0.595087 0.926554 0.595087
0.790832 0.930735 1.004643 0.930735
1.062060 0.883344 1.317121 0.883344
1.094516 1.016121 1.306697 1.016121
1.070507 0.838323 1.213455 0.838323
1.078033 0.728065 1.237041 0.728065
1.058195 1.200091 1.226557 1.200091
1.101431 0.545145 1.278891 0.545145
0.960037 0.713037 1.202910 0.713037
1.058040 0.820588 1.271955 0.820588
1.095094 0.717774 1.260458 0.717774
1.236915 0.799219 1.243879 0.799219
1.164878 0.721597 1.192914 0.721597
1.280920 1.136463 1.242040 1.136463
1.322289 0.817310 1.106682 0.817310
0.905943 0.387893 1.056732 0.387893
1.133715 0.476090 1.121089 0.476090
1.139096 0.851231 1.040013 0.851231
1.480142 0.996542 1.242657 0.996542
0.971167 0.477191 1.010765 0.477191
0.998446 0.548343 1.261851 0.548343
1.054054 1.039432 1.286370 1.039432
1.020420 0.554711 1.261660 0.554711
1.116237 0.659758 1.306292 0.659758
1.118544 0.672664 1.263306 0.672664
1.121489 0.839529 1.187098 0.839529
1.091241 0.548164 1.227129 0.548164
1.095084 0.854221 1.242899 0.854221
1.159547 0.814201 1.267868 0.814201
1.214221 0.873189 1.296052 0.873189
1.568976 0.717398 1.278405 0.717398
1.197600 0.708267 1.274254 0.708267
1.166266 0.793105 1.181606 0.793105
1.560216 0.932243 1.246460 0.932243
1.269484 1.148643 1.064715 1.148643
1.138899 0.469326 1.278435 0.469326
0.985421 0.474352 1.218220 0.474352
0.996073 0.264317 1.219098 0.264317
1.030821 0.407751 1.213896 0.407751
1.002905 0.509753 1.237072 0.509753
1.125696 1.134049 1.223330 1.134049
1.058063 0.402097 1.284142 0.402097
1.167020 1.020542 1.316677 1.020542
1.195049 1.339223 1.300187 1.339223
1.203548 0.672958 1.277443 0.672958
1.228759 1.035202 1.307230 1.035202
1.188399 0.787484 1.288013 0.787484
1.188409 0.860088 1.239981 0.860088
1.340114 0.962222 1.227929 0.962222
2.121114 1.018823 1.284176 1.018823
1.491848 0.706369 1.213751 0.706369
1.305973 0.881111 1.074827 0.881111
1.232858 0.873266 1.142827 0.873266
1.194194 0.688773 1.074633 0.688773
1.503664 0.701151 1.084036 0.701151
1.214392 0.583889 1.138291 0.583889
1.351688 1.005235 1.460996 1.005235
1.234969 0.603973 1.438285 0.603973
1.882585 1.973298 1.644608 1.973298
1.592666 1.794184 1.474733 1.794184
1.326504 1.256657 1.349122 1.256657
0.967452 0.913268 1.138160 0.913268
1.060681 0.886002 1.102400 0.886002
1.124801 1.229084 1.081980 1.229084
0.913684 1.032080 1.085836 1.032080
0.931916 1.109417 1.028572 1.109417
0.961690 1.025501 1.053221 1.025501
0.903695 0.984834 0.943898 0.984834
0.895835 1.330475 1.064816 1.330475
0.874236 0.838833 0.979492 0.838833
0.956954 1.004347 1.106203 1.004347
0.877325 0.709762 1.087494 0.709762
1.006034 1.472997 1.037525 1.472997
1.329159 1.080234 1.444313 1.080234
1.386482 1.005731 1.362330 1.005731
1.863357 1.670451 1.485903 1.670451
1.156298 1.049795 1.215407 1.049795
1.072997 0.818770 1.146981 0.818770
1.088835 0.840847 1.130003 0.840847
0.995926 0.708872 1.119439 0.708872
1.021213 0.777130 1.159535 0.777130
1.000054 1.148310 1.101365 1.148310
1.118101 1.004658 1.129464 1.004658
1.040375 0.898917 1.127847 0.898917
0.903742 0.867378 1.120001 0.867378
0.828714 0.818294 1.070241 0.818294
0.841689 0.428469 1.077128 0.428469
0.870692 1.054849 1.131420 1.054849
1.184015 1.629770 1.410622 1.629770
1.164822 1.091809 1.359778 1.091809
1.228262 0.849629 1.285239 0.849629
1.102147 0.802694 1.241979 0.802694
1.094911 1.653282 1.230926 1.653282
0.960845 1.146864 1.175238 1.146864
1.159239 1.106366 1.147468 1.106366
1.135560 0.953348 1.203445 0.953348
1.076948 0.946201 1.194513 0.946201
1.166149 0.980078 1.187848 0.980078
1.327720 1.506221 1.161873 1.506221
0.871355 0.823777 1.099728 0.823777
0.900958 0.487646 1.161392 0.487646
0.863570 0.548908 1.148871 0.548908
0.977227 0.607309 1.165236 0.607309
0.880070 1.091112 1.088666 1.091112
0.955574 1.524002 1.138022 1.524002
0.994204 0.534396 1.248742 0.534396
1.026927 0.771358 1.232550 0.771358
0.992077 0.765515 1.214965 0.765515
0.988162 0.554697 1.210185 0.554697
1.064819 0.968771 1.200884 0.968771
1.115209 0.697661 1.258353 0.697661
1.166816 1.105551 1.290035 1.105551
1.069966 0.561144 1.205105 0.561144
1.461978 0.966902 1.276832 0.966902
1.512104 0.747931 1.291101 0.747931
1.269963 0.626869 1.266046 0.626869
1.390174 1.041928 1.252859 1.041928
1.645395 1.292565 1.308805 1.292565
1.215280 0.927595 1.169014 0.927595
1.339467 0.446849 1.173138 0.446849
1.144774 0.502166 1.152045 0.502166
1.156608 0.418774 1.143165 0.418774
1.279944 0.641223 1.124121 0.641223
1.324512 1.375386 1.192541 1.375386
1.173551 0.679368 1.316471 0.679368
0.987412 0.494062 1.244945 0.494062
0.946886 0.439173 1.246618 0.439173
0.978862 0.418506 1.250608 0.418506
0.997410 0.561863 1.261619 0.561863
1.003098 0.397882 1.238415 0.397882
1.027701 0.488492 1.269262 0.488492
1.032701 0.415618 1.254418 0.415618
1.282385 0.967551 1.223895 0.967551
1.743140 0.832937 1.319905 0.832937
1.468692 0.624478 1.237957 0.624478
1.853885 1.049280 1.246687 1.049280
1.408048 0.928971 1.279438 0.928971
1.322955 0.882160 1.147032 0.882160
1.106923 0.758987 1.159631 0.758987
1.179998 0.844401 1.097714 0.844401
1.192774 0.993203 1.101048 0.993203
1.787806 1.473044 1.590565 1.473044
2.117348 1.709044 1.596377 1.709044
1.711764 1.027797 1.399774 1.027797
1.189807 1.514989 1.244875 1.514989
1.330670 1.124746 1.284496 1.124746
1.186480 1.408254 1.160158 1.408254
1.074834 1.035872 1.053728 1.035872
1.240785 1.694543 1.094046 1.694543
1.095421 1.061972 1.034090 1.061972
1.043278 1.161707 1.055767 1.161707
0.979302 0.751903 1.111860 0.751903
1.018335 1.323094 1.132644 1.323094
1.072114 1.440799 1.153510 1.440799
0.887030 1.088068 1.173754 1.088068
0.967677 1.206592 1.191044 1.206592
1.032271 0.916042 1.185813 0.916042
1.076975 1.592555 1.194179 1.592555
0.924962 0.605814 1.270048 0.605814
1.056650 1.516964 1.210215 1.516964
1.783869 1.833841 1.712440 1.833841
2.089799 1.589467 1.798929 1.589467
1.891467 1.279006 1.694679 1.279006
1.211714 0.842215 1.157201 0.842215
1.049099 1.043372 1.093482 1.043372
1.142390 0.515245 1.094601 0.515245
1.158239 0.799059 1.058062 0.799059
1.113949 0.891150 1.081318 0.891150
1.244530 0.842884 1.070001 0.842884
1.173751 1.098409 1.165509 1.098409
1.189518 1.024127 1.132699 1.024127
0.991493 1.100169 1.129346 1.100169
1.042026 0.802704 1.185782 0.802704
1.048389 1.044227 1.176579 1.044227
0.911847 1.237094 1.150016 1.237094
0.980483 1.403373 1.158798 1.403373
0.911092 1.082473 1.191457 1.082473
0.988404 0.927901 1.216654 0.927901
0.918133 0.418487 1.228661 0.418487
3.397011 3.963699 2.256707 3.963699
1.473793 1.582507 1.424131 1.582507
1.824073 1.607382 1.560306 1.607382
1.857050 1.049928 1.510594 1.049928
1.268369 1.111282 1.232416 1.111282
1.087736 0.717224 1.131170 0.717224
1.107628 0.788938 1.103141 0.788938
1.075487 1.048105 1.194170 1.048105
1.145903 1.001164 1.219118 1.001164
0.939488 0.616169 1.148345 0.616169
0.860393 0.543450 1.164456 0.543450
0.912250 0.748534 1.211865 0.748534
0.860455 0.625569 1.214367 0.625569
0.899512 1.184310 1.222018 1.184310
1.425909 1.157165 1.419892 1.157165
1.065198 0.590909 1.254690 0.590909
1.076573 0.672184 1.197928 0.672184
1.027418 0.489772 1.218758 0.489772
1.091238 0.453029 1.156887 0.453029
1.047556 0.678377 1.235603 0.678377
1.092890 0.706956 1.164215 0.706956
1.059776 0.621927 1.177366 0.621927
1.222369 1.238477 1.253018 1.238477
1.100157 0.392447 1.241467 0.392447
1.252900 0.997963 1.226181 0.997963
1.271106 0.371821 1.237323 0.371821
1.170015 1.004119 1.215775 1.004119
0.987274 0.481438 1.179845 0.481438
1.029203 0.799556 1.213690 0.799556
0.933349 0.684491 1.273872 0.684491
1.139436 0.980155 1.249507 0.980155
1.105260 0.801930 1.363730 0.801930
0.981153 0.688018 1.318346 0.688018
0.999887 0.699807 1.303212 0.699807
0.964592 0.364685 1.295553 0.364685
0.997577 0.546880 1.279265 0.546880
1.184869 1.341094 1.358548 1.341094
1.096675 0.652557 1.275612 0.652557
2.270891 0.956702 1.317303 0.956702
1.152285 0.577607 1.297151 0.577607
3.255815 1.878780 1.382841 1.878780
2.538088 1.511633 1.369438 1.511633
1.137257 1.008200 1.232242 1.008200
1.368837 0.803332 1.203644 0.803332
1.121147 0.493793 1.194517 0.493793
1.032670 0.824714 1.278055 0.824714
1.787419 1.318810 1.548705 1.318810
1.604638 0.866039 1.431217 0.866039
1.542301 0.882291 1.447988 0.882291
1.736245 1.160290 1.508081 1.160290
1.441517 0.704875 1.227466 0.704875
1.290441 0.870503 1.128157 0.870503
1.141601 0.748113 1.057010 0.748113
1.120187 1.222917 1.086000 1.222917
1.134755 1.518269 1.143449 1.518269
1.085334 0.987709 1.161644 0.987709
1.228490 1.401284 1.225236 1.401284
1.060698 0.782376 1.190432 0.782376
0.966944 1.242882 1.233714 1.242882
1.105162 1.517643 1.136551 1.517643
1.046054 1.457627 1.234393 1.457627
1.021829 1.085807 1.244240 1.085807
1.522746 0.696916 1.402481 0.696916
1.645131 1.331702 1.416125 1.331702
1.510068 0.761292 1.338075 0.761292
1.501411 1.020034 1.288952 1.020034
1.179030 0.640306 1.095022 0.640306
1.378551 0.851306 1.191154 0.851306
1.191129 0.684019 1.080690 0.684019
1.390945 1.085948 1.135234 1.085948
1.204480 0.877498 1.097757 0.877498
1.109018 0.874309 1.148534 0.874309
1.035975 0.835252 1.153209 0.835252
0.987904 1.161773 1.143303 1.161773
1.154622 1.120819 1.183572 1.120819
0.977516 1.019684 1.216626 1.019684
1.007440 1.156606 1.238698 1.156606
1.016183 0.984572 1.264621 0.984572
0.952702 0.702291 1.332067 0.702291
0.927942 0.869544 1.249465 0.869544
0.957626 0.431925 1.280433 0.431925
2.443141 2.321618 1.964412 2.321618
2.674755 3.443297 2.124329 3.443297
1.359119 0.946345 1.267490 0.946345
1.274296 0.553532 1.218946 0.553532
1.285623 0.653922 1.182863 0.653922
1.306798 0.911462 1.103910 0.911462
1.109009 0.874263 1.141412 0.874263
1.610642 1.824395 1.197722 1.824395
1.345582 1.198475 1.230122 1.198475
1.223965 1.349484 1.235673 1.349484
1.041297 0.770018 1.184432 0.770018
1.064525 0.722965 1.182496 0.722965
0.840523 0.499555 1.252901 0.499555
0.855781 0.523889 1.270634 0.523889
0.899115 0.698356 1.327392 0.698356
2.846589 2.375330 2.008143 2.375330
1.355238 0.921075 1.330373 0.921075
1.360385 0.785597 1.382332 0.785597
1.120572 0.695285 1.172094 0.695285
1.195237 0.472411 1.243734 0.472411
1.129084 0.500401 1.236541 0.500401
1.194750 0.319465 1.205503 0.319465
1.116674 0.676200 1.274466 0.676200
1.298457 0.723454 1.253474 0.723454
1.190881 0.865573 1.244087 0.865573
1.083558 0.500111 1.249205 0.500111
1.313705 1.207050 1.237100 1.207050
1.201104 0.918396 1.309846 0.918396
1.015611 0.669267 1.235165 0.669267
0.925057 0.625225 1.191927 0.625225
0.924990 0.723535 1.202821 0.723535
0.941296 0.657189 1.245336 0.657189
0.903217 0.514910 1.289537 0.514910
0.877090 0.387782 1.314814 0.387782
1.817203 1.890084 1.600419 1.890084
1.091975 0.845038 1.331419 0.845038
1.080863 0.650241 1.329395 0.650241
1.108973 0.689305 1.301264 0.689305
1.071333 0.271983 1.327350 0.271983
1.108701 0.634771 1.281831 0.634771
1.017995 0.600483 1.297045 0.600483
1.115650 0.660558 1.278238 0.660558
1.150917 0.953660 1.325441 0.953660
1.246388 0.569009 1.200667 0.569009
1.087663 0.638114 1.294732 0.638114
1.027408 0.811235 1.260919 0.811235
0.985057 1.017472 1.273088 1.017472
0.932966 0.409062 1.270412 0.409062
0.872085 0.754598 1.232183 0.754598
0.979345 0.492724 1.297485 0.492724
1.449354 1.128592 1.416978 1.128592
1.662558 1.390165 1.499487 1.390165
1.800406 1.339123 1.438280 1.339123
1.509796 0.760268 1.214072 0.760268
1.268374 0.577649 1.104375 0.577649
1.365797 1.290822 1.263805 1.290822
1.206239 0.714413 1.121004 0.714413
1.120238 0.852753 1.074975 0.852753
1.202013 1.460340 1.164815 1.460340
1.140086 1.012554 1.143763 1.012554
1.194443 0.849152 1.172899 0.849152
1.042419 0.844567 1.147729 0.844567
1.000621 0.906905 1.165600 0.906905
1.022626 1.648413 1.243926 1.648413
1.045995 1.042608 1.221816 1.042608
1.577618 1.154167 1.466725 1.154167
2.054563 1.940929 1.741559 1.940929
1.743076 1.001773 1.418573 1.001773
1.883142 1.579280 1.451895 1.579280
1.685062 1.472648 1.368164 1.472648
1.413223 1.332055 1.271767 1.332055
1.430311 0.871479 1.152717 0.871479
1.373172 0.968817 1.224295 0.968817
1.187161 0.651133 1.173689 0.651133
1.157208 0.963876 1.096670 0.963876
1.246748 1.098133 1.162315 1.098133
1.276352 1.288872 1.157984 1.288872
1.374500 1.391851 1.216502 1.391851
1.066719 0.933498 1.186866 0.933498
1.033288 0.918089 1.179105 0.918089
0.987758 1.099945 1.241499 1.099945
0.921819 0.895443 1.206685 0.895443
0.947782 0.473620 1.243464 0.473620
1.018801 0.654958 1.231244 0.654958
1.718305 1.388399 1.520690 1.388399
1.861193 1.364805 1.547417 1.364805
1.713556 1.453476 1.364006 1.453476
1.470021 0.616901 1.323634 0.616901
1.621973 1.115626 1.327891 1.115626
1.301749 0.594658 1.223418 0.594658
1.261503 0.739198 1.196481 0.739198
1.272483 0.718643 1.187658 0.718643
2.727379 3.254466 1.424450 3.254466
1.191773 1.177973 1.201230 1.177973
1.739038 2.587350 1.226838 2.587350
1.725744 2.483467 1.263700 2.483467
1.299183 0.840361 1.189342 0.840361
0.920396 0.493492 1.172697 0.493492
0.915862 0.701800 1.222636 0.701800
0.852230 0.333939 1.260610 0.333939
0.886390 0.561100 1.285336 0.561100
0.950445 0.655891 1.269306 0.655891
1.169595 0.501726 1.274525 0.501726
1.338064 0.505142 1.331662 0.505142
1.416062 0.779314 1.335525 0.779314
1.302660 0.401160 1.297400 0.401160
1.196616 0.804647 1.277094 0.804647
1.441806 0.517882 1.296698 0.517882
1.393982 0.719110 1.279647 0.719110
1.340315 0.549477 1.311651 0.549477
1.361770 1.094927 1.251322 1.094927
1.537989 1.439789 1.262502 1.439789
1.267333 0.885443 1.213220 0.885443
1.101964 0.647615 1.227801 0.647615
0.835619 0.441625 1.228450 0.441625
0.852212 0.556945 1.192101 0.556945
0.988124 0.403483 1.295867 0.403483
1.110630 0.927591 1.327069 0.927591
1.035663 0.835425 1.383452 0.835425
1.182368 0.881457 1.371494 0.881457
1.372720 2.170684 1.476643 2.170684
1.456187 1.269440 1.309360 1.269440
1.194067 0.666749 1.331693 0.666749
1.171956 0.657873 1.290686 0.657873
1.245531 0.531600 1.271325 0.531600
1.254766 0.501945 1.269267 0.501945
1.143829 0.649384 1.300535 0.649384
1.237033 0.752146 1.312164 0.752146
1.159057 0.590366 1.309836 0.590366
1.156132 0.350335 1.305711 0.350335
1.159503 0.677083 1.260357 0.677083
1.113510 0.666638 1.234693 0.666638
1.063414 0.742816 1.283045 0.742816
0.944785 0.819670 1.278069 0.819670
0.952002 1.041628 1.283252 1.041628
1.160351 0.898298 1.353157 0.898298
1.006915 1.135271 1.302343 1.135271
0.929020 0.860758 1.265794 0.860758
1.002517 0.749078 1.340578 0.749078
1.061813 1.164141 1.336182 1.164141
1.766536 0.937840 1.940841 0.937840
1.830337 1.033516 1.878907 1.033516
1.728474 2.101584 1.480782 2.101584
1.811095 1.745900 1.654708 1.745900
1.455364 1.179922 1.294104 1.179922
1.895427 1.443020 1.428067 1.443020
1.520764 1.618648 1.371747 1.618648
1.159148 0.807163 1.084662 0.807163
1.294757 1.603942 1.199280 1.603942
1.057737 0.830740 1.178214 0.830740
1.083437 1.161925 1.136991 1.161925
0.929609 0.861940 1.070207 0.861940
0.952742 1.049878 1.122745 1.049878
1.102763 0.953216 1.215412 0.953216
1.045482 0.806798 1.148446 0.806798
0.909263 1.063485 1.146162 1.063485
1.018698 1.045437 1.086875 1.045437
1.975948 2.152392 1.791576 2.152392
1.826305 1.801054 1.538192 1.801054
1.677863 0.967869 1.410486 0.967869
1.688844 1.533657 1.281542 1.533657
1.342670 1.467723 1.317903 1.467723
1.571124 2.237474 1.287000 2.237474
1.062805 0.754389 1.199583 0.754389
1.084708 1.074635 1.177626 1.074635
1.000136 0.788741 1.139787 0.788741
0.988362 1.042160 1.149739 1.042160
0.912136 1.221649 1.126545 1.221649
0.904865 1.102540 1.098270 1.102540
1.217288 1.253109 1.200850 1.253109
0.941321 0.910284 1.153983 0.910284
1.182192 0.984659 1.157483 0.984659
1.287831 1.530416 1.120152 1.530416
1.433617 0.976372 1.405428 0.976372
1.763275 1.349933 1.662164 1.349933
1.805581 0.981243 1.373922 0.981243
1.622890 0.869577 1.320674 0.869577
1.222502 0.837186 1.233877 0.837186
1.336947 0.840301 1.300491 0.840301
1.350690 0.842370 1.284251 0.842370
1.481683 1.611632 1.221219 1.611632
1.106204 1.380538 1.244968 1.380538
1.377874 1.392892 1.302712 1.392892
2.429477 2.751384 1.428629 2.751384
1.271470 0.817940 1.225423 0.817940
1.219264 1.292708 1.225456 1.292708
1.080772 0.603294 1.183709 0.603294
0.892355 0.583158 1.151726 0.583158
0.922236 1.024818 1.137837 1.024818
1.007271 1.090736 1.119395 1.090736
0.958724 1.027521 1.156656 1.027521
1.100807 1.241325 1.253081 1.241325
1.323010 0.909792 1.348887 0.909792
1.198641 0.752853 1.309031 0.752853
1.433393 0.640963 1.328995 0.640963
1.341089 0.437883 1.330735 0.437883
1.512237 0.789907 1.312883 0.789907
1.335552 0.770721 1.292470 0.770721
1.238293 0.753743 1.285891 0.753743
1.844925 1.226850 1.319740 1.226850
1.514795 1.116375 1.303569 1.116375
2.273434 2.342413 1.371339 2.342413
1.272644 0.805868 1.272693 0.805868
1.335042 0.946495 1.252280 0.946495
1.037058 0.710410 1.186798 0.710410
0.963723 0.660199 1.210891 0.660199
0.980802 0.664392 1.223038 0.664392
0.916123 0.897878 1.173681 0.897878
0.860950 0.954579 1.173891 0.954579
1.508525 1.484978 1.427942 1.484978
1.052830 1.197713 1.202890 1.197713
1.040597 1.259608 1.171137 1.259608
1.061075 1.563598 1.187180 1.563598
1.348748 1.143303 1.245020 1.143303
1.211255 0.928970 1.274975 0.928970
1.115174 0.619947 1.259352 0.619947
1.171480 0.574605 1.295043 0.574605
1.200144 0.574753 1.309769 0.574753
1.050911 0.568729 1.292926 0.568729
0.981472 0.716983 1.207254 0.716983
1.053012 0.665076 1.280328 0.665076
1.135072 0.458493 1.245335 0.458493
1.045102 0.551291 1.233226 0.551291
1.091553 1.007815 1.333617 1.007815
1.140719 0.809701 1.312185 0.809701
2.160759 1.433162 2.182470 1.433162
1.773338 1.148813 1.565563 1.148813
2.060043 1.505544 1.923775 1.505544
0.819028 0.942791 1.107452 0.942791
1.678519 1.874214 1.469145 1.874214
2.108095 1.419813 1.873015 1.419813
1.505619 1.188426 1.470053 1.188426
1.449765 0.982327 1.345272 0.982327
1.152280 1.021303 1.322235 1.021303
1.314349 1.236535 1.338064 1.236535
1.083264 1.187939 1.219643 1.187939
1.016400 0.883650 1.123805 0.883650
0.955221 0.863825 1.100990 0.863825
0.896512 0.840919 0.967765 0.840919
0.912970 0.597643 0.985253 0.597643
0.932210 0.779733 0.942377 0.779733
0.955622 0.745945 0.996026 0.745945
0.888281 0.926806 0.918797 0.926806
1.778433 1.361780 1.722155 1.361780
1.932190 0.995775 1.616722 0.995775
1.861219 1.696482 1.504967 1.696482
1.924622 1.215588 1.558361 1.215588
1.786686 1.336656 1.418890 1.336656
2.435268 1.986086 1.569111 1.986086
1.504046 1.678417 1.428484 1.678417
1.234018 1.003958 1.302793 1.003958
1.396325 1.088438 1.259982 1.088438
1.149044 1.141965 1.344149 1.141965
1.192252 0.816872 1.279258 0.816872
1.223678 1.031344 1.176071 1.031344
0.950208 0.831744 1.061366 0.831744
0.896908 1.110350 0.979522 1.110350
0.908303 1.440613 1.017314 1.440613
1.057124 1.699811 1.013018 1.699811
1.095974 0.889934 1.008623 0.889934
1.884556 1.258466 1.696309 1.258466
1.753104 1.302412 1.568123 1.302412
1.639645 0.728862 1.485869 0.728862
1.478152 0.586405 1.374374 0.586405
2.045759 1.095627 1.425934 1.095627
1.604824 0.701052 1.385137 0.701052
1.284533 1.050939 1.276034 1.050939
1.200403 0.861221 1.363654 0.861221
1.096891 0.905894 1.306973 0.905894
1.121737 0.564116 1.359743 0.564116
1.123596 0.683791 1.311922 0.683791
1.183772 0.820226 1.311962 0.820226
1.125653 1.231380 1.249388 1.231380
1.121282 1.273299 1.202172 1.273299
1.023867 1.009596 1.157667 1.009596
1.043428 1.202621 1.083555 1.202621
1.111056 1.028043 1.106081 1.028043
1.113086 1.432981 1.085487 1.432981
1.113316 1.594858 1.071284 1.594858
1.028713 0.918436 1.091945 0.918436
1.504904 1.030548 1.452138 1.030548
1.198172 1.472311 1.271726 1.472311
1.534212 0.659547 1.423028 0.659547
1.588113 1.346503 1.413119 1.346503
1.359679 0.531280 1.314171 0.531280
1.405641 0.805362 1.296695 0.805362
1.129744 0.742703 1.320712 0.742703
1.296468 1.072154 1.340493 1.072154
1.074323 0.807286 1.289557 0.807286
1.108270 0.553062 1.250447 0.553062
1.032034 0.604552 1.224852 0.604552
0.927062 0.673481 1.073027 0.673481
0.849473 0.719613 1.104312 0.719613
1.006720 0.967948 1.126921 0.967948
0.848017 0.861047 1.119719 0.861047
1.003718 1.160877 1.162049 1.160877
1.185414 1.252952 1.240524 1.252952
1.265271 1.326631 1.278515 1.326631
0.811249 0.856250 1.012075 0.856250
1.083540 0.955902 1.216145 0.955902
1.157600 0.979192 1.218587 0.979192
1.358723 0.617773 1.313305 0.617773
1.075799 0.843944 1.275049 0.843944
1.035721 0.930882 1.291976 0.930882
1.252596 0.743629 1.279298 0.743629
0.933451 0.298341 1.245821 0.298341
0.869878 0.738814 1.187232 0.738814
0.914024 0.942275 1.165370 0.942275
0.934223 1.252203 1.223348 1.252203
0.910592 1.087663 1.164182 1.087663
0.941163 0.954932 1.233698 0.954932
0.972333 1.015397 1.255894 1.015397
1.015437 0.792779 1.190562 0.792779
1.714908 1.365740 1.680234 1.365740
1.758236 1.733513 1.874421 1.733513
1.707771 1.388798 1.841156 1.388798
1.894646 1.681644 1.871884 1.681644
2.542162 1.615078 2.283687 1.615078
2.588667 2.010328 2.515725 2.010328
1.770046 1.677813 1.690114 1.677813
1.462084 1.091362 1.538085 1.091362
1.074405 1.498863 1.302780 1.498863
1.108031 1.019456 1.277384 1.019456
1.070826 1.067249 1.218511 1.067249
0.945301 1.040603 1.044737 1.040603
0.877334 0.689331 0.948096 0.689331
0.847596 0.583984 0.831221 0.583984
0.850499 0.752420 0.832383 0.752420
0.833561 0.606048 0.817158 0.606048
1.576514 1.241579 1.505989 1.241579
1.557949 1.165142 1.524461 1.165142
2.089955 1.364069 1.762480 1.364069
2.767231 1.828612 2.146765 1.828612
1.479176 1.686614 1.549326 1.686614
1.243194 1.100924 1.393075 1.100924
1.292052 1.110930 1.453335 1.110930
1.346691 0.943325 1.461420 0.943325
1.118002 0.976036 1.275375 0.976036
1.163137 1.564673 1.214714 1.564673
1.039678 1.006024 1.207629 1.006024
1.079303 1.390399 1.108008 1.390399
0.893483 0.607558 0.976179 0.607558
0.860514 0.585731 0.887386 0.585731
0.893047 1.025205 0.938398 1.025205
0.846710 0.690047 0.805396 0.690047
0.850779 0.693431 0.847246 0.693431
0.992894 0.445534 0.896959 0.445534
0.859183 0.587175 0.830771 0.587175
1.412517 0.860064 1.335441 0.860064
1.913094 1.345197 1.568978 1.345197
1.462371 0.996716 1.370857 0.996716
3.285769 1.889772 1.923263 1.889772
2.373706 1.495135 1.689287 1.495135
2.515445 1.743946 1.587686 1.743946
1.563076 1.276190 1.613710 1.276190
1.432946 0.954797 1.449929 0.954797
1.080613 0.701401 1.365787 0.701401
1.125961 0.959915 1.312713 0.959915
1.145961 0.804602 1.380552 0.804602
1.076411 0.860197 1.208656 0.860197
0.944892 0.958073 1.096408 0.958073
1.005152 0.899491 1.034706 0.899491
0.950578 0.900450 1.022903 0.900450
0.980114 1.311647 0.957979 1.311647
1.021127 0.636881 0.910321 0.636881
1.138087 0.749395 1.039034 0.749395
1.444319 1.178869 1.369443 1.178869
1.584367 0.947620 1.338829 0.947620
1.820228 1.515751 1.377017 1.515751
1.521054 0.989290 1.322784 0.989290
1.283230 0.641220 1.407040 0.641220
1.284527 0.443020 1.354481 0.443020
0.991418 0.646746 1.316145 0.646746
0.972380 0.736568 1.300310 0.736568
0.958200 0.371794 1.265678 0.371794
0.962115 0.695588 1.202099 0.695588
1.053528 0.598462 1.267467 0.598462
0.975057 0.848541 1.163815 0.848541
0.926282 0.539985 1.171341 0.539985
0.876110 0.883186 1.034381 0.883186
0.800861 0.853004 1.047013 0.853004
0.878979 1.306762 1.102015 1.306762
1.090097 1.372510 1.040278 1.372510
0.900556 0.915301 1.026752 0.915301
1.314416 0.968058 1.270336 0.968058
1.294719 1.153768 1.284151 1.153768
1.069350 0.972192 1.198595 0.972192
1.211379 0.543903 1.213662 0.543903
1.243687 0.793497 1.259347 0.793497
1.388106 0.885957 1.291416 0.885957
1.148709 0.641025 1.304111 0.641025
1.027507 0.498644 1.316679 0.498644
1.095370 0.452755 1.304575 0.452755
0.886684 0.674273 1.253180 0.674273
0.813231 0.657580 1.189120 0.657580
0.819347 0.676401 1.193449 0.676401
0.859850 0.839692 1.124390 0.839692
0.792615 1.072481 1.072674 1.072481
0.823262 0.896280 1.143514 0.896280
0.898018 1.083309 1.134630 1.083309
1.543968 1.866117 1.838587 1.866117
1.665586 1.933710 1.890500 1.933710
2.259201 2.259964 2.292169 2.259964
2.463711 2.808094 2.634945 2.808094
2.314000 1.596669 1.999694 1.596669
2.359917 1.678913 2.197354 1.678913
2.095220 1.928035 2.108995 1.928035
1.606617 1.470132 1.641156 1.470132
1.441834 1.391528 1.513251 1.391528
1.565809 1.181546 1.736962 1.181546
0.914177 0.771926 1.071527 0.771926
1.250116 0.975734 1.411845 0.975734
0.768010 0.774926 0.939392 0.774926
0.755431 0.988568 0.778372 0.988568
0.913220 1.559308 0.997134 1.559308
0.792475 0.416718 0.799892 0.416718
0.811270 0.497487 0.804711 0.497487
0.762320 0.511722 0.766706 0.511722
0.819018 0.721830 0.784958 0.721830
1.304912 1.551666 1.410444 1.551666
1.377882 1.639862 1.511810 1.639862
1.784117 1.932802 1.929588 1.932802
1.798387 1.127949 1.751321 1.127949
1.751224 1.398717 1.752058 1.398717
1.746239 1.453212 1.872011 1.453212
1.469386 1.169001 1.588079 1.169001
1.638653 1.762093 1.677343 1.762093
1.298986 1.427752 1.463375 1.427752
1.309837 0.925536 1.400140 0.925536
0.961085 0.990887 1.273301 0.990887
1.040851 1.013457 1.259066 1.013457
1.144268 1.132722 1.277711 1.132722
0.985202 1.132257 1.179527 1.132257
0.966522 1.083145 1.180174 1.083145
0.738411 0.780234 0.947858 0.780234
0.783058 0.765613 0.881239 0.765613
0.808287 0.495593 0.849074 0.495593
0.946048 1.328190 0.826776 1.328190
0.861444 1.522676 0.824772 1.522676
1.199166 0.942798 1.291599 0.942798
1.286714 1.009564 1.339107 1.009564
1.265306 1.153257 1.336329 1.153257
2.580409 1.352614 1.934419 1.352614
2.092401 1.149773 1.724831 1.149773
1.688402 0.996807 1.663231 0.996807
1.286572 0.868367 1.496799 0.868367
1.197005 0.826303 1.446724 0.826303
1.161820 1.111940 1.415526 1.111940
0.990906 0.725212 1.271471 0.725212
0.930347 0.674723 1.270503 0.674723
0.954778 0.450447 1.309943 0.450447
0.843863 0.799434 1.158637 0.799434
0.857473 0.501427 0.884113 0.501427
0.954478 0.461372 0.857905 0.461372
1.018621 1.537099 0.898761 1.537099
1.112928 0.544569 1.212140 0.544569
1.732743 0.841000 1.361129 0.841000
1.300433 0.534981 1.293330 0.534981
1.329366 0.666152 1.299604 0.666152
1.309714 0.833410 1.443646 0.833410
0.776444 0.697624 1.118496 0.697624
1.019680 0.632477 1.348467 0.632477
0.870316 0.379118 1.204031 0.379118
0.771151 0.375940 1.161323 0.375940
0.907157 0.945360 1.097178 0.945360
0.743498 0.346513 1.118642 0.346513
0.758616 0.668165 1.048116 0.668165
0.765364 0.557540 1.014987 0.557540
0.938724 0.796924 0.946993 0.796924
1.114442 1.166376 0.935125 1.166376
0.887443 0.872784 1.037456 0.872784
0.801009 0.781364 0.982340 0.781364
0.917555 0.843247 0.929991 0.843247
0.899923 0.929166 1.083276 0.929166
1.009608 0.729895 1.157441 0.729895
1.190478 0.694745 1.219971 0.694745
1.131103 1.092338 1.202846 1.092338
1.166565 0.777319 1.270181 0.777319
1.260197 0.405084 1.311815 0.405084
1.046029 0.532144 1.337016 0.532144
0.973542 0.619650 1.265658 0.619650
0.804004 0.546187 1.225622 0.546187
0.855167 0.581567 1.265766 0.581567
0.760220 0.613311 1.068725 0.613311
0.812873 0.765427 1.117043 0.765427
0.719106 0.557182 1.056986 0.557182
0.766088 0.830691 1.083300 0.830691
1.634043 2.253238 1.910691 2.253238
1.386607 1.602761 1.589440 1.602761
1.768535 1.888206 1.967899 1.888206
2.151979 2.745665 2.444039 2.745665
1.713317 1.995639 1.971452 1.995639
1.672321 1.511565 1.952774 1.511565
1.204044 0.699988 1.434629 0.699988
1.453601 0.936453 1.588032 0.936453
1.496075 1.765414 1.486225 1.765414
1.833029 1.303590 1.921603 1.303590
0.833673 0.736803 1.108689 0.736803
0.812506 0.616896 1.080300 0.616896
0.722764 0.595112 0.983035 0.595112
0.745231 0.753860 0.956722 0.753860
0.752113 0.621344 0.900415 0.621344
0.659486 0.682715 0.841179 0.682715
0.713464 0.864059 0.871718 0.864059
0.739947 0.572023 0.833981 0.572023
1.440103 1.554572 1.570819 1.554572
1.523452 1.686889 1.713962 1.686889
1.438219 1.104327 1.702486 1.104327
1.471445 0.998217 1.676886 0.998217
1.372762 1.307593 1.625643 1.307593
1.245892 0.962433 1.462836 0.962433
1.451619 1.781489 1.482170 1.781489
0.819656 0.873229 0.987039 0.873229
0.841647 1.137046 1.147090 1.137046
0.733154 0.775982 0.943319 0.775982
0.764694 1.206977 0.914676 1.206977
0.762282 0.668799 0.885247 0.668799
0.793480 0.762046 0.813881 0.762046
0.743658 0.841042 0.914435 0.841042
0.786190 0.716787 0.844754 0.716787
1.099671 1.513883 1.339209 1.513883
1.232374 0.983506 1.424282 0.983506
1.234297 0.900266 1.394281 0.900266
1.428386 0.818635 1.540075 0.818635
1.408018 1.425136 1.483931 1.425136
1.338382 0.665488 1.513741 0.665488
1.363316 0.673722 1.482549 0.673722
1.525978 1.172521 1.527780 1.172521
1.195344 0.553269 1.412217 0.553269
1.075952 1.693935 1.369294 1.693935
1.024436 0.641884 1.342403 0.641884
0.844801 0.770932 1.191242 0.770932
0.887256 0.905920 1.182540 0.905920
0.747926 0.732544 1.092139 0.732544
0.743920 1.142202 1.007047 1.142202
0.747764 0.340022 0.928045 0.340022
0.863771 0.627027 0.893095 0.627027
0.703987 0.729599 0.885343 0.729599
0.733659 0.816575 0.918462 0.816575
1.012527 0.586190 1.199125 0.586190
1.014928 0.733717 1.202959 0.733717
1.275604 1.870130 1.409524 1.870130
1.140330 1.437273 1.265492 1.437273
1.109274 0.566343 1.286827 0.566343
0.981714 0.700393 1.309783 0.700393
1.074985 0.830863 1.322161 0.830863
0.958725 0.542584 1.308567 0.542584
0.908180 0.871939 1.285544 0.871939
0.755367 0.463714 1.183457 0.463714
0.725088 0.532263 1.190226 0.532263
0.700784 0.469056 1.093364 0.469056
0.720064 0.700999 1.026448 0.700999
0.759454 0.553872 1.036407 0.553872
0.883884 1.147785 1.031764 1.147785
0.797424 0.560049 1.005441 0.560049
0.948280 0.539092 1.158627 0.539092
1.095407 0.774082 1.309061 0.774082
1.076576 0.771739 1.312455 0.771739
1.183654 1.108617 1.302604 1.108617
1.103867 0.552694 1.301668 0.552694
0.917391 0.995821 1.256388 0.995821
0.879710 0.681187 1.280740 0.681187
0.809564 0.426585 1.224365 0.426585
0.723447 0.513896 1.164554 0.513896
0.794634 0.668957 1.192533 0.668957
0.688063 0.576916 1.099842 0.576916
0.680887 0.703898 1.094586 0.703898
0.749025 0.470067 1.101938 0.470067
0.731621 0.653698 1.061294 0.653698
0.756803 0.416171 1.056947 0.416171
0.754258 0.753663 1.065213 0.753663
1.343073 1.668605 1.618704 1.668605
1.817462 2.325393 2.042729 2.325393
1.634763 2.026093 1.809023 2.026093
2.330151 3.091309 2.629932 3.091309
1.426049 1.636882 1.671010 1.636882
1.973490 2.408480 2.254083 2.408480
3.564421 4.834695 3.972730 4.834695
1.672527 1.705111 1.913350 1.705111
1.242308 1.012784 1.543375 1.012784
1.262584 0.753411 1.479573 0.753411
0.946896 1.154126 1.203746 1.154126
0.866892 1.100927 1.098665 1.100927
1.004701 1.169704 1.337161 1.169704
0.856296 0.740321 1.069325 0.740321
0.774178 0.806674 1.012910 0.806674
0.711726 0.646583 0.951046 0.646583
0.715983 0.610578 0.970682 0.610578
0.864240 0.827242 1.360684 0.827242
0.634208 0.308459 0.867160 0.308459
0.676869 0.661761 0.913818 0.661761
0.715279 0.569359 0.972510 0.569359
1.253590 1.191087 1.457114 1.191087
1.420586 1.294179 1.662443 1.294179
1.293201 0.885685 1.524657 0.885685
1.083498 0.788909 1.394826 0.788909
1.197448 0.950613 1.571026 0.950613
0.883858 0.945693 1.301446 0.945693
1.051394 1.452635 1.362313 1.452635
0.804055 0.907944 1.183444 0.907944
0.778227 0.900659 1.071847 0.900659
0.745175 0.817378 1.026184 0.817378
0.765019 1.372804 1.036043 1.372804
0.763785 1.264151 0.943927 1.264151
0.689828 0.634856 0.977281 0.634856
0.653899 0.671179 0.943302 0.671179
0.699990 0.694039 0.947860 0.694039
0.688354 0.780604 0.958412 0.780604
0.664708 0.723618 0.998684 0.723618
1.160032 1.156327 1.317391 1.156327
1.062299 1.185843 1.274142 1.185843
1.219291 1.011085 1.461355 1.011085
1.110880 0.524156 1.414593 0.524156
1.071498 0.824162 1.360014 0.824162
0.998016 0.822163 1.335560 0.822163
0.953622 0.955435 1.371885 0.955435
0.916027 1.314101 1.260865 1.314101
0.700642 1.025677 1.175974 1.025677
0.892519 0.969512 1.308638 0.969512
0.690455 0.742557 1.148861 0.742557
0.744777 1.046222 1.119597 1.046222
0.767478 1.694449 1.091717 1.694449
0.696530 0.952051 1.064215 0.952051
0.710937 0.869455 1.005083 0.869455
0.730160 0.937396 0.991450 0.937396
0.698159 0.773705 1.000234 0.773705
0.674474 0.528009 1.026963 0.528009
0.687647 0.652811 0.963551 0.652811
1.091023 1.690419 1.324377 1.690419
1.037830 1.058379 1.331859 1.058379
1.159012 0.838741 1.387889 0.838741
0.954357 0.894099 1.406433 0.894099
1.043760 1.153270 1.398792 1.153270
0.980916 0.777955 1.372876 0.777955
0.951443 0.501333 1.385825 0.501333
0.889060 0.935504 1.240755 0.935504
0.644296 0.527310 1.142265 0.527310
0.691669 0.750516 1.112566 0.750516
0.680206 0.720386 1.075061 0.720386
0.684352 0.602363 1.133969 0.602363
0.732277 0.913676 1.047970 0.913676
0.716345 0.474648 1.155262 0.474648
0.722466 0.899122 1.081783 0.899122
0.964529 0.539613 1.160254 0.539613
0.949611 0.529737 1.193339 0.529737
1.059201 1.087996 1.333321 1.087996
0.967237 0.579301 1.293989 0.579301
0.956587 0.445406 1.383972 0.445406
0.947293 0.471909 1.301438 0.471909
0.896312 0.661490 1.285736 0.661490
0.915120 0.737430 1.281870 0.737430
0.819033 0.919218 1.227422 0.919218
0.847910 0.702411 1.217830 0.702411
0.679598 0.645666 1.189695 0.645666
0.770301 0.688131 1.199230 0.688131
0.700994 0.487127 1.124829 0.487127
0.699795 0.340898 1.180030 0.340898
0.714489 0.554066 1.090371 0.554066
0.719113 0.649253 1.135096 0.649253
0.752857 0.739449 1.057189 0.739449
1.980568 2.750755 2.263576 2.750755
1.626631 2.209278 1.874655 2.209278
5.637235 8.811611 6.000657 8.811611
3.163384 4.435660 3.445341 4.435660
1.956022 2.062129 2.289268 2.062129
1.805743 1.702030 2.035177 1.702030
1.484786 0.735008 1.738215 0.735008
1.117871 1.053859 1.422202 1.053859
0.898072 0.548086 1.261814 0.548086
1.117557 1.681680 1.257280 1.681680
0.875090 0.546642 1.178460 0.546642
0.897473 0.857638 1.198435 0.857638
0.806369 0.797297 1.041021 0.797297
0.958069 0.506287 1.132648 0.506287
0.728923 0.710465 1.020032 0.710465
0.663192 0.558922 1.013896 0.558922
0.653853 0.849916 1.050681 0.849916
0.673595 0.699596 1.056588 0.699596
1.509302 1.506219 1.754849 1.506219
2.088398 2.357264 2.305483 2.357264
1.563933 1.800576 1.779034 1.800576
1.135076 0.658730 1.509809 0.658730
0.782023 0.721616 1.210449 0.721616
0.824315 0.930545 1.248463 0.930545
0.756489 0.758881 1.222151 0.758881
0.806893 0.955291 1.161393 0.955291
0.781347 0.640297 1.050864 0.640297
0.717208 0.387660 1.038542 0.387660
0.718194 0.921311 1.069797 0.921311
0.654406 0.903092 1.141557 0.903092
0.714388 0.697691 1.185193 0.697691
1.114980 0.715868 1.368704 0.715868
1.247545 1.051271 1.512582 1.051271
1.364560 1.134569 1.645244 1.134569
1.295700 1.029813 1.573999 1.029813
1.332937 0.943500 1.636731 0.943500
1.142537 0.974764 1.530472 0.974764
1.056894 0.894061 1.520682 0.894061
0.926573 1.036642 1.404489 1.036642
0.937386 0.883239 1.394059 0.883239
0.838156 0.988571 1.319737 0.988571
0.726439 0.929458 1.133113 0.929458
0.755935 0.933354 1.154518 0.933354
0.760939 1.026176 1.098961 1.026176
0.752306 0.894035 1.175497 0.894035
0.756646 1.233993 1.166732 1.233993
0.718621 0.730484 1.178903 0.730484
0.678052 0.389484 1.062258 0.389484
1.046905 0.413677 1.376935 0.413677
1.126135 0.983417 1.495044 0.983417
1.008406 0.721893 1.471863 0.721893
1.015455 0.942670 1.482450 0.942670
1.027100 0.721176 1.510854 0.721176
0.872185 0.639754 1.361048 0.639754
0.913145 0.546826 1.363330 0.546826
0.841811 0.962927 1.298168 0.962927
0.712560 0.889371 1.201242 0.889371
0.724490 0.695498 1.271793 0.695498
0.733988 0.747961 1.190921 0.747961
0.742541 0.750793 1.218326 0.750793
0.784223 0.826479 1.200176 0.826479
0.710572 0.613429 1.086586 0.613429
0.695455 0.711989 1.086471 0.711989
0.745537 0.842332 1.166509 0.842332
0.925761 1.054034 1.290276 1.054034
0.931428 0.655296 1.352023 0.655296
1.017620 0.718496 1.386375 0.718496
1.022850 0.794604 1.398484 0.794604
1.012689 0.368400 1.467919 0.368400
0.955079 0.480414 1.403291 0.480414
0.987028 0.530148 1.384803 0.530148
0.879497 0.311287 1.330091 0.311287
0.853238 0.832004 1.343281 0.832004
0.767581 0.612207 1.307998 0.612207
0.691848 0.533229 1.263759 0.533229
0.735732 0.892600 1.243646 0.892600
0.701651 0.384544 1.310787 0.384544
0.736921 0.479699 1.292258 0.479699
0.821103 0.912007 1.321429 0.912007
0.747370 0.857108 1.263403 0.857108
0.729149 0.489925 1.256404 0.489925
0.710466 0.690017 1.198544 0.690017
0.717056 0.582164 1.208261 0.582164
0.713246 0.305884 1.165272 0.305884
1.952916 2.577539 2.158084 2.577539
1.869664 2.784420 2.183521 2.784420
1.589349 2.422534 1.774403 2.422534
3.478003 4.875888 3.737192 4.875888
1.373721 1.186757 1.606767 1.186757
2.435994 3.028406 2.633202 3.028406
1.346546 0.946074 1.501138 0.946074
1.127944 1.075790 1.370257 1.075790
0.990193 0.779579 1.352918 0.779579
1.091507 1.060670 1.359877 1.060670
0.893510 0.526005 1.143142 0.526005
0.883432 1.026314 1.123056 1.026314
0.975766 1.015768 1.117869 1.015768
0.787910 0.482949 1.078706 0.482949
0.838067 0.923711 1.221240 0.923711
0.812241 0.757902 1.186146 0.757902
0.786172 1.025577 1.215419 1.025577
0.750112 0.883708 1.184305 0.883708
1.261116 1.149515 1.473667 1.149515
1.791431 2.133299 1.939104 2.133299
2.207951 2.601132 2.388226 2.601132
2.013780 2.076580 2.229848 2.076580
1.797189 1.937665 1.975996 1.937665
1.145165 0.937873 1.505349 0.937873
1.236174 1.337691 1.583244 1.337691
1.045112 0.861768 1.380603 0.861768
0.993802 1.290044 1.405541 1.290044
0.904666 0.984363 1.328930 0.984363
0.892663 0.616108 1.375660 0.616108
0.797484 0.796945 1.213686 0.796945
0.763239 0.503079 1.098722 0.503079
0.823300 0.717469 1.156999 0.717469
0.924853 1.678094 1.226273 1.678094
0.833945 1.003099 1.266017 1.003099
1.283789 0.901583 1.577877 0.901583
1.610894 1.485305 1.827124 1.485305
1.456495 1.360180 1.726626 1.360180
1.213678 1.126165 1.619049 1.126165
1.138002 1.099059 1.550924 1.099059
1.161290 1.347996 1.610914 1.347996
0.991352 0.689324 1.487769 0.689324
1.185249 1.520225 1.536822 1.520225
0.845666 0.605068 1.385600 0.605068
0.834038 0.844803 1.352218 0.844803
0.793147 0.710286 1.268530 0.710286
0.815179 1.240432 1.277853 1.240432
0.844542 0.947145 1.257866 0.947145
0.830444 0.685158 1.288977 0.685158
0.782729 0.512717 1.204460 0.512717
0.895845 1.717741 1.324614 1.717741
0.802566 0.772076 1.255733 0.772076
1.061077 0.738017 1.539248 0.738017
1.026365 1.161003 1.494619 1.161003
1.108842 0.798726 1.574264 0.798726
0.957915 0.772209 1.476808 0.772209
0.985462 0.490214 1.481642 0.490214
0.931258 0.682091 1.451279 0.682091
0.878786 0.742775 1.444659 0.742775
0.880552 1.158780 1.414764 1.158780
0.768667 0.795062 1.339747 0.795062
0.818908 0.769074 1.412417 0.769074
0.784297 0.621051 1.270382 0.621051
0.779477 0.819645 1.323576 0.819645
0.827125 0.951130 1.318948 0.951130
0.844474 0.758933 1.320752 0.758933
0.777089 0.698606 1.248473 0.698606
0.762392 0.586368 1.180495 0.586368
0.799003 0.859225 1.236683 0.859225
0.814169 0.616091 1.297787 0.616091
0.964087 0.772440 1.458746 0.772440
0.927764 0.505094 1.452644 0.505094
0.827934 0.545769 1.353838 0.545769
1.008752 0.553752 1.532241 0.553752
0.990060 0.646693 1.480381 0.646693
0.806236 1.021882 1.375623 1.021882
0.930673 0.807008 1.433639 0.807008
0.847844 0.435151 1.397585 0.435151
0.756587 0.681727 1.343274 0.681727
0.748124 0.547253 1.367209 0.547253
0.786908 1.058350 1.336034 1.058350
0.769986 0.425579 1.272859 0.425579
0.762443 0.706293 1.290651 0.706293
0.820243 0.762686 1.325437 0.762686
0.746734 0.706529 1.241716 0.706529
1.545428 2.188660 1.756747 2.188660
1.631336 2.396884 1.856213 2.396884
1.437927 1.899283 1.684747 1.899283
1.198567 1.127789 1.466556 1.127789
0.886874 1.393450 1.183604 1.393450
1.382153 1.526953 1.680453 1.526953
0.908333 0.835503 1.168810 0.835503
0.932103 0.794030 1.234933 0.794030
1.092760 0.744458 1.304248 0.744458
0.909706 0.867377 1.258298 0.867377
0.933747 1.036796 1.273969 1.036796
0.948039 0.832181 1.098230 0.832181
0.904087 1.212848 1.100286 1.212848
0.886966 0.764190 1.124952 0.764190
0.865744 0.928600 1.210948 0.928600
0.828569 0.598536 1.236792 0.598536
0.816992 0.735246 1.280792 0.735246
1.360200 1.593242 1.605385 1.593242
1.869016 2.276360 2.012005 2.276360
2.355526 2.936821 2.508199 2.936821
1.362636 1.813829 1.648269 1.813829
1.324985 0.943093 1.650631 0.943093
1.172387 0.694243 1.513797 0.694243
1.075368 1.625388 1.398292 1.625388
1.078163 0.927268 1.341517 0.927268
1.044381 0.874138 1.396165 0.874138
1.018783 0.958550 1.490300 0.958550
0.995309 0.932720 1.457722 0.932720
0.884059 1.113657 1.305096 1.113657
0.888235 0.636855 1.365805 0.636855
0.881629 0.966100 1.168814 0.966100
0.910646 0.770118 1.213538 0.770118
0.979280 1.431601 1.272830 1.431601
0.966982 1.685719 1.324604 1.685719
1.233218 2.790323 1.361870 2.790323
0.829142 0.715537 1.296902 0.715537
0.893701 0.912190 1.329484 0.912190
1.742461 1.613555 1.873196 1.613555
1.678446 1.628164 1.792109 1.628164
1.480278 1.167904 1.795548 1.167904
1.268839 1.023481 1.652143 1.023481
1.239046 1.021736 1.671810 1.021736
1.199812 2.272750 1.561572 2.272750
0.948543 1.131519 1.512617 1.131519
0.950815 1.042816 1.483529 1.042816
0.878500 0.845614 1.469730 0.845614
0.834147 0.664261 1.408002 0.664261
0.837654 1.097178 1.341579 1.097178
0.900628 1.049780 1.378030 1.049780
0.942635 0.768076 1.357648 0.768076
0.896298 1.078927 1.292860 1.078927
0.910696 0.786609 1.383043 0.786609
0.865984 0.697469 1.338374 0.697469
1.067626 0.670284 1.454720 0.670284
1.118598 0.714786 1.595849 0.714786
1.215709 0.842658 1.656268 0.842658
1.136484 0.776254 1.618088 0.776254
1.031920 0.796178 1.563659 0.796178
1.001418 0.693693 1.524515 0.693693
1.036709 0.967883 1.545804 0.967883
0.973394 1.138986 1.518379 1.138986
0.814879 0.879457 1.391128 0.879457
0.823933 0.618969 1.428973 0.618969
0.921039 0.831124 1.380893 0.831124
1.083819 1.386872 1.489969 1.386872
0.867991 1.361654 1.367008 1.361654
1.009284 1.211028 1.454344 1.211028
0.876867 0.841200 1.358293 0.841200
0.893582 0.775335 1.357832 0.775335
0.963938 1.272827 1.433475 1.272827
0.960330 0.682381 1.401583 0.682381
0.980992 0.578795 1.532805 0.578795
0.932000 0.689646 1.488401 0.689646
0.961303 0.858563 1.477293 0.858563
0.891368 0.429060 1.431478 0.429060
0.924481 1.061052 1.453346 1.061052
0.878786 0.629949 1.419866 0.629949
0.959606 1.380684 1.402030 1.380684
0.828329 1.066790 1.424543 1.066790
0.847597 0.830615 1.417300 0.830615
1.161451 0.349135 1.363111 0.349135
1.129046 1.392038 1.359350 1.392038
1.105561 1.111003 1.358338 1.111003
1.159995 1.392539 1.389100 1.392539
1.127561 1.250847 1.396064 1.250847
1.470109 1.752427 1.786336 1.752427
1.140894 1.224181 1.439347 1.224181
1.148475 1.131324 1.451991 1.131324
0.997478 1.072924 1.346631 1.072924
0.898735 0.502558 1.286290 0.502558
0.904653 0.902494 1.196312 0.902494
0.888942 0.922904 1.206922 0.922904
0.826947 0.755186 1.111526 0.755186
0.987158 1.624628 1.168567 1.624628
0.900839 0.904517 1.126680 0.904517
0.915758 0.958480 1.131203 0.958480
0.868994 0.907865 1.188381 0.907865
0.813623 0.719930 1.261448 0.719930
1.155180 0.735854 1.483473 0.735854
1.156649 1.447395 1.500392 1.447395
1.296320 0.888295 1.568309 0.888295
1.215774 1.592308 1.593212 1.592308
0.971926 1.461080 1.554242 1.461080
1.216760 1.546416 1.455262 1.546416
1.368428 2.025102 1.661785 2.025102
1.044649 0.695433 1.507604 0.695433
1.009549 0.667114 1.421187 0.667114
0.864077 0.667401 1.348831 0.667401
0.897311 0.444754 1.359832 0.444754
0.869143 1.171287 1.298295 1.171287
0.844078 1.304069 1.349575 1.304069
0.849630 1.201590 1.291518 1.201590
0.945669 1.592941 1.263107 1.592941
1.118893 2.148215 1.308971 2.148215
0.850479 0.801857 1.239476 0.801857
0.907582 0.726921 1.296205 0.726921
0.779185 0.454351 1.215914 0.454351
0.808166 0.855340 1.255586 0.855340
1.188974 1.013028 1.528925 1.013028
1.209007 0.743313 1.564539 0.743313
1.209024 1.436994 1.671542 1.436994
1.093954 0.457979 1.633412 0.457979
1.128952 0.949996 1.611715 0.949996
1.274593 1.649877 1.659484 1.649877
1.183788 1.052885 1.659274 1.052885
1.178404 1.057069 1.642482 1.057069
1.308684 1.015127 1.707115 1.015127
1.027984 1.032074 1.531477 1.032074
0.920325 1.137565 1.549606 1.137565
0.877464 0.974104 1.433748 0.974104
0.856974 0.949807 1.434325 0.949807
0.878070 1.016328 1.390151 1.016328
0.920993 0.904726 1.281220 0.904726
1.024188 1.106833 1.381510 1.106833
0.801727 0.785176 1.314643 0.785176
0.942330 0.922098 1.420191 0.922098
1.137159 1.176657 1.578658 1.176657
1.015377 0.697478 1.384659 0.697478
1.178138 1.338906 1.511155 1.338906
1.063100 0.712614 1.536548 0.712614
0.979616 0.903376 1.542115 0.903376
1.009335 1.056033 1.559752 1.056033
1.073683 1.311613 1.501460 1.311613
0.890720 1.221503 1.438332 1.221503
0.863006 0.785374 1.500564 0.785374
0.814462 1.030523 1.469411 1.030523
0.871372 0.940655 1.427677 0.940655
0.870055 0.701583 1.412372 0.701583
0.868190 0.413377 1.399835 0.413377
0.955595 1.069329 1.427866 1.069329
0.980588 0.704421 1.431497 0.704421
1.014054 0.613454 1.384563 0.613454
1.186478 1.425454 1.471743 1.425454
1.182066 1.716832 1.503450 1.716832
0.978687 0.675366 1.445107 0.675366
0.968613 0.819996 1.439392 0.819996
0.985716 0.730521 1.535897 0.730521
0.951979 0.837894 1.481902 0.837894
1.008481 1.131250 1.540409 1.131250
0.946538 0.603819 1.468377 0.603819
0.973620 0.656387 1.505421 0.656387
0.971364 1.326342 1.377940 1.326342
0.851204 0.891453 1.441225 0.891453
0.881345 0.836250 1.431366 0.836250
0.903983 0.805599 1.439453 0.805599
0.941328 1.147366 1.417666 1.147366
0.987003 0.544687 1.407224 0.544687
0.968346 1.363942 1.358840 1.363942
0.938613 0.891848 1.371798 0.891848
0.835380 0.494619 1.315610 0.494619
1.113067 1.303356 1.416679 1.303356
1.163136 0.845322 1.422096 0.845322
1.326370 1.121067 1.540675 1.121067
1.510024 1.922076 1.817685 1.922076
1.304700 1.665452 1.604153 1.665452
1.579552 2.378751 1.772723 2.378751
1.975236 3.121829 1.958054 3.121829
0.931333 0.898099 1.273011 0.898099
0.980810 0.747472 1.335356 0.747472
0.851187 0.778479 1.229086 0.778479
0.953863 1.174542 1.255849 1.174542
0.914464 1.205445 1.061270 1.205445
0.841161 0.451693 1.018584 0.451693
0.903953 0.940924 1.153166 0.940924
0.839735 0.646962 0.983387 0.646962
0.876807 0.810183 1.075016 0.810183
0.828269 0.648882 1.173224 0.648882
0.835785 0.537770 1.086680 0.537770
0.809471 0.410716 1.114891 0.410716
1.141811 0.698203 1.519120 0.698203
1.135032 1.065979 1.460713 1.065979
1.035871 0.830702 1.531736 0.830702
1.037992 1.025765 1.497118 1.025765
1.280019 1.430804 1.602238 1.430804
1.277114 2.301378 1.582902 2.301378
0.994172 0.823186 1.465557 0.823186
1.114248 0.893357 1.530788 0.893357
0.886881 0.823030 1.396086 0.823030
0.841148 0.822818 1.289565 0.822818
0.850175 1.374614 1.283348 1.374614
0.827618 0.381075 1.135637 0.381075
0.827885 0.709435 1.077838 0.709435
0.870430 0.657081 1.151682 0.657081
0.786810 0.494651 1.166848 0.494651
1.153291 1.232319 1.535088 1.232319
1.164278 0.693616 1.583124 0.693616
1.074742 0.903428 1.563786 0.903428
1.076388 1.112969 1.629595 1.112969
1.063077 1.167151 1.610207 1.167151
1.184832 1.062439 1.678420 1.062439
1.225764 0.808118 1.623746 0.808118
1.307214 1.379548 1.591979 1.379548
1.249747 1.323192 1.556710 1.323192
0.900716 0.673966 1.450355 0.673966
1.110633 1.120867 1.503266 1.120867
0.782210 0.905335 1.341582 0.905335
0.879564 0.723542 1.323618 0.723542
0.822860 1.093914 1.246897 1.093914
0.851410 0.848040 1.322780 0.848040
0.943447 1.600465 1.301934 1.600465
0.899812 1.268591 1.278017 1.268591
0.910477 1.202521 1.268272 1.202521
1.076974 0.892595 1.522453 0.892595
1.143652 0.567224 1.531835 0.567224
1.074669 0.688899 1.680938 0.688899
1.371230 0.668501 1.840235 0.668501
1.171791 1.138509 1.726986 1.138509
0.882515 0.608973 1.520829 0.608973
0.944492 0.567103 1.550377 0.567103
1.464367 0.686172 1.687462 0.686172
0.846936 0.877769 1.462976 0.877769
0.877543 0.792665 1.516648 0.792665
0.948836 0.212242 1.397275 0.212242
0.867610 0.744054 1.384001 0.744054
0.954434 0.843970 1.342804 0.843970
0.889371 0.644488 1.312252 0.644488
1.122284 0.886389 1.468427 0.886389
0.926417 0.971412 1.333713 0.971412
0.946876 0.669827 1.421504 0.669827
0.999962 0.633899 1.548160 0.633899
0.993212 0.879760 1.477774 0.879760
0.993276 0.697583 1.505867 0.697583
1.070403 0.912151 1.571932 0.912151
1.285458 1.084974 1.543638 1.084974
1.165148 0.808897 1.461739 0.808897
1.102129 1.250670 1.606937 1.250670
0.981860 0.830283 1.489375 0.830283
0.911298 1.004498 1.494296 1.004498
0.905823 0.821098 1.535175 0.821098
1.084127 1.346375 1.098746 1.346375
0.980587 0.639051 1.502349 0.639051
1.015753 0.873343 1.516102 0.873343
0.997283 0.525791 1.428885 0.525791
1.040297 0.636102 1.455518 0.636102
0.965333 0.779629 1.349049 0.779629
1.031756 0.960489 1.368187 0.960489
1.132583 1.001514 1.495545 1.001514
1.142510 0.859362 1.502480 0.859362
1.179099 0.899521 1.536539 0.899521
1.224107 1.120101 1.552551 1.120101
1.236672 0.947819 1.582176 0.947819
1.111582 1.177757 1.438611 1.177757
1.199636 1.787910 1.521587 1.787910
0.981735 1.225439 1.323991 1.225439
0.990884 1.110692 1.233913 1.110692
0.870605 0.763006 1.208830 0.763006
0.897130 0.524507 1.214658 0.524507
0.877758 0.715856 0.978650 0.715856
0.837864 0.547684 0.972181 0.547684
0.846367 0.963155 0.969038 0.963155
0.815641 0.753831 0.950555 0.753831
0.834454 0.872812 1.009453 0.872812
0.789503 1.101264 0.976612 1.101264
1.247082 0.871316 1.645346 0.871316
1.227389 1.219559 1.598283 1.219559
1.191212 0.665786 1.649649 0.665786
1.312681 0.978348 1.732156 0.978348
1.244356 1.089424 1.701132 1.089424
1.122239 0.627508 1.521972 0.627508
1.406749 1.411036 1.725671 1.411036
1.257859 1.299829 1.634393 1.299829
1.186384 0.809801 1.543938 0.809801
1.189996 0.883473 1.562847 0.883473
1.005299 1.238640 1.336008 1.238640
0.908168 0.666997 1.315018 0.666997
0.818192 0.794349 1.315143 0.794349
0.830702 0.672398 1.099231 0.672398
0.855775 0.967983 1.210521 0.967983
0.839083 0.716311 1.092118 0.716311
0.878505 0.948161 0.913643 0.948161
0.873063 1.260308 1.092719 1.260308
0.936425 1.167101 1.199082 1.167101
0.850366 1.052466 1.214785 1.052466
0.988864 1.777784 0.998204 1.777784
1.214343 1.202342 1.613596 1.202342
1.131454 1.176441 1.480087 1.176441
1.180053 0.568771 1.649751 0.568771
1.217952 1.036219 1.620431 1.036219
1.243232 0.888161 1.712929 0.888161
1.410596 1.218229 1.760787 1.218229
1.190479 0.918489 1.727819 0.918489
1.210300 0.837604 1.677068 0.837604
1.494208 0.783434 1.917923 0.783434
1.206292 0.534980 1.727059 0.534980
1.070276 1.002814 1.513465 1.002814
0.964639 0.748420 1.430842 0.748420
1.000684 0.647235 1.488258 0.647235
0.863603 0.618015 1.433825 0.618015
0.839081 0.785524 1.310734 0.785524
0.915523 1.154062 1.350869 1.154062
0.969215 1.158982 1.182690 1.158982
0.895215 0.998001 1.177885 0.998001
1.138917 1.250356 1.450312 1.250356
1.168804 1.318964 1.422615 1.318964
1.166792 0.999353 1.574854 0.999353
1.026884 0.781555 1.564459 0.781555
1.119857 0.828364 1.696218 0.828364
1.104826 0.943739 1.641685 0.943739
1.420388 1.594301 1.699667 1.594301
1.804119 1.165461 2.077458 1.165461
1.529675 2.245467 1.697487 2.245467
1.071865 0.872274 1.546003 0.872274
0.986707 1.026268 1.584630 1.026268
0.866318 0.781911 1.504118 0.781911
1.034163 0.643599 1.494943 0.643599
0.941217 0.661974 1.476678 0.661974
0.907062 0.938321 1.416172 0.938321
1.051090 0.634977 1.558886 0.634977
0.945541 0.834997 1.286917 0.834997
0.945127 0.765665 1.274904 0.765665
0.946098 0.526124 1.312025 0.526124
0.894264 1.051075 1.348101 1.051075
0.939355 0.833744 1.428802 0.833744
0.991706 0.530920 1.397565 0.530920
1.126044 0.637404 1.438323 0.637404
1.216442 0.799682 1.588462 0.799682
1.410460 1.530402 1.629209 1.530402
1.219312 1.164559 1.507032 1.164559
1.064526 0.613753 1.489837 0.613753
1.230392 1.187907 1.643880 1.187907
1.387810 0.851416 1.943488 0.851416
1.203059 0.643524 1.793130 0.643524
1.032328 0.508055 1.468911 0.508055
1.023293 1.001054 1.376117 1.001054
0.996258 0.939157 1.278718 0.939157
1.020814 0.849604 1.246631 0.849604
1.531374 1.538866 1.781552 1.538866
0.982357 0.527329 1.149338 0.527329
1.115796 1.272183 1.500385 1.272183
1.102859 1.188722 1.443477 1.188722
1.371998 1.802417 1.616373 1.802417
1.123229 0.687800 1.482042 0.687800
1.154788 0.964815 1.503930 0.964815
1.234093 1.355627 1.477971 1.355627
1.032638 0.715537 1.352144 0.715537
1.172320 2.040179 1.241821 2.040179
1.190290 2.145053 1.196809 2.145053
0.846148 1.024177 1.056666 1.024177
1.312975 2.857357 1.075354 2.857357
0.858284 0.971220 1.012077 0.971220
0.873844 0.831644 0.899720 0.831644
0.867629 0.854209 0.777008 0.854209
0.875195 0.910488 0.700789 0.910488
0.859885 1.007622 0.845459 1.007622
0.836807 0.665924 0.784424 0.665924
0.819744 0.523954 0.847420 0.523954
2.107483 2.142306 2.400061 2.142306
1.631135 1.788324 2.025250 1.788324
1.231327 1.440180 1.559957 1.440180
1.239425 1.253965 1.443754 1.253965
1.291440 1.175275 1.620982 1.175275
1.199252 1.891322 1.327808 1.891322
1.059895 1.262162 1.332367 1.262162
1.023782 1.307308 1.276314 1.307308
0.928679 1.106089 1.241211 1.106089
0.868771 0.996737 0.945199 0.996737
0.973917 0.597984 1.128431 0.597984
1.038818 1.160826 0.962709 1.160826
1.003501 1.194082 0.972237 1.194082
1.070517 1.188987 1.089057 1.188987
1.782150 1.607339 2.077065 1.607339
1.596117 1.743500 1.708966 1.743500
1.404875 1.296624 1.750313 1.296624
1.698663 1.704395 1.983961 1.704395
1.469520 1.163750 1.902872 1.163750
1.645795 1.829727 1.932260 1.829727
1.624345 1.388147 1.695763 1.388147
1.598551 1.523700 1.814486 1.523700
1.240019 1.194430 1.457221 1.194430
1.397464 1.429564 1.440235 1.429564
1.262276 1.288269 1.319328 1.288269
0.901058 0.860481 1.188180 0.860481
0.983141 0.917037 1.298131 0.917037
1.147697 0.720288 1.347891 0.720288
0.998141 1.277967 1.229126 1.277967
1.177654 1.131460 1.276441 1.131460
1.212356 1.437845 1.526540 1.437845
1.178898 1.027749 1.443542 1.027749
1.288088 1.182724 1.580802 1.182724
1.292187 1.185076 1.486796 1.185076
1.262601 1.160744 1.608154 1.160744
1.338097 0.831549 1.552158 0.831549
1.752586 0.717584 1.999890 0.717584
1.700027 2.137922 1.883416 2.137922
1.607512 3.456362 1.787272 3.456362
1.374017 2.693686 1.633304 2.693686
1.300473 1.446491 1.383253 1.446491
1.241135 1.579279 1.506405 1.579279
1.168134 0.710925 1.401636 0.710925
1.088791 1.133862 1.435841 1.133862
1.162463 0.567973 1.469389 0.567973
1.052917 0.842218 1.318680 0.842218
0.963871 0.807159 1.220310 0.807159
1.090776 0.625099 1.242376 0.625099
1.052401 0.935216 1.326642 0.935216
0.978468 1.453587 1.224865 1.453587
1.037959 0.814321 1.337967 0.814321
1.105627 1.037423 1.513844 1.037423
1.279146 0.683796 1.463461 0.683796
1.470492 1.000580 1.628491 1.000580
1.480307 0.751721 1.890349 0.751721
1.542315 1.262697 1.744813 1.262697
1.280189 1.681189 1.740546 1.681189
1.505263 0.994265 1.978137 0.994265
1.270400 0.966089 1.689615 0.966089
2.353208 1.265915 3.155930 1.265915
1.989632 1.572829 2.566890 1.572829
1.929136 0.694141 2.433921 0.694141
1.200672 0.945836 1.577437 0.945836
1.081077 0.492019 1.444477 0.492019
0.947111 0.812550 1.134550 0.812550
0.937425 0.829518 1.202893 0.829518
3.101575 4.322353 3.214329 4.322353
2.053929 2.270934 2.289148 2.270934
1.691635 2.169145 1.833369 2.169145
0.974142 1.466802 1.391500 1.466802
1.062640 0.989660 1.323728 0.989660
0.954033 1.185697 1.291561 1.185697
0.956482 0.773229 1.158875 0.773229
0.953529 1.015552 1.094037 1.015552
1.413091 2.284349 1.141050 2.284349
0.986015 1.033487 0.846484 1.033487
0.935806 0.766780 0.804349 0.766780
1.107693 1.082341 0.909085 1.082341
0.923837 0.602581 0.793835 0.602581
0.906138 1.163811 0.788398 1.163811
0.792223 0.365795 0.769862 0.365795
4.225405 6.734071 4.693843 6.734071
1.945273 2.610244 2.267987 2.610244
2.366944 3.111459 2.685428 3.111459
1.913335 1.787466 2.069291 1.787466
1.357613 1.393207 1.616970 1.393207
1.024497 1.442767 1.360310 1.442767
1.005578 1.017333 1.354121 1.017333
1.264969 1.258116 1.561462 1.258116
1.027084 0.698635 1.377780 0.698635
1.016449 1.075464 1.400550 1.075464
0.943551 0.921931 1.327544 0.921931
1.060119 1.491511 1.253369 1.491511
1.015678 1.582978 1.303702 1.582978
1.150472 1.663282 1.238243 1.663282
0.941809 1.099662 1.018677 1.099662
1.035868 1.154383 1.109015 1.154383
1.370377 1.653581 1.234235 1.653581
1.028362 0.850100 0.963936 0.850100
1.030425 1.116141 0.956617 1.116141
1.046087 1.163293 1.011511 1.163293
0.891148 0.515658 0.963307 0.515658
0.820326 0.953080 0.922881 0.953080
1.602685 1.855083 1.746603 1.855083
1.644693 1.698387 1.731026 1.698387
1.348188 0.687881 1.558773 0.687881
1.512147 1.383285 1.532352 1.383285
1.429654 0.736935 1.508844 0.736935
1.866806 1.654434 1.545582 1.654434
1.968998 2.190252 1.502391 2.190252
1.252288 1.425624 1.456279 1.425624
1.881118 1.274937 1.675225 1.274937
1.030595 0.930607 1.353514 0.930607
1.149696 1.254785 1.403886 1.254785
1.102879 1.119053 1.284042 1.119053
1.068609 1.144147 1.300358 1.144147
1.255405 0.896452 1.365977 0.896452
1.218206 0.684317 1.308909 0.684317
1.181772 1.082105 1.133034 1.082105
1.082106 0.732966 1.102521 0.732966
1.099442 0.999445 1.149511 0.999445
1.186252 0.827936 1.392963 0.827936
1.364596 1.047498 1.452759 1.047498
1.591298 0.886274 1.516830 0.886274
2.900268 2.976017 1.518834 2.976017
1.389047 1.077043 1.515185 1.077043
1.307228 0.964742 1.507146 0.964742
1.211310 0.937705 1.522208 0.937705
1.269362 0.930478 1.420009 0.930478
1.341129 1.948473 1.445640 1.948473
1.301740 1.212477 1.388972 1.212477
1.684886 0.650886 1.430210 0.650886
2.022845 1.150364 1.466103 1.150364
1.304094 0.727552 1.441170 0.727552
1.111049 0.651890 1.137188 0.651890
1.054563 0.660190 1.213041 0.660190
1.557935 1.659787 1.697010 1.659787
1.257914 1.003447 1.503825 1.003447
1.236017 1.248940 1.393318 1.248940
1.226382 0.924734 1.425678 0.924734
1.769075 1.470993 1.415356 1.470993
2.333562 1.618699 1.481716 1.618699
1.261270 1.171822 1.384343 1.171822
1.231799 0.618740 1.366623 0.618740
1.596596 1.133958 2.014659 1.133958
2.053521 1.451981 2.673357 1.451981
1.746351 0.990428 1.792514 0.990428
1.355005 1.176365 1.603272 1.176365
1.578681 1.245627 1.916194 1.245627
1.663356 1.026280 1.721896 1.026280
1.635153 1.047062 1.906072 1.047062
1.002198 1.296469 0.915506 1.296469
1.066726 0.468249 1.294782 0.468249
0.936243 0.524422 1.114653 0.524422
1.020010 0.580598 1.198345 0.580598
1.098050 0.603221 1.215740 0.603221
1.074992 0.627826 1.290644 0.627826
1.225263 1.230143 1.344797 1.230143
1.205336 0.726231 1.343926 0.726231
1.354138 0.660671 1.385690 0.660671
1.449350 1.145276 1.478017 1.145276
1.706293 0.975497 1.788344 0.975497
1.456326 0.768261 1.411486 0.768261
1.630719 1.349537 1.600782 1.349537
1.477796 0.725148 1.345894 0.725148
1.260720 0.845544 1.376237 0.845544
1.112160 0.545635 1.213432 0.545635
1.128252 0.818952 1.251190 0.818952
0.885384 0.727770 1.021192 0.727770
0.895702 0.613516 1.030124 0.613516
1.001823 0.744712 1.123649 0.744712
1.060458 1.001204 1.074584 1.001204
1.294065 0.952248 1.385340 0.952248
1.378903 1.791827 1.426997 1.791827
1.613620 3.119576 1.318425 3.119576
1.356356 1.395120 1.465712 1.395120
1.321512 0.888210 1.379637 0.888210
1.515140 1.015538 1.449139 1.015538
1.761981 1.495037 1.672735 1.495037
1.417628 1.268537 1.395735 1.268537
1.212941 0.689855 1.214914 0.689855
1.383875 1.335129 1.422424 1.335129
1.110756 1.928017 1.288336 1.928017
1.301627 1.130223 1.394858 1.130223
1.320945 2.053413 1.353155 2.053413
1.152551 1.086141 1.249465 1.086141
1.064313 1.041902 1.279241 1.041902
0.899162 0.550715 0.976394 0.550715
0.890987 0.677715 0.940556 0.677715
0.921371 0.563817 0.966283 0.563817
1.011774 1.011216 1.112391 1.011216
0.946268 0.444045 1.034128 0.444045
1.333358 1.715249 1.242126 1.715249
1.158345 1.384685 1.271331 1.384685
2.002179 1.991622 1.544176 1.991622
1.126725 0.817266 1.238292 0.817266
1.593066 1.316099 1.475181 1.316099
1.313560 1.147205 1.224271 1.147205
1.600292 0.808925 1.183506 0.808925
1.205973 1.084391 1.127853 1.084391
1.351394 1.594331 1.117113 1.594331
1.183389 1.058531 1.263124 1.058531
1.070933 0.707249 1.247984 0.707249
1.022935 0.635919 1.179425 0.635919
0.960240 0.852964 1.181550 0.852964
0.976175 0.623795 0.879725 0.623795
1.018606 0.931714 0.888924 0.931714
0.870727 0.822973 0.930966 0.822973
0.906521 0.621803 0.961114 0.621803
0.870517 1.037813 1.188185 1.037813
0.925607 0.702478 0.964222 0.702478
0.977480 0.987028 1.032914 0.987028
0.906439 0.788667 1.111400 0.788667
0.938899 0.642421 1.129864 0.642421
0.984614 0.680708 1.081881 0.680708
1.061592 1.202271 1.062570 1.202271
1.438567 1.352843 1.106692 1.352843
1.696103 1.647862 1.119954 1.647862
1.441443 1.257213 1.109336 1.257213
1.293880 0.848386 1.071142 0.848386
1.106248 0.789764 1.058617 0.789764
1.063494 1.008821 0.943951 1.008821
0.986780 0.663995 0.999232 0.663995
0.918342 0.651585 1.096839 0.651585
1.021252 1.238583 1.223067 1.238583
0.979294 1.385833 1.135691 1.385833
1.295978 1.110134 0.893602 1.110134
1.063149 1.124583 0.842911 1.124583
0.888258 0.893348 0.932784 0.893348
0.894604 0.924817 0.802749 0.924817
0.980598 1.022954 1.052009 1.022954
1.133859 1.664182 1.122864 1.664182
1.067542 1.044947 1.059554 1.044947
0.948906 1.101082 1.063033 1.101082
1.339764 1.471051 1.163234 1.471051
1.041059 0.874569 1.073749 0.874569
1.357560 1.248998 0.995971 1.248998
0.897847 0.794100 1.206550 0.794100
1.244234 0.825145 1.053845 0.825145
0.903996 1.198791 0.983036 1.198791
0.984206 0.891181 1.091689 0.891181
1.009904 1.986862 1.086221 1.986862
1.193511 2.115870 1.255811 2.115870
0.976784 0.829551 1.169264 0.829551
0.960315 0.594950 1.125969 0.594950
0.957557 0.474329 1.211061 0.474329
0.993368 0.373618 1.244160 0.373618
1.080292 0.864945 1.323514 0.864945
1.168391 0.941197 1.268160 0.941197
1.166628 1.053284 1.370462 1.053284
1.277395 0.814315 1.320535 0.814315
1.238756 0.895971 1.328497 0.895971
1.269708 0.721164 1.363566 0.721164
1.296678 1.111317 1.313137 1.111317
1.654173 1.316969 1.456242 1.316969
1.459386 1.332926 1.382114 1.332926
1.202259 0.712131 1.174853 0.712131
1.099386 0.830266 1.206438 0.830266
0.933835 0.752830 1.065004 0.752830
0.879280 0.693639 1.148125 0.693639
1.062136 0.884745 1.323788 0.884745
0.919506 0.524629 1.270674 0.524629
0.970519 0.688954 1.293342 0.688954
0.952513 0.788347 1.309002 0.788347
0.982480 0.464866 1.317942 0.464866
1.292045 1.376383 1.483652 1.376383
1.171598 1.384604 1.387579 1.384604
1.122388 1.504917 1.407826 1.504917
1.281970 1.406186 1.421187 1.406186
1.355798 1.145672 1.393414 1.145672
1.492561 1.804123 1.330149 1.804123
1.081316 1.057971 1.066281 1.057971
1.114928 1.008902 1.242456 1.008902
1.026199 1.480957 1.207321 1.480957
1.124610 0.827682 1.308367 0.827682
1.025320 0.797460 1.220061 0.797460
0.999161 0.561085 1.215853 0.561085
1.048354 1.044787 1.260953 1.044787
0.904497 0.966760 0.996905 0.966760
0.856129 0.634130 1.082453 0.634130
0.776804 0.558474 1.119784 0.558474
0.852010 0.911406 1.194772 0.911406
0.839956 0.684595 1.219935 0.684595
1.061894 1.000900 1.219247 1.000900
0.980407 0.824222 1.275664 0.824222
1.144963 1.036541 1.105661 1.036541
0.945451 0.796731 1.184206 0.796731
1.236871 1.037953 1.131119 1.037953
0.991054 0.676364 1.048634 0.676364
1.031003 1.020485 1.246141 1.020485
0.962456 0.650361 1.108014 0.650361
0.964533 0.877637 1.164090 0.877637
0.962460 0.926564 1.158489 0.926564
0.985041 0.435898 0.948309 0.435898
0.968083 1.069373 0.976508 1.069373
0.760421 0.805905 1.072722 0.805905
0.848544 0.717303 1.108624 0.717303
0.823984 0.693417 1.167860 0.693417
0.851682 0.652635 1.151473 0.652635
1.030686 1.045748 1.112102 1.045748
0.940550 0.588628 1.136713 0.588628
1.012115 0.787801 1.175681 0.787801
0.969055 0.872817 1.085457 0.872817
1.297671 0.724101 1.064485 0.724101
1.183174 0.466630 1.081070 0.466630
0.894725 0.823120 1.039945 0.823120
0.965273 1.214591 0.999158 1.214591
0.976889 0.783484 1.080981 0.783484
1.295642 1.148585 0.997641 1.148585
0.934869 0.751883 0.966588 0.751883
0.880287 0.905215 0.938169 0.905215
1.081223 0.492887 1.075645 0.492887
0.902016 1.031038 1.119864 1.031038
0.920673 0.961199 1.136048 0.961199
0.993687 0.911420 1.132175 0.911420
0.898953 1.046695 1.046326 1.046695
0.958017 0.612282 1.116291 0.612282
1.205947 1.059974 1.097989 1.059974
1.170240 0.652630 1.134457 0.652630
0.895465 0.949901 1.059528 0.949901
1.006287 0.810393 1.065297 0.810393
1.092370 0.633290 1.087793 0.633290
0.940960 1.428819 1.045369 1.428819
0.818271 0.677870 1.000255 0.677870
0.902469 1.114359 1.026828 1.114359
0.986197 1.975370 1.177223 1.975370
0.819731 1.239028 1.096209 1.239028
0.947577 0.654224 1.237736 0.654224
0.950332 0.432460 1.235109 0.432460
0.942368 0.698629 1.208490 0.698629
0.978389 0.621679 1.273724 0.621679
0.987985 0.767826 1.301650 0.767826
1.016719 0.793118 1.290412 0.793118
1.094321 0.727381 1.380663 0.727381
1.340899 0.621318 1.278724 0.621318
1.426093 0.858702 1.316687 0.858702
1.598352 1.438657 1.362457 1.438657
1.226475 1.198811 1.324694 1.198811
1.345732 1.157967 1.179441 1.157967
0.937462 0.816188 1.161503 0.816188
1.093988 0.955346 1.125429 0.955346
0.947639 0.809550 1.168466 0.809550
0.913169 0.846428 1.192622 0.846428
0.901923 0.654904 1.236073 0.654904
0.974245 0.549276 1.304293 0.549276
0.863096 0.293427 1.226391 0.293427
1.027477 0.360838 1.286794 0.360838
1.082215 0.937582 1.393142 0.937582
0.997007 0.566921 1.312208 0.566921
1.123236 1.099157 1.435715 1.099157
1.001379 0.890085 1.340465 0.890085
1.078949 0.890447 1.392027 0.890447
1.055394 0.788917 1.359564 0.788917
1.056634 0.724522 1.340712 0.724522
1.044030 0.493524 1.308999 0.493524
1.267160 1.654556 1.412688 1.654556
0.971331 0.594962 1.186127 0.594962
0.924818 0.888497 1.177462 0.888497
0.994718 0.818221 1.123733 0.818221
0.964369 0.723318 1.179231 0.723318
1.045215 1.006290 1.173540 1.006290
0.899752 0.525059 1.089484 0.525059
0.782945 0.823339 1.118180 0.823339
0.828235 0.372697 1.156561 0.372697
0.776331 0.462139 1.198584 0.462139
0.792900 0.640969 1.193122 0.640969
0.924131 0.630492 1.262270 0.630492
0.891682 0.576612 1.216091 0.576612
0.929854 0.859842 1.155786 0.859842
0.932685 0.847486 1.203484 0.847486
0.978999 0.507399 1.195529 0.507399
0.850688 0.501150 1.146823 0.501150
0.969893 0.998637 1.107176 0.998637
0.863375 0.625923 1.139933 0.625923
0.928556 0.666962 1.095730 0.666962
0.910676 0.440157 1.122615 0.440157
0.912229 0.620637 1.122155 0.620637
0.929782 0.558577 1.124922 0.558577
0.874275 0.762470 1.090502 0.762470
1.431908 1.149614 1.180948 1.149614
0.822496 0.681397 1.132633 0.681397
1.062740 0.809751 1.161629 0.809751
0.865235 1.010037 1.150348 1.010037
0.937507 0.704823 1.174569 0.704823
0.901939 0.677565 1.096568 0.677565
0.939579 0.509749 1.057493 0.509749
0.928947 0.490545 1.139136 0.490545
0.861478 0.562281 1.083125 0.562281
0.890085 0.747147 1.031118 0.747147
0.926542 0.917952 1.062275 0.917952
0.844175 0.873508 1.049379 0.873508
0.825043 0.632171 1.089792 0.632171
0.992645 1.081961 1.074174 1.081961
1.668716 1.185654 1.079561 1.185654
1.733989 1.613183 1.010102 1.613183
1.425735 0.587298 1.154271 0.587298
1.395635 0.751550 1.183711 0.751550
1.065334 0.612454 1.138141 0.612454
0.971707 0.828129 1.194618 0.828129
0.976541 1.540891 1.170536 1.540891
1.042544 1.033086 1.206857 1.033086
0.925054 0.945698 1.087764 0.945698
0.987887 0.717434 1.127910 0.717434
1.102269 0.692530 1.097006 0.692530
1.104994 1.014677 1.148103 1.014677
1.099626 0.555231 1.080493 0.555231
1.009958 1.464680 1.167007 1.464680
0.985130 0.780232 1.077181 0.780232
0.850966 0.815567 0.968569 0.815567
0.809146 0.540324 0.973110 0.540324
0.850474 1.170780 1.033848 1.170780
0.973669 0.496580 1.312032 0.496580
0.971145 0.434894 1.282600 0.434894
1.027873 0.690455 1.340131 0.690455
1.047783 0.664964 1.322843 0.664964
1.046213 0.605901 1.365389 0.605901
1.011678 0.493264 1.333705 0.493264
1.024087 0.325041 1.309581 0.325041
1.032336 0.439792 1.340489 0.439792
1.103664 0.777308 1.385415 0.777308
1.243104 0.979986 1.340924 0.979986
1.188712 0.713996 1.331753 0.713996
1.050414 0.512578 1.319176 0.512578
1.379770 0.818784 1.355526 0.818784
2.478102 1.981596 1.423142 1.981596
1.109656 0.934347 1.242341 0.934347
0.963094 0.607998 1.175621 0.607998
1.148573 0.981924 1.082215 0.981924
1.030795 0.880424 1.284995 0.880424
0.991693 0.657409 1.274529 0.657409
1.020700 0.653076 1.267536 0.653076
0.915164 0.519230 1.213694 0.519230
0.938927 0.495782 1.247606 0.495782
1.012120 0.754758 1.344546 0.754758
0.908951 0.636654 1.260208 0.636654
1.057595 0.821522 1.364646 0.821522
0.972128 0.524577 1.275802 0.524577
0.950974 0.413593 1.252226 0.413593
0.981437 0.723802 1.163174 0.723802
0.915790 0.402902 1.240669 0.402902
1.111307 0.566776 1.254652 0.566776
0.868626 0.628772 1.190927 0.628772
0.883793 0.595335 1.201452 0.595335
0.886729 0.550109 1.149476 0.550109
0.913004 0.675097 1.169073 0.675097
0.911028 0.929768 1.084972 0.929768
0.854688 0.739944 1.115415 0.739944
0.931815 0.624916 1.213650 0.624916
1.240690 1.081351 1.167656 1.081351
0.829250 0.776145 1.188739 0.776145
0.848282 0.746434 1.229587 0.746434
0.853553 0.606476 1.183264 0.606476
0.957448 1.112400 1.167179 1.112400
0.909602 0.536176 1.220690 0.536176
0.838217 0.501919 1.141301 0.501919
0.803723 0.665388 1.079267 0.665388
0.870758 0.705521 1.141146 0.705521
0.821024 0.781454 1.148624 0.781454
0.814451 0.491245 1.139470 0.491245
0.806983 0.385390 1.098710 0.385390
0.855468 0.439081 1.142035 0.439081
0.812318 0.287618 1.093706 0.287618
0.865629 0.802788 1.087503 0.802788
0.823344 0.401594 1.095390 0.401594
1.292621 1.080687 1.091074 1.080687
1.433036 0.743835 1.196738 0.743835
1.371048 1.103785 1.185904 1.103785
0.933475 0.697808 1.164473 0.697808
0.976787 0.708963 1.143718 0.708963
0.938012 0.693343 1.195053 0.693343
0.998714 0.733432 1.162901 0.733432
0.977523 1.058837 1.050992 1.058837
0.980080 0.395748 1.132849 0.395748
0.907698 0.840610 1.148610 0.840610
0.860776 0.468454 1.026538 0.468454
0.848962 0.983851 1.105395 0.983851
0.842557 0.587294 1.092524 0.587294
0.828111 0.591737 1.111113 0.591737
0.804057 0.678171 1.067149 0.678171
0.806497 0.546727 1.076162 0.546727
3.236969 1.712222 1.437577 1.712222
1.655816 1.121258 1.171069 1.121258
2.169939 1.337098 1.218268 1.337098
1.494073 1.138597 1.174820 1.138597
1.389936 1.093848 1.170863 1.093848
1.476888 2.037705 1.200275 2.037705
1.115978 1.001062 1.134146 1.001062
1.185757 1.535388 1.215478 1.535388
1.078786 0.925238 1.148722 0.925238
1.134494 0.817457 1.161704 0.817457
0.867279 0.897689 1.083234 0.897689
0.960395 0.739958 1.072067 0.739958
0.993434 0.812462 1.112190 0.812462
0.952038 0.779724 1.073716 0.779724
0.962140 0.857822 1.077708 0.857822
0.840365 0.785754 1.091513 0.785754
0.830535 0.740636 1.095661 0.740636
0.787709 0.824748 1.111973 0.824748
0.964033 0.904975 1.308178 0.904975
1.092876 0.840246 1.365835 0.840246
1.149196 1.287045 1.411097 1.287045
1.099956 0.801772 1.405999 0.801772
1.098889 0.809236 1.331884 0.809236
1.069845 0.551794 1.354757 0.551794
1.044451 0.788052 1.340043 0.788052
1.058120 0.602474 1.322218 0.602474
1.033573 0.690377 1.336578 0.690377
1.051515 0.506024 1.308983 0.506024
1.010368 0.646614 1.283918 0.646614
1.020844 0.671124 1.283694 0.671124
1.164695 1.265111 1.263980 1.265111
1.008041 0.590985 1.277976 0.590985
1.104415 0.917965 1.285708 0.917965
0.956524 0.574925 1.176422 0.574925
0.867349 0.763512 1.233379 0.763512
0.926760 0.583412 1.166347 0.583412
0.887753 0.685586 1.249298 0.685586
0.967410 0.917394 1.297353 0.917394
0.997566 0.947562 1.278890 0.947562
1.172262 1.578371 1.375265 1.578371
0.999668 1.195370 1.222503 1.195370
1.005999 0.933364 1.185102 0.933364
0.978627 0.530480 1.304112 0.530480
0.920843 0.327610 1.236384 0.327610
0.955433 0.742528 1.243644 0.742528
0.937161 0.800732 1.237561 0.800732
0.868311 0.664337 1.191096 0.664337
0.787238 0.849108 1.127323 0.849108
0.817692 0.635414 1.190667 0.635414
0.848941 0.594740 1.144588 0.594740
0.805551 0.709245 1.169518 0.709245
1.095820 0.804877 1.217331 0.804877
1.020541 0.671459 1.195791 0.671459
0.983266 0.466772 1.196406 0.466772
0.950989 0.707684 1.231641 0.707684
0.952899 0.761707 1.170725 0.761707
0.964722 0.416620 1.187879 0.416620
0.967648 0.894942 1.184281 0.894942
0.938511 0.683790 1.216163 0.683790
0.956146 0.790290 1.231115 0.790290
0.974741 0.804910 1.146267 0.804910
0.849414 0.582360 1.177115 0.582360
0.876605 0.501176 1.211776 0.501176
0.856523 1.177489 1.185194 1.177489
0.836717 0.485135 1.140049 0.485135
0.796132 0.765961 1.118892 0.765961
0.798004 0.239266 1.142892 0.239266
0.797106 0.659866 1.115585 0.659866
1.216577 1.013846 1.224233 1.013846
1.415039 1.347585 1.119863 1.347585
1.107232 0.633887 1.181198 0.633887
1.138923 0.705001 1.143276 0.705001
0.890897 1.065159 1.061227 1.065159
1.129749 1.260330 1.167543 1.260330
1.221930 1.560633 1.252541 1.560633
0.923480 0.515542 1.135781 0.515542
0.915060 0.737727 1.053108 0.737727
0.873006 0.778279 1.160356 0.778279
0.854741 0.791920 1.179546 0.791920
0.794794 0.685704 1.112790 0.685704
0.800002 0.538555 1.095733 0.538555
0.836053 0.989121 1.184736 0.989121
0.832840 0.811609 1.169465 0.811609
0.805802 0.588209 1.126576 0.588209
0.834575 0.496345 1.179523 0.496345
0.865586 1.040480 1.191675 1.040480
1.411296 1.221716 1.184926 1.221716
1.142751 1.388372 1.147099 1.388372
1.547639 1.743883 1.240302 1.743883
0.992767 1.175163 1.058670 1.175163
0.990368 1.127848 1.106069 1.127848
1.035276 0.866151 1.138518 0.866151
1.057035 1.110543 1.255209 1.110543
0.854022 0.674690 1.090059 0.674690
0.867288 1.225727 1.100218 1.225727
0.875935 0.805497 1.105823 0.805497
0.824629 0.468791 1.079724 0.468791
0.966066 1.052842 1.149146 1.052842
1.121687 1.291475 1.167162 1.291475
1.245476 2.051122 1.346891 2.051122
1.015269 1.109468 1.327324 1.109468
1.034691 0.813991 1.254393 0.813991
1.244667 1.836164 1.442636 1.836164
1.106311 0.621301 1.276751 0.621301
1.110150 0.515828 1.295306 0.515828
1.002593 0.630783 1.283954 0.630783
1.033029 0.475380 1.320715 0.475380
1.050451 0.407093 1.315642 0.407093
0.976879 0.756079 1.290118 0.756079
1.099841 0.580623 1.350097 0.580623
0.939337 0.975158 1.274687 0.975158
0.936914 0.934567 1.246344 0.934567
0.856985 0.983346 1.247539 0.983346
0.842772 1.081727 1.223344 1.081727
0.841077 0.798014 1.224879 0.798014
0.807637 1.372623 1.234483 1.372623
0.924560 0.612262 1.198206 0.612262
1.024192 1.248549 1.288530 1.248549
1.027065 1.062339 1.208624 1.062339
0.983260 0.642765 1.276171 0.642765
0.950326 0.661010 1.199883 0.661010
0.976777 1.385856 1.255150 1.385856
0.923413 0.758408 1.229354 0.758408
0.998485 0.561479 1.301894 0.561479
1.047178 1.093164 1.256758 1.093164
1.021817 0.799836 1.261162 0.799836
0.894314 1.225436 1.223717 1.225436
0.791144 0.985938 1.232598 0.985938
0.993133 0.624113 1.176006 0.624113
1.052791 0.476557 1.149672 0.476557
1.003957 0.657430 1.169199 0.657430
1.039049 0.484076 1.156627 0.484076
1.039602 0.852133 1.080015 0.852133
0.926719 0.674601 1.162721 0.674601
0.956237 0.890808 1.178623 0.890808
0.966655 0.781583 1.193830 0.781583
0.887763 1.309422 1.206785 1.309422
0.871330 0.738559 1.221464 0.738559
0.891343 1.003733 1.192306 1.003733
0.884262 1.285784 1.260602 1.285784
0.813803 1.242616 1.184723 1.242616
0.777862 0.770868 1.174151 0.770868
0.784388 0.790948 1.186239 0.790948
0.747055 1.016684 1.146757 1.016684
0.769872 0.808902 1.150504 0.808902
1.212196 0.964746 1.215477 0.964746
1.329937 0.900862 1.223453 0.900862
1.933070 1.613282 1.361932 1.613282
1.023147 0.564660 1.122789 0.564660
1.071889 0.737038 1.139100 0.737038
0.963702 0.751610 1.088624 0.751610
0.940434 0.828674 1.127821 0.828674
0.916380 0.489717 1.066122 0.489717
1.410198 2.256783 1.321871 2.256783
0.855180 1.143934 1.083183 1.143934
0.878948 1.056506 1.132720 1.056506
0.888069 1.210667 1.190690 1.210667
0.816039 0.860759 1.143570 0.860759
0.778586 0.681378 1.117947 0.681378
0.782590 0.364512 1.148864 0.364512
0.809321 0.692213 1.166042 0.692213
0.848092 0.946526 1.163169 0.946526
0.778104 0.640043 1.149439 0.640043
0.829863 0.691634 1.218264 0.691634
0.789487 0.547417 1.179304 0.547417
4.163832 5.170420 2.219708 5.170420
1.115583 1.082886 1.179127 1.082886
1.073408 0.916083 1.125499 0.916083
0.967972 0.781346 1.098198 0.781346
1.096518 1.052212 1.137421 1.052212
1.002941 1.498427 1.076231 1.498427
0.838270 0.813659 1.061898 0.813659
0.847721 0.924636 1.115431 0.924636
0.902524 1.384251 1.064669 1.384251
0.874855 0.548913 1.133110 0.548913
0.838151 0.916237 1.140834 0.916237
0.867873 1.033220 1.197713 1.033220
0.915257 0.714197 1.246825 0.714197
0.884686 0.621420 1.234142 0.621420
0.937453 0.889588 1.285179 0.889588
0.962052 0.764817 1.169686 0.764817
1.125706 1.056949 1.215648 1.056949
1.054067 0.559593 1.223292 0.559593
0.982875 0.745137 1.190230 0.745137
1.067959 0.422751 1.278697 0.422751
0.989111 0.574968 1.251072 0.574968
1.062759 0.682543 1.280774 0.682543
1.001190 0.477505 1.283718 0.477505
0.973408 0.972467 1.302108 0.972467
1.071005 0.970946 1.254059 0.970946
0.999796 0.679541 1.263606 0.679541
0.911721 0.769545 1.247548 0.769545
0.897093 0.809741 1.250016 0.809741
0.876919 0.838194 1.230802 0.838194
0.941208 0.719987 1.257813 0.719987
0.885021 0.663861 1.266767 0.663861
1.000493 1.019870 1.186814 1.019870
1.155829 1.525966 1.219559 1.525966
0.918627 1.062274 1.185902 1.062274
0.964110 0.717470 1.132742 0.717470
0.939924 1.013330 1.136605 1.013330
0.967153 0.730287 1.157188 0.730287
0.889694 0.722938 1.133625 0.722938
0.885973 0.249317 1.178738 0.249317
0.923572 0.584401 1.219966 0.584401
0.960001 0.454117 1.250819 0.454117
0.949797 1.065737 1.293891 1.065737
0.885563 0.798224 1.208092 0.798224
1.052073 1.443590 1.360797 1.443590
1.251755 2.260176 1.370998 2.260176
0.834440 0.910960 1.205717 0.910960
0.943737 0.948370 1.228185 0.948370
0.792385 0.914216 1.205298 0.914216
0.791960 1.289630 1.209816 1.289630
0.744592 1.470687 1.143978 1.470687
1.130852 0.833829 1.182365 0.833829
1.216998 0.912439 1.189641 0.912439
0.991208 1.077527 1.144807 1.077527
0.890939 0.905998 1.116965 0.905998
0.954897 0.705824 1.201870 0.705824
1.008963 1.459363 1.137351 1.459363
1.232034 1.802578 1.279013 1.802578
0.939218 0.666677 1.176182 0.666677
0.928998 1.163264 1.239713 1.163264
0.871902 0.761839 1.155773 0.761839
1.199798 2.417316 1.326164 2.417316
0.906597 1.322279 1.247349 1.322279
0.753938 1.120325 1.178711 1.120325
0.813527 0.608047 1.205098 0.608047
1.553251 1.229558 1.234463 1.229558
1.325831 0.914191 1.119331 0.914191
0.980681 0.800528 1.053426 0.800528
0.965035 0.616687 1.064760 0.616687
0.973570 0.681763 1.055637 0.681763
0.896131 0.628367 1.071144 0.628367
1.000457 0.699313 1.125991 0.699313
1.106610 1.956932 1.156657 1.956932
1.015759 1.284807 1.160224 1.284807
1.170771 2.546165 1.170298 2.546165
0.810006 0.696566 1.025701 0.696566
0.837444 1.076298 1.131969 1.076298
0.863492 0.682868 1.115901 0.682868
0.832841 1.027085 1.050844 1.027085
0.831807 0.893409 1.137084 0.893409
0.893498 1.433143 1.078684 1.433143
0.802394 0.584469 1.148914 0.584469
0.839729 0.946869 1.129118 0.946869
0.755135 0.891374 1.134295 0.891374
1.016242 0.719608 1.041221 0.719608
0.963788 0.757267 1.036692 0.757267
1.025487 0.701745 1.012825 0.701745
1.068387 1.331883 1.097621 1.331883
1.292347 2.348450 1.197189 2.348450
1.100545 0.881595 1.107107 0.881595
0.888889 1.059832 1.128351 1.059832
0.775751 0.905526 1.061078 0.905526
0.803852 0.704575 1.031335 0.704575
0.822741 0.636190 1.035501 0.636190
0.859715 0.815096 1.147563 0.815096
0.860058 1.220353 1.118666 1.220353
0.894432 1.038007 1.110282 1.038007
0.871752 1.048947 1.217387 1.048947
0.891398 1.137405 1.228754 1.137405
1.009758 0.789146 1.173170 0.789146
1.001876 0.623769 1.157713 0.623769
1.063743 0.740059 1.190896 0.740059
0.983921 0.903275 1.168087 0.903275
0.981898 0.898625 1.190877 0.898625
0.963706 1.118264 1.166762 1.118264
1.120339 1.535678 1.261039 1.535678
1.172510 0.707162 1.289185 0.707162
0.994255 1.278342 1.246068 1.278342
0.974269 1.059040 1.290912 1.059040
0.986520 1.236833 1.262054 1.236833
0.932183 0.617163 1.287659 0.617163
0.924301 0.725402 1.267673 0.725402
0.926080 0.751657 1.240442 0.751657
0.876960 1.008453 1.213629 1.008453
0.896560 0.987991 1.236016 0.987991
0.837092 0.620067 1.223860 0.620067
1.130485 1.176278 1.258955 1.176278
0.880027 0.690807 1.236599 0.690807
1.267751 1.404239 1.236255 1.404239
1.027764 1.095431 1.158113 1.095431
1.171653 1.329931 1.166046 1.329931
0.969692 0.705547 1.120318 0.705547
0.899629 1.094188 1.124967 1.094188
0.878262 0.623885 1.158681 0.623885
0.896797 0.822553 1.183989 0.822553
0.935789 0.614996 1.221257 0.614996
1.009298 0.949834 1.279861 0.949834
0.938525 0.875977 1.224265 0.875977
0.940040 0.840127 1.203063 0.840127
0.918373 0.762867 1.220078 0.762867
0.886931 1.296797 1.165743 1.296797
1.030017 1.525075 1.232622 1.525075
0.804024 0.657914 1.255267 0.657914
0.790197 0.560636 1.233025 0.560636
0.859937 0.809123 1.230096 0.809123
1.243200 1.585271 1.239678 1.585271
1.271535 1.498450 1.080514 1.498450
1.021224 0.750437 1.075775 0.750437
1.075369 1.044718 1.080467 1.044718
0.915394 0.554993 1.094674 0.554993
0.951506 1.055658 1.067609 1.055658
0.873651 0.551413 1.144813 0.551413
0.892769 0.865629 1.180101 0.865629
1.210280 1.426296 1.158772 1.426296
0.902444 0.606063 1.168466 0.606063
0.902168 0.811027 1.143109 0.811027
0.909089 0.916623 1.150641 0.916623
0.815929 0.781583 1.207748 0.781583
0.789772 0.967372 1.203509 0.967372
0.770811 0.753934 1.171142 0.753934
0.844544 0.863484 1.278720 0.863484
1.022730 1.078646 1.075296 1.078646
1.064191 1.238269 0.987836 1.238269
0.949521 0.955277 0.969752 0.955277
0.967079 0.597353 1.011345 0.597353
0.956265 0.932327 0.950558 0.932327
0.930143 0.707255 1.007603 0.707255
0.951721 0.816646 1.037249 0.816646
0.950915 0.896091 1.038702 0.896091
0.966814 0.919468 0.991071 0.919468
0.860487 1.015813 0.997312 1.015813
0.985685 0.602081 1.108264 0.602081
1.083158 0.972628 1.085630 0.972628
0.868310 0.975337 1.102315 0.975337
0.959702 1.262017 1.043658 1.262017
0.820944 1.141211 1.130192 1.141211
0.900395 1.257350 1.159612 1.257350
1.000654 1.153634 1.100505 1.153634
0.882260 1.184225 1.214179 1.184225
0.951373 1.403360 1.206472 1.403360
1.083712 1.150822 0.969352 1.150822
1.053806 1.403993 0.937576 1.403993
0.984086 1.602364 0.890797 1.602364
1.006897 1.191779 0.937199 1.191779
1.036632 1.021406 0.918124 1.021406
1.011195 0.855088 0.927311 0.855088
0.925041 0.598546 1.010258 0.598546
1.419253 3.525379 1.187230 3.525379
1.114284 1.928388 1.027500 1.928388
1.084838 1.028795 1.056280 1.028795
0.846041 0.842888 0.993260 0.842888
0.853680 0.888428 1.028255 0.888428
1.072262 0.945427 1.136926 0.945427
0.997803 1.179718 1.107526 1.179718
1.223313 2.224283 1.310302 2.224283
0.985967 0.911438 1.212364 0.911438
0.924916 0.843220 1.137257 0.843220
0.939126 1.164977 1.149487 1.164977
1.062035 0.991159 1.179546 0.991159
0.956251 0.578450 1.215355 0.578450
0.957281 1.176751 1.146371 1.176751
1.014010 0.934510 1.247000 0.934510
0.999676 0.864027 1.257530 0.864027
0.964479 0.625934 1.253819 0.625934
0.920234 0.963421 1.225250 0.963421
0.886896 1.052374 1.256335 1.052374
0.920974 0.802436 1.296673 0.802436
0.882720 0.821161 1.256313 0.821161
0.846847 0.987891 1.201396 0.987891
0.804873 0.787565 1.190872 0.787565
0.872460 1.068368 1.195411 1.068368
1.083816 1.229465 1.235470 1.229465
0.877981 1.073345 1.173131 1.073345
1.109131 0.733030 1.088816 0.733030
1.144614 2.076180 1.228270 2.076180
1.387521 1.891092 1.272583 1.891092
1.295973 1.580781 1.186710 1.580781
0.988573 0.718837 1.200547 0.718837
0.915169 0.520378 1.192463 0.520378
0.974843 0.729073 1.233698 0.729073
0.948927 0.718240 1.244505 0.718240
0.930851 0.740407 1.200361 0.740407
0.860285 1.039949 1.221848 1.039949
0.875003 1.196390 1.136565 1.196390
0.966477 1.122567 1.251401 1.122567
0.984713 1.638372 1.234977 1.638372
0.957049 1.512233 1.207117 1.512233
0.844620 0.997070 1.221202 0.997070
0.948690 1.329981 1.205746 1.329981
1.148475 2.373810 1.019109 2.373810
1.200573 1.412001 1.029794 1.412001
1.093897 0.947125 1.063752 0.947125
1.018131 1.241940 1.075878 1.241940
0.986443 1.479964 1.136381 1.479964
1.001740 0.900583 1.123475 0.900583
1.052637 0.687514 1.187536 0.687514
1.148631 0.644057 1.158468 0.644057
1.075858 1.003187 1.102407 1.003187
0.923451 0.859852 1.147435 0.859852
1.223167 1.610014 1.111174 1.610014
0.859429 1.006779 1.109838 1.006779
0.821182 0.817840 1.087942 0.817840
0.805452 1.038433 1.076223 1.038433
0.845245 1.152342 1.179777 1.152342
0.900391 1.547059 1.185335 1.547059
0.805575 0.716320 1.217662 0.716320
0.801564 0.997350 1.232982 0.997350
1.083015 1.645099 1.036521 1.645099
0.924150 1.477589 0.957347 1.477589
0.935409 0.995134 0.967425 0.995134
0.947800 0.780983 0.895331 0.780983
0.968236 1.241694 0.885683 1.241694
1.036393 1.198741 1.040213 1.198741
0.980627 0.757445 0.967891 0.757445
1.033961 1.256337 1.123809 1.256337
0.958787 0.496111 1.126727 0.496111
1.125666 1.282171 1.147660 1.282171
0.993484 0.931794 1.098195 0.931794
1.197386 1.471178 1.095963 1.471178
0.825366 1.066959 1.047039 1.066959
1.003027 1.178901 1.080663 1.178901
0.845490 0.918325 1.047192 0.918325
0.947636 2.012425 1.213464 2.012425
1.092652 2.239133 1.168637 2.239133
0.953297 1.880954 1.231055 1.880954
1.004394 1.831055 1.163928 1.831055
0.984067 1.200478 0.917073 1.200478
1.018872 0.876506 0.850154 0.876506
1.018488 0.891186 0.827511 0.891186
1.045970 1.282074 0.771483 1.282074
1.004042 1.398653 0.747859 1.398653
0.977394 0.828135 0.928720 0.828135
0.965232 0.929462 0.857858 0.929462
0.909569 0.653721 0.854569 0.653721
0.942643 0.821643 0.951624 0.821643
1.027284 0.900305 0.966772 0.900305
1.023353 0.688719 1.034866 0.688719
1.170018 0.612246 1.104253 0.612246
1.150364 1.165171 1.093742 1.165171
0.923274 0.803490 1.008181 0.803490
0.927435 1.049886 1.081043 1.049886
0.944015 1.122441 1.075544 1.122441
1.022635 1.042091 1.276924 1.042091
1.041545 1.609762 1.214502 1.609762
0.987981 0.872738 1.148412 0.872738
1.090141 1.643969 1.153839 1.643969
1.137582 1.084345 1.208788 1.084345
1.222059 1.387724 1.217507 1.387724
1.130405 0.709737 1.242286 0.709737
1.012598 0.907030 1.244173 0.907030
0.935579 1.090492 1.245416 1.090492
0.918189 0.833122 1.262947 0.833122
0.883786 1.175206 1.252764 1.175206
0.828424 0.829055 1.252568 0.829055
0.834833 1.055403 1.204293 1.055403
0.828881 1.190349 1.171093 1.190349
0.788705 1.122938 1.211522 1.122938
0.802763 0.860738 1.144847 0.860738
0.801632 1.087046 1.205456 1.087046
0.777724 1.165247 1.199967 1.165247
0.753442 0.666974 1.157287 0.666974
0.789572 1.038747 1.151899 1.038747
1.180381 1.538636 1.204892 1.538636
1.049936 0.680438 1.102755 0.680438
1.081856 0.828904 1.039303 0.828904
1.198742 1.053126 1.098754 1.053126
1.199379 1.326818 1.193520 1.326818
1.093956 0.946314 1.150322 0.946314
1.092269 0.960008 1.235688 0.960008
0.969080 0.876177 1.199569 0.876177
0.914231 0.683952 1.185291 0.683952
0.916153 1.230939 1.197381 1.230939
0.859157 0.974417 1.181332 0.974417
0.896981 1.040616 1.140682 1.040616
0.813276 0.736856 1.139720 0.736856
0.848856 1.027487 1.180776 1.027487
0.755658 1.125865 1.182928 1.125865
0.797285 0.928264 1.173879 0.928264
0.772019 0.585110 1.173762 0.585110
0.850015 0.931294 1.228398 0.931294
0.811846 0.625732 1.199068 0.625732
1.136450 1.891095 1.013076 1.891095
1.150403 1.200657 1.088853 1.200657
1.063392 0.785850 0.979290 0.785850
1.129894 1.230055 1.070205 1.230055
1.439277 1.548327 1.248392 1.548327
1.176928 1.057030 1.170836 1.057030
0.869788 0.685096 1.145735 0.685096
0.890689 0.685031 1.111249 0.685031
0.854371 0.882773 1.118254 0.882773
0.808485 0.928815 1.115632 0.928815
0.777194 0.645524 1.082407 0.645524
0.749400 1.382058 1.148526 1.382058
0.757335 1.233621 1.188408 1.233621
0.785351 0.727760 1.153888 0.727760
0.760684 0.828857 1.188941 0.828857
0.799646 1.218320 1.222016 1.218320
1.019306 1.096056 0.886139 1.096056
0.904678 1.167689 0.875921 1.167689
0.958289 1.038121 0.968107 1.038121
0.862874 0.592326 0.888147 0.592326
0.867607 0.552713 1.035786 0.552713
0.986546 1.016296 1.136229 1.016296
0.874942 1.201360 1.088296 1.201360
1.228956 1.263373 1.182855 1.263373
0.877284 1.067613 1.118191 1.067613
0.874099 1.313839 1.080039 1.313839
0.811090 1.442838 1.087275 1.442838
0.901568 1.356871 1.156568 1.356871
0.794620 1.159510 1.110615 1.159510
0.854485 1.314554 1.211797 1.314554
0.853966 0.852897 0.814787 0.852897
0.996296 1.448166 0.858344 1.448166
0.965011 1.329906 0.858357 1.329906
0.849541 0.553321 0.886573 0.553321
0.841595 0.864774 0.878285 0.864774
0.870045 0.711524 0.882910 0.711524
0.869291 0.762657 0.989882 0.762657
0.880068 0.534011 1.039968 0.534011
0.868816 1.067948 1.065497 1.067948
0.959960 0.533708 1.107220 0.533708
0.987056 0.672970 1.082120 0.672970
1.085980 1.513124 1.135449 1.513124
0.977499 1.021668 1.151934 1.021668
1.279034 1.791732 1.162848 1.791732
0.915779 1.373307 1.092634 1.373307
0.838308 1.113091 1.027615 1.113091
0.804847 1.260050 1.045803 1.260050
1.074854 1.628784 1.240843 1.628784
1.039053 1.027156 1.194220 1.027156
1.056754 0.854751 1.294831 0.854751
1.079614 0.893221 1.212868 0.893221
0.808687 1.036156 1.198412 1.036156
0.735776 0.573681 1.125196 0.573681
0.947285 1.124171 1.089183 1.124171
0.912818 0.415213 1.113512 0.415213
0.963011 1.012309 1.144054 1.012309
1.049045 0.939448 1.125598 0.939448
1.157834 1.436810 1.300891 1.436810
1.220005 1.723112 1.285841 1.723112
1.152101 1.343903 1.275637 1.343903
1.071274 0.869905 1.203307 0.869905
1.166267 1.010754 1.276421 1.010754
1.114806 0.890746 1.295000 0.890746
0.861285 0.712295 1.227596 0.712295
0.855426 1.048806 1.210566 1.048806
0.838552 0.539122 1.234215 0.539122
0.742301 0.747507 1.197067 0.747507
0.730814 0.568966 1.136735 0.568966
0.774287 1.087595 1.118693 1.087595
0.710663 0.908698 1.129026 0.908698
0.719384 0.840243 1.142149 0.840243
0.752517 0.664677 1.103691 0.664677
1.094909 0.698120 1.025747 0.698120
1.191341 0.998208 1.050142 0.998208
1.275605 1.020613 1.143003 1.020613
0.923121 0.441997 1.099407 0.441997
1.209024 1.158717 1.278471 1.158717
2.004235 2.866808 1.615243 2.866808
1.501048 1.887869 1.369982 1.887869
1.355034 1.226670 1.313954 1.226670
0.975419 1.234693 1.211235 1.234693
0.787419 0.747904 1.216768 0.747904
0.762364 0.963402 1.161441 0.963402
0.864065 0.689779 1.191399 0.689779
0.726768 0.859271 1.163130 0.859271
0.798928 0.674508 1.137680 0.674508
0.704643 0.528503 1.134824 0.528503
0.730469 0.908428 1.163974 0.908428
0.776002 0.398716 1.112302 0.398716
1.122850 0.866078 0.916767 0.866078
1.584646 1.681623 1.212676 1.681623
1.034779 0.770748 0.975252 0.770748
2.925626 4.886436 2.012298 4.886436
2.521943 3.893371 1.634380 3.893371
1.550968 1.691983 1.311826 1.691983
0.983035 0.688009 1.126065 0.688009
1.279180 1.372834 1.309843 1.372834
0.970390 1.002554 1.209763 1.002554
0.795115 1.062670 1.171553 1.062670
0.838367 1.070224 1.171677 1.070224
0.778580 0.691271 1.188622 0.691271
0.822189 0.744395 1.384822 0.744395
0.714248 1.235232 1.136021 1.235232
0.831324 1.152204 1.206903 1.152204
0.727446 0.786933 1.169900 0.786933
0.745782 0.587947 1.107872 0.587947
0.872710 1.358573 1.218620 1.358573
1.027486 1.629815 0.954892 1.629815
0.839812 0.385871 0.890434 0.385871
0.891466 1.018248 0.878819 1.018248
0.920461 0.435045 1.003522 0.435045
0.813472 0.507732 1.016741 0.507732
0.845128 0.455230 1.065279 0.455230
0.818010 0.671542 1.046672 0.671542
0.810570 0.874260 1.067279 0.874260
0.765469 1.000189 1.055615 1.000189
0.715377 0.972138 1.166385 0.972138
0.727018 1.006564 1.121344 1.006564
0.833173 1.444234 1.126618 1.444234
0.851713 1.281868 1.150095 1.281868
0.808725 1.460162 1.143784 1.460162
0.922713 1.593774 1.184401 1.593774
1.076688 2.325176 1.239683 2.325176
1.070381 1.679451 0.865075 1.679451
1.064664 2.242467 0.943140 2.242467
0.892852 0.585461 0.925696 0.585461
0.788947 0.808744 0.854205 0.808744
0.793274 0.635779 0.966978 0.635779
0.776908 0.937937 0.973049 0.937937
0.798020 0.720879 1.008039 0.720879
0.884867 1.445823 1.042982 1.445823
0.813620 1.098036 1.050768 1.098036
0.802851 1.007557 1.056751 1.007557
0.871089 1.266376 1.105204 1.266376
0.895078 1.227356 1.106269 1.227356
0.805749 1.404265 1.142420 1.404265
0.747372 1.385556 1.097584 1.385556
0.778488 0.642351 1.041114 0.642351
0.899181 1.615872 1.098133 1.615872
0.871972 1.209876 1.111191 1.209876
1.140168 2.352674 1.272379 2.352674
0.922044 0.356752 1.419366 0.356752
0.902055 0.658536 1.076396 0.658536
0.954077 0.751850 1.133585 0.751850
1.169693 0.920671 1.377245 0.920671
0.969560 1.101886 1.301585 1.101886
1.425646 2.093919 1.410199 2.093919
2.306549 3.325528 1.795535 3.325528
1.099733 0.901604 1.290567 0.901604
1.153010 1.157902 1.253538 1.157902
0.936929 0.983407 1.214463 0.983407
1.096180 1.278493 1.340644 1.278493
0.854805 0.937071 1.259984 0.937071
0.699118 0.669478 1.263769 0.669478
0.704102 0.867515 1.201632 0.867515
0.746703 0.670371 1.180658 0.670371
0.736734 0.607980 1.188971 0.607980
0.719255 0.714079 1.201353 0.714079
0.706398 0.508338 1.144912 0.508338
0.692698 1.068309 1.205562 1.068309
0.692148 1.232915 1.162328 1.232915
0.975142 0.851685 1.059703 0.851685
0.933106 0.905914 1.111288 0.905914
1.074671 0.702699 1.232821 0.702699
2.953235 4.297329 2.002635 4.297329
1.096298 0.884479 1.252349 0.884479
1.103535 0.785286 1.309834 0.785286
1.265053 0.459553 1.319637 0.459553
0.911772 0.646756 1.251450 0.646756
0.786364 0.709375 1.250042 0.709375
0.694617 0.619576 1.198660 0.619576
0.692984 0.998055 1.213004 0.998055
0.728823 0.676666 1.205813 0.676666
0.694307 0.974068 1.163588 0.974068
0.698184 0.982402 1.132910 0.982402
0.917437 0.658422 0.967445 0.658422
1.011142 0.925488 0.994102 0.925488
1.132105 1.018623 1.096184 1.018623
1.178470 1.242627 1.256096 1.242627
0.950434 0.888276 1.185692 0.888276
1.339957 1.677140 1.335411 1.677140
1.071044 1.314047 1.249495 1.314047
0.975646 1.039028 1.297714 1.039028
0.949225 1.101632 1.248908 1.101632
0.725861 0.647495 1.158647 0.647495
0.750088 0.809447 1.195257 0.809447
0.876197 0.729680 1.179951 0.729680
0.801891 0.647389 1.223246 0.647389
0.784162 1.144151 1.187981 1.144151
0.757839 0.916624 1.152406 0.916624
0.729416 0.868631 1.159499 0.868631
0.757247 0.934793 1.123746 0.934793
0.736872 0.892500 1.104437 0.892500
0.813808 0.869070 0.850741 0.869070
0.803364 0.544003 1.027391 0.544003
0.860610 0.543194 1.003004 0.543194
0.967765 0.988293 1.052706 0.988293
0.879985 0.761666 1.066571 0.761666
0.862920 0.627889 1.155879 0.627889
0.782217 0.404889 1.030622 0.404889
0.776582 0.540697 1.117953 0.540697
0.695551 0.938633 1.095846 0.938633
0.698496 0.852332 1.066770 0.852332
0.684896 0.942489 1.080193 0.942489
0.924865 0.860253 1.130800 0.860253
0.822805 1.319970 1.172636 1.319970
0.807549 1.753348 1.164836 1.753348
0.800015 1.068605 1.133785 1.068605
0.834581 1.080667 1.153438 1.080667
0.842184 1.128260 1.123115 1.128260
0.791592 0.668023 0.924901 0.668023
0.730486 0.634873 0.945233 0.634873
0.773270 0.428985 0.949752 0.428985
0.796577 0.766396 1.014558 0.766396
0.811232 0.759886 1.043110 0.759886
0.852280 1.311990 1.043868 1.311990
0.740892 0.536806 1.047667 0.536806
0.780191 1.355520 1.074080 1.355520
0.698117 0.972672 1.125806 0.972672
0.951959 1.910004 1.128825 1.910004
0.977372 1.321047 1.161091 1.321047
0.986214 1.348028 1.104515 1.348028
1.024887 0.756260 1.162131 0.756260
0.967322 1.378314 1.109244 1.378314
0.964299 1.753010 1.161819 1.753010
0.942356 1.300952 1.256770 1.300952
0.939412 0.571045 1.334502 0.571045
1.202601 0.888734 1.446066 0.888734
1.004096 0.584644 1.343146 0.584644
0.937268 0.701307 1.289517 0.701307
0.834379 0.485742 1.323910 0.485742
0.753355 0.445650 1.299513 0.445650
0.753152 1.087152 1.252728 1.087152
0.671819 1.028818 1.270049 1.028818
0.727937 1.045055 1.277558 1.045055
0.780710 1.101744 1.258390 1.101744
0.718155 0.787585 1.239171 0.787585
0.702373 0.519473 1.195733 0.519473
0.931710 0.871895 1.119498 0.871895
0.910423 0.960213 1.142312 0.960213
1.035853 0.580984 1.326794 0.580984
0.919757 0.631680 1.331686 0.631680
1.296873 1.127336 1.443266 1.127336
0.989899 0.862825 1.303302 0.862825
0.827043 0.502016 1.290241 0.502016
0.911334 0.949861 1.266436 0.949861
0.884221 0.710693 1.295508 0.710693
0.945092 0.691018 1.323545 0.691018
0.751735 0.443601 1.293936 0.443601
0.761331 0.677458 1.299351 0.677458
0.734717 0.828856 1.254778 0.828856
0.739251 0.771441 1.284263 0.771441
0.785498 1.044859 1.260812 1.044859
0.736821 0.832551 1.213428 0.832551
0.803301 1.180802 1.154585 1.180802
0.743349 1.163308 1.101942 1.163308
0.796726 0.776242 1.108900 0.776242
0.864261 0.780710 1.012109 0.780710
0.944991 0.699120 0.976339 0.699120
0.871074 0.713166 1.131719 0.713166
0.784047 0.598131 1.173277 0.598131
0.762662 0.587131 1.130372 0.587131
1.039943 1.909535 1.315010 1.909535
1.155586 2.479732 1.351348 2.479732
0.783463 0.806973 1.179825 0.806973
0.714521 1.012390 1.156380 1.012390
0.796770 0.790024 1.204895 0.790024
0.766632 0.972902 1.206470 0.972902
0.795603 0.845275 1.174943 0.845275
0.833867 0.934540 1.167898 0.934540
0.804473 1.301697 1.134539 1.301697
0.821564 0.836277 1.110290 0.836277
0.764921 0.765938 1.095022 0.765938
0.782459 0.500855 1.004472 0.500855
0.783801 0.821785 1.054614 0.821785
0.692869 0.810523 1.134600 0.810523
0.731770 0.643805 1.117957 0.643805
0.745583 0.958489 1.138700 0.958489
0.738810 0.804389 1.134841 0.804389
0.947669 1.601607 1.118361 1.601607
1.018885 2.209357 1.121614 2.209357
0.819079 0.831066 1.159523 0.831066
0.827137 1.009665 1.181340 1.009665
0.867129 0.569248 1.132694 0.569248
0.831576 1.233252 1.112704 1.233252
0.842100 1.003105 1.068746 1.003105
0.840153 0.750186 1.073216 0.750186
1.145268 1.615477 1.053284 1.615477
0.906921 0.878942 0.940789 0.878942
0.972688 1.399368 1.199303 1.399368
0.760276 0.528258 1.096588 0.528258
0.754139 0.379060 1.098263 0.379060
0.798853 0.509449 1.075936 0.509449
0.788847 0.911185 1.064967 0.911185
0.897955 1.425733 1.088748 1.425733
0.769391 1.202330 1.086078 1.202330
0.746776 1.449901 1.093131 1.449901
0.702053 0.852695 1.098790 0.852695
0.905830 1.396491 1.133477 1.396491
0.945075 0.997339 1.149344 0.997339
0.974101 0.729070 1.167995 0.729070
0.957388 1.118408 1.160340 1.118408
0.913481 0.929553 1.120569 0.929553
1.021926 1.154995 1.181780 1.154995
0.850526 1.016812 1.076094 1.016812
0.919265 1.108007 1.193941 1.108007
0.967561 0.799143 1.307237 0.799143
0.927666 1.100164 1.385490 1.100164
0.921383 0.464740 1.405001 0.464740
0.957997 0.573555 1.402068 0.573555
1.012382 0.629149 1.432143 0.629149
0.987713 0.592345 1.461404 0.592345
0.876914 0.641849 1.380606 0.641849
0.815745 0.269882 1.366790 0.269882
0.823842 0.701558 1.376203 0.701558
0.725798 0.604585 1.329939 0.604585
0.761911 0.472554 1.376755 0.472554
0.711292 0.655590 1.337074 0.655590
0.776928 0.656131 1.357503 0.656131
0.738242 0.728761 1.311151 0.728761
0.756220 0.400360 1.313762 0.400360
0.843791 0.573245 1.182582 0.573245
0.921736 0.670708 1.247925 0.670708
0.846002 0.665180 1.273779 0.665180
0.847317 0.517415 1.298232 0.517415
0.951634 0.692517 1.282239 0.692517
0.869920 0.473666 1.285321 0.473666
0.905226 0.566226 1.357060 0.566226
0.858336 0.543761 1.336817 0.543761
0.790315 0.725238 1.307500 0.725238
0.864438 0.614297 1.336154 0.614297
0.838950 0.625254 1.358644 0.625254
0.797388 0.779496 1.340597 0.779496
0.781392 0.544235 1.349533 0.544235
0.931904 1.359771 1.341925 1.359771
0.850240 1.951059 1.309777 1.951059
0.845018 0.986294 1.250737 0.986294
0.841145 0.762915 1.317161 0.762915
0.807850 1.189127 1.218085 1.189127
0.809293 0.735436 1.222987 0.735436
0.721218 0.871333 1.185943 0.871333
0.813695 0.702425 1.186258 0.702425
0.833613 0.825137 1.141374 0.825137
0.762840 0.643916 1.182887 0.643916
0.729390 0.581132 1.151759 0.581132
0.750443 0.362015 1.235218 0.362015
0.757697 0.629758 1.240716 0.629758
0.735712 0.701978 1.254943 0.701978
0.763369 0.648590 1.222481 0.648590
0.892198 0.934159 1.285821 0.934159
0.827998 0.538363 1.256123 0.538363
0.808350 0.634195 1.291121 0.634195
0.865768 0.830844 1.287898 0.830844
0.811370 1.026049 1.233494 1.026049
0.942591 1.591551 1.203117 1.591551
0.904717 1.223250 1.221521 1.223250
0.866084 0.803140 1.216802 0.803140
0.853211 0.788904 1.157571 0.788904
0.760512 0.729377 1.096456 0.729377
0.860056 0.525194 1.061976 0.525194
0.851964 0.722868 1.134921 0.722868
0.820020 0.910553 1.173554 0.910553
0.690475 0.659928 1.161369 0.659928
0.693368 0.423750 1.140261 0.423750
0.739322 0.589707 1.163283 0.589707
0.703773 0.396849 1.150943 0.396849
0.710562 0.328451 1.169935 0.328451
0.721764 0.698302 1.170413 0.698302
0.739963 0.556973 1.214279 0.556973
0.891810 0.981157 1.169533 0.981157
0.865179 0.741843 1.173112 0.741843
0.832085 1.070458 1.200739 1.070458
0.846180 1.123663 1.163570 1.123663
0.946148 0.908983 1.162753 0.908983
0.933372 0.873805 1.158854 0.873805
0.859641 0.644970 1.103987 0.644970
1.279801 2.264402 1.147106 2.264402
1.349173 1.826745 1.262958 1.826745
0.794790 0.678703 1.133702 0.678703
0.846371 0.722344 1.207450 0.722344
0.749301 0.592183 1.155175 0.592183
0.826120 0.525973 1.211225 0.525973
0.771238 0.558784 1.175446 0.558784
0.867683 1.338814 1.153641 1.338814
0.740779 1.093752 1.131468 1.093752
1.042937 1.455967 1.159980 1.455967
0.883881 1.219489 1.170451 1.219489
1.029815 0.889779 1.207113 0.889779
0.948673 1.016623 1.148450 1.016623
1.015619 1.261705 1.211000 1.261705
0.969356 0.734564 1.146078 0.734564
0.962216 1.457898 1.131635 1.457898
0.944842 0.895479 1.068294 0.895479
0.932064 1.067747 1.117069 1.067747
0.973144 1.142149 1.070736 1.142149
1.035250 0.554615 1.349761 0.554615
0.977100 0.632039 1.365523 0.632039
0.909607 0.652749 1.444935 0.652749
0.934616 0.414364 1.448897 0.414364
0.923549 0.849864 1.381754 0.849864
0.905260 0.592512 1.386930 0.592512
0.905183 0.816101 1.373610 0.816101
0.857663 0.501338 1.383580 0.501338
0.883609 0.774162 1.369401 0.774162
0.813474 0.646277 1.401685 0.646277
0.855239 0.503003 1.390105 0.503003
0.877922 0.845382 1.407346 0.845382
0.925815 0.843919 1.395112 0.843919
0.849258 0.683224 1.380277 0.683224
0.807534 0.764608 1.318763 0.764608
0.815413 0.722753 1.295784 0.722753
0.759035 1.002154 1.260381 1.002154
0.869297 0.964470 1.327949 0.964470
1.412303 1.021684 1.417556 1.021684
1.158815 0.669483 1.371399 0.669483
0.996681 0.608123 1.374044 0.608123
0.931178 0.453696 1.361126 0.453696
0.834413 0.854799 1.280796 0.854799
0.912567 0.812262 1.257896 0.812262
0.834310 0.546872 1.301756 0.546872
0.920758 1.179163 1.364121 1.179163
0.873004 0.633613 1.363734 0.633613
0.860836 0.721697 1.362509 0.721697
0.933405 0.619031 1.363447 0.619031
0.901022 0.921910 1.404812 0.921910
0.809958 1.024440 1.351345 1.024440
0.913900 1.202997 1.304091 1.202997
0.824505 0.774238 1.269250 0.774238
0.777555 0.931576 1.229922 0.931576
1.140902 1.347819 1.250005 1.347819
1.092445 0.971549 1.305817 0.971549
1.024137 1.033828 1.268283 1.033828
0.808231 0.669586 1.247003 0.669586
0.946628 0.708012 1.255336 0.708012
0.895453 1.341793 1.297875 1.341793
0.892624 0.948737 1.337599 0.948737
0.887596 0.711240 1.287892 0.711240
0.806867 0.614921 1.247557 0.614921
0.912783 0.970300 1.237626 0.970300
1.096008 2.153149 1.343040 2.153149
0.937312 1.140284 1.255735 1.140284
0.898933 0.953214 1.232703 0.953214
0.851640 0.623359 1.172888 0.623359
0.800834 0.726110 1.206873 0.726110
0.806991 1.035205 1.157707 1.035205
0.765074 0.496312 1.178774 0.496312
0.785158 0.476436 1.188295 0.476436
0.768212 0.573276 1.173961 0.573276
0.822055 0.871807 1.184714 0.871807
0.789311 0.856654 1.204105 0.856654
0.882124 0.929846 1.218970 0.929846
0.867025 0.993618 1.184399 0.993618
0.798684 0.733486 1.226818 0.733486
0.835852 1.026887 1.207387 1.026887
0.871217 1.293013 1.284711 1.293013
0.797122 0.784630 1.219057 0.784630
1.173396 1.768879 1.192255 1.768879
1.011890 2.021813 1.207401 2.021813
1.136168 1.954991 1.223472 1.954991
1.037429 0.674103 1.115566 0.674103
1.001809 0.648135 1.123132 0.648135
0.865932 0.814294 1.133845 0.814294
1.000443 1.111708 1.194177 1.111708
1.106824 1.089939 1.250294 1.089939
1.133801 1.552172 1.280944 1.552172
0.959173 0.718483 1.248869 0.718483
0.808707 0.613604 1.177196 0.613604
0.878178 0.692488 1.186397 0.692488
0.845509 0.747937 1.180606 0.747937
0.809631 0.706093 1.171697 0.706093
0.802340 0.894801 1.142565 0.894801
0.833812 0.794849 1.158838 0.794849
0.878870 1.230826 1.189824 1.230826
1.169675 1.365153 1.169317 1.365153
1.097134 0.763544 1.117628 0.763544
1.122221 0.755993 1.131240 0.755993
1.072407 0.997860 1.115543 0.997860
1.191489 0.808675 1.232978 0.808675
0.997660 0.805005 1.067191 0.805005
0.987251 0.696905 1.108316 0.696905
0.683720 0.787995 1.209884 0.787995
0.910937 0.842645 1.404444 0.842645
0.976095 0.874551 1.343380 0.874551
0.963941 0.796556 1.358824 0.796556
1.064775 0.914973 1.263797 0.914973
0.933491 0.774536 1.376321 0.774536
1.102985 1.061148 1.424117 1.061148
0.953833 0.927732 1.321837 0.927732
0.909242 0.468229 1.414966 0.468229
0.967890 1.204476 1.361017 1.204476
0.979513 0.909618 1.350830 0.909618
0.920565 0.523869 1.360887 0.523869
0.946497 0.815694 1.332045 0.815694
0.914268 0.594959 1.373376 0.594959
0.924646 0.484278 1.418873 0.484278
0.964188 0.759817 1.419965 0.759817
0.922989 0.779724 1.407315 0.779724
0.843585 0.712643 1.410416 0.712643
0.940302 0.880052 1.381392 0.880052
0.977783 0.753119 1.428934 0.753119
1.009331 1.045933 1.404882 1.045933
0.974775 0.671257 1.368278 0.671257
0.970425 1.190285 1.300248 1.190285
1.000433 1.571032 1.320020 1.571032
2.103883 2.088615 1.484674 2.088615
2.058636 2.280340 1.393677 2.280340
1.963012 1.840634 1.506347 1.840634
0.892158 0.617142 1.185958 0.617142
0.964673 0.638633 1.232607 0.638633
0.930803 1.013493 1.259516 1.013493
1.012623 1.624442 1.319912 1.624442
0.976731 1.398310 1.341097 1.398310
1.050321 0.837213 1.263800 0.837213
0.970295 1.157418 1.372427 1.157418
0.971282 0.865940 1.394937 0.865940
1.012201 0.512472 1.516232 0.512472
1.086716 1.155212 1.421785 1.155212
1.015534 0.945564 1.374412 0.945564
1.012749 1.298636 1.418748 1.298636
1.162258 1.657360 1.396879 1.657360
1.202023 2.062617 1.376192 2.062617
1.023418 0.948336 1.310856 0.948336
1.359525 1.644752 1.333878 1.644752
0.996173 1.037189 1.187689 1.037189
1.028526 0.948479 1.199603 0.948479
1.275559 1.530286 1.287878 1.530286
0.972217 1.541531 1.262584 1.541531
0.968299 0.985516 1.098255 0.985516
0.882709 1.032136 1.148146 1.032136
0.944033 1.155754 1.287804 1.155754
1.025441 1.172445 1.293845 1.172445
1.110984 1.036441 1.353209 1.036441
0.965156 1.053835 1.312962 1.053835
0.961205 1.027406 1.320392 1.027406
0.954486 0.942413 1.294817 0.942413
1.001089 1.239496 1.237269 1.239496
0.999874 1.156032 1.186482 1.156032
0.915074 0.822875 1.223137 0.822875
0.877854 0.931528 1.148771 0.931528
0.849559 0.956414 1.217374 0.956414
0.963315 1.032960 1.141400 1.032960
1.320345 1.792396 1.295872 1.792396
1.421473 1.870565 1.234101 1.870565
1.047229 1.148565 1.243992 1.148565
1.033004 0.947899 1.174749 0.947899
1.047212 0.855795 1.171593 0.855795
1.025383 0.714223 1.132844 0.714223
0.875368 1.008751 1.201202 1.008751
0.878280 0.690723 1.111387 0.690723
0.847104 0.816002 1.193054 0.816002
0.832129 0.841814 1.098072 0.841814
0.841359 1.000639 1.150877 1.000639
1.006819 1.010101 1.207650 1.010101
1.141463 0.646692 1.103237 0.646692
0.989386 0.939338 1.179819 0.939338
0.972356 0.610397 1.136291 0.610397
1.074334 0.663437 1.115251 0.663437
0.988675 0.725685 1.180329 0.725685
0.952613 0.881806 1.210527 0.881806
0.962937 0.542357 1.283515 0.542357
0.988977 0.429050 1.170809 0.429050
0.970254 0.589135 1.127936 0.589135
0.886238 0.507549 1.105448 0.507549
0.859046 0.925483 1.096449 0.925483
0.951300 0.987841 1.104943 0.987841
0.892457 0.845365 1.104720 0.845365
1.075071 0.673448 1.136940 0.673448
1.213061 1.110883 1.091829 1.110883
1.103891 0.823874 1.060699 0.823874
1.169074 1.596339 1.139477 1.596339
1.131990 0.625751 1.040811 0.625751
1.000830 1.539993 1.159811 1.539993
1.005987 0.759228 1.096368 0.759228
0.930502 0.607625 1.297244 0.607625
0.906736 0.611017 1.290917 0.611017
1.677515 1.848201 1.540638 1.848201
1.060214 0.605269 1.447294 0.605269
0.960876 0.747777 1.278617 0.747777
0.970186 0.386078 1.379831 0.386078
0.994537 0.662367 1.308273 0.662367
1.100655 0.883599 1.364965 0.883599
0.998390 0.495190 1.325711 0.495190
1.004564 0.928099 1.366129 0.928099
0.977181 0.586831 1.474417 0.586831
0.920847 0.358132 1.411879 0.358132
0.994095 1.077366 1.400560 1.077366
1.060127 0.733085 1.429647 0.733085
1.000720 0.507456 1.423585 0.507456
1.156752 0.890672 1.431990 0.890672
1.292964 1.738351 1.432941 1.738351
1.424649 1.980898 1.392061 1.980898
0.983096 1.020595 1.244351 1.020595
1.097206 0.821136 1.276255 0.821136
1.013212 1.025207 1.205824 1.025207
1.042625 1.426769 1.293407 1.426769
1.135335 1.044405 1.203235 1.044405
0.997239 0.920811 1.288987 0.920811
1.009802 0.666540 1.344983 0.666540
1.006412 0.786598 1.399465 0.786598
1.010644 0.815672 1.375049 0.815672
1.068885 1.292491 1.364261 1.292491
1.061663 0.746087 1.392974 0.746087
1.296738 0.864502 1.405186 0.864502
1.251012 1.158075 1.355074 1.158075
1.146114 0.967567 1.270465 0.967567
1.120013 0.806943 1.233255 0.806943
1.087250 0.880220 1.231010 0.880220
0.941334 1.015526 1.155116 1.015526
0.956027 1.217018 1.114307 1.217018
1.025006 0.723192 1.138047 0.723192
1.398130 0.648568 1.223015 0.648568
1.021551 0.913538 1.295585 0.913538
1.452483 1.200184 1.332937 1.200184
1.250065 1.302595 1.379657 1.302595
1.155988 0.927218 1.220422 0.927218
1.151389 0.743454 1.314449 0.743454
1.126857 0.790645 1.210115 0.790645
1.794591 2.340534 1.286495 2.340534
1.322462 0.874713 1.269687 0.874713
1.585847 1.655617 1.135692 1.655617
1.300160 0.757565 1.148306 0.757565
1.196648 1.230096 1.086369 1.230096
1.216013 1.148850 1.174070 1.148850
1.148431 1.213737 1.158838 1.213737
1.213598 0.846435 1.115447 0.846435
0.964636 0.707063 1.077606 0.707063
1.125737 0.748562 1.034904 0.748562
1.121684 0.852059 1.159003 0.852059
1.222090 1.477530 1.257597 1.477530
1.225136 1.311856 1.154842 1.311856
2.314456 2.371875 1.593251 2.371875
1.224818 0.903509 1.100949 0.903509
1.216803 0.639321 1.113341 0.639321
1.086596 1.478170 1.052552 1.478170
1.139940 0.988733 1.058867 0.988733
1.115110 1.276518 1.154368 1.276518
1.070893 0.971009 1.134237 0.971009
1.170714 1.422809 1.220492 1.422809
1.020209 0.946926 1.120245 0.946926
0.983663 0.656021 1.223232 0.656021
1.093372 1.359150 1.181908 1.359150
1.191437 0.948960 1.141706 0.948960
1.023461 0.998894 1.150444 0.998894
1.100264 1.765518 1.163432 1.765518
1.026122 1.162226 1.152411 1.162226
0.934209 0.927822 0.998953 0.927822
0.976473 1.313734 0.953668 1.313734
1.156058 1.194913 1.083382 1.194913
1.000488 1.285309 1.032368 1.285309
1.703397 1.150529 1.186394 1.150529
2.090800 0.891450 1.170879 0.891450
1.699984 1.090488 1.097850 1.090488
1.173974 0.482695 1.005398 0.482695
1.058070 0.797739 0.988573 0.797739
1.080738 0.587187 0.953624 0.587187
0.997643 0.932960 1.010983 0.932960
1.029041 0.523591 1.022649 0.523591
1.036131 1.132978 1.001940 1.132978
1.019065 0.708821 1.046106 0.708821
1.029455 0.894342 1.248543 0.894342
0.927566 0.448984 1.335049 0.448984
0.932188 0.871747 1.275241 0.871747
0.972519 0.662081 1.295275 0.662081
0.964033 0.540172 1.247476 0.540172
1.189921 0.642650 1.413048 0.642650
1.123974 0.560287 1.288505 0.560287
1.197342 0.565202 1.461562 0.565202
1.050418 0.738026 1.451333 0.738026
1.140806 0.977843 1.467671 0.977843
1.184001 0.955014 1.365512 0.955014
1.067609 0.674404 1.562614 0.674404
1.194750 0.999358 1.561464 0.999358
1.858318 1.105751 2.606100 1.105751
1.204100 0.873444 1.657267 0.873444
1.287272 0.929589 1.687692 0.929589
1.535587 1.155021 1.888868 1.155021
1.010879 0.822173 1.294118 0.822173
1.163812 0.566754 1.379721 0.566754
1.118729 1.167340 1.226679 1.167340
0.976533 0.638171 1.196157 0.638171
0.865204 0.834910 1.130489 0.834910
0.859672 0.500336 1.200280 0.500336
0.997548 0.627175 1.190855 0.627175
1.005857 0.561698 1.184002 0.561698
1.169761 0.822739 1.287287 0.822739
1.066844 0.662807 1.284846 0.662807
1.173430 0.565167 1.342418 0.565167
1.269955 0.739461 1.388045 0.739461
1.376096 0.804398 1.526704 0.804398
1.115832 0.833723 1.338216 0.833723
1.258319 1.021733 1.460133 1.021733
1.488843 1.050489 1.668034 1.050489
1.470303 0.827594 1.478556 0.827594
1.456162 1.805007 1.382090 1.805007
1.311252 1.142447 1.342251 1.142447
1.530506 1.770575 1.392684 1.770575
1.502919 1.016763 1.203203 1.016763
1.311682 1.634433 1.282977 1.634433
1.084749 1.544341 1.088932 1.544341
1.051773 0.648701 1.046982 0.648701
1.025226 0.701179 1.067697 0.701179
1.048389 1.209910 1.176842 1.209910
1.455638 1.269662 1.252422 1.269662
1.698160 0.777798 1.284206 0.777798
1.412282 1.085566 1.617313 1.085566
1.276751 0.632622 1.219591 0.632622
1.552692 1.338865 1.238973 1.338865
1.227959 1.077735 1.370601 1.077735
1.332261 1.296208 1.215218 1.296208
1.156380 0.999977 1.241171 0.999977
1.272666 0.921382 1.224656 0.921382
1.494478 1.500406 1.317163 1.500406
1.141686 0.652003 1.094554 0.652003
1.013942 0.789311 1.001557 0.789311
0.981236 0.733927 0.985708 0.733927
0.973903 0.611163 1.060392 0.611163
1.028193 0.654588 1.007385 0.654588
1.064094 1.193906 0.963381 1.193906
1.914875 1.828474 1.395539 1.828474
0.964690 0.733262 0.919666 0.733262
2.333456 1.486906 1.272414 1.486906
4.057972 3.128397 1.753067 3.128397
5.700567 3.450144 1.823702 3.450144
4.238115 1.788329 1.479908 1.788329
2.180145 1.182388 1.192943 1.182388
1.128559 0.914149 1.105663 0.914149
1.381919 1.154517 1.166321 1.154517
1.328920 0.880634 1.175410 0.880634
1.082489 0.957550 1.137779 0.957550
1.182819 0.973236 1.077876 0.973236
1.126456 0.552599 1.064462 0.552599
1.099723 0.730455 0.989407 0.730455
1.141070 1.147513 1.036572 1.147513
1.146709 1.379508 0.942666 1.379508
1.039156 1.123342 0.968978 1.123342
1.392310 1.640738 0.988218 1.640738
2.547293 2.698159 1.300369 2.698159
2.030915 1.539173 1.027691 1.539173
1.715168 1.099816 1.004943 1.099816
1.113375 0.994337 1.005116 0.994337
1.074873 1.056550 0.967386 1.056550
1.290421 0.883772 0.974126 0.883772
1.678334 1.319459 1.101083 1.319459
0.933907 1.199851 1.198599 1.199851
0.879182 0.488095 1.159874 0.488095
0.968457 1.224224 1.201375 1.224224
1.045453 0.581195 1.299213 0.581195
1.200766 0.730134 1.318309 0.730134
1.585501 0.889805 1.466938 0.889805
1.143705 0.557009 1.406701 0.557009
1.317782 0.742969 1.576903 0.742969
1.622073 0.920303 2.015325 0.920303
4.684367 3.521475 6.468907 3.521475
5.190163 3.871264 7.412104 3.871264
1.702835 1.106302 2.314389 1.106302
1.236244 1.363753 1.417900 1.363753
1.390411 1.176480 1.604062 1.176480
0.977898 0.450009 1.184018 0.450009
1.181333 1.330924 1.209355 1.330924
0.911023 0.768910 1.042228 0.768910
0.860804 0.322866 1.083817 0.322866
0.945067 1.002197 1.212311 1.002197
0.966447 0.650079 1.161534 0.650079
1.126755 0.554473 1.295842 0.554473
1.079552 0.780732 1.235647 0.780732
1.142934 0.621051 1.349292 0.621051
1.197920 0.746828 1.314929 0.746828
1.586785 0.884159 1.720815 0.884159
1.785794 1.594044 1.895606 1.594044
2.461252 1.739450 2.524251 1.739450
1.706753 1.036169 1.762493 1.036169
3.735025 2.910764 4.750209 2.910764
1.493543 1.666001 1.704422 1.666001
1.426442 1.697177 1.488245 1.697177
1.499532 1.929070 1.599728 1.929070
1.320061 1.886265 1.236481 1.886265
1.247524 1.235557 1.209274 1.235557
1.192697 0.749372 0.954769 0.749372
0.976268 0.942912 0.960034 0.942912
1.094747 0.973121 0.973252 0.973121
1.011068 0.565885 0.982039 0.565885
1.009364 0.297795 1.083947 0.297795
1.090525 0.418131 1.054407 0.418131
1.265995 1.218866 1.298378 1.218866
1.335599 1.380613 1.157233 1.380613
1.364832 1.380334 1.382343 1.380334
2.041381 2.067257 1.559717 2.067257
2.662610 2.939423 1.779034 2.939423
1.361052 1.128043 1.295799 1.128043
1.544586 1.218605 1.588903 1.218605
1.312369 1.136920 1.245474 1.136920
1.226674 1.194217 1.444383 1.194217
1.329303 1.381655 1.206319 1.381655
1.329411 0.808742 1.328385 0.808742
1.265212 0.525365 1.245595 0.525365
0.945717 1.007507 0.892643 1.007507
0.984507 0.410678 0.990646 0.410678
1.088414 0.969612 1.016298 0.969612
1.141022 1.004747 1.084580 1.004747
1.925597 2.018909 1.526698 2.018909
1.125538 1.060657 0.840166 1.060657
2.603607 3.509412 1.451906 3.509412
1.720514 1.287197 1.150149 1.287197
1.589313 1.496897 1.114819 1.496897
1.429801 0.380970 1.193292 0.380970
1.184618 1.078523 1.078791 1.078523
1.358492 2.108572 1.249909 2.108572
1.508775 1.853709 1.405106 1.853709
1.198203 0.949217 1.179275 0.949217
1.759197 1.171368 1.321608 1.171368
1.673783 1.447656 1.302727 1.447656
1.097564 1.300849 1.162714 1.300849
0.982037 1.049474 0.910633 1.049474
1.097343 1.506195 0.886127 1.506195
1.020000 0.879400 0.901052 0.879400
1.066436 0.971491 0.880784 0.971491
1.147429 1.032717 0.985119 1.032717
1.065893 1.006654 0.889917 1.006654
1.159737 1.581509 1.031884 1.581509
1.305445 0.611383 0.952968 0.611383
1.563481 1.479175 1.029871 1.479175
1.866386 1.551783 1.083807 1.551783
1.510023 1.624204 1.115793 1.624204
1.357447 0.991767 0.964163 0.991767
1.021240 1.181929 0.945697 1.181929
1.473425 1.103941 0.982904 1.103941
1.114694 1.921255 1.010079 1.921255
1.105730 0.726629 1.065947 0.726629
1.480349 1.849330 1.239258 1.849330
0.897181 1.215932 1.135390 1.215932
0.927899 0.431474 1.134978 0.431474
0.977162 0.701939 1.223093 0.701939
1.123847 0.637527 1.321708 0.637527
1.325451 0.722354 1.354253 0.722354
1.240801 0.573814 1.330091 0.573814
1.362997 0.769788 1.629209 0.769788
1.371025 0.905625 1.647726 0.905625
1.595396 2.015759 1.610687 2.015759
1.287444 0.720057 1.417123 0.720057
2.327069 1.744846 3.032253 1.744846
2.769469 1.868788 3.318388 1.868788
1.919653 1.191753 2.170330 1.191753
1.419345 0.939006 1.726257 0.939006
1.401326 1.007174 1.580244 1.007174
1.292413 0.929983 1.542247 0.929983
1.106268 0.774506 1.260271 0.774506
1.131399 1.108728 1.258659 1.108728
1.118551 0.758731 1.238006 0.758731
0.855135 0.737886 1.001241 0.737886
0.931685 0.782205 1.015390 0.782205
0.927389 0.654906 1.036733 0.654906
1.084730 1.108413 1.207186 1.108413
1.446908 1.524523 1.240329 1.524523
1.098025 0.784445 1.155053 0.784445
1.199084 0.782116 1.256989 0.782116
1.586408 1.427526 1.289801 1.427526
1.774547 1.816640 1.768471 1.816640
2.174671 1.750888 1.858113 1.750888
3.605747 1.877070 4.211759 1.877070
1.694786 1.310990 1.835458 1.310990
1.281083 1.601659 1.672645 1.601659
1.120500 0.998873 1.288174 0.998873
1.171802 1.340538 1.315650 1.340538
1.206400 1.471120 1.333631 1.471120
0.920758 0.738994 0.972604 0.738994
1.141466 1.050883 1.117958 1.050883
1.092528 0.867991 1.183211 0.867991
1.272151 0.978179 0.949094 0.978179
1.265336 1.119306 1.306281 1.119306
1.429377 1.358743 1.392514 1.358743
1.655287 1.712011 1.479751 1.712011
2.249451 2.323035 1.554787 2.323035
1.456157 1.140287 1.070871 1.140287
1.804934 1.661302 1.647017 1.661302
1.670239 2.177611 1.405972 2.177611
1.257658 0.998264 1.288964 0.998264
1.223146 0.871689 1.241507 0.871689
1.223027 1.585470 1.339973 1.585470
1.138378 1.104053 1.299662 1.104053
1.148362 1.067003 1.260342 1.067003
1.248019 1.016005 1.290309 1.016005
0.975187 0.926823 0.893133 0.926823
0.989295 0.513216 0.947017 0.513216
0.951359 0.845590 0.947303 0.845590
1.125762 0.769213 1.073412 0.769213
1.099948 1.294904 0.950913 1.294904
1.066812 1.211090 0.967973 1.211090
1.367492 1.519735 1.001541 1.519735
2.036062 2.541884 1.607067 2.541884
3.413464 4.407031 2.191311 4.407031
3.736490 5.450435 1.980232 5.450435
2.531632 3.258491 1.610923 3.258491
1.314250 0.996591 1.015392 0.996591
1.232713 1.095974 1.220602 1.095974
1.081692 0.679145 1.103612 0.679145
1.109195 0.680528 1.051888 0.680528
1.327301 1.363301 1.267571 1.363301
1.115851 1.458732 1.221645 1.458732
1.002424 0.739951 1.130943 0.739951
1.186382 0.536631 1.235572 0.536631
1.103184 0.624171 1.183635 0.624171
1.001863 1.137266 0.831287 1.137266
1.023476 0.773960 0.795777 0.773960
0.935420 0.792381 0.862439 0.792381
1.017570 1.149027 0.890956 1.149027
0.948867 0.949125 0.946334 0.949125
1.150353 1.306321 1.066692 1.306321
1.152699 1.538314 1.081298 1.538314
1.137306 0.864566 1.019043 0.864566
1.184770 1.305119 1.092982 1.305119
1.494173 1.315052 1.100878 1.315052
1.148232 1.207932 0.996989 1.207932
1.170455 0.762076 0.935788 0.762076
1.059981 1.203886 0.986581 1.203886
1.806886 2.301764 1.478740 2.301764
1.423622 1.338238 1.003571 1.338238
1.338058 1.547976 1.578650 1.547976
1.257548 1.169165 1.340774 1.169165
0.982978 1.228691 0.789524 1.228691
1.033970 1.482939 0.918513 1.482939
0.926551 0.887758 0.734451 0.887758
0.939287 0.653827 0.824283 0.653827
1.137270 1.958057 0.916027 1.958057
1.067227 1.137697 0.947167 1.137697
1.049788 0.424538 1.038148 0.424538
1.084877 1.256114 1.027642 1.256114
1.016243 1.093434 1.011396 1.093434
0.796576 0.596794 0.999594 0.596794
0.920104 0.880320 1.003783 0.880320
0.806445 0.933366 0.966163 0.933366
0.921360 1.097756 1.035469 1.097756
0.926037 0.947668 1.002669 0.947668
0.810751 0.982785 0.987052 0.982785
1.236100 2.583999 1.312642 2.583999
0.967278 0.815733 0.727139 0.815733
0.923018 1.114726 0.739257 1.114726
1.012933 0.533873 0.749211 0.533873
1.113505 0.517766 1.007668 0.517766
1.083585 0.663464 0.998139 0.663464
0.970284 0.602547 1.064488 0.602547
1.086112 0.871618 1.152371 0.871618
0.949940 1.014522 1.080164 1.014522
0.903829 0.479828 1.021325 0.479828
0.794895 0.950596 1.035527 0.950596
0.791290 0.697001 0.974093 0.697001
0.854348 1.140391 1.033382 1.140391
0.856723 0.862259 0.977901 0.862259
0.936619 1.274123 1.027252 1.274123
0.996163 1.728281 1.089015 1.728281
1.046027 1.105946 1.139575 1.105946
0.981831 0.869822 0.810246 0.869822
1.180823 0.666031 0.991915 0.666031
1.600054 1.064626 1.665250 1.064626
1.238502 1.109259 1.211873 1.109259
1.210733 1.148093 1.037642 1.148093
1.164455 0.531149 1.115785 0.531149
1.093058 0.818823 1.089296 0.818823
0.963258 0.843997 0.988264 0.843997
1.022512 0.853597 1.005608 0.853597
0.997926 1.006809 1.093237 1.006809
1.059008 1.157378 1.076875 1.157378
0.885543 0.605968 0.993352 0.605968
1.034681 1.346820 1.065946 1.346820
0.996264 1.076255 1.084899 1.076255
1.011212 0.652557 1.066005 0.652557
1.019930 1.525227 1.060990 1.525227
1.326079 0.740028 1.203716 0.740028
1.284415 0.844366 1.255948 0.844366
2.749158 2.068514 3.433125 2.068514
2.163719 1.753271 2.568932 1.753271
4.739640 4.169395 6.505796 4.169395
1.527736 1.120419 1.736188 1.120419
1.089956 0.792682 1.097537 0.792682
1.368771 0.548692 1.513995 0.548692
1.270214 1.078630 1.279652 1.078630
1.132586 0.695449 1.192928 0.695449
0.948703 0.692971 1.059770 0.692971
0.912018 1.032581 1.010515 1.032581
0.856964 0.479932 0.996462 0.479932
0.861419 0.588954 0.988417 0.588954
0.941807 0.760464 1.018166 0.760464
0.955048 1.094255 1.005507 1.094255
0.901269 1.184774 0.979133 1.184774
0.923082 0.940389 1.077246 0.940389
0.948577 1.440698 1.109075 1.440698
1.593052 0.873828 1.449923 0.873828
1.802482 0.579808 1.612974 0.579808
2.558601 1.599430 3.042017 1.599430
1.238651 1.092733 1.243087 1.092733
1.939329 0.895978 2.196056 0.895978
4.904089 2.528395 6.181881 2.528395
1.319393 1.161130 1.435138 1.161130
1.271741 1.095956 1.289913 1.095956
1.176196 1.671569 1.085304 1.671569
0.878376 0.631365 0.962714 0.631365
0.887376 0.910392 0.867435 0.910392
0.923142 0.905102 0.958442 0.905102
0.929035 1.006265 0.937392 1.006265
0.968306 0.724718 0.925255 0.724718
1.088713 1.483082 0.988603 1.483082
0.978270 0.663244 0.950047 0.663244
0.933896 0.954410 0.923829 0.954410
1.106982 0.659691 1.055391 0.659691
1.163272 0.991630 1.109337 0.991630
1.043055 0.934592 1.070678 0.934592
0.957960 0.850829 1.086504 0.850829
0.889671 0.768872 1.108328 0.768872
0.914465 0.662196 1.043140 0.662196
0.875692 0.706713 1.063594 0.706713
0.832749 0.923036 1.074035 0.923036
0.821191 1.154203 1.051749 1.154203
0.820520 0.641502 1.051242 0.641502
0.898029 1.077940 1.079369 1.077940
0.938914 1.240819 1.081882 1.240819
1.058050 1.568406 1.165892 1.568406
0.884084 1.078664 1.054303 1.078664
0.954508 1.030930 1.063441 1.030930
1.286172 2.364919 1.327593 2.364919
1.067057 1.186366 0.950266 1.186366
1.048644 0.984942 1.044301 0.984942
1.046828 0.740283 1.017611 0.740283
1.224680 0.810747 1.353390 0.810747
1.053798 0.828290 1.210036 0.828290
1.013421 0.601016 1.236233 0.601016
1.196935 1.373098 1.163403 1.373098
0.979229 1.483421 1.129917 1.483421
0.847230 0.653117 1.056083 0.653117
0.885215 1.369451 1.038255 1.369451
0.981899 1.614651 1.160529 1.614651
0.879334 0.976795 1.053087 0.976795
0.918660 0.731900 1.063249 0.731900
0.951548 0.788008 1.072547 0.788008
0.958357 1.104429 1.095959 1.104429
0.931059 0.752132 1.098697 0.752132
1.020827 0.778069 1.072794 0.778069
1.082348 1.329095 1.039423 1.329095
1.225088 0.876306 1.100014 0.876306
1.381648 1.090645 1.478103 1.090645
1.730927 1.618330 1.886021 1.618330
1.564919 1.697736 1.720098 1.697736
1.123043 0.856545 1.212006 0.856545
1.488984 1.192188 1.769157 1.192188
1.166644 0.943948 1.245352 0.943948
1.287761 0.980717 1.423724 0.980717
1.625531 1.313252 2.138042 1.313252
1.151748 1.438347 1.174556 1.438347
1.117526 0.958902 1.144507 0.958902
0.863159 0.950819 1.057956 0.950819
0.951017 0.702366 1.040463 0.702366
0.883289 1.041473 1.048490 1.041473
0.867760 0.735465 1.035684 0.735465
0.963103 0.927262 1.076214 0.927262
1.007891 0.846878 1.109043 0.846878
0.924633 0.815792 1.092733 0.815792
0.987848 0.824582 1.044609 0.824582
0.931867 0.915325 1.145109 0.915325
1.138630 0.496479 1.037524 0.496479
1.760826 0.595495 1.483007 0.595495
1.705040 1.253313 1.737345 1.253313
2.867621 2.842234 3.623039 2.842234
2.538547 2.153073 3.334368 2.153073
1.733081 1.511088 2.283789 1.511088
1.171408 1.006535 1.154293 1.006535
1.276439 1.028621 1.061516 1.028621
1.398485 1.195095 1.306881 1.195095
1.023942 0.809405 1.086432 0.809405
0.913998 0.743980 1.009977 0.743980
0.946130 0.820079 1.039651 0.820079
0.924576 0.585216 1.063498 0.585216
0.925160 0.453794 1.015763 0.453794
0.876053 0.763776 1.042932 0.763776
1.158475 1.195594 1.199753 1.195594
0.876891 0.596385 1.033419 0.596385
0.943728 0.620973 1.052405 0.620973
1.236992 0.886969 1.189732 0.886969
8.471848 7.199619 12.195999 7.199619
3.675007 3.292313 4.993557 3.292313
1.227872 1.262178 1.346276 1.262178
1.157358 0.720249 1.239747 0.720249
1.111934 0.852160 1.160628 0.852160
0.895415 0.930593 1.385656 0.930593
0.958893 0.710508 1.000854 0.710508
0.902365 0.923728 1.044951 0.923728
0.912350 1.040988 0.967280 1.040988
0.919697 0.971256 1.014730 0.971256
1.144349 1.315549 1.232537 1.315549
0.964794 1.112950 1.128127 1.112950
1.178373 1.294175 1.052264 1.294175
1.507314 1.855686 1.277078 1.855686
1.382796 1.584762 1.232747 1.584762
1.197140 0.787919 1.170116 0.787919
1.116145 1.005970 1.232685 1.005970
1.082361 0.949112 1.341677 0.949112
0.957292 0.944984 1.147417 0.944984
1.045663 0.868352 1.257390 0.868352
0.915616 0.676189 1.090328 0.676189
0.908171 1.270285 1.084059 1.270285
1.018175 1.487079 1.045652 1.487079
0.857963 0.830427 1.065327 0.830427
0.907238 0.980364 1.071317 0.980364
1.000903 1.266503 1.192598 1.266503
1.123229 1.631545 1.236832 1.631545
0.899662 0.479001 1.114407 0.479001
1.068462 0.764368 1.119098 0.764368
1.265964 1.193123 1.278874 1.193123
1.192951 0.980109 1.071379 0.980109
1.215149 0.979481 1.404835 0.979481
1.143388 0.976234 1.418094 0.976234
1.104841 0.755794 1.318096 0.755794
1.257274 1.541141 1.702038 1.541141
1.254800 1.394976 1.604961 1.394976
1.263881 1.533212 1.294997 1.533212
1.369258 1.267171 1.293099 1.267171
1.310248 2.693709 1.228012 2.693709
1.050641 1.219607 1.130344 1.219607
0.990301 1.543162 1.093706 1.543162
1.098959 1.526071 1.178230 1.526071
1.000240 0.995218 1.114977 0.995218
0.945675 0.793051 1.147068 0.793051
0.925537 1.025932 1.172132 1.025932
0.946407 0.845477 1.197791 0.845477
1.119452 0.552568 1.154105 0.552568
1.052855 0.551610 1.186028 0.551610
1.267419 0.916024 1.408054 0.916024
1.199536 1.013898 1.458722 1.013898
1.275160 1.052863 1.555045 1.052863
1.611586 1.155715 2.066236 1.155715
1.391672 1.048394 1.797723 1.048394
1.477028 1.211388 1.874591 1.211388
1.379391 0.960508 1.732129 0.960508
1.015729 0.777989 1.121039 0.777989
1.129553 1.983400 1.186628 1.983400
1.125827 1.990361 1.170483 1.990361
0.905401 0.784604 1.081949 0.784604
0.933896 1.517236 1.129144 1.517236
1.241982 0.974584 1.222533 0.974584
1.322606 0.987485 1.536719 0.987485
1.393533 0.960326 1.415813 0.960326
1.681964 1.032874 2.070118 1.032874
1.984427 2.097687 2.544972 2.097687
1.357054 1.269241 1.770059 1.269241
1.325880 0.768058 1.659246 0.768058
1.415938 2.578308 1.637686 2.578308
1.192943 1.182086 1.311737 1.182086
1.091220 1.148221 1.163433 1.148221
1.108886 0.692941 1.120881 0.692941
1.082954 1.000656 1.114511 1.000656
1.026749 1.238494 1.121114 1.238494
0.925234 0.852298 1.145485 0.852298
0.980662 0.867845 1.210258 0.867845
1.076938 1.335602 1.254802 1.335602
0.946109 1.035545 1.251539 1.035545
0.931307 0.645197 1.231002 0.645197
1.334308 0.886028 1.555815 0.886028
1.295332 0.774934 1.556001 0.774934
2.106460 1.611463 2.742588 1.611463
1.736560 1.165463 2.187089 1.165463
2.529431 2.369639 3.370824 2.369639
3.429748 3.744716 4.480874 3.744716
1.326831 1.274160 1.426040 1.274160
1.428497 1.388025 1.839314 1.388025
1.168373 1.562449 1.157796 1.562449
1.284929 2.277499 1.330667 2.277499
1.043814 0.988440 1.102100 0.988440
1.044373 0.911437 1.064819 0.911437
0.979614 1.267819 1.000331 1.267819
0.928079 0.653780 0.971536 0.653780
0.944251 1.054078 1.089928 1.054078
0.970061 0.834769 1.076417 0.834769
0.948181 1.156988 1.079081 1.156988
0.960487 0.556196 1.190751 0.556196
0.842231 1.164073 1.256882 1.164073
0.860343 0.676756 1.174438 0.676756
0.980851 1.196709 1.298036 1.196709
0.917042 0.877807 1.281289 0.877807
1.363769 1.551133 1.200351 1.551133
1.190514 1.132299 1.212272 1.132299
1.178796 1.277375 1.222680 1.277375
1.225049 0.942598 1.265460 0.942598
1.421383 1.973938 1.228353 1.973938
1.143783 0.970371 1.291436 0.970371
0.951019 1.553626 1.181821 1.553626
0.980193 1.194149 1.154277 1.194149
1.030525 0.929431 1.176169 0.929431
1.075255 0.758736 1.090875 0.758736
1.390595 1.967064 1.245055 1.967064
1.321440 1.369051 1.244577 1.369051
1.110018 0.818486 1.164048 0.818486
1.462907 0.980265 1.214713 0.980265
0.992283 1.262890 1.121104 1.262890
1.676339 2.152239 1.320198 2.152239
0.998584 1.188725 1.184126 1.188725
1.605577 1.971219 1.197983 1.971219
0.851234 0.931818 1.075447 0.931818
0.866319 0.797466 1.186555 0.797466
1.088761 1.201087 1.198231 1.201087
1.024392 0.715264 1.180296 0.715264
1.012362 1.049197 1.219190 1.049197
1.128255 1.144573 1.330666 1.144573
1.153892 0.761948 1.293480 0.761948
1.131039 0.641395 1.380734 0.641395
1.287424 0.984794 1.332031 0.984794
1.309347 0.599965 1.413399 0.599965
1.302802 1.129562 1.602637 1.129562
1.012331 0.869772 1.164894 0.869772
1.351224 1.684332 1.217094 1.684332
1.542289 1.654686 1.224927 1.654686
1.525374 1.613589 1.305644 1.613589
0.991275 1.183246 1.209237 1.183246
1.113281 1.074360 1.241702 1.074360
1.295602 1.042494 1.135240 1.042494
0.971635 1.462269 1.211309 1.462269
1.061462 0.622078 1.193537 0.622078
1.096111 0.691402 1.196280 0.691402
1.037849 0.929264 1.236608 0.929264
1.263362 0.799041 1.538442 0.799041
1.170067 0.377398 1.414494 0.377398
1.248152 0.576406 1.470776 0.576406
1.272074 1.147740 1.582139 1.147740
1.442518 1.367541 1.623747 1.367541
1.341922 1.481772 1.499379 1.481772
1.450757 1.128673 1.283647 1.128673
1.542346 2.480722 1.202191 2.480722
1.276267 1.306211 1.309669 1.306211
1.270075 1.641532 1.189226 1.641532
1.223187 1.794460 1.339496 1.794460
1.251158 1.424415 1.322803 1.424415
0.961225 1.434004 1.165014 1.434004
1.024233 1.163586 1.259780 1.163586
1.047001 1.185786 1.321649 1.185786
1.014336 0.971531 1.234446 0.971531
0.999889 0.916164 1.309864 0.916164
1.181285 0.901439 1.267621 0.901439
1.347056 0.765076 1.705360 0.765076
1.351818 1.628029 1.588153 1.628029
1.187745 0.934429 1.334745 0.934429
1.111682 0.647924 1.226166 0.647924
1.089015 0.897421 1.152108 0.897421
1.082391 0.705807 1.135902 0.705807
1.265919 0.908048 1.373790 0.908048
1.060653 1.790338 1.269688 1.790338
1.102945 1.079001 1.293225 1.079001
1.128450 1.706209 1.332979 1.706209
1.104978 1.259948 1.445510 1.259948
1.054103 0.951036 1.373999 0.951036
0.988739 0.725613 1.435641 0.725613
1.181718 0.677502 1.421197 0.677502
1.203439 0.768557 1.388957 0.768557
1.389744 0.761940 1.701024 0.761940
1.289452 0.655520 1.634967 0.655520
1.478584 1.052741 1.829556 1.052741
1.364481 0.820485 1.730829 0.820485
1.109973 0.756511 1.386663 0.756511
1.097008 0.552779 1.368245 0.552779
1.230505 1.830728 1.340928 1.830728
1.204059 1.298982 1.362019 1.298982
1.031996 0.891102 1.149948 0.891102
1.037145 0.543311 1.170774 0.543311
1.011161 0.758022 1.094307 0.758022
1.020473 0.566616 1.165564 0.566616
1.080388 1.032106 1.228854 1.032106
1.421735 2.279630 1.444755 2.279630
1.097770 2.083594 1.406281 2.083594
3.251210 5.040536 1.879883 5.040536
1.814600 2.160107 1.333775 2.160107
1.415406 1.350675 1.245036 1.350675
1.167214 1.055461 1.203375 1.055461
1.197783 1.076278 1.215520 1.076278
0.987343 1.112262 1.121023 1.112262
1.128370 0.733799 1.175015 0.733799
0.975834 1.026703 1.178933 1.026703
0.991257 1.083786 1.104639 1.083786
1.008261 0.944928 1.106955 0.944928
0.961631 0.935784 1.244934 0.935784
1.000977 1.123526 1.223397 1.123526
1.092975 0.959519 1.355027 0.959519
1.046954 0.665404 1.201369 0.665404
1.016066 0.938913 1.289215 0.938913
1.210300 1.627537 1.314537 1.627537
1.172816 2.165862 1.317328 2.165862
0.970206 1.265404 1.254710 1.265404
0.961109 0.981899 1.263822 0.981899
1.430251 1.761076 1.260464 1.761076
1.331613 1.322249 1.248467 1.322249
1.087899 1.079559 1.221206 1.079559
1.116869 0.951390 1.240434 0.951390
1.075600 0.557282 1.273066 0.557282
0.997081 0.732386 1.246853 0.732386
1.019692 0.840868 1.227578 0.840868
1.048822 0.687115 1.305959 0.687115
1.121868 1.539214 1.352569 1.539214
1.591286 2.828052 1.336971 2.828052
1.147249 1.184708 1.418009 1.184708
1.134941 1.254938 1.294198 1.254938
1.099982 0.734102 1.313500 0.734102
1.102016 1.275512 1.384318 1.275512
1.203946 1.102713 1.442536 1.102713
1.240160 1.119347 1.488060 1.119347
1.005442 0.775672 1.185263 0.775672
1.060708 0.479303 1.298133 0.479303
1.000639 0.471107 1.280602 0.471107
0.991904 0.512108 1.236920 0.512108
1.071232 0.588388 1.313094 0.588388
1.154275 0.724575 1.354512 0.724575
1.000115 1.100588 1.292513 1.100588
1.192214 0.912346 1.365727 0.912346
1.171016 0.836208 1.338705 0.836208
1.046520 0.594622 1.204534 0.594622
1.300198 2.536855 1.347442 2.536855
1.264754 1.781303 1.325433 1.781303
1.282624 2.206227 1.453230 2.206227
1.279562 1.727222 1.450163 1.727222
1.058516 0.911701 1.199335 0.911701
1.161681 1.106429 1.438670 1.106429
1.366424 1.304630 1.864882 1.304630
1.119871 0.898008 1.285710 0.898008
1.256748 0.825979 1.521969 0.825979
1.138666 0.621398 1.448927 0.621398
1.321233 0.474746 1.607318 0.474746
1.360226 0.680417 1.703240 0.680417
1.265239 0.851920 1.555327 0.851920
1.229842 0.660444 1.424065 0.660444
1.262739 0.788920 1.442984 0.788920
1.127940 0.609527 1.236567 0.609527
1.139985 0.671535 1.245557 0.671535
1.266984 0.969832 1.343198 0.969832
1.233660 0.992332 1.325858 0.992332
1.137830 1.608425 1.209128 1.608425
1.293507 1.558203 1.275363 1.558203
1.103078 0.589916 1.262971 0.589916
1.518653 1.844931 1.644349 1.844931
1.238517 1.115954 1.401995 1.115954
1.192198 1.387419 1.412005 1.387419
1.220037 0.706437 1.634011 0.706437
1.175928 0.865913 1.382300 0.865913
1.225093 1.217064 1.453345 1.217064
1.211690 0.847897 1.511840 0.847897
1.247573 0.720149 1.599313 0.720149
1.484706 1.394298 1.793662 1.394298
1.088909 1.132209 1.346520 1.132209
1.172952 1.123401 1.231377 1.123401
1.203218 1.735692 1.200959 1.735692
1.107550 1.263830 1.213294 1.263830
1.023968 0.507553 1.133342 0.507553
0.943841 0.420637 1.105933 0.420637
1.097229 1.014979 1.210352 1.014979
1.302748 1.050044 1.682716 1.050044
1.187015 1.166064 1.452649 1.166064
1.592353 2.885600 1.669974 2.885600
1.061262 0.946215 1.411039 0.946215
1.024538 1.305309 1.375706 1.305309
0.902412 0.994531 1.364743 0.994531
0.927642 1.314834 1.117076 1.314834
1.327070 1.810276 1.468207 1.810276
1.384523 1.223829 1.213535 1.223829
1.349372 1.689698 1.247584 1.689698
1.095289 1.141510 1.176482 1.141510
0.990422 0.487179 1.153597 0.487179
0.966807 0.677720 1.184862 0.677720
0.998312 0.438563 1.231833 0.438563
1.040901 1.116113 1.239388 1.116113
0.987909 1.210661 1.249856 1.210661
0.959551 1.177967 1.170055 1.177967
1.036740 0.940432 1.351069 0.940432
1.159176 0.999593 1.376193 0.999593
1.051823 0.785800 1.413250 0.785800
1.191510 0.999008 1.522652 0.999008
1.091590 1.062415 1.222020 1.062415
1.016520 0.975974 1.183211 0.975974
1.193204 1.314926 1.188387 1.314926
1.077336 0.715615 1.202550 0.715615
1.132474 0.782890 1.183755 0.782890
1.065661 0.821231 1.258607 0.821231
0.970762 0.995468 1.235349 0.995468
1.002752 1.445373 1.301917 1.445373
1.047314 0.836080 1.288982 0.836080
1.064196 1.213369 1.331715 1.213369
1.066155 1.147026 1.269909 1.147026
1.436281 0.626571 1.464952 0.626571
1.181114 0.856868 1.545032 0.856868
1.075467 0.801189 1.324074 0.801189
1.320771 1.291420 1.572052 1.291420
1.326841 1.561944 1.647556 1.561944
1.429954 2.311775 1.908528 2.311775
1.084307 0.818999 1.224954 0.818999
1.104429 0.730154 1.258487 0.730154
1.277267 1.266882 1.416597 1.266882
1.152743 0.795828 1.263444 0.795828
1.821765 1.558269 1.700087 1.558269
1.553513 0.994259 1.612850 0.994259
1.052417 0.507374 1.237799 0.507374
1.180965 0.579330 1.282426 0.579330
1.172275 1.395156 1.314618 1.395156
1.228758 1.365767 1.323731 1.365767
1.112211 1.488200 1.374268 1.488200
1.589484 2.200196 1.773594 2.200196
1.307733 1.143923 1.724298 1.143923
1.079187 1.164111 1.312855 1.164111
1.382924 1.294416 1.710143 1.294416
1.658286 1.468434 2.100511 1.468434
1.030604 1.176962 1.506231 1.176962
1.104657 1.045871 1.544914 1.045871
1.508586 1.616195 1.398819 1.616195
1.458252 1.644033 1.325723 1.644033
1.608315 1.267869 1.875764 1.267869
2.276297 1.017986 2.393434 1.017986
1.914919 0.969239 2.045777 0.969239
1.372976 0.821903 1.531224 0.821903
1.664450 0.479896 2.016647 0.479896
1.126013 0.832666 1.275504 0.832666
1.427650 1.307554 1.489971 1.307554
1.041270 0.667679 1.222918 0.667679
1.033799 0.928135 1.145923 0.928135
1.098744 1.352808 1.219953 1.352808
1.078031 0.768465 1.139449 0.768465
2.025903 2.594391 2.061139 2.594391
1.635438 1.819392 2.082023 1.819392
2.533128 4.031754 3.104221 4.031754
1.447930 1.036827 1.921572 1.036827
1.166264 0.772222 1.596115 0.772222
0.962673 0.837144 1.380978 0.837144
1.700586 1.136590 1.617639 1.136590
1.366241 1.062185 1.378652 1.062185
2.297645 2.049483 1.868438 2.049483
2.591679 2.157005 2.395818 2.157005
1.664762 1.214468 1.685502 1.214468
2.437926 1.464209 2.442816 1.464209
1.715208 1.177326 1.829974 1.177326
2.141903 1.623671 1.747816 1.623671
1.192511 1.036237 1.296470 1.036237
1.150853 1.008194 1.190427 1.008194
1.144084 1.357046 1.328567 1.357046
0.906378 0.893903 1.003162 0.893903
1.093403 0.939088 1.137585 0.939088
0.936102 0.856836 1.173729 0.856836
0.991763 0.752604 1.199174 0.752604
1.459917 1.786575 1.912063 1.786575
1.665043 1.879298 2.199527 1.879298
1.438342 2.316007 1.732073 2.316007
1.201629 1.071914 1.462368 1.071914
1.103648 1.429119 1.394878 1.429119
0.949567 0.913989 1.377059 0.913989
1.082376 0.772448 1.079687 0.772448
0.994379 0.828952 1.062664 0.828952
0.967392 0.924539 1.011428 0.924539
1.062647 1.197691 0.981785 1.197691
1.266285 1.367496 1.220060 1.367496
1.127520 1.288901 1.176306 1.288901
1.001480 1.220733 1.171751 1.220733
1.103047 2.259954 1.195248 2.259954
1.281666 3.359168 1.280780 3.359168
0.922149 0.894591 1.090711 0.894591
1.304932 1.744802 1.339393 1.744802
0.994453 0.727832 1.217737 0.727832
1.053932 0.662592 1.423966 0.662592
1.089571 0.729854 1.238132 0.729854
1.130222 0.967244 1.342980 0.967244
0.901734 1.162856 1.267561 1.162856
1.010134 1.163555 1.383426 1.163555
1.098794 1.362591 1.383618 1.362591
1.043795 1.074295 1.123566 1.074295
1.127182 1.353147 1.137586 1.353147
1.071540 1.708490 1.080881 1.708490
1.416435 2.049009 1.260564 2.049009
1.201811 1.108357 1.162187 1.108357
1.206914 1.894426 1.295126 1.894426
1.106358 1.242759 1.256248 1.242759
1.168224 1.620498 1.271562 1.620498
1.094615 1.476706 1.274803 1.476706
1.184608 1.037531 1.252359 1.037531
1.346828 1.662841 1.392980 1.662841
1.555269 1.462780 1.818130 1.462780
1.353291 1.488260 1.726103 1.488260
1.528233 0.592604 1.764514 0.592604
1.543302 1.188526 1.705921 1.188526
1.047817 1.005854 1.412036 1.005854
0.994392 0.536524 1.322435 0.536524
1.051469 1.019562 1.236078 1.019562
1.198123 1.468196 1.299711 1.468196
1.466717 1.514287 1.551653 1.514287
2.249512 1.557897 1.984593 1.557897
1.148549 1.477350 1.208015 1.477350
1.148556 1.170006 1.263098 1.170006
1.402949 1.213562 1.350115 1.213562
1.089856 0.740870 1.142722 0.740870
1.062819 1.074855 1.256911 1.074855
1.109690 0.767168 1.261194 0.767168
1.262640 0.889923 1.338297 0.889923
1.412315 2.197870 1.471961 2.197870
1.637605 2.479765 1.694899 2.479765
1.795195 2.255478 1.882489 2.255478
1.847317 2.210977 2.543312 2.210977
3.693061 4.905316 4.684236 4.905316
1.833199 1.744915 2.101403 1.744915
1.507992 1.495504 1.665949 1.495504
1.222699 1.397731 1.397290 1.397731
1.049951 1.184929 1.487383 1.184929
1.266603 1.011959 1.662674 1.011959
1.352982 0.577393 1.507953 0.577393
1.866319 1.054556 1.797281 1.054556
1.446146 0.822027 1.339362 0.822027
1.285731 1.053655 1.373750 1.053655
2.158855 1.660493 2.400622 1.660493
3.137823 1.937919 2.831685 1.937919
2.589782 1.114700 2.579027 1.114700
1.530755 0.737597 1.439816 0.737597
1.059143 0.667798 1.212050 0.667798
1.214554 1.061248 1.214112 1.061248
1.104199 0.811524 1.221051 0.811524
1.061566 1.094849 1.319254 1.094849
2.673276 2.970533 3.419732 2.970533
2.319604 3.266178 3.016765 3.266178
1.647373 1.462152 1.853412 1.462152
1.163829 0.907769 1.441945 0.907769
2.916685 1.557602 2.687692 1.557602
4.128259 2.737269 3.906863 2.737269
2.676060 1.890168 2.570641 1.890168
2.783662 1.553389 2.683845 1.553389
2.537154 1.653678 2.225642 1.653678
1.878372 2.119172 1.566718 2.119172
1.424028 1.065176 1.511071 1.065176
1.107903 0.785313 1.282536 0.785313
1.130666 0.933757 1.283740 0.933757
1.110547 0.881283 1.181562 0.881283
1.195006 0.590280 1.263950 0.590280
1.099440 1.308269 1.307462 1.308269
1.113701 0.816072 1.301442 0.816072
1.162264 0.877393 1.379628 0.877393
1.350579 2.078317 1.564119 2.078317
1.147873 1.645718 1.584716 1.645718
1.015947 0.857096 1.383095 0.857096
1.033222 0.925008 1.034424 0.925008
1.077789 0.988897 0.918556 0.988897
1.137072 1.215805 0.828678 1.215805
1.039966 0.890232 0.957431 0.890232
1.073550 1.339047 0.901495 1.339047
1.173336 1.487500 0.907349 1.487500
1.187710 1.517411 1.095518 1.517411
1.094060 1.539298 0.953659 1.539298
1.047310 1.001996 0.915111 1.001996
1.059434 0.968951 0.969916 0.968951
1.475912 2.632489 1.356600 2.632489
1.118890 1.726689 1.160602 1.726689
0.917568 0.760170 1.085912 0.760170
1.031825 0.918760 1.108396 0.918760
1.212660 1.262762 1.386822 1.262762
1.013858 1.235081 1.175935 1.235081
1.073269 0.894171 1.212463 0.894171
0.966585 0.640548 1.163176 0.640548
1.001016 0.689010 1.164414 0.689010
0.979023 1.107622 1.234434 1.107622
0.878019 0.946498 1.225025 0.946498
1.318824 1.907567 1.189500 1.907567
1.144226 1.240171 1.054825 1.240171
2.523313 4.779004 1.947627 4.779004
2.228412 3.361728 1.767169 3.361728
1.357795 1.093865 1.210740 1.093865
1.226482 0.857057 1.134750 0.857057
1.265577 1.986352 1.211279 1.986352
1.125285 1.467745 1.022932 1.467745
1.186869 1.524261 1.132334 1.524261
1.374926 2.134502 1.129824 2.134502
1.243218 1.685829 1.120997 1.685829
1.110898 1.025448 1.158537 1.025448
1.173416 0.857850 1.078437 0.857850
1.159812 0.784959 1.242652 0.784959
1.468188 1.167193 1.686249 1.167193
1.182529 0.871840 1.440870 0.871840
1.064845 0.664343 1.200323 0.664343
1.056329 0.816751 1.422354 0.816751
1.376923 1.046028 1.191907 1.046028
1.554588 0.913302 1.210031 0.913302
3.293718 1.260627 2.051972 1.260627
1.534868 2.097268 1.451317 2.097268
1.691183 1.424866 1.386157 1.424866
1.036659 0.590945 1.048755 0.590945
1.110326 0.413859 1.102556 0.413859
1.074666 0.649188 1.110492 0.649188
1.178316 1.150700 1.121509 1.150700
1.172952 1.278642 1.142178 1.278642
1.348627 1.545860 1.511441 1.545860
2.626503 3.419171 3.319685 3.419171
1.668123 1.908593 2.031633 1.908593
2.305541 3.054997 2.818018 3.054997
1.433023 1.008692 1.713569 1.008692
1.915296 2.122913 2.440088 2.122913
1.218792 1.124934 1.677041 1.124934
1.108145 0.805468 1.550192 0.805468
1.006841 1.084504 1.457990 1.084504
1.349335 1.168858 1.117892 1.168858
1.165719 0.783748 1.214942 0.783748
4.326093 2.522565 3.665361 2.522565
2.290377 1.240456 2.100720 1.240456
3.168446 2.471830 2.152774 2.471830
2.694778 1.994610 2.135727 1.994610
1.109956 0.713870 1.145538 0.713870
1.654935 1.343772 1.563196 1.343772
1.396905 0.713110 1.383765 0.713110
1.257500 0.513667 1.300384 0.513667
1.140350 0.682642 1.300908 0.682642
1.106851 0.666151 1.261161 0.666151
1.162927 1.058346 1.321289 1.058346
1.050797 0.736008 1.235738 0.736008
1.175250 1.434927 1.289411 1.434927
3.067001 3.519211 3.794110 3.519211
2.184614 2.734227 2.821637 2.734227
1.513968 1.351900 1.848592 1.351900
1.045136 1.163632 1.477763 1.163632
1.329078 0.591620 1.380012 0.591620
2.058122 1.433567 2.108514 1.433567
6.140848 4.090533 5.439428 4.090533
5.794569 4.000317 5.330942 4.000317
2.195129 1.201969 1.807511 1.201969
1.690995 1.072579 1.556029 1.072579
1.239454 0.829619 1.266686 0.829619
1.229321 0.803825 1.310956 0.803825
1.143126 0.713860 1.276760 0.713860
1.212195 0.706054 1.344627 0.706054
1.214699 1.901111 1.380710 1.901111
1.182826 1.620769 1.279479 1.620769
1.383926 2.132151 1.603879 2.132151
1.196467 1.324783 1.338088 1.324783
2.712713 2.807642 3.167238 2.807642
1.694632 2.729891 1.942065 2.729891
1.023565 1.025255 1.465852 1.025255
1.328717 2.075431 1.688963 2.075431
0.962177 1.106935 0.836909 1.106935
1.056112 1.126962 0.947267 1.126962
1.162272 1.835170 0.981089 1.835170
1.112639 1.288156 0.845013 1.288156
1.010088 1.640309 0.705118 1.640309
0.955756 1.635921 0.725118 1.635921
0.970730 0.605506 0.811837 0.605506
1.005285 0.498795 0.848453 0.498795
1.024600 1.028261 0.913402 1.028261
1.139300 0.910181 1.013872 0.910181
1.235994 1.293379 1.049726 1.293379
1.090790 0.918116 1.082653 0.918116
1.276889 1.241496 1.322215 1.241496
1.572948 2.118970 1.565870 2.118970
1.253564 1.445644 1.402753 1.445644
1.009667 1.036889 1.077045 1.036889
1.233441 0.915047 1.262037 0.915047
1.084859 1.556191 1.086141 1.556191
1.010627 1.121779 1.125458 1.121779
1.021663 1.007760 1.191630 1.007760
1.094831 1.348917 0.888326 1.348917
1.141126 0.994744 1.067006 0.994744
1.169896 1.111491 0.879321 1.111491
0.947862 0.759255 0.834625 0.759255
1.058207 0.717270 0.884915 0.717270
1.111877 0.852082 0.957934 0.852082
1.005150 0.854300 0.918624 0.854300
1.289501 1.092005 1.301321 1.092005
1.969662 2.507058 2.072997 2.507058
1.427560 0.811774 1.715951 0.811774
1.465537 1.369098 1.555951 1.369098
1.084217 0.755680 1.336218 0.755680
1.477351 1.287475 1.415192 1.287475
2.526532 2.933866 2.369760 2.933866
3.099639 4.089210 2.565349 4.089210
1.263365 1.651939 1.005043 1.651939
1.262318 0.877063 1.051168 0.877063
1.120816 1.148618 0.967423 1.148618
1.016694 0.548197 0.972239 0.548197
1.071722 0.413258 1.021530 0.413258
1.223414 0.634227 1.145782 0.634227
1.480837 1.572936 1.477265 1.572936
1.746731 2.213269 2.100305 2.213269
1.323700 1.032464 1.473088 1.032464
1.089459 0.828457 1.209263 0.828457
1.039957 0.692882 1.240096 0.692882
1.055586 0.814194 1.403463 0.814194
0.966749 0.520991 1.261323 0.520991
2.163607 2.039898 2.102877 2.039898
1.935303 1.040550 1.555999 1.040550
3.702042 1.435072 2.497757 1.435072
5.111608 2.288216 3.331526 2.288216
1.885265 1.453970 1.590869 1.453970
1.445427 0.896760 1.365582 0.896760
1.252328 0.816282 1.171205 0.816282
1.113999 0.878834 1.058526 0.878834
1.074760 1.079324 1.028415 1.079324
1.294368 1.295530 1.315312 1.295530
1.042005 0.737694 1.073561 0.737694
1.056582 0.644891 1.196114 0.644891
1.026532 0.640814 1.147965 0.640814
1.020852 0.650592 1.157654 0.650592
1.012458 1.169403 1.123442 1.169403
0.985892 0.824199 1.102224 0.824199
0.898355 0.878753 1.189176 0.878753
1.001348 1.023221 1.398527 1.023221
1.376811 0.901614 1.365069 0.901614
1.927527 0.885846 1.536517 0.885846
2.208365 1.377198 1.889440 1.377198
1.509187 1.176860 1.463176 1.176860
1.854718 1.263652 1.638441 1.263652
2.786674 1.017557 2.477019 1.017557
1.601988 0.905396 1.539601 0.905396
1.213473 1.279963 1.350488 1.279963
1.206064 1.549825 1.367033 1.549825
1.209745 1.307188 1.325662 1.307188
1.134895 0.985154 1.293639 0.985154
1.126750 1.161222 1.288098 1.161222
1.618284 1.407344 1.646528 1.407344
1.381717 1.871333 1.402361 1.871333
0.960083 0.993340 1.210969 0.993340
0.923374 1.099127 1.250589 1.099127
1.076601 1.498059 1.403028 1.498059
0.861283 0.889759 0.808023 0.889759
1.685023 1.119371 1.623539 1.119371
0.984396 1.569622 0.837009 1.569622
1.008656 1.220945 0.961308 1.220945
0.935544 1.927363 0.810601 1.927363
0.887078 0.745461 0.821033 0.745461
0.923702 0.535698 0.887662 0.535698
1.032586 1.419837 1.066447 1.419837
0.972189 0.793166 0.911488 0.793166
1.206167 0.998792 1.126478 0.998792
1.148767 1.018442 1.054526 1.018442
1.034019 0.851624 1.143051 0.851624
1.394456 1.555393 1.122664 1.555393
1.021506 0.845073 1.128471 0.845073
1.161232 0.562765 1.150238 0.562765
0.901294 0.886829 1.066576 0.886829
1.128802 0.703095 1.258130 0.703095
0.992664 0.677478 1.197207 0.677478
0.918500 0.909987 0.911768 0.909987
0.968094 0.767856 0.929040 0.767856
1.791830 2.235374 1.724181 2.235374
1.346546 1.930253 1.240739 1.930253
1.218712 1.463065 1.028839 1.463065
0.882858 0.760623 0.848216 0.760623
0.897150 0.677027 0.831760 0.677027
0.979179 0.849217 0.977361 0.849217
1.347806 0.880013 1.171553 0.880013
1.256340 0.313995 1.094307 0.313995
1.181286 0.511942 1.038443 0.511942
1.334980 0.983476 1.279559 0.983476
1.050356 1.101742 1.151211 1.101742
1.035804 1.263180 1.081669 1.263180
1.423532 1.285731 1.207939 1.285731
1.181772 0.985288 1.315249 0.985288
1.121074 1.190347 1.268105 1.190347
0.987801 0.737466 1.271814 0.737466
1.073695 1.275946 1.295440 1.275946
1.326264 1.133134 1.382609 1.133134
1.243740 1.229055 1.235321 1.229055
1.048938 1.021585 1.053287 1.021585
0.966092 0.674505 0.938343 0.674505
0.974448 0.769900 0.899391 0.769900
1.018912 0.928424 1.002580 0.928424
1.085514 0.846927 1.112715 0.846927
1.084788 0.634785 1.125394 0.634785
1.132671 1.120993 1.224142 1.120993
1.127329 0.723794 1.232776 0.723794
1.105031 1.127957 1.045646 1.127957
1.039044 0.868861 1.152316 0.868861
1.083516 0.816145 1.196261 0.816145
0.972766 0.361262 1.219128 0.361262
1.078239 1.476187 1.228320 1.476187
1.344226 0.915790 1.215361 0.915790
1.577960 0.958556 1.450606 0.958556
1.306675 0.729910 1.228901 0.729910
1.073009 0.911131 1.094477 0.911131
1.041664 0.797007 1.051598 0.797007
1.156472 1.539406 1.167231 1.539406
1.044544 0.843607 1.077716 0.843607
1.049518 0.988376 1.058287 0.988376
1.060599 0.665891 1.160841 0.665891
1.048939 0.865801 1.143940 0.865801
1.033202 0.769788 1.143864 0.769788
0.983887 1.064605 1.136918 1.064605
0.900186 0.421704 1.054672 0.421704
0.893874 0.647006 1.087117 0.647006
1.491876 0.669018 1.390623 0.669018
1.486288 0.635844 1.435473 0.635844
1.285837 0.784721 1.164538 0.784721
1.463838 1.750767 1.470468 1.750767
1.265258 0.994739 1.288301 0.994739
1.099652 1.036133 1.255578 1.036133
1.278170 0.972430 1.275345 0.972430
1.062498 0.906210 1.244050 0.906210
1.294175 0.968540 1.386867 0.968540
1.152493 1.361638 1.306542 1.361638
1.094396 0.989718 1.212959 0.989718
1.162505 0.809108 1.210266 0.809108
1.108327 0.979119 1.259670 0.979119
1.147280 0.825815 1.238064 0.825815
1.104689 0.904843 1.226522 0.904843
0.901930 0.470309 1.078330 0.470309
1.032749 0.687991 1.158959 0.687991
0.859061 0.691195 1.111051 0.691195
0.880842 0.836069 1.126896 0.836069
0.869414 0.555674 1.096117 0.555674
0.896072 0.877162 1.169280 0.877162
1.320187 1.192546 1.059234 1.192546
1.017456 0.980396 1.229091 0.980396
1.145096 2.165879 0.873543 2.165879
0.752838 0.585491 0.863011 0.585491
0.827167 1.161722 0.829120 1.161722
0.802403 0.621032 0.864846 0.621032
0.816854 0.769554 0.963888 0.769554
0.929037 1.030771 1.024960 1.030771
1.108056 1.404704 1.079535 1.404704
0.944487 0.840071 1.107865 0.840071
0.943790 1.346678 1.102477 1.346678
0.973794 0.940813 1.039780 0.940813
1.121764 1.573141 1.183462 1.573141
0.864632 0.988157 1.053345 0.988157
0.891302 0.729236 1.085227 0.729236
0.960821 1.417218 1.132588 1.417218
0.881826 0.739207 1.104273 0.739207
0.961125 1.096621 1.145848 1.096621
1.112954 2.416216 1.216707 2.416216
0.958705 0.803976 1.025363 0.803976
0.865877 0.803678 1.008564 0.803678
0.728233 0.399492 0.964795 0.399492
0.759795 0.755784 0.879246 0.755784
0.950883 1.044575 1.045712 1.044575
0.963623 1.254036 1.027543 1.254036
1.204107 1.194308 1.085540 1.194308
1.022386 1.377115 1.132997 1.377115
1.097688 1.297901 1.125415 1.297901
0.966285 1.044764 1.058168 1.044764
0.994776 1.065990 1.193259 1.065990
1.153009 0.941456 1.344691 0.941456
0.951478 0.506321 1.092092 0.506321
0.815010 0.622412 1.034713 0.622412
0.893811 0.884838 1.027318 0.884838
1.017176 0.761170 1.090073 0.761170
0.914790 1.024406 0.952565 1.024406
0.901305 0.951400 1.085632 0.951400
0.850548 0.870269 1.022347 0.870269
0.957626 1.106499 1.054007 1.106499
1.026799 1.079028 1.066647 1.079028
1.030199 0.943019 1.109665 0.943019
1.054480 1.104849 1.082735 1.104849
1.116820 0.968549 1.109540 0.968549
1.073334 0.885720 1.114931 0.885720
1.030050 0.713273 1.152725 0.713273
0.964259 1.120924 1.231771 1.120924
0.995252 0.912730 1.195683 0.912730
1.122521 0.703694 1.182514 0.703694
0.952376 0.890798 1.083199 0.890798
1.070077 0.646048 1.133782 0.646048
0.900382 0.987598 1.056552 0.987598
0.956111 0.919408 1.078885 0.919408
0.927974 1.127199 1.107843 1.127199
1.038332 1.406663 1.151201 1.406663
1.015981 1.041017 1.141914 1.041017
1.065339 0.800205 1.126170 0.800205
1.104635 1.337386 1.163304 1.337386
0.999333 1.093701 1.067933 1.093701
0.995994 1.508931 1.023748 1.508931
0.937553 1.014379 1.079610 1.014379
0.884582 0.752444 1.039785 0.752444
0.815679 0.529923 1.045768 0.529923
0.930654 0.777331 1.150907 0.777331
0.849377 0.775510 1.116356 0.775510
1.107062 0.683328 1.061700 0.683328
1.037067 0.942460 1.048673 0.942460
1.317458 0.694891 1.187628 0.694891
1.079119 0.908300 1.108187 0.908300
0.961402 0.758314 1.032189 0.758314
1.091703 1.518045 1.192074 1.518045
0.987893 0.880503 1.142312 0.880503
1.101104 1.480950 1.330043 1.480950
1.172852 1.335071 1.213396 1.335071
1.618710 1.914911 1.683344 1.914911
1.122638 0.956273 1.228860 0.956273
1.257003 1.028498 1.333603 1.028498
1.302276 1.431598 1.327463 1.431598
1.428078 1.949040 1.392281 1.949040
1.118885 1.067597 1.167748 1.067597
0.995823 0.892076 1.071032 0.892076
0.944667 0.980387 1.033256 0.980387
0.834218 0.715515 0.997200 0.715515
0.814571 0.521970 1.031952 0.521970
0.952750 1.139403 1.058998 1.139403
0.788188 0.802066 0.926955 0.802066
0.852803 0.576600 1.024468 0.576600
0.754027 0.511390 0.898993 0.511390
0.790365 0.712388 1.011326 0.712388
0.737280 0.965706 0.914788 0.965706
0.681266 0.488508 0.949201 0.488508
0.778619 0.969271 1.049405 0.969271
0.842110 1.277536 1.089007 1.277536
0.838874 1.345669 1.111450 1.345669
0.838135 1.356525 1.105486 1.356525
0.784225 1.262565 1.074346 1.262565
0.931725 1.156206 1.112357 1.156206
1.045197 2.031068 1.205204 2.031068
0.996144 1.166710 1.134153 1.166710
1.030061 1.549671 1.212195 1.549671
0.999667 0.678952 1.185846 0.678952
0.844855 0.490722 1.107772 0.490722
0.747402 0.730444 1.048722 0.730444
0.757774 0.602093 1.050701 0.602093
0.727491 0.550655 1.017033 0.550655
0.815242 0.676342 1.014668 0.676342
0.837843 0.870585 1.036527 0.870585
0.888910 1.060279 1.089811 1.060279
0.930330 1.235449 1.104740 1.235449
0.913347 1.055443 1.130011 1.055443
0.956413 1.230917 1.101747 1.230917
1.063069 0.937039 1.124266 0.937039
0.986024 1.152354 1.131058 1.152354
0.991366 0.740684 1.132836 0.740684
0.941511 0.828347 1.163199 0.828347
0.990414 0.750680 1.043411 0.750680
0.942886 0.673528 1.138076 0.673528
0.981247 0.967154 1.287920 0.967154
0.881489 0.573097 1.071222 0.573097
0.915430 0.514944 1.123787 0.514944
0.798542 0.515848 1.046892 0.515848
0.751492 0.757159 0.997888 0.757159
0.780917 0.615485 1.015226 0.615485
0.780539 0.820331 1.054275 0.820331
0.857826 0.799925 1.066495 0.799925
0.889561 0.916987 1.075670 0.916987
1.044699 0.968639 1.104300 0.968639
1.039479 0.870903 1.122773 0.870903
1.134176 1.009040 1.149003 1.009040
1.144811 1.234431 1.172176 1.234431
0.997439 1.461605 1.130400 1.461605
1.030771 1.105634 1.167872 1.105634
1.015215 0.851429 1.207262 0.851429
1.024776 1.283271 1.285560 1.283271
0.915621 0.682742 1.037427 0.682742
0.899518 0.728986 1.036010 0.728986
0.905292 0.711262 1.062248 0.711262
0.808954 0.878839 1.014165 0.878839
0.862293 0.920412 1.116889 0.920412
0.924213 1.233907 1.148208 1.233907
0.936863 0.866817 1.154725 0.866817
0.911492 0.916043 1.100231 0.916043
1.157727 1.428942 1.152798 1.428942
1.106009 1.187143 1.215624 1.187143
1.115011 0.743009 1.119746 0.743009
1.139982 0.973102 1.183314 0.973102
1.113589 1.416428 1.120484 1.416428
1.169030 1.885721 1.198802 1.885721
0.965905 0.987970 1.152335 0.987970
0.902648 1.242185 1.175635 1.242185
0.986346 1.566585 1.327916 1.566585
1.165986 1.324967 1.187229 1.324967
1.018943 0.825925 1.067422 0.825925
0.929112 0.789859 1.051697 0.789859
0.908287 0.571692 1.049154 0.571692
0.974273 0.976421 1.145759 0.976421
1.023616 0.872003 1.232137 0.872003
1.000934 0.877634 1.210201 0.877634
1.051437 0.893568 1.247581 0.893568
1.019431 1.028186 1.119446 1.028186
1.290719 1.169951 1.256536 1.169951
1.106114 0.539840 1.176089 0.539840
1.138350 1.079926 1.170944 1.079926
0.987911 1.214344 1.109914 1.214344
1.002676 1.307787 1.099004 1.307787
0.975284 1.051133 1.086337 1.051133
0.834524 1.011266 1.082106 1.011266
0.936849 1.387154 1.115214 1.387154
0.858894 0.872900 1.042881 0.872900
0.832155 0.963414 1.187281 0.963414
0.816137 0.636218 1.095861 0.636218
0.865412 0.625952 1.232398 0.625952
0.752794 0.727988 1.110070 0.727988
0.861066 1.150734 1.192104 1.150734
0.893534 1.175216 1.087939 1.175216
0.957130 1.834836 1.195790 1.834836
0.791243 0.817354 1.135561 0.817354
0.781237 1.117465 1.125018 1.117465
0.973294 1.414552 1.179271 1.414552
0.791446 1.789965 1.143263 1.789965
0.976546 1.577495 1.195784 1.577495
1.065704 1.084090 1.192868 1.084090
1.055290 0.813324 1.186682 0.813324
1.025043 1.015217 1.192372 1.015217
1.049914 1.422374 1.207095 1.422374
0.954347 0.842086 1.154293 0.842086
1.014990 1.479166 1.178835 1.479166
0.970792 0.616440 1.220355 0.616440
0.956718 0.614430 1.197120 0.614430
0.811436 0.732048 1.129822 0.732048
0.899001 0.660987 1.205472 0.660987
0.824308 0.875012 1.219988 0.875012
0.852262 0.698192 1.161924 0.698192
0.778649 0.751160 1.116826 0.751160
0.799663 0.972398 1.210167 0.972398
0.796428 0.965868 1.148181 0.965868
0.814018 1.067458 1.107407 1.067458
1.006154 1.440857 1.158457 1.440857
0.970693 1.622376 1.154155 1.622376
1.067807 0.830256 1.192381 0.830256
1.084642 0.633421 1.198134 0.633421
1.108778 0.884207 1.189661 0.884207
1.005597 1.138873 1.198008 1.138873
1.010753 0.755803 1.233976 0.755803
0.975946 1.023549 1.243485 1.023549
1.088751 0.834742 1.299029 0.834742
1.033501 0.940069 1.217595 0.940069
1.003377 0.727721 1.270579 0.727721
0.893773 0.843605 1.135514 0.843605
0.881326 0.616074 1.186002 0.616074
0.786680 0.767128 1.127453 0.767128
0.832877 0.893692 1.166444 0.893692
0.859954 0.911958 1.133456 0.911958
0.893770 1.140065 1.153126 1.140065
0.926318 1.145171 1.168667 1.145171
0.984890 0.886793 1.168661 0.886793
1.165287 1.134683 1.238445 1.134683
1.218714 1.085904 1.216424 1.085904
1.447874 1.205629 1.304718 1.205629
1.048723 1.159562 1.296856 1.159562
1.009334 1.079116 1.264315 1.079116
1.169418 1.029670 1.262284 1.029670
1.037567 0.509678 1.156201 0.509678
0.995251 0.793377 1.140635 0.793377
0.967933 0.607280 1.196472 0.607280
0.904058 0.758503 1.146125 0.758503
0.936202 0.705020 1.147229 0.705020
0.865487 0.630818 1.112327 0.630818
0.915239 0.522335 1.176967 0.522335
0.987901 0.911155 1.207218 0.911155
1.109387 0.831717 1.150907 0.831717
1.054557 1.001226 1.194135 1.001226
1.173394 1.115612 1.216727 1.115612
1.213328 1.038424 1.207242 1.038424
1.124480 1.128021 1.232443 1.128021
1.198493 1.364347 1.233254 1.364347
1.116132 1.123657 1.222906 1.123657
0.987076 1.236200 1.263074 1.236200
1.039326 1.001899 1.303355 1.001899
0.978407 1.170122 1.284827 1.170122
1.086421 0.749635 1.111057 0.749635
1.131328 1.386256 1.161882 1.386256
1.254841 1.575417 1.320992 1.575417
1.225811 1.767395 1.275554 1.767395
1.071381 0.712751 1.200359 0.712751
0.933296 0.531567 1.077537 0.531567
1.002424 0.546227 1.150116 0.546227
0.903544 0.481098 1.135805 0.481098
0.885741 0.676747 1.152285 0.676747
1.031962 1.248224 1.240008 1.248224
1.130270 1.069174 1.323630 1.069174
1.128467 1.322470 1.314181 1.322470
1.204678 0.562722 1.215117 0.562722
1.078186 1.111153 1.263476 1.111153
1.339045 1.151079 1.311160 1.151079
1.257950 1.067844 1.171305 1.067844
0.946347 1.251977 1.195681 1.251977
1.133278 0.835373 1.317852 0.835373
0.979635 1.052726 1.243980 1.052726
0.920134 0.700985 1.239238 0.700985
0.980068 1.131836 1.279672 1.131836
0.984354 0.745078 1.322998 0.745078
0.834301 0.741522 1.272802 0.741522
0.839052 0.884646 1.219344 0.884646
0.902543 1.111078 1.244798 1.111078
0.961627 1.558546 1.190560 1.558546
0.980877 1.881915 1.172258 1.881915
1.024957 1.896154 1.147940 1.896154
0.830543 1.663520 1.161620 1.663520
0.893038 1.417096 1.155017 1.417096
1.053323 0.823842 1.156384 0.823842
1.146124 1.322437 1.169476 1.322437
1.082445 1.255384 1.127572 1.255384
1.003745 0.991098 1.091972 0.991098
1.005150 1.062103 1.185859 1.062103
1.035016 0.443105 1.373224 0.443105
0.978986 0.676529 1.299335 0.676529
0.965421 0.889408 1.323776 0.889408
0.993839 0.868544 1.383177 0.868544
1.184597 1.062796 1.418714 1.062796
0.893776 1.040805 1.316526 1.040805
0.815261 0.757105 1.261940 0.757105
0.799264 1.244514 1.199474 1.244514
0.910749 1.213038 1.181844 1.213038
0.817727 1.060059 1.217575 1.060059
0.893226 1.023052 1.216548 1.023052
1.017992 1.194359 1.213699 1.194359
1.008678 0.942145 1.209920 0.942145
1.081907 1.527012 1.197169 1.527012
1.154112 0.761326 1.242217 0.761326
1.092915 0.721380 1.216493 0.721380
1.074129 0.957479 1.205354 0.957479
1.093995 0.840842 1.178315 0.840842
1.063882 0.413181 1.320998 0.413181
1.043958 0.555876 1.358427 0.555876
0.953874 0.692179 1.286018 0.692179
0.969730 0.788741 1.308888 0.788741
0.846183 0.709831 1.235447 0.709831
0.777587 0.971533 1.195551 0.971533
0.818984 0.904284 1.268659 0.904284
0.827847 0.888185 1.224950 0.888185
0.939884 1.119911 1.226968 1.119911
1.046964 1.018409 1.243846 1.018409
1.097443 0.789274 1.212535 0.789274
1.107871 0.780005 1.247101 0.780005
1.340892 0.691487 1.270772 0.691487
1.158585 1.486285 1.311273 1.486285
1.250399 1.283127 1.278996 1.283127
1.110285 0.957323 1.287429 0.957323
1.060652 0.523611 1.279151 0.523611
1.154251 0.720254 1.362703 0.720254
1.150769 0.559629 1.335158 0.559629
1.056976 0.556871 1.286844 0.556871
1.083463 0.579395 1.308726 0.579395
0.991159 0.532014 1.241803 0.532014
1.004554 0.675210 1.247591 0.675210
0.897287 1.180762 1.255685 1.180762
0.859644 0.918902 1.220738 0.918902
0.952883 0.639942 1.178324 0.639942
0.892740 0.709046 1.183670 0.709046
0.908803 0.794805 1.233745 0.794805
0.929066 0.950837 1.221015 0.950837
1.247843 0.791561 1.253712 0.791561
1.231897 1.012707 1.238576 1.012707
1.039190 0.852904 1.252300 0.852904
1.130922 0.929662 1.295231 0.929662
1.139995 0.993008 1.328730 0.993008
1.157728 0.833483 1.329220 0.833483
1.235078 0.901572 1.319815 0.901572
1.128838 0.723410 1.264853 0.723410
1.168257 1.046643 1.316193 1.046643
1.026358 0.544934 1.225444 0.544934
0.902668 0.748700 1.181166 0.748700
0.989228 0.750117 1.254499 0.750117
0.921336 1.297569 1.180994 1.297569
0.923077 0.942668 1.213151 0.942668
0.993979 0.655622 1.246328 0.655622
0.967164 1.025557 1.262119 1.025557
1.115953 1.507906 1.299018 1.507906
1.119749 1.076461 1.243641 1.076461
1.111342 1.038929 1.288040 1.038929
1.107044 1.447862 1.272498 1.447862
1.146158 1.130627 1.325052 1.130627
1.051141 1.130383 1.296042 1.130383
1.065932 1.255056 1.350768 1.255056
0.968859 1.046739 1.325378 1.046739
0.994031 0.922861 1.325702 0.922861
1.067171 0.688311 1.341895 0.688311
1.098234 0.974041 1.393654 0.974041
1.006854 0.906231 1.309160 0.906231
1.022684 0.776466 1.342206 0.776466
1.045353 0.887827 1.223892 0.887827
1.147888 1.689183 1.190320 1.689183
0.914358 1.125195 1.172131 1.125195
1.037027 1.517460 1.192375 1.517460
0.951056 0.771880 1.201815 0.771880
1.057620 1.674226 1.149102 1.674226
1.139721 1.443099 1.159640 1.443099
1.019383 2.195656 1.156926 2.195656
1.127748 1.072350 1.131531 1.072350
1.218291 1.089534 1.163928 1.089534
1.198928 0.937666 1.187538 0.937666
1.161487 0.814377 1.146731 0.814377
1.124382 1.203178 1.452958 1.203178
1.163393 0.660650 1.478743 0.660650
1.103088 0.911781 1.372655 0.911781
1.060193 0.954534 1.339496 0.954534
0.879134 1.340918 1.193664 1.340918
0.836147 1.032001 1.247371 1.032001
0.910055 1.383887 1.242444 1.383887
1.107137 2.054914 1.284730 2.054914
1.078895 1.304155 1.240473 1.304155
1.036998 1.009408 1.199016 1.009408
1.173580 0.940847 1.128579 0.940847
1.169633 0.683820 1.225457 0.683820
1.187433 1.009207 1.084013 1.009207
1.446775 1.066849 1.167125 1.066849
1.332806 1.268648 1.361862 1.268648
1.379040 1.053116 1.342626 1.053116
1.106534 0.767494 1.350536 0.767494
1.118688 0.920282 1.379321 0.920282
1.143147 0.770011 1.441731 0.770011
1.212721 0.441902 1.473969 0.441902
1.157914 0.714093 1.397039 0.714093
1.265172 1.040054 1.431981 1.040054
1.733831 1.095462 1.576634 1.095462
0.932561 1.060718 1.320313 1.060718
1.127545 0.934837 1.409412 0.934837
1.081287 0.908972 1.356603 0.908972
0.804695 0.819698 1.255745 0.819698
0.932299 0.988201 1.288727 0.988201
0.859439 1.143374 1.247443 1.143374
1.272232 1.195511 1.227904 1.195511
1.695955 0.887970 1.344779 0.887970
1.023672 1.713537 1.104934 1.713537
2.065294 1.835361 1.416046 1.835361
1.054089 1.094376 1.238947 1.094376
1.134680 0.476830 1.187583 0.476830
1.167033 1.356199 1.215795 1.356199
1.144518 0.675625 1.243584 0.675625
1.154523 0.641138 1.387655 0.641138
1.168078 0.790169 1.371187 0.790169
1.146818 0.586305 1.383963 0.586305
1.103342 0.652190 1.368665 0.652190
1.097966 0.633599 1.385872 0.633599
1.146679 1.012142 1.323837 1.012142
1.045859 1.379446 1.328497 1.379446
0.892648 0.888706 1.242138 0.888706
0.961142 0.511374 1.235773 0.511374
0.959487 0.995324 1.241077 0.995324
1.058285 0.877365 1.223118 0.877365
1.171731 0.652334 1.268868 0.652334
1.402094 1.299334 1.327277 1.299334
1.594545 1.436795 1.361728 1.436795
1.151755 0.819786 1.255997 0.819786
1.161522 0.844327 1.286694 0.844327
1.170265 0.868632 1.364711 0.868632
1.157901 0.789864 1.373859 0.789864
1.193808 1.024274 1.355521 1.024274
1.123692 0.610979 1.321442 0.610979
0.929767 1.066476 1.273443 1.066476
0.968284 1.239266 1.241117 1.239266
0.976980 0.506603 1.253806 0.506603
0.911236 0.933559 1.212086 0.933559
1.004284 1.121785 1.211682 1.121785
0.924842 1.637429 1.229005 1.637429
1.003994 1.345800 1.197444 1.345800
1.154191 0.940907 1.248846 0.940907
0.829681 0.989191 0.839784 0.989191
0.985815 0.742644 1.247056 0.742644
1.108032 1.789328 1.217651 1.789328
1.087454 0.904430 1.342070 0.904430
1.048196 1.054201 1.265115 1.054201
1.211267 0.781853 1.303002 0.781853
1.108176 0.752053 1.371417 0.752053
1.021282 0.836846 1.184120 0.836846
1.069003 0.978921 1.197335 0.978921
1.021841 1.341638 1.152205 1.341638
1.021729 1.321387 1.127401 1.321387
1.094940 1.334607 1.142685 1.334607
1.047249 1.361656 1.144494 1.361656
0.952187 0.903448 1.071478 0.903448
1.115117 0.722262 1.055435 0.722262
1.142371 0.969193 1.024862 0.969193
1.224909 1.071496 1.098998 1.071496
1.326997 0.951937 1.138261 0.951937
1.042609 0.872025 1.322228 0.872025
1.114460 1.332873 1.409820 1.332873
1.391672 1.203444 1.512189 1.203444
1.501120 1.362996 1.563793 1.362996
1.262907 1.724812 1.354156 1.724812
1.080047 0.823340 1.303386 0.823340
0.907872 0.593127 1.262120 0.593127
0.929844 1.060359 1.221597 1.060359
0.896798 0.840057 1.253129 0.840057
0.961384 1.521020 1.195888 1.521020
0.990518 1.066595 1.201155 1.066595
1.076381 1.751171 1.152866 1.751171
0.931203 0.960688 1.102010 0.960688
2.221659 1.904837 1.245134 1.904837
1.741816 1.399947 1.091535 1.399947
1.532812 0.954632 1.081229 0.954632
1.119722 0.878780 1.003887 0.878780
1.605088 1.125334 1.257731 1.125334
1.520891 0.724800 1.295651 0.724800
1.168466 0.891069 1.330683 0.891069
1.180646 0.724599 1.388287 0.724599
1.270020 0.526798 1.462239 0.526798
1.496576 0.714950 1.534310 0.714950
1.044981 0.471749 1.309594 0.471749
1.036164 0.789253 1.250072 0.789253
1.066248 0.942033 1.216874 0.942033
2.437264 2.094516 1.289286 2.094516
1.180223 1.295954 1.122114 1.295954
1.480072 1.706244 1.146865 1.706244
0.876569 0.892763 1.051429 0.892763
1.574485 1.157788 1.201784 1.157788
1.159046 1.419741 1.106549 1.419741
1.725034 1.814727 1.166382 1.814727
2.896229 2.644268 1.617105 2.644268
1.337423 0.790619 1.244783 0.790619
1.212193 0.453506 1.449384 0.453506
1.249950 0.500463 1.478595 0.500463
1.197816 0.588804 1.422639 0.588804
1.287210 0.394989 1.448546 0.394989
1.191532 0.557071 1.412468 0.557071
1.144729 0.698044 1.374859 0.698044
1.212312 1.749355 1.353622 1.749355
1.021129 0.619410 1.289126 0.619410
0.928772 1.180863 1.273121 1.180863
0.989106 0.888665 1.254908 0.888665
1.406382 1.211856 1.282115 1.211856
1.189435 1.192346 1.249303 1.192346
1.094610 1.165050 1.200504 1.165050
0.989291 0.705418 1.162847 0.705418
0.952184 0.661622 1.182730 0.661622
2.052240 1.549216 1.361744 1.549216
1.014518 0.624729 1.208355 0.624729
1.148740 0.571292 1.381330 0.571292
1.182084 0.740470 1.381706 0.740470
1.198093 1.161207 1.371579 1.161207
1.091524 1.327997 1.304225 1.327997
0.968135 0.315105 1.275409 0.315105
0.994417 0.635885 1.268968 0.635885
0.954559 1.180694 1.249921 1.180694
0.947361 0.660561 1.215641 0.660561
0.941416 0.708444 1.232862 0.708444
0.958496 1.074781 1.180678 1.074781
0.962180 0.793484 1.179935 0.793484
1.095191 0.828870 1.209252 0.828870
0.983460 0.660759 1.231322 0.660759
1.099732 1.070039 1.201301 1.070039
1.217169 0.842177 1.253925 0.842177
1.036016 0.603095 1.262341 0.603095
0.936582 0.560283 1.208208 0.560283
1.022717 1.024861 1.218587 1.024861
1.192794 1.592400 1.061893 1.592400
1.230725 2.267028 1.212598 2.267028
1.084558 1.492026 1.206200 1.492026
1.118700 1.436436 1.114767 1.436436
1.034727 1.014229 1.052890 1.014229
0.962775 1.093812 1.036418 1.093812
1.045951 0.708048 1.020057 0.708048
1.065719 0.686386 0.927298 0.686386
1.120944 0.834149 0.993594 0.834149
1.080863 1.061991 0.972079 1.061991
1.264906 0.715906 0.954438 0.715906
1.741119 1.754353 0.997032 1.754353
1.038663 0.810680 1.219842 0.810680
1.169949 0.843855 1.207700 0.843855
1.120322 1.282065 1.272892 1.282065
1.378955 0.846459 1.181654 0.846459
1.157151 1.580679 1.282490 1.580679
1.133913 1.456581 1.220439 1.456581
1.122394 1.548754 1.241555 1.548754
1.065124 0.529006 1.205125 0.529006
1.005925 0.905481 1.138714 0.905481
1.105585 0.899326 0.995342 0.899326
1.031264 0.967762 0.965514 0.967762
1.113184 0.976057 1.002722 0.976057
1.112788 0.614096 0.992503 0.614096
1.314941 1.136158 1.073027 1.136158
1.283598 1.399835 1.034522 1.399835
1.538168 1.171001 1.061363 1.171001
1.166995 0.839842 1.383979 0.839842
1.506042 1.014423 1.517197 1.014423
1.478946 1.120000 1.218482 1.120000
1.171642 1.052065 1.430812 1.052065
1.318812 1.773541 1.335877 1.773541
1.086785 0.796742 1.238360 0.796742
1.130808 1.209805 1.225702 1.209805
1.074338 0.615709 1.227519 0.615709
1.121311 0.719546 1.216982 0.719546
1.213409 0.828544 1.231225 0.828544
1.085745 0.800576 1.136976 0.800576
0.987853 0.728572 1.116915 0.728572
0.951703 0.777783 1.118406 0.777783
1.016352 1.332662 1.000597 1.332662
1.154661 0.953641 1.076961 0.953641
1.703886 1.102173 1.171443 1.102173
4.013978 3.850765 1.965275 3.850765
3.161346 2.964634 1.661089 2.964634
1.216356 0.928533 1.439800 0.928533
1.307805 0.754556 1.492757 0.754556
1.202260 0.630859 1.410517 0.630859
1.342975 0.846046 1.440558 0.846046
1.158737 0.723676 1.410603 0.723676
1.150980 1.435378 1.365551 1.435378
1.058427 0.678247 1.237813 0.678247
1.381361 2.655364 1.412550 2.655364
1.022494 0.650636 1.264326 0.650636
1.111883 1.243128 1.226413 1.243128
0.957250 0.926611 1.233086 0.926611
0.912434 0.745975 1.198351 0.745975
0.951560 0.823896 1.122798 0.823896
0.951522 0.475732 1.139738 0.475732
0.911519 0.435662 1.107836 0.435662
0.993775 0.944085 1.099268 0.944085
1.348627 1.385005 1.244909 1.385005
1.352798 0.903176 1.230738 0.903176
1.128826 0.469673 1.369787 0.469673
1.136217 0.816846 1.335523 0.816846
1.123563 0.652542 1.382829 0.652542
1.155179 0.560583 1.398429 0.560583
1.186266 1.703459 1.383415 1.703459
1.017030 0.558612 1.265581 0.558612
1.028408 0.680593 1.265543 0.680593
1.026348 0.697968 1.249322 0.697968
0.915627 0.824785 1.172977 0.824785
0.889759 0.640162 1.194183 0.640162
0.872144 0.927797 1.138058 0.927797
0.916602 0.765374 1.142111 0.765374
0.914107 0.857507 1.120141 0.857507
1.204498 0.800438 1.197397 0.800438
0.975032 0.598258 1.162380 0.598258
1.133108 1.056470 1.066599 1.056470
1.106083 1.161704 1.147311 1.161704
1.152996 0.877652 1.057407 0.877652
1.120892 0.680447 1.042242 0.680447
1.225376 1.413146 1.054153 1.413146
1.154644 1.901506 0.960159 1.901506
1.126390 0.652358 1.027285 0.652358
1.280457 1.486598 0.959510 1.486598
1.158276 1.010795 1.017083 1.010795
1.366390 0.855671 0.990908 0.855671
0.849896 1.193068 0.980061 1.193068
1.228887 0.934855 0.945849 0.934855
1.741535 0.937802 1.059664 0.937802
1.041835 0.730121 0.969803 0.730121
1.084393 0.640824 0.899628 0.640824
1.068247 0.693676 0.919703 0.693676
1.029036 0.891183 0.930958 0.891183
1.116515 0.925803 1.215401 0.925803
1.387516 1.236051 1.013549 1.236051
1.236276 0.942764 1.142497 0.942764
1.555933 1.343152 1.214704 1.343152
1.152954 0.801110 1.107702 0.801110
1.129505 1.201559 1.042773 1.201559
1.095687 1.259583 1.022380 1.259583
1.127187 0.572811 1.126649 0.572811
1.128688 0.506811 1.052817 0.506811
1.098547 1.333965 1.084790 1.333965
1.066471 1.019793 1.029971 1.019793
1.165083 1.036718 1.005404 1.036718
1.024898 1.108523 0.954892 1.108523
0.976927 1.086355 0.920124 1.086355
1.174264 0.810475 0.968647 0.810475
1.199117 1.058261 0.931884 1.058261
1.473578 0.987077 1.030310 0.987077
1.359652 1.387442 1.087506 1.387442
1.551079 1.463184 1.070099 1.463184
1.837813 1.661599 1.392672 1.661599
1.179196 0.936483 1.205568 0.936483
1.367606 1.399764 1.296071 1.399764
1.069857 0.597602 1.137358 0.597602
1.120741 1.068340 1.220707 1.068340
1.191588 1.417973 1.182266 1.417973
1.173813 0.613641 1.191435 0.613641
1.238766 0.988153 1.194600 0.988153
1.169004 0.849232 1.107952 0.849232
0.995268 1.130666 1.028920 1.130666
1.058120 0.718690 1.055141 0.718690
1.175559 1.036099 1.006050 1.036099
1.344412 0.862414 1.053419 0.862414
1.910172 1.822249 1.135854 1.822249
4.853141 4.424914 2.518487 4.424914
1.178301 1.083921 1.186871 1.083921
1.068534 0.742162 1.283265 0.742162
1.047945 0.727402 1.201533 0.727402
1.177941 0.891548 1.247205 0.891548
1.134967 1.047520 1.190898 1.047520
1.166220 0.979159 1.190830 0.979159
1.201748 1.991294 1.097199 1.991294
1.232780 1.427102 1.205640 1.427102
1.154906 0.675723 1.236205 0.675723
1.164159 1.110501 1.168215 1.110501
1.176667 1.547306 1.192466 1.547306
0.997928 0.664987 1.129453 0.664987
1.003907 0.462687 1.128366 0.462687
0.997434 0.711117 1.062003 0.711117
1.005573 0.585601 1.056262 0.585601
1.176447 0.949938 1.088553 0.949938
1.079349 0.557447 1.069297 0.557447
1.178718 1.358094 1.131589 1.358094
1.072359 0.697030 1.291018 0.697030
1.164182 1.292661 1.163523 1.292661
1.118053 0.437325 1.254968 0.437325
1.061039 0.568505 1.251433 0.568505
1.012667 1.000469 1.191988 1.000469
1.017462 1.762022 1.183304 1.762022
1.001233 0.654327 1.243055 0.654327
1.171435 1.821392 1.129966 1.821392
1.003023 1.622393 1.065151 1.622393
1.114783 0.976786 1.101885 0.976786
0.919569 1.147486 1.063182 1.147486
0.959804 0.537109 1.120817 0.537109
0.959317 1.002062 1.090940 1.002062
0.900070 0.564912 1.039327 0.564912
0.821972 0.799614 1.073333 0.799614
1.138079 1.054043 1.149181 1.054043
0.978119 0.688217 1.136489 0.688217
1.050766 1.029403 0.953267 1.029403
1.034517 0.940280 0.905467 0.940280
1.098489 0.851117 0.904369 0.851117
1.229300 1.022235 1.025544 1.022235
1.129161 0.881112 0.942899 0.881112
1.236873 0.916624 1.021735 0.916624
1.155049 0.939346 0.921454 0.939346
1.230114 1.344931 1.077009 1.344931
1.089542 0.819773 0.996002 0.819773
1.248135 0.590625 1.023888 0.590625
1.405873 0.880667 1.030770 0.880667
1.011992 0.766201 0.941625 0.766201
1.115269 0.640239 0.901693 0.640239
1.000097 0.883168 0.817981 0.883168
1.047424 0.699754 0.979297 0.699754
1.002388 1.212236 0.940871 1.212236
1.208634 1.004118 1.046631 1.004118
1.069689 1.193707 1.029507 1.193707
0.996921 1.867797 1.033124 1.867797
1.144809 1.824422 1.007586 1.824422
1.224515 1.418104 1.126820 1.418104
1.096474 0.912301 1.055918 0.912301
1.117454 0.769149 1.099471 0.769149
1.053791 0.762151 1.102141 0.762151
1.082165 1.260991 0.965052 1.260991
1.241392 0.911234 1.053746 0.911234
1.045071 0.737954 1.031162 0.737954
1.248635 1.446291 1.064087 1.446291
1.058802 1.283977 0.993887 1.283977
0.976100 1.363505 0.970851 1.363505
0.968723 1.332927 0.987797 1.332927
1.136485 0.541961 0.908796 0.541961
1.041400 1.000554 0.959071 1.000554
1.130022 1.331704 1.002031 1.331704
1.186314 1.802194 1.032429 1.802194
1.255452 1.184704 1.263712 1.184704
1.143661 1.190047 1.133036 1.190047
1.075865 0.957905 1.103722 0.957905
1.176704 1.440418 1.065446 1.440418
1.147098 1.267329 1.055209 1.267329
1.121542 0.752644 1.166180 0.752644
1.039761 0.840531 1.119278 0.840531
1.055955 1.439142 1.089114 1.439142
1.001446 0.753463 1.058768 0.753463
1.031451 1.061931 1.044757 1.061931
1.012077 1.241280 1.029076 1.241280
1.043679 0.749462 1.008567 0.749462
0.950123 0.987039 0.933539 0.987039
0.915344 0.651767 0.968121 0.651767
0.967737 0.611653 0.972943 0.611653
1.108261 0.595883 1.054433 0.595883
3.295872 3.247643 1.750041 3.247643
1.281759 1.199704 1.133335 1.199704
1.059645 0.480678 1.045452 0.480678
1.169038 0.525791 1.205995 0.525791
1.009638 0.681500 1.051835 0.681500
1.022810 0.722620 1.087719 0.722620
1.151890 0.788205 1.161330 0.788205
1.130824 0.977123 1.093502 0.977123
1.188681 1.086567 1.110037 1.086567
1.221940 1.744340 1.099418 1.744340
1.070183 1.217137 1.182210 1.217137
1.206909 1.357136 1.202815 1.357136
1.235630 0.906012 1.074291 0.906012
1.128473 0.867750 1.072943 0.867750
0.996844 0.529626 1.078951 0.529626
1.160515 1.349720 1.115850 1.349720
1.060653 1.161795 1.050432 1.161795
0.889519 0.713465 0.995620 0.713465
1.624949 2.077175 1.162687 2.077175
0.930858 0.874493 1.051355 0.874493
1.132322 0.812723 1.093483 0.812723
1.013496 0.931403 0.995992 0.931403
1.188449 0.462137 1.083923 0.462137
1.044750 0.893306 1.034649 0.893306
1.095068 0.876772 1.150155 0.876772
1.247643 1.174801 1.103307 1.174801
1.634384 1.689840 1.435315 1.689840
1.043798 1.037324 1.108376 1.037324
1.092501 0.885419 1.140356 0.885419
1.054975 0.671974 1.065495 0.671974
1.006779 0.915907 1.082549 0.915907
0.860708 1.019557 0.947877 1.019557
0.942399 0.949561 0.940914 0.949561
0.875996 0.754157 1.090734 0.754157
0.885469 0.803023 0.985413 0.803023
0.900284 1.008338 0.987728 1.008338
1.007031 0.677901 1.060716 0.677901
1.071922 1.182209 0.826186 1.182209
1.106890 1.890940 0.939423 1.890940
1.165697 2.025565 0.919494 2.025565
0.966058 0.744468 0.965484 0.744468
1.235148 1.870797 1.013456 1.870797
1.150802 0.896410 1.016341 0.896410
1.166265 0.933225 0.994158 0.933225
0.957793 0.823419 1.035394 0.823419
0.956449 0.672182 0.984651 0.672182
1.054986 0.877553 0.935038 0.877553
1.025892 1.776489 0.951116 1.776489
0.852220 0.636558 0.952162 0.636558
1.117582 1.517760 1.001910 1.517760
0.950197 1.428618 0.874044 1.428618
0.947718 1.357913 0.954292 1.357913
1.732128 1.974694 1.355044 1.974694
1.199321 1.593136 1.143511 1.593136
1.086574 1.248087 0.869271 1.248087
0.988177 0.817520 0.785286 0.817520
1.093262 1.640812 0.917121 1.640812
1.009572 0.893302 0.870993 0.893302
1.138258 1.161886 1.029382 1.161886
1.024589 0.934976 1.031339 0.934976
1.024104 0.672799 1.019642 0.672799
1.054562 0.846183 1.076307 0.846183
0.975252 0.935778 1.068144 0.935778
0.955262 0.567287 1.009818 0.567287
0.818190 0.932304 1.006664 0.932304
0.963074 1.233704 0.987974 1.233704
0.995732 0.960094 0.925363 0.960094
0.958518 1.073827 1.032424 1.073827
1.033397 1.051594 1.046453 1.051594
0.955837 0.942083 0.971673 0.942083
0.811297 0.913187 0.912281 0.913187
1.369224 2.315496 1.000264 2.315496
1.166029 1.705159 1.069074 1.705159
1.012344 0.859410 0.890129 0.859410
1.105082 0.778634 1.091229 0.778634
1.271782 0.501630 1.319413 0.501630
1.290522 0.571630 1.365156 0.571630
1.177101 0.696799 1.038962 0.696799
1.121023 0.759793 0.970870 0.759793
1.139646 0.739220 1.074329 0.739220
1.226843 0.726657 1.225543 0.726657
1.323133 0.918802 1.364647 0.918802
1.139918 0.902956 1.096877 0.902956
1.115205 1.350116 1.069020 1.350116
1.039952 0.741797 1.092242 0.741797
1.022891 1.231039 1.041141 1.231039
0.903624 1.123290 1.017478 1.123290
1.008499 1.212543 0.992898 1.212543
0.943823 1.303725 0.988169 1.303725
0.961323 1.303246 0.969690 1.303246
0.961542 0.927591 1.051043 0.927591
1.050313 0.854399 1.080509 0.854399
1.470689 1.242023 1.179481 1.242023
1.206648 0.419832 1.140341 0.419832
1.520318 1.063675 1.671117 1.063675
1.917055 1.189806 2.191093 1.189806
1.349645 0.880514 1.395733 0.880514
1.151472 0.524010 1.050580 0.524010
1.703109 1.070867 1.879562 1.070867
1.112945 0.740812 1.099632 0.740812
1.170574 1.220324 1.286858 1.220324
1.082526 0.873560 1.190529 0.873560
1.063451 1.567361 1.070234 1.567361
0.999685 1.760719 1.046091 1.760719
1.026445 0.618782 1.036308 0.618782
1.415089 1.754963 1.102258 1.754963
0.991514 1.688206 1.031836 1.688206
0.910386 1.181393 1.002121 1.181393
0.918997 0.514198 0.963495 0.514198
0.933653 1.064765 0.993921 1.064765
0.978869 0.666751 1.145342 0.666751
1.000598 1.196756 1.131752 1.196756
1.351016 0.956101 1.144319 0.956101
1.638118 0.814386 1.171792 0.814386
1.201186 0.766754 1.103342 0.766754
1.519012 1.123169 1.475848 1.123169
1.773245 0.920468 1.998778 0.920468
1.946346 1.843367 1.892244 1.843367
1.371455 1.440378 1.325469 1.440378
1.152214 0.735649 1.131780 0.735649
1.096853 1.410198 1.138269 1.410198
1.096995 0.892904 1.068908 0.892904
0.910599 1.047200 0.843566 1.047200
0.952638 1.189301 0.944026 1.189301
0.891633 1.256346 0.909823 1.256346
0.904369 0.727350 0.937723 0.727350
0.920022 0.884364 0.958371 0.884364
0.964403 1.033990 1.034444 1.033990
0.962782 0.678768 1.048004 0.678768
1.135210 0.917627 1.331781 0.917627
0.912405 1.200472 1.122731 1.200472
1.044833 0.626651 1.258383 0.626651
1.064438 1.062284 0.993288 1.062284
1.329296 1.880800 1.024715 1.880800
3.049307 2.404632 1.496667 2.404632
1.661493 0.974590 1.477447 0.974590
1.477467 1.335106 1.292541 1.335106
2.629618 1.121485 2.534152 1.121485
3.324185 1.977432 2.228281 1.977432
2.291378 1.468649 2.488538 1.468649
1.555037 0.973376 1.583834 0.973376
1.221656 0.591844 1.149667 0.591844
1.193876 1.327940 1.120193 1.327940
1.075294 0.905921 0.938516 0.905921
0.880616 0.924366 0.758018 0.924366
0.859725 0.613468 0.843199 0.613468
0.857620 0.847394 0.847467 0.847394
1.187333 0.689829 0.866706 0.689829
0.937931 1.107150 0.930748 1.107150
1.080445 1.707356 0.975967 1.707356
1.224795 1.659974 1.127710 1.659974
0.994861 0.956229 1.244363 0.956229
3.531783 1.986847 3.329771 1.986847
3.425775 2.222463 1.766719 2.222463
1.972521 1.106616 2.062695 1.106616
1.822498 0.858449 1.513612 0.858449
2.046909 1.161636 1.780702 1.161636
1.658066 0.777363 1.455444 0.777363
1.485807 0.866261 1.303877 0.866261
1.089212 0.743304 0.878140 0.743304
1.261922 0.548599 1.089628 0.548599
0.858765 0.899007 0.739355 0.899007
0.888204 0.787127 0.752478 0.787127
0.829195 0.975674 0.818660 0.975674
1.134679 1.297595 0.890882 1.297595
0.862674 0.888857 0.818955 0.888857
1.035374 0.700826 0.924311 0.700826
1.179623 1.113044 0.973353 1.113044
1.734328 1.357363 1.104636 1.357363
1.261679 0.684612 1.382229 0.684612
2.370304 0.575488 1.514722 0.575488
1.465498 0.732510 1.467029 0.732510
2.350593 0.795015 1.665792 0.795015
2.061401 0.893710 1.496223 0.893710
1.505506 0.779826 1.290065 0.779826
1.466298 1.176484 1.261924 1.176484
1.266895 0.675787 1.100333 0.675787
1.145566 0.715692 0.931247 0.715692
1.115014 0.380981 0.865386 0.380981
1.063095 0.906361 0.843146 0.906361
1.075002 0.533066 0.775764 0.533066
1.018242 0.626073 0.769250 0.626073
0.986965 0.931462 0.704496 0.931462
0.964456 0.430763 0.868133 0.430763
1.140295 0.515412 0.836679 0.515412
1.413105 0.743988 0.967127 0.743988
1.219573 0.992287 0.924654 0.992287
1.372550 0.867702 1.448924 0.867702
1.377668 0.720481 1.528566 0.720481
1.431063 0.918457 1.427161 0.918457
1.281787 0.668946 1.354751 0.668946
1.600222 1.406760 1.409458 1.406760
1.265836 0.732953 1.316388 0.732953
1.514309 0.927493 1.305475 0.927493
1.165602 0.897450 1.086326 0.897450
1.352388 1.430686 1.056497 1.430686
1.207626 1.126557 0.891993 1.126557
1.093920 0.953700 0.811129 0.953700
1.026848 1.456581 0.710854 1.456581
1.062250 1.249190 0.720526 1.249190
1.041388 1.371293 0.681940 1.371293
1.171588 1.073124 0.725069 1.073124
1.064129 0.674757 0.658386 0.674757
1.233807 0.758686 0.884478 0.758686
1.320732 0.650366 1.003605 0.650366
1.039784 0.725097 0.665687 0.725097
0.991698 0.467964 0.882515 0.467964
1.081426 0.509245 0.824827 0.509245
1.571048 1.516770 1.782566 1.516770
1.348747 0.649245 1.484975 0.649245
1.247436 0.602325 1.474758 0.602325
1.327408 1.130797 1.262415 1.130797
1.064019 0.733047 1.225558 0.733047
1.233981 1.267457 1.166023 1.267457
0.923105 1.238023 0.975961 1.238023
1.094612 1.291504 1.079734 1.291504
1.007914 0.981353 0.860826 0.981353
1.029553 1.146354 0.780515 1.146354
1.100368 1.034687 0.696500 1.034687
1.169515 1.323544 0.712202 1.323544
0.883054 1.071327 0.780780 1.071327
0.808767 1.011588 0.780329 1.011588
0.878243 0.911882 0.785282 0.911882
1.160301 0.473411 1.174449 0.473411
1.040797 0.676380 1.161992 0.676380
1.968200 0.868128 1.622308 0.868128
2.342644 1.389173 2.659189 1.389173
2.928619 2.005755 3.665560 2.005755
3.672964 2.006470 4.955257 2.006470
4.540984 3.090392 6.238508 3.090392
3.066040 3.455252 3.554215 3.455252
2.196859 2.033214 2.416186 2.033214
1.274840 0.656575 1.241137 0.656575
1.039914 1.145778 1.009107 1.145778
1.016903 0.897856 0.928504 0.897856
0.916721 0.750683 0.869760 0.750683
0.866634 0.578752 0.811471 0.578752
0.922897 0.953572 0.993241 0.953572
0.971420 0.574058 0.943328 0.574058
0.825210 0.735648 1.061987 0.735648
1.533826 1.428050 0.946994 1.428050
0.915829 0.535595 1.074758 0.535595
2.158854 1.064269 2.303306 1.064269
2.778050 0.906893 2.697847 0.906893
2.643478 1.557075 2.749485 1.557075
2.083829 1.224810 1.536238 1.224810
2.281659 1.183394 1.627423 1.183394
1.572563 1.272738 1.490974 1.272738
1.624239 1.800401 1.669757 1.800401
1.874835 1.311596 2.035964 1.311596
1.388120 0.800552 1.297203 0.800552
1.076190 0.498917 0.964923 0.498917
0.996604 0.982520 0.839036 0.982520
1.005747 0.744515 0.789899 0.744515
1.151608 1.236236 0.928932 1.236236
1.074359 1.034476 0.895600 1.034476
1.054962 0.807108 1.018311 0.807108
1.003777 0.815651 1.041648 0.815651
2.041601 2.272081 1.333553 2.272081
1.090438 0.913104 1.123220 0.913104
1.539978 0.904184 1.747278 0.904184
1.849434 0.867270 1.493683 0.867270
1.446071 0.606921 1.291867 0.606921
1.757716 1.418866 1.340991 1.418866
1.536172 0.854524 1.447645 0.854524
1.475032 1.172196 1.281073 1.172196
1.194116 0.216026 1.086796 0.216026
1.044349 0.762620 0.941425 0.762620
1.103604 1.256478 0.804527 1.256478
1.064047 1.061728 0.736276 1.061728
1.167823 1.144084 0.911250 1.144084
1.534358 1.086798 1.243978 1.086798
1.471936 0.978728 1.095763 0.978728
0.856878 0.594474 0.859255 0.594474
1.068431 0.454211 1.008570 0.454211
1.081808 0.756115 1.348606 0.756115
1.568222 0.501361 1.470705 0.501361
1.588862 0.759373 1.420486 0.759373
1.590055 0.925450 1.366656 0.925450
1.275483 1.100737 1.233317 1.100737
1.301127 1.183371 1.189384 1.183371
1.122406 1.150493 1.033686 1.150493
1.001901 0.414855 0.943300 0.414855
1.003217 0.688441 0.949040 0.688441
0.977478 0.647210 0.896148 0.647210
1.058632 0.880664 0.867636 0.880664
1.208687 0.999793 0.829284 0.999793
0.962072 0.858116 0.830935 0.858116
0.862186 0.588232 0.878257 0.588232
0.911873 0.592780 0.944150 0.592780
1.244997 0.626493 1.423772 0.626493
1.294090 0.410661 1.504742 0.410661
1.293444 0.654030 1.313225 0.654030
1.402283 0.925295 1.527516 0.925295
1.152517 0.874169 1.368420 0.874169
1.164445 0.856541 1.331326 0.856541
1.281520 0.903823 1.219041 0.903823
0.983673 0.474987 0.991330 0.474987
0.984431 1.269350 0.973309 1.269350
0.999219 1.202425 0.813533 1.202425
1.068155 1.041355 0.805715 1.041355
1.001515 1.144198 0.887307 1.144198
1.027845 0.887027 0.758668 0.887027
1.089589 0.802870 0.882224 0.802870
0.983027 1.143100 0.915926 1.143100
1.388675 0.473030 1.352789 0.473030
1.308859 0.961742 1.493590 0.961742
1.367141 0.743583 1.702639 0.743583
1.539430 1.191534 1.950237 1.191534
1.642418 1.093794 1.951330 1.093794
1.896483 2.007654 2.125703 2.007654
1.148803 0.434662 1.313135 0.434662
1.032856 0.767475 0.967957 0.767475
1.027255 0.841848 1.044629 0.841848
0.875385 0.625027 0.931127 0.625027
1.017081 0.806776 1.013351 0.806776
0.928131 1.240423 1.127990 1.240423
0.935432 1.069347 1.187370 1.069347
0.918393 0.705394 1.218379 0.705394
1.015010 0.661391 1.158660 0.661391
1.184779 0.843789 1.286602 0.843789
0.985190 0.485824 1.102903 0.485824
1.538164 1.047307 1.319814 1.047307
2.178992 2.303866 2.569366 2.303866
1.896974 1.716820 1.782312 1.716820
1.110367 0.665798 1.099939 0.665798
1.019892 0.694649 1.027111 0.694649
0.991411 0.843875 0.934909 0.843875
1.004147 1.229012 0.867342 1.229012
1.014224 1.082593 0.939441 1.082593
1.256696 1.080748 1.020055 1.080748
1.124865 1.573811 1.235234 1.573811
3.788081 2.777924 2.976003 2.777924
1.221541 1.208698 1.356432 1.208698
1.175407 1.369221 1.323857 1.369221
1.143918 0.508276 1.215729 0.508276
1.268797 0.662756 1.351073 0.662756
1.209382 0.650595 1.244204 0.650595
1.714294 1.918190 1.545256 1.918190
1.192974 0.816024 1.273873 0.816024
1.251720 1.306455 1.142777 1.306455
1.088267 1.048988 1.043985 1.048988
1.271316 1.214646 1.060231 1.214646
1.199615 1.350733 1.028215 1.350733
0.974015 0.946153 0.910638 0.946153
1.057794 0.765429 0.946709 0.765429
1.149803 1.066765 0.863909 1.066765
1.044859 0.894912 0.882773 0.894912
1.183799 1.162529 0.969620 1.162529
1.080497 1.070103 0.888481 1.070103
2.076844 1.666990 1.548445 1.666990
0.971693 0.844197 1.055546 0.844197
0.900679 0.952157 0.948992 0.952157
0.920119 0.801992 1.047894 0.801992
1.022462 0.658006 1.283270 0.658006
1.095886 0.992473 1.376777 0.992473
1.148181 0.935293 1.305699 0.935293
1.229539 0.959459 1.247444 0.959459
1.123747 0.827087 1.080730 0.827087
1.140025 0.382353 1.048418 0.382353
1.116977 1.050651 0.996137 1.050651
1.041084 0.822811 0.947203 0.822811
1.039166 0.986333 0.957185 0.986333
0.991726 0.995079 0.945773 0.995079
1.081870 1.151878 0.856703 1.151878
1.007176 0.747501 0.945237 0.747501
1.061647 0.879852 0.796112 0.879852
0.974269 1.457653 0.908528 1.457653
0.860535 1.306393 0.891016 1.306393
0.954172 1.257373 0.900150 1.257373
0.981586 0.673890 1.081708 0.673890
0.936742 1.207192 1.066897 1.207192
0.897617 0.989578 1.032893 0.989578
1.300215 0.800395 1.478071 0.800395
1.193247 1.111958 1.330368 1.111958
1.249335 1.509484 1.209502 1.509484
1.104046 1.201030 1.232691 1.201030
1.052901 1.082783 1.097997 1.082783
1.091824 0.898212 1.107313 0.898212
0.997188 1.235189 1.095297 1.235189
1.055343 0.854921 1.017698 0.854921
1.026837 1.249386 0.986202 1.249386
0.950000 0.532864 0.986885 0.532864
0.987171 0.950388 0.936925 0.950388
1.025260 0.663185 0.889125 0.663185
1.045163 1.551001 1.048801 1.551001
0.858823 1.535940 1.026074 1.535940
0.874071 1.226249 0.927188 1.226249
0.878727 1.213451 0.953507 1.213451
0.932475 1.144387 1.064547 1.144387
0.925418 1.306799 0.964933 1.306799
1.142436 0.626683 1.388329 0.626683
1.272056 0.668011 1.622515 0.668011
1.341133 0.582217 1.599422 0.582217
1.116859 0.880504 1.252936 0.880504
1.115477 1.086662 1.248535 1.086662
1.101959 0.637590 1.259334 0.637590
0.975035 0.916350 1.033204 0.916350
0.998780 0.861334 1.086239 0.861334
0.941619 1.284465 0.974642 1.284465
1.140620 0.985737 1.133382 0.985737
1.325876 1.856128 1.308331 1.856128
1.477360 1.826028 1.471001 1.826028
1.513003 2.506400 1.357703 2.506400
1.156744 1.633385 1.302970 1.633385
1.010168 0.897552 1.205998 0.897552
0.931635 0.424383 1.150035 0.424383
1.306135 0.660321 1.403023 0.660321
1.242447 0.625411 1.418845 0.625411
1.512297 0.865197 1.743235 0.865197
1.790752 1.103267 1.804221 1.103267
1.140288 0.573680 1.300348 0.573680
1.087950 0.995815 1.195688 0.995815
1.026386 0.719549 1.153624 0.719549
0.984176 0.661650 1.009426 0.661650
0.963528 0.602572 0.966432 0.602572
1.187025 1.490118 1.089894 1.490118
1.066854 0.983112 1.051270 0.983112
1.045939 1.368385 1.079645 1.368385
1.218528 1.398283 1.284547 1.398283
4.747490 3.508690 3.740561 3.508690
0.971998 1.591141 1.200273 1.591141
1.122968 1.022197 1.302185 1.022197
1.293715 1.436693 1.318706 1.436693
1.139244 0.627404 1.405619 0.627404
0.892214 0.605159 1.139899 0.605159
1.248680 0.468737 1.401471 0.468737
1.438660 0.947694 1.564329 0.947694
1.004009 0.689750 1.023591 0.689750
0.951889 0.271319 0.969779 0.271319
1.041571 0.846472 0.996424 0.846472
1.079949 0.876275 0.977671 0.876275
1.763121 1.340269 1.597912 1.340269
1.399207 0.824025 1.370566 0.824025
1.914943 1.637180 1.624012 1.637180
0.931451 1.097714 1.089259 1.097714
1.194119 1.416789 1.324937 1.416789
1.352918 1.609448 1.467382 1.609448
0.912065 0.724528 1.092925 0.724528
0.931370 1.052221 1.052097 1.052221
1.130334 0.579534 1.372719 0.579534
1.299816 0.562676 1.388459 0.562676
1.307543 1.381795 1.292230 1.381795
1.091655 0.935591 1.132661 0.935591
1.433238 1.311827 1.319506 1.311827
0.921212 0.772998 0.954293 0.772998
0.927839 1.074362 0.906274 1.074362
1.600965 1.530752 1.363246 1.530752
1.131354 1.052133 1.110673 1.052133
1.037028 1.108883 1.068782 1.108883
1.023650 0.817573 1.056824 0.817573
1.181678 1.505325 1.194082 1.505325
1.327487 1.498574 1.343441 1.498574
0.912730 0.851352 1.107467 0.851352
1.063576 1.030837 1.236103 1.030837
1.598037 1.381971 1.440393 1.381971
1.362751 1.016204 1.548025 1.016204
1.346163 1.076919 1.298713 1.076919
1.753988 1.509213 1.370987 1.509213
1.399394 1.463322 1.228075 1.463322
0.916050 0.960839 1.051866 0.960839
0.896802 0.898993 0.961577 0.898993
1.052212 1.264843 1.007439 1.264843
0.994560 0.960001 0.998999 0.960001
1.017058 0.864328 0.992364 0.864328
1.115753 1.141241 1.097965 1.141241
0.998595 1.293346 1.054068 1.293346
1.097957 1.208498 1.184299 1.208498
1.275961 1.482939 1.230494 1.482939
1.042129 1.451707 1.173242 1.451707
1.398294 2.004339 1.210258 2.004339
1.020189 1.275332 1.187278 1.275332
1.102107 0.594503 1.351847 0.594503
1.179173 1.033715 1.418938 1.033715
1.342694 0.847541 1.598770 0.847541
1.289825 0.899996 1.572094 0.899996
1.254466 0.593290 1.409321 0.593290
1.140404 0.995068 1.253014 0.995068
1.143649 0.956861 1.238735 0.956861
0.975363 1.029254 1.048628 1.029254
0.948520 0.999760 1.030856 0.999760
0.942886 0.851041 1.077935 0.851041
0.965107 0.992758 1.129593 0.992758
0.967303 0.624584 1.117807 0.624584
1.544145 1.730687 1.476253 1.730687
1.398420 2.689674 1.697877 2.689674
0.931854 1.264595 1.295632 1.264595
1.723729 2.007471 1.597273 2.007471
0.988643 1.162995 1.340448 1.162995
0.804991 1.018946 0.888450 1.018946
1.099339 1.104983 1.441945 1.104983
1.237866 0.968211 1.353604 0.968211
1.305857 1.032686 1.339677 1.032686
1.325845 0.677601 1.474678 0.677601
1.192514 0.783478 1.501798 0.783478
1.395815 0.852973 1.550080 0.852973
1.281682 0.661730 1.336787 0.661730
1.286729 0.753284 1.401658 0.753284
1.014496 0.714215 1.134729 0.714215
0.992729 0.698285 1.059548 0.698285
1.133462 0.994869 1.092054 0.994869
0.953961 0.554592 1.016728 0.554592
1.302116 1.339068 1.204643 1.339068
1.250395 1.568783 1.242254 1.568783
1.780233 1.723628 1.515710 1.723628
1.319073 1.296039 1.459636 1.296039
3.642011 2.217013 2.922863 2.217013
1.935674 1.673935 1.749216 1.673935
1.577727 1.408943 1.602947 1.408943
1.588315 1.955788 1.581089 1.955788
1.946462 1.293007 2.114707 1.293007
1.244782 0.590235 1.450824 0.590235
1.741851 0.929803 1.876173 0.929803
1.829327 0.802342 1.938149 0.802342
1.148089 0.708387 1.231573 0.708387
1.028791 0.945303 1.111608 0.945303
1.070541 0.514999 1.113771 0.514999
1.088801 0.617755 1.035981 0.617755
1.105256 0.618769 1.039501 0.618769
2.776713 2.295446 1.863946 2.295446
1.765623 2.129182 1.400004 2.129182
1.664382 1.760936 1.470829 1.760936
1.271972 1.197524 1.489991 1.197524
1.085233 0.980947 1.164236 0.980947
1.441917 1.141682 1.504082 1.141682
1.483327 0.990711 1.581354 0.990711
1.787938 0.959603 1.708735 0.959603
1.722568 0.720194 1.821103 0.720194
1.737546 0.904066 1.818133 0.904066
1.249044 1.393021 1.293563 1.393021
1.054595 0.359635 1.047557 0.359635
0.940735 0.707153 0.934931 0.707153
1.639244 1.400543 1.333965 1.400543
1.425303 1.320470 1.207555 1.320470
1.020105 0.967678 0.964818 0.967678
1.818962 2.009104 1.394232 2.009104
1.467007 2.031310 1.275123 2.031310
1.468680 2.308685 1.253245 2.308685
1.336967 1.875335 1.402295 1.875335
1.416592 2.055152 1.320479 2.055152
1.377485 1.162864 1.264293 1.162864
1.478598 1.408341 1.449652 1.408341
1.612380 2.072349 1.334728 2.072349
1.827576 1.625341 1.664403 1.625341
1.399343 1.999798 1.312506 1.999798
1.052693 1.107511 1.243789 1.107511
1.256748 1.249718 1.470551 1.249718
1.695398 1.090068 1.679586 1.090068
1.819908 1.130152 1.534970 1.130152
1.444334 1.708420 1.391068 1.708420
1.633614 1.358301 1.498051 1.358301
2.077774 1.648352 1.749693 1.648352
1.225516 1.294773 1.217249 1.294773
1.141195 0.913444 1.101300 0.913444
1.067825 1.127258 1.013179 1.127258
1.270729 2.016756 1.157861 2.016756
1.091212 1.200833 1.040221 1.200833
1.312097 1.678765 1.126035 1.678765
1.137984 1.684799 1.190381 1.684799
1.127338 1.802349 1.125490 1.802349
1.184302 1.721252 1.162565 1.721252
0.930903 0.587437 0.909854 0.587437
0.997399 0.949515 1.267495 0.949515
0.813386 0.654902 0.798274 0.654902
1.408540 1.151746 1.479075 1.151746
1.413154 0.644861 1.428602 0.644861
1.348816 1.172889 1.570648 1.172889
1.347680 0.659640 1.358761 0.659640
1.284254 0.955984 1.491678 0.955984
1.659018 1.203168 1.801751 1.203168
1.632912 1.442154 1.516122 1.442154
1.106869 1.061450 1.168106 1.061450
1.321722 1.520645 1.341831 1.520645
1.074625 0.757986 1.075028 0.757986
1.060395 0.909908 1.114028 0.909908
1.021699 1.063408 1.187425 1.063408
1.341866 2.930797 1.358195 2.930797
1.029293 1.255384 1.395889 1.255384
0.935860 1.054046 1.389220 1.054046
1.035685 0.723243 1.365682 0.723243
1.532791 1.342882 1.513702 1.342882
1.188502 1.064033 1.435231 1.064033
1.346821 1.080665 1.501633 1.080665
1.378388 1.099322 1.370525 1.099322
1.193098 1.121160 1.195099 1.121160
0.990268 0.807401 1.013078 0.807401
1.069998 1.048359 0.989355 1.048359
1.283805 1.509726 1.296241 1.509726
1.770653 1.919110 1.658707 1.919110
2.251020 2.696211 1.974409 2.696211
2.760599 1.953055 2.346542 1.953055
1.146392 1.179115 1.376609 1.179115
1.015163 1.253812 1.244069 1.253812
1.096593 1.238239 1.420794 1.238239
1.108214 0.756532 1.348216 0.756532
1.555299 1.670569 1.381076 1.670569
1.631697 1.899033 1.546311 1.899033
3.000116 2.716457 3.193863 2.716457
3.657892 3.131499 3.993103 3.131499
2.140826 1.802319 2.291338 1.802319
1.368727 1.210635 1.375479 1.210635
1.514732 0.935023 1.604051 0.935023
2.975169 1.208345 3.108808 1.208345
1.187363 0.773653 1.198319 0.773653
1.079615 0.935918 1.182950 0.935918
1.241408 0.655847 1.209648 0.655847
0.928873 0.790868 1.022285 0.790868
0.993703 1.205404 0.990279 1.205404
1.074881 1.417040 1.112220 1.417040
2.245674 1.233155 1.563277 1.233155
1.849109 1.565395 1.579457 1.565395
1.525315 2.053602 1.254900 2.053602
1.694459 1.905239 1.507271 1.905239
1.011960 0.767453 1.166891 0.767453
1.280840 1.516942 1.418883 1.516942
0.932026 0.702417 1.184909 0.702417
5.652540 3.183944 4.995516 3.183944
1.793158 1.274855 1.744793 1.274855
2.776515 1.200612 2.888347 1.200612
4.577382 2.973035 4.892599 2.973035
2.302277 1.277119 2.376010 1.277119
2.645907 1.667567 2.727141 1.667567
1.404706 0.912037 1.363317 0.912037
1.227488 0.908674 1.066988 0.908674
1.308082 1.002002 1.125613 1.002002
1.135407 0.943041 1.070814 0.943041
1.540701 1.710230 1.370514 1.710230
1.279562 1.272526 1.186357 1.272526
1.306034 1.347967 1.204283 1.347967
1.497601 1.826299 1.283390 1.826299
1.090907 2.046333 1.137973 2.046333
1.007715 0.958837 1.116335 0.958837
1.123847 0.915382 1.312498 0.915382
1.041211 0.779627 1.265655 0.779627
1.293940 1.256954 1.467582 1.256954
2.124872 1.159752 1.796528 1.159752
1.774680 1.092960 1.590053 1.092960
1.653750 1.148437 1.324645 1.148437
1.521443 1.024685 1.380580 1.024685
1.170173 1.031533 1.163560 1.031533
1.139723 0.681107 1.071357 0.681107
1.058543 0.860784 1.013249 0.860784
1.151490 0.828387 1.121716 0.828387
1.148848 1.690781 1.077601 1.690781
1.173715 1.219757 1.151509 1.219757
1.033936 1.383297 1.110097 1.383297
1.200819 1.117641 1.166371 1.117641
1.073408 1.449078 1.102597 1.449078
1.077646 1.663916 1.292253 1.663916
1.062570 2.050609 1.201155 2.050609
1.003944 1.086279 1.313485 1.086279
1.018578 1.381107 1.290304 1.381107
1.769318 1.269248 1.921944 1.269248
1.696789 1.464577 1.480677 1.464577
3.271208 1.758238 3.110915 1.758238
1.868474 1.029724 1.848694 1.029724
1.879611 1.020467 1.685564 1.020467
1.722867 1.399526 1.674632 1.399526
1.298915 1.301433 1.356908 1.301433
1.091838 0.881340 1.169276 0.881340
1.157468 1.022362 1.264863 1.022362
1.258528 1.227385 1.124490 1.227385
1.246938 0.945081 1.314596 0.945081
1.325963 1.298591 1.209407 1.298591
1.273496 1.408193 1.375381 1.408193
1.436336 2.388810 1.508499 2.388810
1.111157 1.308080 1.387955 1.308080
1.052126 1.007211 1.269828 1.007211
1.009265 0.754209 1.263621 0.754209
0.986178 1.572431 1.210967 1.572431
1.762466 1.036453 1.587531 1.036453
1.844280 1.323612 1.799417 1.323612
2.064924 0.973791 1.881188 0.973791
1.770188 1.711357 1.658373 1.711357
1.225132 0.750847 1.264346 0.750847
1.819513 1.361111 1.664615 1.361111
1.090054 0.663986 1.162575 0.663986
1.039363 0.863872 1.145872 0.863872
1.186185 1.170483 1.241078 1.170483
1.390398 1.092628 1.410373 1.092628
1.163762 0.730482 1.266464 0.730482
1.733390 1.265002 1.723230 1.265002
1.390484 1.122241 1.412010 1.122241
0.928525 0.786590 1.141986 0.786590
0.968296 0.737770 1.115806 0.737770
0.946756 1.238270 1.292771 1.238270
1.966905 2.154461 1.550941 2.154461
2.052259 1.810242 1.915197 1.810242
3.220752 2.215144 3.415686 2.215144
1.627728 0.847709 1.571572 0.847709
1.513884 1.065718 1.548752 1.065718
1.216473 0.704622 1.237583 0.704622
1.145735 0.610013 1.214774 0.610013
1.069277 1.020312 1.146533 1.020312
1.014631 0.582583 1.082352 0.582583
1.159402 1.485430 1.084627 1.485430
1.072771 1.054657 1.124759 1.054657
1.485822 1.299695 1.385308 1.299695
1.183614 0.980044 1.141839 0.980044
0.994710 0.696962 1.100636 0.696962
1.001463 0.821670 1.148588 0.821670
1.011724 0.715618 1.140299 0.715618
5.083039 1.986706 5.856855 1.986706
3.306835 2.211380 3.458098 2.211380
3.182372 2.558064 3.590746 2.558064
5.576956 4.476502 6.178297 4.476502
3.203140 1.738940 3.369190 1.738940
1.468705 1.166990 1.506448 1.166990
1.797161 1.281698 1.837587 1.281698
1.474720 1.107764 1.366527 1.107764
1.200010 0.605316 1.102029 0.605316
1.051528 1.177863 1.160768 1.177863
0.975817 0.827766 1.043022 0.827766
1.220496 1.212539 1.058415 1.212539
1.047319 1.154962 1.123574 1.154962
1.165328 1.224627 1.141590 1.224627
0.933150 0.921080 1.028513 0.921080
0.879208 0.708409 1.047940 0.708409
0.829845 0.826240 1.069721 0.826240
0.882302 0.722312 1.096601 0.722312
2.766778 1.330072 3.134348 1.330072
2.587611 1.614111 2.856087 1.614111
2.806101 1.686962 3.194000 1.686962
1.592700 1.561615 1.635840 1.561615
1.162846 1.147764 1.146035 1.147764
1.186000 0.782861 1.212911 0.782861
1.146037 1.053916 1.179662 1.053916
1.070995 1.169512 1.141382 1.169512
0.982315 1.015383 1.125773 1.015383
1.038716 1.206743 1.156584 1.206743
0.977989 0.961529 1.129600 0.961529
0.972253 1.448686 1.118267 1.448686
0.967470 0.634730 1.056994 0.634730
1.042777 1.114726 1.098460 1.114726
1.012741 1.432094 1.148378 1.432094
0.822163 1.151191 1.070168 1.151191
0.852801 0.595436 1.059254 0.595436
2.109928 0.952443 2.209045 0.952443
2.197587 1.423972 2.215553 1.423972
1.442066 0.842346 1.531294 0.842346
5.826600 3.004635 5.155002 3.004635
2.794940 1.383324 2.762889 1.383324
3.458019 1.835820 2.712572 1.835820
1.992183 0.965082 1.612515 0.965082
1.364554 0.712090 1.329866 0.712090
1.257160 0.573847 1.250712 0.573847
1.158370 0.982405 1.264654 0.982405
1.111420 1.177186 1.253642 1.177186
1.257607 1.274614 1.332359 1.274614
1.134221 1.167342 1.287074 1.167342
1.223098 1.138714 1.404885 1.138714
0.905658 1.408771 1.176981 1.408771
0.996540 1.042466 1.362934 1.042466
0.916722 1.010962 1.219633 1.010962
1.747654 0.635298 1.844231 0.635298
1.589379 0.997682 1.677469 0.997682
2.592210 1.055225 2.263732 1.055225
1.546186 0.878657 1.621515 0.878657
2.298496 1.455143 1.959370 1.455143
1.914824 1.454805 1.798838 1.454805
1.652815 1.003118 1.791182 1.003118
1.243783 0.718769 1.381018 0.718769
1.158881 0.806241 1.286298 0.806241
1.090803 0.837740 1.259220 0.837740
1.101455 0.677549 1.254274 0.677549
1.203691 1.204466 1.209664 1.204466
1.318235 0.868896 1.391787 0.868896
1.035440 0.985981 1.198611 0.985981
0.953306 1.386355 1.232062 1.386355
0.922746 0.883177 1.113052 0.883177
2.353942 1.336866 2.482745 1.336866
1.658908 1.121870 1.764419 1.121870
2.296606 1.619221 2.066665 1.619221
1.676989 1.025418 1.670019 1.025418
1.296535 1.140754 1.390500 1.140754
1.186225 0.786961 1.403579 0.786961
1.077172 0.771868 1.199411 0.771868
1.204434 1.578949 1.256415 1.578949
1.103333 0.903592 1.238961 0.903592
1.124063 1.398999 1.212404 1.398999
1.470428 2.195954 1.360169 2.195954
1.129355 1.745283 1.116174 1.745283
0.903266 1.245556 0.929699 1.245556
1.021584 1.433557 1.060805 1.433557
0.951594 0.507754 1.092532 0.507754
0.966329 0.984066 1.038193 0.984066
0.914685 0.731251 1.082890 0.731251
0.795276 0.726073 1.049372 0.726073
0.818942 0.548846 0.997648 0.548846
9.721628 4.096074 11.601249 4.096074
4.473542 2.361883 5.330721 2.361883
5.780499 4.053590 6.730251 4.053590
3.050500 2.783738 3.350483 2.783738
1.627779 1.233618 1.815562 1.233618
1.201297 1.054331 1.416743 1.054331
1.305369 1.473056 1.479309 1.473056
1.158454 0.810700 1.327514 0.810700
1.316197 1.470577 1.428146 1.470577
1.058669 1.521776 1.219225 1.521776
0.992291 0.843383 1.057190 0.843383
0.989968 0.698797 1.053464 0.698797
1.034357 1.019522 1.083547 1.019522
1.100747 1.238605 1.054998 1.238605
0.956576 0.758324 0.960339 0.758324
0.896624 0.763642 0.902729 0.763642
0.834962 0.725300 0.981844 0.725300
0.860494 0.659101 0.955899 0.659101
0.881006 1.269301 0.965942 1.269301
2.930753 1.859415 3.405222 1.859415
1.977459 1.401367 2.092695 1.401367
5.191015 2.541646 5.959675 2.541646
1.773017 1.664095 1.843767 1.664095
3.591920 2.450749 3.925975 2.450749
1.729819 1.251761 1.528252 1.251761
1.508273 1.246314 1.537609 1.246314
1.342261 0.868158 1.320747 0.868158
1.114339 1.113903 1.251420 1.113903
1.258134 1.212827 1.404074 1.212827
1.085214 0.931825 1.218782 0.931825
1.054192 1.421410 1.195369 1.421410
0.924942 0.917966 1.041482 0.917966
0.908308 0.851997 0.980138 0.851997
0.893073 0.765372 0.924048 0.765372
0.889076 0.909276 0.975708 0.909276
0.867366 0.815356 0.966344 0.815356
0.877337 0.801500 0.926275 0.801500
1.353308 0.637475 1.394787 0.637475
1.486364 0.566875 1.524433 0.566875
1.692757 1.398884 1.981603 1.398884
1.934803 0.705421 2.098598 0.705421
1.927629 0.760084 1.975502 0.760084
2.208978 2.047351 2.457267 2.047351
1.379548 0.709365 1.511806 0.709365
1.319528 0.838459 1.347453 0.838459
1.199182 0.868301 1.261753 0.868301
1.204596 0.479318 1.324542 0.479318
1.133286 0.484595 1.216813 0.484595
1.195106 0.767234 1.259408 0.767234
1.135876 0.779947 1.270404 0.779947
1.071459 1.083627 1.167050 1.083627
1.247376 0.997510 1.321559 0.997510
1.182004 1.627159 1.287230 1.627159
0.962185 1.351460 1.182342 1.351460
1.159266 1.538378 1.329938 1.538378
0.916555 1.337640 1.197002 1.337640
1.522850 0.877760 1.684406 0.877760
1.685333 1.133094 1.876044 1.133094
1.856758 1.414688 2.145920 1.414688
1.692671 1.011379 1.882501 1.011379
2.436616 1.176248 2.271206 1.176248
1.822400 0.986962 2.037039 0.986962
1.146937 1.003659 1.355051 1.003659
1.766372 0.762069 1.944231 0.762069
1.154323 0.939731 1.278167 0.939731
1.061340 1.117029 1.153879 1.117029
1.060767 1.299149 1.175772 1.299149
1.114472 0.848518 1.212698 0.848518
1.063220 0.872942 1.116953 0.872942
1.017198 0.894055 1.059046 0.894055
0.942482 0.825300 1.045258 0.825300
1.154286 1.419735 1.304692 1.419735
1.003793 1.413370 1.255668 1.413370
0.949206 0.661616 1.136019 0.661616
2.004181 1.336790 2.355635 1.336790
1.743279 1.215001 2.100500 1.215001
1.708594 1.054410 1.889018 1.054410
1.359460 1.026882 1.520107 1.026882
1.285466 0.777295 1.528261 0.777295
1.173378 0.967827 1.311664 0.967827
1.081680 0.678029 1.316452 0.678029
1.019028 0.837267 1.121257 0.837267
1.084031 2.201282 1.189565 2.201282
1.076823 2.039127 1.127317 2.039127
0.985197 1.293680 0.988559 1.293680
0.916075 0.927248 0.999305 0.927248
0.867284 0.565710 1.024188 0.565710
0.835260 0.778731 0.910105 0.778731
0.824343 0.846354 0.995157 0.846354
3.739897 2.199268 4.581737 2.199268
2.908489 2.053282 3.605530 2.053282
3.476410 2.831798 4.064484 2.831798
2.204414 1.480558 2.496593 1.480558
1.956909 1.504185 2.274094 1.504185
1.587628 1.010099 1.798475 1.010099
2.006991 1.540430 2.161513 1.540430
1.899328 1.879443 2.081879 1.879443
1.293838 0.554959 1.467825 0.554959
1.565186 1.421796 1.624393 1.421796
1.148344 1.365621 1.302901 1.365621
1.205531 2.214462 1.350180 2.214462
0.952496 1.048396 1.024586 1.048396
0.927373 1.349121 1.071639 1.349121
0.886888 0.883255 0.943683 0.883255
0.896471 0.791904 0.851146 0.791904
0.866393 0.593884 0.902573 0.593884
0.850109 0.776871 0.850946 0.776871
0.812770 1.065059 0.786819 1.065059
0.823339 0.620287 0.924831 0.620287
2.293017 2.160789 2.865576 2.160789
2.231440 2.113732 2.721371 2.113732
2.078517 1.883499 2.291054 1.883499
3.504412 2.641941 3.714116 2.641941
1.677064 1.822150 1.686353 1.822150
1.502164 1.144145 1.578335 1.144145
1.486991 1.174097 1.530056 1.174097
1.124561 1.364655 1.301819 1.364655
1.084398 1.559748 1.252708 1.559748
0.962311 0.822635 0.961720 0.822635
0.935039 0.857301 0.978262 0.857301
0.831477 0.614035 0.786206 0.614035
0.843369 0.687519 0.831148 0.687519
0.873316 0.815821 0.863052 0.815821
1.435221 1.804163 1.373479 1.804163
1.359168 1.688150 1.458748 1.688150
1.449406 1.401699 1.621857 1.401699
1.444841 1.075076 1.456910 1.075076
1.746982 0.957095 1.906785 0.957095
1.227503 0.728835 1.370804 0.728835
1.253337 0.837838 1.461073 0.837838
1.402108 0.665048 1.622563 0.665048
1.193049 0.600362 1.397697 0.600362
1.222255 0.791778 1.379500 0.791778
1.208716 0.862086 1.315717 0.862086
1.087820 0.583830 1.191906 0.583830
1.113355 0.548467 1.155446 0.548467
1.036562 0.559828 1.114136 0.559828
0.988220 0.867094 1.089609 0.867094
0.959462 1.004398 1.087193 1.004398
0.919058 0.574122 1.109252 0.574122
0.910798 0.631473 1.086167 0.631473
0.895260 0.781077 1.153851 0.781077
0.874926 0.583133 1.054042 0.583133
1.272557 1.185590 1.416246 1.185590
1.598838 1.201357 1.818385 1.201357
1.482107 1.048906 1.704613 1.048906
1.477701 1.194142 1.666823 1.194142
1.774292 1.332864 2.048022 1.332864
1.890881 1.192929 2.138018 1.192929
1.713840 1.381826 1.937609 1.381826
1.717645 1.033009 1.940520 1.033009
1.941605 1.457304 2.169765 1.457304
1.566227 1.066186 1.827078 1.066186
1.409950 0.773375 1.713198 0.773375
1.121511 1.028228 1.306602 1.028228
1.073216 0.912067 1.145782 0.912067
1.016096 0.557545 1.050223 0.557545
0.917203 0.615338 1.044473 0.615338
0.893697 1.205663 1.008453 1.205663
0.892539 0.777015 1.135800 0.777015
0.888811 1.125289 1.057588 1.125289
0.875645 0.843247 1.075567 0.843247
2.100455 1.652376 2.546902 1.652376
1.897000 1.608540 2.107870 1.608540
2.312197 1.983952 2.594485 1.983952
2.084872 1.935619 2.325503 1.935619
1.848630 1.610471 2.019944 1.610471
2.042693 1.703372 2.314960 1.703372
1.590025 1.243421 1.861552 1.243421
1.541882 1.189665 1.824640 1.189665
1.126318 1.031001 1.408186 1.031001
1.037406 1.161421 1.276675 1.161421
0.986186 1.546988 1.118848 1.546988
0.876521 0.738043 0.967232 0.738043
0.930464 0.919383 0.974185 0.919383
0.840369 1.030247 0.879812 1.030247
0.872648 0.526834 0.914619 0.526834
0.889307 1.145031 0.973356 1.145031
0.813408 0.779430 0.853271 0.779430
0.827996 0.604950 1.017898 0.604950
0.806766 0.877582 0.922075 0.877582
1.950788 1.561354 2.371093 1.561354
2.023694 1.423658 2.484872 1.423658
2.297971 1.470058 2.256629 1.470058
3.474316 4.997954 3.641892 4.997954
3.257867 4.048947 3.334891 4.048947
1.421594 1.037839 1.629658 1.037839
2.048905 1.881339 2.206742 1.881339
1.263945 2.222265 1.366792 2.222265
1.339574 2.573072 1.469026 2.573072
1.044528 1.166341 1.226142 1.166341
1.064803 1.489292 1.157946 1.489292
0.811471 0.958452 0.863220 0.958452
0.768713 0.981927 0.795024 0.981927
0.802233 0.618268 0.747408 0.618268
0.799757 0.489137 0.824296 0.489137
0.795755 0.636290 0.817084 0.636290
0.753950 0.674133 0.751419 0.674133
1.630035 1.756866 2.084331 1.756866
1.904702 2.186340 2.219318 2.186340
2.066331 1.916813 2.281393 1.916813
3.854134 5.069666 4.038123 5.069666
3.288605 3.987984 3.279834 3.987984
2.052580 1.640388 2.083414 1.640388
2.441068 2.436176 2.315477 2.436176
1.557356 1.309142 1.576903 1.309142
1.816539 1.679301 1.785763 1.679301
1.777833 1.342348 1.851516 1.342348
0.967036 1.659066 1.023393 1.659066
1.009206 0.730102 1.153786 0.730102
0.836134 0.927221 0.843372 0.927221
0.745943 0.593928 0.774455 0.593928
0.739031 0.519577 0.798468 0.519577
0.800525 0.560338 0.748698 0.560338
0.805871 0.806537 0.775974 0.806537
6.002674 3.412765 6.034754 3.412765
1.227508 1.368253 1.300347 1.368253
1.432222 1.233345 1.306087 1.233345
1.087253 0.798119 1.122323 0.798119
1.413900 1.503729 1.386865 1.503729
1.493476 1.371801 1.694277 1.371801
1.374843 0.868287 1.671006 0.868287
1.360616 1.323593 1.468078 1.323593
1.181712 0.767906 1.255271 0.767906
1.039397 0.695611 1.101447 0.695611
0.947833 0.993204 1.095315 0.993204
0.930908 1.185581 0.981105 1.185581
0.888920 0.797450 1.011740 0.797450
0.899468 0.623230 1.076022 0.623230
0.890425 0.391377 1.053823 0.391377
0.913092 0.666793 1.098881 0.666793
1.459830 1.568698 1.374582 1.568698
2.674651 2.957910 2.949930 2.957910
2.042709 2.175603 2.300589 2.175603
1.268830 0.979414 1.494792 0.979414
1.363413 1.172399 1.700146 1.172399
1.603288 1.281915 1.992354 1.281915
1.125531 0.397315 1.292148 0.397315
1.199347 1.152976 1.302512 1.152976
1.020238 0.936888 1.040886 0.936888
1.025134 0.887110 1.076020 0.887110
0.961321 1.226249 0.997442 1.226249
0.970096 0.861879 1.035898 0.861879
3.127113 2.416959 3.187152 2.416959
3.254402 2.726484 3.640785 2.726484
3.826100 4.026192 4.298585 4.026192
3.124808 4.069832 3.419416 4.069832
2.892889 3.361129 3.247705 3.361129
1.723027 1.433253 2.065181 1.433253
1.845452 1.817568 2.175601 1.817568
1.911538 2.078469 2.308086 2.078469
1.280974 0.940652 1.619696 0.940652
1.155803 1.099351 1.355576 1.099351
1.285452 2.242961 1.405891 2.242961
1.068385 1.285939 1.145933 1.285939
0.872103 0.720584 0.971863 0.720584
1.066236 1.064680 1.003258 1.064680
0.847553 0.915821 0.886397 0.915821
0.911260 1.685041 0.962807 1.685041
0.946774 1.200603 0.950201 1.200603
0.874689 1.064308 1.030712 1.064308
0.876433 0.734011 0.973666 0.734011
0.775253 0.652485 0.902619 0.652485
4.657138 6.655286 5.259399 6.655286
2.731517 2.180978 3.234085 2.180978
1.743861 1.613277 1.964535 1.613277
6.393675 9.583399 7.089919 9.583399
6.490846 10.537439 7.273056 10.537439
12.166194 19.278992 13.314255 19.278992
3.067521 3.788119 3.454716 3.788119
3.368913 4.504324 3.744269 4.504324
3.449527 4.209840 3.795520 4.209840
1.924615 1.907356 2.156933 1.907356
0.985948 1.109819 1.286251 1.109819
1.058756 1.455362 1.128371 1.455362
1.003150 1.179528 1.140258 1.179528
0.819254 0.652516 0.893362 0.652516
0.847361 0.689320 0.859801 0.689320
0.740049 0.998197 0.851769 0.998197
0.768198 0.429993 0.842982 0.429993
0.801773 0.945270 1.029433 0.945270
1.685906 2.031097 2.019066 2.031097
3.482278 4.817713 3.882955 4.817713
3.394238 4.785131 3.710627 4.785131
2.260396 1.908850 2.412255 1.908850
1.111037 0.551131 1.348802 0.551131
2.027854 1.981360 2.135340 1.981360
0.930519 0.427163 1.222006 0.427163
1.112034 0.801538 1.316061 0.801538
1.062589 0.844622 1.295923 0.844622
0.889353 0.552841 0.946198 0.552841
0.710641 0.925406 0.850765 0.925406
0.693418 0.484885 0.778525 0.484885
0.690701 0.702639 0.798371 0.702639
0.695413 0.535929 0.815856 0.535929
0.654444 0.499302 0.811807 0.499302
0.776495 0.813557 0.832128 0.813557
1.282228 0.979123 1.206049 0.979123
1.227063 1.026571 1.207118 1.026571
1.033848 0.863618 1.137507 0.863618
1.227464 1.011917 1.300861 1.011917
1.170541 0.842245 1.297345 0.842245
1.084306 1.693885 1.192805 1.693885
1.586185 1.791574 1.709611 1.791574
1.240725 0.785423 1.461397 0.785423
1.231183 0.794695 1.550411 0.794695
1.420405 1.338606 1.519909 1.338606
1.269673 1.057874 1.518288 1.057874
1.416685 1.023726 1.561065 1.023726
1.376982 1.737684 1.457508 1.737684
1.284170 0.922648 1.369647 0.922648
1.160343 1.067723 1.199954 1.067723
0.849700 0.620529 1.081457 0.620529
0.808797 0.733528 1.233867 0.733528
1.050391 1.717942 1.048976 1.717942
1.006499 0.561668 1.256563 0.561668
1.919170 1.511552 2.014777 1.511552
1.236871 1.262598 1.315579 1.262598
1.191206 0.775704 1.405320 0.775704
1.727822 2.273441 1.951573 2.273441
1.440684 1.026294 1.734929 1.026294
1.479560 1.307175 1.770476 1.307175
1.644993 1.256420 1.799400 1.256420
1.134956 0.862588 1.197841 0.862588
1.347237 1.271518 1.352490 1.271518
1.010729 0.930720 1.189280 0.930720
1.206931 0.859252 1.282670 0.859252
0.889345 1.015796 1.081413 1.015796
0.989246 0.887078 1.211892 0.887078
1.040567 1.596195 1.081010 1.596195
0.885387 0.985183 1.045027 0.985183
0.976393 1.007630 1.195492 1.007630
3.606725 3.015859 3.840645 3.015859
2.023831 2.209358 2.221668 2.209358
2.283057 2.671108 2.510452 2.671108
2.095616 2.585750 2.457064 2.585750
1.699873 1.424278 1.918314 1.424278
5.006281 7.531843 5.608179 7.531843
2.895834 3.995753 3.391261 3.995753
2.319973 2.800915 2.738229 2.800915
1.859252 2.105669 2.215185 2.105669
1.539335 1.982561 1.628193 1.982561
1.526719 1.689803 1.370378 1.689803
1.201270 0.900255 1.153945 0.900255
1.328758 0.964921 1.150164 0.964921
1.160945 0.936343 1.076047 0.936343
0.753111 0.930016 1.030468 0.930016
0.975105 1.072846 1.114789 1.072846
0.847297 1.143971 1.156028 1.143971
0.785960 1.049444 1.063470 1.049444
4.646380 5.469985 5.111441 5.469985
6.972353 9.072442 7.652295 9.072442
2.669115 3.160535 3.113158 3.160535
11.614967 18.178334 12.674663 18.178334
7.280738 10.548252 8.072473 10.548252
23.169514 37.567076 25.110045 37.567076
9.099922 14.741426 9.933167 14.741426
2.129728 2.808597 2.426454 2.808597
1.431625 1.511179 1.734040 1.511179
1.224997 1.179642 1.502782 1.179642
1.426843 2.020488 1.586923 2.020488
1.266888 1.497404 1.329409 1.497404
1.739620 3.761358 1.583954 3.761358
1.041693 0.859137 1.190305 0.859137
0.824468 0.796424 0.970530 0.796424
0.810901 0.832220 1.040920 0.832220
0.920050 1.114437 1.042694 1.114437
0.799599 0.679029 0.959935 0.679029
0.680121 0.504411 0.874414 0.504411
0.728027 0.559338 0.927129 0.559338
0.679164 0.639019 0.879799 0.639019
0.682943 1.340354 1.016665 1.340354
2.092086 2.341956 2.506301 2.341956
2.126227 2.542938 2.467123 2.542938
10.345132 16.613972 11.175210 16.613972
5.707902 8.271408 6.325687 8.271408
1.966104 2.583782 2.270084 2.583782
0.926327 0.938268 1.198062 0.938268
1.001564 0.896045 1.297606 0.896045
0.836523 0.468238 1.087330 0.468238
0.783141 0.977113 1.092267 0.977113
1.014286 0.978713 1.138853 0.978713
0.790267 0.915093 1.018457 0.915093
0.634399 0.687800 0.965991 0.687800
0.644037 0.600035 0.947818 0.600035
0.702638 0.534863 1.042696 0.534863
1.098987 0.980788 1.136723 0.980788
1.415555 1.386563 1.504908 1.386563
1.261249 1.458840 1.346756 1.458840
1.139275 0.881692 1.233452 0.881692
1.273120 1.027744 1.484716 1.027744
1.079462 0.522768 1.222902 0.522768
0.914334 0.707906 1.191404 0.707906
1.121038 0.961824 1.396528 0.961824
1.113433 0.759320 1.367570 0.759320
1.585524 1.718222 1.265884 1.718222
1.140391 0.889098 1.240773 0.889098
1.071274 0.996509 1.253817 0.996509
1.017850 0.686782 1.285391 0.686782
1.010984 0.854576 1.282435 0.854576
1.092257 1.242267 1.320623 1.242267
1.224283 1.040000 1.260934 1.040000
1.366768 1.305622 1.438633 1.305622
1.509464 1.669173 1.618968 1.669173
1.788448 2.226087 1.911369 2.226087
1.626870 1.523445 1.792555 1.523445
1.147725 1.002923 1.319729 1.002923
1.384270 1.120571 1.692250 1.120571
1.213857 0.896293 1.455837 0.896293
1.273409 1.065418 1.489238 1.065418
1.630547 2.198480 1.677178 2.198480
1.449699 1.228423 1.434343 1.228423
1.463101 1.086578 1.414716 1.086578
2.454304 2.330664 1.332972 2.330664
1.085880 0.856328 1.263671 0.856328
1.147827 0.740428 1.331146 0.740428
1.094259 1.060642 1.272905 1.060642
0.940902 1.230131 1.247989 1.230131
1.324920 1.835216 1.520628 1.835216
1.231037 1.453446 1.343292 1.453446
2.095873 2.328298 2.259268 2.328298
2.669671 3.319631 2.984779 3.319631
1.183310 0.999170 1.364565 0.999170
1.495082 1.456867 1.790749 1.456867
1.952437 2.407895 2.209265 2.407895
1.728678 2.088050 1.876594 2.088050
1.385507 2.069120 1.512533 2.069120
1.712034 1.432644 1.381232 1.432644
3.201655 2.677381 1.123222 2.677381
2.600542 2.336498 1.306235 2.336498
1.121906 1.089251 1.153358 1.089251
1.155176 1.349977 1.127806 1.349977
0.957461 1.059741 1.199587 1.059741
0.928493 1.003609 1.132027 1.003609
3.685067 4.438754 3.990119 4.438754
3.674257 4.974579 4.036457 4.974579
8.940952 13.349817 9.692203 13.349817
8.114598 12.259072 8.716467 12.259072
15.734472 26.023145 17.048277 26.023145
6.775789 10.367579 7.318260 10.367579
3.134677 4.454802 3.499803 4.454802
3.771561 5.457094 4.127817 5.457094
1.901623 2.233636 2.172835 2.233636
1.469581 1.366553 1.723997 1.366553
1.501217 1.820873 1.703319 1.820873
1.288949 1.131471 1.510829 1.131471
1.036875 1.082705 1.335999 1.082705
1.316387 1.485472 1.225492 1.485472
1.559976 1.010319 1.147463 1.010319
2.150171 1.759576 1.138602 1.759576
1.103835 0.868446 1.289622 0.868446
0.788600 0.728484 1.082582 0.728484
0.711033 0.749773 1.045982 0.749773
0.793602 0.586330 1.071868 0.586330
0.773449 1.416668 1.063933 1.416668
3.011394 3.719658 3.299139 3.719658
3.054563 4.498863 3.411441 4.498863
4.341746 6.211642 4.783338 6.211642
4.439213 6.579850 4.905993 6.579850
3.980810 5.516733 4.406297 5.516733
2.164154 2.606003 2.455461 2.606003
1.580958 1.628565 1.789047 1.628565
1.206247 0.784211 1.457691 0.784211
1.405175 1.502483 1.481347 1.502483
1.056790 0.754611 1.343601 0.754611
1.033925 0.916080 1.202930 0.916080
1.183437 0.779492 1.100193 0.779492
0.758689 0.696265 1.029701 0.696265
0.704200 0.832527 1.116162 0.832527
0.725101 0.605366 1.092987 0.605366
0.758747 0.969658 1.085482 0.969658
1.223589 1.134607 1.356058 1.134607
1.103962 1.008118 1.175957 1.008118
1.412276 1.248481 1.460025 1.248481
1.174181 0.879977 1.301112 0.879977
1.166662 0.904479 1.298253 0.904479
1.075117 0.842085 1.232907 0.842085
0.987315 0.531474 1.216720 0.531474
1.246258 1.190243 1.325020 1.190243
1.109076 1.750100 1.226974 1.750100
1.493519 1.982931 1.299383 1.982931
1.148531 1.818530 1.291871 1.818530
1.230021 1.891149 1.297831 1.891149
1.256425 1.849044 1.336359 1.849044
2.074292 2.146541 1.356311 2.146541
1.765574 1.458557 1.427476 1.458557
1.277852 1.208953 1.354124 1.208953
1.135159 1.507720 1.296710 1.507720
1.124521 0.951405 1.340225 0.951405
1.085073 0.709672 1.292830 0.709672
1.129036 0.668545 1.355968 0.668545
0.976356 1.170927 1.200709 1.170927
1.484287 1.722777 1.599699 1.722777
1.208928 1.032917 1.336468 1.032917
1.124792 0.813589 1.261317 0.813589
1.269910 1.197408 1.334165 1.197408
1.266059 0.895001 1.445117 0.895001
1.128706 1.151185 1.249685 1.151185
1.818088 1.918662 1.508593 1.918662
1.841763 2.490781 1.658798 2.490781
1.533547 1.585875 1.342444 1.585875
2.138799 1.927494 1.468613 1.927494
0.977310 0.689384 1.249066 0.689384
0.983116 0.566060 1.281569 0.566060
1.218263 1.198996 1.451209 1.198996
2.006143 2.438570 2.152478 2.438570
3.415539 4.715037 3.715397 4.715037
4.889866 6.986133 5.270016 6.986133
1.472854 1.465032 1.603772 1.465032
1.418410 1.287527 1.563417 1.287527
1.212478 0.965926 1.404638 0.965926
2.422362 3.136180 2.703203 3.136180
1.471120 1.450871 1.561053 1.450871
1.295194 0.773514 1.317717 0.773514
1.243436 1.263859 1.404637 1.263859
1.683752 1.953023 1.606435 1.953023
1.128355 0.936082 1.219006 0.936082
1.341748 1.182144 1.232914 1.182144
1.185357 1.064653 1.291941 1.064653
1.205094 0.940277 1.247142 0.940277
1.059969 0.782113 1.277887 0.782113
1.068711 0.750017 1.202441 0.750017
0.855623 0.812853 1.193739 0.812853
1.330138 1.264489 1.623596 1.264489
2.411709 2.911828 2.641061 2.911828
1.860703 2.163189 1.994348 2.163189
1.567462 1.686682 1.724585 1.686682
1.274596 1.329821 1.495878 1.329821
1.219039 1.229816 1.384258 1.229816
0.986160 0.726285 1.142923 0.726285
1.061708 1.074840 1.212163 1.074840
0.975897 0.975237 1.142909 0.975237
0.950124 0.795064 1.189362 0.795064
0.854350 0.588587 1.192001 0.588587
0.956000 0.794996 1.192191 0.794996
0.854396 0.877413 1.168921 0.877413
2.129383 2.971018 2.457596 2.971018
3.904797 5.290649 4.294273 5.290649
3.378497 4.994428 3.785413 4.994428
1.813980 2.170082 2.070359 2.170082
1.716050 1.933815 1.919135 1.933815
1.244955 1.228585 1.434646 1.228585
1.189783 1.197827 1.321348 1.197827
0.890954 1.177932 1.125930 1.177932
0.984324 1.365477 1.141379 1.365477
0.996061 0.922749 1.218989 0.922749
1.012467 0.837467 1.160582 0.837467
1.064229 0.672504 1.135491 0.672504
0.961477 1.045293 1.105513 1.045293
0.911461 0.742958 1.179976 0.742958
0.989249 0.878240 1.184606 0.878240
1.211918 1.064313 1.371156 1.064313
1.173611 0.734756 1.355005 0.734756
1.185024 0.984280 1.339026 0.984280
1.122479 0.797423 1.289478 0.797423
1.053507 0.831963 1.224998 0.831963
1.123223 0.466551 1.272774 0.466551
1.037298 0.874249 1.258415 0.874249
1.145106 0.808458 1.233656 0.808458
1.046284 0.623099 1.204661 0.623099
0.992550 0.822648 1.223909 0.822648
1.201388 1.435359 1.254661 1.435359
0.997343 0.660785 1.204405 0.660785
1.027081 1.005426 1.204679 1.005426
1.100765 2.049098 1.252791 2.049098
1.219254 1.780036 1.325950 1.780036
1.115297 0.587105 1.370423 0.587105
1.221193 1.358902 1.393761 1.358902
1.072903 1.142438 1.373092 1.142438
1.313330 1.031784 1.463454 1.031784
1.478643 1.353324 1.608926 1.353324
1.387889 1.289171 1.503142 1.289171
1.229859 0.803844 1.378184 0.803844
1.341346 1.136308 1.469662 1.136308
1.290276 1.059616 1.436358 1.059616
1.105065 0.633805 1.251845 0.633805
1.106286 0.613230 1.257611 0.613230
0.980653 0.373988 1.137142 0.373988
1.174707 0.660150 1.261088 0.660150
1.365385 1.177314 1.345779 1.177314
0.987697 0.615686 1.171231 0.615686
1.018062 0.896856 1.265498 0.896856
0.962236 0.731287 1.229081 0.731287
0.989324 1.143395 1.294728 1.143395
1.289605 1.977143 1.328681 1.977143
1.237801 1.059095 1.322230 1.059095
0.927749 0.662639 1.305165 0.662639
0.885798 0.887569 1.279065 0.887569
1.132903 1.172241 1.361828 1.172241
1.763248 1.877373 1.939012 1.877373
1.472920 1.306998 1.631507 1.306998
1.944487 2.028468 2.149760 2.028468
2.190300 2.539019 2.415133 2.539019
1.159405 0.862421 1.299745 0.862421
1.151255 0.762044 1.291473 0.762044
1.508110 1.456388 1.598012 1.456388
1.210214 1.050940 1.275683 1.050940
1.008924 0.723547 1.208813 0.723547
1.146346 0.857225 1.219660 0.857225
0.973469 0.834104 1.250447 0.834104
1.050269 0.748567 1.231596 0.748567
0.872307 0.675725 1.174958 0.675725
0.898918 0.785146 1.247362 0.785146
0.921189 0.867526 1.237553 0.867526
0.835248 0.510065 1.226965 0.510065
1.405187 1.865973 1.697326 1.865973
1.178824 0.857559 1.386215 0.857559
1.000358 0.646548 1.241040 0.646548
1.492923 1.468178 1.707599 1.468178
1.618153 1.760834 1.829386 1.760834
1.936275 2.104061 2.141575 2.104061
1.405046 1.432661 1.568923 1.432661
1.540752 1.501795 1.697752 1.501795
1.066731 0.683723 1.196949 0.683723
0.965601 0.627618 1.107415 0.627618
1.286208 1.870287 1.358947 1.870287
1.137098 1.151853 1.211764 1.151853
0.970397 0.815135 1.054372 0.815135
0.916215 0.661716 1.102036 0.661716
0.978541 0.933954 1.158200 0.933954
0.961622 0.679584 1.204431 0.679584
0.971290 1.539765 1.176395 1.539765
0.869473 0.562014 1.182032 0.562014
0.774977 0.872889 1.161084 0.872889
0.789001 0.857107 1.176728 0.857107
1.335187 1.201279 1.551961 1.201279
1.408552 1.749497 1.651835 1.749497
2.490049 3.148965 2.746992 3.148965
1.823712 1.788138 2.018719 1.788138
1.782092 1.964881 1.987850 1.964881
1.045844 0.767793 1.215026 0.767793
0.907169 0.541237 1.131442 0.541237
1.006705 0.652896 1.145341 0.652896
1.069427 1.208290 1.175739 1.208290
0.959205 1.321741 1.105975 1.321741
0.969324 1.527411 1.102861 1.527411
1.122500 1.518217 1.187445 1.518217
0.933946 0.962036 1.024201 0.962036
1.000645 1.150608 1.083438 1.150608
0.957244 1.574549 1.142208 1.574549
0.986640 1.226815 1.083936 1.226815
0.879720 0.900647 1.187694 0.900647
0.954394 1.012517 1.185362 1.012517
0.667008 0.738542 0.934371 0.738542
3.406912 4.222991 3.744062 4.222991
1.187944 0.915359 1.386799 0.915359
1.237404 0.671830 1.428802 0.671830
1.192229 0.710222 1.391829 0.710222
1.163043 0.665651 1.362397 0.665651
1.165634 0.582751 1.348533 0.582751
1.121250 0.723226 1.302925 0.723226
0.997319 0.658276 1.217153 0.658276
0.871329 0.706362 1.164759 0.706362
0.993610 0.439987 1.168466 0.439987
0.871989 0.732207 1.154524 0.732207
0.902562 0.297403 1.147771 0.297403
0.913922 0.837393 1.161244 0.837393
0.983546 1.418111 1.151477 1.418111
1.011960 0.827877 1.214718 0.827877
1.059023 1.097101 1.321025 1.097101
1.014175 1.001595 1.295381 1.001595
0.915533 0.722689 1.254920 0.722689
1.172265 1.174844 1.335929 1.174844
0.939863 0.864189 0.767323 0.864189
1.286963 1.449435 1.432332 1.449435
1.317689 0.986710 1.482055 0.986710
1.114318 0.889745 1.302761 0.889745
1.137341 0.699157 1.276598 0.699157
1.075139 0.817227 1.306791 0.817227
0.996183 0.695646 1.173584 0.695646
0.857906 0.485785 1.032922 0.485785
1.020799 0.237670 1.172859 0.237670
0.921748 0.421583 1.084078 0.421583
0.894193 0.493509 1.118284 0.493509
0.832739 0.512373 1.019853 0.512373
0.870243 0.940393 1.085825 0.940393
0.851946 0.870043 1.060959 0.870043
0.930338 0.712252 1.165806 0.712252
0.866760 0.893934 1.222732 0.893934
0.899251 1.095608 1.288866 1.095608
0.817385 0.684662 1.243963 0.684662
1.164723 1.318662 1.380443 1.318662
1.252989 1.156040 1.443660 1.156040
1.386176 1.189238 1.593920 1.189238
1.392228 1.592518 1.550056 1.592518
1.512243 1.523405 1.669142 1.523405
0.953338 0.559670 1.123568 0.559670
0.974598 0.538534 1.109967 0.538534
0.856559 0.565644 0.997475 0.565644
0.998977 0.714294 1.153326 0.714294
0.833572 0.513866 0.986828 0.513866
0.862161 0.663706 1.005384 0.663706
0.938338 0.713029 1.103829 0.713029
0.943282 0.448499 1.149122 0.448499
0.877938 0.476603 1.131289 0.476603
0.790085 0.604115 1.162589 0.604115
0.749549 0.643907 1.212136 0.643907
1.187883 0.860884 1.432883 0.860884
1.346429 1.144732 1.592498 1.144732
1.491549 1.515969 1.701451 1.515969
1.547017 1.574287 1.725395 1.574287
1.233224 1.052072 1.444197 1.052072
0.885041 0.465238 1.021331 0.465238
1.104127 1.147766 1.328941 1.147766
0.913358 0.503971 1.054968 0.503971
0.831919 0.462217 0.989072 0.462217
0.847570 0.595964 0.978221 0.595964
0.813233 0.786604 1.002635 0.786604
0.891770 0.766735 1.078865 0.766735
0.865806 1.097018 1.057971 1.097018
0.798992 0.601633 1.160963 0.601633
0.791334 0.616702 1.085652 0.616702
1.173182 0.609611 1.409766 0.609611
1.244412 1.321694 1.477104 1.321694
1.509077 1.600260 1.742768 1.600260
1.461896 1.355644 1.738439 1.355644
1.140207 0.824989 1.388576 0.824989
0.903915 0.956825 1.135688 0.956825
0.933487 0.784940 1.144120 0.784940
0.886759 1.000245 1.036143 1.000245
0.958723 1.105343 1.001682 1.105343
1.033415 1.729245 1.125599 1.729245
0.830696 0.411269 1.139823 0.411269
0.822084 0.829045 1.100527 0.829045
0.805390 1.015272 1.186345 1.015272
0.786098 0.993280 1.184520 0.993280
1.121101 0.690606 1.300457 0.690606
1.186144 0.727611 1.401443 0.727611
0.923597 1.063294 0.655556 1.063294
1.018222 0.738316 1.291952 0.738316
0.992200 0.610586 1.257801 0.610586
0.980313 0.563188 1.245450 0.563188
0.981347 0.397783 1.218634 0.397783
0.850741 0.631836 1.088830 0.631836
0.848219 0.993394 1.085683 0.993394
0.835382 0.779713 1.067875 0.779713
0.907531 0.547421 1.109101 0.547421
1.049611 1.188699 1.050483 1.188699
0.968575 1.283523 1.109107 1.283523
1.121263 1.588488 1.096716 1.588488
0.908709 1.075065 1.152498 1.075065
1.026364 1.590708 1.267243 1.590708
0.816533 0.337751 1.180109 0.337751
1.210593 0.896266 1.428296 0.896266
1.265447 1.000550 1.395669 1.000550
1.138721 1.390888 1.328975 1.390888
1.208549 1.074126 1.361912 1.074126
1.006944 0.681867 1.179991 0.681867
1.058260 0.961001 1.230626 0.961001
0.805416 0.695558 1.032241 0.695558
0.844659 1.084785 1.012598 1.084785
0.851358 0.641816 1.050459 0.641816
0.815547 0.503139 0.963058 0.503139
0.958850 0.724856 1.069612 0.724856
0.906866 0.294320 1.009859 0.294320
0.960757 1.109707 1.165666 1.109707
0.899819 0.660721 1.132552 0.660721
0.784134 0.737306 1.164358 0.737306
0.861108 0.879396 1.177771 0.879396
1.400523 1.148858 1.542116 1.148858
1.304825 1.138954 1.493462 1.138954
1.250375 1.243142 1.403834 1.243142
1.204130 1.425218 1.412251 1.425218
1.290514 1.865477 1.413014 1.865477
1.101044 1.147743 1.285812 1.147743
1.067171 0.975101 1.211485 0.975101
0.861112 1.055802 1.022324 1.055802
0.968795 0.840890 1.081647 0.840890
0.826663 0.434010 0.929155 0.434010
0.801133 0.473249 0.944008 0.473249
0.827725 0.448429 1.005374 0.448429
0.864081 0.520834 1.005817 0.520834
0.831146 0.536440 0.929317 0.536440
0.860000 0.661131 1.065934 0.661131
0.781071 0.568574 1.085300 0.568574
0.752917 0.763113 1.065291 0.763113
1.211297 0.731302 1.470485 0.731302
1.353850 0.721340 1.550638 0.721340
1.368877 1.396994 1.595305 1.396994
1.372688 1.292202 1.551139 1.292202
1.309367 1.019029 1.443636 1.019029
1.171616 0.898992 1.268698 0.898992
1.166923 0.993635 1.352882 0.993635
1.051669 0.633817 1.225700 0.633817
0.977176 0.864872 1.145160 0.864872
0.830314 0.462916 0.974055 0.462916
0.853227 0.625387 1.000939 0.625387
0.847284 0.612218 0.900476 0.612218
0.838201 0.599541 0.947883 0.599541
0.828281 0.985324 0.930001 0.985324
0.866226 0.880349 1.014771 0.880349
0.832627 0.650145 0.955095 0.650145
0.772731 0.371395 1.055958 0.371395
0.751001 0.963095 1.094051 0.963095
0.748528 0.566828 1.037457 0.566828
1.101562 0.777455 1.399504 0.777455
1.244555 1.164752 1.464692 1.164752
1.400403 1.560608 1.675082 1.560608
1.205077 1.103970 1.427360 1.103970
1.081101 1.170402 1.341749 1.170402
1.110454 0.796065 1.356892 0.796065
0.885948 0.674013 1.177086 0.674013
0.894161 0.809170 1.109465 0.809170
0.965313 1.088514 1.186750 1.088514
0.869479 0.586596 1.049052 0.586596
0.917218 1.318560 1.010722 1.318560
0.867535 0.856451 0.925454 0.856451
0.828750 0.629971 0.906651 0.629971
0.819736 0.544839 0.965842 0.544839
0.805997 0.691076 0.908717 0.691076
0.777441 0.587609 0.989110 0.587609
0.796422 0.488688 1.025441 0.488688
0.765575 0.989605 1.051932 0.989605
1.118181 0.925905 1.305115 0.925905
1.096175 0.963963 1.295815 0.963963
1.076973 0.910649 1.315632 0.910649
1.115393 0.846626 1.318087 0.846626
1.174274 1.054553 1.267349 1.054553
0.974185 0.799036 1.185917 0.799036
1.012433 0.626332 1.219810 0.626332
0.973544 0.770063 1.170117 0.770063
0.933835 0.583373 1.105469 0.583373
0.977201 0.573932 1.080374 0.573932
0.970402 0.826997 1.052273 0.826997
0.817644 0.727423 1.016929 0.727423
0.917214 0.829817 1.018414 0.829817
0.905783 0.600097 0.980405 0.600097
0.949803 0.889702 0.988521 0.889702
0.955168 1.081738 1.041953 1.081738
0.789181 0.753474 0.955616 0.753474
1.005881 1.595691 0.652142 1.595691
0.901971 1.041370 1.082825 1.041370
0.875179 0.921705 1.109668 0.921705
0.875189 0.714328 1.072256 0.714328
0.951920 0.649431 0.698634 0.649431
1.193941 0.848821 1.347402 0.848821
1.171821 0.797002 1.275567 0.797002
1.109879 0.757219 1.257150 0.757219
1.042194 0.797902 1.201151 0.797902
1.079968 0.579685 1.219420 0.579685
0.969233 0.433926 1.064284 0.433926
0.924736 0.661004 1.018662 0.661004
0.913698 0.652698 0.944738 0.652698
0.803784 0.668679 0.916825 0.668679
0.797613 0.679741 0.905335 0.679741
0.832677 0.734022 0.909927 0.734022
0.872500 0.607118 0.973109 0.607118
0.813153 0.402476 0.890381 0.402476
0.898804 0.960673 1.068182 0.960673
0.771742 0.529029 0.949838 0.529029
0.768478 0.876478 1.007968 0.876478
1.341663 0.934237 1.492629 0.934237
1.332962 0.867806 1.413902 0.867806
1.156986 0.812895 1.334862 0.812895
1.083418 0.532543 1.196738 0.532543
1.159213 0.648767 1.273014 0.648767
1.063176 0.897106 1.178082 0.897106
0.971258 0.402837 1.061707 0.402837
0.916362 0.678074 0.981532 0.678074
0.785150 0.477811 0.829864 0.477811
0.805808 0.638045 0.868850 0.638045
0.801228 0.895108 0.819264 0.895108
0.794178 0.440587 0.852654 0.440587
0.839220 0.481612 0.932126 0.481612
0.832434 0.463735 0.978872 0.463735
0.801985 0.630767 0.976181 0.630767
0.802901 0.661125 0.905638 0.661125
0.809853 0.438946 1.050361 0.438946
1.260284 1.148834 1.369581 1.148834
1.188423 1.149752 1.376449 1.149752
1.025525 0.673004 1.163325 0.673004
1.125675 0.779447 1.297451 0.779447
0.851582 0.515559 0.902550 0.515559
0.883769 0.469011 0.928912 0.469011
0.854256 0.948882 0.901349 0.948882
0.851604 0.431835 0.857114 0.431835
0.803320 0.549639 0.865595 0.549639
0.814788 0.773570 0.897543 0.773570
0.784369 0.584633 0.896131 0.584633
0.751041 0.569841 1.006547 0.569841
0.762537 0.475848 0.916137 0.475848
1.288510 0.914176 1.535386 0.914176
1.170655 0.796486 1.502471 0.796486
1.218466 1.298963 1.486463 1.298963
1.358300 1.322386 1.590956 1.322386
1.255024 0.929605 1.507680 0.929605
1.463002 1.555779 1.562204 1.555779
1.133529 1.020470 1.349728 1.020470
1.244333 1.036770 1.485731 1.036770
0.956527 0.733023 1.139386 0.733023
0.913826 0.811466 1.091388 0.811466
0.936029 0.882095 1.135937 0.882095
0.908690 1.106905 0.879292 1.106905
0.856402 0.628312 0.873111 0.628312
0.828133 0.479359 0.874709 0.479359
0.818274 0.856953 0.863523 0.856953
0.811581 0.743993 0.865549 0.743993
0.786075 1.071249 0.968094 1.071249
0.815770 1.383799 0.942338 1.383799
1.520398 0.727769 1.350464 0.727769
1.079332 0.816433 1.233199 0.816433
1.071202 0.962739 1.182521 0.962739
1.328314 0.681747 1.258934 0.681747
1.422689 0.836697 1.205495 0.836697
1.464983 1.111261 1.380530 1.111261
1.456280 0.935499 1.438158 0.935499
1.251995 0.550443 1.296513 0.550443
1.028582 0.639998 1.178742 0.639998
1.002803 0.769906 1.057536 0.769906
0.958314 0.407937 0.922992 0.407937
0.877806 0.763693 0.841461 0.763693
0.920973 0.720181 0.960412 0.720181
0.770963 0.722200 0.805415 0.722200
0.871449 0.864890 0.907300 0.864890
0.869551 0.735690 0.973768 0.735690
1.054906 0.850568 1.099182 0.850568
0.832741 0.551720 0.962552 0.551720
0.959143 0.694710 1.093582 0.694710
1.231423 0.849345 1.289382 0.849345
1.179353 0.847862 1.213125 0.847862
1.119020 0.552141 1.280258 0.552141
1.487061 0.903169 1.243300 0.903169
1.213507 0.799917 1.155535 0.799917
1.094753 0.691881 1.154174 0.691881
1.037964 0.221094 1.011084 0.221094
0.973458 0.462811 1.012928 0.462811
0.966435 0.513159 0.987690 0.513159
0.782149 0.460511 0.788916 0.460511
0.748181 0.638464 0.840167 0.638464
0.768462 0.923851 0.852068 0.923851
0.806544 0.881711 0.935445 0.881711
0.777917 0.684839 0.875299 0.684839
0.783776 0.478802 1.007070 0.478802
0.778701 1.177875 0.982105 1.177875
1.156174 0.565155 1.382604 0.565155
1.145437 0.859884 1.298036 0.859884
1.331270 0.735052 1.365543 0.735052
0.989775 0.431716 1.109829 0.431716
1.047757 0.505355 1.166726 0.505355
0.920337 0.489197 0.914497 0.489197
0.873492 0.579112 0.832349 0.579112
0.819730 0.699690 0.821816 0.699690
0.898118 0.800574 0.778870 0.800574
0.798710 0.998715 0.752537 0.998715
0.804703 0.902390 0.667490 0.902390
0.754861 0.646132 0.759752 0.646132
0.828433 0.782110 0.779535 0.782110
0.812712 0.868767 0.748018 0.868767
0.881446 0.670481 0.848963 0.670481
0.807737 0.673931 0.939930 0.673931
1.260494 0.905220 1.458177 0.905220
1.415532 0.765751 1.584563 0.765751
1.438459 1.128938 1.558894 1.128938
1.403123 1.360633 1.515157 1.360633
1.140915 0.731947 1.357635 0.731947
1.200012 0.525427 1.323465 0.525427
1.177478 1.357373 1.214976 1.357373
1.023010 0.592521 1.086673 0.592521
0.965776 0.486539 1.028588 0.486539
0.902052 0.604639 0.853677 0.604639
0.846997 0.594781 0.837536 0.594781
0.844617 0.504923 0.789887 0.504923
0.806729 0.489557 0.717607 0.489557
0.850486 0.901297 0.718695 0.901297
0.834108 1.102977 0.775842 1.102977
0.807123 0.697680 0.800877 0.697680
0.863420 0.445876 0.687814 0.445876
1.286099 1.090124 1.628460 1.090124
1.662560 0.914677 1.825626 0.914677
1.270348 0.985582 1.465082 0.985582
1.221852 1.102120 1.437467 1.102120
1.261984 0.994357 1.456189 0.994357
1.345925 1.535227 1.457499 1.535227
1.147371 0.872445 1.436658 0.872445
1.084706 1.074139 1.279946 1.074139
0.934783 0.706662 1.090072 0.706662
0.925083 0.489238 1.106551 0.489238
0.896750 0.542377 0.958797 0.542377
0.893927 0.565360 0.894718 0.565360
0.947132 1.431459 1.082156 1.431459
0.923328 1.277441 0.805580 1.277441
0.859207 0.789123 0.758797 0.789123
0.791169 1.031189 0.798741 1.031189
0.841458 0.782904 0.820437 0.782904
1.182138 0.891034 1.142306 0.891034
1.935012 1.168456 1.513104 1.168456
2.302792 1.502664 1.460321 1.502664
1.694379 1.032581 1.261777 1.032581
2.689893 1.915092 3.065911 1.915092
1.752918 1.462761 1.629875 1.462761
1.132600 0.685723 1.031310 0.685723
0.913498 1.109689 0.875551 1.109689
1.010607 0.655316 1.013872 0.655316
0.866977 0.759703 0.779443 0.759703
0.804661 0.749449 0.840729 0.749449
0.928070 0.578568 0.944794 0.578568
0.817460 1.083916 0.911247 1.083916
0.796853 0.678386 0.775680 0.678386
0.916913 1.266488 0.950292 1.266488
0.824788 1.018294 0.851969 1.018294
0.852021 0.947080 0.883674 0.947080
0.868908 0.827480 0.981525 0.827480
0.852478 0.619859 0.926013 0.619859
0.983226 1.374859 0.601949 1.374859
1.381558 1.076119 1.306603 1.076119
1.835256 2.088731 1.449830 2.088731
1.625253 2.103829 1.378996 2.103829
2.044631 1.895767 1.378428 1.895767
2.719496 2.419115 1.258519 2.419115
2.480565 1.852600 1.285205 1.852600
1.589985 0.678796 1.193502 0.678796
1.286974 0.514728 1.018575 0.514728
1.158609 0.443279 0.952857 0.443279
1.063862 0.518620 0.912465 0.518620
0.886539 0.714009 0.829875 0.714009
0.799564 1.133211 0.707499 1.133211
0.772818 0.901316 0.679121 0.901316
0.812912 0.741772 0.730720 0.741772
0.821293 0.485017 0.709142 0.485017
0.782947 0.458551 0.779512 0.458551
0.774576 0.657833 0.858441 0.657833
0.733439 0.969396 0.784692 0.969396
0.908573 0.823966 0.880485 0.823966
0.800543 0.347986 0.977231 0.347986
0.819320 0.994241 0.889770 0.994241
1.521907 0.995268 1.323599 0.995268
1.315314 0.466581 1.409615 0.466581
1.517064 0.973672 1.432511 0.973672
1.363159 0.580087 1.238817 0.580087
1.380164 0.735960 1.244553 0.735960
1.205606 0.427219 1.117858 0.427219
1.116285 0.596808 1.034779 0.596808
1.043832 0.340878 0.927994 0.340878
0.971047 0.742013 0.832645 0.742013
0.880999 0.927260 0.644140 0.927260
0.936845 0.633503 0.753665 0.633503
0.924146 1.072904 0.602018 1.072904
0.854949 0.650076 0.683887 0.650076
0.892822 0.558826 0.774204 0.558826
1.283533 1.079595 1.392130 1.079595
1.272174 0.617816 1.482004 0.617816
1.503684 0.837331 1.525487 0.837331
1.440225 0.630227 1.385328 0.630227
1.283946 0.832524 1.372221 0.832524
1.402312 0.881718 1.292905 0.881718
1.160570 0.395584 1.090576 0.395584
0.877082 1.132988 0.902002 1.132988
0.913377 0.725232 0.743215 0.725232
0.918447 1.127570 0.731306 1.127570
0.901422 1.711190 0.600276 1.711190
0.872227 1.091002 0.603166 1.091002
1.017279 0.832649 0.642745 0.832649
0.937276 0.608265 0.708710 0.608265
1.106554 0.388894 0.805154 0.388894
0.903111 0.445269 0.740017 0.445269
0.980061 0.751891 0.893983 0.751891
0.937794 0.632427 0.838814 0.632427
1.394524 0.941272 1.581228 0.941272
2.340311 3.103161 2.509694 3.103161
1.785149 1.582088 1.958709 1.582088
1.375951 2.481395 1.530406 2.481395
1.689363 1.443462 1.831978 1.443462
1.185642 1.059997 1.410645 1.059997
1.178184 1.680668 1.218799 1.680668
0.923318 0.718328 1.079548 0.718328
0.986595 0.547650 0.989112 0.547650
0.970014 0.876612 0.901780 0.876612
1.078229 0.589702 1.242615 0.589702
0.810583 1.232257 0.838660 1.232257
0.764997 0.900256 0.823104 0.900256
0.770479 0.406747 0.848297 0.406747
0.764571 0.688963 0.859222 0.688963
0.761568 1.058700 0.880403 1.058700
0.726234 1.053823 0.862846 1.053823
0.709861 0.961033 0.844278 0.961033
0.686621 0.858339 0.853871 0.858339
0.703013 0.447851 0.908703 0.447851
0.954998 1.099136 1.023950 1.099136
0.968436 1.002156 0.965590 1.002156
1.517114 0.597545 1.539739 0.597545
2.722962 3.044180 2.935050 3.044180
3.483089 4.411978 3.590030 4.411978
6.065930 9.698081 6.599411 9.698081
5.179598 7.634164 5.493644 7.634164
2.840440 4.399726 3.041848 4.399726
1.822699 2.668101 2.018775 2.668101
0.797181 0.846451 0.891251 0.846451
0.772785 0.552722 0.878901 0.552722
0.809709 0.434668 0.896297 0.434668
0.783732 0.448775 0.876164 0.448775
0.795936 0.641146 0.902776 0.641146
0.830224 1.011644 0.942239 1.011644
0.845259 0.724941 0.899989 0.724941
0.900645 0.552839 0.979194 0.552839
1.961316 2.161192 2.193113 2.161192
2.106858 3.517501 2.397024 3.517501
1.556238 1.649410 1.751942 1.649410
0.991037 0.397741 0.974325 0.397741
0.882085 0.958125 0.962324 0.958125
1.163676 1.014695 1.082294 1.014695
0.918817 0.542807 0.954160 0.542807
0.814899 0.878505 0.948042 0.878505
0.807263 0.581888 0.920638 0.581888
0.843978 0.777539 0.938936 0.777539
0.787096 0.443486 0.882874 0.443486
0.846697 0.574617 0.908380 0.574617
0.843180 0.494345 0.890256 0.494345
0.869644 0.631840 0.913396 0.631840
0.887300 1.030318 0.905073 1.030318
0.872493 0.951762 0.940883 0.951762
0.910288 0.573634 1.050805 0.573634
1.057430 1.100410 1.264519 1.100410
1.133611 0.706403 1.296062 0.706403
1.320342 1.690112 1.560690 1.690112
1.332064 1.249327 1.499109 1.249327
1.580761 1.776288 1.820540 1.776288
1.034622 0.716105 1.317071 0.716105
1.208626 0.881384 1.092877 0.881384
1.258190 0.576910 1.005737 0.576910
1.113169 0.902279 0.957581 0.902279
0.914652 0.630057 0.904146 0.630057
0.834517 0.628464 0.916390 0.628464
0.904100 0.587653 0.886797 0.587653
0.897932 0.909041 0.875124 0.909041
0.882343 0.980697 1.002203 0.980697
0.807346 0.952161 0.923604 0.952161
0.962962 1.029266 1.044054 1.029266
0.988042 0.759527 1.091269 0.759527
1.041284 0.661550 1.097907 0.661550
1.200153 1.151306 1.267236 1.151306
1.106237 1.269468 1.243446 1.269468
1.051653 1.018816 1.271927 1.018816
1.088118 0.512528 1.295574 0.512528
1.312318 0.976071 1.023189 0.976071
0.989538 0.898693 1.062958 0.898693
1.072179 1.038645 0.984833 1.038645
2.442493 2.220586 1.109287 2.220586
1.200220 0.615060 0.960626 0.615060
0.990270 1.569071 0.906257 1.569071
1.013319 1.020643 0.967339 1.020643
0.911234 1.021711 1.048622 1.021711
0.995685 1.377295 0.888553 1.377295
1.245916 1.666375 1.277058 1.666375
1.531007 2.511354 1.410748 2.511354
1.057860 0.506788 1.026562 0.506788
1.244327 1.586530 1.283373 1.586530
1.046038 0.861782 1.198942 0.861782
1.333526 1.458170 1.442322 1.458170
1.031180 0.694997 1.221508 0.694997
1.281693 1.215263 1.530292 1.215263
0.899617 1.272572 0.939204 1.272572
0.943257 1.043164 1.001595 1.043164
0.839904 0.964629 0.934043 0.964629
0.842260 0.648827 0.926761 0.648827
0.801967 0.695115 0.903517 0.695115
0.797793 0.993833 0.924097 0.993833
0.748136 0.522220 0.959281 0.522220
0.731295 0.978164 0.929078 0.978164
0.789811 0.835342 0.954707 0.835342
0.824070 1.106557 0.964177 1.106557
1.442793 0.903150 1.199246 0.903150
1.152904 1.235216 1.222343 1.235216
1.697935 1.096100 1.337949 1.096100
1.885833 1.501115 1.956899 1.501115
1.652557 1.111645 1.537250 1.111645
1.634244 0.868260 1.608023 0.868260
1.460645 0.676925 1.612715 0.676925
1.462881 1.405780 1.685754 1.405780
0.836650 0.920840 0.973483 0.920840
0.820889 0.481546 0.936733 0.481546
0.809361 0.583605 0.904608 0.583605
0.796278 0.613771 0.907652 0.613771
0.884276 0.504101 0.936574 0.504101
0.824754 0.670698 0.899472 0.670698
0.757449 0.488177 0.905217 0.488177
0.787831 0.532643 0.883406 0.532643
0.876393 0.846773 0.955381 0.846773
0.877674 0.718324 0.933343 0.718324
1.018305 1.392883 0.963603 1.392883
1.321754 0.900965 1.086042 0.900965
0.941584 0.881399 0.978463 0.881399
1.684860 1.642917 1.425322 1.642917
1.303802 1.313995 1.559345 1.313995
1.322228 1.850719 1.504692 1.850719
1.456430 2.215275 1.752329 2.215275
1.270509 1.308787 1.554309 1.308787
0.881464 0.814918 1.044414 0.814918
0.960354 1.038256 1.035558 1.038256
0.858131 0.857363 0.966468 0.857363
0.938936 0.685725 0.996290 0.685725
0.893287 0.859004 0.947285 0.859004
0.893285 0.513530 0.895824 0.513530
0.861219 0.718674 0.919617 0.718674
0.838070 0.817237 0.896008 0.817237
0.908631 0.826002 0.929031 0.826002
0.950094 1.246841 0.931401 1.246841
0.929120 0.682625 1.022850 0.682625
0.906276 0.879369 0.944272 0.879369
1.573536 1.461663 1.725150 1.461663
1.521936 1.302579 1.573610 1.302579
1.305873 1.141315 1.360556 1.141315
1.093070 0.570010 1.048595 0.570010
1.303417 1.187169 1.085078 1.187169
1.533752 1.239865 1.001395 1.239865
1.205873 0.853447 0.959078 0.853447
0.886849 0.683936 0.916555 0.683936
0.909939 1.115686 0.932464 1.115686
0.921784 0.792929 0.954811 0.792929
0.996795 0.889902 0.903414 0.889902
0.871165 1.016166 0.928494 1.016166
0.897863 0.913092 0.950516 0.913092
0.834174 0.621182 0.959162 0.621182
0.859577 0.579428 0.919908 0.579428
0.917414 0.818575 0.983687 0.818575
0.918230 0.727726 0.970062 0.727726
1.045640 0.707767 1.132651 0.707767
1.196955 1.178946 1.320448 1.178946
1.156729 1.075198 1.139030 1.075198
1.195256 1.626453 1.245972 1.626453
1.029581 0.696141 1.233893 0.696141
0.970926 1.116191 1.274915 1.116191
1.059675 0.821635 1.050714 0.821635
1.607032 1.550162 1.043621 1.550162
1.011347 0.529780 0.902894 0.529780
1.363305 0.957787 0.979673 0.957787
2.016101 1.577161 1.019736 1.577161
1.384749 1.110108 0.941680 1.110108
1.435992 1.617701 0.983140 1.617701
1.055317 0.535330 0.967808 0.535330
0.992723 0.722069 0.954156 0.722069
1.020950 0.922836 0.942354 0.922836
0.946875 0.843278 1.005986 0.843278
1.060815 1.187452 1.090028 1.187452
1.145676 1.154776 1.150088 1.154776
1.285016 1.469802 1.264756 1.469802
1.218476 1.268330 1.113987 1.268330
1.647510 2.569062 1.495262 2.569062
1.034048 0.896326 1.180308 0.896326
1.084255 1.115304 1.174487 1.115304
0.879012 1.040190 1.014073 1.040190
1.090070 1.782664 1.094573 1.782664
0.895768 0.795306 1.054292 0.795306
0.742157 0.749308 0.961129 0.749308
0.776612 0.837599 0.953544 0.837599
0.847684 0.433986 0.953920 0.433986
0.927191 0.988945 1.034339 0.988945
1.012524 1.281268 1.041377 1.281268
0.893899 1.143458 1.000095 1.143458
1.156284 1.567156 1.112978 1.567156
1.400371 1.348830 1.155029 1.348830
1.282734 1.253663 1.197460 1.253663
1.800773 1.428119 1.479670 1.428119
2.033617 1.033474 1.961424 1.033474
1.456203 0.539621 1.550231 0.539621
1.593237 0.993257 1.620054 0.993257
1.371059 1.603196 1.508560 1.603196
0.906174 0.683680 1.126824 0.683680
0.913156 1.064314 1.034048 1.064314
0.896264 1.002194 1.057673 1.002194
0.890363 0.955630 1.024542 0.955630
0.885267 0.721037 0.980302 0.721037
0.810570 1.033340 0.911426 1.033340
0.890782 0.753707 0.982390 0.753707
0.857704 0.415843 1.008036 0.415843
0.898681 1.126403 1.035490 1.126403
0.988965 1.263333 1.067590 1.263333
0.915873 1.289750 0.952501 1.289750
1.007629 0.890006 1.026756 0.890006
1.182345 0.983991 1.095247 0.983991
1.515224 1.588166 1.329974 1.588166
1.216129 1.121874 1.440393 1.121874
1.316312 1.241028 1.446082 1.241028
1.342200 1.332720 1.598056 1.332720
1.060268 1.272715 1.123266 1.272715
0.925784 0.921590 0.982610 0.921590
0.977043 0.737552 0.992758 0.737552
0.912922 0.732341 0.979071 0.732341
0.903614 0.932638 0.964540 0.932638
0.841865 1.063603 0.922481 1.063603
0.863010 1.018772 1.003231 1.018772
0.887646 0.901804 0.934008 0.901804
0.952259 1.054273 1.003613 1.054273
0.884562 0.901714 0.996071 0.901714
1.134798 0.993430 1.069992 0.993430
1.220138 1.149999 1.132989 1.149999
1.063963 1.069285 1.070883 1.069285
1.257442 1.498082 1.255987 1.498082
1.156925 1.180538 1.219879 1.180538
1.297618 1.236008 1.494479 1.236008
1.192108 1.852676 1.373180 1.852676
0.956496 0.750234 1.063348 0.750234
1.106422 0.768784 1.119226 0.768784
1.263586 1.291351 1.010993 1.291351
1.057861 0.664925 0.984947 0.664925
0.976244 0.972705 0.979761 0.972705
0.974937 0.614680 0.964415 0.614680
0.944634 0.619723 1.026126 0.619723
0.914966 1.075692 0.983665 1.075692
0.948268 0.709774 0.997389 0.709774
0.859620 1.194354 1.007217 1.194354
0.898577 0.792658 1.019746 0.792658
0.971964 0.696834 0.994250 0.696834
1.043845 0.946539 1.029401 0.946539
1.306547 0.812918 1.133840 0.812918
1.161500 1.263920 1.112111 1.263920
1.461055 1.026221 1.200390 1.026221
1.665894 2.552975 1.475576 2.552975
2.138444 2.124719 1.687426 2.124719
1.174603 0.727425 1.049925 0.727425
1.665494 1.192810 1.179347 1.192810
1.690156 1.508035 1.168512 1.508035
1.475174 1.078586 0.986115 1.078586
1.430022 1.998730 1.081611 1.998730
1.327239 1.427010 1.013658 1.427010
1.175861 1.289825 1.022285 1.289825
0.917212 0.891733 0.996564 0.891733
1.013746 0.837768 1.065369 0.837768
1.265018 2.107750 1.206094 2.107750
1.197137 1.168973 1.141142 1.168973
1.559587 2.281328 1.317177 2.281328
1.495726 1.474093 1.372600 1.474093
1.819477 2.396436 1.705039 2.396436
1.820182 2.188201 1.583612 2.188201
1.014229 0.846014 1.127556 0.846014
1.483716 1.707417 1.451468 1.707417
0.903738 1.188603 1.144621 1.188603
0.940917 0.868685 1.149087 0.868685
0.990117 0.936578 1.195023 0.936578
0.878775 0.961827 1.072145 0.961827
0.874229 0.640662 1.084585 0.640662
0.955272 1.194402 1.146272 1.194402
0.854640 0.938261 1.025610 0.938261
0.945920 1.130528 1.058776 1.130528
1.002474 1.056358 1.059679 1.056358
1.151967 1.572598 1.067801 1.572598
1.105617 1.117121 1.109605 1.117121
1.180536 0.942328 1.138783 0.942328
1.545449 1.488621 1.180468 1.488621
1.594899 0.957844 1.546695 0.957844
1.891122 1.458485 1.486480 1.458485
1.571342 1.873208 1.457636 1.873208
1.615767 1.315616 1.595613 1.315616
1.495209 1.525383 1.570411 1.525383
0.914638 0.586362 1.223543 0.586362
0.882480 1.184383 1.170234 1.184383
0.898365 0.917773 1.091132 0.917773
0.909977 0.733505 1.175004 0.733505
0.991245 1.471144 1.100716 1.471144
0.954796 0.697189 1.073834 0.697189
0.895115 0.471415 1.063728 0.471415
0.946090 0.680663 1.050051 0.680663
1.003661 0.679590 1.101645 0.679590
0.995794 0.559951 1.079872 0.559951
1.530237 1.583573 1.228573 1.583573
1.128615 1.501677 1.123364 1.501677
2.628892 3.166720 1.749082 3.166720
2.639670 2.267201 1.788747 2.267201
1.950422 1.774589 1.500785 1.774589
1.590745 1.566726 1.470734 1.566726
1.333811 1.608270 1.380609 1.608270
1.491960 1.680928 1.507451 1.680928
1.093992 1.424700 1.230426 1.424700
1.016405 1.360513 1.268008 1.360513
0.872319 0.904541 1.036551 0.904541
0.912917 0.913312 1.029089 0.913312
0.907326 0.347147 1.037576 0.347147
0.889200 0.681642 1.041037 0.681642
0.910584 1.323859 1.120051 1.323859
0.829548 0.715507 1.031795 0.715507
1.002160 1.201393 1.043162 1.201393
1.540083 1.169816 1.240492 1.169816
1.472860 1.605444 1.220511 1.605444
1.697102 2.141954 1.332522 2.141954
1.463981 1.633670 1.297435 1.633670
1.726491 1.879117 1.711627 1.879117
2.332796 2.869831 1.885392 2.869831
0.965808 0.429980 1.290749 0.429980
1.078269 0.609513 1.164264 0.609513
1.069874 1.001362 1.095130 1.001362
0.916228 0.657411 1.112142 0.657411
0.827721 1.141814 1.050083 1.141814
0.967610 0.566510 1.057715 0.566510
0.893651 0.705427 0.999913 0.705427
0.886803 1.295955 1.054431 1.295955
0.849863 0.744178 1.098704 0.744178
1.017205 1.092901 1.016989 1.092901
0.955153 0.930221 1.031894 0.930221
1.279269 0.857256 1.279343 0.857256
1.110163 0.468587 1.131819 0.468587
1.320977 1.287929 1.176808 1.287929
1.472132 1.276317 1.241038 1.276317
1.375838 1.481417 1.273676 1.481417
1.409738 1.685190 1.323485 1.685190
1.697037 1.897426 1.443807 1.897426
2.694004 2.460569 1.909687 2.460569
1.048594 0.748350 1.162806 0.748350
1.263888 0.834363 1.174697 0.834363
0.994898 0.742145 1.158479 0.742145
0.956164 0.659563 1.126993 0.659563
0.956808 0.976458 1.045943 0.976458
1.001089 0.962866 1.102611 0.962866
1.094646 1.222996 1.129575 1.222996
1.134454 1.339175 1.128197 1.339175
1.003317 0.731449 1.083317 0.731449
0.950095 0.564659 1.075457 0.564659
0.992562 1.467681 1.246192 1.467681
1.381405 1.219203 1.628576 1.219203
1.136312 1.049806 1.211806 1.049806
1.429176 1.984125 1.559158 1.984125
1.550551 1.530196 1.500951 1.530196
1.349879 1.373880 1.389301 1.373880
1.273324 1.429489 1.445756 1.429489
0.981152 0.957278 1.277315 0.957278
1.015470 0.986579 1.305557 0.986579
1.281745 0.864533 1.344173 0.864533
0.952926 1.128350 1.219227 1.128350
0.888550 0.298355 1.221105 0.298355
0.934240 0.793193 1.207583 0.793193
1.034707 0.812444 1.215502 0.812444
1.165814 0.922459 1.265258 0.922459
0.914460 1.425744 1.096801 1.425744
1.013009 0.624252 1.156261 0.624252
0.933548 0.818491 1.067883 0.818491
0.993568 1.004009 1.084794 1.004009
1.188635 0.727348 1.140437 0.727348
1.095418 0.776716 1.098430 0.776716
1.725997 1.814308 1.210379 1.814308
2.648935 2.892503 1.480656 2.892503
1.817173 1.753081 1.488170 1.753081
2.898208 2.430206 1.834346 2.430206
1.613127 1.569821 1.413276 1.569821
1.629032 1.649225 1.610780 1.649225
1.773258 1.041557 1.674099 1.041557
1.523592 1.268616 1.448021 1.268616
0.862229 0.952198 1.223994 0.952198
0.913512 0.387115 1.309185 0.387115
1.006959 0.919300 1.225986 0.919300
0.983799 0.688053 1.208377 0.688053
0.922961 0.674068 1.115672 0.674068
0.842490 0.924982 1.175831 0.924982
0.960950 1.125764 1.101087 1.125764
0.990947 0.934168 1.097982 0.934168
1.070011 0.863363 1.102660 0.863363
1.425592 0.650207 1.212361 0.650207
1.564477 1.307281 1.252372 1.307281
1.708443 0.995850 1.321918 0.995850
1.408828 1.723347 1.248024 1.723347
2.059224 2.345382 1.804111 2.345382
1.484480 1.366716 1.260882 1.366716
3.513370 4.296171 2.663767 4.296171
0.944198 0.419803 1.351893 0.419803
0.945570 0.604207 1.349739 0.604207
1.002875 0.782036 1.356115 0.782036
0.944854 0.604241 1.291058 0.604241
0.806143 0.672083 1.157495 0.672083
0.844182 0.950542 1.067623 0.950542
1.079369 1.203053 1.131880 1.203053
1.104216 0.803821 1.267575 0.803821
1.048283 1.211442 1.144645 1.211442
1.018691 0.986003 1.092592 0.986003
1.005164 0.854119 1.087886 0.854119
1.251463 1.469777 1.142894 1.469777
1.656363 2.440681 1.376478 2.440681
1.855643 3.016880 1.699976 3.016880
3.177749 5.538494 2.209352 5.538494
2.600085 3.500804 2.098302 3.500804
0.961929 0.776823 1.352564 0.776823
1.023491 0.985400 1.438393 0.985400
0.909667 0.506140 1.318460 0.506140
0.849395 0.650486 1.106015 0.650486
0.841321 0.737807 1.159153 0.737807
0.882737 1.358833 1.156942 1.358833
0.894490 0.460923 1.122817 0.460923
1.133154 1.266537 1.374526 1.266537
1.266643 0.900950 1.464439 0.900950
1.116256 0.581084 1.230479 0.581084
1.457083 0.902316 1.519978 0.902316
1.341927 1.562683 1.337348 1.562683
2.060405 2.416140 1.819024 2.416140
2.237368 2.875785 1.747036 2.875785
1.115504 0.743770 1.296003 0.743770
1.816944 2.039862 1.589393 2.039862
0.955367 0.597979 1.337343 0.597979
0.963164 0.502894 1.325174 0.502894
1.019674 0.704704 1.398549 0.704704
1.038733 1.105364 1.209403 1.105364
1.077568 1.252711 1.409367 1.252711
1.026588 1.185866 1.123176 1.185866
0.936762 0.773097 1.114332 0.773097
1.615385 1.446433 2.188799 1.446433
0.994147 0.679027 1.325927 0.679027
1.793564 1.227166 2.194246 1.227166
1.753529 0.796346 2.205789 0.796346
1.354820 1.147134 1.737234 1.147134
1.116714 0.659443 1.483944 0.659443
1.375821 1.081956 1.554924 1.081956
1.381635 1.305305 1.423840 1.305305
1.616086 1.551339 1.595617 1.551339
0.956552 0.675806 1.249064 0.675806
0.946014 1.005893 1.143823 1.005893
0.871122 0.987450 1.128861 0.987450
0.873052 0.771134 1.170581 0.771134
0.936195 0.783140 1.241699 0.783140
1.053584 0.640658 1.237891 0.640658
1.027279 0.752421 1.192392 0.752421
1.049798 0.517069 1.203235 0.517069
0.785656 0.680431 0.978027 0.680431
1.046395 1.126426 1.129489 1.126426
0.882142 0.730818 1.090300 0.730818
1.177772 1.161213 1.158969 1.161213
1.114637 1.060521 1.062837 1.060521
1.310767 1.242076 1.067057 1.242076
1.267751 0.839665 1.182840 0.839665
1.918890 1.297426 1.569102 1.297426
1.634666 0.688614 1.454309 0.688614
2.076633 1.845464 2.047131 1.845464
3.394347 2.300680 3.599296 2.300680
1.739167 0.991840 1.699037 0.991840
1.037045 0.721719 1.385385 0.721719
0.984883 0.527236 1.329332 0.527236
0.910072 0.653442 1.331667 0.653442
1.037906 0.510317 1.382852 0.510317
1.022480 0.544765 1.306678 0.544765
0.952511 0.782200 1.277056 0.782200
1.118012 1.319936 1.178999 1.319936
1.178806 1.311575 1.165590 1.311575
1.639969 1.638398 1.377731 1.638398
1.465238 1.173637 1.262049 1.173637
1.879028 1.764232 1.502497 1.764232
2.083268 1.413976 1.598829 1.413976
1.972491 1.541787 1.588278 1.541787
1.854112 1.531518 1.510185 1.531518
1.732016 1.516399 1.496075 1.516399
1.767250 1.489541 1.637474 1.489541
0.997820 0.460151 1.391686 0.460151
1.159424 1.195141 1.452249 1.195141
1.236826 1.156394 1.467649 1.156394
1.512398 0.978857 1.531852 0.978857
0.979303 0.532651 1.327579 0.532651
0.932191 0.811472 1.338932 0.811472
0.933644 0.507730 1.203113 0.507730
1.053643 1.088385 1.153880 1.088385
1.128305 0.563479 1.368514 0.563479
1.074779 0.999282 1.162528 0.999282
1.104135 1.189624 1.197978 1.189624
1.049255 0.902940 1.118598 0.902940
1.080948 0.578713 1.168529 0.578713
1.301283 0.990733 1.190124 0.990733
1.558000 1.597406 1.335343 1.597406
1.554930 1.764645 1.369015 1.764645
6.310182 10.383180 4.555781 10.383180
3.652891 5.170352 2.835433 5.170352
4.724808 6.572838 3.457762 6.572838
1.754189 0.956036 1.516199 0.956036
1.162785 1.004819 1.488377 1.004819
1.070315 0.700550 1.488663 0.700550
1.141297 0.975914 1.584588 0.975914
1.144094 0.984937 1.657125 0.984937
1.385790 1.233990 1.800487 1.233990
3.249373 2.870640 4.492941 2.870640
1.428564 0.865999 1.477581 0.865999
2.469409 2.573412 2.237950 2.573412
1.419689 1.404038 1.365273 1.404038
5.564161 9.358273 4.010350 9.358273
2.544199 4.248988 1.899869 4.248988
1.205413 0.943236 1.318247 0.943236
1.336917 0.694862 1.346639 0.694862
1.536983 1.228831 1.447940 1.228831
1.139092 1.018620 1.480033 1.018620
0.978920 0.611078 1.356165 0.611078
1.131899 0.740098 1.697727 0.740098
1.189198 0.905263 1.769655 0.905263
1.401327 1.131981 1.876184 1.131981
3.934669 3.926795 5.792366 3.926795
1.663907 1.040960 1.862123 1.040960
2.256842 1.831181 3.065566 1.831181
1.056617 1.034379 1.223194 1.034379
2.456386 2.687307 2.146006 2.687307
1.237360 1.429136 1.280686 1.429136
1.169875 0.828041 1.353340 0.828041
1.152774 0.847967 1.348713 0.847967
0.904729 0.639572 1.163888 0.639572
1.335176 0.722528 1.256704 0.722528
1.012722 0.571545 1.086937 0.571545
0.972459 0.743641 1.118150 0.743641
0.991689 0.610575 1.178888 0.610575
0.918537 0.924575 1.186908 0.924575
0.948634 1.062372 1.121249 1.062372
0.997104 1.062641 1.075629 1.062641
0.997939 0.709118 1.037093 0.709118
1.120641 1.618510 1.095974 1.618510
1.013037 1.109470 0.962086 1.109470
1.264584 1.778319 1.079412 1.778319
1.070702 0.939566 1.071946 0.939566
1.317619 0.819834 1.170252 0.819834
1.415589 0.727084 1.277246 0.727084
1.703366 1.068967 1.332969 1.068967
2.202291 0.968942 2.222077 0.968942
4.152239 1.934919 4.708753 1.934919
2.879010 1.381500 2.830162 1.381500
2.427939 1.261793 2.488134 1.261793
1.848151 1.510789 1.806198 1.510789
0.886223 0.587216 1.095428 0.587216
0.984208 0.919057 1.124890 0.919057
2.099533 1.638395 1.611324 1.638395
1.638199 0.960857 1.392038 0.960857
1.548294 0.626395 1.417021 0.626395
1.042148 0.925510 1.174304 0.925510
0.944357 0.541056 1.206823 0.541056
1.072991 0.743876 1.191668 0.743876
0.999928 0.893305 1.148887 0.893305
1.261473 1.295013 1.229733 1.295013
1.089158 1.111198 1.187207 1.111198
1.448014 1.549186 1.236643 1.549186
1.370520 1.375752 1.213218 1.375752
2.177572 2.318398 1.845293 2.318398
2.783351 3.008137 2.333989 3.008137
1.399269 0.743826 1.208192 0.743826
1.421237 0.837081 1.224013 0.837081
1.751170 1.643668 1.453250 1.643668
2.126181 1.386348 1.778162 1.386348
1.332482 1.596274 1.289409 1.596274
1.946439 1.771027 1.522016 1.771027
1.258350 0.572484 1.542476 0.572484
1.264542 0.829729 1.642232 0.829729
1.052980 0.739967 1.351279 0.739967
1.386094 0.982145 1.779552 0.982145
1.362948 0.930737 1.642378 0.930737
1.261226 0.879794 1.338091 0.879794
1.277292 1.126978 1.304139 1.126978
1.306881 1.122816 1.487059 1.122816
1.348167 1.182979 1.308875 1.182979
1.449768 1.116703 1.366140 1.116703
1.355279 1.198221 1.209368 1.198221
1.270118 0.500663 1.081672 0.500663
1.633387 1.479092 1.396088 1.479092
2.577759 2.960247 2.087561 2.960247
1.791676 1.501662 1.612974 1.501662
1.696598 2.513407 1.470814 2.513407
1.216197 0.660035 1.523430 0.660035
1.344042 1.586589 1.389427 1.586589
1.637055 1.370289 2.410174 1.370289
1.353596 0.900334 1.845900 0.900334
1.946792 1.684542 2.927936 1.684542
1.515669 0.677140 1.650706 0.677140
1.977287 1.329623 1.987585 1.329623
1.852447 1.865363 1.627365 1.865363
1.734279 1.644113 1.467740 1.644113
4.682223 7.184955 3.404139 7.184955
2.998843 3.750603 2.248075 3.750603
3.166341 3.827776 2.400103 3.827776
1.533339 1.076263 1.401786 1.076263
1.538815 0.919436 1.467841 0.919436
1.062557 1.160310 1.324602 1.160310
1.017022 0.511644 1.337870 0.511644
0.811184 0.682088 1.026464 0.682088
1.051099 0.929438 1.309982 0.929438
1.001998 0.838379 1.276647 0.838379
0.848013 0.612864 1.273958 0.612864
1.576173 0.865176 1.723906 0.865176
1.024513 1.094259 1.528772 1.094259
1.716002 1.572862 2.401402 1.572862
2.813682 2.999158 3.982154 2.999158
1.989920 2.012027 2.446909 2.012027
5.113264 5.349128 7.326127 5.349128
2.336885 1.795536 2.563736 1.795536
1.918052 2.086992 1.759414 2.086992
3.685315 4.982123 2.764017 4.982123
1.430456 1.343835 1.438517 1.343835
1.341570 1.444983 1.224289 1.444983
1.087415 1.112481 1.126838 1.112481
1.096203 1.133946 1.279403 1.133946
0.862056 0.545602 1.016356 0.545602
0.862095 0.591304 1.005497 0.591304
0.893364 0.693134 1.023687 0.693134
0.895643 0.445785 1.011511 0.445785
0.949713 0.876339 1.135541 0.876339
1.289626 1.057411 1.014449 1.057411
1.030191 1.055100 0.944473 1.055100
1.090442 1.004811 1.043967 1.004811
1.452846 0.634547 1.287405 0.634547
2.799392 2.321797 2.323743 2.321797
1.805612 0.761162 1.524387 0.761162
2.579668 1.409957 2.824646 1.409957
1.900830 1.598444 2.123085 1.598444
1.317399 0.807548 1.116629 0.807548
1.081179 1.340417 0.972553 1.340417
1.138319 0.938984 1.035664 0.938984
0.865471 0.734967 0.977187 0.734967
1.045487 1.994384 1.150941 1.994384
1.248535 2.093198 1.274064 2.093198
0.991824 1.537226 0.975756 1.537226
0.989092 1.166943 1.037992 1.166943
1.078584 0.804169 1.161900 0.804169
1.206764 1.432897 1.208905 1.432897
1.055981 0.807560 1.064436 0.807560
1.404259 1.399261 1.251854 1.399261
3.390184 3.600200 2.682462 3.600200
1.451833 0.695153 1.128840 0.695153
1.967833 0.913136 1.718088 0.913136
1.774577 1.377069 1.290696 1.377069
1.624465 1.228937 1.318927 1.228937
1.312896 1.033193 1.057040 1.033193
1.266148 1.684396 1.089237 1.684396
3.292679 2.330380 1.887412 2.330380
2.598681 1.531856 1.715412 1.531856
0.920918 1.024784 0.933527 1.024784
1.732309 1.419264 1.416417 1.419264
1.471649 0.783142 1.338115 0.783142
1.054632 0.867934 1.062561 0.867934
1.351789 0.696074 1.302658 0.696074
1.357760 0.910094 1.206054 0.910094
1.727355 2.108637 1.383759 2.108637
1.640150 1.363871 1.400107 1.363871
1.420664 0.859842 1.293046 0.859842
1.221326 0.913769 1.076727 0.913769
1.241400 1.097872 1.098303 1.097872
1.665539 1.252965 1.384407 1.252965
2.526082 2.116164 1.925026 2.116164
1.982990 1.456923 1.605867 1.456923
1.375566 2.399582 1.368877 2.399582
1.072205 1.268450 1.237851 1.268450
1.327720 1.015808 1.425244 1.015808
1.228524 1.359448 1.359436 1.359448
0.908274 0.942919 1.175949 0.942919
1.814394 1.367120 1.560508 1.367120
1.065407 1.115982 1.148053 1.115982
1.193726 0.600787 1.333105 0.600787
1.253565 0.854484 1.273531 0.854484
1.502700 1.066161 1.706164 1.066161
1.591466 1.403198 1.614888 1.403198
1.116252 1.142192 1.216300 1.142192
1.255754 0.933137 1.271289 0.933137
1.172467 1.351489 1.183531 1.351489
1.373651 1.359454 1.242009 1.359454
4.010561 4.569208 2.886886 4.569208
1.560492 1.604238 1.253999 1.604238
1.160729 0.904083 1.215871 0.904083
0.975808 0.473661 1.063558 0.473661
1.046509 0.859722 1.261971 0.859722
0.854886 0.491349 1.177602 0.491349
0.873516 0.543758 1.133285 0.543758
1.185808 1.034895 1.411300 1.034895
0.852935 0.502880 1.068355 0.502880
1.135228 1.656763 1.539441 1.656763
1.243986 1.064679 1.438951 1.064679
1.639643 1.318823 2.042096 1.318823
2.324573 2.445346 3.080000 2.445346
1.377480 1.488586 1.572355 1.488586
1.866300 2.165140 1.564194 2.165140
1.439813 1.585693 1.364833 1.585693
2.524642 3.165334 1.876840 3.165334
1.451392 1.500000 1.305133 1.500000
1.195995 1.414418 1.274223 1.414418
1.133606 1.042276 1.202532 1.042276
0.951264 0.835242 1.121259 0.835242
0.963022 0.761068 1.165220 0.761068
1.150932 0.976350 1.231731 0.976350
1.147470 1.140968 1.257047 1.140968
0.800389 0.775894 0.855881 0.775894
0.800893 0.607074 0.926330 0.607074
0.786117 0.541705 0.977424 0.541705
0.990403 0.952716 1.053184 0.952716
0.806003 0.656068 0.937481 0.656068
1.331710 1.280611 1.057642 1.280611
1.123699 0.976131 1.015520 0.976131
0.933128 0.656615 1.035463 0.656615
0.983403 0.987738 0.999385 0.987738
1.001894 0.714445 0.998476 0.714445
1.612251 1.435163 1.339927 1.435163
1.065866 1.134517 1.049589 1.134517
1.264516 0.751492 1.194199 0.751492
1.612293 1.386040 1.486478 1.386040
1.016254 0.680969 1.004293 0.680969
1.166379 0.834689 1.254856 0.834689
1.913008 1.241682 2.149157 1.241682
1.556825 0.948628 1.498672 0.948628
0.970341 0.906649 0.886416 0.906649
0.925140 1.063256 0.895776 1.063256
0.971257 0.564766 0.883447 0.564766
0.838780 0.801934 0.894095 0.801934
0.812744 0.953030 0.939952 0.953030
0.875676 0.817739 0.937495 0.817739
0.803936 0.469442 0.922737 0.469442
0.975424 0.829920 1.019573 0.829920
1.189119 1.039657 1.143780 1.039657
1.030506 0.796448 1.044298 0.796448
0.979849 0.813392 1.071949 0.813392
1.163331 1.303645 1.131660 1.303645
1.564650 1.876039 1.271006 1.876039
1.330069 1.094631 1.214817 1.094631
1.947374 1.787442 1.754172 1.787442
1.639463 0.932417 1.472646 0.932417
1.135581 0.669461 1.108421 0.669461
1.775900 1.370722 1.817458 1.370722
1.458556 0.801535 1.471101 0.801535
1.181444 0.661996 0.940321 0.661996
1.117042 1.003211 0.926727 1.003211
1.028189 1.049749 0.948107 1.049749
1.172361 1.305665 0.964395 1.305665
0.867381 0.637451 1.022251 0.637451
1.043266 0.757549 1.101266 0.757549
0.949302 0.670754 1.053202 0.670754
1.058302 0.814402 1.100166 0.814402
1.039371 0.630954 1.086734 0.630954
1.238195 1.293725 1.103855 1.293725
1.322854 1.471521 1.109688 1.471521
1.093257 1.337208 1.046358 1.337208
1.227149 0.878995 1.226276 0.878995
1.162566 1.153713 1.102314 1.153713
0.941467 0.411155 0.974970 0.411155
0.896248 0.630281 0.920286 0.630281
0.983493 0.928529 0.955400 0.928529
0.908062 0.742886 0.884634 0.742886
1.104721 0.877919 1.382332 0.877919
1.335208 0.949103 1.675733 0.949103
1.079400 0.777081 1.140669 0.777081
1.144544 1.135439 1.327009 1.135439
1.139926 1.346207 1.298882 1.346207
0.984859 1.074450 1.114970 1.074450
1.163327 1.465487 1.167365 1.465487
1.190450 1.334109 1.179946 1.334109
0.898545 0.871420 1.040516 0.871420
1.091307 0.687112 1.027681 0.687112
1.024785 0.763933 1.111083 0.763933
1.304501 0.966577 1.187474 0.966577
0.853962 0.656529 1.140146 0.656529
0.802818 0.455363 1.064186 0.455363
1.036370 0.918848 1.211161 0.918848
0.972111 0.918538 1.161467 0.918538
1.186813 1.462166 1.407620 1.462166
1.143781 0.960324 1.294185 0.960324
0.824967 0.805815 1.024245 0.805815
1.169462 1.077564 1.274372 1.077564
1.062008 1.651530 1.194526 1.651530
1.167177 1.273310 1.285212 1.273310
1.060856 1.486411 1.095662 1.486411
1.160337 0.859919 1.137098 0.859919
1.012996 0.991834 1.099472 0.991834
1.184266 1.184319 1.134496 1.184319
0.897773 0.802031 1.067807 0.802031
1.306872 1.019277 1.146723 1.019277
1.123572 1.014926 1.174216 1.014926
0.763978 0.797983 0.811842 0.797983
0.816331 1.122055 0.811137 1.122055
0.789671 0.599229 0.829993 0.599229
0.799905 0.384915 0.905530 0.384915
0.778494 0.619893 0.927469 0.619893
0.825523 0.297544 0.968341 0.297544
1.044321 0.651869 1.035231 0.651869
0.835344 0.686817 0.984324 0.686817
0.842405 1.100954 1.053471 1.100954
1.035807 1.155394 1.132125 1.155394
1.093475 0.702066 1.091309 0.702066
0.965495 0.876751 1.091704 0.876751
1.278148 0.705621 1.510036 0.705621
1.699411 0.816663 2.084955 0.816663
0.915688 0.666400 0.838576 0.666400
0.844689 0.381910 0.847667 0.381910
0.793865 0.573638 0.910777 0.573638
0.838130 0.314969 0.913211 0.314969
0.786295 0.526388 0.966609 0.526388
0.873835 0.547456 0.998349 0.547456
0.842679 0.793011 1.042949 0.793011
0.879368 0.676929 1.049035 0.676929
1.019342 0.974891 1.101649 0.974891
1.019579 0.447250 1.092351 0.447250
1.205628 0.904046 1.157510 0.904046
1.122446 0.838852 1.180438 0.838852
0.969802 1.154897 1.097467 1.154897
1.059671 0.955091 1.004593 0.955091
0.993114 0.665018 1.137995 0.665018
0.982077 0.905956 1.069589 0.905956
1.419737 1.507701 1.584438 1.507701
0.861268 0.614777 0.866362 0.614777
0.966532 0.564127 0.874874 0.564127
0.846775 0.530924 0.853329 0.530924
0.880957 0.530994 0.875679 0.530994
0.869437 0.562008 0.883814 0.562008
0.885870 0.637318 1.000457 0.637318
0.894146 0.713182 1.036914 0.713182
0.945533 0.756246 1.129452 0.756246
1.014358 0.822080 1.106882 0.822080
1.274738 1.023455 1.179387 1.023455
1.343676 1.591495 1.165041 1.591495
1.502800 1.761866 1.281329 1.761866
1.124421 1.178629 1.165784 1.178629
0.877572 0.969510 1.033347 0.969510
0.868824 0.476018 1.021036 0.476018
1.297235 0.949694 1.336820 0.949694
1.103509 1.019001 1.209872 1.019001
0.988551 0.663634 1.147968 0.663634
0.853831 0.566790 0.930217 0.566790
0.808996 0.566886 0.921035 0.566886
0.799411 0.389425 0.890701 0.389425
0.851037 0.803262 0.883823 0.803262
0.875240 0.825672 0.913123 0.825672
0.918255 0.728157 0.985585 0.728157
1.001549 0.590909 1.221307 0.590909
0.924724 1.185699 1.081967 1.185699
1.136950 0.901350 1.292918 0.901350
1.035192 0.721667 1.094296 0.721667
1.027367 1.080378 1.169987 1.080378
0.907328 0.893657 1.028190 0.893657
0.849477 1.131315 1.047924 1.131315
0.801951 0.680290 1.059612 0.680290
0.887959 0.698497 1.047184 0.698497
1.000996 0.819330 1.109911 0.819330
0.908625 0.866203 1.079231 0.866203
1.172814 0.927805 1.165278 0.927805
1.058992 0.734908 1.175109 0.734908
0.797120 0.592748 0.981370 0.592748
0.746029 0.577575 1.008788 0.577575
0.747380 0.434759 0.919722 0.434759
0.783869 0.646644 0.995601 0.646644
1.026064 1.249848 1.204994 1.249848
1.010112 1.266587 1.077274 1.266587
1.088569 1.094174 1.217860 1.094174
1.159932 1.748020 1.175812 1.748020
1.020457 0.963383 1.165616 0.963383
0.982371 0.952472 1.036430 0.952472
0.987399 1.336064 1.107927 1.336064
0.987140 0.949716 1.129426 0.949716
1.029724 1.355468 1.154200 1.355468
0.853427 0.846999 1.026416 0.846999
1.103464 1.234700 1.322240 1.234700
4.122057 2.041533 4.830458 2.041533
0.905268 0.887736 1.091440 0.887736
0.766216 0.598925 0.859641 0.598925
0.718671 0.880992 0.836288 0.880992
0.738724 0.784199 0.863153 0.784199
0.735990 0.595093 0.865175 0.595093
0.778732 1.209759 0.897168 1.209759
0.777205 0.736981 0.985076 0.736981
0.812384 0.537484 0.986787 0.537484
0.854959 0.558993 1.034371 0.558993
0.919295 0.554917 1.082161 0.554917
0.960924 1.210850 1.116734 1.210850
1.043337 1.113369 1.128816 1.113369
0.839710 1.005422 1.158849 1.005422
0.828218 0.800298 1.163994 0.800298
0.908552 0.771950 1.137678 0.771950
1.008172 0.589460 1.286568 0.589460
0.998115 1.188204 1.274151 1.188204
1.103366 0.624626 1.391344 0.624626
0.736397 0.482216 0.846666 0.482216
0.815036 1.012696 0.831353 1.012696
0.793088 0.409600 0.848322 0.409600
0.747086 0.575237 0.916975 0.575237
0.809434 0.311033 0.981451 0.311033
0.838858 1.031304 0.972341 1.031304
0.896534 0.747647 1.086338 0.747647
1.013780 0.610183 1.098683 0.610183
0.987682 0.790029 1.136986 0.790029
0.972002 0.766093 1.149101 0.766093
0.898969 1.015746 1.122645 1.015746
0.878153 0.773284 1.066611 0.773284
0.862619 0.621859 1.112121 0.621859
1.213890 1.004814 1.443853 1.004814
1.283098 1.432623 1.434369 1.432623
1.072509 1.393723 1.229883 1.393723
0.782298 0.602608 0.895551 0.602608
0.747827 0.516909 0.864603 0.516909
0.803224 0.248533 0.868666 0.248533
0.809209 0.457171 0.873203 0.457171
0.796879 0.569693 0.886210 0.569693
0.801856 0.646715 0.948134 0.646715
0.878243 0.661746 1.012143 0.661746
0.823417 0.636461 1.025361 0.636461
0.893453 0.908877 1.063946 0.908877
0.673220 1.133673 1.131578 1.133673
0.946269 0.837040 1.099791 0.837040
0.931799 0.713190 1.114330 0.713190
0.916429 0.761947 1.111387 0.761947
0.845857 0.443443 1.050147 0.443443
0.836313 0.623020 1.092044 0.623020
0.892484 0.749366 1.096036 0.749366
0.814265 0.859633 1.040318 0.859633
0.745764 1.114341 0.976010 1.114341
0.766172 0.452653 0.926891 0.452653
0.723831 0.445838 0.938902 0.445838
0.762669 0.689222 0.903028 0.689222
0.783750 0.696137 0.906346 0.696137
0.785867 1.255887 0.908631 1.255887
0.801868 0.665677 0.902475 0.665677
0.889816 0.616033 1.035593 0.616033
0.901649 0.871892 1.008072 0.871892
0.899787 0.624465 1.021435 0.624465
0.989963 1.155850 1.073096 1.155850
0.889210 0.854020 1.054514 0.854020
0.799417 0.784790 1.053403 0.784790
0.832097 0.639961 1.060121 0.639961
0.838165 0.793964 1.064683 0.793964
0.937741 0.805977 1.126496 0.805977
0.921776 0.860329 1.108694 0.860329
0.714356 0.280361 0.980182 0.280361
0.722847 0.438791 1.036692 0.438791
0.752877 0.585147 0.989197 0.585147
0.737451 0.883160 0.991159 0.883160
0.738463 0.660145 1.017012 0.660145
0.918575 1.135447 0.936458 1.135447
0.812369 0.809728 0.984146 0.809728
0.860363 0.866710 1.053506 0.866710
0.986806 0.578905 0.981967 0.578905
1.016477 1.042659 0.959950 1.042659
1.025540 1.379216 1.005613 1.379216
0.845097 0.898975 1.050979 0.898975
0.820602 0.566856 1.020845 0.566856
0.827463 0.601629 0.984792 0.601629
0.900752 0.743797 1.074896 0.743797
0.721149 0.546636 0.963260 0.546636
0.730449 0.702409 0.907359 0.702409
0.830076 1.675337 1.064916 1.675337
0.889234 1.827712 1.084240 1.827712
0.767843 1.188042 0.974961 1.188042
0.753184 1.011197 1.004279 1.011197
0.769135 0.554645 1.059127 0.554645
0.763013 1.043205 1.057394 1.043205
0.854293 0.843763 1.093999 0.843763
0.815541 0.740179 1.120204 0.740179
0.788073 0.837686 1.166474 0.837686
0.987654 0.792050 1.257789 0.792050
1.034033 1.003117 1.312623 1.003117
0.961831 1.103893 1.222151 1.103893
0.879746 0.826072 1.185649 0.826072
0.957527 1.044219 1.202073 1.044219
0.884857 0.643284 1.219830 0.643284
1.080933 0.726260 1.348915 0.726260
0.704320 0.577678 0.947971 0.577678
0.717003 1.067366 1.035601 1.067366
0.701903 0.564989 0.934339 0.564989
0.752241 0.560849 1.057590 0.560849
0.761444 0.503425 0.945789 0.503425
0.780716 0.575788 1.021929 0.575788
0.786783 0.639037 0.929270 0.639037
0.865959 0.750779 1.002312 0.750779
0.865170 1.147180 1.077642 1.147180
0.902734 1.032140 1.012759 1.032140
0.892485 1.125659 1.056193 1.125659
0.856054 0.989116 1.144989 0.989116
1.015331 0.670094 1.158906 0.670094
0.901750 0.554703 1.177882 0.554703
0.885820 0.773037 1.161563 0.773037
0.873261 0.961554 1.180391 0.961554
1.103045 0.852479 1.314290 0.852479
0.691726 0.754011 1.028832 0.754011
0.703200 0.473010 0.972757 0.473010
0.798179 0.687714 1.008885 0.687714
0.816334 1.137002 0.997216 1.137002
0.925190 1.166540 1.090526 1.166540
0.941899 1.796873 1.161810 1.796873
0.990123 0.865641 1.158809 0.865641
0.998123 0.916992 1.112211 0.916992
0.894889 0.525217 1.037692 0.525217
0.940996 0.715152 1.151497 0.715152
0.979027 0.708374 1.187386 0.708374
0.909275 0.677540 1.173310 0.677540
0.873385 0.498376 1.132302 0.498376
0.843597 0.768526 1.115803 0.768526
0.814740 0.540937 1.108884 0.540937
0.862078 0.797491 1.126061 0.797491
0.855135 0.696298 1.132985 0.696298
0.754611 0.888684 1.064961 0.888684
0.757123 0.418667 1.004802 0.418667
0.794169 0.615868 1.063213 0.615868
0.811949 0.838391 0.976718 0.838391
0.831742 0.803429 1.091748 0.803429
0.845074 0.699349 1.008493 0.699349
0.783614 0.900149 1.044465 0.900149
0.754257 0.893456 0.955219 0.893456
0.807142 0.830030 0.984721 0.830030
0.801576 0.751883 1.019655 0.751883
0.834749 0.654375 1.016104 0.654375
0.840299 0.552705 1.013775 0.552705
0.913148 0.822209 1.124370 0.822209
0.903199 0.499919 1.109466 0.499919
0.842999 0.816731 1.090976 0.816731
0.887219 0.541199 1.110312 0.541199
0.978115 0.683881 1.177219 0.683881
0.735175 0.639942 1.023565 0.639942
0.756339 0.667064 1.081934 0.667064
0.770269 0.772694 1.036174 0.772694
0.730676 0.786564 1.035119 0.786564
0.775506 0.695328 0.995634 0.695328
0.929475 0.550713 1.043096 0.550713
1.378388 1.390088 1.018986 1.390088
0.944281 0.733208 1.058788 0.733208
1.081819 0.929050 1.022209 0.929050
0.986381 0.674838 1.026699 0.674838
0.890269 0.563759 1.065364 0.563759
0.969560 1.140609 1.069656 1.140609
0.953219 0.850879 1.100028 0.850879
0.836927 1.914271 1.053477 1.914271
0.775635 0.683170 1.061912 0.683170
0.866363 1.508856 1.211763 1.508856
0.852884 1.115241 1.065168 1.115241
0.839921 0.759708 1.079612 0.759708
0.756937 1.043777 1.171223 1.043777
0.824997 0.900280 1.114656 0.900280
0.762165 0.915989 1.129469 0.915989
0.814198 0.869095 1.174060 0.869095
0.810270 0.713953 1.158651 0.713953
0.837403 0.592106 1.228626 0.592106
0.817487 0.645073 1.185654 0.645073
0.890491 0.710505 1.197274 0.710505
1.034918 1.269653 1.310649 1.269653
0.937426 0.959112 1.132865 0.959112
0.883348 0.896296 1.127214 0.896296
0.680368 0.675824 1.064684 0.675824
0.784291 0.633088 1.226287 0.633088
0.788799 0.587765 1.127638 0.587765
0.779751 1.044756 1.021239 1.044756
0.848433 0.892439 1.215530 0.892439
0.865594 1.319035 1.274519 1.319035
0.795156 0.950092 1.176985 0.950092
0.824058 1.396919 1.176659 1.396919
0.836402 0.807554 1.183351 0.807554
0.909369 0.832713 1.190871 0.832713
0.856408 0.627417 1.189953 0.627417
0.959373 1.161410 1.241909 1.161410
0.863822 0.678323 1.191229 0.678323
0.846638 0.680080 1.159122 0.680080
0.841092 0.961570 1.178310 0.961570
1.151327 1.059511 1.366650 1.059511
1.037473 1.033165 1.279621 1.033165
0.846543 1.229746 1.129686 1.229746
0.844603 0.789680 1.066299 0.789680
0.881468 1.357488 1.002715 1.357488
0.831787 1.083163 1.184544 1.083163
0.946591 1.674730 1.073213 1.674730
0.929643 0.944035 1.187836 0.944035
0.925641 1.048070 1.203193 1.048070
0.910105 0.866859 1.237778 0.866859
0.863702 0.735407 1.190990 0.735407
0.817413 0.823320 1.150281 0.823320
0.893869 0.589543 1.210014 0.589543
0.876488 0.824963 1.166675 0.824963
0.981953 0.848070 1.265948 0.848070
0.783605 0.724529 1.104081 0.724529
0.759823 0.515257 1.096760 0.515257
0.828674 0.639112 1.128770 0.639112
0.851195 0.869610 1.129486 0.869610
0.869701 0.835107 1.186134 0.835107
0.995063 2.062888 1.227536 2.062888
0.925692 1.088551 1.115967 1.088551
0.912405 1.127872 1.168891 1.127872
0.900225 1.580224 1.059179 1.580224
0.816863 0.958554 1.145569 0.958554
0.799405 0.944262 1.132903 0.944262
0.912310 1.000663 1.097348 1.000663
0.926838 0.662542 1.091074 0.662542
0.890067 0.826575 1.177678 0.826575
0.907875 0.457754 1.134886 0.457754
0.920128 0.588662 1.120926 0.588662
0.869422 0.385642 1.163404 0.385642
0.916590 0.917159 1.183770 0.917159
0.895158 0.804424 1.155889 0.804424
0.959382 0.827516 1.308251 0.827516
0.890895 0.657377 1.209999 0.657377
0.755728 0.622294 1.186465 0.622294
0.812359 0.492426 1.140383 0.492426
0.834022 0.553635 1.190798 0.553635
0.845838 0.441291 1.163032 0.441291
0.809011 0.994194 1.161061 0.994194
0.837388 0.822225 1.081819 0.822225
0.861194 0.652535 1.089797 0.652535
0.840722 0.703472 1.152219 0.703472
0.878110 0.854275 1.115263 0.854275
0.992302 0.992126 1.074289 0.992126
0.923458 0.683042 1.058480 0.683042
0.906360 0.558693 1.124008 0.558693
0.946787 0.675884 1.088101 0.675884
0.976531 0.704591 1.085046 0.704591
0.965421 0.603664 1.086896 0.603664
0.915197 0.541559 1.167970 0.541559
0.908441 0.930092 1.246903 0.930092
0.874639 1.156011 1.099090 1.156011
0.846144 0.589726 1.149627 0.589726
0.822933 0.474189 1.124670 0.474189
0.767587 0.373852 1.109971 0.373852
0.801353 0.573866 1.150137 0.573866
0.736838 0.628043 1.138504 0.628043
0.859603 1.297119 1.183374 1.297119
0.864192 1.816294 1.161953 1.816294
0.784152 1.298652 1.100949 1.298652
0.769461 0.997176 1.152763 0.997176
0.849330 0.831675 1.188048 0.831675
0.899900 0.834997 1.264804 0.834997
0.876674 0.569496 1.231704 0.569496
1.058036 1.064177 1.362724 1.064177
0.864587 1.474477 1.171007 1.474477
0.814840 0.651961 1.110001 0.651961
0.913516 0.854982 1.175676 0.854982
1.703981 1.925285 1.937833 1.925285
1.166712 1.366617 1.377476 1.366617
0.741550 0.937244 1.244211 0.937244
0.784979 0.954322 1.253656 0.954322
0.851236 0.664249 1.214675 0.664249
0.811212 0.610038 1.299729 0.610038
0.822135 0.726752 1.252546 0.726752
0.852435 0.817856 1.246069 0.817856
0.904683 0.891366 1.296769 0.891366
0.840869 0.869082 1.221353 0.869082
0.887632 1.187848 1.226775 1.187848
0.849030 1.413430 1.176965 1.413430
0.764849 1.032773 1.208336 1.032773
0.786459 1.441605 1.181598 1.441605
0.811157 1.235360 1.170323 1.235360
0.908760 1.023634 1.235345 1.023634
0.849241 0.811219 1.195034 0.811219
0.807006 0.489514 1.157926 0.489514
0.794772 0.749538 1.161416 0.749538
0.817667 0.650435 1.180313 0.650435
0.819148 0.789975 1.165515 0.789975
0.913500 1.013992 1.247408 1.013992
1.089498 0.859484 1.390381 0.859484
0.809903 0.756393 1.315202 0.756393
0.817104 0.492458 1.281249 0.492458
0.826681 1.170614 1.321873 1.170614
0.934685 1.314180 1.392999 1.314180
0.973321 2.008811 1.388272 2.008811
0.824308 0.957089 1.211871 0.957089
0.807597 1.213601 1.134649 1.213601
0.815654 1.208425 1.189338 1.208425
0.842593 1.059823 1.253751 1.059823
0.812544 0.965408 1.212781 0.965408
0.812258 0.944506 1.165236 0.944506
0.776896 0.668599 1.177012 0.668599
0.860001 0.426445 1.203316 0.426445
0.871882 0.748357 1.206472 0.748357
0.882865 1.150432 1.192399 1.150432
1.074910 0.895054 1.379609 0.895054
1.150066 0.863641 1.424033 0.863641
0.808680 0.823394 1.207712 0.823394
0.856358 0.755630 1.292671 0.755630
0.857975 0.964083 1.245660 0.964083
0.860380 0.776200 1.205080 0.776200
0.876116 0.724135 1.280085 0.724135
0.844003 0.691249 1.160993 0.691249
0.793094 0.784168 1.179493 0.784168
0.768553 0.908312 1.190193 0.908312
0.817202 0.849371 1.156811 0.849371
0.797333 0.799956 1.117590 0.799956
0.896298 0.542876 1.168357 0.542876
0.928413 0.644795 1.196162 0.644795
0.929506 0.925806 1.216948 0.925806
0.982291 0.524877 1.285475 0.524877
1.004176 0.908414 1.314866 0.908414
0.790280 0.507376 1.267410 0.507376
0.756981 1.098980 1.252440 1.098980
0.786600 0.837108 1.244690 0.837108
0.852665 0.448499 1.259701 0.448499
0.884185 0.765530 1.184694 0.765530
0.872901 0.580906 1.264572 0.580906
0.939029 0.370577 1.226985 0.370577
0.858681 0.551563 1.199867 0.551563
0.896888 0.798893 1.173544 0.798893
0.930659 0.446361 1.233522 0.446361
0.813642 0.622746 1.118289 0.622746
0.867192 1.053429 1.142041 1.053429
1.004293 1.030897 1.140880 1.030897
0.951423 0.769615 1.144648 0.769615
0.876915 0.777661 1.124716 0.777661
0.939551 0.899185 1.148918 0.899185
0.913077 0.927666 1.099236 0.927666
1.065090 1.297952 1.376675 1.297952
0.952051 0.682300 1.220980 0.682300
0.800758 0.728845 1.236929 0.728845
0.809991 0.294942 1.266812 0.294942
0.812920 0.526273 1.262959 0.526273
0.810765 0.622016 1.205556 0.622016
0.836816 0.524306 1.198963 0.524306
0.841270 0.293563 1.214397 0.293563
0.788270 0.622534 1.148782 0.622534
0.804019 0.744800 1.155682 0.744800
0.844636 0.629689 1.153461 0.629689
0.818346 1.089915 1.141349 1.089915
0.782913 0.712007 1.085917 0.712007
0.950165 1.617354 1.137369 1.617354
0.813654 0.538909 1.109013 0.538909
0.880134 0.749673 1.126686 0.749673
1.051288 1.362445 1.307566 1.362445
0.961884 0.720377 1.172430 0.720377
0.805659 0.687073 1.294409 0.687073
0.863843 0.414115 1.295506 0.414115
0.838481 0.684161 1.314460 0.684161
0.854689 0.707312 1.333298 0.707312
0.837587 1.244907 1.275753 1.244907
0.839809 0.547009 1.250122 0.547009
0.848943 0.937060 1.209165 0.937060
0.769528 0.526740 1.235251 0.526740
0.767265 0.772464 1.217516 0.772464
0.781011 0.790720 1.159120 0.790720
0.900416 1.541145 1.150744 1.541145
0.804154 1.318324 1.116932 1.318324
0.892294 0.956921 1.163122 0.956921
0.945890 1.014561 1.162615 1.014561
0.960100 0.865247 1.208712 0.865247
0.974516 0.655731 1.186513 0.655731
1.288383 0.991922 1.464675 0.991922
1.276820 1.515778 1.494465 1.515778
0.801106 0.787467 1.328028 0.787467
0.856478 0.803596 1.378853 0.803596
0.827203 0.829718 1.389693 0.829718
0.891575 0.685431 1.351163 0.685431
0.864878 1.182378 1.302757 1.182378
0.810222 0.912968 1.342263 0.912968
0.884619 1.249280 1.284705 1.249280
0.787565 0.552349 1.274295 0.552349
0.747368 0.942221 1.216800 0.942221
0.742593 0.475942 1.190703 0.475942
0.741935 0.817373 1.151105 0.817373
0.736664 0.540478 1.163442 0.540478
0.805278 1.116563 1.140417 1.116563
0.746552 1.039246 1.129381 1.039246
0.838271 1.030330 1.170276 1.030330
0.876994 0.864122 1.169128 0.864122
0.951059 1.060335 1.252698 1.060335
1.107488 0.971236 1.395515 0.971236
1.191584 0.925062 1.493293 0.925062
0.935222 0.961929 1.358269 0.961929
0.824565 0.635630 1.366796 0.635630
0.807884 0.594420 1.371459 0.594420
0.834541 0.871027 1.381650 0.871027
0.838001 0.731361 1.307979 0.731361
0.807595 0.695535 1.227806 0.695535
0.922292 0.566115 1.236829 0.566115
0.758885 0.658952 1.106800 0.658952
0.790101 0.989943 1.096873 0.989943
0.811161 0.461653 1.120656 0.461653
0.877361 0.637934 1.099439 0.637934
1.042846 0.407414 1.251633 0.407414
1.010003 0.930612 1.328104 0.930612
0.850398 0.874596 1.296733 0.874596
0.811794 0.698358 1.299167 0.698358
0.889334 0.988817 1.399643 0.988817
0.814623 0.361371 1.289428 0.361371
0.843132 0.603610 1.284784 0.603610
0.855559 0.619950 1.317398 0.619950
0.819454 0.477168 1.267544 0.477168
0.921186 0.835607 1.293925 0.835607
0.946288 0.593394 1.247307 0.593394
1.012854 1.184665 1.221963 1.184665
0.823634 0.772074 1.168446 0.772074
0.819418 0.916322 1.121026 0.916322
0.853487 0.695235 1.110093 0.695235
0.803450 0.739984 1.077245 0.739984
0.937523 0.289184 1.159143 0.289184
1.000350 1.095150 1.198817 1.095150
1.025640 0.994346 1.315589 0.994346
1.023434 0.982599 1.318683 0.982599
0.849063 0.660096 1.143453 0.660096
0.761932 0.623606 0.904199 0.623606
0.782538 0.511861 1.236442 0.511861
0.803052 0.514828 1.211201 0.514828
0.804270 0.790809 1.249446 0.790809
0.811456 0.648699 1.263149 0.648699
0.825131 0.352810 1.223471 0.352810
0.839004 0.726441 1.196539 0.726441
0.775452 0.538246 1.119992 0.538246
0.806272 0.967699 1.187414 0.967699
0.770727 0.792703 1.219056 0.792703
0.742854 0.550113 1.082271 0.550113
0.925025 0.691631 1.126737 0.691631
0.809522 0.589195 1.091894 0.589195
0.808352 1.039072 1.057261 1.039072
0.822026 0.813943 1.013586 0.813943
0.823456 0.779153 1.083141 0.779153
0.837361 0.880954 1.028723 0.880954
0.789661 0.653449 1.057537 0.653449
0.851494 0.582714 1.080923 0.582714
1.028036 0.841381 1.246106 0.841381
0.778622 0.787413 1.265586 0.787413
0.796585 0.470510 1.334940 0.470510
0.776161 0.825341 1.300421 0.825341
0.816389 0.354788 1.299678 0.354788
0.843301 0.598069 1.261893 0.598069
0.805643 0.561222 1.285895 0.561222
0.815179 0.834017 1.230298 0.834017
0.789850 0.993115 1.276572 0.993115
0.775895 0.711424 1.196015 0.711424
0.752996 0.600562 1.268586 0.600562
0.740855 0.673429 1.130774 0.673429
0.941875 1.362727 1.178660 1.362727
0.942233 1.320915 1.163177 1.320915
0.810748 0.706383 1.105785 0.706383
0.978768 1.289266 1.078218 1.289266
1.026644 1.405613 1.132152 1.405613
1.414396 1.634482 1.368745 1.634482
1.194989 1.302730 1.331886 1.302730
0.868182 0.971667 1.389743 0.971667
0.745897 0.553272 1.374183 0.553272
0.752486 0.834343 1.371017 0.834343
0.794815 0.835711 1.341435 0.835711
0.771089 0.590924 1.311998 0.590924
0.778782 0.704381 1.250333 0.704381
0.766643 0.779203 1.219472 0.779203
0.760870 1.071374 1.148625 1.071374
0.789742 1.120914 1.101396 1.120914
1.002545 1.222167 1.144208 1.222167
1.284268 2.268926 1.308398 2.268926
1.076707 1.532822 1.307081 1.532822
1.159494 1.169107 1.239841 1.169107
1.165420 1.321018 1.469445 1.321018
1.480370 1.457596 1.534495 1.457596
1.560327 1.900956 1.641330 1.900956
0.824238 0.975925 1.409790 0.975925
0.897025 1.355420 1.437216 1.355420
0.806386 0.692051 1.375432 0.692051
0.778966 0.620716 1.342097 0.620716
0.805687 0.676857 1.367241 0.676857
0.781604 0.225310 1.308224 0.225310
0.799378 0.769875 1.326115 0.769875
0.795656 0.485983 1.290005 0.485983
0.850043 0.704637 1.288420 0.704637
0.764975 0.731708 1.149967 0.731708
0.768765 1.176990 1.118408 1.176990
0.773529 1.122032 1.173186 1.122032
0.736692 0.442189 1.053537 0.442189
0.784464 0.798598 1.049590 0.798598
0.981038 1.271098 1.056903 1.271098
1.139177 1.049319 1.268238 1.049319
0.929751 0.928559 1.130948 0.928559
0.881083 0.571852 1.314295 0.571852
0.919117 0.884863 1.398025 0.884863
0.887293 1.063039 1.349393 1.063039
0.872869 0.893370 1.287559 0.893370
0.887920 0.630817 1.311785 0.630817
0.852276 0.941877 1.305290 0.941877
0.958640 0.757668 1.284368 0.757668
0.959587 1.265278 1.253351 1.265278
0.871384 0.503344 1.168712 0.503344
0.779203 0.439365 1.105517 0.439365
0.776930 0.310517 1.087629 0.310517
0.743453 0.608157 1.022165 0.608157
0.807130 0.911509 1.020024 0.911509
0.951196 1.080403 1.141353 1.080403
0.925253 0.503684 1.140288 0.503684
1.200521 1.035038 1.285447 1.035038
1.038084 0.870648 1.325385 0.870648
0.801237 0.878408 1.137766 0.878408
0.787583 0.754802 1.232039 0.754802
0.771690 0.583132 1.169691 0.583132
0.808778 0.919334 1.221578 0.919334
0.843962 0.699954 1.281295 0.699954
0.776015 0.484388 1.100638 0.484388
0.752559 0.712404 1.037714 0.712404
0.727379 0.577941 1.051999 0.577941
0.816004 0.646746 0.978885 0.646746
0.759030 0.624786 0.988453 0.624786
0.842432 0.747778 1.062021 0.747778
0.853257 0.757971 0.974268 0.757971
0.851910 0.929881 0.956639 0.929881
0.879660 0.840593 0.985447 0.840593
0.931408 0.786160 1.116277 0.786160
0.866208 0.674629 1.139501 0.674629
1.141994 0.806077 1.188749 0.806077
1.060875 0.801171 1.284993 0.801171
0.765638 0.565500 1.194372 0.565500
0.891780 1.820854 1.384788 1.820854
0.748433 0.878056 1.317839 0.878056
0.713199 0.600976 1.222439 0.600976
0.741228 0.862446 1.183451 0.862446
0.754570 0.545889 1.234364 0.545889
0.781382 0.675533 1.235824 0.675533
0.812653 0.604424 1.198993 0.604424
0.768848 0.419016 1.173761 0.419016
0.697246 0.547956 1.034493 0.547956
0.851283 1.062910 0.978232 1.062910
0.991426 0.940821 1.027743 0.940821
1.276560 1.912391 1.178451 1.912391
1.165946 1.240424 1.198080 1.240424
1.292813 1.999222 1.296140 1.999222
1.277177 1.264428 1.413961 1.264428
0.882921 1.084672 1.414469 1.084672
0.817427 1.171307 1.286350 1.171307
0.774312 0.785836 1.314720 0.785836
0.763377 1.098285 1.319590 1.098285
0.754912 0.543734 1.278447 0.543734
0.802365 0.960281 1.292611 0.960281
0.775010 0.776642 1.269097 0.776642
0.808663 0.838973 1.191233 0.838973
0.731971 0.704621 1.102224 0.704621
0.733508 0.563607 1.185719 0.563607
0.808100 0.678685 1.024641 0.678685
0.828745 0.933713 1.041192 0.933713
0.980163 0.966441 1.047547 0.966441
1.313395 2.238166 1.244566 2.238166
1.030210 1.614737 1.137009 1.614737
0.999530 1.606771 1.379433 1.606771
1.078595 1.147299 1.413066 1.147299
1.200282 1.228354 1.414952 1.228354
0.843919 0.846873 1.310488 0.846873
0.796490 0.508774 1.310251 0.508774
0.748985 0.653895 1.328900 0.653895
0.715380 0.307378 1.284961 0.307378
0.741136 0.815841 1.197486 0.815841
0.939363 1.240154 1.258358 1.240154
0.887714 0.748076 1.271575 0.748076
0.786167 0.740105 1.186610 0.740105
0.720460 0.927130 1.130590 0.927130
0.741932 0.362369 1.071957 0.362369
0.767298 0.874250 1.050961 0.874250
0.779517 0.650899 1.005478 0.650899
0.994265 0.869340 1.076008 0.869340
1.160593 0.899397 1.261308 0.899397
1.184797 1.509666 1.070166 1.509666
1.063844 1.055805 1.320830 1.055805
1.030194 1.109231 1.389673 1.109231
0.882797 0.811141 1.349722 0.811141
0.797765 0.711058 1.253639 0.711058
0.897350 0.873592 1.237013 0.873592
0.754898 0.685273 1.298479 0.685273
0.761890 0.488767 1.239700 0.488767
0.773473 0.373444 1.252667 0.373444
0.830529 1.072763 1.228874 1.072763
0.766947 1.089497 1.183749 1.089497
0.748692 0.779458 1.113984 0.779458
0.750740 0.528865 1.079867 0.528865
0.799301 0.699585 1.035345 0.699585
0.811672 0.545372 0.999897 0.545372
0.842988 0.922441 1.040062 0.922441
0.851780 0.692160 1.022730 0.692160
1.013421 1.308477 1.088088 1.308477
1.312105 1.084273 1.305533 1.084273
0.805976 0.821081 1.032280 0.821081
0.825753 1.457771 1.068115 1.457771
0.782861 1.194495 1.179303 1.194495
0.836036 0.729572 1.155339 0.729572
0.809602 0.480114 1.011118 0.480114
0.776583 0.544427 0.979521 0.544427
0.727124 0.256010 0.982977 0.256010
0.789142 0.583861 0.962359 0.583861
0.865525 0.880831 0.954859 0.880831
0.892157 0.731901 0.987517 0.731901
1.075019 1.310133 1.238001 1.310133
0.998049 0.822433 1.177889 0.822433
1.290428 0.934437 1.498043 0.934437
1.214933 0.776947 1.515507 0.776947
1.082308 0.767529 1.442191 0.767529
0.806447 0.822397 1.013398 0.822397
0.751581 0.755745 1.028746 0.755745
0.904000 1.455962 1.235943 1.455962
0.798970 0.791354 1.202817 0.791354
0.845595 0.653578 1.067877 0.653578
0.868309 0.815832 1.177043 0.815832
0.794338 0.629875 1.197518 0.629875
0.772853 0.616215 1.063147 0.616215
0.739422 0.623558 1.057070 0.623558
0.751166 0.567917 0.977723 0.567917
0.749447 0.726596 0.980977 0.726596
0.850228 0.604052 0.974921 0.604052
0.777486 0.600467 0.949165 0.600467
0.990611 1.056575 1.084830 1.056575
1.229985 1.388516 1.144701 1.388516
1.354723 1.809413 1.486252 1.809413
1.122763 1.242550 1.332144 1.242550
1.057821 1.237970 1.409867 1.237970
1.062514 0.797947 1.431927 0.797947
0.776890 0.744700 1.066796 0.744700
0.808136 1.314569 1.059616 1.314569
0.804034 1.162529 1.109815 1.162529
0.739415 1.556683 1.147942 1.556683
0.715835 0.586694 1.114713 0.586694
0.767018 0.704946 1.178462 0.704946
0.739364 0.912557 1.115295 0.912557
0.798568 0.505574 1.181524 0.505574
0.749617 0.627140 1.025545 0.627140
0.714199 0.624884 1.024961 0.624884
0.790035 0.659196 0.986892 0.659196
0.824589 0.672685 0.942214 0.672685
0.927649 0.976586 0.971979 0.976586
1.002532 1.474047 1.166708 1.474047
0.981477 0.643015 1.174167 0.643015
1.031218 1.079693 1.333713 1.079693
1.031959 1.181153 1.362610 1.181153
0.802581 0.919852 1.168025 0.919852
0.940595 1.063438 1.250554 1.063438
0.820068 0.901119 1.072463 0.901119
0.738489 0.379659 1.171186 0.379659
0.686161 0.772845 1.084828 0.772845
0.682560 0.597017 1.140596 0.597017
0.760510 0.418300 1.196532 0.418300
0.794701 0.437175 1.217657 0.437175
0.724783 0.461343 1.111671 0.461343
0.730448 0.457153 1.088516 0.457153
0.727351 0.559271 1.059500 0.559271
0.759783 0.685606 1.019522 0.685606
0.758475 0.591547 0.970143 0.591547
0.837573 0.252611 0.958641 0.252611
0.862617 0.686917 0.948023 0.686917
0.941491 0.807709 1.107145 0.807709
0.896111 0.601431 1.006011 0.601431
1.149121 1.041587 1.287834 1.041587
1.271285 1.456493 1.391426 1.456493
0.939977 0.555328 1.215226 0.555328
0.891659 0.729914 1.158987 0.729914
0.765554 0.448353 1.169317 0.448353
0.773579 0.464954 1.084878 0.464954
0.753952 0.347810 1.133199 0.347810
0.808224 0.724610 1.144839 0.724610
0.773567 0.903305 1.177240 0.903305
0.790960 0.467537 1.185582 0.467537
0.761538 0.485676 1.108764 0.485676
0.758702 0.769115 1.094990 0.769115
0.751716 0.274172 1.052494 0.274172
0.819755 0.682400 1.011106 0.682400
0.843680 0.833442 0.998102 0.833442
0.889054 0.870186 1.011264 0.870186
0.998005 1.027640 1.144914 1.027640
0.922819 0.599548 1.133237 0.599548
0.988779 0.985351 1.254182 0.985351
0.760641 0.601019 0.817522 0.601019
0.790387 0.681971 0.849822 0.681971
0.783534 1.064934 0.965060 1.064934
0.822918 1.053381 1.066203 1.053381
0.809438 0.698931 0.951208 0.698931
0.811350 0.548753 0.912096 0.548753
0.771708 0.521440 0.857859 0.521440
0.762491 0.491670 0.898356 0.491670
0.816803 0.706389 0.925493 0.706389
0.896664 1.055954 1.009378 1.055954
1.033041 1.009932 1.174250 1.009932
1.815332 1.971328 1.978451 1.971328
1.863588 2.347821 2.043316 2.347821
1.920912 2.191701 2.074190 2.191701
1.083431 1.739316 1.170734 1.739316
0.811439 0.572673 0.919452 0.572673
0.926485 2.016640 1.244525 2.016640
0.787907 0.806392 0.905147 0.806392
0.793218 0.610129 0.918084 0.610129
0.782452 0.933297 1.030082 0.933297
0.750573 0.729090 1.005847 0.729090
0.791414 0.683996 0.935505 0.683996
0.770775 0.819862 0.999900 0.819862
0.784182 0.420808 0.982441 0.420808
0.829548 0.901797 0.942180 0.901797
0.904983 0.781145 1.018712 0.781145
1.040097 0.949724 1.117179 0.949724
0.867086 0.555604 0.958424 0.555604
1.088219 0.984510 1.185268 0.984510
1.241308 0.921175 1.283960 0.921175
1.647749 2.460901 1.742073 2.460901
1.338635 1.507940 1.424077 1.507940
1.148728 1.164914 1.441927 1.164914
1.404925 1.304172 1.689170 1.304172
0.873088 0.913368 0.969390 0.913368
0.785190 0.833116 0.971227 0.833116
0.764822 0.621452 1.024076 0.621452
0.776498 0.562509 0.994734 0.562509
0.737414 0.797312 0.983897 0.797312
0.768719 0.656240 1.021407 0.656240
0.738053 0.495066 1.009632 0.495066
0.760577 0.806527 0.997135 0.806527
0.855741 0.754856 0.988988 0.754856
0.793534 0.438168 0.970548 0.438168
0.914387 0.808095 1.011372 0.808095
0.877031 0.791775 0.948905 0.791775
1.096788 1.748310 1.170481 1.748310
1.007805 0.959873 1.236370 0.959873
1.169927 1.270258 1.291536 1.270258
1.238687 0.903136 0.996183 0.903136
0.917155 1.080606 1.049512 1.080606
0.712397 0.533208 1.019016 0.533208
0.704566 0.466357 0.971680 0.466357
0.689244 0.800334 1.038161 0.800334
0.699904 0.634202 1.078205 0.634202
0.730604 0.848975 1.103907 0.848975
0.767397 0.785954 1.029885 0.785954
0.733209 0.627525 1.012190 0.627525
0.792014 0.522933 0.983671 0.522933
0.828009 0.431689 1.014831 0.431689
0.821275 0.594717 0.935186 0.594717
0.871915 0.417449 0.988689 0.417449
0.845813 1.225494 0.975821 1.225494
1.044496 1.304891 1.121308 1.304891
1.236171 1.449371 1.305634 1.449371
1.130409 1.185413 1.191554 1.185413
0.957374 0.781022 1.053831 0.781022
0.860587 0.810830 1.034351 0.810830
0.844682 0.934417 1.079972 0.934417
0.948151 0.663158 1.050350 0.663158
0.762740 0.915500 1.090481 0.915500
0.728832 0.518085 1.073015 0.518085
0.755300 0.733244 1.112306 0.733244
0.787836 0.518125 1.068223 0.518125
0.823536 0.575925 1.054724 0.575925
0.861328 0.553942 1.045924 0.553942
0.971809 0.463119 1.064831 0.463119
0.936982 0.571457 1.042991 0.571457
0.904127 0.574426 1.055111 0.574426
1.014171 0.344392 1.182333 0.344392
1.018305 1.097126 1.154578 1.097126
1.200333 1.141083 1.383348 1.141083
0.787700 0.553869 0.797857 0.553869
0.987138 0.698012 1.185770 0.698012
0.779115 0.714005 0.812184 0.714005
0.792853 0.558510 0.863020 0.558510
0.766349 0.535667 0.871189 0.535667
0.808397 0.715007 0.862524 0.715007
0.773969 0.859152 0.847861 0.859152
0.781869 0.467399 0.845907 0.467399
0.749519 0.943241 0.875603 0.943241
0.774562 0.962218 0.854264 0.962218
0.750054 0.594668 0.861316 0.594668
0.822324 1.298528 0.912118 1.298528
0.936985 0.334483 1.011730 0.334483
0.870485 0.527696 0.942858 0.527696
1.315296 1.572617 1.385852 1.572617
1.218651 1.319863 1.332974 1.319863
1.461737 1.704684 1.556776 1.704684
1.463625 1.078445 1.520500 1.078445
3.984551 5.610634 4.217997 5.610634
3.382578 4.604802 3.316976 4.604802
9.940738 17.654075 10.943814 17.654075
5.829190 9.743957 6.180308 9.743957
1.110679 1.254845 1.132688 1.254845
0.737835 0.756064 0.844344 0.756064
0.751560 0.559570 0.866210 0.559570
0.750338 0.781757 0.896852 0.781757
0.765933 0.912375 0.944394 0.912375
0.765711 0.557958 0.895608 0.557958
0.743070 0.702068 0.863636 0.702068
0.805762 0.757177 0.940461 0.757177
0.848768 0.676433 0.939320 0.676433
0.891415 0.563525 0.987778 0.563525
1.165010 0.740949 1.229593 0.740949
0.977589 0.514042 1.081320 0.514042
1.425820 0.868094 1.412238 0.868094
1.336902 0.861073 1.357635 0.861073
2.107927 2.033858 2.298596 2.033858
1.780104 2.085712 2.034180 2.085712
7.354428 13.043275 8.205704 13.043275
1.471199 1.460854 1.574315 1.460854
0.804740 0.346397 0.945009 0.346397
0.759184 0.581260 0.914803 0.581260
0.738951 0.471952 0.900501 0.471952
0.698180 0.692408 0.941697 0.692408
0.759024 1.264060 0.987715 1.264060
0.752346 0.824394 0.918579 0.824394
0.742358 0.705838 0.907671 0.705838
0.759691 0.898614 0.921940 0.898614
0.797006 0.363538 0.950677 0.363538
0.841845 0.628116 0.998031 0.628116
0.820401 0.588220 0.979552 0.588220
0.862845 0.220364 0.988903 0.220364
0.977340 0.746506 1.076625 0.746506
1.371847 1.395043 1.506253 1.395043
1.136280 1.459067 1.163589 1.459067
1.271210 1.790009 1.304702 1.790009
1.103209 1.283725 1.245767 1.283725
1.243563 1.209061 1.317590 1.209061
1.392476 1.086364 1.156987 1.086364
1.528586 1.394232 1.223125 1.394232
0.814278 0.797416 0.980351 0.797416
0.767643 0.641220 0.955319 0.641220
0.770831 0.819824 0.928680 0.819824
0.770749 0.854298 1.013401 0.854298
0.816478 1.072209 1.046479 1.072209
0.779093 0.469183 1.015800 0.469183
0.795582 0.552145 0.987255 0.552145
0.864287 0.296696 1.009109 0.296696
0.912904 0.621274 1.014068 0.621274
0.894646 0.580318 0.977961 0.580318
0.993681 0.737153 1.072115 0.737153
1.106549 1.197022 1.219100 1.197022
1.093618 1.207553 1.201095 1.207553
1.163268 1.586037 1.285378 1.586037
1.041800 0.666308 1.100526 0.666308
1.108443 0.790258 1.077658 0.790258
1.090890 0.541291 1.063987 0.541291
1.341325 0.904442 1.017287 0.904442
1.597029 0.899576 1.161327 0.899576
1.013261 0.720410 0.995889 0.720410
0.796927 0.896534 0.945226 0.896534
0.812912 0.845338 1.040979 0.845338
1.035962 1.124788 0.945691 1.124788
0.915316 0.604925 1.125744 0.604925
0.914782 1.006396 1.075081 1.006396
0.954808 0.705467 1.039985 0.705467
0.997938 0.858706 1.036834 0.858706
1.083523 0.656771 1.116493 0.656771
1.077034 0.913785 1.204587 0.913785
1.467654 1.515072 1.586544 1.515072
1.468504 1.428579 1.737169 1.428579
1.112909 0.693261 1.217194 0.693261
1.063262 1.091877 1.116873 1.091877
1.418983 0.852759 1.134573 0.852759
0.997085 0.715085 1.055361 0.715085
1.081702 1.177389 0.946197 1.177389
1.145744 1.107764 0.993163 1.107764
0.897019 0.750348 0.964225 0.750348
1.004689 0.541858 1.028738 0.541858
1.054288 0.820303 1.111021 0.820303
0.964348 0.906583 1.029440 0.906583
0.952950 1.031937 0.990071 1.031937
1.128332 1.179261 0.928626 1.179261
1.851612 2.705023 1.277615 2.705023
1.221774 1.321072 1.190972 1.321072
1.049252 1.359225 0.979505 1.359225
1.030875 0.888951 1.063125 0.888951
1.033700 0.869248 1.112761 0.869248
0.990997 0.617832 1.128870 0.617832
0.936483 0.766444 1.032667 0.766444
1.032912 0.918858 1.246867 0.918858
1.053926 0.955376 1.177919 0.955376
1.075329 1.095096 1.176753 1.095096
1.050426 1.104536 1.180795 1.104536
0.920366 0.888052 1.033886 0.888052
0.842730 0.937541 0.952696 0.937541
0.994842 0.629717 1.001316 0.629717
1.028447 0.643894 1.110911 0.643894
1.004809 0.742208 0.987542 0.742208
0.965430 1.317638 0.962901 1.317638
0.935124 0.991901 0.966280 0.991901
0.909048 0.436950 0.977312 0.436950
0.887240 0.716819 0.967628 0.716819
0.917782 0.656880 1.035632 0.656880
1.078880 1.288968 1.216750 1.288968
1.031558 1.030008 1.231393 1.030008
1.105642 0.783771 1.223531 0.783771
1.215914 1.182234 1.337410 1.182234
1.061318 1.092854 1.229339 1.092854
1.110680 1.051838 1.069701 1.051838
1.083461 1.491351 1.082490 1.491351
1.230887 0.836688 1.084467 0.836688
1.002903 0.909508 1.004341 0.909508
0.875220 0.696695 1.035772 0.696695
0.806160 0.894277 0.899716 0.894277
0.823170 0.888280 0.897545 0.888280
0.820624 1.058459 0.860870 1.058459
0.930140 1.090738 0.914188 1.090738
0.865588 0.885641 0.878124 0.885641
0.869943 0.922823 0.811465 0.922823
0.837167 1.269180 0.874691 1.269180
0.942330 0.766308 0.816120 0.766308
0.968530 0.960089 0.861366 0.960089
0.867971 0.756112 0.897264 0.756112
0.859763 0.729830 0.924353 0.729830
1.085226 0.989534 1.190804 0.989534
1.217706 1.460591 1.188721 1.460591
0.958430 1.140235 1.112149 1.140235
0.954359 1.333536 1.045569 1.333536
0.990039 1.359164 1.032043 1.359164
0.853092 1.264088 0.952549 1.264088
0.839237 1.169827 0.959629 1.169827
0.899764 1.319421 0.997455 1.319421
0.824022 0.911660 0.985556 0.911660
0.828265 0.624959 0.998904 0.624959
0.771622 0.902835 0.959898 0.902835
0.810218 1.146615 0.876860 1.146615
0.790534 1.134282 0.811791 1.134282
0.780607 0.901738 0.884252 0.901738
0.852861 0.741534 0.841478 0.741534
0.897351 0.831081 0.803871 0.831081
0.967204 0.623187 0.784780 0.623187
0.990713 0.805529 0.805713 0.805529
0.942975 0.383015 0.832896 0.383015
0.789048 1.266979 0.967185 1.266979
0.827213 1.102189 1.015299 1.102189
1.273081 2.327929 1.223251 2.327929
1.544127 2.715342 1.397644 2.715342
0.872411 1.272378 0.969235 1.272378
0.858089 1.112189 1.082029 1.112189
0.817012 1.158064 0.996900 1.158064
0.751945 1.019698 0.990964 1.019698
0.794104 0.963625 0.978894 0.963625
0.880131 0.621132 1.050700 0.621132
0.822670 0.795797 1.020986 0.795797
0.769789 0.964708 0.986050 0.964708
0.787362 0.611323 1.017027 0.611323
0.903539 1.258319 0.974675 1.258319
0.977653 1.194167 0.901740 1.194167
1.174971 1.527004 0.942604 1.527004
0.858837 0.976920 0.797911 0.976920
0.923693 1.529490 0.768269 1.529490
0.933693 0.944845 0.848046 0.944845
1.116991 1.583892 0.838588 1.583892
4.322622 5.846864 1.932731 5.846864
1.352020 1.095106 1.164537 1.095106
2.265728 2.023491 1.341888 2.023491
1.951561 1.124699 1.275164 1.124699
2.404251 2.316832 1.117193 2.316832
1.206664 1.088917 1.005817 1.088917
1.289122 0.855518 1.001385 0.855518
1.026074 0.871143 0.978971 0.871143
0.955434 0.849739 0.971599 0.849739
0.973568 1.217822 1.039922 1.217822
1.005002 1.395831 0.988032 1.395831
1.164736 1.620310 1.060275 1.620310
2.149383 3.260168 1.608951 3.260168
1.426114 2.717671 1.369639 2.717671
1.304359 1.652715 1.153861 1.652715
1.626755 2.379479 1.212060 2.379479
0.995253 0.873221 1.075993 0.873221
1.174975 1.286716 1.035842 1.286716
1.029318 0.974170 1.104167 0.974170
1.005705 0.795678 1.186846 0.795678
1.059013 0.735516 1.167345 0.735516
1.030389 1.017761 1.187231 1.017761
1.296971 0.865155 1.177343 0.865155
0.992093 0.759777 1.088628 0.759777
1.328147 1.122225 1.069594 1.122225
0.875044 1.334060 1.003207 1.334060
1.096667 1.403247 1.025915 1.403247
0.904153 0.808520 0.981576 0.808520
0.959306 1.073790 0.997435 1.073790
0.991060 0.833646 1.016990 0.833646
0.904982 0.592632 0.929989 0.592632
0.925194 0.987350 0.977940 0.987350
0.938324 0.871310 0.886592 0.871310
1.224115 2.022705 0.993598 2.022705
1.068694 1.332709 0.999147 1.332709
1.165378 1.262931 1.109953 1.262931
0.974740 0.824565 1.003352 0.824565
0.974141 0.553573 0.964012 0.553573
1.158502 1.236709 1.210071 1.236709
1.076609 1.514911 1.191137 1.514911
0.860652 0.726807 1.145662 0.726807
0.959888 0.793388 1.127420 0.793388
0.934895 0.826539 1.069493 0.826539
1.095326 1.241328 1.003610 1.241328
0.966560 0.917616 1.003305 0.917616
0.934242 1.044972 0.937327 1.044972
0.880648 1.165282 0.931575 1.165282
0.998829 1.476937 0.889640 1.476937
0.997600 1.624956 0.995081 1.624956
0.887085 1.322942 0.909531 1.322942
0.975582 1.197515 0.918010 1.197515
0.862045 0.580424 1.025361 0.580424
0.959541 0.919083 0.981383 0.919083
0.859582 0.971966 1.073273 0.971966
0.885789 0.995988 1.114236 0.995988
0.942959 1.454080 1.014124 1.454080
0.970228 0.914822 1.041925 0.914822
1.022232 2.377532 1.178546 2.377532
0.936280 1.129952 0.993253 1.129952
0.992696 1.531413 1.021691 1.531413
0.872513 0.857634 0.974432 0.857634
0.784150 0.436314 0.973343 0.436314
0.806232 0.617728 0.911444 0.617728
0.998915 1.936848 1.031674 1.936848
0.921322 0.762777 0.875719 0.762777
0.947159 0.784545 0.880698 0.784545
0.789748 1.236783 0.984415 1.236783
0.718580 0.531096 1.011836 0.531096
1.184346 2.481405 1.199435 2.481405
1.033259 2.367177 1.090217 2.367177
0.766000 1.061647 0.974890 1.061647
0.771910 1.041442 1.028816 1.041442
0.767008 0.862650 0.979962 0.862650
0.772661 0.769398 0.963677 0.769398
0.988786 1.186956 1.010827 1.186956
0.884603 1.093659 0.888168 1.093659
0.982027 0.879039 0.923737 0.879039
0.923027 0.911506 0.897105 0.911506
0.974608 0.857904 0.897285 0.857904
0.918615 0.803456 0.904468 0.803456
1.605416 0.899832 1.244238 0.899832
1.298629 0.994360 1.091158 0.994360
1.292926 1.265274 1.119318 1.265274
1.183365 0.778597 1.099493 0.778597
1.233819 0.845928 1.005150 0.845928
1.249561 1.379273 1.044403 1.379273
1.381828 1.236880 1.162655 1.236880
0.967817 1.203885 1.026669 1.203885
0.909489 1.111188 0.932487 1.111188
1.093328 0.887971 1.079378 0.887971
0.937992 0.874758 1.010087 0.874758
1.059361 0.865848 1.073041 0.865848
1.062639 1.406146 1.124089 1.406146
1.326740 2.077657 1.366286 2.077657
1.218472 1.187076 1.306087 1.187076
1.144593 1.186603 1.230814 1.186603
1.010583 0.754721 1.251595 0.754721
0.964531 0.671733 1.146617 0.671733
1.034939 0.845667 1.024967 0.845667
1.167375 0.921163 1.039377 0.921163
1.061933 1.226295 0.999856 1.226295
0.845356 1.174023 0.890150 1.174023
0.967208 1.071064 1.012783 1.071064
0.857927 0.757889 0.908801 0.757889
1.142468 1.093727 1.079756 1.093727
1.183216 1.474508 1.225457 1.474508
0.988580 1.042234 1.013645 1.042234
1.080953 1.187156 1.118503 1.187156
1.563349 2.098715 1.303652 2.098715
1.300457 1.459068 1.122668 1.459068
1.004064 1.024540 1.097680 1.024540
1.032922 1.066324 1.225430 1.066324
0.856960 0.941199 1.102992 0.941199
0.855982 0.697031 1.086908 0.697031
0.882271 1.046287 1.119887 1.046287
0.950578 0.934901 1.090538 0.934901
0.970037 1.023532 1.067083 1.023532
0.946750 0.623336 0.969414 0.623336
0.935327 1.214808 0.962826 1.214808
0.861354 0.725355 0.933622 0.725355
0.864870 0.820276 0.950328 0.820276
0.917289 1.065638 0.877188 1.065638
0.959879 0.844775 1.005413 0.844775
1.462904 2.500837 1.447648 2.500837
1.146055 2.138892 1.023488 2.138892
1.032176 1.518131 1.028950 1.518131
0.931112 1.328643 1.059257 1.328643
1.066861 1.115744 0.984303 1.115744
1.274079 1.236357 1.018772 1.236357
1.141803 1.341952 1.026875 1.341952
1.083301 1.312300 1.119106 1.312300
1.475064 1.557326 1.249213 1.557326
1.024383 1.064236 1.039337 1.064236
1.248984 2.426168 1.149722 2.426168
1.211240 3.132655 1.116207 3.132655
0.862358 1.392752 1.031576 1.392752
0.776328 1.072028 1.004868 1.072028
0.734595 0.769656 1.050745 0.769656
0.807273 0.968034 1.008768 0.968034
0.960547 1.170083 1.013398 1.170083
0.947225 1.055206 1.018581 1.055206
0.956302 0.842664 0.907138 0.842664
0.908570 0.965086 0.933223 0.965086
1.044813 1.472184 1.079038 1.472184
1.140506 1.837735 1.034449 1.837735
0.911481 2.017235 0.942506 2.017235
0.915856 1.023298 0.911774 1.023298
1.004692 0.922720 0.916306 0.922720
1.088912 1.080338 1.013086 1.080338
1.193754 1.100063 1.071640 1.100063
0.942019 0.702368 0.941471 0.702368
1.164209 0.887086 1.006355 0.887086
0.731242 0.796458 1.174663 0.796458
0.831450 1.973313 1.278260 1.973313
0.856720 1.483256 1.166566 1.483256
0.753931 1.020251 1.177679 1.020251
0.804542 0.904718 1.242452 0.904718
0.777707 1.133808 0.985316 1.133808
0.739709 0.829603 1.022420 0.829603
0.846649 1.212656 0.946157 1.212656
0.829307 1.464356 0.996245 1.464356
0.854784 0.535048 0.991028 0.535048
0.826852 0.744446 1.025243 0.744446
0.951013 1.102581 0.995849 1.102581
0.848504 1.175651 0.943054 1.175651
0.914046 1.306532 0.930148 1.306532
0.875848 0.998790 0.966800 0.998790
0.912400 0.952862 0.971744 0.952862
0.970204 0.717560 0.946067 0.717560
0.983678 0.753874 0.960867 0.753874
1.176623 1.518695 1.054937 1.518695
0.942928 0.692427 1.144311 0.692427
0.914075 0.638549 1.106685 0.638549
1.101351 1.012031 1.141653 1.012031
1.167693 0.877650 1.134176 0.877650
1.090453 1.328883 1.220429 1.328883
1.370422 1.131419 1.622184 1.131419
1.122897 0.460942 1.266679 0.460942
0.921156 0.661250 1.066716 0.661250
1.004213 0.511666 1.106253 0.511666
0.921223 1.076724 1.006497 1.076724
1.134491 1.141302 1.309233 1.141302
1.186523 1.215989 1.506813 1.215989
1.071285 0.714255 1.283930 0.714255
1.252487 1.139409 1.356603 1.139409
1.201627 0.841333 1.338347 0.841333
0.994537 0.642166 1.294965 0.642166
0.951334 0.511206 1.277307 0.511206
0.894768 0.841745 1.074995 0.841745
1.031289 1.018380 1.117233 1.018380
0.937911 1.092822 1.067065 1.092822
1.261845 1.285920 1.119362 1.285920
0.983765 1.319848 0.980092 1.319848
0.935260 0.939325 0.997746 0.939325
0.881288 0.708173 0.931325 0.708173
0.953657 0.798826 1.007758 0.798826
0.995890 0.972006 1.224257 0.972006
0.974400 0.600968 1.032128 0.600968
1.102594 1.200477 1.219055 1.200477
1.027010 0.958351 1.159438 0.958351
1.129478 1.107745 1.272837 1.107745
1.035289 0.969615 1.164311 0.969615
0.997370 1.007594 1.149443 1.007594
1.207387 1.543371 1.241433 1.543371
1.285703 1.202096 1.340340 1.202096
0.966781 0.807496 1.288127 0.807496
1.027420 0.766759 1.309716 0.766759
1.216975 0.897423 1.243519 0.897423
0.798332 0.963430 1.001261 0.963430
0.732333 0.668945 1.093295 0.668945
0.859005 1.050972 1.004027 1.050972
0.888050 1.370201 1.037044 1.370201
0.854434 0.651265 0.929438 0.651265
0.818693 1.011317 1.003480 1.011317
0.981480 1.182265 1.035772 1.182265
0.887130 1.061862 0.957265 1.061862
0.940600 0.964479 0.999771 0.964479
0.910945 0.784614 1.007877 0.784614
2.026038 1.391810 1.242240 1.391810
3.024612 3.178269 1.280495 3.178269
2.284241 2.367898 1.297259 2.367898
1.734370 1.162814 1.218724 1.162814
0.875593 1.741328 1.164028 1.741328
0.771269 0.983398 1.094606 0.983398
0.763248 0.706598 1.124389 0.706598
0.731560 0.342606 1.105349 0.342606
0.785481 0.857453 1.093200 0.857453
0.754663 0.951271 1.130852 0.951271
0.989842 1.024619 1.106025 1.024619
0.791696 0.583410 0.986835 0.583410
0.828604 0.870394 0.975056 0.870394
0.851142 0.534860 0.959314 0.534860
0.900381 0.701886 1.048474 0.701886
1.042821 1.562524 1.113435 1.562524
0.989381 1.616203 1.139747 1.616203
0.922615 1.063568 1.030846 1.063568
0.900352 0.796384 1.016796 0.796384
0.929886 0.921167 1.040568 0.921167
1.344117 0.954352 1.181625 0.954352
1.383894 1.485250 1.201615 1.485250
1.433282 1.482263 1.172431 1.482263
0.757465 0.746945 1.092540 0.746945
0.747889 0.643912 1.138957 0.643912
0.845927 1.490567 1.294328 1.490567
0.848121 1.228768 1.292799 1.228768
0.799619 1.000149 1.293176 1.000149
0.718217 0.540051 1.095917 0.540051
0.724971 0.600654 1.119437 0.600654
0.694943 1.325156 0.986095 1.325156
0.749614 1.043538 1.048187 1.043538
0.823830 0.636724 1.006308 0.636724
1.407923 2.604379 1.361115 2.604379
1.014194 1.480562 1.072031 1.480562
0.889485 1.155470 0.992282 1.155470
1.317018 2.021451 1.269979 2.021451
0.964737 1.273651 1.051743 1.273651
0.859519 0.699609 1.041861 0.699609
0.899854 0.825709 1.048973 0.825709
1.381910 1.621229 1.156293 1.621229
1.197321 1.090896 1.108018 1.090896
0.965369 0.696169 1.192065 0.696169
0.974111 0.618983 1.149243 0.618983
0.913967 0.993702 1.179699 0.993702
1.852563 1.787550 2.217219 1.787550
0.978002 0.800483 1.143403 0.800483
1.027706 1.305754 1.179783 1.305754
1.341093 1.779183 1.609317 1.779183
1.049101 0.757744 1.386414 0.757744
0.929745 0.958848 1.329364 0.958848
0.949225 0.746354 1.214005 0.746354
0.982560 0.711679 1.306174 0.711679
0.890420 0.690449 1.267523 0.690449
0.854907 0.708614 1.246127 0.708614
0.945897 0.712521 1.308125 0.712521
0.832875 0.802336 1.089775 0.802336
0.884815 0.824861 1.140018 0.824861
0.765929 1.148235 1.042411 1.148235
0.867738 0.976366 1.015395 0.976366
0.914918 1.072120 1.041572 1.072120
0.897611 1.075371 1.073250 1.075371
0.889860 0.922032 1.072258 0.922032
1.057057 1.219782 1.099821 1.219782
1.136270 1.186408 1.142344 1.186408
1.487159 2.429649 1.415592 2.429649
0.875289 0.782114 1.144977 0.782114
0.860385 0.872235 1.094384 0.872235
0.934553 0.783590 1.157608 0.783590
1.001347 0.862962 1.226014 0.862962
1.044130 0.856462 1.225195 0.856462
0.900987 0.672608 1.138387 0.672608
1.140046 1.216797 1.246902 1.216797
0.970966 0.673502 1.297289 0.673502
1.254304 1.094940 1.269296 1.094940
0.784690 0.695851 1.094186 0.695851
0.756711 0.788167 1.065721 0.788167
0.753039 0.717044 1.043170 0.717044
0.803953 1.869973 0.969224 1.869973
0.792119 2.172269 1.033859 2.172269
0.804393 1.229351 0.951021 1.229351
0.878293 1.225805 1.012560 1.225805
0.780687 1.013541 0.933653 1.013541
0.843671 0.731816 1.018045 0.731816
0.846705 1.034421 1.056521 1.034421
0.789455 0.661403 0.966851 0.661403
0.874686 0.613169 1.012959 0.613169
0.862549 0.991479 1.080812 0.991479
0.887878 0.717205 1.103615 0.717205
1.198378 0.717819 1.080587 0.717819
0.992825 0.800357 1.152329 0.800357
0.915210 0.868818 1.023589 0.868818
1.242213 1.030735 1.214935 1.030735
1.155220 1.171719 1.128163 1.171719
0.743426 0.836376 1.151250 0.836376
0.737872 1.010184 1.188667 1.010184
0.721425 0.722489 1.065490 0.722489
0.765139 1.515783 1.033805 1.515783
0.775267 0.646057 1.133053 0.646057
0.788230 0.806118 1.136723 0.806118
0.704870 0.795447 1.005354 0.795447
0.746593 0.655771 0.983982 0.655771
0.810043 0.971528 0.985844 0.971528
0.835383 0.814522 0.979239 0.814522
0.861502 0.950844 0.963473 0.950844
0.972065 1.133889 0.966375 1.133889
1.139447 1.795961 1.092794 1.795961
1.149129 0.925908 1.044632 0.925908
1.154715 0.947174 1.041729 0.947174
1.198997 0.853539 1.064806 0.853539
1.507472 0.821759 1.144367 0.821759
1.491878 1.357308 1.255171 1.357308
0.853543 0.696971 1.213737 0.696971
0.741374 0.747771 1.154325 0.747771
0.723227 0.735685 1.215323 0.735685
0.743726 1.066580 1.256777 1.066580
0.801405 1.101279 1.260987 1.101279
0.970585 1.247301 1.358995 1.247301
0.822472 0.846231 1.277215 0.846231
0.690406 0.806446 1.179456 0.806446
2.091414 2.224497 1.334137 2.224497
0.778806 0.880835 1.016740 0.880835
0.822480 0.833145 1.056004 0.833145
0.771192 1.043375 1.090899 1.043375
0.837635 0.764242 1.020382 0.764242
0.848053 0.706319 0.992885 0.706319
1.635674 1.233954 1.155245 1.233954
0.918394 0.608624 1.198488 0.608624
0.835311 0.971714 1.180989 0.971714
0.917807 0.882778 1.273926 0.882778
0.862508 0.510505 1.208593 0.510505
0.891876 0.786419 1.262319 0.786419
0.832069 1.230350 1.120094 1.230350
0.803644 0.836197 1.223473 0.836197
0.854228 0.420734 1.301188 0.420734
1.118885 0.921189 1.691306 0.921189
1.643081 1.282599 2.482098 1.282599
1.372710 1.118290 1.910501 1.118290
1.510518 1.162956 1.803127 1.162956
1.047037 0.701317 1.252865 0.701317
1.165507 0.648021 1.391734 0.648021
1.086647 0.851438 1.307713 0.851438
0.965961 0.386922 1.124585 0.386922
0.959825 0.894894 1.163076 0.894894
0.976326 1.047538 1.137635 1.047538
0.986681 0.905564 1.231158 0.905564
1.042184 1.179567 1.258181 1.179567
1.004806 0.849118 1.289560 0.849118
1.144776 1.950646 1.310878 1.950646
0.819133 0.832215 1.192548 0.832215
0.751865 1.154201 1.149424 1.154201
0.808990 1.363508 1.063510 1.363508
0.798718 1.199807 1.125321 1.199807
0.760929 1.623523 1.032457 1.623523
0.754315 1.054769 1.025730 1.054769
0.824448 0.727350 1.139051 0.727350
0.938914 0.870047 1.217282 0.870047
0.938354 1.570279 1.137139 1.570279
1.096142 1.046583 1.229493 1.046583
1.256377 1.869163 1.301558 1.869163
1.133628 0.785482 1.362984 0.785482
0.942567 0.828255 1.130625 0.828255
0.952919 0.704551 1.072430 0.704551
0.964996 0.837589 1.251243 0.837589
1.004412 1.022930 1.182162 1.022930
0.912554 0.404907 1.193026 0.404907
0.772035 1.169230 1.114530 1.169230
0.735893 0.742876 1.137640 0.742876
0.775387 1.421224 1.092145 1.421224
0.806058 1.423052 1.062284 1.423052
0.713007 1.129818 0.990273 1.129818
0.800566 1.447910 1.061503 1.447910
0.808856 1.138767 1.003342 1.138767
0.832404 1.730056 0.976180 1.730056
0.739922 1.229587 0.967246 1.229587
0.920210 0.568047 1.073915 0.568047
0.890593 0.608533 1.063740 0.608533
0.902885 0.871928 1.092804 0.871928
1.005738 0.582804 1.053367 0.582804
0.937318 0.570728 1.107659 0.570728
0.943690 0.847728 1.113022 0.847728
0.946875 1.006384 1.222253 1.006384
0.789213 0.514136 1.213619 0.514136
0.745047 0.867572 1.212911 0.867572
0.857547 1.761009 1.186722 1.761009
0.769974 1.637685 1.164296 1.637685
0.698786 0.995234 1.040361 0.995234
0.702553 1.033886 1.055421 1.033886
0.709822 0.576280 1.031863 0.576280
0.903819 0.615589 0.995262 0.615589
0.967070 0.585682 1.011946 0.585682
0.990929 0.766451 0.943224 0.766451
0.991086 0.656091 0.965187 0.656091
0.977244 0.810421 1.013403 0.810421
1.027527 0.926302 1.069317 0.926302
0.955239 0.945788 1.043798 0.945788
0.980131 0.832752 1.069103 0.832752
1.069514 0.805138 1.158846 0.805138
1.319492 1.037631 1.148055 1.037631
0.891887 1.029053 1.288886 1.029053
1.011858 1.348414 1.335961 1.348414
1.360736 2.282265 1.378422 2.282265
0.818566 0.941259 1.274713 0.941259
0.778275 1.562741 1.263683 1.562741
0.876941 1.075464 1.336929 1.075464
0.892749 1.933372 1.202052 1.933372
0.901726 1.374490 1.257959 1.374490
0.715550 0.713685 1.032717 0.713685
1.129070 2.118876 1.242329 2.118876
0.828517 1.734923 1.222030 1.734923
0.842089 0.996250 1.107343 0.996250
1.008423 0.601250 0.995081 0.601250
1.439641 1.369632 1.018910 1.369632
1.076543 0.891065 0.978482 0.891065
1.823089 1.679018 1.137627 1.679018
2.739958 2.807621 1.392202 2.807621
3.103790 3.468703 1.777867 3.468703
1.441056 1.132672 1.169241 1.132672
0.871151 0.830202 1.219526 0.830202
0.861950 0.880214 1.133722 0.880214
0.817707 1.090428 1.144078 1.090428
0.920979 0.682707 1.249877 0.682707
1.018824 0.668592 1.307253 0.668592
0.845071 1.072435 1.095490 1.072435
1.259396 1.090212 1.772044 1.090212
1.626740 1.328208 2.071361 1.328208
1.032225 0.462741 1.226538 0.462741
3.227756 3.175170 4.262518 3.175170
1.424601 0.971802 1.763805 0.971802
1.634089 1.625601 1.877676 1.625601
1.093174 0.980722 1.196024 0.980722
1.165478 0.681470 1.381278 0.681470
1.056925 1.662670 1.175110 1.662670
1.272811 2.143207 1.242394 2.143207
0.764580 1.032234 1.233061 1.032234
0.812005 0.755355 1.203530 0.755355
0.768864 0.794635 1.191213 0.794635
0.768285 1.226670 1.112960 1.226670
0.800281 1.438591 1.071426 1.438591
0.762953 1.030195 1.088441 1.030195
0.845572 0.947374 1.092745 0.947374
0.800242 0.373674 1.036847 0.373674
0.925107 0.689390 1.104482 0.689390
0.932000 0.811005 1.099852 0.811005
1.330922 1.129253 1.501384 1.129253
1.141139 0.648290 1.322803 0.648290
1.054315 0.993553 1.129457 0.993553
1.203389 0.724820 1.130004 0.724820
1.236448 1.675609 1.222011 1.675609
1.078757 0.518841 1.087861 0.518841
1.022666 0.900284 1.165464 0.900284
0.963379 0.870401 1.118732 0.870401
1.031420 0.997429 1.179365 0.997429
0.810868 0.746525 1.198686 0.746525
0.788202 1.176089 1.192808 1.176089
0.855584 1.250108 1.121998 1.250108
0.832253 1.095661 1.145203 1.095661
0.752151 1.322060 1.040883 1.322060
0.745103 0.855441 1.027475 0.855441
0.697772 0.619843 1.025968 0.619843
0.849049 1.128403 0.998741 1.128403
0.935448 1.376127 1.027075 1.376127
0.973809 1.083732 1.172667 1.083732
1.085745 1.477790 1.146040 1.477790
0.998306 1.106078 1.034624 1.106078
0.946060 0.712284 1.040345 0.712284
0.936150 0.564396 1.075789 0.564396
0.961987 0.664277 1.035008 0.664277
1.058029 0.718828 1.149563 0.718828
1.018507 1.016331 1.137745 1.016331
0.846746 0.930415 1.200097 0.930415
0.908020 1.321934 1.205759 1.321934
0.983073 2.221787 1.152771 2.221787
0.915905 1.601461 1.153595 1.601461
1.459263 4.116293 1.141372 4.116293
0.925831 1.697532 1.133180 1.697532
0.991213 1.883743 1.177210 1.883743
0.784886 1.066558 1.038843 1.066558
0.912780 1.225058 0.984359 1.225058
0.846503 0.789361 0.994360 0.789361
1.060366 1.088121 1.080491 1.088121
1.081111 0.907352 1.010222 0.907352
0.953039 0.730834 0.999563 0.730834
0.949841 1.070449 1.008664 1.070449
0.992401 0.666881 0.986151 0.666881
1.068012 1.031948 1.169961 1.031948
1.050843 0.781795 1.082029 0.781795
0.881744 0.988978 1.239095 0.988978
0.927091 1.205949 1.252705 1.205949
0.952808 1.172235 1.290132 1.172235
1.380354 2.783353 1.571666 2.783353
1.143783 2.843968 1.345882 2.843968
1.249129 1.996665 1.401984 1.996665
0.891831 1.097769 1.161907 1.097769
0.780573 0.666852 1.047653 0.666852
0.861272 0.485282 1.095352 0.485282
0.918365 0.605698 0.998891 0.605698
0.908533 0.896337 1.049042 0.896337
0.915216 0.543781 0.967277 0.543781
1.099741 0.705547 0.941300 0.705547
1.048517 0.928188 0.947429 0.928188
1.016711 0.817784 0.969595 0.817784
1.118837 1.222537 1.017420 1.222537
1.136961 1.015301 1.086783 1.015301
0.841719 0.852696 1.160878 0.852696
0.925800 0.988809 1.208563 0.988809
0.926597 1.728012 1.239730 1.728012
0.898542 0.815871 1.104137 0.815871
1.000764 1.276277 1.217811 1.276277
1.119094 0.571602 1.270562 0.571602
0.866241 0.996825 0.800153 0.996825
1.081936 1.250470 1.304619 1.250470
1.199843 1.501040 1.442821 1.501040
1.088829 1.443159 1.226914 1.443159
1.401262 0.996194 1.589701 0.996194
1.172380 0.751605 1.329976 0.751605
1.206802 1.455444 1.279024 1.455444
1.069246 1.122908 1.193180 1.122908
0.908074 0.827765 1.115692 0.827765
1.037271 1.134451 1.179958 1.134451
1.037275 1.022002 1.196871 1.022002
0.829608 0.575788 1.176724 0.575788
0.895589 1.056646 1.251522 1.056646
0.838777 1.135359 1.145939 1.135359
0.777905 0.743708 1.096183 0.743708
0.787655 0.684745 1.072371 0.684745
0.916262 0.324720 1.186894 0.324720
0.983255 0.648487 1.172331 0.648487
0.938331 0.729325 1.155999 0.729325
1.071894 1.278001 1.114487 1.278001
1.104011 1.194050 1.203887 1.194050
1.342988 1.334366 1.426674 1.334366
1.173398 0.650963 1.238917 0.650963
1.115194 0.808522 1.065992 0.808522
0.976107 0.882011 1.138378 0.882011
1.004022 0.810726 1.177718 0.810726
0.809511 1.206958 1.223221 1.206958
0.840170 1.488050 1.192436 1.488050
0.816934 1.438873 1.153994 1.438873
0.776824 0.713360 1.132517 0.713360
0.841530 1.159602 1.173666 1.159602
0.818016 0.743778 1.089223 0.743778
0.825455 0.833388 1.085006 0.833388
0.799003 1.010838 1.051295 1.010838
0.949536 0.978492 1.039201 0.978492
0.851067 1.583286 1.020377 1.583286
1.052132 1.004510 1.065283 1.004510
0.939361 1.199648 1.099265 1.199648
1.042861 0.824570 1.076779 0.824570
1.142579 0.564871 1.096629 0.564871
1.113980 1.371655 1.051497 1.371655
1.087854 0.837754 0.993568 0.837754
1.077203 0.997416 1.000558 0.997416
0.971273 0.921729 0.982157 0.921729
0.973946 0.805454 1.058986 0.805454
1.055892 1.127332 1.054351 1.127332
0.923401 1.582126 1.193000 1.582126
0.854545 1.054500 1.223630 1.054500
0.931165 1.258320 1.213872 1.258320
0.904888 1.356032 1.298115 1.356032
0.933010 1.439777 1.263810 1.439777
0.899299 1.565147 1.161773 1.565147
0.820905 1.370648 1.133284 1.370648
0.810008 1.225176 1.007063 1.225176
0.811794 1.293514 1.078241 1.293514
0.911074 0.944718 1.047118 0.944718
0.919736 1.051707 1.034009 1.051707
1.070630 0.954075 0.953365 0.954075
1.088603 0.723430 0.951928 0.723430
1.102148 1.118134 0.945384 1.118134
1.064012 1.116145 0.857540 1.116145
0.972456 1.174510 0.908272 1.174510
0.940096 1.054341 0.909691 1.054341
1.011660 0.912116 1.051652 0.912116
1.103224 0.683168 1.063357 0.683168
0.856401 0.997342 1.180895 0.997342
0.907582 0.571045 1.290730 0.571045
0.982835 1.844338 1.229299 1.844338
0.991708 1.304120 1.248771 1.304120
1.120143 1.844047 1.356973 1.844047
0.943296 1.131885 1.173281 1.131885
0.983710 1.158459 1.069688 1.158459
0.931893 1.012005 1.051887 1.012005
0.927300 1.020810 1.054921 1.020810
0.996188 0.845692 0.969846 0.845692
1.024137 1.008261 0.992254 1.008261
1.030931 1.102177 0.892965 1.102177
0.998416 0.751469 0.954887 0.751469
1.034133 0.707031 0.942911 0.707031
0.861660 1.036547 1.180445 1.036547
0.854504 1.174721 1.163039 1.174721
0.831523 0.659381 1.103809 0.659381
0.835247 0.951240 1.132545 0.951240
0.988276 0.994102 1.197503 0.994102
0.906094 0.748614 1.133068 0.748614
1.209081 1.028017 1.200691 1.028017
0.934513 0.878440 1.068396 0.878440
0.920377 1.113388 1.109543 1.113388
0.977513 0.828489 1.122238 0.828489
0.991792 0.872654 1.100692 0.872654
1.070246 1.083880 1.076485 1.083880
0.910027 0.529312 1.044482 0.529312
1.018055 0.706681 1.167664 0.706681
0.938896 1.036977 1.097032 1.036977
0.908424 1.131378 1.209705 1.131378
0.863542 1.317683 1.203171 1.317683
0.763418 0.445902 1.189948 0.445902
0.853059 0.679638 1.191880 0.679638
0.899559 0.777354 1.155015 0.777354
0.925071 0.731582 1.095607 0.731582
1.138501 0.424615 1.064402 0.424615
1.317088 2.061747 1.150483 2.061747
1.130715 1.357716 1.100810 1.357716
1.086601 0.734568 1.024400 0.734568
0.999922 0.881876 0.954231 0.881876
1.023159 0.873473 0.882364 0.873473
0.911728 0.558362 1.051590 0.558362
0.971353 0.389882 1.061147 0.389882
0.995764 0.718845 1.086608 0.718845
0.877466 0.755072 1.282652 0.755072
0.901179 1.557467 1.251991 1.557467
0.808758 0.955108 1.204042 0.955108
0.890264 0.769142 1.203126 0.769142
0.793470 0.716565 1.199224 0.716565
0.821808 0.736764 1.184039 0.736764
0.979767 0.684330 1.099464 0.684330
0.848999 1.118274 1.091496 1.118274
0.880374 1.321205 1.097634 1.321205
1.134085 0.858601 1.044470 0.858601
1.332626 1.066673 0.979146 1.066673
1.119162 0.650151 0.924660 0.650151
1.139451 0.869160 0.959944 0.869160
1.210698 0.988061 0.846218 0.988061
0.966100 0.565072 0.977205 0.565072
0.917145 1.231669 0.873784 1.231669
1.096506 0.604557 1.028927 0.604557
1.152610 1.543554 1.000764 1.543554
0.780747 1.100449 1.177448 1.100449
0.859042 0.822022 1.217168 0.822022
0.879308 0.859525 1.240151 0.859525
0.853271 0.823668 1.187765 0.823668
0.863611 0.972102 1.200112 0.972102
0.842603 0.685016 1.206616 0.685016
0.811890 1.139399 1.129068 1.139399
0.865434 1.108723 1.136829 1.108723
0.834954 1.013401 1.109600 1.013401
0.850183 0.797416 1.056502 0.797416
1.071171 0.731681 1.021480 0.731681
1.108793 0.722240 0.884891 0.722240
1.181672 1.358786 0.822048 1.358786
1.003292 0.953341 0.819674 0.953341
0.938420 0.797116 0.765811 0.797116
0.929580 1.783727 0.928909 1.783727
1.011767 0.828310 0.949708 0.828310
0.953225 1.534966 1.288669 1.534966
1.093111 1.012311 1.339572 1.012311
0.877890 0.654607 1.224031 0.654607
1.015262 0.652735 1.280940 0.652735
1.181359 1.010347 1.340706 1.010347
0.934818 0.958483 1.238405 0.958483
0.882105 1.038413 1.154854 1.038413
0.953693 1.583320 1.093759 1.583320
1.002313 0.882385 0.951738 0.882385
1.059382 1.126017 0.838399 1.126017
1.182821 1.487105 0.865097 1.487105
1.014507 1.027385 0.834848 1.027385
1.052359 0.744485 0.852627 0.744485
1.025446 1.099709 0.856963 1.099709
0.816409 0.938197 1.148067 0.938197
0.739966 0.535718 1.056264 0.535718
0.751484 0.633603 1.114541 0.633603
0.781682 0.811255 1.011976 0.811255
0.698127 0.377269 1.078557 0.377269
0.832956 0.786009 1.120458 0.786009
0.786495 0.951385 1.059465 0.951385
1.009355 0.873116 1.144703 0.873116
0.923348 0.675534 1.032925 0.675534
1.073785 0.840192 0.948074 0.840192
0.993008 0.995791 1.031855 0.995791
0.940209 0.916639 1.043744 0.916639
0.958591 0.902484 1.030539 0.902484
0.864909 0.909459 0.998518 0.909459
0.986938 0.692793 0.948760 0.692793
0.809723 0.779504 0.984463 0.779504
0.848872 0.785089 1.052323 0.785089
0.983854 0.651826 1.049607 0.651826
0.914473 0.513503 1.060995 0.513503
0.757592 0.849296 1.155612 0.849296
0.724174 1.043971 1.180656 1.043971
0.752021 0.991646 1.120298 0.991646
0.743232 0.537704 1.112776 0.537704
0.692547 0.465138 1.137624 0.465138
0.812992 0.712636 1.052992 0.712636
1.062264 0.876179 1.005548 0.876179
1.200223 1.041054 1.008505 1.041054
2.451457 1.787547 1.127955 1.787547
1.145444 0.689601 0.937569 0.689601
1.212282 0.950722 0.935813 0.950722
1.046393 1.041580 0.896542 1.041580
0.945789 0.796593 0.972959 0.796593
0.949917 0.771895 1.001715 0.771895
0.985539 0.839989 1.055158 0.839989
0.704771 0.510286 1.161327 0.510286
0.732693 1.046725 1.131490 1.046725
0.732792 0.707647 1.166960 0.707647
0.691183 0.716191 1.087118 0.716191
0.816311 0.728471 1.052798 0.728471
0.902297 0.744473 1.063807 0.744473
0.936616 0.926679 1.051309 0.926679
1.539450 1.561374 1.003279 1.561374
2.816057 1.525713 1.167291 1.525713
0.979467 0.617973 0.905906 0.617973
1.277273 1.127331 0.984357 1.127331
2.745854 2.785614 1.182081 2.785614
1.214800 0.943491 0.715165 0.943491
1.010553 0.833408 0.936461 0.833408
1.129739 1.018784 0.898054 1.018784
0.974687 0.749823 0.999391 0.749823
0.712636 0.736686 1.168860 0.736686
0.806832 0.721468 1.190147 0.721468
0.709804 0.592414 1.136750 0.592414
0.794391 0.998156 1.180741 0.998156
0.772849 0.753559 1.129653 0.753559
0.785039 0.784433 1.100205 0.784433
0.862060 0.909929 1.102698 0.909929
0.870591 0.625506 1.090279 0.625506
0.981957 0.887439 1.076585 0.887439
1.153408 0.586295 0.889081 0.586295
1.196398 0.727164 0.870107 0.727164
1.194736 0.439787 0.814350 0.439787
1.286726 0.910380 0.761584 0.910380
2.035207 2.086849 0.916013 2.086849
1.851572 2.322523 0.861644 2.322523
1.045588 0.990839 0.774382 0.990839
1.051427 1.565274 0.926709 1.565274
1.015674 1.721501 0.833608 1.721501
0.983306 1.454473 1.178336 1.454473
0.854682 1.158181 1.247514 1.158181
0.875227 1.111666 1.278900 1.111666
0.886926 0.795684 1.267656 0.795684
0.854252 0.923853 1.274969 0.923853
0.918376 1.008749 1.171794 1.008749
0.896569 1.039692 1.133945 1.039692
0.893262 1.083702 1.084208 1.083702
1.001088 1.018319 1.069727 1.018319
1.046170 0.857404 0.925611 0.857404
0.932433 0.970616 1.071703 0.970616
0.905541 0.881525 0.969848 0.881525
1.596303 1.441742 0.876080 1.441742
1.103279 1.409885 0.941102 1.409885
1.706801 3.431700 0.834580 3.431700
1.060324 1.522328 0.813437 1.522328
0.999204 1.305787 0.772008 1.305787
0.919711 0.796585 0.725849 0.796585
0.931329 1.279769 0.806483 1.279769
1.073616 1.958293 0.882041 1.958293
0.922255 0.922018 1.261259 0.922018
1.032329 0.407895 1.146954 0.407895
0.755652 0.774159 1.098933 0.774159
0.725855 0.616271 1.106400 0.616271
0.701854 0.607495 1.032634 0.607495
0.690244 0.537319 1.032514 0.537319
0.655615 0.819504 1.049294 0.819504
0.694601 0.520647 1.053403 0.520647
0.778793 1.130401 1.055656 1.130401
0.757554 0.768208 1.017870 0.768208
0.895830 0.872815 1.048483 0.872815
0.828003 0.719417 0.999936 0.719417
1.140252 1.164126 1.073912 1.164126
1.216217 1.220859 0.984708 1.220859
1.149149 0.748506 0.982296 0.748506
0.944968 1.135003 0.971749 1.135003
0.932048 0.656654 0.937868 0.656654
0.965812 1.118947 0.983791 1.118947
0.876302 0.676245 1.024036 0.676245
0.893759 0.487470 1.072628 0.487470
0.687291 0.572743 1.088089 0.572743
0.651491 0.350834 1.080012 0.350834
0.735861 0.769640 1.026487 0.769640
0.705859 0.459249 1.042403 0.459249
2.174911 1.528916 1.247255 1.528916
2.708090 1.384542 1.240766 1.384542
1.459279 1.087145 0.941453 1.087145
1.936058 1.083393 0.907982 1.083393
2.119612 1.947699 1.094745 1.947699
1.789118 1.280796 0.990586 1.280796
1.108986 1.134697 0.843308 1.134697
1.029448 1.018167 0.943180 1.018167
1.129036 0.859967 0.890631 0.859967
1.120377 0.988408 0.909694 0.988408
0.961310 0.753012 0.989790 0.753012
0.709963 0.857865 1.094142 0.857865
0.782180 1.098123 1.105517 1.098123
0.693679 0.780245 1.062918 0.780245
0.696682 0.533368 1.088273 0.533368
0.752478 0.797590 1.048472 0.797590
1.034628 0.815504 1.071300 0.815504
1.243121 0.951299 1.026559 0.951299
1.026922 0.858736 0.980478 0.858736
1.086932 0.874937 0.763527 0.874937
1.029439 0.567349 0.767920 0.567349
2.860598 1.718369 1.176046 1.718369
2.045275 1.760430 1.006208 1.760430
1.690200 1.669071 0.927271 1.669071
1.170027 0.690014 0.751699 0.690014
1.190203 1.031865 0.902458 1.031865
1.038406 0.912044 0.918322 0.912044
1.000536 1.283096 1.001273 1.283096
0.964514 1.623441 1.227888 1.623441
0.907928 1.430186 1.219255 1.430186
0.813651 1.195370 1.177945 1.195370
0.734190 0.776421 1.095918 0.776421
0.773735 0.616407 1.163111 0.616407
0.759188 0.986524 1.091752 0.986524
0.917166 0.490143 1.052965 0.490143
0.862507 0.750781 1.014704 0.750781
0.907964 0.643528 0.867483 0.643528
0.998676 0.885433 0.844486 0.885433
1.332915 1.769141 0.873978 1.769141
1.685078 1.315412 0.901764 1.315412
1.120958 0.847970 0.742947 0.847970
0.964676 0.673313 0.775813 0.673313
1.000660 1.471358 0.877313 1.471358
0.955420 1.089767 0.855603 1.089767
0.874999 0.642937 0.771495 0.642937
1.299696 3.114801 1.394233 3.114801
0.936459 1.554196 1.241595 1.554196
0.863648 1.444469 1.229023 1.444469
0.811868 0.921564 1.200973 0.921564
0.852765 0.995368 1.175827 0.995368
0.892240 1.092050 1.125666 1.092050
0.940806 1.486326 1.105902 1.486326
0.903173 1.029782 1.045390 1.029782
0.930491 0.774095 0.917338 0.774095
1.008420 1.191399 0.815796 1.191399
1.141517 1.149195 0.862415 1.149195
1.139005 1.044944 0.723963 1.044944
1.290317 1.603835 0.778216 1.603835
1.325512 1.094907 0.747472 1.094907
1.053317 1.237786 0.766668 1.237786
0.706504 0.897247 1.131971 0.897247
0.734391 0.573811 1.079718 0.573811
0.734271 1.115926 1.060164 1.115926
0.724310 0.446839 1.084136 0.446839
0.753921 0.544976 1.068886 0.544976
0.717362 0.640946 1.047949 0.640946
0.702904 0.661903 1.059276 0.661903
0.726534 0.782137 1.068963 0.782137
0.787088 0.778142 1.077457 0.778142
1.015371 0.842585 1.099417 0.842585
1.898621 0.877775 1.178125 0.877775
1.270686 1.259626 0.960561 1.259626
1.649974 1.145136 1.190978 1.145136
1.656124 1.483466 0.971960 1.483466
1.198418 1.318882 1.042062 1.318882
0.919739 0.523960 0.934186 0.523960
0.990562 0.839582 1.004704 0.839582
0.910701 0.650944 0.961286 0.650944
0.965862 1.386020 1.010690 1.386020
0.965610 0.746840 1.039583 0.746840
0.919308 0.775810 1.097336 0.775810
0.719950 0.722777 1.132596 0.722777
0.739511 0.590568 1.099141 0.590568
0.702501 0.675924 1.069146 0.675924
0.687383 0.514326 1.043924 0.514326
0.699392 0.548494 1.027086 0.548494
0.751519 0.684637 1.029524 0.684637
0.726142 0.708853 1.032000 0.708853
1.832514 1.013843 1.098567 1.013843
2.423222 1.004127 1.141293 1.004127
2.342273 2.324113 1.177368 2.324113
1.511529 0.906139 1.029643 0.906139
1.233602 1.172213 0.950895 1.172213
0.976310 1.474140 0.790710 1.474140
0.991097 0.522436 1.017486 0.522436
1.016212 0.789306 0.976615 0.789306
0.732378 0.951661 1.099934 0.951661
0.724870 0.649066 1.072408 0.649066
0.673413 0.848042 1.069557 0.848042
0.696916 0.671328 1.049141 0.671328
0.683765 0.527782 1.022149 0.527782
0.717080 0.470846 0.987019 0.470846
0.860718 0.759193 1.014898 0.759193
0.960399 0.565836 1.002564 0.565836
1.287399 0.768923 1.007619 0.768923
0.974071 0.655852 0.929166 0.655852
1.310699 1.430806 0.913173 1.430806
2.125861 2.528048 1.096215 2.528048
1.544677 1.657356 0.959506 1.657356
1.882709 1.441504 1.051110 1.441504
1.198058 1.234104 0.802627 1.234104
1.034552 0.906891 0.778257 0.906891
0.955114 0.903169 0.828149 0.903169
1.012771 1.480298 0.919693 1.480298
0.951991 0.948575 0.900042 0.948575
0.737317 1.029067 1.081029 1.029067
0.767153 0.851742 1.109528 0.851742
0.758975 1.125253 1.135566 1.125253
0.731559 0.854345 1.040753 0.854345
0.767173 1.009489 1.129360 1.009489
0.681161 0.803755 1.096100 0.803755
0.769108 0.808898 1.032423 0.808898
0.787991 0.479665 1.026403 0.479665
0.862719 0.921296 1.074245 0.921296
0.827832 0.530731 0.974167 0.530731
0.864136 0.483454 0.939585 0.483454
0.846477 1.071879 0.896451 1.071879
1.151707 1.091581 0.812620 1.091581
1.241322 1.007168 0.789460 1.007168
1.058129 0.866256 0.812260 0.866256
1.087417 1.187945 0.774840 1.187945
0.927608 0.830020 0.783125 0.830020
0.946923 0.914272 0.816303 0.914272
0.926642 0.856893 0.806578 0.856893
0.914886 0.621737 0.839748 0.621737
0.860427 0.787603 0.801424 0.787603
1.261622 2.649256 1.428803 2.649256
0.888906 0.821182 1.183697 0.821182
0.788568 0.941496 1.079733 0.941496
0.954016 0.940860 1.279888 0.940860
0.920474 1.814253 1.165878 1.814253
0.797419 0.711834 1.045973 0.711834
0.901536 1.379498 1.111650 1.379498
0.905268 0.999591 0.990839 0.999591
0.862075 0.895652 0.981072 0.895652
0.908842 1.202729 0.926617 1.202729
0.940180 0.766927 0.955280 0.766927
0.874167 0.720316 0.828438 0.720316
0.856881 0.982659 0.821885 0.982659
0.871558 0.739990 0.845931 0.739990
0.882508 0.611495 0.838934 0.611495
1.000593 1.095602 0.858526 1.095602
0.918177 0.812463 0.957072 0.812463
0.946845 0.740837 0.868740 0.740837
0.720036 0.286224 1.154753 0.286224
0.768248 1.116261 1.140633 1.116261
0.763573 0.771618 1.113446 0.771618
0.768312 0.672132 1.096061 0.672132
0.780338 0.620531 1.103212 0.620531
0.988480 0.962310 1.119967 0.962310
1.163078 0.974213 1.110299 0.974213
1.464099 1.716229 1.081511 1.716229
1.031259 1.422743 1.033578 1.422743
0.941130 0.996980 1.059817 0.996980
1.038335 0.609758 0.979239 0.609758
0.873581 0.695437 1.038540 0.695437
1.004566 1.547796 1.080766 1.547796
0.939876 0.814164 1.029905 0.814164
0.918603 0.805439 1.110264 0.805439
0.913836 0.594260 1.160364 0.594260
1.006658 0.805711 1.137350 0.805711
0.776853 0.528680 1.054127 0.528680
0.777240 0.945460 1.108398 0.945460
0.723813 0.786702 1.051799 0.786702
0.761213 0.881893 1.066023 0.881893
0.776917 0.583411 0.986807 0.583411
0.999965 0.845057 1.056310 0.845057
1.567929 1.296056 1.114857 1.296056
0.894125 1.294324 1.020097 1.294324
1.671051 1.638055 1.054317 1.638055
0.937132 1.237305 0.987645 1.237305
1.016935 1.476695 0.997771 1.476695
0.913082 1.114803 0.951015 1.114803
0.918402 0.469042 0.908015 0.469042
0.939868 0.685143 0.981626 0.685143
0.988729 0.603488 1.047309 0.603488
0.901210 0.588803 0.997973 0.588803
0.765570 0.827615 1.035713 0.827615
0.764183 1.237301 1.010611 1.237301
0.699764 0.905902 1.004730 0.905902
0.778379 0.932800 0.980087 0.932800
0.760752 0.449252 0.965879 0.449252
0.755620 0.533760 0.925616 0.533760
1.279441 1.021675 1.032804 1.021675
0.909193 0.945862 0.912012 0.945862
1.422831 1.277575 1.085193 1.277575
1.263292 1.960762 0.886418 1.960762
0.979328 1.158341 0.934384 1.158341
0.920290 0.703111 0.916333 0.703111
0.881214 0.576289 0.967979 0.576289
0.895427 1.132341 1.039842 1.132341
0.916604 0.887055 1.049464 0.887055
0.882929 1.195791 1.094619 1.195791
0.842176 0.879947 1.031097 0.879947
0.766103 1.231234 0.975886 1.231234
0.697653 0.593815 0.947157 0.593815
0.770596 1.349945 0.979863 1.349945
0.733242 0.883093 0.970525 0.883093
0.728114 0.816904 0.897736 0.816904
0.758486 0.697990 0.876786 0.697990
0.997924 0.787991 0.884894 0.787991
0.986701 0.743471 0.877547 0.743471
1.136534 2.102209 0.945266 2.102209
0.889917 0.874195 0.810323 0.874195
0.999328 0.987143 0.887915 0.987143
0.971590 1.385013 0.912848 1.385013
0.914120 0.847415 0.878279 0.847415
0.963488 0.976096 0.929997 0.976096
0.996354 0.908062 0.972157 0.908062
1.183843 2.471102 1.383169 2.471102
1.153330 2.012948 1.342469 2.012948
1.003205 2.232682 1.197226 2.232682
0.883805 1.311083 1.042505 1.311083
0.912753 0.784109 0.961185 0.784109
0.841935 0.845009 0.921881 0.845009
0.822679 0.818819 0.897418 0.818819
0.932915 0.993855 1.019012 0.993855
1.058891 1.407243 0.901955 1.407243
0.919088 1.516984 1.014113 1.516984
1.105259 1.766240 0.971247 1.766240
0.957516 0.860534 0.941935 0.860534
0.859936 1.073216 0.880866 1.073216
0.906654 1.455105 0.910400 1.455105
0.873181 0.583103 0.854727 0.583103
0.911283 1.123597 0.903295 1.123597
0.915936 0.578985 0.936618 0.578985
1.002747 1.237828 1.066736 1.237828
0.759557 0.820143 1.255945 0.820143
0.722830 0.878198 1.191277 0.878198
0.837345 1.246558 1.183642 1.246558
0.862429 0.645636 1.213067 0.645636
0.893107 0.774206 1.177426 0.774206
0.969571 0.423740 1.265803 0.423740
0.908780 0.829892 1.152748 0.829892
0.968092 0.510767 1.121315 0.510767
0.955045 0.497248 1.152753 0.497248
0.917327 0.659220 1.187784 0.659220
0.872140 0.527303 1.133176 0.527303
0.978607 1.065241 1.084532 1.065241
0.854647 0.906940 1.036796 0.906940
0.848631 0.812898 1.030666 0.812898
0.918092 0.865780 1.047290 0.865780
0.906845 0.690279 1.099358 0.690279
0.858964 1.217983 1.100373 1.217983
0.900822 0.923417 1.199958 0.923417
0.908944 0.688595 1.133572 0.688595
0.705702 0.840903 1.142029 0.840903
0.759466 1.027002 1.115488 1.027002
0.730391 0.520383 1.062980 0.520383
0.732657 0.917710 1.081428 0.917710
0.819566 0.636243 1.097787 0.636243
0.794986 1.024755 1.027875 1.024755
0.740458 0.996003 1.026849 0.996003
0.850693 0.579892 1.070177 0.579892
0.947844 1.007877 1.085386 1.007877
0.925664 0.536389 1.107334 0.536389
1.453543 1.247063 1.152712 1.247063
0.880427 0.903934 1.088719 0.903934
0.851496 1.025556 1.048855 1.025556
0.951350 1.512772 1.037971 1.512772
0.882101 0.973023 1.012123 0.973023
0.866916 0.697360 1.030001 0.697360
0.870439 0.845579 1.049874 0.845579
0.897321 0.547639 1.083513 0.547639
0.864593 0.814769 1.132542 0.814769
0.806707 0.914227 1.029246 0.914227
0.773364 0.757737 1.055006 0.757737
0.787309 1.514300 0.975899 1.514300
0.740077 0.854655 0.951120 0.854655
0.859992 0.590289 0.982039 0.590289
0.843908 0.632750 1.011678 0.632750
0.839018 1.133348 0.955877 1.133348
1.146844 0.921425 1.072887 0.921425
0.979909 0.944559 0.999039 0.944559
0.913573 0.962913 0.941731 0.962913
0.996593 1.103028 0.938985 1.103028
0.968073 1.106158 0.975580 1.106158
0.982797 1.081703 0.933230 1.081703
0.875330 1.272568 0.957414 1.272568
0.856004 0.696349 0.957687 0.696349
0.887031 0.864806 1.009038 0.864806
0.860686 1.004287 1.025882 1.004287
0.906197 0.856895 1.016973 0.856895
0.848997 0.984512 0.989324 0.984512
1.006998 2.328214 0.953423 2.328214
1.198764 2.628852 1.066357 2.628852
0.820316 1.014978 0.884760 1.014978
0.911418 1.303786 0.939786 1.303786
0.788031 0.913223 0.884283 0.913223
0.845538 0.745205 0.931125 0.745205
0.902041 1.254000 0.947198 1.254000
0.888602 1.004249 0.931174 1.004249
1.109773 1.537870 0.955093 1.537870
1.050336 1.364027 0.949087 1.364027
1.173968 2.416860 1.037598 2.416860
1.466636 3.976819 1.151744 3.976819
1.018453 1.643229 1.131455 1.643229
0.955128 1.169236 1.022020 1.169236
1.078871 1.003592 1.184667 1.003592
1.105517 1.488325 1.093217 1.488325
0.989801 1.361797 1.032137 1.361797
0.828979 0.953774 0.954813 0.953774
0.853172 0.926068 0.951332 0.926068
0.949784 1.425370 0.966396 1.425370
1.009805 1.059738 1.023275 1.059738
0.987239 1.605065 0.929561 1.605065
1.023666 1.434362 0.924620 1.434362
1.149956 2.045237 0.965395 2.045237
1.072171 1.660790 1.016798 1.660790
1.141202 2.257821 1.095707 2.257821
1.152325 2.617330 1.062097 2.617330
1.007985 1.351580 1.045747 1.351580
1.019790 1.593237 1.155033 1.593237
0.787805 0.794892 1.280679 0.794892
0.869412 0.793760 1.285074 0.793760
0.874842 0.476571 1.246969 0.476571
0.986505 0.708898 1.236593 0.708898
0.993799 0.670524 1.225165 0.670524
0.902295 0.520193 1.166000 0.520193
1.281978 1.150676 1.213629 1.150676
0.805180 0.794574 1.064238 0.794574
0.794687 0.601132 1.070210 0.601132
0.826403 1.086302 1.078807 1.086302
0.869646 0.783453 1.044388 0.783453
0.873328 0.689320 1.156521 0.689320
0.917115 1.433656 1.175742 1.433656
0.851460 1.176811 1.198145 1.176811
0.722909 0.827473 1.201196 0.827473
0.856366 0.920325 1.221565 0.920325
0.869930 0.520320 1.161716 0.520320
0.879530 1.244530 1.187078 1.244530
1.020826 1.724143 1.194187 1.724143
0.958126 0.946276 1.136124 0.946276
0.882103 0.802194 1.090378 0.802194
0.992100 1.057670 1.122675 1.057670
1.105260 1.117158 1.103404 1.117158
1.251525 1.833341 1.083642 1.833341
1.083724 1.483192 1.021790 1.483192
0.874295 0.819008 1.045825 0.819008
0.879633 1.053907 0.999959 1.053907
0.888570 0.802637 1.023155 0.802637
0.895787 0.965162 1.020465 0.965162
0.886961 0.689341 1.051235 0.689341
0.876572 0.689297 1.088284 0.689297
0.848716 1.058456 1.120321 1.058456
0.845837 0.684260 1.192373 0.684260
0.837885 1.099970 1.096813 1.099970
0.812222 1.103222 1.022871 1.103222
0.810607 1.465829 1.020523 1.465829
0.847188 1.560792 0.982545 1.560792
0.862362 1.836984 0.913836 1.836984
0.859009 1.530466 0.928528 1.530466
0.803790 0.570338 0.901304 0.570338
0.841656 0.501104 1.015523 0.501104
1.117601 0.801175 1.032298 0.801175
0.914903 0.754547 0.983867 0.754547
0.878170 1.079751 0.953446 1.079751
1.320755 2.092745 1.019028 2.092745
0.977551 0.948361 0.970366 0.948361
0.925354 0.968000 0.981808 0.968000
0.991865 1.171300 1.031625 1.171300
0.893585 0.886475 1.019029 0.886475
0.964255 0.952997 1.066709 0.952997
0.865388 0.848451 1.009184 0.848451
0.975371 1.086026 1.104303 1.086026
1.004569 0.804239 1.136138 0.804239
0.875558 1.190050 1.164066 1.190050
0.890328 1.171286 1.180679 1.171286
0.922438 0.747375 1.076927 0.747375
1.015607 0.774289 1.129172 0.774289
0.862942 1.167119 1.001279 1.167119
0.998336 1.208807 1.028356 1.208807
0.986020 1.348337 1.017298 1.348337
0.909644 0.862950 0.970997 0.862950
0.843723 0.490520 0.941356 0.490520
0.896093 0.697129 0.965812 0.697129
1.018798 0.755977 1.094090 0.755977
0.981429 0.661060 1.007452 0.661060
0.946937 0.731643 0.970353 0.731643
1.010857 0.856105 0.960279 0.856105
0.970774 1.006966 1.028200 1.006966
1.024873 1.506149 1.042331 1.506149
0.997638 0.578483 1.091896 0.578483
0.870355 1.091381 1.121544 1.091381
1.156746 0.885718 1.168348 0.885718
1.490659 1.182820 1.252576 1.182820
1.120617 0.505488 1.132745 0.505488
0.967573 1.021014 1.027212 1.021014
0.918898 0.941120 0.967244 0.941120
0.915623 0.756010 1.057492 0.756010
0.942219 1.029071 1.020327 1.029071
1.151206 1.309866 1.119371 1.309866
1.335233 1.354484 1.185424 1.354484
1.052481 0.736284 1.094155 0.736284
1.178610 1.308844 1.144517 1.308844
1.058729 1.065155 1.097285 1.065155
1.164315 1.268671 1.154631 1.268671
1.225665 2.772960 1.428477 2.772960
0.879681 0.786923 1.298123 0.786923
0.852774 0.685410 1.250409 0.685410
0.910168 0.884624 1.236879 0.884624
0.912161 1.094140 1.253593 1.094140
0.922648 1.355790 1.194762 1.355790
0.996346 1.063870 1.277405 1.063870
1.016675 0.842269 1.308338 0.842269
1.054720 1.279430 1.198896 1.279430
1.083158 1.097680 1.254781 1.097680
0.934813 0.944474 1.199807 0.944474
0.992796 0.846688 1.204020 0.846688
0.869745 0.804144 1.103439 0.804144
0.923403 0.863334 1.165230 0.863334
0.826381 0.513613 1.081478 0.513613
0.866335 0.668019 1.014724 0.668019
0.780985 0.437260 1.025366 0.437260
0.921315 0.464197 1.051103 0.464197
0.877875 0.455849 1.058055 0.455849
1.007265 0.821743 1.089635 0.821743
0.928158 0.843179 1.169522 0.843179
1.176481 1.852312 0.791513 1.852312
1.049374 0.589037 1.203296 0.589037
1.019245 1.604015 1.159978 1.604015
1.006059 1.631751 1.158167 1.631751
0.803880 0.896452 1.102344 0.896452
0.861156 0.568950 1.063006 0.568950
1.004212 0.548434 1.103544 0.548434
0.979186 0.702343 1.138426 0.702343
1.006630 1.221814 1.097094 1.221814
1.284976 0.940280 1.100786 0.940280
0.977775 0.737283 1.053222 0.737283
0.888671 0.655307 1.035592 0.655307
0.919019 0.520101 0.988590 0.520101
0.941511 0.533732 1.038109 0.533732
1.032952 0.886792 1.053287 0.886792
1.083005 0.678856 1.071482 0.678856
1.191045 1.012579 1.129679 1.012579
3.050736 3.664835 1.630843 3.664835
0.919723 0.800711 1.109214 0.800711
0.892612 1.237270 1.079235 1.237270
0.883582 0.900959 1.066087 0.900959
0.828129 1.067171 0.999312 1.067171
0.780155 0.776908 0.996154 0.776908
0.798247 0.685945 1.007537 0.685945
0.803014 0.515822 0.964078 0.515822
0.999797 0.804395 1.021909 0.804395
1.825110 2.011563 1.128356 2.011563
0.918552 0.760329 1.012990 0.760329
1.017810 1.078293 1.034795 1.078293
0.968609 1.165248 0.987696 1.165248
0.878412 0.821221 1.052750 0.821221
0.921822 0.839170 1.051369 0.839170
0.949894 0.718334 1.084810 0.718334
1.052508 0.745950 1.156712 0.745950
1.126782 1.371159 1.117693 1.371159
1.225485 1.347680 1.229487 1.347680
0.982806 0.985586 1.130933 0.985586
1.134678 1.637190 1.148147 1.637190
1.077817 0.880444 1.091348 0.880444
0.849827 0.626351 1.035069 0.626351
1.087568 1.201877 1.066591 1.201877
0.992869 1.381375 0.998393 1.381375
0.993919 0.655194 1.080114 0.655194
1.578243 1.390937 1.163262 1.390937
0.979408 1.177369 1.033542 1.177369
1.115127 0.694905 1.106368 0.694905
0.986339 0.787410 1.044915 0.787410
0.942648 0.822015 1.021875 0.822015
0.992259 0.688126 1.121624 0.688126
0.976868 1.045747 1.151529 1.045747
1.075298 1.084106 1.182400 1.084106
1.225299 1.080663 1.251560 1.080663
1.744382 0.818391 1.334531 0.818391
1.318386 1.083467 1.211331 1.083467
1.156504 1.520216 1.182724 1.520216
1.255637 0.843307 1.154599 0.843307
1.393201 0.838425 1.345992 0.838425
1.459293 1.240829 1.428781 1.240829
1.111356 0.765297 1.151745 0.765297
0.990759 0.643393 1.097939 0.643393
1.250838 1.010195 1.375232 1.010195
1.212988 1.007546 1.139655 1.007546
1.062910 0.718544 1.061872 0.718544
0.940656 0.735784 1.050519 0.735784
0.912630 0.689282 1.071850 0.689282
0.903786 0.912614 1.158757 0.912614
1.008243 1.243286 1.240512 1.243286
1.176331 1.553230 1.341253 1.553230
1.035126 0.953020 1.321374 0.953020
0.928191 0.751675 1.254652 0.751675
0.931014 0.870493 1.248931 0.870493
0.869408 0.887754 1.192055 0.887754
0.886132 0.452115 1.235004 0.452115
0.907441 0.512936 1.167223 0.512936
0.947212 1.044935 1.258445 1.044935
0.923753 1.030783 1.158023 1.030783
0.874622 0.651773 1.081104 0.651773
0.834554 0.834569 1.041531 0.834569
0.877233 0.526851 1.028470 0.526851
0.901392 0.358997 1.007538 0.358997
0.997791 0.741087 1.055639 0.741087
0.935594 0.493223 1.128218 0.493223
1.105955 1.013995 1.117250 1.013995
0.937569 0.736093 1.196489 0.736093
1.167904 1.780194 1.319995 1.780194
1.159058 1.038623 1.233766 1.038623
1.164937 1.397658 1.199984 1.397658
1.010363 0.728359 1.169009 0.728359
0.776132 0.834930 1.053221 0.834930
0.976429 0.657029 1.132971 0.657029
0.956684 1.299039 1.151602 1.299039
0.821683 0.987163 1.100757 0.987163
0.966235 0.553873 1.128129 0.553873
1.077253 0.708532 1.117767 0.708532
1.002301 1.281678 1.077132 1.281678
1.125039 1.547322 1.020003 1.547322
0.944859 0.552655 1.010695 0.552655
1.003694 0.907695 1.004010 0.907695
1.061900 0.730401 1.100351 0.730401
1.065076 1.003140 1.055064 1.003140
1.948430 2.401884 1.323963 2.401884
1.282370 1.403359 1.281101 1.403359
1.131117 0.790642 1.213194 0.790642
1.122201 0.983322 1.127912 0.983322
1.192285 0.781617 1.223526 0.781617
0.997883 0.732198 1.119911 0.732198
1.134865 0.665408 1.179546 0.665408
0.803781 0.719619 1.008946 0.719619
0.883529 0.596986 1.015306 0.596986
1.077510 1.288782 1.147323 1.288782
1.138920 0.583423 1.075619 0.583423
0.923018 1.073833 1.004165 1.073833
1.000651 0.848858 1.009433 0.848858
1.141716 0.982390 1.014240 0.982390
1.197592 1.065942 1.098406 1.065942
1.170675 1.556292 1.132742 1.556292
3.286715 3.927761 1.750764 3.927761
1.388004 1.048055 1.214519 1.048055
2.292697 2.619585 1.495957 2.619585
1.061950 0.337838 1.149495 0.337838
1.039953 0.574378 1.132292 0.574378
0.945866 0.694528 1.072735 0.694528
1.240596 1.190960 1.343643 1.190960
1.865523 2.070640 1.811551 2.070640
0.924086 0.846353 1.013271 0.846353
2.084117 3.850870 1.943579 3.850870
1.255118 1.147819 1.296929 1.147819
1.450079 1.814463 1.408893 1.814463
1.363138 0.813882 1.205182 0.813882
1.511218 1.084397 1.315038 1.084397
1.040394 0.877327 0.990058 0.877327
1.220301 1.058169 0.982162 1.058169
1.293447 0.511814 1.103942 0.511814
0.935559 0.795892 1.080129 0.795892
1.018487 0.889198 1.047418 0.889198
1.047638 1.020463 1.115555 1.020463
1.460977 1.724989 1.151582 1.724989
1.261371 0.845415 1.135118 0.845415
1.100801 0.798930 1.114197 0.798930
1.718054 1.545278 1.431817 1.545278
2.499050 3.227829 2.335694 3.227829
2.078644 2.102565 2.007849 2.102565
1.748241 1.715080 1.732776 1.715080
1.343320 0.810096 1.326549 0.810096
1.585732 1.696187 1.567938 1.696187
1.939722 1.786067 1.626928 1.786067
3.551762 2.119238 1.867807 2.119238
1.358621 0.629555 1.110623 0.629555
1.087958 0.839749 1.015637 0.839749
1.049761 0.684239 1.015599 0.684239
1.001944 0.654584 1.096608 0.654584
0.953167 0.633930 1.106824 0.633930
1.033780 0.958866 1.028890 0.958866
1.035922 0.470026 1.123655 0.470026
0.965631 1.099122 1.152485 1.099122
1.027167 1.109938 1.169068 1.109938
1.191089 1.181900 1.290745 1.181900
0.824582 0.730538 1.134326 0.730538
0.894997 0.520914 1.133423 0.520914
0.871732 0.751632 1.082463 0.751632
0.843001 0.990092 1.147953 0.990092
0.948344 0.673024 1.161112 0.673024
0.928136 1.016282 1.227035 1.016282
1.025782 0.789207 1.232214 0.789207
0.827829 0.551997 1.081817 0.551997
0.948545 1.273225 1.159064 1.273225
0.886921 0.557895 1.032982 0.557895
0.851837 0.445476 1.043146 0.445476
0.988199 0.925474 1.032152 0.925474
0.965512 0.619717 1.035332 0.619717
0.968428 0.987299 1.109321 0.987299
1.036923 0.986717 1.200803 0.986717
0.980991 0.867196 1.192433 0.867196
1.183612 0.856715 1.244865 0.856715
1.154502 0.848298 1.246013 0.848298
0.959199 0.615983 1.087400 0.615983
1.089416 0.691529 1.105876 0.691529
0.954997 0.788445 1.035665 0.788445
1.002349 1.228023 1.182525 1.228023
1.087475 1.091753 1.136137 1.091753
1.158755 1.260988 1.204257 1.260988
0.909832 1.428537 1.124633 1.428537
0.945525 0.660250 1.102673 0.660250
1.078345 0.960578 1.044049 0.960578
1.360038 1.893331 1.033560 1.893331
1.074442 0.701775 1.034295 0.701775
1.081336 0.540255 1.050555 0.540255
1.257119 1.063563 1.080628 1.063563
1.793613 1.640257 1.292051 1.640257
0.965720 0.843352 1.198323 0.843352
1.098350 0.845950 1.092770 0.845950
1.736555 1.582631 1.314621 1.582631
1.473399 0.834460 1.263579 0.834460
1.181609 0.945057 1.243763 0.945057
1.189221 0.972792 1.304551 0.972792
1.304942 1.107196 1.391499 1.107196
0.886418 0.867286 1.028797 0.867286
1.133465 1.500048 1.243660 1.500048
1.322784 1.871360 1.291522 1.871360
1.208163 0.784204 1.166024 0.784204
1.591603 1.413305 1.158263 1.413305
1.348166 1.213462 1.150503 1.213462
1.450295 2.010232 1.131890 2.010232
2.044585 2.060341 1.324448 2.060341
1.594177 1.838456 1.119591 1.838456
1.183087 1.005048 1.185725 1.005048
1.821816 1.058493 1.243074 1.058493
1.304232 1.013658 1.322444 1.013658
1.625392 1.612686 1.630067 1.612686
2.309354 3.014928 2.133289 3.014928
3.212870 5.118148 2.797944 5.118148
1.676757 2.613871 1.668026 2.613871
2.740602 4.540272 2.404168 4.540272
1.333148 1.458939 1.131956 1.458939
2.277225 1.154233 1.389748 1.154233
1.583845 1.320841 1.122155 1.320841
1.702746 1.968435 1.167215 1.968435
1.454044 1.453282 1.063849 1.453282
1.290697 1.031805 1.125958 1.031805
1.416203 1.466826 0.933326 1.466826
1.380367 1.212646 0.959830 1.212646
1.105251 1.369142 0.989229 1.369142
1.077738 0.941602 1.009445 0.941602
1.093842 1.053475 1.054063 1.053475
1.024851 0.981790 1.016093 0.981790
1.246179 1.083222 1.283351 1.083222
1.318918 1.812345 1.077199 1.812345
1.110032 1.028256 1.076543 1.028256
3.155284 4.863723 2.893811 4.863723
1.532797 1.964558 1.431688 1.964558
2.312292 3.083246 2.203907 3.083246
1.771683 1.520844 1.383533 1.520844
4.132059 2.647262 1.927725 2.647262
1.552922 1.135501 1.173408 1.135501
2.495580 1.029117 1.372942 1.029117
1.945779 1.459435 1.207177 1.459435
1.247002 1.487096 1.043366 1.487096
1.279423 1.563238 1.081436 1.563238
1.184666 1.685193 1.002930 1.685193
1.273465 1.389636 0.931923 1.389636
0.989420 0.555143 1.029165 0.555143
0.967878 0.708731 0.947226 0.708731
1.026776 0.749866 0.995571 0.749866
1.022990 1.081464 1.113859 1.081464
1.152135 1.371581 1.173916 1.371581
0.912608 0.872855 1.056239 0.872855
0.856575 0.622490 1.063667 0.622490
0.802249 0.880310 1.074308 0.880310
0.928573 1.139506 1.088044 1.139506
1.397965 1.976402 1.404180 1.976402
0.865211 0.588442 1.078120 0.588442
0.938159 0.979531 1.160222 0.979531
0.891608 1.073351 1.173438 1.073351
0.878840 0.753409 1.099151 0.753409
0.949486 1.047115 1.057845 1.047115
0.954929 0.701254 1.075128 0.701254
0.992885 0.834363 1.117520 0.834363
0.971865 0.892738 1.127391 0.892738
0.916939 0.862456 1.170910 0.862456
1.008596 0.902299 1.269954 0.902299
1.375553 0.937570 1.313684 0.937570
1.085801 1.145185 1.157030 1.145185
0.982815 0.889461 1.120553 0.889461
1.205751 1.807981 1.258411 1.807981
1.110577 1.093650 1.243425 1.093650
1.996468 2.842650 1.714024 2.842650
1.467992 2.163825 1.371905 2.163825
2.035393 3.007191 1.799286 3.007191
1.508508 2.316853 1.462962 2.316853
0.961560 1.723249 1.229969 1.723249
1.185523 2.248461 1.116151 2.248461
0.886435 0.795784 1.050930 0.795784
0.968714 1.178625 1.035623 1.178625
0.953199 0.613607 0.974873 0.613607
0.895641 0.864453 1.031696 0.864453
0.968269 0.431183 1.017676 0.431183
1.143118 0.893160 1.068485 0.893160
1.013582 0.850330 1.086921 0.850330
0.936361 0.501213 1.046927 0.501213
1.013103 0.639354 1.136391 0.639354
1.472849 0.873053 1.353537 0.873053
1.477161 1.160041 1.466177 1.160041
1.099299 1.132964 1.265184 1.132964
1.634264 1.895824 1.556469 1.895824
1.324799 1.588569 1.401365 1.588569
1.655593 2.402197 1.469909 2.402197
2.509346 3.766981 2.147002 3.766981
1.082154 1.714983 1.140210 1.714983
1.400174 2.389201 1.033341 2.389201
1.215035 0.773852 1.036206 0.773852
0.982839 1.040802 0.958399 1.040802
1.011672 1.148366 1.029786 1.148366
1.052981 1.425745 0.963739 1.425745
0.963930 0.725633 0.947573 0.725633
1.384074 1.858280 1.082466 1.858280
1.195108 1.469466 1.051051 1.469466
1.273939 0.604088 1.283282 0.604088
1.262436 0.744844 1.274312 0.744844
1.376032 1.102710 1.373622 1.102710
0.987708 1.226651 1.137310 1.226651
0.882693 0.787821 1.051255 0.787821
1.443458 1.710926 1.438248 1.710926
1.103419 1.610303 1.044929 1.610303
1.127276 1.549127 1.069511 1.549127
1.077713 1.613065 0.993843 1.613065
0.846409 1.244162 0.862435 1.244162
1.261946 1.476970 1.015301 1.476970
1.078817 0.780885 0.932322 0.780885
1.003929 0.948612 0.862242 0.948612
1.362900 1.443746 0.934877 1.443746
0.933724 0.897730 0.887825 0.897730
1.020570 1.193113 1.057044 1.193113
1.020689 0.942102 1.068211 0.942102
1.196708 1.155680 1.027660 1.155680
1.024820 0.965126 1.010838 0.965126
1.491447 1.367545 1.397653 1.367545
1.697077 1.956389 1.578912 1.956389
0.907876 1.201218 0.998730 1.201218
0.879137 1.111908 1.083609 1.111908
1.001521 1.483619 1.161070 1.483619
1.347264 1.722400 1.138067 1.722400
1.439369 2.182997 1.170790 2.182997
1.268313 2.845076 1.090657 2.845076
1.398149 2.518640 1.155942 2.518640
1.297954 2.005600 1.025964 2.005600
1.205854 1.610578 0.926596 1.610578
1.406771 1.266866 1.032052 1.266866
1.262339 1.563588 0.939077 1.563588
0.968338 1.048451 0.824410 1.048451
1.248028 2.132171 0.798459 2.132171
1.244202 1.071846 1.151167 1.071846
1.075465 1.229986 1.200468 1.229986
1.612430 1.681126 1.223363 1.681126
0.986758 0.876610 1.019891 0.876610
1.008413 0.861023 1.136949 0.861023
1.107149 1.045506 1.203422 1.045506
1.114514 1.245500 1.176573 1.245500
1.035784 0.565453 1.062177 0.565453
0.881028 1.021434 1.094647 1.021434
0.991722 0.977636 1.104415 0.977636
1.134787 0.986051 1.046777 0.986051
1.066711 1.024856 1.168837 1.024856
0.990312 1.011977 1.087412 1.011977
0.978345 0.835783 1.098707 0.835783
1.094287 1.183483 1.171694 1.183483
1.109216 1.121669 1.304031 1.121669
1.112854 0.721608 1.227353 0.721608
1.181291 0.716038 1.247835 0.716038
1.052145 0.949267 1.207743 0.949267
1.107064 1.201614 1.243970 1.201614
1.064775 0.852801 1.130229 0.852801
1.294817 0.712884 1.254367 0.712884
1.064064 0.996158 1.126581 0.996158
1.164981 1.351187 1.240506 1.351187
0.976163 1.289768 1.057484 1.289768
1.057867 1.160403 1.135029 1.160403
0.924162 0.434276 0.955830 0.434276
0.927421 0.636640 1.006352 0.636640
0.983420 1.169365 1.044411 1.169365
1.077857 0.754021 1.028524 0.754021
0.927121 0.579611 1.093064 0.579611
0.892074 0.901670 1.038838 0.901670
1.181066 0.908181 1.270726 0.908181
1.146184 1.299000 1.315919 1.299000
1.013208 0.823854 1.157418 0.823854
1.209541 1.159249 1.198410 1.159249
1.270473 1.293668 1.238803 1.293668
1.187848 1.570282 1.142323 1.570282
0.967417 1.194443 1.042106 1.194443
1.176173 1.029617 1.225329 1.029617
1.222820 0.951463 1.148649 0.951463
0.946251 1.642725 0.987226 1.642725
0.861812 0.949361 0.996309 0.949361
0.906342 0.966295 0.995246 0.966295
0.953601 0.758424 0.968367 0.758424
0.970806 0.754445 0.914168 0.754445
1.083616 0.622497 0.918405 0.622497
0.921405 0.773793 0.971007 0.773793
0.937219 0.419481 0.860595 0.419481
0.931808 0.482109 1.015108 0.482109
0.868406 0.470227 0.947596 0.470227
0.905619 0.494585 0.917346 0.494585
1.041059 0.834267 1.135085 0.834267
1.219457 1.095062 1.287186 1.095062
1.070673 1.226409 1.106394 1.226409
0.837429 0.836528 1.009834 0.836528
0.915072 1.483090 1.008489 1.483090
0.933078 1.818640 1.076201 1.818640
1.062053 2.258406 1.076904 2.258406
0.858833 1.037418 1.018295 1.037418
0.842764 0.692314 1.003782 0.692314
1.011217 2.063715 0.929308 2.063715
0.961181 1.624948 0.874340 1.624948
0.903034 1.377932 0.837075 1.377932
0.967900 0.762658 0.799205 0.762658
0.941759 0.615027 0.813443 0.615027
1.069306 1.017443 0.809066 1.017443
0.990657 1.182076 0.834030 1.182076
0.962828 0.805458 1.035798 0.805458
0.829977 0.593495 0.964797 0.593495
0.900165 1.065226 0.989945 1.065226
0.876570 1.005804 1.074004 1.005804
0.830370 0.688703 1.027404 0.688703
1.097965 2.345780 1.102816 2.345780
0.953335 2.120363 0.974070 2.120363
0.883946 1.432238 0.885278 1.432238
1.216438 2.692475 1.036216 2.692475
0.994126 0.963824 0.891628 0.963824
1.024944 0.858187 0.881398 0.858187
1.110222 1.598145 0.928626 1.598145
1.002805 0.994272 0.774866 0.994272
1.027392 1.194031 0.826332 1.194031
1.102699 1.444674 0.792284 1.444674
0.784482 1.083573 0.964094 1.083573
0.843199 1.165301 1.000232 1.165301
1.047928 1.656965 0.988755 1.656965
0.835147 1.251935 1.049919 1.251935
0.858112 0.918438 1.150024 0.918438
0.901248 1.094771 1.172655 1.094771
0.811585 0.507989 1.073353 0.507989
1.091021 0.966603 1.117728 0.966603
0.994847 1.301319 0.927130 1.301319
1.382672 3.298578 0.960352 3.298578
0.891084 1.313102 0.905483 1.313102
0.986005 1.262684 0.795714 1.262684
0.893423 0.853283 0.901637 0.853283
1.027965 1.347327 0.878153 1.347327
1.076531 1.987212 1.006225 1.987212
1.091533 1.604881 1.256322 1.604881
0.976467 1.117251 1.203541 1.117251
0.884632 0.835270 1.184841 0.835270
0.866291 0.711626 1.192771 0.711626
0.797749 0.819596 1.218452 0.819596
0.754880 0.693954 1.236718 0.693954
0.891807 0.793219 1.228122 0.793219
0.821014 0.909128 1.268102 0.909128
0.955108 0.710106 1.152716 0.710106
0.827209 0.608598 1.132888 0.608598
0.826110 0.928303 1.056333 0.928303
0.783729 1.008759 1.045803 1.008759
0.855578 0.921862 0.924099 0.921862
0.823996 0.698369 0.936492 0.698369
0.837888 0.576595 0.860618 0.576595
0.927403 0.990535 0.859999 0.990535
0.934953 0.977395 0.785319 0.977395
1.095451 0.772297 1.105756 0.772297
1.074674 0.918368 1.168879 0.918368
1.164422 1.232635 1.147792 1.232635
1.011006 0.619398 1.108056 0.619398
1.108786 1.538466 1.215922 1.538466
0.869738 0.607826 1.182521 0.607826
0.858831 0.734461 1.210373 0.734461
0.871571 0.526679 1.318398 0.526679
0.856653 0.959487 1.311449 0.959487
0.970060 1.186097 1.356776 1.186097
0.851628 0.716589 1.192471 0.716589
0.836379 0.308680 1.156976 0.308680
0.865866 0.610824 1.163734 0.610824
0.825338 0.431860 1.058788 0.431860
0.829025 0.513601 1.026136 0.513601
0.831362 0.337372 0.985392 0.337372
0.842887 0.445310 0.923638 0.445310
0.868466 0.522945 0.855733 0.522945
0.922910 0.610131 0.811069 0.610131
0.980319 0.575949 0.887610 0.575949
1.073798 0.806720 1.141149 0.806720
1.067536 0.823093 1.188924 0.823093
1.011495 0.786542 1.114861 0.786542
1.076194 0.953095 1.138776 0.953095
1.376024 1.565515 1.266583 1.565515
0.972881 0.695127 1.298373 0.695127
0.915130 0.722945 1.312259 0.722945
0.931322 0.689101 1.294100 0.689101
0.871992 0.570879 1.260677 0.570879
0.903810 0.638161 1.269411 0.638161
0.811095 0.533362 1.069723 0.533362
0.827468 0.442258 1.148887 0.442258
0.850465 0.152345 1.040709 0.152345
0.849444 0.456538 0.967253 0.456538
0.859535 0.236598 0.956290 0.236598
0.860429 0.358497 0.916854 0.358497
0.926828 0.558132 0.876824 0.558132
1.066232 0.766377 1.010607 0.766377
0.943537 0.779342 1.076990 0.779342
1.315490 0.980599 1.306336 0.980599
1.249461 0.716522 1.229901 0.716522
1.014060 0.941087 1.290731 0.941087
1.099567 1.630430 1.258639 1.630430
1.030115 1.023120 1.294456 1.023120
0.870570 0.658623 1.147452 0.658623
0.907999 0.737062 1.230689 0.737062
0.916506 0.506286 1.203347 0.506286
0.888122 0.422283 1.109528 0.422283
0.847340 0.604204 1.041051 0.604204
0.823583 0.369426 1.047700 0.369426
0.826018 0.711895 0.986109 0.711895
0.822281 0.535441 1.012666 0.535441
0.847966 0.578632 0.996432 0.578632
0.885155 0.510304 0.969350 0.510304
0.819017 0.432337 1.029098 0.432337
1.030317 0.509296 1.051099 0.509296
0.892245 0.645053 0.954796 0.645053
0.797408 1.048125 0.988141 1.048125
1.082662 1.653235 1.174545 1.653235
0.914813 1.060041 1.027412 1.060041
0.956840 0.849155 1.178982 0.849155
0.906355 1.148160 1.055076 1.148160
0.821396 1.113936 1.113946 1.113936
0.746044 0.660738 1.058111 0.660738
0.855420 1.269309 1.270303 1.269309
0.788611 1.198507 1.040119 1.198507
0.844368 0.660261 1.107601 0.660261
0.774236 0.666840 1.005763 0.666840
0.804660 1.114220 1.003787 1.114220
0.862324 0.828072 0.963248 0.828072
0.826055 0.740488 1.014072 0.740488
1.011008 1.246332 0.890467 1.246332
0.939325 1.009187 0.981898 1.009187
1.077456 0.962340 1.015481 0.962340
1.015960 1.496243 0.951842 1.496243
0.858383 0.665128 1.033638 0.665128
1.026314 0.668247 1.150819 0.668247
0.998042 0.725056 1.180508 0.725056
0.761504 0.759548 1.210037 0.759548
1.426336 3.293678 1.665453 3.293678
0.857996 1.067435 1.165360 1.067435
0.812747 0.581089 1.177955 0.581089
0.786138 0.550581 1.079783 0.550581
0.779720 0.796726 1.078453 0.796726
0.859344 0.523307 0.980873 0.523307
0.817921 0.708429 1.027398 0.708429
0.858217 0.815543 0.925372 0.815543
0.889909 0.482311 0.942955 0.482311
1.001044 0.934119 1.067752 0.934119
1.009087 0.846650 1.173290 0.846650
1.017835 0.922356 1.139978 0.922356
0.870286 0.551069 1.167314 0.551069
0.858609 0.352134 1.233518 0.352134
0.868324 0.681794 1.329630 0.681794
0.809609 0.666661 1.268445 0.666661
1.081571 2.173050 1.473220 2.173050
0.764208 0.572704 1.106959 0.572704
0.778016 0.500089 1.186495 0.500089
0.794300 0.342907 1.064404 0.342907
0.810531 0.487680 0.992338 0.487680
0.851549 0.442923 1.046244 0.442923
0.874846 0.682629 0.986731 0.682629
0.935928 0.580431 1.014891 0.580431
0.993296 0.835045 0.974472 0.835045
1.081465 0.997486 1.203901 0.997486
0.952520 1.034924 1.132995 1.034924
0.952976 0.741734 1.188533 0.741734
0.998136 0.954701 1.228075 0.954701
0.941767 1.279726 1.249558 1.279726
0.987098 0.976699 1.321730 0.976699
0.909800 0.850252 1.326533 0.850252
0.814572 0.822489 1.300119 0.822489
0.876183 0.719709 1.268487 0.719709
0.916298 0.724737 1.298054 0.724737
0.837634 0.632942 1.253020 0.632942
0.805873 0.643265 1.175683 0.643265
0.787838 0.354210 1.097290 0.354210
0.802615 0.511252 1.053799 0.511252
0.825899 0.362810 1.043868 0.362810
0.847164 0.415370 1.013367 0.415370
0.910244 0.641179 1.066204 0.641179
1.126504 0.635327 1.102478 0.635327
1.258362 1.386269 1.275843 1.386269
1.309572 1.830008 1.337416 1.830008
1.051207 1.308334 1.331630 1.308334
1.153164 1.967615 1.290074 1.967615
1.090760 0.815501 1.295297 0.815501
1.041454 0.776051 1.324514 0.776051
0.886235 0.903174 1.263579 0.903174
0.841290 0.549660 1.121950 0.549660
0.807283 0.813061 1.167734 0.813061
0.811956 0.619796 1.091366 0.619796
0.798765 0.517177 1.138935 0.517177
0.807688 0.516029 1.115220 0.516029
1.006704 0.692327 1.116250 0.692327
0.917187 0.662982 1.058551 0.662982
0.825171 0.492573 1.121640 0.492573
0.733318 0.615669 1.070334 0.615669
0.776183 0.634761 1.089606 0.634761
0.824216 0.703489 1.175846 0.703489
0.775395 1.177463 1.276294 1.177463
0.949085 1.574436 1.205529 1.574436
0.812436 1.355932 1.160196 1.355932
1.107971 3.343083 1.245226 3.343083
1.039069 2.163844 1.148406 2.163844
0.805700 1.138176 1.091209 1.138176
0.929387 1.098821 1.074978 1.098821
0.892702 1.353561 0.960111 1.353561
1.057619 0.777439 1.007343 0.777439
1.200913 1.220766 1.117315 1.220766
1.217707 1.612972 1.127961 1.612972
1.620272 1.725087 1.205128 1.725087
0.901280 1.013872 1.074655 1.013872
1.155169 1.680863 1.081200 1.680863
0.823495 0.698543 1.083011 0.698543
0.910893 0.647107 1.208589 0.647107
0.837880 0.669253 1.185379 0.669253
0.930651 0.905078 1.213605 0.905078
1.391947 3.041178 1.411934 3.041178
1.796106 3.937038 1.717562 3.937038
1.775465 4.488027 2.050223 4.488027
0.811129 0.697165 1.141441 0.697165
0.801322 0.388881 1.085699 0.388881
0.860797 0.741547 1.123914 0.741547
0.927571 0.867708 1.050578 0.867708
0.944781 0.742961 1.075738 0.742961
1.007601 0.782125 1.081495 0.782125
1.129233 1.178842 1.155868 1.178842
1.053266 0.833603 1.077345 0.833603
1.144179 1.831198 1.292843 1.831198
0.904914 0.760169 1.312864 0.760169
0.904052 0.690587 1.361328 0.690587
0.961531 1.182503 1.274207 1.182503
1.221014 1.806100 1.420562 1.806100
1.005627 1.122864 1.368964 1.122864
0.972197 0.505714 1.373990 0.505714
1.008568 1.639117 1.481656 1.639117
1.098287 0.728940 1.498225 0.728940
0.782319 0.813112 1.208702 0.813112
0.836069 0.989064 1.284023 0.989064
0.771263 0.854402 1.235014 0.854402
0.770164 0.560075 1.210419 0.560075
0.769243 0.634516 1.141690 0.634516
0.925215 0.783590 1.121421 0.783590
0.989313 0.689081 1.157334 0.689081
1.043916 0.984003 1.139392 0.984003
0.968050 1.111817 1.224662 1.111817
0.983823 1.284043 1.227370 1.284043
1.055346 1.027952 1.435738 1.027952
1.160240 0.886310 1.481186 0.886310
1.232779 0.818750 1.471610 0.818750
1.057376 0.608547 1.407604 0.608547
0.818760 0.788333 1.297311 0.788333
0.758534 0.871184 1.222359 0.871184
0.830004 0.690918 1.310172 0.690918
0.809106 0.523507 1.162302 0.523507
0.772403 0.717203 1.163753 0.717203
0.804765 0.613854 1.219505 0.613854
0.827477 0.592014 1.098425 0.592014
0.886282 0.510493 1.128110 0.510493
0.970806 0.644060 1.197341 0.644060
1.103344 0.936690 1.193465 0.936690
1.126100 1.266205 1.283475 1.266205
1.009745 1.039614 1.362648 1.039614
1.036797 0.818812 1.385308 0.818812
1.256256 1.865619 1.463102 1.865619
1.124230 1.312502 1.367519 1.312502
1.629384 1.652864 1.528239 1.652864
1.350154 1.573073 1.424139 1.573073
1.541820 1.052780 1.599559 1.052780
1.098732 0.964709 1.376651 0.964709
0.921252 0.914681 1.332568 0.914681
0.775963 0.620317 1.214596 0.620317
0.836868 0.919962 1.312095 0.919962
0.853701 0.686356 1.261780 0.686356
0.853679 0.726973 1.235470 0.726973
0.846590 0.580998 1.169871 0.580998
0.873089 0.723692 1.218289 0.723692
0.931641 0.429697 1.169883 0.429697
1.102951 0.856276 1.342788 0.856276
0.828733 0.668379 1.202182 0.668379
0.858516 0.483651 1.211824 0.483651
0.769744 0.561276 1.227722 0.561276
0.771055 0.827897 1.247274 0.827897
0.821737 0.618326 1.277519 0.618326
0.980546 1.518641 1.405563 1.518641
1.024835 2.580867 1.473402 2.580867
0.721647 1.045786 1.168789 1.045786
0.934537 1.824811 1.229213 1.824811
0.659741 1.061163 1.138191 1.061163
1.186834 1.863543 1.269061 1.863543
0.898956 1.555603 1.003838 1.555603
0.831747 1.564041 1.008010 1.564041
0.986017 0.960545 1.114379 0.960545
1.269123 1.114370 1.142402 1.114370
1.376659 1.568751 1.207023 1.568751
1.817477 1.896838 1.261500 1.896838
2.536227 3.237753 1.545557 3.237753
0.937250 1.066161 1.274647 1.066161
0.922852 0.501800 1.304876 0.501800
0.887977 0.842894 1.307012 0.842894
0.820225 0.867033 1.324293 0.867033
0.839882 1.026841 1.347241 1.026841
0.980632 2.974949 1.314960 2.974949
0.750883 0.877601 1.295889 0.877601
0.777055 1.032637 1.265798 1.032637
0.938361 1.878003 1.190752 1.878003
0.912308 0.795003 1.178935 0.795003
0.982894 0.747836 1.185868 0.747836
0.902672 0.668479 1.110881 0.668479
1.101557 1.168612 1.165667 1.168612
1.021157 0.588347 1.163730 0.588347
1.206433 0.718119 1.188225 0.718119
1.235102 1.405570 1.219687 1.405570
1.173938 2.008453 1.461322 2.008453
1.156386 1.322948 1.506804 1.322948
0.975162 1.065310 1.444182 1.065310
0.836286 0.805616 1.398806 0.805616
1.016558 1.039792 1.502350 1.039792
1.078496 1.260360 1.483573 1.260360
0.968397 0.726228 1.500053 0.726228
0.893115 1.152208 1.412771 1.152208
0.809731 0.722966 1.349027 0.722966
0.917322 0.471336 1.462250 0.471336
0.903160 0.943343 1.278767 0.943343
0.964322 0.782756 1.292464 0.782756
0.919469 0.625796 1.148853 0.625796
0.907455 0.617887 1.225451 0.617887
1.035549 0.824424 1.243261 0.824424
1.105241 1.017807 1.290659 1.017807
1.012174 0.866349 1.211116 0.866349
1.055598 0.493318 1.194793 0.493318
1.025011 0.972398 1.419511 0.972398
1.079568 0.819086 1.421772 0.819086
1.000014 1.051992 1.406755 1.051992
1.198506 1.658510 1.542997 1.658510
1.091846 0.852204 1.532176 0.852204
1.240792 1.031409 1.602361 1.031409
1.072497 0.390967 1.503756 0.390967
0.890342 0.843461 1.377295 0.843461
0.920565 0.567202 1.470126 0.567202
1.171786 1.020801 1.614464 1.020801
0.824710 0.672163 1.300725 0.672163
1.045028 0.827992 1.401053 0.827992
1.170635 1.155381 1.386517 1.155381
1.007792 0.874934 1.251423 0.874934
1.009518 0.811703 1.306507 0.811703
1.016640 1.016280 1.240737 1.016280
1.102623 0.834247 1.248750 0.834247
1.101751 1.396175 1.267172 1.396175
0.982533 1.102012 1.342376 1.102012
0.937431 0.774990 1.335973 0.774990
1.033178 0.964500 1.452247 0.964500
1.257968 1.161364 1.583255 1.161364
1.424202 1.211776 1.487663 1.211776
1.238682 1.152470 1.595405 1.152470
1.558228 0.934984 1.569560 0.934984
1.447591 0.999172 1.623673 0.999172
1.597893 1.238370 1.728622 1.238370
2.490176 2.294357 2.277581 2.294357
1.526948 0.923837 1.628125 0.923837
1.036227 0.820256 1.426430 0.820256
1.083894 1.236485 1.487415 1.236485
0.831818 0.703665 1.364136 0.703665
0.925997 0.734627 1.470745 0.734627
0.896347 0.942332 1.357903 0.942332
1.058721 1.436161 1.401594 1.436161
0.947868 0.559279 1.288745 0.559279
1.105592 0.531679 1.301320 0.531679
1.145371 0.747728 1.336320 0.747728
0.877387 0.741449 1.272059 0.741449
0.918183 0.729589 1.315923 0.729589
0.839756 0.823238 1.294897 0.823238
0.911359 0.952357 1.345643 0.952357
1.016706 1.900097 1.437510 1.900097
0.828015 1.276945 1.352896 1.276945
0.666799 1.032349 1.198489 1.032349
0.714183 0.547879 1.158833 0.547879
1.098733 1.304916 1.209616 1.304916
0.842582 0.446948 1.131024 0.446948
0.806639 0.776067 1.030422 0.776067
0.679578 0.761871 1.248116 0.761871
0.828674 0.797094 1.009399 0.797094
1.006019 0.554940 1.075591 0.554940
1.032374 0.895407 1.370044 0.895407
0.922155 0.893274 1.371902 0.893274
1.067269 1.642544 1.391172 1.642544
1.002808 1.533693 1.485245 1.533693
0.913924 1.038609 1.504971 1.038609
0.863255 1.061594 1.430465 1.061594
0.822407 1.171527 1.360830 1.171527
0.888149 1.102605 1.436381 1.102605
1.074597 1.323866 1.313346 1.323866
1.005099 0.594751 1.285976 0.594751
0.904580 0.720045 1.181724 0.720045
0.986605 0.564114 1.275709 0.564114
0.958527 0.720579 1.125252 0.720579
1.055809 0.953080 1.182322 0.953080
1.027672 0.643292 1.182731 0.643292
1.143941 1.018325 1.179944 1.018325
1.078953 1.212820 1.437625 1.212820
1.037952 0.991551 1.458161 0.991551
1.027448 1.496941 1.511172 1.496941
1.069493 1.704430 1.650046 1.704430
1.291583 1.942301 1.568610 1.942301
1.174888 2.104771 1.606337 2.104771
1.045375 1.262102 1.599962 1.262102
0.997720 1.279620 1.577622 1.279620
1.107152 1.354185 1.569622 1.354185
0.954172 1.142679 1.506513 1.142679
1.116658 1.212446 1.547926 1.212446
0.980964 0.737586 1.528418 0.737586
1.227238 1.316459 1.667416 1.316459
0.941256 0.724624 1.349282 0.724624
0.975176 0.649522 1.336055 0.649522
1.095220 0.840444 1.325135 0.840444
0.991150 0.586293 1.248560 0.586293
1.034234 0.753337 1.243453 0.753337
1.118110 0.875797 1.286571 0.875797
1.128328 1.171793 1.268212 1.171793
1.066212 0.895875 1.509231 0.895875
1.044849 1.263023 1.531920 1.263023
1.143611 1.520801 1.548427 1.520801
1.102491 1.614581 1.537613 1.614581
1.187443 0.971003 1.603762 0.971003
1.277942 0.571659 1.738079 0.571659
1.125906 1.248481 1.594821 1.248481
1.369189 1.337895 1.722806 1.337895
1.239775 0.957474 1.700570 0.957474
1.170352 0.663019 1.618973 0.663019
1.093082 0.681202 1.498815 0.681202
1.102501 0.708839 1.489459 0.708839
1.243231 0.959630 1.447325 0.959630
1.592707 1.588361 1.477148 1.588361
1.190051 1.128705 1.374595 1.128705
1.320288 1.477410 1.437953 1.477410
1.267743 0.921794 1.377753 0.921794
1.055177 0.888270 1.287992 0.888270
1.135566 0.636685 1.547838 0.636685
1.024954 1.081134 1.515304 1.081134
1.275756 1.490056 1.624764 1.490056
1.344917 0.986301 1.664884 0.986301
1.541910 1.196178 1.800499 1.196178
3.366520 3.596448 2.761221 3.596448
1.614033 1.809795 1.739704 1.809795
1.463562 1.363006 1.848250 1.363006
1.191137 1.125785 1.570650 1.125785
0.940552 0.983719 1.471608 0.983719
1.109135 0.847514 1.555124 0.847514
1.213014 1.713163 1.459541 1.713163
1.337063 1.282703 1.566981 1.282703
1.169706 0.922008 1.459832 0.922008
2.048289 2.566386 1.661611 2.566386
1.582974 1.716676 1.588312 1.716676
1.296380 1.250374 1.379760 1.250374
1.651678 0.989196 1.468844 0.989196
1.033692 1.013381 0.977942 1.013381
0.953980 1.242260 0.842892 1.242260
0.903584 0.754887 1.314037 0.754887
1.006307 0.725501 1.368048 0.725501
0.969027 0.709724 1.408174 0.709724
0.951870 1.073205 1.363627 1.073205
1.043177 1.766232 1.447896 1.766232
0.955211 1.961600 1.451149 1.961600
1.037829 1.713972 1.349470 1.713972
1.524829 2.603456 1.480419 2.603456
0.944752 1.479968 1.372678 1.479968
0.770464 0.610489 1.157461 0.610489
0.797290 0.803334 1.109798 0.803334
0.840971 0.412658 1.134804 0.412658
0.879173 1.016156 1.152431 1.016156
0.999070 1.249006 1.039096 1.249006
0.907088 0.635916 1.067793 0.635916
1.201043 0.891039 1.096944 0.891039
1.331603 1.249140 1.130521 1.249140
1.063624 1.101955 1.109592 1.101955
1.005749 0.959073 1.478420 0.959073
1.044913 1.387771 1.567915 1.387771
0.966429 0.734347 1.452601 0.734347
1.097443 1.283998 1.527643 1.283998
1.036359 0.893919 1.535271 0.893919
0.924350 0.642718 1.450878 0.642718
0.965197 0.776189 1.525711 0.776189
1.044570 1.334743 1.563143 1.334743
0.840642 0.991698 1.267903 0.991698
0.806706 0.883488 1.320792 0.883488
0.948140 0.773622 1.414657 0.773622
0.945416 0.331780 1.323973 0.331780
0.951793 1.076314 1.295128 1.076314
0.934462 0.733125 1.244252 0.733125
1.027227 0.596294 1.178477 0.596294
1.097241 0.992558 1.157332 0.992558
1.029002 0.871739 1.174420 0.871739
1.067013 0.583438 1.116025 0.583438
1.034911 1.079299 1.175677 1.079299
1.100383 1.218316 1.570663 1.218316
1.171386 2.152921 1.802592 2.152921
1.178111 2.497702 1.805274 2.497702
1.325529 1.785540 1.760659 1.785540
1.410175 1.930803 1.717021 1.930803
0.987308 1.281367 1.590888 1.281367
1.107065 1.298155 1.567704 1.298155
1.140034 1.486676 1.556887 1.486676
1.123566 0.915881 1.631149 0.915881
1.072081 0.813847 1.573470 0.813847
1.068822 0.686286 1.469055 0.686286
1.002543 0.770849 1.377324 0.770849
1.030877 0.864303 1.329160 0.864303
1.158739 1.160349 1.410342 1.160349
1.163075 0.765532 1.326070 0.765532
1.130569 1.252408 1.298877 1.252408
1.061904 1.393007 1.524597 1.393007
1.003428 1.307360 1.514091 1.307360
1.058396 1.465663 1.544268 1.465663
1.287740 2.002075 1.774350 2.002075
1.511479 1.297731 1.812282 1.297731
1.806646 0.767104 2.010091 0.767104
1.516033 2.095380 1.722743 2.095380
2.008427 2.152527 2.152369 2.152527
1.616318 1.701677 1.944230 1.701677
1.335995 0.966264 1.790160 0.966264
1.220176 1.067410 1.738973 1.067410
1.190491 0.810229 1.610193 0.810229
1.312612 1.201210 1.599797 1.201210
1.729744 1.398019 1.717854 1.398019
1.700795 1.024236 1.648491 1.024236
1.430675 1.337976 1.424024 1.337976
2.183659 3.225071 1.642975 3.225071
1.952088 1.521745 1.666080 1.521745
0.962200 1.059477 1.505563 1.059477
0.950916 1.097761 1.467889 1.097761
1.414245 1.625878 1.754272 1.625878
1.053359 1.070231 1.563163 1.070231
1.461356 1.883547 1.739573 1.883547
2.931990 2.427201 3.234442 2.427201
2.303824 2.233063 2.551090 2.233063
2.036478 1.585288 2.301916 1.585288
1.498242 0.676095 1.951464 0.676095
1.243220 1.166404 1.652053 1.166404
1.292434 1.366646 1.638549 1.366646
1.196164 0.456121 1.659174 0.456121
1.179360 0.620090 1.538430 0.620090
1.352527 0.593780 1.524136 0.593780
2.358230 1.874312 1.836733 1.874312
2.757325 2.767651 1.903387 2.767651
2.593456 2.562421 1.707415 2.562421
0.885136 0.639286 1.308783 0.639286
0.995355 0.581761 1.448108 0.581761
0.925915 0.733653 1.348166 0.733653
1.098021 0.772525 1.478828 0.772525
0.999618 0.904052 1.413336 0.904052
1.232891 0.985933 1.332614 0.985933
0.968934 1.488637 1.433384 1.488637
0.907901 0.876255 1.166423 0.876255
0.847831 0.663053 1.227318 0.663053
0.889345 0.573941 1.107955 0.573941
0.924065 0.720900 1.018231 0.720900
0.973872 0.744631 0.981310 0.744631
0.992665 0.854644 1.009018 0.854644
0.976282 1.041750 1.058847 1.041750
1.144307 0.915140 1.085222 0.915140
1.075687 0.655526 1.446780 0.655526
1.034692 0.711762 1.478396 0.711762
0.983327 0.822597 1.575970 0.822597
0.979960 1.682231 1.712828 1.682231
1.039166 1.637400 1.475396 1.637400
0.936677 0.825587 1.566805 0.825587
0.958810 0.576006 1.604209 0.576006
0.924426 0.923363 1.446101 0.923363
0.915521 0.696072 1.476333 0.696072
0.904033 0.653486 1.269021 0.653486
1.006244 1.303765 1.227759 1.303765
0.920890 1.184635 1.214586 1.184635
0.993318 0.905029 1.124534 0.905029
0.959942 0.538962 1.157950 0.538962
1.006334 1.037975 1.282405 1.037975
1.007491 1.165847 1.128081 1.165847
1.050990 1.315956 1.135855 1.315956
1.060526 1.033892 1.098370 1.033892
1.537372 3.280010 1.999611 3.280010
1.034425 1.259045 1.633834 1.259045
0.938473 1.433905 1.726600 1.433905
0.936297 0.789422 1.601437 0.789422
0.914700 0.521207 1.537308 0.521207
1.020140 0.934688 1.542176 0.934688
0.992801 0.829034 1.465747 0.829034
0.986108 0.690046 1.487493 0.690046
1.084306 0.909157 1.399466 0.909157
1.054539 0.824398 1.417179 0.824398
1.106137 0.989091 1.405855 0.989091
1.152858 1.107744 1.301385 1.107744
1.471245 1.704672 1.448408 1.704672
1.246084 1.094398 1.294057 1.094398
1.138492 1.274205 1.130945 1.274205
1.072109 1.796323 1.498159 1.796323
1.043404 1.480316 1.642810 1.480316
1.555479 4.666023 2.293331 4.666023
1.503737 3.938635 2.229759 3.938635
1.134002 2.440230 1.843261 2.440230
1.266477 1.635498 1.830962 1.635498
2.501945 2.347307 2.789716 2.347307
1.118299 0.736696 1.680624 0.736696
2.228829 1.625931 2.577913 1.625931
1.065338 0.963346 1.630488 0.963346
1.149469 0.780065 1.644664 0.780065
1.100676 0.528601 1.617211 0.528601
1.120467 0.618647 1.509244 0.618647
1.342617 1.162145 1.519609 1.162145
1.727644 1.660354 1.602112 1.660354
1.757086 1.471368 1.692900 1.471368
1.537789 1.369958 1.531079 1.369958
1.868560 1.156323 1.753751 1.156323
0.898754 0.688645 1.380738 0.688645
1.104283 1.479669 1.658066 1.479669
1.100790 1.029807 1.652172 1.029807
1.216080 1.543856 1.823768 1.543856
1.759418 1.894416 2.158845 1.894416
2.701257 1.620492 3.264830 1.620492
1.530313 0.924287 2.061198 0.924287
1.728566 0.961319 2.088748 0.961319
0.991546 0.896065 1.513469 0.896065
1.274279 1.113034 1.740039 1.113034
1.073892 0.748984 1.515818 0.748984
1.313980 0.768620 1.536713 0.768620
2.110524 1.720194 1.691589 1.720194
1.756173 1.742176 1.634108 1.742176
2.627210 1.839265 1.802326 1.839265
1.996959 1.293311 1.923829 1.293311
1.761913 1.582727 1.817977 1.582727
1.062514 0.773844 1.240241 0.773844
1.025117 0.764678 1.423271 0.764678
0.907044 0.669715 1.340981 0.669715
1.075855 1.357611 1.375873 1.357611
1.023554 1.002695 1.344253 1.002695
1.452997 1.570665 1.478548 1.570665
1.012790 1.269277 1.425155 1.269277
0.997417 0.972609 1.247867 0.972609
1.505577 2.006890 1.434211 2.006890
0.901824 0.804303 1.125298 0.804303
0.934197 0.676349 1.177528 0.676349
1.021840 1.008171 1.110891 1.008171
1.006338 1.664736 1.143041 1.664736
1.091339 1.313272 1.062868 1.313272
1.367567 3.009167 1.216829 3.009167
0.966892 0.794243 0.990326 0.794243
1.225900 1.812397 1.024137 1.812397
1.099302 0.865009 1.003424 0.865009
1.029501 0.897646 0.997695 0.897646
1.019072 0.962287 0.908459 0.962287
1.041973 0.931394 1.570450 0.931394
0.927128 1.003548 1.452637 1.003548
0.928025 1.231951 1.667230 1.231951
0.917224 1.147710 1.568085 1.147710
1.093776 1.151314 1.370828 1.151314
1.015807 1.013752 1.275918 1.013752
0.920392 0.675987 1.441485 0.675987
0.992330 1.196439 1.372422 1.196439
1.082693 1.552382 1.325851 1.552382
1.807809 5.359383 1.376500 5.359383
0.938968 0.951777 1.267500 0.951777
0.926723 1.219218 1.162968 1.219218
1.052100 0.869452 1.128800 0.869452
1.015248 1.524345 0.980294 1.524345
1.008245 1.146559 1.028896 1.146559
0.983307 0.974087 0.970005 0.974087
0.974280 0.657244 1.525483 0.657244
0.941660 0.995977 1.577832 0.995977
1.090511 1.133284 1.709143 1.133284
1.043954 1.276325 1.505056 1.276325
0.970881 1.085238 1.492943 1.085238
0.965320 0.883143 1.571131 0.883143
0.913010 0.586773 1.485995 0.586773
0.921182 0.660760 1.482658 0.660760
0.888666 0.684227 1.450882 0.684227
1.051029 1.509379 1.390804 1.509379
0.907696 0.750862 1.384297 0.750862
0.968474 0.673883 1.380664 0.673883
1.048112 1.337567 1.338127 1.337567
1.131906 1.553917 1.271997 1.553917
1.179891 1.053117 1.173623 1.053117
1.424981 2.005403 1.413051 2.005403
1.254659 1.519606 1.352263 1.519606
1.025848 0.743441 1.134999 0.743441
0.944466 0.703525 1.436189 0.703525
1.037589 1.134579 1.430006 1.134579
1.170372 2.549639 1.563064 2.549639
1.252233 1.687196 1.604646 1.687196
1.130633 0.934915 1.591907 0.934915
0.842715 0.831101 1.427151 0.831101
0.989299 0.884338 1.553429 0.884338
0.846065 1.004100 1.435403 1.004100
0.929173 0.907134 1.517049 0.907134
1.042522 0.883951 1.504889 0.883951
0.959777 0.746546 1.450664 0.746546
1.069331 0.931690 1.416579 0.931690
1.131328 0.707182 1.350599 0.707182
1.584620 2.442143 1.612106 2.442143
1.376503 1.586581 1.520499 1.586581
1.608444 1.642982 1.647239 1.642982
1.552518 2.121287 1.431652 2.121287
0.963922 1.050711 1.537392 1.050711
0.965369 0.672937 1.497760 0.672937
1.178951 1.324521 1.462129 1.324521
1.026405 0.841955 1.523812 0.841955
1.082282 0.953993 1.558309 0.953993
0.926727 0.657981 1.490930 0.657981
0.931571 0.760426 1.491936 0.760426
0.885949 0.682641 1.439069 0.682641
0.849640 0.499526 1.444562 0.499526
0.899294 0.520288 1.407118 0.520288
1.024710 0.737664 1.459202 0.737664
1.187225 0.430571 1.508833 0.430571
1.247523 0.873466 1.483435 0.873466
1.592854 1.236075 1.712904 1.236075
1.560528 1.129826 1.615290 1.129826
1.844194 2.018393 1.837989 2.018393
1.537691 1.547251 1.139265 1.547251
1.204610 0.816837 1.527887 0.816837
0.847763 0.955270 1.275913 0.955270
0.932909 1.001898 1.342821 1.001898
0.962842 0.942631 1.364635 0.942631
1.084418 1.121249 1.344324 1.121249
1.005937 0.662310 1.349679 0.662310
1.153697 1.101982 1.337607 1.101982
0.982789 0.679304 1.234717 0.679304
0.972626 1.011410 1.282182 1.011410
0.936098 1.582235 1.165076 1.582235
0.953227 0.381958 1.011932 0.381958
0.966810 1.156892 1.043311 1.156892
0.991518 1.380096 0.945073 1.380096
0.876297 1.348187 0.924942 1.348187
0.946742 0.741128 0.833252 0.741128
1.027913 0.728419 0.900941 0.728419
0.966638 0.838063 0.953138 0.838063
1.386961 1.490962 1.437669 1.490962
1.056927 0.609222 1.497982 0.609222
0.937463 1.147265 1.388570 1.147265
1.012281 1.146027 1.542022 1.146027
1.039437 1.324207 1.454196 1.324207
0.977050 1.437062 1.359618 1.437062
1.049882 0.839607 1.430804 0.839607
0.996935 1.009236 1.360908 1.009236
1.103328 1.056803 1.373512 1.056803
1.094452 0.993384 1.360962 0.993384
0.987679 1.535719 1.298793 1.535719
1.023437 1.451753 1.317201 1.451753
1.132750 2.260949 1.295723 2.260949
1.130572 1.922201 1.144197 1.922201
0.860078 0.905226 1.043685 0.905226
1.076961 1.823159 1.147968 1.823159
0.942705 0.701591 0.896661 0.701591
1.024113 1.194936 0.966808 1.194936
1.045150 0.790427 1.513749 0.790427
1.043304 0.759815 1.439442 0.759815
1.020063 1.095700 1.481363 1.095700
1.019860 0.865544 1.448430 0.865544
1.364890 1.602038 1.449562 1.602038
1.045807 0.974907 1.448944 0.974907
1.000525 1.280474 1.373795 1.280474
0.993311 1.217811 1.437553 1.217811
1.191615 1.687126 1.494352 1.687126
1.124842 1.826785 1.472176 1.826785
0.969971 2.034566 1.433733 2.034566
0.968344 1.637816 1.333766 1.637816
1.430790 3.082648 1.269088 3.082648
1.258803 2.844126 1.240967 2.844126
1.108195 1.192885 1.114042 1.192885
1.049204 1.031154 1.055415 1.031154
1.118037 1.277618 1.167965 1.277618
1.293694 2.057868 1.271293 2.057868
[truncated: 97,784 more chars]
