# Supplementary material for: Persistent homology elucidates hierarchical structures responsible for mechanical properties in covalent amorphous solids
Source: Nat Commun. 2025 Sep 25;16:8226. doi: 10.1038/s41467-025-63424-z (PMC12462471; doi:10.1038/s41467-025-63424-z)
Supplement: Supplementary file 4 — Source Data 2 [file 41467_2025_63424_MOESM4_ESM.zip › SupplementarySourceData/SupplementaryFigure17a.txt]

group	birth	death
with children	2.084812	2.857918
with children	1.841818	3.036750
with children	1.589571	3.098984
with children	1.585253	3.140996
with children	1.579597	3.148848
with children	1.547062	3.439152
with children	1.551021	3.488450
with children	1.715362	2.722368
with children	2.403181	2.884756
with children	1.583883	2.892520
with children	1.739220	2.900109
with children	1.661978	2.976078
with children	1.651366	3.077449
with children	1.677272	3.092955
with children	1.595614	3.093191
with children	1.605962	3.093424
with children	1.582674	3.117441
with children	1.571461	3.145186
with children	1.582429	3.148109
with children	1.574937	3.182821
with children	1.569361	3.203565
with children	1.608683	3.204153
with children	1.573242	3.285685
with children	1.566852	3.315115
with children	1.554405	3.351789
with children	1.578810	3.377989
with children	1.551552	3.427004
with children	1.507787	3.617138
with children	1.518604	3.621499
with children	1.502437	3.629432
with children	2.023945	2.763187
with children	2.248884	2.764496
with children	1.664900	2.875008
with children	1.713875	2.962361
with children	1.665895	3.025511
with children	1.627995	3.057110
with children	1.622913	3.088094
with children	1.589571	3.098984
with children	1.709481	3.109757
with children	1.585253	3.140996
with children	1.579597	3.148848
with children	1.547062	3.439152
with children	1.551021	3.488450
with children	1.902724	2.724344
with children	1.990945	2.878671
with children	1.721854	2.959092
with children	1.740397	2.966315
with children	1.681622	2.975292
with children	1.669151	2.979494
with children	1.638619	3.025424
with children	1.547062	3.439152
with children	1.551021	3.488450
with children	1.995959	2.733372
with children	1.768303	2.849392
with children	1.610761	2.898922
with children	1.738872	2.923833
with children	1.623612	2.951768
with children	1.603845	2.980161
with children	1.684720	3.008037
with children	1.592950	3.071396
with children	1.582776	3.169051
with children	1.569768	3.170018
with children	1.608902	3.195315
with children	1.555435	3.218503
with children	1.574011	3.273379
with children	1.542476	3.301897
with children	1.564063	3.309909
with children	1.557535	3.364726
with children	1.544409	3.373848
with children	1.563042	3.383860
with children	1.536216	3.424611
with children	1.546492	3.425211
with children	1.539870	3.443843
with children	1.548014	3.458737
with children	1.536018	3.525707
with children	1.894586	2.944226
with children	1.742501	3.082386
with children	1.601858	3.093890
with children	1.563387	3.167078
with children	1.630946	3.338038
with children	1.820028	2.704005
with children	1.829874	2.831127
with children	1.668472	2.886174
with children	1.639102	2.931224
with children	1.771085	3.026788
with children	1.553849	3.076810
with children	1.622465	3.133437
with children	1.612227	3.211358
with children	1.597468	3.212867
with children	1.597333	3.268262
with children	1.591534	3.275006
with children	2.098311	2.811999
with children	2.296817	2.885151
with children	1.628989	2.889853
with children	1.619442	2.892008
with children	1.895839	2.903155
with children	1.728650	2.961733
with children	1.650751	2.984106
with children	1.609286	3.087776
with children	1.563888	3.025840
with children	1.553829	3.083607
with children	1.530819	3.147736
with children	1.562576	3.277552
with children	1.530705	3.294137
with children	1.547263	3.300638
with children	1.590011	3.309861
with children	1.529186	3.355186
with children	1.583596	3.405103
with children	1.520737	3.413677
with children	1.546699	3.428803
with children	1.567981	3.435010
with children	1.539518	3.437703
with children	1.528708	3.439657
with children	1.529436	3.448115
with children	1.536703	3.451432
with children	1.534386	3.451475
with children	1.516609	3.480136
with children	1.524564	3.500594
with children	1.526646	3.572320
with children	1.519600	3.582010
with children	1.526495	3.588606
with children	1.511255	3.601620
with children	1.507787	3.617138
with children	1.518738	3.719345
with children	2.077281	2.792739
with children	1.765159	2.812312
with children	1.805777	2.820259
with children	2.086281	2.889661
with children	1.767244	2.904559
with children	1.787895	2.912949
with children	1.760220	2.915824
with children	1.734971	3.073956
with children	1.686799	3.117913
with children	1.601169	3.134897
with children	1.575031	3.137179
with children	1.580269	3.149135
with children	1.570645	3.199158
with children	1.561158	3.233249
with children	1.561975	3.247007
with children	1.536108	3.249440
with children	1.547484	3.289086
with children	1.559622	3.304200
with children	1.539925	3.304751
with children	1.557387	3.362617
with children	1.556083	3.372213
with children	1.567833	3.437845
with children	1.557518	3.439766
with children	1.536310	3.461973
with children	1.508032	3.612257
with children	1.502437	3.629432
with children	1.531625	3.737375
with children	1.699571	3.075891
with children	1.547721	3.654196
with children	1.540588	3.658233
no children	2.491503	2.650528
no children	2.648039	2.778178
no children	2.663696	2.788209
no children	2.906659	2.922372
no children	2.940329	2.947637
no children	2.933013	2.958254
no children	2.982080	2.982765
no children	3.329599	3.332548
no children	2.468101	2.619508
no children	2.447223	2.629551
no children	2.620540	2.706756
no children	2.489955	2.723608
no children	2.833142	2.842114
no children	2.607211	2.955695
no children	2.949559	2.967637
no children	2.945616	3.014168
no children	3.367678	3.397176
no children	3.336334	3.466872
no children	3.872356	3.873255
no children	2.336023	2.639544
no children	2.533044	2.673987
no children	2.847845	2.880553
no children	2.881544	2.885643
no children	2.882094	2.892093
no children	2.906659	2.922372
no children	2.982080	2.982765
no children	1.977541	2.356075
no children	1.925592	2.447815
no children	2.630454	2.697960
no children	2.527175	2.704497
no children	2.578664	2.721520
no children	2.982080	2.982765
no children	3.292886	3.296905
no children	4.989024	4.990646
no children	2.083552	2.547166
no children	2.764572	2.770877
no children	2.760016	2.787125
no children	2.758824	2.850815
no children	2.520903	2.880667
no children	2.975972	3.077183
no children	3.289254	3.442529
no children	3.491352	3.492563
no children	2.357584	2.625957
no children	2.337752	2.844025
no children	2.899488	2.918361
no children	2.880142	2.939259
no children	2.945616	3.014168
no children	3.194530	3.203551
no children	2.065011	2.482661
no children	2.514358	2.673958
no children	2.707422	2.751249
no children	2.794673	2.845066
no children	2.805840	2.885167
no children	2.897212	2.928411
no children	3.091602	3.111989
no children	2.326115	2.680233
no children	2.682181	2.739028
no children	2.690541	2.882329
no children	2.924820	2.944047
no children	2.692089	2.945400
no children	3.029203	3.042913
no children	2.975972	3.077183
no children	3.207075	3.207922
no children	2.269817	2.505484
no children	2.747031	2.772562
no children	2.818218	2.839292
no children	3.063786	3.160484
no children	3.156110	3.204396
no children	3.283207	3.283439
no children	3.414248	3.445533
no children	3.513914	3.534722
no children	3.673613	3.674629
no children	4.099093	4.104152
no children	4.347339	4.393099
no children	2.618035	2.742208
no children	2.327892	2.759462
no children	2.547345	2.765088
no children	2.496872	2.766274
no children	2.657683	2.797189
no children	2.881123	2.927294
no children	2.932681	2.959612
no children	2.976679	3.018887
no children	3.004666	3.026359
no children	2.925067	3.032604
no children	2.972057	3.038039
