# Supplementary material for: Persistent homology elucidates hierarchical structures responsible for mechanical properties in covalent amorphous solids
Source: Nat Commun. 2025 Sep 25;16:8226. doi: 10.1038/s41467-025-63424-z (PMC12462471; doi:10.1038/s41467-025-63424-z)
Supplement: Supplementary file 4 — Source Data 2 [file 41467_2025_63424_MOESM4_ESM.zip › SupplementarySourceData/SupplementaryFigure17b.txt]

group	birth	death
with children	2.213669	2.789880
with children	1.626090	2.970003
with children	1.694487	3.084455
with children	1.557320	3.198688
with children	1.535493	3.374995
with children	1.606240	3.408419
with children	1.521553	3.496138
with children	1.504932	3.689777
with children	1.551500	3.777841
with children	1.467853	3.782194
with children	1.467589	3.995791
with children	1.829608	3.054264
with children	1.591883	3.137943
with children	1.638887	3.146600
with children	1.605643	3.148820
with children	1.578971	3.192351
with children	1.606891	3.208744
with children	1.437823	3.227315
with children	1.552343	3.384680
with children	1.541347	3.421590
with children	1.518421	3.427272
with children	1.515732	3.622093
with children	1.503375	3.676572
with children	1.428827	4.219655
with children	1.423081	4.323301
with children	1.424022	4.452347
with children	1.400834	4.525266
with children	1.392507	4.660193
with children	2.213669	2.789880
with children	1.626090	2.970003
with children	2.204327	2.996109
with children	1.694487	3.084455
with children	1.557320	3.198688
with children	1.535493	3.374995
with children	1.606240	3.408419
with children	1.521553	3.496138
with children	1.551500	3.777841
with children	1.487532	3.799066
with children	1.473520	3.826645
with children	1.469998	3.839016
with children	1.456141	3.905858
with children	1.452714	3.913267
with children	1.467589	3.995791
with children	1.837461	2.792828
with children	1.858362	2.819727
with children	1.653650	3.175444
with children	1.618682	3.307094
with children	1.570288	3.582998
with children	1.478554	3.634571
with children	1.475622	3.646094
with children	1.436558	3.933294
with children	1.432645	4.230062
with children	1.876902	2.862547
with children	2.204327	2.996109
with children	1.694487	3.084455
with children	1.766262	3.224953
with children	1.521553	3.496138
with children	1.551500	3.777841
with children	1.487532	3.799066
with children	1.473520	3.826645
with children	1.469998	3.839016
with children	1.456141	3.905858
with children	1.446698	3.929718
with children	1.436558	3.933294
with children	1.467589	3.995791
with children	1.432435	4.039641
with children	1.428157	4.214471
with children	1.432645	4.230062
with children	1.421817	4.486137
with children	1.726397	2.796890
with children	1.704655	2.884416
with children	1.691388	3.027991
with children	1.829608	3.054264
with children	1.591883	3.137943
with children	1.638887	3.146600
with children	1.605643	3.148820
with children	1.578971	3.192351
with children	1.595391	3.207252
with children	1.606891	3.208744
with children	2.027899	2.790534
with children	1.858362	2.819727
with children	1.687704	2.996668
with children	1.670942	3.030401
with children	1.606240	3.408419
with children	1.541881	3.502739
with children	1.526706	3.523770
with children	1.659635	3.555236
with children	1.494395	3.579518
with children	1.570288	3.582998
with children	1.452714	3.913267
with children	1.446698	3.929718
with children	1.472689	4.031397
with children	2.027899	2.790534
with children	1.858362	2.819727
with children	1.687704	2.996668
with children	1.580279	3.010015
with children	1.670942	3.030401
with children	1.553252	3.194485
with children	1.766262	3.224953
with children	1.618682	3.307094
with children	1.541881	3.502739
with children	1.526706	3.523770
with children	1.570288	3.582998
with children	2.204327	2.996109
with children	1.694487	3.084455
with children	1.618682	3.307094
with children	1.535493	3.374995
with children	1.606240	3.408419
with children	1.521553	3.496138
with children	1.541881	3.502739
with children	1.526706	3.523770
with children	1.570288	3.582998
with children	1.478554	3.634571
with children	1.475622	3.646094
with children	1.504932	3.689777
with children	1.467853	3.782194
with children	1.487532	3.799066
with children	1.473520	3.826645
with children	1.469998	3.839016
with children	1.436558	3.933294
with children	1.467589	3.995791
with children	1.432645	4.230062
with children	2.027899	2.790534
with children	1.858362	2.819727
with children	2.204327	2.996109
with children	1.687704	2.996668
with children	1.670942	3.030401
with children	1.694487	3.084455
with children	1.766262	3.224953
with children	1.618682	3.307094
with children	1.606240	3.408419
with children	1.541881	3.502739
with children	1.526706	3.523770
with children	1.570288	3.582998
with children	1.628092	3.175998
with children	1.514971	3.570453
with children	1.495418	3.939404
with children	1.481123	3.602183
with children	1.628092	3.175998
with children	1.740501	3.219613
with children	1.481123	3.602183
no children	2.480000	2.600983
no children	1.480889	4.188803
no children	4.292905	4.385792
no children	4.496908	4.497418
no children	4.613172	4.630449
no children	4.680396	4.689707
no children	4.871328	4.957641
no children	2.246557	2.480001
no children	2.765075	2.765180
no children	1.383720	3.697472
no children	4.713543	4.716815
no children	2.480000	2.600983
no children	2.553032	2.836417
no children	3.036557	3.036833
no children	3.147178	3.212374
no children	2.091505	2.476781
no children	2.811118	2.841500
no children	3.225223	3.225232
no children	5.320591	5.321457
no children	1.957788	2.461602
no children	2.620338	2.694494
no children	1.445037	3.670546
no children	2.246557	2.480001
no children	2.348087	2.569182
no children	2.765075	2.765180
no children	2.769539	2.839244
no children	2.639142	2.933093
no children	2.867217	2.945711
no children	3.345519	3.347177
no children	3.861755	3.879520
no children	2.352389	2.651802
no children	2.891271	2.904856
no children	3.676637	3.766540
no children	4.086189	4.087042
no children	4.463469	4.473004
no children	4.516306	4.522809
no children	4.721520	4.728806
no children	2.318775	2.582281
no children	2.528913	2.703532
no children	2.773765	2.783419
no children	2.839324	2.941741
no children	2.937054	2.995481
no children	3.119731	3.119792
no children	3.883472	3.924419
no children	4.516306	4.522809
no children	2.553032	2.836417
no children	2.891271	2.904856
no children	3.147178	3.212374
no children	3.225223	3.225232
no children	3.279013	3.287689
no children	4.496908	4.497418
no children	1.957788	2.461602
no children	2.620338	2.694494
no children	2.528913	2.703532
no children	2.553032	2.836417
no children	2.891271	2.904856
no children	2.839324	2.941741
no children	3.279013	3.287689
no children	3.638874	3.676778
