# Supplementary material for: Persistent homology elucidates hierarchical structures responsible for mechanical properties in covalent amorphous solids
Source: Nat Commun. 2025 Sep 25;16:8226. doi: 10.1038/s41467-025-63424-z (PMC12462471; doi:10.1038/s41467-025-63424-z)
Supplement: Supplementary file 4 — Source Data 2 [file 41467_2025_63424_MOESM4_ESM.zip › SupplementarySourceData/SupplementaryFigure2c.txt]

# Birth,Death
2.435203 2.583159
2.430949 2.635561
2.725482 2.768699
2.891250 2.904469
2.917774 2.961250
1.695194 3.052805
1.662280 3.179369
1.629914 3.266470
1.624761 3.373668
1.606840 3.472035
1.663409 3.494548
1.571295 3.538118
1.544818 3.548978
1.449759 3.562080
1.416499 3.650860
1.542216 3.682019
3.882286 3.895367
1.442350 4.142988
1.438893 4.175728
1.459441 4.223480
1.450585 4.229899
4.315122 4.358579
1.430092 4.417315
1.551500 3.777841
1.416793 3.980629
1.467589 3.995791
3.881142 4.006788
4.046858 4.047171
1.480889 4.188803
1.414388 4.250183
1.407528 4.293094
1.412668 4.316917
1.414379 4.334772
1.411433 4.344282
4.292905 4.385792
1.421817 4.486137
1.409125 4.509746
4.564322 4.564523
4.727621 4.736956
4.713879 4.748982
4.871328 4.957641
2.231541 2.486126
1.929248 2.690228
1.826127 2.863223
2.802850 2.874316
2.868466 2.952773
2.891597 2.961491
2.940099 2.988837
1.657232 3.033193
1.713202 3.088833
1.624385 3.304604
3.470079 3.470103
1.689682 3.613366
4.387797 4.388499
2.053698 2.407335
2.648296 2.669128
1.712332 2.732305
1.853555 2.867970
2.824753 2.880127
2.936045 2.937127
1.836798 2.978041
1.623484 3.014128
1.601932 3.033250
1.619726 3.129198
3.158895 3.165992
1.537972 3.209830
1.513638 3.391709
1.572751 3.473357
1.580749 3.530405
1.585046 3.687673
1.536447 3.703138
1.518330 3.703805
1.483558 3.704914
1.478336 3.767351
1.468103 3.772858
1.525929 3.853138
1.465476 3.878809
1.492784 3.959758
2.297072 2.511970
2.504235 2.616324
2.726486 2.747093
2.761332 2.804308
1.927777 2.879663
2.951497 2.953135
1.634031 3.006109
1.700893 3.055137
3.054460 3.060994
1.572072 3.114983
1.612632 3.136131
1.494140 3.307629
1.638849 3.424165
1.568903 3.621326
1.517131 3.695695
1.454451 3.904050
1.530927 3.920477
1.541949 3.985838
1.522795 4.046055
4.111487 4.111795
2.174191 2.495108
2.780940 2.789254
2.840381 2.858088
1.677930 3.103918
1.664686 3.106839
1.611205 3.160016
1.559514 3.168916
1.639046 3.195209
1.546652 3.409944
1.504615 3.444137
3.466228 3.474381
1.536401 3.483775
1.478695 3.760278
1.470723 4.025095
1.439443 4.034502
1.446985 4.073352
1.450321 4.095925
1.428306 4.115196
1.425784 4.154804
1.422806 4.165434
1.420745 4.250531
1.425700 4.261047
1.416296 4.298530
1.413965 4.307285
1.410781 4.319286
1.413534 4.478541
4.602171 4.621774
1.405381 4.622109
1.404989 4.627128
4.692966 4.703207
3.753763 4.004325
1.409664 4.016711
1.400338 4.055277
4.013858 4.190342
1.409731 4.212838
1.414388 4.250183
1.400730 4.257876
1.402936 4.276940
1.398656 4.378968
1.409311 4.385491
1.404062 4.386276
1.390864 4.417554
1.400899 4.446786
1.394916 4.473728
1.397802 4.504996
1.401663 4.511255
1.397651 4.543529
1.400163 4.571498
1.400083 4.579419
1.394553 4.627931
1.391980 4.643383
1.392507 4.660193
1.407134 4.665575
4.708351 4.715590
4.838169 4.842636
1.936247 2.471127
1.804340 2.838302
1.670942 3.030401
1.621883 3.103924
1.543083 3.642100
1.541251 4.005638
1.407718 4.083404
1.420762 4.291135
1.418005 4.332612
4.299289 4.354518
4.463469 4.473004
1.408024 4.484632
1.880067 2.410546
2.794320 2.849062
1.876902 2.862547
1.775090 2.916130
1.766262 3.224953
1.475622 3.646094
1.487532 3.799066
1.473520 3.826645
1.469998 3.839016
1.480889 4.188803
4.013858 4.190342
1.409731 4.212838
1.432645 4.230062
1.414388 4.250183
1.402936 4.276940
1.398656 4.378968
4.238011 4.379939
1.409311 4.385491
1.404062 4.386276
4.361812 4.397018
1.400899 4.446786
1.397802 4.504996
1.401663 4.511255
1.400163 4.571498
1.400083 4.579419
2.401756 2.566466
1.757716 2.615073
2.647711 2.716452
2.938616 2.938986
1.718798 3.320295
1.605693 3.331948
1.570361 3.514007
1.542764 3.598144
5.717454 5.718422
2.532553 2.624641
2.779817 2.790033
2.785773 2.803338
2.379876 2.822211
2.337381 2.878171
1.704655 2.884416
1.664157 2.931286
2.680954 2.970713
2.963144 2.973950
2.961210 2.980590
1.677650 3.014563
1.691388 3.027991
1.628997 3.170355
1.628092 3.175998
1.614994 3.194728
1.595391 3.207252
1.531419 3.549705
1.585783 3.599772
4.027837 4.065887
4.078754 4.131222
2.467130 2.646886
1.798467 2.653099
2.938574 2.947124
1.756957 3.005591
1.744329 3.088518
1.662280 3.179369
1.629914 3.266470
1.606840 3.472035
1.544818 3.548978
1.578011 3.599330
1.499481 3.777140
4.212235 4.278057
4.672158 4.699423
2.345799 2.483590
2.326934 2.519569
2.479482 2.566631
2.588029 2.611412
2.563219 2.688290
1.709245 2.816921
1.577286 2.989275
1.490925 3.322320
3.319636 3.413977
4.723091 4.726679
5.395615 5.397751
2.464348 2.616975
2.620338 2.694494
2.204327 2.996109
1.694487 3.084455
1.557320 3.198688
1.521553 3.496138
1.445037 3.670546
3.638874 3.676778
1.551500 3.777841
1.487532 3.799066
1.473520 3.826645
1.469998 3.839016
1.456141 3.905858
1.452714 3.913267
1.446698 3.929718
1.467589 3.995791
2.316506 2.604240
2.458137 2.652661
2.144081 2.739170
1.790874 2.921535
1.897931 2.971620
2.963410 2.989435
2.829245 2.991832
1.778317 3.051177
3.237190 3.237528
1.702014 3.259191
3.678534 3.747800
3.944481 3.955475
4.563755 4.582113
5.034911 5.039209
2.167101 2.518979
2.951338 2.952247
1.779578 3.105243
1.542402 3.145116
1.524222 3.419302
1.504893 3.621343
1.680021 3.669381
1.512285 3.727260
1.495829 3.905014
4.338917 4.378102
4.809072 4.858987
5.206173 5.209113
2.400136 2.558137
1.757716 2.615073
2.796433 2.804617
1.537362 3.206354
1.718798 3.320295
1.525605 3.332050
1.509946 3.427269
1.471934 3.645696
1.459069 3.773816
1.435847 3.839640
1.454349 3.850503
1.448217 3.863192
1.457740 3.863459
1.439723 3.876836
1.437968 3.890632
1.441332 3.916316
1.453831 3.980290
1.444116 3.993253
1.442081 4.014083
1.423899 4.106055
1.432441 4.114577
1.426898 4.154752
1.425430 4.200892
1.418615 4.303094
1.418005 4.332612
4.478968 4.535348
1.880067 2.410546
2.746899 2.749905
2.794320 2.849062
1.876902 2.862547
1.775090 2.916130
1.766262 3.224953
1.521553 3.496138
1.551500 3.777841
1.487532 3.799066
1.473520 3.826645
1.469998 3.839016
1.456141 3.905858
1.446698 3.929718
1.436558 3.933294
1.467589 3.995791
1.432435 4.039641
1.428157 4.214471
1.432645 4.230062
1.421817 4.486137
5.218412 5.218517
1.388406 3.433766
1.404857 3.578546
1.401814 3.605014
4.023379 4.029562
3.834670 4.042697
1.407718 4.083404
4.185298 4.211298
1.451088 4.216634
1.420762 4.291135
1.428033 4.294843
1.425060 4.300601
1.418005 4.332612
1.411903 4.340917
4.299289 4.354518
1.417759 4.401901
1.410987 4.405389
1.409906 4.447080
1.408024 4.484632
1.397481 4.528839
1.383302 4.550584
1.397974 4.566402
1.393976 4.669145
4.675488 4.704389
2.530101 2.632280
2.493646 2.647977
2.601046 2.696660
2.646951 2.705117
2.765075 2.765180
1.662559 2.981632
3.013482 3.015132
1.605643 3.148820
1.578971 3.192351
1.606891 3.208744
1.437823 3.227315
1.543850 3.342260
1.552343 3.384680
1.541347 3.421590
1.518421 3.427272
1.515732 3.622093
1.503375 3.676572
1.383720 3.697472
3.861755 3.879520
1.495418 3.939404
1.428827 4.219655
1.400834 4.525266
1.392507 4.660193
2.316506 2.604240
2.355857 2.768992
2.412899 2.790490
2.867737 2.871225
1.897931 2.971620
2.963410 2.989435
2.829245 2.991832
1.778317 3.051177
1.761235 3.053759
1.599192 3.098177
1.595325 3.270681
1.552140 3.285943
1.595248 3.405824
1.575838 3.432944
1.565737 3.478899
1.563910 3.486237
1.458254 3.593809
3.537924 3.639637
1.519927 3.695205
1.466492 3.835042
1.475033 3.915770
1.450523 3.935156
1.453380 3.993320
4.174115 4.174870
2.213669 2.789880
1.626090 2.970003
1.557320 3.198688
1.666823 3.263166
1.469595 3.316854
1.505562 3.469264
1.521553 3.496138
1.521711 3.501403
1.504932 3.689777
1.475674 3.746460
1.467853 3.782194
1.452138 3.845087
1.499679 3.922231
1.472689 4.031397
1.440763 4.134129
1.428157 4.214471
1.424001 4.244016
1.414388 4.250183
1.420762 4.291135
1.418005 4.332612
1.411903 4.340917
1.411433 4.344282
2.148798 2.449647
2.049244 2.488197
2.352328 2.598738
2.430949 2.635561
2.675152 2.724064
2.684871 2.731032
1.927475 2.941452
2.938574 2.947124
1.744329 3.088518
1.662280 3.179369
3.662539 3.662615
3.732932 3.758940
3.980747 3.982530
4.043851 4.043988
4.243730 4.271770
2.437422 2.582716
1.853539 2.645345
2.627886 2.682448
2.683504 2.699292
1.631359 2.946007
1.567132 3.058697
3.299940 3.419635
1.613022 3.449143
1.563713 3.656353
1.497755 3.686366
4.412749 4.492814
4.912352 4.919665
1.945704 2.419060
2.051791 2.517333
2.427947 2.665291
2.688811 2.809239
1.875072 2.907637
3.106864 3.124001
3.147577 3.160135
1.851374 3.192004
1.847030 3.233149
1.843336 3.249870
1.747379 3.323519
3.502539 3.506386
3.519306 3.521450
3.811212 3.811718
3.868632 3.899477
2.811118 2.841500
1.653650 3.175444
1.618682 3.307094
1.570288 3.582998
1.481123 3.602183
3.780411 3.921769
1.409664 4.016711
1.428819 4.058672
1.440014 4.079079
1.433034 4.125062
1.424001 4.244016
1.420762 4.291135
1.412668 4.316917
1.411903 4.340917
1.411433 4.344282
1.415813 4.370670
1.409311 4.385491
1.418161 4.386374
1.418858 4.444231
4.526817 4.527331
4.568333 4.568620
1.417015 4.589573
4.919460 4.923625
5.320591 5.321457
2.532553 2.624641
2.769539 2.839244
2.871059 2.871805
1.664157 2.931286
2.938418 2.938675
2.963144 2.973950
3.000491 3.000496
1.677650 3.014563
1.574564 3.121322
1.591883 3.137943
1.595391 3.207252
1.574519 3.226543
1.558290 3.345767
1.553836 3.370690
1.552343 3.384680
1.540818 3.616984
1.515732 3.622093
1.503375 3.676572
1.548921 3.761123
1.495418 3.939404
1.529275 4.019007
1.488745 4.040557
4.027837 4.065887
4.813409 4.814033
2.148798 2.449647
2.139183 2.464026
2.430949 2.635561
2.540264 2.641802
2.691663 2.760694
2.725482 2.768699
1.927475 2.941452
2.917774 2.961250
1.695194 3.052805
1.744329 3.088518
1.629914 3.266470
1.624761 3.373668
1.663409 3.494548
1.957788 2.461602
2.685836 2.698005
2.794320 2.849062
1.876902 2.862547
2.839324 2.941741
1.766262 3.224953
3.279013 3.287689
1.478761 3.386782
1.475622 3.646094
3.883472 3.924419
1.454875 4.078014
1.472361 4.188673
4.238011 4.379939
4.833694 4.838168
2.746899 2.749905
1.775090 2.916130
1.543210 3.479417
1.521553 3.496138
1.552652 3.601878
1.551500 3.777841
1.487532 3.799066
1.473520 3.826645
1.469998 3.839016
1.456141 3.905858
1.430249 3.923501
1.446698 3.929718
1.436558 3.933294
1.452798 3.945648
1.421459 3.984523
1.467589 3.995791
1.432435 4.039641
1.428157 4.214471
1.432645 4.230062
1.420878 4.240826
1.424001 4.244016
1.418412 4.246198
1.431848 4.275186
1.412668 4.316917
1.418005 4.332612
1.414379 4.334772
1.411903 4.340917
1.421817 4.486137
2.376589 2.502989
1.621883 3.103924
3.341189 3.392320
1.521246 3.615650
1.543083 3.642100
1.467853 3.782194
1.456141 3.905858
1.541251 4.005638
1.407718 4.083404
4.185298 4.211298
1.420762 4.291135
1.418005 4.332612
1.408024 4.484632
2.437422 2.582716
1.853539 2.645345
2.929404 2.929468
1.631359 2.946007
2.997322 3.151428
1.718798 3.320295
1.527298 3.419980
1.517204 3.560857
1.471934 3.645696
1.497755 3.686366
1.459069 3.773816
1.454349 3.850503
1.448217 3.863192
1.457740 3.863459
1.439723 3.876836
1.437968 3.890632
1.433604 3.913741
1.426338 3.952022
1.436880 3.979734
1.470269 3.981552
3.843147 4.018206
1.424328 4.045626
1.428366 4.071475
1.424392 4.157502
1.427117 4.209112
4.750528 4.777287
2.148798 2.449647
2.493412 2.646357
2.635684 2.651398
1.798467 2.653099
2.938574 2.947124
1.744329 3.088518
1.662280 3.179369
1.629914 3.266470
1.606840 3.472035
3.400650 3.490740
1.544818 3.548978
1.494025 3.849393
3.783613 4.032335
1.479151 4.096478
4.515724 4.528688
1.388406 3.433766
1.401814 3.605014
1.452714 3.913267
1.446698 3.929718
1.436558 3.933294
1.433022 3.953111
1.472689 4.031397
1.428364 4.083599
1.429760 4.094787
4.185298 4.211298
1.424001 4.244016
1.420762 4.291135
1.411903 4.340917
1.411433 4.344282
1.409311 4.385491
1.404062 4.386276
4.516306 4.522809
4.572835 4.579932
4.585155 4.585173
1.401535 4.632239
1.393976 4.669145
4.675488 4.704389
2.246557 2.480001
2.515901 2.593130
2.532553 2.624641
2.769539 2.839244
1.664157 2.931286
2.938418 2.938675
2.867217 2.945711
2.941605 2.945961
1.684550 2.985286
1.677650 3.014563
1.829608 3.054264
1.644797 3.116068
1.591883 3.137943
1.638887 3.146600
1.574519 3.226543
1.558290 3.345767
3.345519 3.347177
1.553836 3.370690
1.552343 3.384680
1.540818 3.616984
1.548921 3.761123
4.290768 4.300483
4.647447 4.675455
2.293828 2.597784
2.601046 2.696660
1.726397 2.796890
1.704655 2.884416
1.605643 3.148820
1.578971 3.192351
1.606891 3.208744
1.740501 3.219613
1.552343 3.384680
1.541347 3.421590
3.696475 3.761350
4.547312 4.583565
4.569895 4.602129
4.978502 4.979797
1.694487 3.084455
1.535493 3.374995
1.606240 3.408419
1.521553 3.496138
1.475622 3.646094
1.504932 3.689777
1.467853 3.782194
1.487532 3.799066
1.473520 3.826645
1.469998 3.839016
1.467589 3.995791
1.480889 4.188803
1.409731 4.212838
1.432645 4.230062
4.108390 4.247787
1.414388 4.250183
1.402936 4.276940
1.398656 4.378968
1.409311 4.385491
1.404062 4.386276
1.400899 4.446786
1.397802 4.504996
1.401663 4.511255
4.564322 4.564523
1.400163 4.571498
1.400083 4.579419
4.680396 4.689707
2.400136 2.558137
2.401756 2.566466
1.757716 2.615073
2.909780 3.086684
2.997322 3.151428
1.718798 3.320295
1.517204 3.560857
4.631375 4.648849
6.173189 6.175390
2.318775 2.582281
2.588626 2.644692
2.686663 2.718320
1.580279 3.010015
1.670942 3.030401
2.751733 3.091547
1.536775 3.111929
1.553252 3.194485
2.980243 3.215651
1.518721 3.342258
1.434332 3.398120
1.492933 3.399668
1.520352 3.474714
1.541881 3.502739
1.520135 3.521958
1.526706 3.523770
1.570288 3.582998
1.503322 3.597899
1.510294 3.623336
1.478554 3.634571
1.508588 3.643530
3.676637 3.766540
1.501499 3.768437
1.515931 3.792801
1.498638 3.853661
1.482744 3.884218
1.472689 4.031397
2.741890 2.745157
3.147178 3.212374
3.186001 3.242054
1.535493 3.374995
1.606240 3.408419
1.521553 3.496138
1.541881 3.502739
1.526706 3.523770
1.659635 3.555236
1.494395 3.579518
1.570288 3.582998
1.521246 3.615650
1.467853 3.782194
1.487532 3.799066
1.473520 3.826645
1.469998 3.839016
1.456141 3.905858
1.452714 3.913267
1.446698 3.929718
1.467589 3.995791
1.472689 4.031397
4.086189 4.087042
4.463469 4.473004
4.408897 4.556452
4.572835 4.579932
2.480000 2.600983
2.213669 2.789880
1.626090 2.970003
1.694487 3.084455
1.557320 3.198688
1.535493 3.374995
1.606240 3.408419
1.521553 3.496138
1.504932 3.689777
1.551500 3.777841
1.467853 3.782194
1.467589 3.995791
1.480889 4.188803
4.292905 4.385792
4.496908 4.497418
4.613172 4.630449
4.680396 4.689707
4.871328 4.957641
2.246557 2.480001
2.765075 2.765180
1.829608 3.054264
1.591883 3.137943
1.638887 3.146600
1.605643 3.148820
1.628092 3.175998
1.578971 3.192351
1.606891 3.208744
1.437823 3.227315
1.552343 3.384680
1.541347 3.421590
1.518421 3.427272
1.514971 3.570453
1.515732 3.622093
1.503375 3.676572
1.383720 3.697472
1.495418 3.939404
1.428827 4.219655
1.423081 4.323301
1.424022 4.452347
1.400834 4.525266
1.392507 4.660193
4.713543 4.716815
2.480000 2.600983
2.213669 2.789880
2.553032 2.836417
1.626090 2.970003
2.204327 2.996109
3.036557 3.036833
1.694487 3.084455
1.557320 3.198688
3.147178 3.212374
1.535493 3.374995
1.606240 3.408419
1.521553 3.496138
1.551500 3.777841
1.487532 3.799066
1.473520 3.826645
1.469998 3.839016
1.456141 3.905858
1.452714 3.913267
1.467589 3.995791
2.091505 2.476781
1.837461 2.792828
1.858362 2.819727
2.811118 2.841500
1.653650 3.175444
3.225223 3.225232
1.618682 3.307094
1.570288 3.582998
1.481123 3.602183
1.478554 3.634571
1.475622 3.646094
1.436558 3.933294
1.432645 4.230062
5.320591 5.321457
1.957788 2.461602
2.620338 2.694494
1.876902 2.862547
2.204327 2.996109
1.694487 3.084455
1.766262 3.224953
1.521553 3.496138
1.445037 3.670546
1.551500 3.777841
1.487532 3.799066
1.473520 3.826645
1.469998 3.839016
1.456141 3.905858
1.446698 3.929718
1.436558 3.933294
1.467589 3.995791
1.432435 4.039641
1.428157 4.214471
1.432645 4.230062
1.421817 4.486137
2.246557 2.480001
2.348087 2.569182
2.765075 2.765180
1.726397 2.796890
2.769539 2.839244
1.704655 2.884416
2.639142 2.933093
2.867217 2.945711
1.691388 3.027991
1.829608 3.054264
1.591883 3.137943
1.638887 3.146600
1.605643 3.148820
1.628092 3.175998
1.578971 3.192351
1.595391 3.207252
1.606891 3.208744
1.740501 3.219613
3.345519 3.347177
3.861755 3.879520
2.352389 2.651802
2.027899 2.790534
1.858362 2.819727
2.891271 2.904856
1.687704 2.996668
1.670942 3.030401
1.606240 3.408419
1.541881 3.502739
1.526706 3.523770
1.659635 3.555236
1.494395 3.579518
1.570288 3.582998
3.676637 3.766540
1.452714 3.913267
1.446698 3.929718
1.472689 4.031397
4.086189 4.087042
4.463469 4.473004
4.516306 4.522809
4.721520 4.728806
2.318775 2.582281
2.528913 2.703532
2.773765 2.783419
2.027899 2.790534
1.858362 2.819727
2.839324 2.941741
2.937054 2.995481
1.687704 2.996668
1.580279 3.010015
1.670942 3.030401
3.119731 3.119792
1.553252 3.194485
1.766262 3.224953
1.618682 3.307094
1.541881 3.502739
1.526706 3.523770
1.570288 3.582998
3.883472 3.924419
4.516306 4.522809
2.553032 2.836417
2.891271 2.904856
2.204327 2.996109
1.694487 3.084455
3.147178 3.212374
3.225223 3.225232
3.279013 3.287689
1.618682 3.307094
1.535493 3.374995
1.606240 3.408419
1.521553 3.496138
1.541881 3.502739
1.526706 3.523770
1.570288 3.582998
1.481123 3.602183
1.478554 3.634571
1.475622 3.646094
1.504932 3.689777
1.467853 3.782194
1.487532 3.799066
1.473520 3.826645
1.469998 3.839016
1.436558 3.933294
1.467589 3.995791
1.432645 4.230062
4.496908 4.497418
1.957788 2.461602
2.620338 2.694494
2.528913 2.703532
2.027899 2.790534
1.858362 2.819727
2.553032 2.836417
2.891271 2.904856
2.839324 2.941741
2.204327 2.996109
1.687704 2.996668
1.670942 3.030401
1.694487 3.084455
1.766262 3.224953
3.279013 3.287689
1.618682 3.307094
1.606240 3.408419
1.541881 3.502739
1.526706 3.523770
1.570288 3.582998
3.638874 3.676778
