# Supplementary material for: Persistent homology elucidates hierarchical structures responsible for mechanical properties in covalent amorphous solids
Source: Nat Commun. 2025 Sep 25;16:8226. doi: 10.1038/s41467-025-63424-z (PMC12462471; doi:10.1038/s41467-025-63424-z)
Supplement: Supplementary file 4 — Source Data 2 [file 41467_2025_63424_MOESM4_ESM.zip › SupplementarySourceData/SupplementaryFigure2b.txt]

# Birth,Death
2.376589 2.502989
1.621883 3.103924
3.341189 3.392320
1.521246 3.615650
1.543083 3.642100
1.467853 3.782194
1.456141 3.905858
1.541251 4.005638
1.407718 4.083404
4.185298 4.211298
1.420762 4.291135
1.418005 4.332612
1.408024 4.484632
2.437422 2.582716
1.853539 2.645345
2.929404 2.929468
1.631359 2.946007
2.997322 3.151428
1.718798 3.320295
1.527298 3.419980
1.517204 3.560857
1.471934 3.645696
1.497755 3.686366
1.459069 3.773816
1.454349 3.850503
1.448217 3.863192
1.457740 3.863459
1.439723 3.876836
1.437968 3.890632
1.433604 3.913741
1.426338 3.952022
1.436880 3.979734
1.470269 3.981552
3.843147 4.018206
1.424328 4.045626
1.428366 4.071475
1.424392 4.157502
1.427117 4.209112
4.750528 4.777287
2.148798 2.449647
2.493412 2.646357
2.635684 2.651398
1.798467 2.653099
2.938574 2.947124
1.744329 3.088518
1.662280 3.179369
1.629914 3.266470
1.606840 3.472035
3.400650 3.490740
1.544818 3.548978
1.494025 3.849393
3.783613 4.032335
1.479151 4.096478
4.515724 4.528688
1.388406 3.433766
1.401814 3.605014
1.452714 3.913267
1.446698 3.929718
1.436558 3.933294
1.433022 3.953111
1.472689 4.031397
1.428364 4.083599
1.429760 4.094787
4.185298 4.211298
1.424001 4.244016
1.420762 4.291135
1.411903 4.340917
1.411433 4.344282
1.409311 4.385491
1.404062 4.386276
4.516306 4.522809
4.572835 4.579932
4.585155 4.585173
1.401535 4.632239
1.393976 4.669145
4.675488 4.704389
2.246557 2.480001
2.515901 2.593130
2.532553 2.624641
2.769539 2.839244
1.664157 2.931286
2.938418 2.938675
2.867217 2.945711
2.941605 2.945961
1.684550 2.985286
1.677650 3.014563
1.829608 3.054264
1.644797 3.116068
1.591883 3.137943
1.638887 3.146600
1.574519 3.226543
1.558290 3.345767
3.345519 3.347177
1.553836 3.370690
1.552343 3.384680
1.540818 3.616984
1.548921 3.761123
4.290768 4.300483
4.647447 4.675455
2.293828 2.597784
2.601046 2.696660
1.726397 2.796890
1.704655 2.884416
1.605643 3.148820
1.578971 3.192351
1.606891 3.208744
1.740501 3.219613
1.552343 3.384680
1.541347 3.421590
3.696475 3.761350
4.547312 4.583565
4.569895 4.602129
4.978502 4.979797
1.694487 3.084455
1.535493 3.374995
1.606240 3.408419
1.521553 3.496138
1.475622 3.646094
1.504932 3.689777
1.467853 3.782194
1.487532 3.799066
1.473520 3.826645
1.469998 3.839016
1.467589 3.995791
1.480889 4.188803
1.409731 4.212838
1.432645 4.230062
4.108390 4.247787
1.414388 4.250183
1.402936 4.276940
1.398656 4.378968
1.409311 4.385491
1.404062 4.386276
1.400899 4.446786
1.397802 4.504996
1.401663 4.511255
4.564322 4.564523
1.400163 4.571498
1.400083 4.579419
4.680396 4.689707
2.400136 2.558137
2.401756 2.566466
1.757716 2.615073
2.909780 3.086684
2.997322 3.151428
1.718798 3.320295
1.517204 3.560857
4.631375 4.648849
6.173189 6.175390
2.318775 2.582281
2.588626 2.644692
2.686663 2.718320
1.580279 3.010015
1.670942 3.030401
2.751733 3.091547
1.536775 3.111929
1.553252 3.194485
2.980243 3.215651
1.518721 3.342258
1.434332 3.398120
1.492933 3.399668
1.520352 3.474714
1.541881 3.502739
1.520135 3.521958
1.526706 3.523770
1.570288 3.582998
1.503322 3.597899
1.510294 3.623336
1.478554 3.634571
1.508588 3.643530
3.676637 3.766540
1.501499 3.768437
1.515931 3.792801
1.498638 3.853661
1.482744 3.884218
1.472689 4.031397
2.741890 2.745157
3.147178 3.212374
3.186001 3.242054
1.535493 3.374995
1.606240 3.408419
1.521553 3.496138
1.541881 3.502739
1.526706 3.523770
1.659635 3.555236
1.494395 3.579518
1.570288 3.582998
1.521246 3.615650
1.467853 3.782194
1.487532 3.799066
1.473520 3.826645
1.469998 3.839016
1.456141 3.905858
1.452714 3.913267
1.446698 3.929718
1.467589 3.995791
1.472689 4.031397
4.086189 4.087042
4.463469 4.473004
4.408897 4.556452
4.572835 4.579932
2.480000 2.600983
2.213669 2.789880
1.626090 2.970003
1.694487 3.084455
1.557320 3.198688
1.535493 3.374995
1.606240 3.408419
1.521553 3.496138
1.504932 3.689777
1.551500 3.777841
1.467853 3.782194
1.467589 3.995791
1.480889 4.188803
4.292905 4.385792
4.496908 4.497418
4.613172 4.630449
4.680396 4.689707
4.871328 4.957641
2.246557 2.480001
2.765075 2.765180
1.829608 3.054264
1.591883 3.137943
1.638887 3.146600
1.605643 3.148820
1.628092 3.175998
1.578971 3.192351
1.606891 3.208744
1.437823 3.227315
1.552343 3.384680
1.541347 3.421590
1.518421 3.427272
1.514971 3.570453
1.515732 3.622093
1.503375 3.676572
1.383720 3.697472
1.495418 3.939404
1.428827 4.219655
1.423081 4.323301
1.424022 4.452347
1.400834 4.525266
1.392507 4.660193
4.713543 4.716815
2.480000 2.600983
2.213669 2.789880
2.553032 2.836417
1.626090 2.970003
2.204327 2.996109
3.036557 3.036833
1.694487 3.084455
1.557320 3.198688
3.147178 3.212374
1.535493 3.374995
1.606240 3.408419
1.521553 3.496138
1.551500 3.777841
1.487532 3.799066
1.473520 3.826645
1.469998 3.839016
1.456141 3.905858
1.452714 3.913267
1.467589 3.995791
2.091505 2.476781
1.837461 2.792828
1.858362 2.819727
2.811118 2.841500
1.653650 3.175444
3.225223 3.225232
1.618682 3.307094
1.570288 3.582998
1.481123 3.602183
1.478554 3.634571
1.475622 3.646094
1.436558 3.933294
1.432645 4.230062
5.320591 5.321457
1.957788 2.461602
2.620338 2.694494
1.876902 2.862547
2.204327 2.996109
1.694487 3.084455
1.766262 3.224953
1.521553 3.496138
1.445037 3.670546
1.551500 3.777841
1.487532 3.799066
1.473520 3.826645
1.469998 3.839016
1.456141 3.905858
1.446698 3.929718
1.436558 3.933294
1.467589 3.995791
1.432435 4.039641
1.428157 4.214471
1.432645 4.230062
1.421817 4.486137
2.246557 2.480001
2.348087 2.569182
2.765075 2.765180
1.726397 2.796890
2.769539 2.839244
1.704655 2.884416
2.639142 2.933093
2.867217 2.945711
1.691388 3.027991
1.829608 3.054264
1.591883 3.137943
1.638887 3.146600
1.605643 3.148820
1.628092 3.175998
1.578971 3.192351
1.595391 3.207252
1.606891 3.208744
1.740501 3.219613
3.345519 3.347177
3.861755 3.879520
2.352389 2.651802
2.027899 2.790534
1.858362 2.819727
2.891271 2.904856
1.687704 2.996668
1.670942 3.030401
1.606240 3.408419
1.541881 3.502739
1.526706 3.523770
1.659635 3.555236
1.494395 3.579518
1.570288 3.582998
3.676637 3.766540
1.452714 3.913267
1.446698 3.929718
1.472689 4.031397
4.086189 4.087042
4.463469 4.473004
4.516306 4.522809
4.721520 4.728806
2.318775 2.582281
2.528913 2.703532
2.773765 2.783419
2.027899 2.790534
1.858362 2.819727
2.839324 2.941741
2.937054 2.995481
1.687704 2.996668
1.580279 3.010015
1.670942 3.030401
3.119731 3.119792
1.553252 3.194485
1.766262 3.224953
1.618682 3.307094
1.541881 3.502739
1.526706 3.523770
1.570288 3.582998
3.883472 3.924419
4.516306 4.522809
2.553032 2.836417
2.891271 2.904856
2.204327 2.996109
1.694487 3.084455
3.147178 3.212374
3.225223 3.225232
3.279013 3.287689
1.618682 3.307094
1.535493 3.374995
1.606240 3.408419
1.521553 3.496138
1.541881 3.502739
1.526706 3.523770
1.570288 3.582998
1.481123 3.602183
1.478554 3.634571
1.475622 3.646094
1.504932 3.689777
1.467853 3.782194
1.487532 3.799066
1.473520 3.826645
1.469998 3.839016
1.436558 3.933294
1.467589 3.995791
1.432645 4.230062
4.496908 4.497418
1.957788 2.461602
2.620338 2.694494
2.528913 2.703532
2.027899 2.790534
1.858362 2.819727
2.553032 2.836417
2.891271 2.904856
2.839324 2.941741
2.204327 2.996109
1.687704 2.996668
1.670942 3.030401
1.694487 3.084455
1.766262 3.224953
3.279013 3.287689
1.618682 3.307094
1.606240 3.408419
1.541881 3.502739
1.526706 3.523770
1.570288 3.582998
3.638874 3.676778
