# Supplementary material for: Persistent homology elucidates hierarchical structures responsible for mechanical properties in covalent amorphous solids
Source: Nat Commun. 2025 Sep 25;16:8226. doi: 10.1038/s41467-025-63424-z (PMC12462471; doi:10.1038/s41467-025-63424-z)
Supplement: Supplementary file 4 — Source Data 2 [file 41467_2025_63424_MOESM4_ESM.zip › SupplementarySourceData/SupplementaryFigure17c.txt]

group	birth	death
with children	1.644149	2.776363
with children	1.699467	3.111039
with children	1.603472	3.146274
with children	1.561768	3.245236
with children	1.551852	3.673038
with children	1.558797	3.719436
with children	1.550125	3.759617
with children	1.543806	3.796163
with children	1.501101	3.823891
with children	1.469334	3.887382
with children	1.853281	2.717051
with children	2.098818	2.868499
with children	1.611875	3.121048
with children	1.596538	3.214566
with children	1.975306	3.355909
with children	1.563014	3.426739
with children	1.554349	3.440950
with children	1.590521	3.540338
with children	1.513528	3.743897
with children	1.577930	3.793925
with children	1.515939	3.866997
with children	2.264973	2.900899
with children	1.517083	3.273585
with children	1.527318	3.290178
with children	1.510417	3.384538
with children	1.543904	3.440961
with children	1.484421	3.498610
with children	1.450037	3.847710
with children	1.443244	3.999184
with children	1.437527	4.086762
with children	1.426024	4.100470
with children	1.413124	4.143044
with children	1.424658	4.151618
with children	1.453331	4.161095
with children	1.422160	4.238527
with children	1.412301	4.357322
with children	1.424128	4.448610
with children	1.751159	2.832381
with children	1.622826	3.099454
with children	2.098818	2.868499
with children	2.364988	2.986624
with children	1.636310	3.011459
with children	1.975306	3.355909
with children	1.563014	3.426739
with children	1.554349	3.440950
with children	1.513528	3.743897
with children	1.515939	3.866997
with children	2.272982	2.813984
with children	2.264973	2.900899
with children	1.591710	3.200990
with children	1.517083	3.273585
with children	1.527318	3.290178
with children	1.667814	3.296978
with children	1.510417	3.384538
with children	1.543904	3.440961
with children	1.576428	3.687086
with children	1.411010	3.792831
with children	1.448736	4.085268
with children	1.397000	4.132577
with children	1.403673	4.230788
with children	1.392723	4.348735
with children	1.385254	4.408435
with children	1.391517	4.432337
with children	1.401121	4.459151
with children	1.395101	4.507579
with children	1.381994	4.549944
with children	1.394593	4.564406
with children	1.384457	4.689407
with children	1.391945	4.771474
with children	2.264973	2.900899
with children	1.517083	3.273585
with children	1.510417	3.384538
with children	1.484421	3.498610
with children	1.450037	3.847710
with children	1.443244	3.999184
with children	1.413124	4.143044
with children	1.412301	4.357322
with children	1.975306	3.355909
with children	1.563014	3.426739
with children	1.554349	3.440950
with children	1.584696	3.467481
with children	1.513528	3.743897
with children	1.499398	3.859351
with children	1.494557	3.896670
with children	1.480646	4.050623
with children	1.479512	4.057544
with children	2.098818	2.868499
with children	1.975306	3.355909
with children	1.584696	3.467481
with children	1.541228	3.929960
with children	1.558854	3.283153
no children	2.686423	2.738101
no children	2.812317	2.837620
no children	2.839674	2.841078
no children	3.017166	3.018158
no children	4.396500	4.401929
no children	2.188078	2.525879
no children	2.666565	2.802478
no children	3.667225	3.741301
no children	4.960666	4.960693
no children	2.284835	2.687784
no children	3.049022	3.148496
no children	1.420303	3.520078
no children	1.426294	3.601745
no children	1.422051	3.662619
no children	4.022695	4.051148
no children	3.928394	4.066438
no children	4.512813	4.520883
no children	4.562964	4.579333
no children	2.100620	2.447800
no children	2.861136	2.872925
no children	2.976751	2.977344
no children	1.439949	3.478105
no children	1.616884	3.551458
no children	2.073702	2.517943
no children	2.740003	2.787752
no children	2.666565	2.802478
no children	2.463928	2.858250
no children	3.311178	3.319598
no children	2.284835	2.687784
no children	2.737049	2.786420
no children	2.637112	2.890909
no children	3.049022	3.148496
no children	4.454641	4.457299
no children	2.861136	2.872925
no children	1.439949	3.478105
no children	1.616884	3.551458
no children	4.033191	4.076592
no children	4.116804	4.138752
no children	4.176443	4.317571
no children	2.284835	2.687784
no children	1.464749	3.279938
no children	1.420303	3.520078
no children	4.244526	4.309433
no children	5.488133	5.498946
no children	2.073702	2.517943
no children	2.391608	2.538059
no children	2.738569	2.957219
no children	3.311178	3.319598
no children	4.167029	4.254095
no children	4.382705	4.456607
no children	2.073702	2.517943
no children	2.391608	2.538059
no children	2.300684	2.623076
no children	2.336133	2.723089
no children	2.666565	2.802478
no children	3.316839	3.329740
no children	3.307431	3.347871
no children	3.444723	3.461109
no children	3.474525	3.497938
no children	3.667225	3.741301
