# Supplementary material for: Persistent homology elucidates hierarchical structures responsible for mechanical properties in covalent amorphous solids
Source: Nat Commun. 2025 Sep 25;16:8226. doi: 10.1038/s41467-025-63424-z (PMC12462471; doi:10.1038/s41467-025-63424-z)
Supplement: Supplementary file 4 — Source Data 2 [file 41467_2025_63424_MOESM4_ESM.zip › SupplementarySourceData/SupplementaryFigure16c.txt]

# Birth,Death
2.266829 2.552083
2.598877 2.671842
2.354781 2.728353
2.823705 2.860403
2.776304 2.878401
2.199505 2.963295
2.897167 3.024297
1.899856 3.098781
1.632083 3.324276
3.371680 3.382319
3.576407 3.577585
2.194522 2.519241
2.446533 2.562898
2.678376 2.700927
2.651850 2.755815
2.866038 2.866128
1.615926 2.867026
2.655289 2.882902
2.842220 2.883365
1.828754 3.167757
1.747967 3.186096
3.293247 3.293263
3.306763 3.343652
1.675301 3.454607
4.340875 4.389055
4.433730 4.434308
1.955832 2.422454
2.155247 2.558653
2.134603 2.576830
2.199497 2.608700
2.416291 2.685032
2.066718 2.739860
2.797032 2.849856
2.883292 2.927293
1.939753 2.948921
2.885442 2.949890
3.206143 3.258854
3.749487 3.752452
2.465812 2.726063
2.582532 2.776309
2.108881 2.833071
2.875787 2.876740
2.950753 3.027862
1.466700 3.287501
3.661976 3.680764
1.520197 3.747193
3.755074 3.833475
1.467489 3.956854
4.712236 4.724400
1.928549 2.450158
2.438911 2.521774
2.616664 2.720636
1.863184 2.724745
2.756380 2.823817
1.709962 2.982297
2.712549 3.113575
1.715135 3.114153
3.132069 3.142099
3.181999 3.182976
1.714837 3.219686
1.574462 3.280720
1.529623 3.400888
1.708830 3.441747
1.576519 3.514804
1.523786 3.523719
3.849450 3.881131
2.143210 2.553734
2.012998 2.627057
2.664145 2.714741
2.702487 2.823148
2.776097 2.841886
2.694799 2.847472
2.372079 2.855599
1.886123 2.947369
3.119307 3.127292
1.694763 3.217985
3.510664 3.615970
3.872320 3.876639
4.070565 4.105858
2.017959 2.477612
2.298862 2.480207
2.580764 2.700249
1.835470 3.111667
3.222412 3.350228
1.604509 3.505273
1.546148 3.663070
3.662002 3.834771
4.103742 4.103880
5.068781 5.078538
2.449338 2.625871
2.397646 2.767302
2.783973 2.798830
2.201202 2.820004
2.122425 2.850467
2.743050 2.911809
2.015037 2.954981
1.772523 2.987453
1.644824 3.003947
3.074090 3.074201
1.638259 3.152411
3.081824 3.200577
1.480827 3.248090
1.476956 3.347775
3.285124 3.355066
1.471535 3.415174
3.367947 3.428499
1.570673 3.446039
1.501660 3.453959
3.414388 3.472770
1.454504 3.531000
1.483165 3.598027
1.459025 3.621723
3.860118 3.940404
4.136738 4.142313
2.561427 2.683454
1.895754 2.714945
2.485046 2.838202
2.810370 2.908954
2.891101 3.036423
2.313406 3.056597
3.048406 3.062145
1.732447 3.071579
3.117314 3.119005
1.733534 3.190113
1.568443 3.493678
2.659621 2.776018
2.642027 2.810677
2.581540 2.846987
2.118814 2.907817
2.865861 2.911017
2.931400 2.933974
1.763003 2.963395
1.732182 2.975128
3.135984 3.199234
1.689729 3.260437
1.583643 3.263090
1.580163 3.388983
3.220556 3.400713
3.909586 3.967188
4.182568 4.182961
