# Supplementary material for: Persistent homology elucidates hierarchical structures responsible for mechanical properties in covalent amorphous solids
Source: Nat Commun. 2025 Sep 25;16:8226. doi: 10.1038/s41467-025-63424-z (PMC12462471; doi:10.1038/s41467-025-63424-z)
Supplement: Supplementary file 4 — Source Data 2 [file 41467_2025_63424_MOESM4_ESM.zip › SupplementarySourceData/SupplementaryFigure3b.txt]

# m, NAmax20_ave, Bmin20_ave, Bmax20_ave
0.00000 0.00000 0.00000 0.00000
0.05051 0.00000 0.00000 0.00000
0.10101 0.00000 0.00000 0.00000
0.15152 0.00000 0.00000 0.00000
0.20202 0.00000 0.00000 0.00000
0.25253 0.00000 0.00000 0.00000
0.30303 0.00000 0.00000 0.00000
0.35354 0.00000 0.00000 0.00000
0.40404 0.00000 0.00000 0.00000
0.45455 0.00000 0.00000 0.00000
0.50505 0.00000 0.00000 0.00000
0.55556 0.00000 0.00000 0.00000
0.60606 0.00000 0.00000 0.00000
0.65657 0.00000 0.00000 0.00000
0.70707 0.00000 0.00000 0.00000
0.75758 0.00000 0.00000 0.00000
0.80808 0.00000 0.00000 0.00000
0.85859 0.00000 0.00000 0.00000
0.90909 0.00000 0.00000 0.00000
0.95960 0.00000 0.00000 0.00000
1.01010 0.00000 0.00000 0.00000
1.06061 0.00000 0.00000 0.00000
1.11111 0.00000 0.00000 0.00000
1.16162 0.00000 0.00000 0.00000
1.21212 0.00000 0.00000 0.00000
1.26263 0.00000 0.00000 0.00000
1.31313 0.00000 0.00000 0.00000
1.36364 0.00000 0.00000 0.00000
1.41414 0.00000 0.00000 0.00000
1.46465 0.00000 0.00000 0.00000
1.51515 0.00000 0.00000 0.00000
1.56566 0.00000 0.00000 0.00000
1.61616 0.00000 0.00000 0.00000
1.66667 0.00000 0.00000 0.00000
1.71717 0.00000 0.00000 0.00000
1.76768 0.00000 0.00000 0.00000
1.81818 0.00000 0.00000 0.00000
1.86869 0.00000 0.00000 0.00000
1.91919 0.00000 0.00000 0.00000
1.96970 0.00000 0.00000 0.00000
2.02020 0.00000 0.00000 0.00000
2.07071 0.00000 0.05608 0.00000
2.12121 0.34659 0.41941 0.00000
2.17172 0.56022 1.13961 0.10145
2.22222 1.88401 2.10906 1.18164
2.27273 6.62888 6.64537 7.53809
2.32323 17.38911 19.86350 32.04532
2.37374 44.40001 49.92877 75.97886
2.42424 81.38873 78.31590 119.68176
2.47475 112.61507 103.89223 164.12390
2.52525 157.37389 123.42847 214.21484
2.57576 205.45073 138.00660 275.32466
2.62626 265.60683 151.58280 354.90482
2.67677 337.47880 162.95953 445.57438
2.72727 386.56400 168.94347 529.07143
2.77778 434.24642 173.64731 615.76302
2.82828 479.77576 176.39355 702.06892
2.87879 511.08786 179.99382 780.36542
2.92929 554.42745 182.03905 870.30048
2.97980 589.45494 184.11169 943.35599
3.03030 610.00191 185.64080 983.87190
3.08081 614.65802 185.72275 995.03772
3.13131 615.50792 185.78917 997.04206
3.18182 615.62220 185.87886 997.39452
3.23232 615.65028 185.92265 997.40815
3.28283 615.68238 186.08093 997.49480
3.33333 615.72184 186.16041 997.55081
3.38384 615.75805 186.24096 997.65480
3.43434 615.76592 186.32883 997.77310
3.48485 615.81524 186.38716 997.84246
3.53535 615.88087 186.52309 997.96368
3.58586 615.94117 186.61313 998.01353
3.63636 615.95437 186.65309 998.09984
3.68687 616.00326 186.70334 998.14385
3.73737 616.06799 186.77950 998.18566
3.78788 616.12010 186.86393 998.29630
3.83838 616.16721 186.91946 998.43244
3.88889 616.26337 186.94199 998.56470
3.93939 616.46572 187.02304 998.68534
3.98990 616.50231 187.07771 998.78142
4.04040 616.55531 187.15186 998.88914
4.09091 616.67265 187.22793 998.95264
4.14141 616.71034 187.27241 999.04016
4.19192 616.72378 187.30293 999.15027
4.24242 616.82426 187.35504 999.20425
4.29293 616.91177 187.37619 999.27263
4.34343 616.96124 187.39707 999.36977
4.39394 617.01680 187.43606 999.45502
4.44444 617.05662 187.45060 999.49557
4.49495 617.11889 187.48544 999.55962
4.54545 617.18705 187.49580 999.59660
4.59596 617.22208 187.53417 999.64467
4.64646 617.23042 187.53548 999.69757
4.69697 617.25991 187.55195 999.72374
4.74747 617.27203 187.56257 999.73624
4.79798 617.31127 187.57096 999.74006
4.84848 617.32624 187.57265 999.77803
4.89899 617.34328 187.57839 999.79241
4.94949 617.36135 187.58699 999.80158
5.00000 617.36691 187.59015 999.80354
