# Supplementary material for: Persistent homology elucidates hierarchical structures responsible for mechanical properties in covalent amorphous solids
Source: Nat Commun. 2025 Sep 25;16:8226. doi: 10.1038/s41467-025-63424-z (PMC12462471; doi:10.1038/s41467-025-63424-z)
Supplement: Supplementary file 4 — Source Data 2 [file 41467_2025_63424_MOESM4_ESM.zip › SupplementarySourceData/SupplementaryFigure2f.txt]

# Birth,Death
2.043510 2.461775
2.216837 2.534742
2.377966 2.635081
2.390778 2.641106
2.617123 2.706268
2.354110 2.781082
2.666394 2.795527
1.913183 2.899070
1.924828 2.929695
2.828529 3.012769
3.005662 3.028389
2.154470 2.446228
2.360746 2.554159
2.038245 2.662060
2.514011 2.733981
1.831246 2.829391
2.742687 2.867316
2.833745 2.875324
1.690694 2.906328
2.954262 2.981761
2.988914 3.012245
1.660937 3.234439
4.981256 4.981491
1.820191 2.355209
2.401217 2.610541
2.607020 2.674441
2.501772 2.707835
2.710410 2.742005
2.357781 2.840023
2.875764 2.909074
1.799491 2.969006
2.062611 2.974905
2.570544 3.000118
3.002047 3.003336
1.737155 3.018288
3.082675 3.083077
1.654162 3.100340
1.676262 3.194877
1.695500 3.199836
4.755012 4.755016
2.449403 2.642103
2.618968 2.723274
2.690131 2.777068
2.778435 2.828874
2.857141 2.892378
1.788643 2.938319
2.884132 3.091797
1.727820 3.125424
1.678910 3.224270
3.391714 3.392295
3.499080 3.567865
3.900491 3.900919
5.232818 5.267586
1.847930 2.422398
2.364709 2.554035
2.666990 2.686580
2.297899 2.810479
2.511660 2.881161
2.482233 2.909232
2.935126 2.951020
1.818588 2.975149
1.767751 3.006389
2.892523 3.051910
3.221616 3.230358
3.617452 3.631132
3.902668 3.968161
2.642007 2.705211
2.553266 2.764972
2.448818 2.782606
2.053514 2.785794
2.639782 2.829235
2.673980 2.838868
2.639169 2.843733
2.725965 2.890552
2.203328 2.894486
2.694626 2.899802
2.151486 2.904893
2.805088 2.905444
2.079486 2.927013
2.305582 2.941320
1.589192 2.982668
1.984240 3.001338
1.787167 3.014374
1.657034 3.055887
1.814552 3.146899
1.601368 3.154343
1.704066 3.285578
3.293748 3.318124
1.594731 3.350456
3.966134 3.982202
2.251889 2.577167
2.338294 2.604914
2.553978 2.693152
2.577285 2.699237
1.885687 2.730776
2.768523 2.889089
2.690694 2.941348
2.939741 3.068058
1.953844 3.085565
2.919430 3.090468
1.782336 3.156871
3.170991 3.173207
5.093456 5.187111
2.383396 2.586091
2.589305 2.702844
2.774190 2.779350
2.768727 2.779638
2.634817 2.815330
2.812375 2.820621
1.894374 2.969538
3.010990 3.012614
3.037726 3.048659
1.815134 3.096000
1.638599 3.150034
1.542510 3.156451
1.713052 3.176967
1.529248 3.195137
1.518249 3.203171
1.568568 3.387806
3.357724 3.402964
1.520868 3.499908
3.621843 3.626645
4.416866 4.417795
2.188732 2.465884
2.322467 2.530835
2.358342 2.543143
2.564332 2.669611
2.523074 2.808362
2.777499 2.824923
1.698590 2.859294
2.419646 2.871879
1.747714 2.884609
2.905071 2.913219
1.692695 3.078655
3.633573 3.635210
3.812436 3.820850
2.405912 2.608869
2.234786 2.613903
2.587789 2.670185
2.106421 2.746425
2.751032 2.797669
1.704234 2.805007
2.827774 2.855749
1.738856 3.120088
3.182738 3.300808
3.373160 3.539638
3.784701 3.790626
2.619973 2.686765
2.603421 2.693382
2.778528 2.823064
1.786110 2.836982
2.862634 2.881515
1.737160 2.903045
2.414784 2.921872
1.614330 4.257467
2.362976 2.533825
2.347930 2.535265
2.120496 2.697449
2.199098 2.722106
2.848435 2.867898
1.582354 2.869125
2.153367 2.990385
1.745200 2.997452
1.712486 3.007009
1.634661 3.029712
1.658962 3.160243
1.595769 3.195717
1.684856 3.233135
3.307937 3.309151
1.556784 3.373444
1.581121 3.424235
3.702592 3.721597
4.219228 4.255908
1.845786 2.448793
2.618338 2.681382
2.824731 2.839445
2.812093 2.864313
2.843791 2.869708
2.837902 2.883657
1.706018 2.916137
2.912570 2.974243
1.684284 3.005329
1.649412 3.018500
1.837095 3.225601
3.231027 3.234187
1.678055 3.250390
1.563581 3.281595
1.675051 3.425091
1.578840 3.499184
1.601144 3.524141
1.609910 3.527624
1.566008 3.541884
1.656545 3.602242
2.349975 2.651031
2.605658 2.671007
2.254097 2.763421
2.650405 2.771300
2.160983 2.783079
1.926682 2.797225
2.711901 2.799366
2.845933 2.862971
2.844066 2.924251
1.824434 2.963771
2.833435 3.036254
1.662674 3.080915
3.244818 3.293396
2.369370 2.519946
2.364717 2.585894
1.824434 2.963771
1.662674 3.080915
3.134433 3.134433
1.614994 3.194728
1.608289 3.429337
3.515400 3.580837
1.585783 3.599772
1.527310 3.632979
4.739954 4.821940
4.925315 4.933901
4.997937 5.030804
5.252943 5.303463
2.420652 2.609316
2.631157 2.825909
2.647481 2.956100
2.410561 2.957838
2.399990 2.977218
2.683985 2.985045
1.795624 3.004538
1.696131 3.013107
1.617131 3.022199
1.615961 3.104428
1.614445 3.225533
1.571385 3.252391
3.166894 3.347444
1.559664 3.443070
2.688087 2.750826
1.711380 2.786386
2.874808 2.883420
2.895251 2.895531
2.192686 3.013766
1.508607 3.021316
1.686422 3.036756
1.657034 3.055887
3.130676 3.133096
1.628053 3.184988
1.604379 3.506625
1.537693 3.520105
1.536566 3.555245
1.509740 3.788982
1.511510 3.797958
1.467992 3.822533
1.467418 4.359124
4.680038 4.752165
2.372481 2.576714
2.528082 2.648985
2.536380 2.691258
2.343355 2.766558
1.804766 2.856923
1.851305 2.907305
1.736354 2.966676
3.070805 3.083229
3.364357 3.366024
1.683598 3.402641
3.925420 3.929619
3.923949 4.124541
4.377711 4.378696
2.552445 2.650350
2.763611 2.790006
1.760126 2.946950
3.013072 3.020237
3.105471 3.105640
1.654096 3.282286
1.606491 3.463471
3.486819 3.544356
1.590793 3.654462
1.431149 3.848507
1.433585 4.080027
1.406201 4.252603
4.156724 4.338899
1.409881 4.407016
1.408277 4.426120
1.411428 4.519145
2.223997 2.517106
2.258538 2.644107
2.068927 2.645900
2.385169 2.659290
1.807466 2.787415
1.740594 2.855040
2.935983 2.976517
1.737045 3.096541
3.427266 3.452393
1.676069 3.529968
4.541905 4.610780
2.435231 2.567327
2.944517 2.960249
1.710798 3.175186
1.486238 3.409188
3.444273 3.637209
1.462835 3.810964
1.457899 3.816295
3.798946 3.931329
1.459683 3.970943
1.452308 4.000369
4.172456 4.228569
4.273162 4.275104
2.079906 2.483275
1.959415 2.488120
2.378390 2.535933
2.662829 2.771539
1.822829 2.800908
2.903753 2.906698
1.658670 2.953819
1.599201 3.309047
1.595248 3.405824
1.575838 3.432944
1.517301 3.582791
1.618725 3.692944
1.580961 3.769811
3.895790 3.918739
1.567949 3.963545
4.406684 4.406761
2.399047 2.606552
1.997747 2.660256
2.708815 2.748181
1.918784 2.784207
2.790120 2.793342
1.753559 2.807701
1.712232 3.079964
3.176266 3.176450
1.629356 3.251338
1.580015 3.439524
1.455792 3.441826
1.485688 3.681263
3.613621 3.681309
1.478293 3.749601
1.448608 3.773866
3.848588 3.884904
1.475702 3.925358
1.451102 4.018107
4.074809 4.076803
4.099738 4.130956
4.217710 4.228299
4.664402 4.699926
2.444975 2.592335
2.252922 2.632972
2.558819 2.657634
2.538785 2.658515
2.560845 2.658727
2.642172 2.704135
2.681673 2.728907
2.119535 2.786327
1.710401 2.821584
1.708688 2.896238
2.878058 2.896271
2.213162 2.546739
2.304257 2.681865
2.186207 2.710235
2.694982 2.729562
2.767364 2.812150
1.746271 2.867468
1.722124 3.150516
3.254003 3.291760
1.557963 3.403688
1.587492 3.533837
3.504934 3.623172
3.571426 3.667648
3.620269 3.692864
3.962620 3.963096
1.908403 2.582978
2.345563 2.607627
2.277486 2.680929
2.603623 2.684799
2.632779 2.767200
2.159044 2.775592
2.718832 2.808683
2.041357 2.836670
2.804800 2.842193
1.950093 2.948709
1.751119 2.983784
1.616821 3.190038
1.586620 3.229492
3.797612 3.798033
4.721325 4.724301
2.049017 2.363726
2.203249 2.506450
2.498832 2.618227
2.768152 2.797759
2.867907 2.869191
1.683490 2.911198
1.721463 2.992431
1.656409 3.054878
1.540911 3.879728
5.130357 5.140301
5.594038 5.598250
2.327011 2.555814
2.812976 2.848394
1.733068 3.190351
3.237832 3.259518
1.675996 3.309953
1.644461 3.739006
1.441068 3.922747
2.423306 2.611983
2.721865 2.761831
2.774037 2.779050
2.485392 2.864485
1.780202 2.867556
2.956813 2.956886
1.794817 3.143516
1.648013 3.147987
1.567562 3.198823
1.612941 3.389469
3.761715 4.069092
4.428185 4.430365
4.719538 4.719767
1.864438 2.355780
2.503320 2.562584
2.852972 2.898723
1.613891 3.005957
1.669661 3.045818
1.576231 3.061848
1.593017 3.097017
1.608226 3.106912
1.578492 3.206498
1.760052 3.293792
1.528667 3.454996
1.549811 3.527207
1.468108 3.614134
1.521503 3.663962
1.501364 3.682703
1.561751 3.715060
4.248089 4.362178
4.591720 4.612076
5.036574 5.039086
5.079930 5.080808
5.174681 5.179287
2.712308 2.737248
2.814302 2.847973
1.530653 3.216973
1.594260 3.331976
3.278594 3.433806
1.563361 3.561832
1.449739 3.768361
1.459117 3.793910
1.453216 3.812104
1.532603 3.829408
1.420548 3.831055
1.434012 3.898300
1.442713 3.971044
1.431977 4.018493
1.441986 4.079502
1.429446 4.145124
1.422156 4.202824
1.397089 4.723383
1.944900 2.382760
2.529232 2.676613
2.736004 2.771834
2.782875 2.829545
2.002102 2.854326
1.769765 2.879454
1.648349 2.890496
2.909213 2.925954
1.813080 3.022788
1.754595 3.136939
1.746485 3.150097
1.629201 3.253511
1.548114 3.577455
4.434742 4.448647
4.539032 4.555392
2.102299 2.526982
2.423471 2.603159
1.864922 2.641805
2.771320 2.914404
2.935773 2.948621
1.830923 3.055742
3.242898 3.262605
1.695184 3.277657
1.678843 3.306676
1.463896 3.366547
4.574847 4.594801
4.914690 4.915091
6.101647 6.111413
2.166188 2.419871
2.563935 2.639774
2.431657 2.690110
2.679743 2.762048
2.759897 2.770464
1.782588 2.922858
1.687630 2.980598
1.734218 3.008967
1.741239 3.127209
1.681770 3.189658
3.395918 3.477225
1.519639 3.494043
3.824503 3.824631
3.993552 3.994824
5.560053 5.621671
5.939474 5.962182
2.149241 2.602883
2.493893 2.611108
2.681263 2.727219
2.803141 2.806057
1.695385 2.840304
2.591812 2.851591
1.654211 2.862347
1.702548 3.015388
1.654477 3.107355
1.646257 3.175138
3.189663 3.241521
1.600734 3.278075
1.638722 3.395221
1.641470 3.523020
1.650230 3.543771
1.541237 3.568898
1.563544 3.610845
1.517646 3.619808
2.395685 2.606075
2.818553 2.830393
1.563418 2.881311
2.928341 2.929848
3.085679 3.087284
1.613642 3.174568
1.607089 3.412974
1.587814 3.419786
1.577187 3.441442
1.550180 3.543339
1.542955 3.566175
3.749496 3.820892
1.545950 3.877290
2.022853 2.441563
1.883630 2.458957
2.629164 2.747763
2.872372 2.883441
2.924751 2.930520
1.767556 3.076285
1.734273 3.088130
1.640143 3.098045
1.549180 3.257443
3.315541 3.328727
1.593053 3.385878
4.318617 4.352653
4.419198 4.469935
2.256633 2.554740
2.368587 2.561341
1.998261 2.587069
2.631041 2.774243
2.705080 2.826828
2.706870 2.839502
2.326251 2.842879
2.860894 2.884465
1.955566 2.898716
1.650988 3.040250
1.612912 3.193239
1.615485 3.245022
3.919046 3.934745
4.408213 4.426248
2.447290 2.616191
2.419892 2.728507
2.655971 2.757815
2.745251 2.765156
2.351160 2.802892
2.552822 2.826094
2.447824 2.837802
2.861282 2.881258
1.691082 2.936291
2.212293 2.958739
1.682955 2.977227
1.596380 3.128685
3.217402 3.258111
3.469071 3.502508
3.656410 3.675082
3.815230 3.828013
4.469054 4.473583
1.397089 4.723383
2.296021 2.564860
2.647008 2.914746
1.877943 3.268873
3.382777 3.382819
3.370496 3.405742
1.614125 3.442152
1.445083 3.463195
1.461287 3.629739
1.407709 3.735865
4.025112 4.072799
1.418321 4.134725
1.453970 4.196201
1.407367 4.253861
1.406832 4.375236
2.105216 2.523038
2.439778 2.575389
1.981559 2.817937
1.730867 2.827623
1.611678 2.957801
1.554531 3.592830
1.550057 3.676637
4.339073 4.381899
4.254291 4.439640
4.898790 4.899391
2.433351 2.565290
2.565926 2.709006
2.865080 2.867432
2.201208 2.880868
1.693079 2.886221
1.780285 2.956236
2.988562 3.112130
1.620958 3.131293
1.668749 3.334854
1.528665 3.530092
1.525682 3.648235
4.599509 4.603238
4.900149 4.901257
5.436630 5.438168
2.106236 2.521665
2.250479 2.610057
2.647490 2.704472
2.861420 2.877414
1.754988 2.880043
1.960095 2.895702
2.920571 2.920572
1.578302 3.016708
1.519494 3.713387
1.518637 3.735075
4.252253 4.252992
4.956803 4.965053
1.945704 2.419060
2.051791 2.517333
2.427947 2.665291
2.688811 2.809239
1.875072 2.907637
3.106864 3.124001
3.147577 3.160135
1.851374 3.192004
1.847030 3.233149
1.843336 3.249870
1.747379 3.323519
3.502539 3.506386
3.519306 3.521450
3.811212 3.811718
3.868632 3.899477
2.292339 2.465161
2.346305 2.540378
2.534407 2.588669
2.181028 2.705084
2.608259 2.808290
1.664930 2.864893
2.906018 2.937083
2.943663 2.947051
1.878745 2.970100
1.715944 3.111094
1.524442 3.142582
1.593158 3.265144
1.595384 3.494469
1.577149 3.535729
3.554818 3.590949
3.742976 3.746855
3.932328 3.932562
4.435006 4.443571
2.183325 2.607363
2.605989 2.652086
2.741108 2.792904
2.811389 2.833271
2.839495 2.839555
2.747006 2.878547
1.764904 2.973768
2.068663 3.018459
3.060495 3.061151
1.678115 3.119969
1.643339 3.167363
1.566647 3.212310
3.222905 3.235890
1.593543 3.263741
1.610328 3.274015
1.579699 3.372443
1.537369 3.386385
1.532608 3.651490
1.526268 3.687466
1.639905 3.782977
1.533362 3.912812
1.914159 2.423080
1.878598 2.712590
2.751671 2.786278
1.693447 2.787259
1.661615 2.808425
1.704974 2.815052
1.648608 3.422671
1.501155 3.704880
1.489338 3.794889
1.647683 3.808528
1.512322 3.876192
1.467969 3.944988
1.467879 3.945044
1.448310 3.954786
1.453090 3.961077
1.451114 4.206928
2.368657 2.545284
2.414402 2.595791
2.755268 2.768336
2.412013 2.860938
2.478663 2.883742
1.736988 2.979954
1.510236 3.022277
1.638990 3.150221
1.483573 3.286633
1.510643 3.378405
1.482573 3.548567
1.474964 3.641674
1.493508 3.643403
4.374179 4.468730
1.929089 2.394071
1.963339 2.418433
2.563333 2.656932
2.625410 2.771987
2.732187 2.777816
2.667752 2.792903
1.892273 3.001057
1.623054 3.129671
3.388802 3.389373
1.592908 3.418621
1.540864 3.665441
4.938511 4.975211
5.034949 5.104142
2.001697 2.532976
2.605583 2.641563
2.583705 2.700530
2.582835 2.719186
2.557370 2.727405
2.704057 2.734455
1.926948 2.866772
1.802762 2.941822
1.762999 2.969346
1.652506 3.010807
2.970505 3.041554
3.454507 3.454546
3.583491 3.589013
3.557850 3.631264
3.580441 3.706094
4.172989 4.250669
5.231665 5.249562
