# Supplementary material for: Persistent homology elucidates hierarchical structures responsible for mechanical properties in covalent amorphous solids
Source: Nat Commun. 2025 Sep 25;16:8226. doi: 10.1038/s41467-025-63424-z (PMC12462471; doi:10.1038/s41467-025-63424-z)
Supplement: Supplementary file 4 — Source Data 2 [file 41467_2025_63424_MOESM4_ESM.zip › SupplementarySourceData/SupplementaryFigure3c.txt]

# m, NAmax50_ave, Bmin50_ave, Bmax50_ave
0.00000 0.00000 0.00000 0.00000
0.05051 0.00000 0.00000 0.00000
0.10101 0.00000 0.00000 0.00000
0.15152 0.00000 0.00000 0.00000
0.20202 0.00000 0.00000 0.00000
0.25253 0.00000 0.00000 0.00000
0.30303 0.00000 0.00000 0.00000
0.35354 0.00000 0.00000 0.00000
0.40404 0.00000 0.00000 0.00000
0.45455 0.00000 0.00000 0.00000
0.50505 0.00000 0.00000 0.00000
0.55556 0.00000 0.00000 0.00000
0.60606 0.00000 0.00000 0.00000
0.65657 0.00000 0.00000 0.00000
0.70707 0.00000 0.00000 0.00000
0.75758 0.00000 0.00000 0.00000
0.80808 0.00000 0.00000 0.00000
0.85859 0.00000 0.00000 0.00000
0.90909 0.00000 0.00000 0.00000
0.95960 0.00000 0.00000 0.00000
1.01010 0.00000 0.00000 0.00000
1.06061 0.00000 0.00000 0.00000
1.11111 0.00000 0.00000 0.00000
1.16162 0.00000 0.00000 0.00000
1.21212 0.00000 0.00000 0.00000
1.26263 0.00000 0.00000 0.00000
1.31313 0.00000 0.00000 0.00000
1.36364 0.00000 0.00000 0.00000
1.41414 0.00000 0.00000 0.00000
1.46465 0.00000 0.00000 0.00000
1.51515 0.00000 0.00000 0.00000
1.56566 0.00000 0.00000 0.00000
1.61616 0.00000 0.00000 0.00000
1.66667 0.00000 0.00000 0.00000
1.71717 0.00000 0.00000 0.00000
1.76768 0.00000 0.00000 0.00000
1.81818 0.00000 0.00000 0.00000
1.86869 0.00000 0.00000 0.00000
1.91919 0.00000 0.00000 0.00000
1.96970 0.00000 0.00000 0.00000
2.02020 0.00000 0.00000 0.00000
2.07071 0.00000 0.00008 0.00000
2.12121 0.00062 0.00103 0.00008
2.17172 0.00176 0.00358 0.00054
2.22222 0.00493 0.00985 0.00249
2.27273 0.01585 0.02762 0.01237
2.32323 0.04848 0.07345 0.05032
2.37374 0.11718 0.17619 0.12870
2.42424 0.20915 0.28111 0.20581
2.47475 0.29286 0.37210 0.28559
2.52525 0.39719 0.45441 0.37767
2.57576 0.51190 0.52204 0.48785
2.62626 0.66157 0.59436 0.63874
2.67677 0.83595 0.64719 0.82451
2.72727 0.97094 0.69362 0.98299
2.77778 1.09378 0.72765 1.13652
2.82828 1.21180 0.74662 1.29805
2.87879 1.29960 0.76528 1.46270
2.92929 1.40224 0.77549 1.62549
2.97980 1.49674 0.78844 1.75802
3.03030 1.55062 0.79692 1.83245
3.08081 1.56552 0.79998 1.85485
3.13131 1.56731 0.80157 1.85851
3.18182 1.56792 0.80186 1.85879
3.23232 1.56800 0.80208 1.85880
3.28283 1.56814 0.80250 1.85889
3.33333 1.56826 0.80278 1.85899
3.38384 1.56840 0.80303 1.85907
3.43434 1.56856 0.80332 1.85920
3.48485 1.56872 0.80356 1.85935
3.53535 1.56890 0.80394 1.85953
3.58586 1.56905 0.80420 1.85962
3.63636 1.56912 0.80446 1.85984
3.68687 1.56930 0.80469 1.85993
3.73737 1.56945 0.80490 1.86012
3.78788 1.56962 0.80507 1.86035
3.83838 1.56976 0.80528 1.86056
3.88889 1.56998 0.80549 1.86078
3.93939 1.57042 0.80576 1.86107
3.98990 1.57056 0.80589 1.86127
4.04040 1.57071 0.80607 1.86145
4.09091 1.57097 0.80621 1.86156
4.14141 1.57115 0.80640 1.86169
4.19192 1.57125 0.80650 1.86189
4.24242 1.57139 0.80660 1.86202
4.29293 1.57159 0.80675 1.86213
4.34343 1.57169 0.80691 1.86232
4.39394 1.57184 0.80705 1.86248
4.44444 1.57196 0.80715 1.86259
4.49495 1.57207 0.80725 1.86270
4.54545 1.57220 0.80731 1.86277
4.59596 1.57227 0.80741 1.86285
4.64646 1.57231 0.80744 1.86295
4.69697 1.57240 0.80754 1.86299
4.74747 1.57244 0.80760 1.86302
4.79798 1.57252 0.80763 1.86303
4.84848 1.57258 0.80765 1.86308
4.89899 1.57261 0.80769 1.86311
4.94949 1.57264 0.80772 1.86313
5.00000 1.57265 0.80775 1.86315
