# Supplementary material for: Persistent homology elucidates hierarchical structures responsible for mechanical properties in covalent amorphous solids
Source: Nat Commun. 2025 Sep 25;16:8226. doi: 10.1038/s41467-025-63424-z (PMC12462471; doi:10.1038/s41467-025-63424-z)
Supplement: Supplementary file 4 — Source Data 2 [file 41467_2025_63424_MOESM4_ESM.zip › SupplementarySourceData/SupplementaryFigure16b.txt]

# Birth,Death
2.043510 2.461775
2.216837 2.534742
2.377966 2.635081
2.390778 2.641106
2.617123 2.706268
2.354110 2.781082
2.666394 2.795527
1.913183 2.899070
1.924828 2.929695
2.828529 3.012769
3.005662 3.028389
2.154470 2.446228
2.360746 2.554159
2.038245 2.662060
2.514011 2.733981
1.831246 2.829391
2.742687 2.867316
2.833745 2.875324
1.690694 2.906328
2.954262 2.981761
2.988914 3.012245
1.660937 3.234439
4.981256 4.981491
1.820191 2.355209
2.401217 2.610541
2.607020 2.674441
2.501772 2.707835
2.710410 2.742005
2.357781 2.840023
2.875764 2.909074
1.799491 2.969006
2.062611 2.974905
2.570544 3.000118
3.002047 3.003336
1.737155 3.018288
3.082675 3.083077
1.654162 3.100340
1.676262 3.194877
1.695500 3.199836
4.755012 4.755016
2.449403 2.642103
2.618968 2.723274
2.690131 2.777068
2.778435 2.828874
2.857141 2.892378
1.788643 2.938319
2.884132 3.091797
1.727820 3.125424
1.678910 3.224270
3.391714 3.392295
3.499080 3.567865
3.900491 3.900919
5.232818 5.267586
1.847930 2.422398
2.364709 2.554035
2.666990 2.686580
2.297899 2.810479
2.511660 2.881161
2.482233 2.909232
2.935126 2.951020
1.818588 2.975149
1.767751 3.006389
2.892523 3.051910
3.221616 3.230358
3.617452 3.631132
3.902668 3.968161
2.642007 2.705211
2.553266 2.764972
2.448818 2.782606
2.053514 2.785794
2.639782 2.829235
2.673980 2.838868
2.639169 2.843733
2.725965 2.890552
2.203328 2.894486
2.694626 2.899802
2.151486 2.904893
2.805088 2.905444
2.079486 2.927013
2.305582 2.941320
1.589192 2.982668
1.984240 3.001338
1.787167 3.014374
1.657034 3.055887
1.814552 3.146899
1.601368 3.154343
1.704066 3.285578
3.293748 3.318124
1.594731 3.350456
3.966134 3.982202
2.251889 2.577167
2.338294 2.604914
2.553978 2.693152
2.577285 2.699237
1.885687 2.730776
2.768523 2.889089
2.690694 2.941348
2.939741 3.068058
1.953844 3.085565
2.919430 3.090468
1.782336 3.156871
3.170991 3.173207
5.093456 5.187111
2.383396 2.586091
2.589305 2.702844
2.774190 2.779350
2.768727 2.779638
2.634817 2.815330
2.812375 2.820621
1.894374 2.969538
3.010990 3.012614
3.037726 3.048659
1.815134 3.096000
1.638599 3.150034
1.542510 3.156451
1.713052 3.176967
1.529248 3.195137
1.518249 3.203171
1.568568 3.387806
3.357724 3.402964
1.520868 3.499908
3.621843 3.626645
4.416866 4.417795
2.188732 2.465884
2.322467 2.530835
2.358342 2.543143
2.564332 2.669611
2.523074 2.808362
2.777499 2.824923
1.698590 2.859294
2.419646 2.871879
1.747714 2.884609
2.905071 2.913219
1.692695 3.078655
3.633573 3.635210
3.812436 3.820850
2.405912 2.608869
2.234786 2.613903
2.587789 2.670185
2.106421 2.746425
2.751032 2.797669
1.704234 2.805007
2.827774 2.855749
1.738856 3.120088
3.182738 3.300808
3.373160 3.539638
3.784701 3.790626
