# Supplementary material for: Persistent homology elucidates hierarchical structures responsible for mechanical properties in covalent amorphous solids
Source: Nat Commun. 2025 Sep 25;16:8226. doi: 10.1038/s41467-025-63424-z (PMC12462471; doi:10.1038/s41467-025-63424-z)
Supplement: Supplementary file 4 — Source Data 2 [file 41467_2025_63424_MOESM4_ESM.zip › SupplementarySourceData/SupplementaryFigure2e.txt]

# Birth,Death
2.043510 2.461775
2.216837 2.534742
2.377966 2.635081
2.390778 2.641106
2.617123 2.706268
2.354110 2.781082
2.666394 2.795527
1.913183 2.899070
1.924828 2.929695
2.828529 3.012769
3.005662 3.028389
2.154470 2.446228
2.360746 2.554159
2.038245 2.662060
2.514011 2.733981
1.831246 2.829391
2.742687 2.867316
2.833745 2.875324
1.690694 2.906328
2.954262 2.981761
2.988914 3.012245
1.660937 3.234439
4.981256 4.981491
1.820191 2.355209
2.401217 2.610541
2.607020 2.674441
2.501772 2.707835
2.710410 2.742005
2.357781 2.840023
2.875764 2.909074
1.799491 2.969006
2.062611 2.974905
2.570544 3.000118
3.002047 3.003336
1.737155 3.018288
3.082675 3.083077
1.654162 3.100340
1.676262 3.194877
1.695500 3.199836
4.755012 4.755016
2.449403 2.642103
2.618968 2.723274
2.690131 2.777068
2.778435 2.828874
2.857141 2.892378
1.788643 2.938319
2.884132 3.091797
1.727820 3.125424
1.678910 3.224270
3.391714 3.392295
3.499080 3.567865
3.900491 3.900919
5.232818 5.267586
1.847930 2.422398
2.364709 2.554035
2.666990 2.686580
2.297899 2.810479
2.511660 2.881161
2.482233 2.909232
2.935126 2.951020
1.818588 2.975149
1.767751 3.006389
2.892523 3.051910
3.221616 3.230358
3.617452 3.631132
3.902668 3.968161
2.642007 2.705211
2.553266 2.764972
2.448818 2.782606
2.053514 2.785794
2.639782 2.829235
2.673980 2.838868
2.639169 2.843733
2.725965 2.890552
2.203328 2.894486
2.694626 2.899802
2.151486 2.904893
2.805088 2.905444
2.079486 2.927013
2.305582 2.941320
1.589192 2.982668
1.984240 3.001338
1.787167 3.014374
1.657034 3.055887
1.814552 3.146899
1.601368 3.154343
1.704066 3.285578
3.293748 3.318124
1.594731 3.350456
3.966134 3.982202
2.251889 2.577167
2.338294 2.604914
2.553978 2.693152
2.577285 2.699237
1.885687 2.730776
2.768523 2.889089
2.690694 2.941348
2.939741 3.068058
1.953844 3.085565
2.919430 3.090468
1.782336 3.156871
3.170991 3.173207
5.093456 5.187111
2.383396 2.586091
2.589305 2.702844
2.774190 2.779350
2.768727 2.779638
2.634817 2.815330
2.812375 2.820621
1.894374 2.969538
3.010990 3.012614
3.037726 3.048659
1.815134 3.096000
1.638599 3.150034
1.542510 3.156451
1.713052 3.176967
1.529248 3.195137
1.518249 3.203171
1.568568 3.387806
3.357724 3.402964
1.520868 3.499908
3.621843 3.626645
4.416866 4.417795
2.188732 2.465884
2.322467 2.530835
2.358342 2.543143
2.564332 2.669611
2.523074 2.808362
2.777499 2.824923
1.698590 2.859294
2.419646 2.871879
1.747714 2.884609
2.905071 2.913219
1.692695 3.078655
3.633573 3.635210
3.812436 3.820850
2.405912 2.608869
2.234786 2.613903
2.587789 2.670185
2.106421 2.746425
2.751032 2.797669
1.704234 2.805007
2.827774 2.855749
1.738856 3.120088
3.182738 3.300808
3.373160 3.539638
3.784701 3.790626
2.619973 2.686765
2.603421 2.693382
2.778528 2.823064
1.786110 2.836982
2.862634 2.881515
1.737160 2.903045
2.414784 2.921872
1.614330 4.257467
2.362976 2.533825
2.347930 2.535265
2.120496 2.697449
2.199098 2.722106
2.848435 2.867898
1.582354 2.869125
2.153367 2.990385
1.745200 2.997452
1.712486 3.007009
1.634661 3.029712
1.658962 3.160243
1.595769 3.195717
1.684856 3.233135
3.307937 3.309151
1.556784 3.373444
1.581121 3.424235
3.702592 3.721597
4.219228 4.255908
1.845786 2.448793
2.618338 2.681382
2.824731 2.839445
2.812093 2.864313
2.843791 2.869708
2.837902 2.883657
1.706018 2.916137
2.912570 2.974243
1.684284 3.005329
1.649412 3.018500
1.837095 3.225601
3.231027 3.234187
1.678055 3.250390
1.563581 3.281595
1.675051 3.425091
1.578840 3.499184
1.601144 3.524141
1.609910 3.527624
1.566008 3.541884
1.656545 3.602242
2.349975 2.651031
2.605658 2.671007
2.254097 2.763421
2.650405 2.771300
2.160983 2.783079
1.926682 2.797225
2.711901 2.799366
2.845933 2.862971
2.844066 2.924251
1.824434 2.963771
2.833435 3.036254
1.662674 3.080915
3.244818 3.293396
2.369370 2.519946
2.364717 2.585894
1.824434 2.963771
1.662674 3.080915
3.134433 3.134433
1.614994 3.194728
1.608289 3.429337
3.515400 3.580837
1.585783 3.599772
1.527310 3.632979
4.739954 4.821940
4.925315 4.933901
4.997937 5.030804
5.252943 5.303463
2.420652 2.609316
2.631157 2.825909
2.647481 2.956100
2.410561 2.957838
2.399990 2.977218
2.683985 2.985045
1.795624 3.004538
1.696131 3.013107
1.617131 3.022199
1.615961 3.104428
1.614445 3.225533
1.571385 3.252391
3.166894 3.347444
1.559664 3.443070
2.688087 2.750826
1.711380 2.786386
2.874808 2.883420
2.895251 2.895531
2.192686 3.013766
1.508607 3.021316
1.686422 3.036756
1.657034 3.055887
3.130676 3.133096
1.628053 3.184988
1.604379 3.506625
1.537693 3.520105
1.536566 3.555245
1.509740 3.788982
1.511510 3.797958
1.467992 3.822533
1.467418 4.359124
4.680038 4.752165
2.372481 2.576714
2.528082 2.648985
2.536380 2.691258
2.343355 2.766558
1.804766 2.856923
1.851305 2.907305
1.736354 2.966676
3.070805 3.083229
3.364357 3.366024
1.683598 3.402641
3.925420 3.929619
3.923949 4.124541
4.377711 4.378696
2.552445 2.650350
2.763611 2.790006
1.760126 2.946950
3.013072 3.020237
3.105471 3.105640
1.654096 3.282286
1.606491 3.463471
3.486819 3.544356
1.590793 3.654462
1.431149 3.848507
1.433585 4.080027
1.406201 4.252603
4.156724 4.338899
1.409881 4.407016
1.408277 4.426120
1.411428 4.519145
2.223997 2.517106
2.258538 2.644107
2.068927 2.645900
2.385169 2.659290
1.807466 2.787415
1.740594 2.855040
2.935983 2.976517
1.737045 3.096541
3.427266 3.452393
1.676069 3.529968
4.541905 4.610780
