# Supplementary material for: Persistent homology elucidates hierarchical structures responsible for mechanical properties in covalent amorphous solids
Source: Nat Commun. 2025 Sep 25;16:8226. doi: 10.1038/s41467-025-63424-z (PMC12462471; doi:10.1038/s41467-025-63424-z)
Supplement: Supplementary file 4 — Source Data 2 [file 41467_2025_63424_MOESM4_ESM.zip › SupplementarySourceData/SupplementaryFigure3a.txt]

# m, NAmax10, Bmin10, Bmax10
0.00000 0.00000 0.00000 0.00000
0.05051 0.00000 0.00000 0.00000
0.10101 0.00000 0.00000 0.00000
0.15152 0.00000 0.00000 0.00000
0.20202 0.00000 0.00000 0.00000
0.25253 0.00000 0.00000 0.00000
0.30303 0.00000 0.00000 0.00000
0.35354 0.00000 0.00000 0.00000
0.40404 0.00000 0.00000 0.00000
0.45455 0.00000 0.00000 0.00000
0.50505 0.00000 0.00000 0.00000
0.55556 0.00000 0.00000 0.00000
0.60606 0.00000 0.00000 0.00000
0.65657 0.00000 0.00000 0.00000
0.70707 0.00000 0.00000 0.00000
0.75758 0.00000 0.00000 0.00000
0.80808 0.00000 0.00000 0.00000
0.85859 0.00000 0.00000 0.00000
0.90909 0.00000 0.00000 0.00000
0.95960 0.00000 0.00000 0.00000
1.01010 0.00000 0.00000 0.00000
1.06061 0.00000 0.00000 0.00000
1.11111 0.00000 0.00000 0.00000
1.16162 0.00000 0.00000 0.00000
1.21212 0.00000 0.00000 0.00000
1.26263 0.00000 0.00000 0.00000
1.31313 0.00000 0.00000 0.00000
1.36364 0.00000 0.00000 0.00000
1.41414 0.00000 0.00000 0.00000
1.46465 0.00000 0.00000 0.00000
1.51515 0.00000 0.00000 0.00000
1.56566 0.00000 0.00000 0.00000
1.61616 0.00000 0.00000 0.00000
1.66667 0.00000 0.00000 0.00000
1.71717 0.00000 0.00000 0.00000
1.76768 0.00000 0.00000 0.00000
1.81818 0.00000 0.00000 0.00000
1.86869 0.00000 0.00000 0.00000
1.91919 0.00000 0.00000 0.00000
1.96970 0.00000 0.00000 0.00000
2.02020 0.00000 0.00000 0.00000
2.07071 0.00000 0.00000 0.00000
2.12121 0.00157 0.00115 0.00000
2.17172 0.00210 0.00350 0.00037
2.22222 0.00576 0.00666 0.00256
2.27273 0.01854 0.01866 0.01486
2.32323 0.04951 0.06235 0.06131
2.37374 0.12350 0.16804 0.14813
2.42424 0.22855 0.26563 0.22942
2.47475 0.31586 0.35762 0.32419
2.52525 0.43888 0.42355 0.41251
2.57576 0.56577 0.45726 0.53178
2.62626 0.71063 0.49254 0.69441
2.67677 0.86308 0.52835 0.85417
2.72727 0.96987 0.54562 1.01479
2.77778 1.05994 0.56180 1.16228
2.82828 1.16446 0.56504 1.30359
2.87879 1.23020 0.56717 1.42729
2.92929 1.30041 0.57047 1.54533
2.97980 1.37342 0.57365 1.67245
3.03030 1.41374 0.57474 1.74965
3.08081 1.42797 0.57513 1.77005
3.13131 1.42817 0.57542 1.77380
3.18182 1.42848 0.57592 1.77509
3.23232 1.42854 0.57601 1.77514
3.28283 1.42858 0.57685 1.77524
3.33333 1.42862 0.57719 1.77539
3.38384 1.42863 0.57761 1.77551
3.43434 1.42866 0.57793 1.77568
3.48485 1.42884 0.57821 1.77582
3.53535 1.42909 0.57869 1.77603
3.58586 1.42927 0.57885 1.77615
3.63636 1.42930 0.57897 1.77635
3.68687 1.42933 0.57918 1.77636
3.73737 1.42945 0.57927 1.77639
3.78788 1.42954 0.57955 1.77652
3.83838 1.42969 0.57975 1.77686
3.88889 1.42996 0.57979 1.77697
3.93939 1.43085 0.57995 1.77726
3.98990 1.43092 0.58024 1.77755
4.04040 1.43098 0.58040 1.77785
4.09091 1.43136 0.58065 1.77800
4.14141 1.43143 0.58081 1.77810
4.19192 1.43144 0.58087 1.77824
4.24242 1.43175 0.58105 1.77834
4.29293 1.43199 0.58107 1.77840
4.34343 1.43217 0.58115 1.77864
4.39394 1.43232 0.58123 1.77878
4.44444 1.43236 0.58126 1.77885
4.49495 1.43255 0.58145 1.77891
4.54545 1.43280 0.58149 1.77899
4.59596 1.43288 0.58156 1.77906
4.64646 1.43291 0.58156 1.77914
4.69697 1.43297 0.58165 1.77918
4.74747 1.43302 0.58165 1.77918
4.79798 1.43313 0.58165 1.77919
4.84848 1.43318 0.58165 1.77924
4.89899 1.43323 0.58165 1.77928
4.94949 1.43327 0.58168 1.77929
5.00000 1.43330 0.58169 1.77929
