# Supplementary material for: Persistent homology elucidates hierarchical structures responsible for mechanical properties in covalent amorphous solids
Source: Nat Commun. 2025 Sep 25;16:8226. doi: 10.1038/s41467-025-63424-z (PMC12462471; doi:10.1038/s41467-025-63424-z)
Supplement: Supplementary file 4 — Source Data 2 [file 41467_2025_63424_MOESM4_ESM.zip › SupplementarySourceData/SupplementaryFigure16a.txt]

# Birth,Death
2.490175 2.654268
2.587194 2.706043
2.476697 2.744581
2.468877 2.748704
2.573657 2.750170
2.641611 2.757633
2.280325 2.765349
2.078735 2.817440
1.994425 2.820211
2.123487 2.834784
2.343401 2.902383
1.686711 2.903077
1.759930 2.908514
1.747948 2.909652
1.636462 2.946322
2.836607 2.984005
3.396594 3.507689
2.496632 2.668187
2.555485 2.732835
2.691163 2.790773
2.234413 2.822023
2.216146 2.848632
2.501669 2.850283
1.785229 2.855847
1.769049 2.877572
2.824628 2.877950
2.877297 2.902223
1.752441 2.906811
1.707297 2.913037
1.689550 2.984666
3.019201 3.037662
3.492769 3.506775
4.341207 4.496822
2.563616 2.655514
2.641393 2.710282
2.705290 2.741190
2.717124 2.877319
2.835459 2.888498
2.801481 2.916694
2.921685 2.933120
2.937758 2.970749
2.016649 2.992993
1.746643 3.013386
1.747116 3.015993
1.657300 3.038923
1.642081 3.081779
1.636428 3.104215
1.585605 3.113185
1.641966 3.127810
1.615765 3.128305
1.673935 3.159485
1.647051 3.174071
1.592047 3.222938
1.585502 3.236656
1.601398 3.359517
1.593792 3.440411
3.357835 3.487296
3.487291 3.488419
4.004601 4.011998
4.300622 4.300644
2.535986 2.713723
2.637763 2.783796
1.837450 2.798673
2.698870 2.802818
2.735477 2.807382
2.101672 2.861341
2.856183 2.868374
1.833748 2.897013
2.081509 2.975679
1.776102 2.986928
2.941834 2.992710
3.240119 3.244417
3.329625 3.330473
1.517220 3.555929
2.260304 2.618084
2.552392 2.647354
2.438706 2.723917
2.645849 2.761192
2.736837 2.768571
1.944294 2.838731
2.408131 2.839321
1.667394 2.883692
1.655487 2.928946
2.934670 2.944186
1.719760 2.958832
1.661071 3.003205
1.670042 3.028832
3.023948 3.045568
1.669729 3.063820
1.639069 3.085262
1.633700 3.142027
1.580486 3.189646
3.252471 3.254028
1.554395 3.340999
1.521123 3.540656
1.519492 3.586184
1.517450 3.594154
1.508032 3.612257
3.784603 3.910515
2.229244 2.681829
2.150391 2.685314
2.488957 2.737484
2.308394 2.745280
2.110560 2.751456
2.418981 2.807959
2.104765 2.889264
2.035538 2.980747
2.043840 2.984873
1.767176 2.995070
1.723008 3.079365
1.737888 3.314671
3.400533 3.429873
3.631064 3.659777
4.113991 4.118721
2.111817 2.604110
2.431119 2.691501
2.424198 2.739164
2.694037 2.748287
2.160312 2.753563
2.372623 2.769344
1.832571 2.812491
2.590830 2.847101
2.776299 2.870001
2.756049 2.912472
1.983134 2.921697
1.999571 2.923969
2.918623 2.926128
1.902978 2.954723
1.827150 2.962938
1.740890 2.968748
1.748912 2.971293
1.700474 2.971718
3.147910 3.330842
3.503627 3.520588
3.688319 3.692270
3.990095 4.002464
2.401663 2.634994
2.510717 2.697813
2.122162 2.759951
1.845475 2.775740
2.701993 2.792290
2.641934 2.796678
2.231810 2.799655
2.242194 2.829744
2.750871 2.844239
2.805988 2.852401
1.755123 2.854526
2.701839 2.874500
1.765579 2.916128
1.685433 2.937811
1.663639 3.013011
1.701604 3.025392
1.685308 3.033660
3.059978 3.068430
3.715975 3.782801
3.974626 3.976215
2.464070 2.681765
2.500603 2.689887
2.595886 2.755191
2.231510 2.767905
2.156253 2.771355
2.679156 2.812151
1.997266 2.839262
1.805166 2.848110
2.711138 2.895817
3.050672 3.052422
3.128940 3.140040
1.727995 3.193644
3.383835 3.386961
1.502437 3.629432
3.679515 3.697393
2.422534 2.623676
2.779819 2.789924
2.314890 2.859251
2.824078 2.861080
2.895877 2.922347
1.683044 2.991379
3.054803 3.056490
1.542021 3.130790
1.515203 3.156225
1.513719 3.269035
1.571904 3.478469
1.540405 3.495595
3.801384 3.851173
3.704520 3.906924
3.994720 4.009625
3.993944 4.015513
